# Supplementary material for: Evolutionary history of the Arctic flora
Source: Nat Commun. 2023 Jul 18;14:4021. doi: 10.1038/s41467-023-39555-6 (PMC10354081; doi:10.1038/s41467-023-39555-6)
Supplement: Supplementary file 4 — Supplementary Data 1 [file 41467_2023_39555_MOESM4_ESM.xls]

## Sheet: Sheet1
	Age (Ma)
Lineages/species	Median	Lower	Upper	Events
Artemisia comata	5.88	2.96	9.13	Dispersal
Artemisia alaskana-Artemisia kruhsiana	3.26	0.46	7.23	Dispersal
Artemisia norvegica-Artemisia subarctica	3.03	0.37	6.62	Dispersal
Artemisia senjavinensis-Artemisia glomerata	5.2	1.56	10.12	Dispersal
Artemisia senjavinensis-Artemisia glomerata	5.2	1.56	10.12	In situ diversification
Artemisia tanacetifolia-Artemisia laciniatiformis	2.25	0.38	5.01	Dispersal
Artemisia hultenii-Artemisia tilesii	0.53	0	1.72	Dispersal
Artemisia dracunculus-Artemisia dracunculiformis	0.38	0	1.22	Dispersal
Astragalus americanus-Astragalus umbellatus	2.88	0.73	5.71	Dispersal
Astragalus tugarinovii-Astragalus williamsii	0.62	0	1.92	Dispersal
Braya fernaldii-Braya thorild-wulffii	1.11	0.54	3.56	Dispersal
Braya glabella-Braya thorild-wulffii	0.88	0.16	1.8	In situ diversification
Braya thorild-wulffii-Braya pilosa	0.21	0	0.65	In situ diversification
Braya humilis-Braya linearis	0.28	0	0.86	Dispersal
Cardamine sphenophylla-Cardamine hyperborea	0.49	0	1.43	Dispersal
Cardamine sphenophylla-Cardamine hyperborea	0.49	0	1.43	In situ diversification
Cardamine digitata-Cardamine purpurea	0.96	0.08	2.32	Dispersal
Carex adelostoma-Carex holostoma	1.51	0.05	3.18	Dispersal
Carex alba-Carex eburnea	1.78	0.47	3.39	Dispersal
Carex appendiculata-Carex cespitosa	0.41	0.03	0.88	Dispersal
Carex aquatilis-Carex subspathacea	0.41	0	1.25	Dispersal
Carex aterrima-Carex albonigra	2.37	0.5	4.57	Dispersal
Carex aurea-Carex garberi	1.22	0.31	2.36	Dispersal
Carex bigelowii	0.73	0.07	1.73	Dispersal
Carex brunnescens-Carex kreczetoviczii	1.38	0.18	2.87	Dispersal
Carex chordorrhiza-Carex pseudocuraica	5.97	2.92	9.2	Dispersal
Carex ericetorum-Carex melanocarpa	1.99	0.38	4.14	Dispersal
Carex filifolia-Carex nardina	2.18	0.46	4.27	Dispersal
Carex glareosa-Carex ursina	1.48	0.63	2.44	Dispersal
Carex glareosa-Carex ursina	1.48	0.63	2.44	In situ diversification
Carex parallela-Carex dioica	4.52	2.2	7.04	Dispersal
Carex lyngbyei-Carex ramenskii	0.36	0.01	0.89	Dispersal
Carex marina-Carex loliacea	1.43	0.16	3.44	Dispersal
Carex microchaeta-Carex spectabilis	2.28	0.51	4.35	Dispersal
Carex rariflora-Carex limosa	4.69	1.65	8.45	Dispersal
Carex rotundata-Carex utriculata	1.14	0.17	2.28	Dispersal
Carex maritima	3.78	1.06	7.35	Dispersal
Cerastium arvense-Cerastium beeringianum	0.21	0	0.74	Dispersal
Cerastium arcticum	0.57	0.01	0.98	Dispersal
Cerastium cerastoides	1.77	0.13	4.71	Dispersal
Chrysosplenium rosendahlii-Chrysosplenium tetrandrum	0.42	0	1.22	Dispersal
Chrysosplenium alternifolium	0.16	0	0.52	Dispersal
Douglasia ochotensis-Douglasia gormanii	1.01	0.44	1.57	Dispersal
Douglasia beringensis-Douglasia gormanii	0.79	0.34	1.3	In situ diversification
Draba arctogena-Draba chamissonis	0.57	0.08	1.21	Dispersal
Draba cinerea- Draba incerta	0.64	0.06	1.47	Dispersal
Draba crassifolia-Draba micropetala	1.11	0.22	2.19	Dispersal
Draba crassifolia-Draba micropetala	1.11	0.22	2.19	In situ diversification
Draba nivalis-Draba oblongata	0.59	0.05	1.35	Dispersal
Draba nivalis-Draba oblongata	0.59	0.05	1.35	In situ diversification
Draba simmonsii	0.26	0	0.83	Dispersal
Draba pauciflora	2.15	0.72	3.97	Dispersal
Draba arctica	1.77	0.71	3.04	Dispersal
Erigeron alpiniformis-Erigeron eriocephalus	0.48	0	1.6	Dispersal
Erigeron alpiniformis-Erigeron eriocephalus	0.48	0	1.6	In situ diversification
Euphrasia frigida-Euphrasia stricta	0.53	0.01	1.42	Dispersal
Euphrasia frigida-Euphrasia stricta	0.53	0.01	1.42	In situ diversification
Erigeron peregrinus	3	0.15	7.74	Dispersal
Euphrasia parviflora	0.21	0	0.67	Dispersal
Euphrasia hyperborea	0.24	0	0.79	Dispersal
Euphrasia salisburgensis	5.17	3.58	6.92	Dispersal
Festuca baffinensis-Festuca brachyphylla	1.27	0.05	4.02	Dispersal
Festuca brevissima-Festuca saximontana	0.77	0.02	2.18	Dispersal
Festuca edlundiae	0.75	0.04	1.93	Dispersal
Festuca hyperborea	1.09	0.13	2.33	Dispersal
Oxytropis middendorffii-Oxytropis vassilczenkoi	0.66	0.03	1.59	Dispersal
Oxytropis czukotica-Oxytropis sverdrupii	0.7	0.06	1.59	Dispersal
Oxytropis czukotica-Oxytropis sverdrupii	0.7	0.06	1.59	In situ diversification
Oxytropis bellii	1.4	0.53	2.3	Dispersal
Oxytropis sordida-Oxytropis evenorum	0.42	0	1.15	Dispersal
Oxytropis nigrescens	0.29	0	0.93	Dispersal
Papaver lapponicum-Papaver schamurinii	1.5	0.34	2.89	Dispersal
Papaver anjuicum-Papaver alaskanum	2.42	0.57	4.36	Dispersal
Papaver microcarpum	1.28	0.02	3.21	Dispersal
Papaver amurense-Papaver detritophilum	3.25	1.58	5.23	Dispersal
Papaver cornwallisense-Papaver detritophilum	1.83	0.42	3.45	In situ diversification
Papaver detritophilum-Papaver dahlianum	0.39	0	1.24	In situ diversification
Papaver pseudoradicatum-Papaver detritophilum	1.23	0.16	2.54	In situ diversification
Papaver anjuicum	2.42	0.57	4.36	Dispersal
Parrya arctica-Parrya nudicaulis	1.25	0.42	2.26	Dispersal
Parrya nauruaq-Parrya arctica	0.69	0.13	1.42	In situ diversification
Pedicularis alopecuroides-Pedicularis lanata	1.28	0.33	2.54	Dispersal
Pedicularis lanata-Pedicularis alopecuroides	1.28	0.33	2.54	Dispersal
Pedicularis dasyantha-Pedicularis alopecuroides	0.21	0.01	0.55	Dispersal
Plantago canescens-Plantago media	0.38	0.02	0.94	Dispersal
Pleuropogon sabinei	6.66	3.05	10.59	Dispersal
Poa hartzii-Poa glauca	0.76	0.2	1.62	Dispersal
Poa hartzii-Poa glauca	0.76	0.2	1.62	In situ diversification
Poa ammophila	0.44	0.01	1.22	Dispersal
Poa pratensis-Poa sublanata	0.31	0	1.04	Dispersal
Poa annua-Poa supina	3.42	1.34	5.75	Dispersal
Potentilla rubricaulis-Potentilla subgorodkovii	0.62	0	1.91	Dispersal
Potentilla villosa-Potentilla vulcanicola	1.54	0	5.8	Dispersal
Potentilla villosula-Potentilla pulchella	3.79	1.03	7.19	Dispersal
Potentilla pedersenii-Potentilla villosula	1.75	0.03	4.32	In situ diversification
Potentilla vahliana	0.41	0	1.34	Dispersal
Primula anvilensis-Primula borealis	1.04	0.32	1.86	Dispersal
Primula anvilensis-Primula borealis	1.04	0.32	1.86	In situ diversification
Primula egaliksensis-Primula mistassinica	0.29	0.07	0.56	Dispersal
Primula incana-Primula laurentiana	0.3	0.04	0.64	Dispersal
Puccinellia angustata-Puccinellia banksiensis	1.77	0.29	3.86	In situ diversification
Puccinellia angustata-Puccinellia borealis	2.14	0.32	4.09	In situ diversification
Puccinellia angustata-Puccinellia andersonii	3.41	0.8	6.31	In situ diversification
Puccinellia vaginata-Puccinellia interior	1.31	0.05	2.82	Dispersal
Puccinellia wrightii-Puccinellia pusilla	3.76	1.6	6.97	Dispersal
Puccinellia wrightii-Puccinellia vahliana	1.12	0.21	2.52	In situ diversification
Puccinellia wrightii-Puccinellia alaskana	1.99	0.52	3.51	In situ diversification
Puccinellia wrightii-Puccinellia tenella	2.82	1	5.36	In situ diversification
Ranunculus repens-Ranunculus macounii	1.77	0.24	4.68	Dispersal
Ranunculus sabinei-Ranunculus pygmaeus	3.73	1.8	6.03	Dispersal
Ranunculus sabinei-Ranunculus pygmaeus	3.73	1.8	6.03	In situ diversification
Ranunculus punctatus	1.37	0.15	3.47	Dispersal
Rumex acetosa	0.47	0	1.59	Dispersal
Rumex arcticus- Rumex aquaticus	1.09	0.1	2.61	Dispersal
Rumex pallidus	0.65	0	2.11	Dispersal
Rumex gmelinii	0.39	0	1.27	Dispersal
Rumex subarcticus	0.27	0	0.78	Dispersal
Saxifraga bracteata-Saxifraga hyperborea	3.34	1.1	6.39	Dispersal
Saxifraga oppositifolia	1.4	0.14	3.57	Dispersal
Saxifraga setigera	0.69	0.02	2.11	Dispersal
Saxifraga paniculata	1.23	0.02	3.61	Dispersal
Saxifraga bronchialis-Saxifraga caulescens	1.02	0.12	2.17	Dispersal
Silene ostenfeldii-Silene sorensenis	0.71	0.07	1.48	Dispersal
Silene ostenfeldii-Silene sorensenis	0.71	0.07	1.48	In situ diversification
Silene samojedorum-Silene villosula	0.11	0	0.32	Dispersal
Silene uralensis-Silene violascens	0.4	0.01	0.97	Dispersal
Silene linnaeana	0.46	0.07	0.98	Dispersal
Smelowskia jacutica-Smelowskia parryoides	0.62	0	1.93	Dispersal
Smelowskia porsildi-Smelowskia media	0.53	0	1.41	Dispersal
Smelowskia czukotica	0.5	0	1.32	Dispersal
Symphyotrichum pygmaeum	3.55	1.91	5.64	Dispersal
