# Supplementary material for: Evolutionary history of the Arctic flora
Source: Nat Commun. 2023 Jul 18;14:4021. doi: 10.1038/s41467-023-39555-6 (PMC10354081; doi:10.1038/s41467-023-39555-6)
Supplement: Supplementary file 5 — Supplementary Data 2 [file 41467_2023_39555_MOESM5_ESM.xls]

## Sheet: Sheet1
		95% credibility interval
Species	Median Age	Lower	Upper
Androsace chamaejasme	0.69	0.18	1.35
Androsace filiformis	22.74	17.38	28.27
Androsace septentrionalis	1.53	0.4	2.92
Androsace triflora	1.26	0.66	1.89
Artemisia alaskana	3.26	0.46	7.23
Artemisia androsacea	2.83	0.3	5.64
Artemisia arctica	0.85	0.02	2.27
Artemisia borealis	1.37	0.2	3.08
Artemisia canadensis	0.99	0.07	2.42
Artemisia comata	5.88	2.96	9.13
Artemisia dracunculiformis	0.38	0	1.22
Artemisia dracunculus	0.38	0	1.22
Artemisia flava	4.82	1.9	8.23
Artemisia frigida	3.62	1.22	6.53
Artemisia furcata	2.99	0.68	5.64
Artemisia globularia	2.99	0.68	5.64
Artemisia glomerata	2.83	0.3	5.64
Artemisia gmelinii	3.08	0.33	6.84
Artemisia hultenii	0.53	0	1.72
Artemisia hyperborea	6.37	2.86	9.92
Artemisia jacutica	16.11	12.38	19.75
Artemisia kruhsiana	3.26	0.46	7.23
Artemisia laciniatiformis	0.79	0.02	2.11
Artemisia lagopus	8.44	3.29	12.95
Artemisia leucophylla	0.73	0.01	1.81
Artemisia norvegica	3.03	0.37	6.62
Artemisia opulenta	1.27	0	3.4
Artemisia samoiedorum	3.81	0.67	8.25
Artemisia senjavinensis	5.2	1.56	10.12
Artemisia sericea	2.9	0.25	6.45
Artemisia subarctica	0.32	0	0.99
Artemisia tanacetifolia	0.79	0.2	2.21
Artemisia tilesii	0.53	0	1.72
Artemisia vulgaris	0.73	0.01	1.81
Astragalus agrestis	2.69	1.4	3.77
Astragalus alpinus	1.32	0.46	2.5
Astragalus americanus	1.02	0.02	2.6
Astragalus bodinii	1.23	0.21	2.23
Astragalus eucosmus	4.64	2.4	7.2
Astragalus frigidus	1.02	0.02	2.6
Astragalus inopinatus	1.47	0.32	3.07
Astragalus laxmannii	2.79	1.12	4.41
Astragalus norvegicus	1.11	0.35	2.19
Astragalus nutzotinensis	1.23	0.21	2.23
Astragalus polaris	1.56	0.75	2.58
Astragalus richardsonii	2.8	1.13	4.81
Astragalus robbinsii	1.11	0.35	2.19
Astragalus schelichovii	0.52	0	1.45
Astragalus tugarinovii	0.62	0	1.92
Astragalus umbellatus	2.88	0.73	5.71
Astragalus williamsii	0.62	0	1.92
Braya glabella	0.88	0.16	1.8
Braya humilis	0.28	0	0.86
Braya linearis	0.28	0	0.86
Braya pilosa	0.21	0	0.65
Braya rosea	5.06	2.57	7.99
Braya siliquosa	1.15	0.22	2.32
Braya thorild-wulffii	0.21	0	0.65
Cardamine amara	1.57	0.47	2.61
Cardamine bellidifolia	3.71	1.73	5.94
Cardamine blaisdellii	2.26	0.83	3.94
Cardamine dentata	0.38	0	1.02
Cardamine digitata	0.96	0.08	2.32
Cardamine hyperborea	0.49	0	1.43
Cardamine impatiens	1.95	0.67	3.49
Cardamine macrophylla	2.73	0.7	5.48
Cardamine microphylla	1.21	0.17	2.8
Cardamine pensylvanica	3.4	1.38	5.5
Cardamine pratensis	0.98	0.16	1.88
Cardamine prorepens	2.21	0.65	3.9
Cardamine purpurea	0.96	0.08	2.32
Cardamine sphenophylla	0.49	0	1.43
Cardamine umbellata	1.26	0.35	2.3
Cardamine victoris	2.9	1.57	4.37
Carex acuta	0.5	0.01	1.11
Carex adelostoma	1.51	0.05	3.18
Carex alba	1.78	0.47	3.39
Carex albonigra	2.37	0.5	4.57
Carex anthoxanthea	5.91	2.65	9.75
Carex appendiculata	0.14	0	0.41
Carex aquatilis	0.41	0	1.25
Carex arcta	4.1	1.46	7.23
Carex aterrima	2.37	0.5	4.57
Carex atherodes	2.25	0.78	4.13
Carex atrata	2.33	1.08	3.81
Carex atrofusca	7.46	4.41	10.67
Carex atrosquama	4.34	2.3	6.48
Carex aurea	0.53	0.02	1.27
Carex bicolor	0.29	0.01	0.73
Carex bigelowii	0.73	0.07	1.73
Carex bonanzensis	5.23	2.82	7.7
Carex brunnescens	1.38	0.18	2.87
Carex buxbaumii	1.79	0.57	3.15
Carex canescens	3.83	1.61	6.02
Carex capillaris	0.21	0	0.66
Carex capitata	6.08	3.52	8.96
Carex cespitosa	0.14	0	0.41
Carex chordorrhiza	5.97	2.92	9.2
Carex deflexa	0.99	0.32	1.75
Carex demissa	1.57	0.52	2.76
Carex diandra	2.28	0.99	3.77
Carex dioica	3.65	1.53	6.13
Carex disperma	11.35	7.65	14.58
Carex duriuscula	6.71	3.96	9.68
Carex eburnea	1.78	0.47	3.39
Carex echinata	3.2	1.59	5.06
Carex eleusinoides	4.02	2.22	5.79
Carex ericetorum	1.99	0.38	4.14
Carex filifolia	2.18	0.46	4.27
Carex flava	3.54	1.73	5.5
Carex foenea	6.16	4.11	8.12
Carex fuliginosa	3.25	0.95	5.89
Carex garberi	0.29	0.01	0.73
Carex glacialis	10.39	6.57	14.13
Carex glareosa	1.48	0.63	2.44
Carex globularis	15.89	13.4	17.87
Carex gmelinii	4.43	2.29	6.4
Carex gynocrates	3.65	1.53	6.13
Carex heleonastes	4.31	2.94	5.73
Carex holostoma	1.51	0.05	3.18
Carex interior	1	0.24	1.93
Carex krausei	0.21	0	0.66
Carex kreczetoviczii	1.38	0.18	2.87
Carex lachenalii	2.29	1.27	3.36
Carex lapponica	1.08	0.26	2.07
Carex lasiocarpa	1.61	0.41	3.17
Carex laxa	5.61	3.24	8.36
Carex ledebouriana	1.34	0.29	2.58
Carex leptalea	12.63	8.02	17.75
Carex limosa	4.69	1.65	8.45
Carex livida	0.92	0.26	1.68
Carex loliacea	1.43	0.16	3.44
Carex lyngbyei	0.36	0.01	0.89
Carex mackenziei	2.29	1.27	3.36
Carex macloviana	3.32	2.06	4.66
Carex macrochaeta	2.83	0.92	5.14
Carex magellanica	11.65	8.18	15.74
Carex marina	1.43	0.16	3.44
Carex maritima	3.78	1.06	7.35
Carex media	3.03	1.74	4.43
Carex melanocarpa	1.99	0.38	4.14
Carex membranacea	1.28	0.33	2.36
Carex meyeriana	8.61	2.53	16.66
Carex microchaeta	2.28	0.51	4.35
Carex microglochin	15.01	10.45	19.81
Carex micropoda	1.59	0.34	3.19
Carex nardina	2.18	0.46	4.27
Carex nigra	0.15	0	0.47
Carex norvegica	1.22	0.35	2.21
Carex obtusata	17.84	13.77	21.59
Carex oligosperma	4.26	1.44	7.54
Carex pachystachya	4.09	2.61	5.64
Carex paleacea	0.36	0.01	0.78
Carex panicea	8.14	4.94	11.56
Carex parallela	0.25	0	0.79
Carex pauciflora	10.72	6.36	15.45
Carex pediformis	1.03	0.08	2.28
Carex petricosa	3.14	1.63	4.78
Carex pilulifera	9.44	6.51	12.08
Carex pluriflora	0.87	0.07	2.12
Carex podocarpa	5.87	3.17	9.07
Carex praecox	5.83	3.33	8.69
Carex praticola	2.16	0.9	3.52
Carex pseudocuraica	5.97	2.92	9.2
Carex pulicaris	8.41	4.04	13.52
Carex ramenskii	0.36	0.01	0.89
Carex rariflora	0.87	0.07	2.12
Carex rostrata	1.28	0.33	2.36
Carex rotundata	1.14	0.17	2.28
Carex rupestris	14.62	9.96	19.39
Carex sabulosa	2.27	0.88	3.86
Carex salina	0.67	0.16	1.25
Carex saxatilis	1.72	0.66	2.85
Carex scirpoidea	4.17	1.51	7.51
Carex spectabilis	2.28	0.51	4.35
Carex sterilis	1.82	0.83	2.99
Carex stylosa	8.61	2.53	16.66
Carex subspathacea	0.41	0	1.25
Carex supina	6.8	3.61	10.41
Carex tenuiflora	3.83	1.61	6.02
Carex trisperma	5.11	3.65	6.76
Carex umbellata	1.22	0.35	2.17
Carex ursina	1.48	0.63	2.44
Carex utriculata	1.14	0.17	2.28
Carex vaginata	4.38	1.82	7.37
Carex vesicaria	1.72	0.06	2.85
Carex viridula	0.3	0.01	0.74
Carex williamsii	8.72	4.33	13.98
Cassiope lycopodioides	12.94	6.65	19.73
Cassiope tetragona	17.9	13.23	23.79
Cerastium alpinum	0.21	0	0.72
Cerastium arcticum	0.35	0.01	0.96
Cerastium arvense	0.21	0	0.74
Cerastium beeringianum	0.21	0	0.74
Cerastium cerastoides	1.77	0.13	4.71
Cerastium davuricum	3.82	1.04	6.8
Cerastium fischerianum	0.47	0	1.22
Cerastium fontanum	0.49	0	1.27
Cerastium nigrescens	0.34	0.01	0.86
Cerastium regelii	0.34	0	1.1
Chrysosplenium alternifolium	0.16	0	0.52
Chrysosplenium rosendahlii	0.42	0	1.22
Chrysosplenium tetrandrum	0.85	0.12	1.83
Chrysosplenium wrightii	1.34	0.34	2.54
Delphinium brachycentrum	6.86	4.7	9.03
Delphinium cheilanthum	1.4	0	4.83
Delphinium elatum	1.46	0.28	2.98
Delphinium middendorffii	1.3	0.09	3.24
Delphinium ochotense	4.75	1.76	7.75
Diapensia lapponica	5.91	2.67	9.36
Diapensia obovata	8.25	5.04	11.53
Douglasia alaskana	1.46	0.81	2.15
Douglasia arctica	0.12	0	0.35
Douglasia beringensis	0.79	0.34	1.3
Douglasia gormanii	0.12	0	0.35
Douglasia ochotensis	1.01	0.44	1.57
Draba alpina	1.75	0.62	3.08
Draba arctica	1.77	0.71	3.04
Draba arctogena	0.57	0.08	1.21
Draba aurea	0.83	0.21	1.64
Draba borealis	1.64	0.52	2.96
Draba cana	0.42	0.01	1.07
Draba chamissonis	0.57	0.08	1.21
Draba cinerea	0.64	0.06	1.47
Draba corymbosa	1.21	0.23	2.59
Draba crassifolia	1.11	0.22	2.19
Draba eschscholtzii	0.42	0.01	1.1
Draba fladnizensis	0.97	0.15	2.07
Draba glabella	0.83	0.21	1.64
Draba glacialis	1.44	0.59	2.54
Draba grandis	1.03	0.24	1.94
Draba incana	1.54	0.38	2.83
Draba incerta	0.64	0.06	1.47
Draba juvenilis	0.98	0.29	1.86
Draba lactea	1.93	0.53	4.48
Draba lonchocarpa	1.21	0.23	2.59
Draba macounii	0.52	0.06	1.16
Draba micropetala	1.11	0.22	2.19
Draba nemorosa	1.03	0.24	1.94
Draba nivalis	0.59	0.05	1.35
Draba oblongata	0.59	0.05	1.35
Draba ochroleuca	1.17	0.26	2.27
Draba oligosperma	2.02	0.61	3.56
Draba oxycarpa	1.68	0.69	2.91
Draba palanderiana	1.71	0.59	3.06
Draba pauciflora	2.15	0.72	3.97
Draba pilosa	0.91	0.19	1.84
Draba rupestris	1.48	0.57	2.4
Draba sibirica	3.03	1.36	4.86
Draba simmonsii	0.26	0	0.83
Draba stenoloba	1.42	0.44	2.52
Draba stenopetala	1.42	0.44	2.52
Draba subcapitata	1.33	0.37	2.67
Erigeron acris	0.31	0	0.92
Erigeron alpiniformis	0.48	0	1.6
Erigeron borealis	1.04	0.34	2.03
Erigeron compositus	2.75	0.77	5.14
Erigeron denalii	1.08	0.16	2.38
Erigeron elatus	1.26	0.34	2.45
Erigeron eriocephalus	0.48	0	1.6
Erigeron glabellus	3.62	1.63	6.03
Erigeron humilis	0.85	0.07	2.16
Erigeron hyperboreus	4.47	1.99	8.27
Erigeron hyssopifolius	9.62	5.21	12.92
Erigeron lonchophyllus	0.62	0.03	1.55
Erigeron muirii	2.37	0.91	3.83
Erigeron ochroleucus	0.81	0.02	2.19
Erigeron peregrinus	3	0.15	7.74
Erigeron porsildii	2.37	0.91	3.83
Erigeron purpuratus	0.31	0	1.03
Erigeron uniflorus	1.27	0.72	2.04
Euphrasia arctica	0.58	0.05	1.78
Euphrasia disjuncta	1.25	0.44	2.16
Euphrasia frigida	0.53	0.01	1.42
Euphrasia hudsoniana	0.44	0	1.2
Euphrasia hyperborea	0.24	0	0.79
Euphrasia mollis	4.39	2.18	6.97
Euphrasia parviflora	0.21	0	0.67
Euphrasia salisburgensis	5.17	3.58	6.92
Euphrasia stricta	0.79	0.02	2.23
Euphrasia subarctica	0.8	0.05	1.78
Euphrasia wettsteinii	1.26	0.36	2.51
Festuca altaica	6.62	4.93	8.39
Festuca baffinensis	1.27	0.05	4.02
Festuca brachyphylla	1.27	0.05	4.02
Festuca brevissima	0.77	0.02	2.18
Festuca edlundiae	0.75	0.04	1.93
Festuca hyperborea	1.09	0.13	2.33
Festuca ovina	1.52	0.35	2.85
Festuca richardsonii	4.03	1.16	7.96
Festuca rubra	0.57	0.01	1.72
Festuca saximontana	0.77	0.02	2.18
Festuca viviparoidea	0.93	0.07	2.83
Oxytropis adamsiana	0.89	0.1	1.84
Oxytropis arctica	1.81	0.46	3.58
Oxytropis arctobia	1.59	0.51	3.11
Oxytropis bellii	1.4	0.53	2.3
Oxytropis borealis	0.69	0.07	1.48
Oxytropis czukotica	0.7	0.06	1.59
Oxytropis deflexa	2.48	1.17	3.82
Oxytropis gorodkovii	1.96	0.69	3.26
Oxytropis maydelliana	2.17	0.85	3.37
Oxytropis mertensiana	1.41	0.3	2.64
Oxytropis middendorffii	0.66	0.03	1.59
Oxytropis nigrescens	0.29	0	0.93
Oxytropis ochotensis	0.27	0	0.85
Oxytropis podocarpa	1.59	0.51	3.11
Oxytropis pumilio	0.58	0.01	1.44
Oxytropis revoluta	1.27	0.12	2.76
Oxytropis semiglobosa	1.58	0.79	2.51
Oxytropis sordida	0.42	0	1.15
Oxytropis splendens	0.89	0.1	1.84
Oxytropis sverdrupii	0.7	0.06	1.59
Oxytropis vassilczenkoi	0.27	0	0.85
Packera hyperborealis	7.35	3.42	11.25
Packera pauciflora	2.86	0.23	6.65
Papaver alaskanum	2.16	0.04	4.04
Papaver angustifolium	0.61	0.01	1.57
Papaver anjuicum	2.42	0.57	4.36
Papaver croceum	1.29	0	3.6
Papaver cornwallisense	1.83	0.42	3.45
Papaver dahlianum	0.39	0	1.24
Papaver detritophilum	0.39	0	1.24
Papaver hultenii	0.78	0.02	1.92
Papaver lapponicum	1.5	0.34	2.89
Papaver macounii	0.92	0	2.64
Papaver mcconnellii	1.29	0	3.6
Papaver microcarpum	1.28	0.02	3.21
Papaver nudicaule	1.61	0.13	3.39
Papaver radicatum	0.92	0	2.64
Papaver schamurinii	0.78	0.02	1.92
Papaver walpolei	2.98	0.97	5.51
Parrya arctica	0.69	0.13	1.42
Parrya nauruaq	0.69	0.13	1.42
Parrya nudicaulis	1.25	0.42	2.26
Pedicularis adunca	5.66	3.37	7.98
Pedicularis albolabiata	0.46	0.09	1.07
Pedicularis alopecuroides	0.21	0.01	0.55
Pedicularis amoena	1.49	0.45	2.73
Pedicularis capitata	4.85	3.17	7.38
Pedicularis compacta	2.47	0.97	3.98
Pedicularis dasyantha	0.21	0.01	0.55
Pedicularis flammea	1.35	0.32	2.67
Pedicularis groenlandica	2.4	0.65	4.69
Pedicularis hirsuta	6.98	3.33	11.49
Pedicularis labradorica	4.26	2.32	6.22
Pedicularis lanata	1.28	0.33	2.54
Pedicularis langsdorffii	6	3.45	8.17
Pedicularis lapponica	5.48	3.51	7.6
Pedicularis oederi	1.35	0.32	2.67
Pedicularis palustris	3.46	1.71	5.44
Pedicularis parviflora	3.46	1.71	5.44
Pedicularis pennellii	11.64	7.48	16.02
Pedicularis sceptrum-carolinum	5.63	3.24	8.53
Pedicularis sudetica	0.71	0.22	1.35
Pedicularis tristis	3.92	1.36	6.61
Pedicularis verticillata	3.42	1.42	5.44
Pedicularis villosa	1.88	0.74	3.13
Plantago canescens	0.38	0.02	0.94
Plantago depressa	0.72	0.24	1.34
Plantago eriopoda	0.6	0.21	1.02
Plantago lanceolata	0.63	0.17	1.28
Plantago major	1.08	0.38	1.88
Plantago maritima	0.22	0	0.61
Plantago media	0.38	0.02	0.94
Pleuropogon sabinei	6.66	3.05	10.59
Poa abbreviata	3.89	1.27	7.04
Poa alpina	1.68	0.67	2.89
Poa ammophila	0.44	0.01	1.22
Poa annua	3.42	1.34	5.75
Poa arctica	0.97	0.02	2.51
Poa botryoides	0.28	0	0.83
Poa glauca	0.17	0	0.57
Poa hartzii	0.76	0.2	1.62
Poa laxa	2.06	0.82	3.36
Poa leptocoma	3.89	1.27	7.04
Poa macrocalyx	1.74	0.72	3.18
Poa nemoralis	1.84	0.58	3.45
Poa palustris	0.86	0.14	1.81
Poa paucispicula	4.33	2.21	6.55
Poa platyantha	1.74	0.72	3.18
Poa porsildii	2.83	1.53	4.39
Poa pratensis	0.31	0	1.04
Poa pseudoabbreviata	0.95	0.2	1.89
Poa sibirica	0.6	0.04	1.53
Poa sublanata	0.31	0	1.04
Poa supina	3.42	1.34	5.75
Poa trivialis	7.63	4.75	10.51
Potentilla anserina	12.6	5.39	21.1
Potentilla arenosa	1.62	0.16	3.74
Potentilla biflora	12.31	4.14	21.65
Potentilla bimundorum	0.83	0.06	2.01
Potentilla bipinnatifida	1.19	0.12	2.59
Potentilla crantzii	2.39	0.55	4.84
Potentilla crebridens	4.71	2.19	7.65
Potentilla elegans	5.54	2.1	9.13
Potentilla erecta	4.44	1.1	8.8
Potentilla fragiformis	4.93	2.3	7.66
Potentilla glaucophylla	3.74	0.43	8.16
Potentilla hyparctica	3.75	0.98	7.09
Potentilla litoralis	0.48	0.01	1.3
Potentilla nivea	3.78	1.32	6.52
Potentilla pedersenii	1.75	0.03	4.32
Potentilla pensylvanica	1.6	0.12	3.57
Potentilla pulchella	3.79	1.03	7.19
Potentilla rubricaulis	0.62	0	1.91
Potentilla stipularis	4.71	2.19	7.65
Potentilla subgorodkovii	2.4	1.13	4.11
Potentilla subvahliana	0.62	0	1.91
Potentilla vahliana	0.41	0	1.34
Potentilla villosa	1.54	0	5.8
Potentilla villosula	1.75	0.03	4.32
Potentilla vulcanicola	1.54	0	5.8
Primula anvilensis	1.04	0.32	1.86
Primula borealis	1.04	0.32	1.86
Primula cuneifolia	1.91	0.73	3.33
Primula egaliksensis	0.12	0	0.28
Primula frigida	0.11	0	0.34
Primula incana	0.3	0.04	0.64
Primula laurentiana	0.3	0.04	0.64
Primula matthioli	3.86	2.31	5.95
Primula mistassinica	0.29	0.07	0.56
Primula nutans	0.68	0.16	1.33
Primula stricta	1.59	0.77	2.53
Primula tschuktschorum	0.95	0.22	1.87
Puccinellia alaskana	1.99	0.52	3.51
Puccinellia andersonii	3.41	0.8	6.31
Puccinellia angustata	1.77	0.29	3.86
Puccinellia arctica	0.85	0.06	2.39
Puccinellia banksiensis	1.77	0.29	3.86
Puccinellia borealis	0.85	0.06	2.39
Puccinellia bruggemannii	5.27	2.8	8.65
Puccinellia deschampsioides	1.77	0.56	3.17
Puccinellia distans	1.77	0.56	3.17
Puccinellia hauptiana	0.46	0	1.5
Puccinellia interior	1.31	0.05	2.82
Puccinellia maritima	2.21	0.62	4.61
Puccinellia nuttalliana	0.57	0	1.73
Puccinellia phryganodes	1.29	0.19	2.69
Puccinellia pumila	3.23	1.13	6
Puccinellia tenella	1.29	0.19	2.69
Puccinellia vaginata	0.57	0	1.73
Puccinellia vahliana	1.12	0.21	2.52
Puccinellia wrightii	1.12	0.21	2.52
Ranunculus abortivus	1.65	0.61	3
Ranunculus acris	1.86	0.61	3.78
Ranunculus affinis	1.39	0.23	2.87
Ranunculus allenii	2.68	0.63	4.89
Ranunculus aquatilis	1.76	0.51	3.49
Ranunculus arcticus	1.43	0.37	2.75
Ranunculus auricomus	3.48	1.4	5.72
Ranunculus circinatus	1.32	0.25	2.69
Ranunculus confervoides	1.02	0.15	2.12
Ranunculus eschscholtzii	10.36	6.35	13.76
Ranunculus glabriusculus	0.9	0.22	1.6
Ranunculus glacialis	8.24	5	12.37
Ranunculus gmelinii	6.06	2.83	9.31
Ranunculus hyperboreus	0.67	0.03	1.72
Ranunculus macounii	1.77	0.24	4.68
Ranunculus nivalis	6.01	3.65	8.15
Ranunculus pedatifidus	0.5	0.02	1.38
Ranunculus peltatus	1.2	0.12	2.54
Ranunculus pensylvanicus	9.81	6.03	13.99
Ranunculus polyanthemos	0.55	0.02	1.38
Ranunculus punctatus	1.37	0.15	3.47
Ranunculus pygmaeus	3.46	1.8	6.03
Ranunculus repens	1.77	0.24	4.68
Ranunculus reptans	0.84	0.08	2.29
Ranunculus rigescens	2.27	0.75	4.11
Ranunculus sabinei	3.73	1.8	6.03
Ranunculus sceleratus	3.93	0.99	7.91
Ranunculus subcorymbosus	1.08	0.18	2.16
Ranunculus subrigidus	0.89	0	2.83
Ranunculus sulphureus	7.22	4.53	10.94
Ranunculus trichophyllus	5.04	3.15	7.54
Ranunculus turneri	0.6	0.09	1.34
Rumex acetosa	0.47	0	1.59
Rumex acetosella	2.5	0.96	4.54
Rumex aquaticus	0.47	0.02	1.22
Rumex arcticus	1.09	0.1	2.61
Rumex beringensis	9.49	4.9	14.15
Rumex gmelinii	0.39	0	1.27
Rumex graminifolius	1.95	0.62	3.52
Rumex lapponicus	1.67	0.53	3.04
Rumex longifolius	1.75	0.34	3.81
Rumex maritimus	0.73	0.02	2.07
Rumex occidentalis	0.78	0.08	1.66
Rumex pallidus	0.65	0	2.11
Rumex pseudonatronatus	9.49	4.9	14.15
Rumex sibiricus	0.5	0.04	1.12
Rumex thyrsiflorus	1.9	0.6	3.4
Saxifraga adscendens	9.15	4.93	14.69
Saxifraga aizoides	4.55	1.16	8.38
Saxifraga anadyrensis	0.63	0.04	1.58
Saxifraga bracteata	3.34	1.1	6.39
Saxifraga bronchialis	1.02	0.12	2.17
Saxifraga caulescens	1.02	0.12	2.17
Saxifraga cernua	1.63	0.37	3.07
Saxifraga cespitosa	4.1	1.53	7.49
Saxifraga cherlerioides	1.96	0.37	4.36
Saxifraga eschscholtzii	17.17	11.51	21.93
Saxifraga funstonii	4.6	1.9	7.91
Saxifraga hirculus	3.79	1.98	5.88
Saxifraga hyperborea	0.96	0.09	2.37
Saxifraga hypnoides	1.06	0.13	2.31
Saxifraga lactea	18.28	10.63	28.02
Saxifraga omolojensis	1.6	0.35	3.63
Saxifraga oppositifolia	1.4	0.14	3.57
Saxifraga paniculata	1.23	0.02	3.61
Saxifraga platysepala	21.86	15.12	28.46
Saxifraga radiata	8.44	3.74	14.41
Saxifraga rivularis	0.96	0.09	2.37
Saxifraga rosaceae	0.81	0.17	1.78
Saxifraga serpyllifolia	27.58	18	37.28
Saxifraga setigera	0.69	0.02	2.11
Saxifraga spinulosa	0.63	0.04	1.58
Saxifraga tricuspidata	5.95	2.05	10.59
Silene acaulis	2.96	1.39	4.46
Silene dioica	1	0.41	1.69
Silene involucrata	0.33	0	0.95
Silene linnaeana	0.46	0.07	0.98
Silene ostenfeldii	0.33	0	0.95
Silene paucifolia	0.54	0.17	1.03
Silene repens	1.27	0.15	2.81
Silene samojedorum	0.11	0	0.32
Silene sorensenis	0.71	0.07	1.48
Silene stenophylla	2.05	1.02	3.09
Silene tatarica	1.68	0.47	3.23
Silene uniflora	2.84	1.42	4.61
Silene uralensis	0.4	0.01	0.97
Silene villosula	0.11	0	0.32
Silene violascens	0.4	0.01	0.97
Silene vulgaris	4.19	2.79	5.62
Smelowskia alba	1.79	0.42	3.65
Smelowskia bifurcata	0.96	0.12	2.17
Smelowskia borealis	1.92	0.29	4.12
Smelowskia czukotica	0.5	0	1.32
Smelowskia jacutica	0.62	0	1.93
Smelowskia media	0.53	0	1.41
Smelowskia parryoides	0.62	0	1.93
Smelowskia porsildii	0.53	0	1.41
Smelowskia pyriformis	1.02	0	2.46
Symphyotrichum ericoides	2.91	0.94	5.41
Symphyotrichum puniceum	0.52	0.04	1.28
Symphyotrichum pygmaeum	3.55	1.91	5.64
Symphyotrichum yukonense	3.47	1.27	6.1
Note. Arctic endemic species are in bold.
