# Supplementary material for: Evolutionary history of the Arctic flora
Source: Nat Commun. 2023 Jul 18;14:4021. doi: 10.1038/s41467-023-39555-6 (PMC10354081; doi:10.1038/s41467-023-39555-6)
Supplement: Supplementary file 6 — Supplementary Data 3 [file 41467_2023_39555_MOESM6_ESM.xls]

## Sheet: Sheet1
Arctic Artemisia clade (Asteraceae)
Species	ITS	ETS	matK	rbcL
Artemisia abrotanum	JX051694	–	MN167188	MN167228
Artemisia absinthium	KX581788	–	MK188885	MK188885
Artemisia adamsii	AM398844	AM397953	–	–
Artemisia afra	JX051743	–	JQ412200	JQ412318
Artemisia alaskana	AM398845	AM397954	MG225187	MG223570
Artemisia androsacea	AM398846	AM397955	–	–
Artemisia annua	AM398847	AM397956	MG951482	MG951482
Artemisia apiacea	AM398848	AM398033	MG951483	MG951483
Artemisia arbuscula	JX051666	–	–	–
Artemisia arctica	AM398849	AM397958	MG225363	MG224589
Artemisia austriaca	MH100692	–	–	–
Artemisia bargusinensis	AM398850	AM397959	–	–
Artemisia biennis	AM398851	AM398032	MK509453	MK525239
Artemisia bigelovii	JX051710	–	–	–
Artemisia borealis	AM398852	AM397961	MG224896	MG221903
Artemisia caerulescens	JX051697	–	–	–
Artemisia caespitosa	AM398855	AM397957	–	–
Artemisia californica	JX051687	–	–	–
Artemisia cana	AM398857	AM397964	–	–
Artemisia canadensis	AM398856	AM397963	–	–
Artemisia chamaemelifolia	MH100697	–	–	–
Artemisia changaica	AM398858	AM397965	–	–
Artemisia comata	AM398859	AM397966	–	–
Artemisia commutata	AM398860	AM397967	–	–
Artemisia compacta	AM398861	AM397968	–	–
Artemisia czekanowskiana	AM398862	AM397969	–	–
Artemisia depauperata	AM398863	AM397970	–	–
Artemisia dolosa	AM398864	AM397971	–	–
Artemisia dracunculiformis	AM398865	AM397972	–	–
Artemisia dracunculus	AM398866	AM397973	MN167189	MN167229
Artemisia flava	AM398867	AM397974	–	–
Artemisia fragrans	MT159779	–	–	–
Artemisia freyniana	AM398868	AM397975	NC 049570	NC 049570
Artemisia frigida	AM398869	AM397976	MK509456	MG224121
Artemisia furcata	AM398870	AM397977	MG224783	–
Artemisia glacialis	JX051700	–	–	–
Artemisia glauca	AM398871	AM397978	–	–
Artemisia globularia	AM398872	AM397979	MG225024	MG223490
Artemisia glomerata	AM398873	AM397980	MG225264	MG224016
Artemisia gmelinii	AM398875	AM397982	MG951489	MG951489
Artemisia gobica	AM398876	AM397983	–	–
Artemisia gorgonum	AM398877	AM397984	–	–
Artemisia herba-alba	MH113802	–	KX758475	KX282549
Artemisia hultenii	AM398878	AM397985	–	–
Artemisia hyperborea	AM398879	AM397986	MG225303	MG224211
Artemisia integrifolia	AM398880	AM397987	–	–
Artemisia jacutica	AM398881	AM397988	–	–
Artemisia japonica	AM398882	AM398034	MG951491	MG951491
Artemisia judaica	KT954176	–	KX758474	KX709619
Artemisia klementzae	AM398883	AM397989	–	–
Artemisia koidzumii	AM398884	AM398035	–	–
Artemisia kruhsiana	AM398885	AM397990	FN668454	–
Artemisia laciniata	AM398886	AM397991	MG225371	MG224635
Artemisia laciniatiformis	AM398887	AM397992	–	–
Artemisia lagocephala	AM398888	AM397993	–	–
Artemisia lagopus	AM398889	AM397994	–	–
Artemisia leucophylla	AM398890	AM397995	–	–
Artemisia ludoviciana	JX051708	–	MK509457	MG224300
Artemisia macrantha	AM398892	AM397997	–	–
Artemisia manshurica	AM398893	AM398036	–	–
Artemisia marschalliana	MT161406	–	–	–
Artemisia messerschmidtiana	AM398894	AM397998	–	–
Artemisia michauxiana	AM398895	AM397999	KX677380	MG221182
Artemisia molinieri	JX051690	–	–	–
Artemisia monostachya	AM398896	AM398000	–	–
Artemisia norvegica	AM398897	AM398001	MK926361	MK925401
Artemisia nova	HQ019050	–	–	KY584343
Artemisia obscura	AM398899	AM398003	–	–
Artemisia obtusiloba	AM398900	AM398004	–	–
Artemisia opulenta	AM398901	AM398005	–	–
Artemisia palmeri	JX051740	–	–	–
Artemisia palustris	AM398902	AM398006	–	–
Artemisia pamirica	AM398903	AM398007	–	–
Artemisia pedemontana	JX051702	–	–	–
Artemisia phaeolepis	AM398905	AM398009	–	–
Artemisia princeps	AM398906	AM398037	MG951495	MG951495
Artemisia pubescens	AM398907	AM398010	KX581916	KX582021
Artemisia punctigera	AM398908	AM398011	–	–
Artemisia pycnorhiza	AM398909	AM398012	–	–
Artemisia pygmaea	JX051724	–	–	–
Artemisia rigida	JX051720	–	–	–
Artemisia rothrockii	JX051665	–	–	–
Artemisia rupestris	AM398910	AM398013	MG224957	MG222280
Artemisia rutifolia	AM398911	AM398014	–	–
Artemisia samojedorum	AM398912	AM398015	–	–
Artemisia santolinifolia	AM398913	AM398016	MG282055	–
Artemisia scoparia	AM398914	AM398017	MT830857	MT830857
Artemisia senjavinensis	AM398915	AM398018	–	–
Artemisia sericea	AM398916	AM398019	–	–
Artemisia serrata	JX051706	–	MK509458	MK525242
Artemisia sieberi	MH091348	–	–	–
Artemisia sieversiana	AM398917	AM398020	MG951499	MG951499
Artemisia sphaerocephala	AM398918	AM398021	–	–
Artemisia stelleriana	AM398919	AM398022	–	MG223384
Artemisia subarctica	AM398920	AM398023	–	–
Artemisia subviscosa	AM398921	AM398024	–	–
Artemisia suksdorfii	JX051707	–	KX676605	MG224174
Artemisia superba	AM398922	AM398025	–	–
Artemisia tanacetifolia	AM398923	AM398026	–	–
Artemisia thuscula	AM398924	AM398038	–	–
Artemisia tilesii	AM398925	AM398027	MG225381	MG224715
Artemisia tournefortiana	JX051729	–	KX581931	KX582036
Artemisia tridentata	JX051688	–	KX676677	MH048920
Artemisia tripartita	JX051664	–	–	MG222196
Artemisia unalaskensis	AM398926	AM398028	–	–
Artemisia vulgaris	AM398927	AM398029	MH660154	MH658687
Artemisia xanthochroa	AM398928	AM398030	–	–
Artemisia xerophytica	AM398929	AM398031	–	–
Chrysanthemum mongolicum	AF314593	–	–	–
Chrysanthemum naktongense	AF314595	–	–	–
Elachanthemum intricatum	–	DQ028869	–	–
Kaschgaria komarovii	JX051764	JX069444	–	–
Lepidolopsis turkestanica	LC313952	DQ028835	–	–
Leucanthemella serotina	L77766	AB359889	–	–
Nipponanthemum nipponicum	L77772	AB359890	–	–
Stilpnolepis centiflora	AY127696	AY127695	–	–
Astragalus (Fabaceae)
Species	ITS	trnK/matK
Astragalus abditus	KX954886	KX955057
Astragalus acmonotrichus	KX954887	KX955058
Astragalus aduncus	KX954888	KX955059
Astragalus agrestis	MG237336	KX677443
Astragalus alaschanus	KX954889	KX955208
Astragalus algarbiensis	KX954890	KX955209
Astragalus alpinus	KX954891	KX955060
Astragalus alyssoides	KX954892	KX955061
Astragalus americanus	MG236078	KX676674
Astragalus annularis	KX954893	KX955062
Astragalus arpilobus	KX954895	KX955064
Astragalus asterias	KX954896	KX955065
Astragalus atricapillus	KX954897	KX955066
Astragalus australis	KX954898	KX955067
Astragalus bakaliensis	KX954899	KX955068
Astragalus barbatus	KX954901	KX955070
Astragalus beckii	KX954902	KX955071
Astragalus berytheus	KX954903	KX955210
Astragalus biovulatus	KX954904	KX955072
Astragalus biserrula	KX954905	KX955073
Astragalus bisulcatus	KX954906	KX955074
Astragalus bodinii	MG237306	KC474149
Astragalus boeticus	KX954907	KX955075
Astragalus brachyodontus	KX954908	KX955076
Astragalus brachypetalus	KX954909	KX955077
Astragalus brandegei	KX954910	KX955078
Astragalus callichrus	KX954911	KX955213
Astragalus camptoceras	KX954913	KX955080
Astragalus campylorhynchus	KX954914	KX955081
Astragalus campyolotrichus	KX954916	KX955083
Astragalus canadensis	KX954918	KX955085
Astragalus capito	KX954919	KX955086
Astragalus caprinus	KX954920	KX955087
Astragalus chlorostachys	KX954921	KX955088
Astragalus christianus	KX954922	KX955214
Astragalus commixtus	KX954923	KX955089
Astragalus compactus	KX954924	KX955091
Astragalus compositus	KX954925	KX955215
Astragalus contortuplicatus	KX954926	KX955092
Astragalus cornu-bovis	KX954927	KX955216
Astragalus coronilla	KX954928	KX955093
Astragalus crenatus	KX954929	KX955094
Astragalus daenensis	KX954930	KX955095
Astragalus dahuricus	KX954931	KX955096
Astragalus depressus	KX954932	KX955217
Astragalus dipelta	KX954933	KX955097
Astragalus duplostrigosus	–	KX955218
Astragalus duplostrogoosus	AB051923	–
Astragalus edulis	KX954935	KX955098
Astragalus epiglottis	KX954937	KX955100
Astragalus eucosmus	MK802365	KX677194
Astragalus facetus	KX954942	KX955105
Astragalus falcatus	KX954943	KX955106
Astragalus filicaulis	KX954945	KX955108
Astragalus flavus	KX954948	KX955111
Astragalus fragrans	KX954949	KX955112
Astragalus frigidus	AM943381	–
Astragalus gaeobotrys	KX954950	KX955113
Astragalus glaucacanthos	KX954951	KX955114
Astragalus glychyphyllos	AB051941	–
Astragalus glycyphylloides	KX954952	KX955116
Astragalus glycyphyllos	–	KX955115
Astragalus gracilipes	KX954953	KX955219
Astragalus griseus	KX954954	KX955117
Astragalus guttatus	KX954955	KX955118
Astragalus hamosus	KX954958	KX955121
Astragalus himalayanus	KX954960	KX955122
Astragalus hispidulus	KX954961	KX955123
Astragalus hissaricus	KX954962	KX955221
Astragalus hymenostegis	KX954963	KX955124
Astragalus hypoglottis	KX954964	KX955125
Astragalus incanus	KX954965	KX955126
Astragalus incertus	KX954966	KX955127
Astragalus inopinatus	–	LN873207
Astragalus intercedens	KX954967	KX955128
Astragalus jacobsii	KX954968	KX955129
Astragalus jodostachys	KX954969	KX955130
Astragalus kaufmannii	KX954970	KX955131
Astragalus kerkukiensis	KX954971	KX955132
Astragalus lasioglottis	KX954973	KX955134
Astragalus latifolius	KX954972	KX955133
Astragalus laxmannii	KX954974	KX955135
Astragalus leucocephalus	KX954975	KX955136
Astragalus linifolius	KX954976	KX955137
Astragalus lonchocarpus	KX954977	KX955138
Astragalus longicaulis	KX954978	KX955139
Astragalus longidentatus	KX954979	KX955140
Astragalus lunatus	KX954980	KX955141
Astragalus macropterus	KX954981	KX955142
Astragalus macrostachys	KX954982	KX955143
Astragalus macrourus	KX954983	KX955144
Astragalus mareoticus	KX954984	KX955145
Astragalus mesogitanus	KX954985	KX955146
Astragalus microcephalus	KX954986	KX955147
Astragalus migpo	KX954987	KX955148
Astragalus monoensis	KX954988	KX955149
Astragalus norvegicus	KX954989	KX955222
Astragalus nothoxys	KX954990	KX955150
Astragalus nuttallianus	KX954991	KX955151
Astragalus nutzotinensis	MG236799	KC474155
Astragalus odoratus	KX954992	KX955152
Astragalus oncotrichus	KX954993	KX955153
Astragalus oocalycis	KX954995	KX955154
Astragalus ophiocarpus	KX954994	KX762111
Astragalus oreades	KX954996	KX955155
Astragalus ornithopodioides	KX954997	KX955156
Astragalus oxyglottis	KX954998	KX955157
Astragalus oxyodon	KX954999	KX955158
Astragalus peduncularis	–	KX955159
Astragalus pelecinus	–	KX955161
Astragalus penetratus	KX955003	KX955162
Astragalus persepolitanus	–	KX955224
Astragalus peterae	KX955006	KX955165
Astragalus polaris	AF121714	–
Astragalus polycladus	KX955007	KX955166
Astragalus praeteritus	KX955008	KX955167
Astragalus pseudosinaicus	KX955009	KX955168
Astragalus raphaelis	KX955010	KX955169
Astragalus richardsonii	HQ613394	KC474162
Astragalus robbinsii	MG237549	KX677611
Astragalus saganlugensis	KX955011	KX955170
Astragalus saharae	KX955013	KX955172
Astragalus schelichovii	KU168598	–
Astragalus schimperi	KX955014	KX955173
Astragalus schmalhausenii	KX955015	KX955174
Astragalus sclerocladus	KX955016	KX955175
Astragalus scorpioides	KX955017	KX955176
Astragalus scorpiurus	KX955018	KX955177
Astragalus semitarius	KX955019	KX955178
Astragalus sesameus	KX955022	KX955181
Astragalus sesamoides	KX955020	KX955179
Astragalus siliquosus	KX955023	KX955182
Astragalus simonii	KX955024	KX955183
Astragalus sinaicus	KX955025	KX955184
Astragalus sinicus	KX955026	KX955185
Astragalus solandri	KX955027	KX955186
Astragalus spachianus	KX955028	KX955187
Astragalus stalinskyi	KX955029	KX955188
Astragalus stella	KX955031	KX955190
Astragalus stocksii	KX955032	KX955191
Astragalus strictus	KX955033	KX955192
Astragalus submitis	KX955036	KX955194
Astragalus sungpanensis	KX955037	KX955195
Astragalus sutchuensis	KX955038	KX955196
Astragalus thlaspi	KX955040	KX955198
Astragalus tibetanus	KX955039	KX955197
Astragalus tribuloides	KX955042	KX955200
Astragalus triradiatus	KX955043	KX955201
Astragalus tugarinovii	KX955044	KX955202
Astragalus uliginosus	KX955045	–
Astragalus umbellatus	MG236337	KC474164
Astragalus vegetus	KX955046	KX955203
Astragalus verrucosus	KX955047	KX955204
Astragalus vicarius	KX955048	KX955205
Astragalus williamsii	MG236470	–
Astragalus xiphidioides	KX955050	KX955207
Astragalus yilmazii	KX955049	KX955206
Astragalus zerdanus	AB051964	–
Colutea persica	KX954877	KX955051
Oxytropis pilosa	KX954880	KX955052
Oxytropis purpurea	KX954881	KX955053
Oxytropis pyrenaica	KX954882	KX955054
Phyllolobium donianum	KX954878	KX762109
Phyllolobium pastorium	KX954879	KX762110
Braya (Brassicaceae)
Species	ITS	trnL
Braya alpina	AY353096	AY353170
Braya fernaldii	AY353149	AY353192
Braya glabella	AY353140	AY353179
Braya humilis	AY353109	AY353205
Braya linearis	AY353103	AY353203
Braya longi	AY353147	AY353196
Braya parvia	MH237683	–
Braya pilosa	KT727927	–
Braya rosea	AY353127	AY353199
Braya scharnhorstii	AY353100	AY353189
Braya siliquosa	AY353105	AY353202
Braya thorild-wulffii	AY353098	AY353185
Christolea crassifolia	DQ523423	DQ479860
Dilophia salsa	MH237689	DQ479868
Lepidostemon rosularis	MH237699	–
Metashangrilaia forrestii	AY353099	AY353200
Shangrilaia nana	MH237704	–
Cardamine (Brassicaceae)
Species	ITS	trnL	trnL-trnF
Cardamine abchasica	FJ464476, FJ464499	–	–
Cardamine africana	EU819307	EU819197	EU819239
Cardamine alpina	FJ464463, FJ464486	FJ464509	FJ464529
Cardamine amara	–	EU819147	AF266583
Cardamine angulata	FJ464464, FJ464487	EU819198	EU819240
Cardamine angustata	FJ464465, FJ464488	FJ464520	FJ464542
Cardamine appendiculata	EU819309	–	–
Cardamine arisanensis	EU819335	EU819199	–
Cardamine bellidifolia	EU819310	EU819149	EU819306
Cardamine bipinnata	FJ464466, FJ464489	FJ464513	FJ464535
Cardamine blaisdellii	EU819313	EU819152	EU819303
Cardamine bonariensis	EU819314	EU819200	EU819241
Cardamine bradei	FM957851	–	–
Cardamine breweri	EU819315	EU819201	–
Cardamine bulbifera	–	–	FJ464534
Cardamine bulbosa	EU819316	EU819202	EU819242
Cardamine californica	FJ464467, FJ464490	FJ464525	FJ464547
Cardamine carnosa	EU819317	EU819203	EU819243
Cardamine cf. corymbosa	DQ268393	DQ268060	DQ268227
Cardamine chelidonia	–	EU819154	–
Cardamine clematitis	EU819318	EU819204	EU819246
Cardamine concatenata	–	FJ464521	FJ464543
Cardamine conferta	EU819321	EU819156	EU819291
Cardamine constancei	EU819322	EU819205	EU819244
Cardamine cordifolia	EU819324	EU819206	EU819245
Cardamine corymbosa	AY047613, AY047624	AY047633	AY047646
Cardamine crassifolia	AF265680	AF266640	AF266594
Cardamine debilis	DQ268392	DQ268059	DQ268226
Cardamine delavayi	EU819325	–	EU819248
Cardamine densiflora	FJ464468, FJ464491	–	–
Cardamine dentata	AF265677	AF266635	–
Cardamine dentipetala	EU819326	EU819207	DQ268318
Cardamine digitata	EU819330	EU819161	EU819304
Cardamine diphylla	EU819331	EU819208	EU819249
Cardamine dissecta	FJ464470, FJ464493	FJ464528	FJ464544
Cardamine douglassii	EU819332	EU819209	EU819247
Cardamine ecuadorensis	EU819333	EU819210	–
Cardamine enneaphyllos	FJ464471, FJ464494	FJ464515	FJ464537
Cardamine fallax	DQ268464	DQ268123	DQ268290
Cardamine flaccida	EU819334	–	–
Cardamine flexuosa	DQ268454	DQ268128	DQ268295
Cardamine fragariifolia	EU819336	–	EU819250
Cardamine franchetiana	EU819337	–	EU819251
Cardamine glacialis	AY047616, AY047627	AY047635	AY047649
Cardamine glanduligera	–	FJ464519	EU819252
Cardamine glandulosa	EU819338	EU819163	–
Cardamine glauca	–	EU819211	EU819253
Cardamine graeca	–	EU819164	–
Cardamine griffithii	EU819339	–	EU819254
Cardamine heptaphylla	FJ464472, FJ464495	EU819212	EU819255
Cardamine hirsuta	EU819351	DQ268048	DQ268215
Cardamine hyperborea	–	EU819166	EU819289
Cardamine impatiens	DQ268505	EU819167	DQ268339
Cardamine keysseri	–	–	AY047651
Cardamine kitaibelii	FJ464473, FJ464496	EU819214	EU819257
Cardamine laciniata	EU819320	EU819215	EU819258
Cardamine latifolia	–	EU819168	–
Cardamine leucantha	EU819341	EU819216	EU819260
Cardamine lihengiana	EU819342	–	EU819261
Cardamine lilacina	–	–	AY047659
Cardamine longifructus	DQ268498	DQ268155	DQ268322
Cardamine longii	EU819343	EU819217	EU819262
Cardamine lyallii	EU819323	–	–
Cardamine macrophylla	EU819345	EU819218	EU819264
Cardamine majovskii	AF270701, AF270702	–	AF266599
Cardamine matthioli	AF265679	AF266642	AF266598
Cardamine maxima	–	EU819219	–
Cardamine microphylla	EU819347	EU819173	EU819290
Cardamine microzyga	EU819348	EU819221	EU819266
Cardamine niigatensis	DQ268493	DQ268165	DQ268332
Cardamine nipponica	EU819349	–	–
Cardamine nuttallii	EU819350	FJ464523	EU819267
Cardamine nymanii	–	AF266638	AF266591
Cardamine obliqua	AY047618, AY047629	EU819223	AY047654
Cardamine occidentalis	EU819352	–	EU819269
Cardamine oligosperma	DQ268389	DQ268054	DQ268221
Cardamine ovata	EU819353	EU819225	EU819270
Cardamine palustris	–	–	AF266586
Cardamine papuana	FJ464477, FJ464500	–	–
Cardamine parviflora	EU819354	DQ268070	DQ268237
Cardamine pattersonii	EU819355	–	EU819271
Cardamine paucijuga	DQ268455	DQ268127	DQ268294
Cardamine pectinata	DQ268502	DQ268175	DQ268338
Cardamine pedata	EU819356	EU819176	EU819277
Cardamine pensylvanica	DQ268469	EU819178	DQ268304
Cardamine pentaphyllos	EU819357	–	–
Cardamine penzesii	AF265681	AF266644	AF266601
Cardamine plumieri	FJ464479, FJ464502	–	–
Cardamine pratensis	–	AF266646	AF266604
Cardamine prorepens	FJ464480, FJ464503	EU819180	–
Cardamine purpurea	EU819363	EU819186	EU819294
Cardamine quinquefolia	FJ464481, FJ464504	EU819226	FJ464536
Cardamine resedifolia	EU819364	EU819228	EU819273
Cardamine rhizomata	EU819365	EU819229	–
Cardamine rivularis	–	AF266641	AF266596
Cardamine rockii	EU819366	EU819230	–
Cardamine rotundifolia	EU819367	EU819231	EU819274
Cardamine rupicola	EU819368	EU819232	EU819278
Cardamine scutata	EU819372	EU819227	EU819279
Cardamine sphenophylla	EU819373	EU819187	–
Cardamine tanakae	EU819375	EU819233	EU819281
Cardamine tangutorum	EU819376	EU819234	EU819282
Cardamine tenella	–	EU819235	–
Cardamine tenuifolia	–	FJ464527	EU819283
Cardamine torrentis	EU819377	EU819237	EU819284
Cardamine trichocarpa	AY047621, AY047632	AY047641	AY047657
Cardamine trifolia	FJ464483, FJ464506	FJ464526	FJ464548
Cardamine udicola	AF265678	–	–
Cardamine uliginosa	–	EU819188	–
Cardamine umbellata	EU819380	EU819191	EU819297
Cardamine victoris	EU819383	EU819195	EU819300
Cardamine waldsteinii	FJ464484, FJ464507	EU819213	EU819256
Cardamine yezoensis	FJ464485, FJ464508	–	–
Cardamine yunnanensis	EU819384	–	EU819285
Arabidopsis arenosa	DQ528959	DQ313518	DQ529093
Arabidopsis cebennensis	DQ528916	DQ313516	DQ529004
Barbarea verna	MG886675	–	AP009370
Capsella grandiflora	FR773702	–	FR822335
Capsella rubella	FR773704	DQ180225	FR822336
Crucihimalaya wallichii	DQ310529	DQ180213	DQ310520
Lepidium meyenii	MK424338	AY015868	MK644221
Lepidium virginicum	MG236305	MG709393	DQ821405
Nasturtium officinale	MG730989	–	AB871936
Olimarabidopsis pumila	DQ310528	DQ180224	DQ649083
Pachycladon cheesemanii	EF015688	EF015662	–
Arctic Carex clade (Cyperaceae)
Species	ITS	ETS	matK
Carex aboriginum	MN761648	MN760588	GU172441
Carex abrupta	MN762748	MN760340	–
Carex accrescens	MN762326	MN760691	MN763492
Carex acuta	MN762824	MN761349	–
Carex acutiformis	HG915798	LK021689	HG915842
Carex adelostoma	MN762136	MN760836	GU172451
Carex adusta	MN761716	MN760781	GU172453
Carex aematorrhyncha	MN762433	MN760523	MN763707
Carex aequialta	–	MN760892	–
Carex alata	MN761705	MN760216	GU172463
Carex alatauensis	MN762219	MN759913	MN763765
Carex alba	MN762295	MN760667	MN763219
Carex albicans	AF027439, AF027478	AY241986	–
Carex albida	MN762402	MN761295	MN763507
Carex albolutescens	MN761708	MN760265	GU172477
Carex albonigra	MN761467	MN760791	GU172478
Carex andersonii	MN762303	MN761006	MN763822
Carex angustata	MN761518	MN760929	GU172491
Carex anthoxanthea	MN761867	MN760780	GU172499
Carex antoniensis	MN762074	MN760999	MN763743
Carex aperta	MN761632	MN760847	GU172500
Carex appendiculata	MN762829	MN761344	–
Carex appressa	MN762682	MN760413	–
Carex appropinquata	MN762778	MN759989	–
Carex aquatilis	AY757590	AY757651	–
Carex arapahoensis	MN761723	MN760782	GU172516
Carex arcta	MN761697	MN760275	GU172519
Carex arctiformis	MN761679	MN760432	GU172526
Carex arenaria	MN761669	MN760478	GU172527
Carex argyrantha	MN761873	MN760362	GU172529
Carex asturica	MN762464	MN761067	MN763498
Carex aterrima	MN762144	MN761206	MN763022
Carex atherodes	MN762024	MN761024	GU172538
Carex athrostachya	MN761701	MN760376	GU172541
Carex atlantica	MN761684	MN760219	GU172545
Carex atrata	MN762268	MN760490	MN763718
Carex atratiformis	MN761785	MN760491	GU172551
Carex atrofusca	MN761794	MN760042	GU172555
Carex atropicta	MN762428	MN760638	MN763775
Carex atrosquama	MN761461	MN760842	GU172557
Carex augustinowiczii	MN762035	MN760937	–
Carex aurea	MN761543	MN760061	MN762981
Carex auriculata	MN762020	MN759983	MN763019
Carex austroalpina	MN762487	MN760753	MN763795
Carex azuayae	MN761575	MN760987	GU172573
Carex baileyi	MN762520	MN760260	MN763665
Carex balfourii	MN761560	MN761013	GU172578
Carex barbarae	MN761512	MN760930	GU172580
Carex barrattii	MN761741	MN760298	GU172585
Carex bebbii	MN761450	MN760792	GU172589
Carex bella	MN762389	MN760179	MN763759
Carex bicknellii	MN761744	MN760289	GU172591
Carex bicolor	MN761532	MN760059	GU172595
Carex bigelowii	LK021766	LK021703	LK021890
Carex bijiangensis	MN762271	MN760582	MN763735
Carex biltmoreana	MN761548	MN760052	GU172601
Carex bistaminata	MN762494	MN759984	MN763756
Carex blepharicarpa	MN761550	MN760124	–
Carex bohemica	JN903132	JN903108	–
Carex bonanzensis	MN761676	MN760360	GU172609
Carex borealipolaris	MN761837	MN760482	GU173569
Carex borii	MN762187	MN761039	MN763700
Carex brachycalama	–	MN760056	MN763556
Carex brainerdii	MN761882	MN760630	GU172612
Carex brevior	MN762335	MN760984	MN763825
Carex brizoides	MN761736	MN760394	GU172616
Carex brunnescens	MN762927	MN760806	–
Carex buekii	MN762792	MN760435	–
Carex bulgarica	MN762368	MN760983	MN763819
Carex bullata	MN762434	MN760112	MN763771
Carex buthanensis	MN761622	MN761003	GU172630
Carex buxbaumii	MN762889	MN760831	MN763721
Carex californica	MN761877	MN760525	GU172639
Carex camptoglochin	MN762569	MN759892	MN763780
Carex canescens	MN762667	MN760428	–
Carex capillaris	MN761422	MN760544	GU172651
Carex capitata	MN762007	MN760150	GU172652
Carex cardiolepis	MN762377	MN760171	MN763696
Carex caucasica	MN762257	MN760600	MN763745
Carex caudata	MN762457	MN760755	MN763796
Carex cercostachys	MN762393	MN760196	MN763355
Carex cespitosa	MN762830	MN761345	–
Carex chalciolepis	MN761993	–	GU172674
Carex chordorrhiza	MN761778	MN759903	GU172682
Carex circinata	MN761847	MN759799	GU172685
Carex comosa	MN761843	MN760998	GU172696
Carex concinnoides	MN761930	MN760092	GU172704
Carex congdonii	–	MN760981	GU172706
Carex crawfordii	MN762022	MN760307	GU172714
Carex crebra	MN762417	MN760169	MN763706
Carex crinita	MN761876	MN760909	GU172722
Carex cristatella	MN761739	MN760302	GU172724
Carex cruenta	MN762441	MN760446	MN763817
Carex cryptolepis	MN761443	MN760487	GU172730
Carex cumulata	MN761732	MN760292	GU172735
Carex curatorum	MN761911	MN761083	GU172737
Carex curticeps	AY242044	AY242045	MN763035
Carex cusickii	MN761675	MN761120	GU172739
Carex dacica	MN762814	MN761354	–
Carex darwinii	MN762309	MN760959	MN763640
Carex davalliana	MN762517	MN760474	MN763669
Carex davyi	MN761776	MN760344	GU172750
Carex deasyi	MN762631	–	–
Carex decidua	MN762312	MN761005	MN763823
Carex decomposita	MN761883	MN760687	GU172758
Carex deflexa	MN762102	MN760618	GU172760
Carex delicata	MN762542	MN760541	MN763772
Carex demissa	MN761875	MN760083	GU173786
Carex derelicta	MN762250	MN760084	MN763784
Carex diandra	MN761464	MN760739	GU172776
Carex diastena	MN762708	MN759987	MN763207
Carex digitata	MN762307	MN759970	MN763754
Carex dioica	MN762109	MN760476	–
Carex disperma	MN761695	MN760776	GU172792
Carex divisa	MN761953	MN760678	MN763279
Carex douglasii	MN762781	MN760483	–
Carex durangensis	MN761574	MN760903	MN763060
Carex duriuscula	MN762518	MN760701	MN763345
Carex ebenea	MN761712	MN760324	GU172807
Carex eburnea	MN761542	MN760113	GU172811
Carex echinata	MN761687	MN760798	GU172816
Carex echinodes	MN762774	MN760373	–
Carex egena	MN761477	MN760005	MN763084
Carex egglestonii	MN761784	MN760365	GU172824
Carex eleusinoides	MN761527	MN761055	GU172827
Carex elliottii	MN761433	MN760897	GU172829
Carex emoryi	MN761494	MN761030	GU172832
Carex endlichii	MN761920	MN760895	GU172836
Carex enneastachya	MN762310	MN760952	MN763575
Carex ericetorum	MN762286	MN760026	MN763731
Carex eriophylla	MN762313	MN761017	MN763810
Carex esenbeckii	MN762622	MN760190	MN763623
Carex exilis	MN761462	MN759797	GU172842
Carex exsiccata	MN762845	MN761146	MN763449
Carex fedia	MN761971	MN760514	MN763386
Carex festucacea	MN761748	MN760291	GU172854
Carex feta	MN761702	MN760885	GU172855
Carex filifolia	MN762128	MN760866	GU172857
Carex filipes	DQ998914	DQ998861	–
Carex filispica	MN762230	MN759910	MN763764
Carex fimbriata	MN762470	MN760751	MN763729
Carex firma	MN762549	MN760611	MN763702
Carex fissuricola	MN762017	MN761373	GU172869
Carex flava	MN762046	MN760062	MN763308
Carex floridana	MN761610	MN760631	GU172877
Carex foenea	MN762099	MN760347	GU172879
Carex foetida	MN762196	MN759848	MN763672
Carex fracta	MN761715	MN760337	GU172888
Carex frigida	MN762466	MN759952	MN763740
Carex fritschii	MN762490	MN759859	MN763727
Carex fuliginosa	MN762550	–	–
Carex furva	KP980462	KP980274	KP980087
Carex garberi	MN761544	MN761092	GU172902
Carex gayana	MN761963	MN759768	MN763252
Carex geophila	MN762116	MN760612	GU172908
Carex gifuensis	MN761423	MN760643	–
Carex glabrescens	MN761521	MN760863	MN763216
Carex glacialis	MN761800	MN760507	GU172917
Carex glareosa	JN903139	JN903115	–
Carex globosa	MN761599	MN760508	GU172922
Carex globularis	MN762535	MN760973	MN763409
Carex gmelinii	MN762111	MN760581	GU172923
Carex gotoi	MN761929	MN761077	MN763196
Carex gracilior	MN761419	MN760353	GU172928
Carex grioletii	MN762475	MN760465	MN763614
Carex gynandra	MN761513	MN761020	GU172944
Carex gynocrates	MN761677	MN761370	GU172947
Carex haematostoma	MN762443	MN760899	MN763661
Carex halliana	MN761460	MN760928	GU172954
Carex hallii	MN761593	MN761258	GU172957
Carex hancockiana	MN762405	MN760599	MN763739
Carex harfordii	MN761750	MN760389	GU172959
Carex hartmanii	LK021774	LK021711	LK021898
Carex hassei	MN761641	MN760060	GU172960
Carex haydeniana	AY779105	DQ460981	–
Carex haydenii	–	MN761085	GU172964
Carex heleonastes	MN761772	MN761219	GU172967
Carex helleri	MN762115	MN760587	GU172972
Carex heteroneura	MN761647	MN760595	GU172979
Carex heterostachya	MN762458	MN760496	MN763725
Carex hirta	MN762314	MN761028	MN763711
Carex holostoma	MN761799	–	GU172994
Carex hormathodes	MN761767	MN760304	GU173002
Carex houghtoniana	MN761611	MN761023	GU173006
Carex humbertiana	MN762122	MN761071	MN763193
Carex hyalina	MN761734	MN760310	GU173009
Carex hyalinolepis	MN761626	MN760521	GU173014
Carex hystericina	MN761623	MN761074	GU173016
Carex idahoa	MN762161	MN761089	GU173021
Carex iljinii	–	MN760439	–
Carex illota	MN761689	MN760354	GU173022
Carex incomitata	MN762680	MN760205	–
Carex incurviformis	MN761525	MN760688	GU173031
Carex infuscata	MN762216	MN760590	MN763768
Carex integra	MN761731	MN760384	GU173037
Carex interior	MN761685	MN760226	GU173041
Carex interjecta	AY779113	DQ460989	–
Carex interrupta	MN761418	MN760940	GU173042
Carex inversonervosa	MN761808	MN760916	MN763198
Carex ivanoviae	MN762446	MN761038	MN763803
Carex kansuensis	MN762294	MN760586	MN763722
Carex kitaibeliana	MN762403	MN760114	MN763750
Carex klamathensis	MN761640	MN760058	GU173053
Carex koshewnikowii	MN762491	MN760651	MN763631
Carex krausei	MN762135	MN760543	GU173059
Carex kreczetoviczii	MN762705	MN760382	MN763210
Carex kurdica	MN762834	MN761347	–
Carex lachenalii	MN762029	MN760427	GU173060
Carex lacustris	MN761454	MN760898	GU173062
Carex laeta	MN762462	MN760173	MN763705
Carex laeviconica	MN761790	MN760517	GU173063
Carex laeviculmis	MN761416	MN760357	FJ597230
Carex lagunensis	AY779084	DQ460956	–
Carex lancifolia	MN761899	MN759786	–
Carex lapponica	MN762162	MN761211	GU173069
Carex larensis	MN762181	MN760067	MN763783
Carex lasiocarpa	MN762373	MN760994	MN763708
Carex laxa	MN762103	MN761087	GU173075
Carex ledebouriana	MN762212	MN760540	MN763773
Carex lehmannii	MN762277	MN760769	MN763733
Carex lemmonii	MN761555	MN760021	GU173090
Carex leporina	MN762943	MN760314	MN763598
Carex leporinella	MN761725	MN761095	GU173107
Carex leptalea	MN761825	MN761081	GU173113
Carex leucodonta	–	MN760627	MN763025
Carex limosa	MN761787	MN761060	GU173120
Carex liparocarpos	MN762401	MN760648	MN763805
Carex littledalei	MN762386	MN760775	MN763760
Carex litvinovii	MN762489	MN760650	MN763728
Carex livida	MN761481	MN761368	GU173126
Carex loliacea	MN762796	MN760436	MN763212
Carex longii	MN761906	MN760261	MN762965
Carex lurida	MN761538	MN760988	GU173149
Carex lutea	MN762025	MN760778	GU173152
Carex luzulifolia	MN761552	MN760022	GU173153
Carex lyngbyei	MN761493	MN760945	GU173163
Carex maackii	AY779116	DQ460992	–
Carex mackenziei	MN761657	MN760794	GU173164
Carex macloviana	MN761721	MN761306	MN763096
Carex macrochaeta	MN762098	MN760976	GU173175
Carex macrolepis	MN762254	MN760040	MN763723
Carex macroprophylla	MN762221	MN761149	MN763647
Carex macrostachys	MN762263	MN760752	MN763794
Carex madagascariensis	MN761804	MN761014	MN763031
Carex magellanica	MN762190	MN760861	MN763818
Carex marina	MN762795	MN760437	–
Carex mariposana	MN761728	MN760338	GU173187
Carex maritima	MN762587	MN761111	–
Carex meadii	MN761638	MN761124	GU173190
Carex media	MN761468	MN760583	GU173191
Carex melanantha	MN762379	MN760533	MN763699
Carex melanocarpa	–	MN760025	MN763730
Carex melanocephala	LK021788	LK021725	LK021912
Carex melanostachya	MN762247	MN759776	MN763709
Carex membranacea	MN761565	MN761053	GU173199
Carex merritt-fernaldii	MN761745	MN760285	GU173203
Carex mertensii	MN761496	MN760934	GU173207
Carex meyeriana	LK021791	LK021728	LK021915
Carex micrantha	MN762039	MN760963	–
Carex microchaeta	MN761572	MN761263	GU173216
Carex microglochin	MN762185	MN760011	MN763779
Carex micropoda	MN761869	MN761121	GU173225
Carex microptera	MN762529	MN760323	MN763510
Carex missouriensis	MN761737	MN760278	GU173238
Carex mitchelliana	MN761517	MN761021	GU173241
Carex molesta	MN761749	MN760395	GU173244
Carex molestiformis	MN761735	MN760312	GU173247
Carex monostachya	EU288605	MN760149	MN763185
Carex monotropa	–	MN759864	MN763072
Carex montana	MN762266	MN759863	MN763713
Carex montis-everesti	MN762410	MN761049	MN763366
Carex moorcroftii	MN762079	MN760655	MN763295
Carex mucronata	MN762456	MN760039	MN763720
Carex multicostata	MN761782	MN760274	GU173262
Carex muskingumensis	MN761746	MN760318	GU173269
Carex myosuroides	GU176167	–	–
Carex nakaoana	–	MN761045	MN763770
Carex nakasimae	MN761615	MN760910	–
Carex nardina	MN761827	MN760867	GU173275
Carex nebraskensis	–	MN760896	GU173276
Carex neesii	AY242034	AY242035	–
Carex nelsonii	MN761441	MN760607	GU173278
Carex nemurensis	MN762767	MN760367	MN763209
Carex nigra	MN762823	MN761348	–
Carex nigricans	MN762132	MN761093	GU173287
Carex nigromarginata	MN761598	MN760614	GU173290
Carex nivalis	MN762369	MN760007	MN763833
Carex normalis	MN761771	MN760317	GU173293
Carex norvegica	MN762037	MN760601	GU173296
Carex nova	MN761451	MN759865	GU173297
Carex novae-angliae	MN761551	MN760526	GU173301
Carex nudata	MN761514	MN760958	GU173304
Carex obnupta	MN761618	MN760941	GU173309
Carex obtusata	MN762006	MN760152	GU173311
Carex olbiensis	MN762406	MN760117	MN763613
Carex oligocarya	MN762404	MN760659	MN763608
Carex oligosperma	MN761802	MN761022	GU173324
Carex opaca	MN761743	MN760282	GU173327
Carex oreophila	MN762229	MN760146	MN763763
Carex orizabae	MN761714	MN760335	MN762998
Carex ornithopoda	MN762308	MN759995	MN763753
Carex oronensis	MN761760	MN760294	GU173332
Carex ovoidispica	MN762228	MN760187	MN763778
Carex ozarkana	–	MN760803	GU173343
Carex pachystachya	MN761751	MN760848	MN762963
Carex paleacea	MN761931	MN760946	GU173351
Carex pallidula	–	MN759996	MN763755
Carex panicea	MN761788	MN760093	GU173357
Carex paniculata	MN762663	MN760745	–
Carex panormitana	MN762822	MN761337	MN763824
Carex pansa	MN761505	MN761379	GU173360
Carex papulosa	–	MN761100	–
Carex parallela	MN762526	MN760475	MN763574
Carex parryana	MN761591	MN760592	GU173362
Carex parva	AY244523	AY244524	–
Carex parviflora	MN762695	MN760585	MN763746
Carex pauciflora	MN761846	MN760014	GU173366
Carex peckii	MN761651	MN761140	GU173369
Carex pediformis	MN762424	MN760882	MN763650
Carex pedunculata	MN761431	MN760639	GU173371
Carex pellita	MN761616	MN761031	GU173374
Carex pelocarpa	MN761592	MN760608	GU173379
Carex pensylvanica	MN762101	MN760616	GU173384
Carex peregrina	MN762318	MN760255	MN763826
Carex perglobosa	MN761768	MN760256	GU173390
Carex petasata	MN761681	MN760379	GU173392
Carex petricosa	MN762018	MN761043	GU173394
Carex peucophila	MN762848	MN760417	MN763342
Carex phaeocephala	MN761775	MN760371	GU173397
Carex pilosa	MN762375	MN759982	MN763802
Carex pilulifera	MN762429	MN760506	MN763643
Carex pityophila	MN762016	MN760619	GU173405
Carex plectobasis	–	MN761313	MN763769
Carex pluriflora	MN762055	MN760931	GU173414
Carex podocarpa	MN761631	MN761073	GU173417
Carex polymorpha	MN761581	MN760839	GU173419
Carex polysticha	MN761913	MN761008	MN763520
Carex praeceptorium	MN762717	MN760380	–
Carex praeclara	MN762281	MN760768	MN763698
Carex praecox	MN762515	MN760469	MN763637
Carex praegracilis	MN761506	MN760742	GU173424
Carex prairea	MN761766	MN760796	GU173427
Carex praticola	MN761759	MN760345	GU173434
Carex preslii	MN761754	MN760349	GU173439
Carex projecta	MN761740	MN760301	GU173440
Carex proposita	–	MN760785	GU173444
Carex pseudobicolor	MN762217	MN760584	MN763828
Carex pseudobrizoides	MN762516	MN761362	MN763662
Carex pseudocuraica	AY779148	DQ461024	–
Carex pseudocyperus	MN761570	MN761000	GU173448
Carex pseudolaxa	AY241975	AY241976	–
Carex pseudololiacea	KP980463	KP980275	KP980088
Carex pulicaris	AY242018	AY242019	MN763011
Carex pumila	MN761502	MN760808	GU173451
Carex pyrenaica	MN762484	MN760878	MN763762
Carex quadriflora	MN762064	MN759998	MN763044
Carex raddei	–	MN761377	–
Carex ramenskii	MN761511	MN760954	GU173460
Carex randalpina	MN762793	MN761335	MN763243
Carex rariflora	MN762013	MN760932	GU173462
Carex raynoldsii	MN761590	MN760804	GU173463
Carex reniformis	MN761733	MN761200	GU173466
Carex retrorsa	MN761571	MN760986	GU173472
Carex reznicekii	–	MN760636	GU173474
Carex rhizina	MN762478	MN760883	MN763685
Carex rhodesiaca	–	MN760915	MN763029
Carex richardsonii	MN761635	MN759988	GU173477
Carex riloensis	MN762492	MN759860	MN763716
Carex rossii	MN761910	MN760628	GU173486
Carex rostrata	MN761890	MN760985	GU173489
Carex rotundata	MN762014	MN761063	GU173491
Carex rugulosa	MN761925	MN760522	MN763021
Carex runssoroensis	GU176165	MN760147	MN763704
Carex rupestris	–	MN760822	GU173492
Carex ruthii	MN761683	MN760225	GU173493
Carex sabulosa	MN762140	MN761403	GU173496
Carex sagei	MN762180	MN760065	MN763781
Carex salina	MN761491	MN760957	GU173499
Carex sanguinea	MN762264	MN759939	MN763736
Carex sargentiana	MN762319	MN760177	MN763758
Carex sartwelliana	MN761649	MN760980	GU173500
Carex saxatilis	MN761809	MN760914	GU173507
Carex schottii	MN762096	MN760944	GU173515
Carex schweinitzii	MN761447	MN760904	GU173519
Carex scirpoidea	AF027447 AF027486	AY241991	–
Carex senta	MN761515	MN760960	GU173549
Carex seorsa	MN761463	MN760234	GU173552
Carex serpenticola	MN762117	MN760610	GU173555
Carex serratodens	MN761814	MN760609	GU173557
Carex sheldonii	MN761881	MN761016	GU173559
Carex shinnersii	MN761738	MN760279	GU173562
Carex siccata	MN761526	MN761372	GU173574
Carex silicea	MN761658	MN760284	GU173575
Carex simpliciuscula	MN762400	MN759911	MN763646
Carex simulata	MN761700	MN759772	GU173580
Carex songorica	MN762337	MN761025	MN763712
Carex specifica	MN761682	MN760368	GU173589
Carex spectabilis	MN762026	MN761136	GU173592
Carex specuicola	MN761547	MN760594	GU173595
Carex sphaerogyna	EU288633	MN761001	MN763095
Carex stenocarpa	MN762409	MN760108	MN763675
Carex stenophylla	MN762513	MN760388	MN763630
Carex stenoptila	MN761722	MN760401	GU173608
Carex sterilis	MN761789	MN760790	GU173609
Carex stevenii	MN762005	MN760605	GU173611
Carex straminea	MN761810	MN760303	GU173623
Carex straminiformis	MN761706	MN760334	GU173628
Carex striata	MN761617	MN760995	GU173629
Carex stricta	MN761516	MN761066	GU173637
Carex stylosa	MN761414	MN761010	GU173641
Carex subbracteata	MN761818	MN760784	GU173642
Carex suberecta	MN761730	MN761148	GU173643
Carex subfusca	MN761908	MN760321	MN762997
Carex subspathacea	–	MN760956	GU173650
Carex suifunensis	MN761637	MN761015	–
Carex supina	MN762342	MN761410	MN763328
Carex sychnocephala	MN761727	MN760381	GU173659
Carex tahoensis	MN762092	MN760377	GU173664
Carex tangulashanensis	MN762246	MN760545	MN763687
Carex tapintzensis	MN762459	MN760160	MN763480
Carex tenera	MN761694	MN760773	GU173672
Carex teneriformis	AY779172	DQ461046	–
Carex tenuiflora	MN761696	MN760358	GU173675
Carex tetanica	MN761639	MN760057	GU173678
Carex tetrastachya	MN761758	MN760309	GU173681
Carex thurberi	MN762019	MN761057	GU173687
Carex tincta	MN761755	MN760286	GU173690
Carex tomentosa	MN762344	MN759974	MN763732
Carex tonsa	MN761987	MN761268	–
Carex torta	–	MN761029	GU173707
Carex traiziscana	MN762720	MN760363	MN763214
Carex trichocarpa	MN761504	MN760524	GU173719
Carex tricolor	MN762536	MN759862	MN763714
Carex trinervis	MN762815	MN761341	MN763820
Carex trisperma	MN761905	MN760305	GU173728
Carex tristis	MN762438	MN760116	MN763724
Carex tuckermanii	MN761579	MN761036	GU173730
Carex turbinata	MN762034	MN760629	MN763028
Carex turkestanica	MN762261	MN760645	MN763808
Carex ulobasis	–	MN760557	MN763109
Carex umbellata	MN761891	MN760626	GU173741
Carex uncinoides	MN762636	MN759979	MN763747
Carex unilateralis	MN761812	MN761094	GU173747
Carex ursina	MN761699	MN760886	GU173748
Carex ussuriensis	–	MN760817	MN763789
Carex utriculata	MN762100	MN761007	GU173750
Carex vacillans	MN762097	MN760982	GU173754
Carex vaginata	MN762383	MN759803	MN763679
Carex vaginosa	MN762392	MN760195	MN763354
Carex vernacula	–	MN760797	GU173766
Carex vesicaria	MN761624	MN760911	GU173770
Carex vestita	MN761634	MN760966	GU173772
Carex vexans	MN761703	MN760262	GU173774
Carex vidua	MN762394	MN760192	MN763757
Carex viridistellata	MN761449	MN760046	MN763071
Carex viridula	MN762249	MN760104	–
Carex wiegandii	MN761686	MN760218	GU173797
Carex williamsii	MN761421	MN760843	GU173800
Carex woodii	MN761653	MN759918	GU173802
Carex wootonii	MN761756	MN760783	GU173805
Carex xerantica	MN761811	MN760786	GU173808
Carex zikae	MN761597	MN761097	GU172615
Eriophorum vaginatum	AH012952	AY242009	–
Scirpus polystachyus	AY242010	AY242011	–
Trichophorum alpinum	AY757432	AY757400	KJ513656
Trichophorum caespitosum	DQ998951	DQ998897	KC476058
Cassiope (Ericaceae)
Species	matK	rbcL
Cassiope dendrotricha	JF953426	JF941132
Cassiope fastigiata	JF953430	JF941136
Cassiope lycopodioides	AB842063	AB842054
Cassiope mertensiana	U61346	L12603
Cassiope pectinata	JF953432	JF941139
Cassiope selaginoides	JF953438	JF941144
Cassiope tetragona 1	KC474423	KC482395
Cassiope tetragona 2	KC474421	KC482397
Andromeda polifolia	JF801293	AF124572
Arbutus canariensis	U61345	L12597
Archeria comberi	AF015632	U79741
Bejaria aestuans	DQ002346	GU176638
Bejaria racemosa	U61327	L12600
Bryanthus gmelinii	AF440413	AF419816
Ceratiola ericoides	AF519563	L12604
Corema album	AF519566	HM849914
Corema conradii	AF519567	AF419820
Chamaedaphne calyculata	AF015630	–
Diplycosia acuminata	JF801307	AF124586
Elliottia bracteata	U61339	U49285
Elliottia paniculata	AB012753	GU176643
Empetrum nigrum	HQ115639	AF421091
Enkianthus campanulatus	U61344	L12616
Epacris impressa	AF015636	–
Erica australis	U61329	L12617
Erica sicula	U61341	AF419823
Gaultheria eriophylla	U61317	L12618
Gaultheria thymifolia	HM597396	–
Harrimanella hypnoides	U61315	U82766
Kalmia procumbens	U61352	AB842061
Kalmiopsis leachiana	U61323	U49290
Leucothoe davisiae	JF801296	–
Leucothoe fontanesiana	JF801300	AF124585
Leucothoe grayana	JF801295	–
Leucothoe griffithiana	JF801298	–
Needhamiella pumilio	AF539984	–
Phyllodoce empetriformis	DQ002358	AB842059
Phyllodoce nipponica	DQ002359	AB842056
Pieris taiwanensis	AM296063	AB206593
Prionotes cerinthoides	AF015642	U79743
Pyrola rotundifolia	U61328	L12622
Rhododendron adenosum	EU087326	–
Rhododendron grande	DQ002360	GU176646
Rhododendron obtusum	U61350	HQ706923
Rhododendron ovatum	AB012729	JF943996
Rhododendron ponticum	AB012732	–
Rhododendron primuliflorum	AB012740	JF944010
Rhododendron semibarbatum	AB012733	–
Richea pandanifolia	AF539986	GQ392936
Sprengelia incarnata	AF015645	GQ392945
Styphelia tubiflora	AY372670	JQ667475
Tepuia cardonae	JF801304	AF124575
Therorhodion camtschaticum	U61322	AB842062
Vaccinium erythrocarpum	AF419710	–
Vaccinium gaultheriifolium	AF382806	–
Vaccinium macrocarpon	NC019616	NC 019616
Vaccinium padifolium	AF382812	–
Vaccinium scoparium	AF419716	–
Vaccinium tenellum	AF382818	GU176648
Zenobia pulverulenta	JF801294	L12626
Cerastium (Caryophyllaceae)
Species	psbA-trnH	trnL	trnL-trnF
Cerastium alpinum	AY521425	AY521314	AY521361
Cerastium arcticum	AY521424	AY521312	AY521359
Cerastium argenteum	AY521439	–	AY521346
Cerastium arvense	AY521421	AY521316	AY521363
Cerastium banaticum	AY521404	AY521303	AY521350
Cerastium beeringianum	AY521426	AY521318	AY521365
Cerastium biebersteinii	AY521433	AY521309	AY521356
Cerastium brachypetalum	AY521431	AY521328	AY521375
Cerastium brachypodum	AY521413	–	–
Cerastium candicans	AY521411	–	–
Cerastium cerastoides	AY521390	AY521340	AY521388
Cerastium commersonianum	AY521408	–	–
Cerastium danguyi	AY521410	AY521332	AY521379
Cerastium davuricum	AY521392	–	–
Cerastium decalvans	–	AY521342	–
Cerastium dichotomum	AY521394	–	–
Cerastium diffusum	AY521434	AY521327	AY521374
Cerastium dubium	AY521391	AY521341	AY521389
Cerastium eriophorum	AY521416	AY521305	AY521352
Cerastium falcatum	AY521396	AY521334	AY521382
Cerastium fischerianum	AY521427	AY521319	AY521366
Cerastium floccosum	AY521407	–	–
Cerastium fontanum	AY521429	AY521323	AY521370
Cerastium fragillimum	AY521398	–	–
Cerastium gnaphalodes	AY521442	AY521302	AY521349
Cerastium hemschinicum	AY521393	AY521330	AY521377
Cerastium kasbek	AY521399	AY521338	AY521386
Cerastium latifolium	AY521436	AY521301	AY521348
Cerastium lithospermifolium	AY521400	AY521335	AY521383
Cerastium moesiacum	AY521441	–	–
Cerastium multiflorum	AY521397	AY521336	AY521384
Cerastium nigrescens	AY521417	AY521315	AY521362
Cerastium nutans	AY521409	AY521339	AY521387
Cerastium pauciflorum	AY521415	AY521333	AY521380
Cerastium pedunculatum	AY521414	–	–
Cerastium perfoliatum	–	AY521331	AY521378
Cerastium polymorphum	AY521405	AY521343	–
Cerastium pumilum	AY521435	AY521325	AY521372
Cerastium purpurascens	AY521395	AY521337	AY521385
Cerastium pusillum	AY521418	AY521320	AY521367
Cerastium regelii	AY521428	AY521317	AY521364
Cerastium semidecandrum	AY521444	AY521324	AY521371
Cerastium sosnowskyi	AY521443	AY521306	AY521353
Cerastium subpilosum	AY521406	–	–
Cerastium szechuense	AY521401	AY521326	AY521373
Cerastium texanum	AY521412	–	AY521381
Cerastium tianschanicum	AY521403	AY521321	AY521368
Cerastium tomentosum	AY521432	AY521310	AY521357
Cerastium transsylvanicum	AY521440	–	–
Cerastium uniflorum	AY521437	AY521304	AY521351
Cerastium velutinum	AY521420	AY521313	AY521360
Cerastium wilsonii	AY521402	–	–
Arenaria bryophylla	–	–	FJ404960
Arenaria gypsophiloides	–	–	FJ404965
Arenaria serpylloides	–	–	FJ404973
Bufonia paniculata	–	–	FJ404974
Dianthus armeria	–	–	FJ404980
Eremogone bryophylla	–	MK341206	–
Geocarpon minimum	–	–	FJ404984
Gypsophila paniculata	–	–	FJ404986
Lepyrodiclis holosteoides	–	–	FJ404989
Minuartia nuttallii	–	–	FJ404996
Moehringia macrophylla	–	–	FJ405001
Petrorhagia saxifraga	–	–	FJ405006
Schiedea globosa		HQ387196	FJ405014
Scleranthus perennis	–	–	FJ405019
Silene latifolia	–	EF418555	EF088853
Silene marizii	–	EF418566	EF646884
Silene vulgaris	–	EF646883	EF094028
Stellaria graminea	–	AY521298	AY521345
Stellaria longipes	–	AY521297	AY521344
Stellaria media	–	KX668001	FJ405026
Chrysosplenium (Saxifragaceae)
Species	matK
Chrysosplenium album	MW402998
Chrysosplenium alternifolium	MT362050
Chrysosplenium americanum	KU524206
Chrysosplenium aureobracteatum	MK989562
Chrysosplenium biondianum	MW402999
Chrysosplenium carnosum	MW403000
Chrysosplenium davidianum	MW403001
Chrysosplenium delavayi	MW403002
Chrysosplenium echinus	MW403003
Chrysosplenium fauriae	MW403004
Chrysosplenium flagelliferum	MW403005
Chrysosplenium forrestii	MW403006
Chrysosplenium giraldianum	MW403007
Chrysosplenium glossophyllum	MW403008
Chrysosplenium grayanum	MW403009
Chrysosplenium griffithii	MW403010
Chrysosplenium henryi	MW403011
Chrysosplenium hydrocotylifolium	MW403012
Chrysosplenium iowense	L34120
Chrysosplenium japonicum	MW403013
Chrysosplenium kamtschaticum	MW403014
Chrysosplenium kiotense	MW403015
Chrysosplenium lanuginosum	MW403016
Chrysosplenium lectus-cochleae	MW403017
Chrysosplenium macrophyllum	MW403018
Chrysosplenium macrospermum	MW403019
Chrysosplenium macrostemon	MW403020
Chrysosplenium maximowiczii	AB003053
Chrysosplenium nagasei	AB003054
Chrysosplenium nepalense	MW403021
Chrysosplenium nudicaule	MW403022
Chrysosplenium oppositifolium	JN894973
Chrysosplenium pilosum	MW403023
Chrysosplenium pseudofauriei	AB003056
Chrysosplenium qinlingense	MW403024
Chrysosplenium ramosum	MW403025
Chrysosplenium rhabdospermum	AB003058
Chrysosplenium rosendahlii	KC474470
Chrysosplenium sangzhiense	MW403032
Chrysosplenium serreanum	MW403026
Chrysosplenium sinicum	MW403027
Chrysosplenium taibaishanense	MW403028
Chrysosplenium tetrandrum	KC474473
Chrysosplenium tosaense	AB003059
Chrysosplenium uniflorum	MW403029
Chrysosplenium valdivicum	KU524208
Chrysosplenium wrightii	KC474474
Chrysosplenium zhangjiajieense	MW402997
Chrysosplenium zhouzhiense	MW403030
Peltoboykinia tellimoides	AB003060
Delphinium (Ranunculaceae)
Species	ITS	trnL-trnF
Delphinium afghanicum	–	JN573529
Delphinium albocoeruleum	–	JN573530
Delphinium andersonii	AF258773	AF258647
Delphinium aquilegifolium	–	JN573531
Delphinium bakeri	AF258697	AF258652
Delphinium balcanicum	JF331945	JF331733
Delphinium barbeyi	AF258709	AF258639
Delphinium beesianum	–	JN573532
Delphinium bicolor	AF258711	AF258653
Delphinium biternatum	–	JN573533
Delphinium bonvalotii	–	FJ626542
Delphinium brachycentrum	–	JN573534
Delphinium bulleyanum	–	JN573535
Delphinium caeruleum	–	JN573536
Delphinium californicum	AF258713	AF258640
Delphinium cardinale	AF258740	AF258648
Delphinium carduchorum	–	JN573537
Delphinium cashmerianum	–	JN573538
Delphinium cheilanthum	–	JN573539
Delphinium crassifolium	–	JN573540
Delphinium crispulum	–	JN573541
Delphinium cuneatum	–	JN573542
Delphinium cyphoplectrum	–	JN573543
Delphinium dasycaulon	–	N573544
Delphinium decorum	AF258744	AF258631
Delphinium delavayi	AF258705	AF258659
Delphinium denudatum	–	JN573546
Delphinium dolichostachyum	JN573516	JN573547
Delphinium dubium	–	JN573548
Delphinium elatum	JN5735179	JN57354
Delphinium elbursense	–	JN573550
Delphinium emarginatum	–	JN573551
Delphinium exaltatum	–	AF258651
Delphinium fissum	–	JN573552
Delphinium flexuosum	–	JN573553
Delphinium freynii	–	JN573554
Delphinium glaciale	–	JN573555
Delphinium glaucescens	AF258754	AF258645
Delphinium gracile	JF331977	JF331736
Delphinium grandiflorum	AF258761	AF258630
Delphinium griseum	–	JN573556
Delphinium gyalanum	–	JN573557
Delphinium gypsophilum	AF258721	AF258633
Delphinium halteratum	JF331982	JF331737
Delphinium hesperium	AF258772	AF258634
Delphinium hutchinsonae	AF258750	AF258641
Delphinium incisum	–	JN573558
Delphinium kamaonense	JF976235	JN573559
Delphinium kansuense	–	JN573560
Delphinium kohatense	–	JN573561
Delphinium kurdicum	–	JN573562
Delphinium leroyi	–	JN573563
Delphinium maackianum	–	JN573565
Delphinium macrocentron	–	JN573566
Delphinium macrostachyum	–	JN573568
Delphinium middendorffii	–	JN573569
Delphinium minjanense	–	JN573570
Delphinium montanum	JN573518	N573571
Delphinium multiplex	AF258714	AF258654
Delphinium muscosum	JN573519	JN573572
Delphinium nevadense	–	JN573574
Delphinium nudicaule	AF258728	AF258638
Delphinium nuttallianum	AF258688	AF258646
Delphinium obcordatum	JN573521	JN573575
Delphinium ochotense	–	GQ244830
Delphinium oreophilum	–	JN573576
Delphinium orthocentrum	AY150242	AY150257
Delphinium oxycentrum	AY150240	AY150255
Delphinium oxysepalum	JN573522	JN573577
Delphinium pachycentrum	AY150243	AY150258
Delphinium parishii	AF258716	AF258635
Delphinium parryi	AF258694	AF258636
Delphinium patens	AF258734	AF258658
Delphinium pentagynum	JN573523	JN573578
Delphinium peregrinum	JF332001	JF331740
Delphinium pictum	–	JF331741
Delphinium polycladon	AF258743	AF258642
Delphinium potaninii	JF976245	JN573579
Delphinium pylzowii	–	JN573580
Delphinium pyramidale	JN573524	JN573581
Delphinium recurvatum	AF258775	AF258632
Delphinium requienii	JF331742	JN573582
Delphinium saniculifolium	–	JN573583
Delphinium scaposum	AF258732	AF258649
Delphinium semibarbatum	–	JN573584
Delphinium stachydeum	AF258684	AF258643
Delphinium staphisagria	JF332022	JF331743
Delphinium suave	–	JN573586
Delphinium sutchuenense	JN573526	JN573587
Delphinium sylvaticum	–	JN573588
Delphinium szowitsianum	–	JN573589
Delphinium tangkulaense	–	JN573590
Delphinium tatsienense	JF976259	JN573591
Delphinium thibeticum	JF976263	JN573592
Delphinium trichophorum	JF976266	JN573593
Delphinium trolliifolium	AF258686	AF258650
Delphinium tsarongense	–	JN573594
Delphinium tuberosum	–	JN573595
Delphinium venulosum	JF332024	JF331744
Delphinium verdunense	JN573527	JN573596
Delphinium virgatum	JF332030	JF331745
Delphinium viridescens	AF258736	AF258644
Delphinium viscosum	JN573528	JN573597
Delphinium wendelboi	–	JN573598
Aconitella aconitii	JF331874	JF331679
Aconitella thirkeana	JF331879	JF331686
Aconitum baicalense	AB004941	JF331723
Aconitum crassiflorum	AY150230	AY150245
Aconitum decipiens	AB004955	D86446
Aconitum pentheri	JF331905	JF331729
Aconitum sinomontanum	AY150232	AY150247
Consolida ajacis	JF331880	JF331687
Consolida pubescens	JF331899	JF331710
Megaleranthis saniculifolia	HQ440188	AY515399
Nigella damascena	EU699446	AY150260
Diapensia (Diapensiaceae)
Species	matK	rbcL
Diapensia himalaica	KU195964	–
Diapensia lapponica	KU195974	KC482536
Diapensia obovata	KU195995	L12612
Diapensia purpurea	KU196009	MG719846
Berneuxia thibetica	KU195957	AY049795
Schizocodon ilicifolius	KU196017	–
Schizocodon soldanelloides	KU195960	AF421105
Shortia exappendiculata	–	AF421104
Shortia uniflora	AB291775	AY725866
Douglasia-Androsace clade (Primulaceae)
Species	ITS	trnL-trnF
Douglasia alaskana	AF260774	–
Douglasia arctica	AY275016	AY274998
Douglasia beringensis	AF260773	AF402438
Douglasia gormanii	AY275017	AY275000
Douglasia idahoensis	AY275025	AY275001
Douglasia laevigata	AY275029	AY274993
Douglasia montana	AJ491446	AY275002
Douglasia nivalis	AY275026	AY274989
Douglasia ochotensis	AY275019	AY274996
Androsace adfinis	EU655571	AY275008
Androsace alaschanica	AY545758	AY545783
Androsace albana	EU655562	EU655583
Androsace alpina	AJ491444	AY274973
Androsace axillaris	AY275103	AY274949
Androsace barbulata	AY275082	AY274945
Androsace bisulca	AY545733	AY545761
Androsace brevis	AY275049	AY274963
Androsace cantabrica	AY275038	AY275009
Androsace chaixii	AY275044	AY275003
Androsace chamaejasme	AY275090	AF402437
Androsace ciliata	AY275034	AY274982
Androsace cylindrica	AY275068	AY274988
Androsace delavayi	AY275101	AY274950
Androsace elongata	AY275072	AY275014
Androsace erecta	AY275097	AY545780
Androsace filiformis	AY275078	AY274955
Androsace halleri	AY275037	AY275013
Androsace hausmannii	AY275055	AY274983
Androsace hedreantha	AY275046	AY275010
Androsace helvetica	AJ491445	AY274980
Androsace henryi	AY545748	AY545771
Androsace hookeriana	AY275096	AY274954
Androsace integra	AY275098	AY274953
Androsace koso-poljanskii	AY275080	–
Androsace lactea	AY275069	AY274985
Androsace lactiflora	AY275075	–
Androsace laggeri	AY275036	AY275012
Androsace lanuginosa	AJ491441	–
Androsace lehmanniana	AY275086	AY274948
Androsace limprichtii	AY545756	AY545779
Androsace mariae	AY545737	AY545765
Androsace mathildae	AY275071	AY274976
Androsace maxima	AY275099	AY274957
Androsace obtusifolia	AY275057	AY274971
Androsace occidentalis	EU655563	EU655584
Androsace paxiana	AF323705	–
Androsace pubescens	AY275064	AY274978
Androsace pyrenaica	AY275035	AY274977
Androsace raddeana	AY275073	AY274960
Androsace rigida	AY275093	AY274951
Androsace rioxana	AY275045	AY275004
Androsace sempervivoides	–	DQ378837
Androsace septentrionalis	AY275074	AY274959
Androsace komovensis	EU655577	EU655596
Androsace spinulifera	–	AY545760
Androsace squarrosula	AY275102	AY545770
Androsace stenophylla	AY275085	AY274952
Androsace strigillosa	AY275092	AY274956
Androsace studiosorum	–	AY274946
Androsace tanggulashanensis	–	AY545772
Androsace tapete	AY545750	–
Androsace triflora	AY275020	AY274992
Androsace umbellata	–	AY545785
Androsace vandellii	AY275058	AY274968
Androsace villosa	AY275083	AY274944
Androsace wardii	AY545749	AY545773
Androsace wulfeniana	AY275047	AY274961
Androsace yargongensis	AY545743	AY545781
Androsace zambalensis	AY275091	AY545768
Pomatosace filicula	AY275077	DQ378841
Soldanella alpina	AM990472	DQ378832
Trientalis borealis	AY855156	AY855131
Trientalis europaea	AF547727	AF547791
Vitaliana primuliflora	AJ491443	AY274965
Draba (Brassicaceae)
Species	ITS	matK	rbcL	trnL-trnF
Draba affghanica	DQ467378	–	–	DQ467047
Draba alberti	AY134147	–	–	AY134197
Draba alpina	DQ467644	KC474549	MG247418	DQ467004
Draba alyssoides	DQ467269	–	–	DQ466958
Draba amoena	DQ467388	–	–	DQ467049
Draba aprica	GU202443	–	–	GU202564
Draba arabisans	DQ467641	MK520018	MG247492	DQ467214
Draba arctica	DQ467511	KC474552	KC482544	DQ467105
Draba arctogena	MG237572	–	MG249635	DQ467034
Draba aretioides	DQ467582	–	–	AY900348
Draba asprella	DQ467512	–	–	AY900360
Draba athoa	DQ467274	–	–	DQ466964
Draba aubrietioides	DQ467389	–	–	DQ467050
Draba aurea	DQ467639	JN966259	JN965473	DQ466968
Draba aureola	DQ467513	–	–	AF146965
Draba australis	GU202449	–	–	GU202570
Draba barbata	DQ467319	–	–	DQ467013
Draba bennettii	MG237347	–	MG246867	–
Draba bhutanica	DQ467392	–	–	DQ467051
Draba bifurcata	KC412301	–	–	KC412356
Draba borealis	DQ467636	–	MG246794	DQ467087
Draba boyacana	GU202451	–	–	GU202573
Draba breweri	DQ467629	–	–	DQ467108
Draba bruniifolia	DQ467286	–	–	DQ466940
Draba cana	AY047665	MK520019	MG246485	–
Draba cappadocica	DQ467590	–	–	DQ467156
Draba cayouettei	MG236297	–	MG248050	–
Draba chamissonis	MG237648	–	MG246043	–
Draba cinerea	DQ467502	KC474555	KC482547	DQ466972
Draba confertifolia	GU202458	–	–	GU202580
Draba corrugata	AY254543	–	–	KC412358
Draba corymbosa	DQ467650	KC474572	MG248019	DQ467012
Draba crassa	DQ467634	–	–	DQ467207
Draba crassifolia	DQ467632	MK800440	KC482588	DQ467109
Draba cryptantha	GU202462	–	–	DQ467139
Draba cuzcoensis	GU202466	–	–	GU202587
Draba dedeana	DQ467279	–	–	AY900300
Draba demareei	GU202467	–	–	GU202589
Draba depressa	GU202468	–	–	GU202590
Draba dubia	KC412305	–	–	DQ466973
Draba elata	DQ467396	–	–	AY134205
Draba elegans	DQ467591	–	–	DQ467158
Draba eriopoda	DQ467398	KT280199	KT280093	DQ467031
Draba eschscholtzii	GU202471	–	–	GU202592
Draba extensa	AF146506	–	–	AF146968
Draba exunguiculata	DQ467528	–	–	DQ467112
Draba fladnizensis	DQ467488	–	MG245977	DQ466976
Draba fuhaiensis	GU182074	–	–	GU182007
Draba funckeana	AF146508	–	–	AF146966
Draba gilliesii	GU202473	–	–	GU202595
Draba glabella	DQ467642	KC474597	KC482590	DQ467009
Draba glacialis	GU202480	–	–	DQ466982
Draba glomerata	DQ518391	–	–	DQ180285
Draba gracillima	DQ467401	–	–	AY134214
Draba grandis	GU202481	–	MG245974	GU202603
Draba groenlandica	DQ467532	–	–	DQ467113
Draba hederifolia	DQ467443	–	–	DQ466983
Draba heilii	KC412306	–	–	KC412359
Draba helleriana	DQ467533	–	–	DQ467115
Draba hirta	DQ467486	–	KX824620	DQ466986
Draba hispida	DQ467296	–	–	DQ466992
Draba hitchcockii	AF146487	–	–	AF146986
Draba incana	DQ467535	JN894533	JN965483	DQ466906
Draba incerta	DQ467625	–	MG246373	DQ467117
Draba involucrata	DQ518393	–	–	DQ180283
Draba jorullensis	DQ467579	–	–	GU202611
Draba juniperina	AY047671	–	–	AY900365
Draba juvenilis	DQ467317	KC474614	MG246735	DQ467011
Draba kananaskia	DQ467653	–	–	DQ467171
Draba kassii	AY047672	–	–	AY900362
Draba kluanei	MG235654	–	MG247239	–
Draba kongboiana	DQ467350	–	–	AY900330
Draba kotschyi	DQ467229	–	–	AY900312
Draba kusnetzowii	GU202493	–	–	GU202614
Draba lacaitae	DQ467231	–	–	DQ466908
Draba lactea	DQ467490	KC474617	MG249294	DQ466975
Draba lanceolata	DQ467628	JF953663	JF941439	DQ466910
Draba lichiangensis	DQ467408	–	JN862819	DQ467036
Draba lonchocarpa	DQ467652	MK800439	MG246453	DQ467023
Draba longipes	DQ467648	–	–	DQ467120
Draba macounii	MG235670	–	MG247262	–
Draba macrocarpa	DQ467469	–	–	AY900341
Draba maguirei	DQ467623	–	–	DQ467187
Draba matangensis	DQ467355	–	–	DQ467037
Draba mexicana	DQ467580	–	–	DQ467136
Draba micropetala	DQ467633	KC474624	KC482613	DQ467014
Draba mongolica	DQ467356	–	–	AY134234
Draba mulliganii	MG236825	–	MG248702	–
Draba murrayi	DQ467603	–	MG246558	DQ467178
Draba nemorosa 1	MK044723	–	–	DQ466926
Draba nemorosa 2	–	JF953668	JF941444	–
Draba nivalis	DQ467598	KC474627	KC482616	DQ466929
Draba norvegica	DQ467605	KC474634	KC482623	DQ466933
Draba oblongata	DQ467602	KC474635	MG246147	DQ467007
Draba ochroleuca	GU202518	–	–	GU202639
Draba odudiana	AY134100	–	–	AY134239
Draba ogilviensis	DQ467600	–	MG246804	DQ467177
Draba olgae	DQ467249	–	MG246570	DQ466937
Draba oligosperma	DQ467552	KC474639	–	DQ467126
Draba oxycarpa	DQ467592	–	KT960389	DQ467127
Draba palanderiana	DQ467597	–	MG246222	DQ467128
Draba parnassica	DQ467256	–	–	AY900320
Draba pauciflora	DQ467649	KC474640	KC482629	DQ467016
Draba paysonii	DQ467615	–	MG247983	DQ467173
Draba pilosa	DQ467316	KC474641	MG249547	DQ467010
Draba platycarpa	GU202525	–	–	GU202646
Draba pohlei	GU202527	–	–	GU202648
Draba polyphylla	DQ467413	–	–	DQ467059
Draba porsildii	DQ467613	–	MG246773	DQ467186
Draba primuloides	KC412309	–	–	KC412362
Draba prozorovskii	GU202529	–	–	GU202650
Draba radicans	DQ467414	–	–	AY134245
Draba reptans	DQ467608	MK520020	MG248879	DQ467183
Draba ruaxes	DQ467607	–	MG247683	DQ467181
Draba rupestris	DQ467487	–	–	DQ467097
Draba sauteri	DQ467587	–	–	AY900356
Draba scardica	DQ467260	–	–	DQ466950
Draba scotteri	MG235539	–	MG247082	–
Draba sibirica	DQ467463	–	–	DQ466951
Draba simmonsii	MG236722	KC474647	KC482636	–
Draba spectabilis	DQ467262	–	–	AY900358
Draba sphaerocarpa	DQ467624	–	–	DQ467197
Draba splendens	GU202539	–	–	GU202661
Draba stenoloba	DQ467621	–	MG247263	AY900346
Draba stenopetala	DQ467620	–	MG246221	DQ467194
Draba subalpina	DQ467570	–	–	DQ467133
Draba subamplexicaulis	DQ467464	–	–	DQ467086
Draba subcapitata	DQ467619	KC474652	KC482642	DQ466953
Draba supranivalis	DQ467265	–	–	DQ466954
Draba thompsonii	MG236334	–	MG246743	–
Draba trinervis	DQ467429	–	–	DQ467068
Draba turczaninovii	DQ467328	–	–	DQ467022
Draba ussuriensis	GU202546	–	–	GU202667
Draba winterbottomii	DQ467268	–	–	DQ466957
Arabis alpina	–	MK925625	MK924801	JX872287
Arabis hirsuta	MH710846	MH659194	MH657628	–
Brassica napus	–	HM850743	MG246772	AY752715
Cochlearia pyrenaica	HQ268643	JN894184	–	HQ268698
Eutrema heterophyllum	KX244382	KX931617	KX931518	KX931886
Eutrema salsugineum	JN387779	KX931571	MG248393	KX931845
Eutrema yunnanense	KY969594	KX931585	KX931486	KY969601
Hesperis matronalis	DQ357547	MG220802	MG248527	–
Isatis tinctoria	MG886681	MG886828	MG249210	KJ765845
Lobularia maritima	KM892615	KM892729	MG246153	KF022852
Draba hookeri*	DQ467585	–	–	GU202605
Draba aizoides*	AY134193	JN894535	JN892033	DQ466991
Draba aleutica*	MG236553	–	MG248358	–
Draba densifolia*	AF146485	–	MG246759	DQ467203
Draba franktonii*	MG236601	–	MG248410	–
Draba incompta*	DQ467581	–	–	AY900328
Draba korshinskyi*	DQ467403	–	–	AY900336
Draba laurentiana*	DQ467237	–	–	AY900314
Draba lemmonii*	DQ467238	–	–	AY900315
Draba lutescens*	DQ467335	–	–	AY900326
Draba melanopus*	DQ467409	–	–	AY900337
Draba mogollonica*	DQ467546	–	–	AF146983
Draba novolympica*	MG237081	–	MG248481	–
Draba obovata*	DQ467586	–	–	GU202638
Draba oreibata*	–	–	MK749331	MK801018
Draba puvirnituqii*	MG236643	–	MG248463	–
Draba stenobotrys*	AY134155	–	KX824623	DQ467065
Draba streptocarpa*	DQ467567	–	–	AF146978
Draba stylosa*	DQ467569	–	–	AF146972
Draba yukonensis*	MG237803	–	MG246049	–
Erigeron (Asteraceae)
Species	ITS	matK	rbcL	trnL-trnF
Erigeron acris	MG218323	MG224964	MG222307	LC387736
Erigeron aliceae	AF118541	–	–	–
Erigeron alpiniformis	MG218409	–	–	–
Erigeron altaicus	KJ711868	–	–	–
Erigeron andicola	MH781190	–	–	–
Erigeron annuus	MG218808	MG225090	MG222909	LC387739
Erigeron aphanactis	AF118531	–	–	–
Erigeron arenarioides	AF118528	–	–	–
Erigeron argentatus	AF118506	–	–	–
Erigeron atticus	KP175227	KP175136	–	KP175168
Erigeron aureus	MG219275	–	MG223477	–
Erigeron barbellulatus	AF118536	–	–	–
Erigeron bellidiastroides	AF511580	–	–	–
Erigeron bellidiastrum	AF477644	–	MF688945	–
Erigeron bellioides	AF118522	–	–	–
Erigeron borealis	AF118495	MK925648	KF997411	–
Erigeron breviscapus	AY370894	–	KF482865	JN315901
Erigeron caespitosus	MG218127	MG224921	MG222064	–
Erigeron canadensis	MG217954	MG224922	MG221851	LC387731
Erigeron caucasicus	LC027389	–	–	LC387740
Erigeron cinereus	AF118502	–	–	–
Erigeron clokeyi	HM921425	–	–	–
Erigeron compositus	MG219145	MG225135	MG223473	MK801032
Erigeron coronarius	AF118520	–	–	–
Erigeron corymbosus	MG219633	–	MG223743	–
Erigeron cuneifolius	AF511583	–	–	–
Erigeron denalii	MG218811	MG225065	MG223712	–
Erigeron dissectus	AF511581	–	–	–
Erigeron divergens	AY871317	–	MG222842	–
Erigeron dryophyllus	AF118524	–	–	–
Erigeron eatonii	AF118540	–	–	–
Erigeron ecuadoriensis	AF511584	–	–	–
Erigeron elatus	MG219102	–	MG223272	–
Erigeron elongatus	KJ711901	–	–	–
Erigeron eriocephalus	KT960140	KC474725	KT960481	–
Erigeron eruptens	AF118543	–	–	–
Erigeron evermannii	MK802419	–	–	MK801034
Erigeron fasciculatus	EU486857	–	–	–
Erigeron fernandezianus	AF118515	–	–	–
Erigeron filifolius	MG217693	–	MG221533	–
Erigeron flagellaris	MG218227	–	MG222190	–
Erigeron flettii	AF118503	–	–	–
Erigeron foliosus	AF118532	–	–	–
Erigeron formosissimus	AF118478	–	–	–
Erigeron fraternus	AF118518	–	–	–
Erigeron galeotii	AF118519	–	–	–
Erigeron geiseri	KP318874	–	–	–
Erigeron glabellus	MG217788	MG224863	MG223798	–
Erigeron glacialis	MG218892	KX676935	MG223015	–
Erigeron glaucus	AF118499	KP175051	KM360769	KP175170
Erigeron grandiflorus	MG217866	–	MG221737	MK801035
Erigeron humilis	MG217474	MG225030	MG221260	–
Erigeron hyperboreus	MG218423	MG224981	MG222426	–
Erigeron hyrcanicus	LC027390	–	–	LC387741
Erigeron hyssopifolius	AY871316	–	MG221613	–
Erigeron inornatus	AF118533	–	–	–
Erigeron jamaicensis	EU486856	–	–	–
Erigeron kachinensis	AF118480	–	–	–
Erigeron karvinskianus	AF118487	HM850630	HM849980	KP175171
Erigeron lackschewitzii	MG219852	–	MG223199	–
Erigeron lanatus	MG218032	–	MG221946	–
Erigeron leibergii	MG218142	–	MG222079	–
Erigeron leiomerus	AF118492	–	–	–
Erigeron lepidopodus	AF118545	–	–	–
Erigeron leptorhizon	AF118483	–	–	–
Erigeron linearis	MG218886	KX677759	MG221764	–
Erigeron lonchophyllus	MG217887	MG224877	MG221763	–
Erigeron longipes	AF511579	–	–	–
Erigeron luxurians	AF511582	–	–	–
Erigeron maximus	AF118509	–	–	–
Erigeron miyabeanus	AB250283	–	–	–
Erigeron morrisonensis	EF107654	–	–	–
Erigeron muirii	MG219354	–	MG223576	–
Erigeron neomexicanus	AF118544	–	–	–
Erigeron nivalis	MG217850	KX677771	MG221719	–
Erigeron ochroleucus	MG219287	MG225172	MG223493	–
Erigeron pacalis	MG217927	MG224887	MG221819	–
Erigeron pallens	MG218347	–	MG222473	–
Erigeron peregrinus	MG217556	MG224818	MG223669	–
Erigeron philadelphicus	MG217719	MG224849	MG221564	KP175172
Erigeron pinnatus	AF118517	–	–	–
Erigeron podophyllus	AF118542	–	–	–
Erigeron poliospermus	MG217774	–	MG221626	–
Erigeron porsildii	MG218928	MG225095	MG223308	–
Erigeron procumbens	AF477645	–	–	–
Erigeron pulchellus	MG217832	MG224791	MG221292	–
Erigeron pumilus	MG218192	KX676708	MG222140	–
Erigeron purpuratus	MG217476	MG224931	MG222120	–
Erigeron pygmaeus	AF118526	–	–	–
Erigeron quercifolius	AF118525	KJ772758	KJ773482	–
Erigeron religiosus	AF118486	–	–	–
Erigeron rhizomatus	AF046992	–	–	–
Erigeron rosulatus	AF118512	–	–	–
Erigeron scoparioides	AF118527	–	–	–
Erigeron scopulinus	AF118497	–	–	–
Erigeron simplex	AF118493	–	–	–
Erigeron socorrensis	AF511587	–	–	–
Erigeron speciosus	MG218843	KX676550	MG222954	–
Erigeron stanfordii	AF511585	–	–	–
Erigeron strigosus	AY871318	MG224961	MG222660	–
Erigeron subtrinervis	AF477647	–	–	–
Erigeron sumatrensis	KY968841	HE970700	HE963465	–
Erigeron tener	AF118535	–	–	–
Erigeron tenuis	AF118488	EU385352	EU384973	EU385067
Erigeron thrincioides	AF511586	–	–	–
Erigeron thunbergii	AB250266	–	–	LC497319
Erigeron tweedyi	AF118529	–	–	–
Erigeron uniflorus	MG217569	KC474720	MG221378	LC387742
Erigeron ursinus	AF118491	–	–	–
Erigeron utahensis	AF118507	–	–	–
Erigeron vagus	AF118538	–	–	–
Erigeron veracruzensis	AF118523	–	–	–
Erigeron wislizenii	AF046991	–	–	–
Aster alpinus	LC027372	MG225026	KX371936	LC387719
Aster batangensis	JN543859	–	–	JN543861
Aster flaccidus	JN543844	–	–	JN543846
Aster homochlamydeus	JN543784	–	–	JN543786
Aster setchuenensis	JN543850	–	–	JN543852
Aster yunnanensis	JN543853	–	–	JN543855
Bellis annua	LC387641	–	–	LC387722
Bellis perennis	LC387642	KX677270	MG221843	LC387723
Calendula officinalis	JN315941	KX783644	MG221325	JN315917
Chrysanthemum coronarium	JN315939	KX401337	MG224417	JN315915
Chrysanthemum indicum	JN315940	–	JF949971	JN315916
Eurybia radula	EU200207	–	KJ841319	GU480700
Galatella dahurica	JN315935	–	–	JN315911
Galatella litvinovii	LC027393	–	–	LC387744
Galatella scoparia	LC027395	–	–	LC387746
Galatella villosa	LC027382	–	–	LC387748
Neobrachyactis obovata	LC027415	–	–	LC387770
Neobrachyactis roylei	LC027400	–	–	LC387754
Solidago decurrens	JN204176	–	–	JN204178
Solidago virgaurea	LC387658	MG772543	LC364391	LC387777
Symphyotrichum novi-belgii	JN315926	MK520730	MG222375	JN315902
Symphyotrichum squamatum	LC027381	HM850626	HM849800	LC387732
Tripolium pannonicum	LC027422	MH660006	MH658536	LC387778
Erigeron nitidus*	JX564722	JX564837	–	JX564661
Erigeron vernus*	–	KJ772759	KJ773483	–
Euphrasia (Orobanchaceae)
Species	ITS	matK	trnL-trnF	atpB-rbcL
Euphrasia alpi	EU029953	–	EU040321	–
Euphrasia alsa	KC480337	KC542160	–	–
Euphrasia anglica	KX166240	MH202273	–	–
Euphrasia antarctica	EU029954	–	EU040322	–
Euphrasia arctica	EU029955	MH202290	EU040323	EU040291
Euphrasia borneensis	–	–	EU040324	–
Euphrasia callosa	FJ667829	–	FJ667885	–
Euphrasia cambrica	KX166245	MH202293	–	–
Euphrasia campbellae	KX165744	MK926343	–	–
Euphrasia christii	EU029956	–	EU040325	EU040292
Euphrasia chrysantha1	EU029957	–	EU040326	–
Euphrasia chrysantha2	EU029957	–	EU040326	–
Euphrasia cockaynia	–	–	EU040328	–
Euphrasia colli	–	KC542161	EU040329	–
Euphrasia confusa	EU029959	MH202308	EU040330	EU040294
Euphrasia cuneata	EU029960	–	EU040331	–
Euphrasia dirica	EU029961	–	EU040332	EU040295
Euphrasia disjuncta	–	AY849602	–	–
Euphrasia disperma	EU029962	–	EU040333	–
Euphrasia durietzia	AY264973	–	AY512682	–
Euphrasia fedtschenkoa	EU029963	–	EU040334	–
Euphrasia fennica	–	–	EU040335	EU040296
Euphrasia formosissima	EU029964	–	EU040336	–
Euphrasia foulaensis	–	MK926395	EU040337	EU040297
Euphrasia frigida	KX166614	MK926268	–	–
Euphrasia glabrescens	–	–	EU040338	EU040298
Euphrasia grandiflora	EU029966	–	EU040339	–
Euphrasia heslop-harrisonii	KX165750	MK926367	–	–
Euphrasia hirtella	EU029967	KX959187	EU040340	EU040299
Euphrasia hookeri	EU029968	–	EU040341	EU040300
Euphrasia hudsonia	MG217517	–	–	–
Euphrasia hyperborea	MN662984	–	–	–
Euphrasia inopita	–	–	EU040342	EU040301
Euphrasia insignis	AY596810	LC547771	–	–
Euphrasia kashmiria	EU029969	–	–	EU040302
Euphrasia kerneri	EU029970	–	EU040343	EU040303
Euphrasia marchesettii	EU029971	–	–	EU040304
Euphrasia marshallii	MH202593	MH202337	–	–
Euphrasia matsumurae	LC549112	LC547768	–	–
Euphrasia maximowiczii	KY514238	LC547764	FJ600677	–
Euphrasia micrantha	–	MH202354	EU040344	–
Euphrasia minima	EU029972	–	EU040345	EU040305
Euphrasia mirabilis	FJ667844	–	FJ600672	–
Euphrasia mollis	–	–	KM434082	–
Euphrasia multifolia	LC549116	LC547773	–	–
Euphrasia nemorosa	–	MH202363	EU040346	–
Euphrasia nkotaizanensis	AY264980	–	AY512752	–
Euphrasia oakesii	EU029973	–	EU040347	EU040306
Euphrasia officilis	AY596809	JF900571	–	–
Euphrasia ostenfeldii	KX166051	MH202369	–	–
Euphrasia parviflora	–	–	EU040348	EU040307
Euphrasia pectita	EU029974	–	–	EU040308
Euphrasia petiolaris	AY596814	–	AY831431	–
Euphrasia philippinensis	FJ667872	–	FJ667929	–
Euphrasia phragmostoma	EU029975	–	EU040349	EU040309
Euphrasia picta	EU029976	–	EU040350	EU040310
Euphrasia pseudokerneri	KX166246	MH202372	–	–
Euphrasia randii	EU029977	–	EU040351	EU040311
Euphrasia regelii	KC480339	MF158690	–	–
Euphrasia revoluta	EU029978	–	EU040352	–
Euphrasia rivularis	KX166241	MH202375	–	–
Euphrasia rostkovia	EU029979	MH202377	EU040353	EU040312
Euphrasia rotundifolia	KX166617	MK926237	–	–
Euphrasia salisburgensis	EU029980	JX091322	EU040354	EU040313
Euphrasia scabra	–	–	EU040355	EU040314
Euphrasia scottica	KX166187	MH202384	–	–
Euphrasia sevanensis	FJ790049	–	–	–
Euphrasia sinuata	MK040310	–	–	–
Euphrasia spectabilis	AY911225	AY849603	FJ600678	–
Euphrasia stricta	EU029952	MK520089	EU040320	EU040290
Euphrasia subarctica	AY596816	JN966297	–	–
Euphrasia suborbicularis	MG218759	–	–	–
Euphrasia tarokoa	AY513688	–	AY512778	–
Euphrasia tatarica	–	–	EU040356	–
Euphrasia taurica	EU029981	–	EU040357	EU040315
Euphrasia tetraquetra	–	MH202392	EU040358	–
Euphrasia transmorrisonensis	AY165615	–	AY512710	–
Euphrasia tricuspidata	EU029982	–	EU040359	EU040316
Euphrasia vigursii	EU029983	MK925813	EU040360	EU040317
Euphrasia wettsteinii	EU029984	–	EU040361	EU040318
Euphrasia yezoensis	LC549111	LC547767	–	–
Bartsia trixago	AY911211	KX959183	–	–
Pedicularis yezoensis	–	LC140700	AB110918	AB110928
Tozzia alpi	AY911258	AF052001	–	–
Festuca (Poaceae)
Species	ITS	trnL-trnF	trnT-trnL
Festuca alpina	AF303415	AF478522	EF585001
Festuca altaica	AF532952	AF533055	EF585002
Festuca amethystina	–	EF592950	EF585004
Festuca andicola	EF584922	EF592955	EF585009
Festuca aragonensis	AF519975	AF495884	EF585010
Festuca argentina	EF584923	EF592957	EF585012
Festuca baffinensis	EF584925	EF592958	EF585013
Festuca borderei	AF303403	AF478510	EF585015
Festuca brachyphylla	EF584927	–	EF585016
Festuca brevissima	EF584928	EF592961	EF585018
Festuca calligera	EF584929	EF592962	EF585021
Festuca capillifolia	AF303419	AF478511	EF585022
Festuca chimborazensis	EF584930	EF592963	EF585024
Festuca clementei	AF478482	AF478524	EF585025
Festuca coxii	AY524825	AY528937	EF585028
Festuca dimorpha	AF519982	AF519987	EF585032
Festuca durandoi	AF543514	AF533047	EF585035
Festuca edlundiae	EF584936	EF592969	EF585036
Festuca elata	EF584937	EF592970	EF585037
Festuca eskia	AF303412	AF478508	EF585040
Festuca flacca	EF584938	EF592971	EF585041
Festuca francoi	EF584939	EF592972	EF585042
Festuca frigida	AF478481	AF478521	EF585043
Festuca halleri	EF584942	EF592975	EF585047
Festuca hephaestophila	EF584943	EF592976	EF585048
Festuca hyperborea	EF584946	EF592978	EF585050
Festuca hystrix	AF478480	AF478520	EF585051
Festuca iberica	AY118087	AF478516	EF585052
Festuca idahoensis	EF584947	AF533064	EF585053
Festuca intercedens	EF584948	EF592979	EF585055
Festuca jubata	EF584949	EF592980	EF585056
Festuca juncifolia	AF478478	AF478515	EF585057
Festuca laevigata	EF584950	EF592981	EF585059
Festuca lasto	AF303418	AY098998	EF585060
Festuca longiauriculata	AF478479	AF478518	EF585062
Festuca luciarum	AY524828	AY528939	EF585064
Festuca matthewsii	AY524836	AY528948	EF585066
Festuca melanopsis	EF584952	EF592984	EF585067
Festuca modesta	EF584953	EF592985	EF585068
Festuca nardifolia	EF584954	EF592986	EF585070
Festuca norica	EF584955	EF592987	EF585072
Festuca novae-zelandiae	AY524832	AY528941	EF585073
Festuca occidentalis	EF584956	EF592988	EF585074
Festuca orthophylla	EF584957	EF592989	EF585075
Festuca ovina	AF532959	AF533063	EF585076
Festuca paniculata	AF303407	AF533046	EF585077
Festuca parodiana	EF584959	EF592991	EF585078
Festuca petraea	EF584961	EF592993	EF585080
Festuca pratensis	AF303421	AF478503	EF379007
Festuca pseudeskia	AF519979	AY099000	EF585084
Festuca purpurascens	EF584964	EF592996	EF585087
Festuca pyrenaica	AF303423	AF478517	EF585088
Festuca quadriflora	AF303413	AF478506	EF585089
Festuca richardsonii	–	EF592998	EF585092
Festuca rifana	EF584965	EF592997	EF585091
Festuca rubra 1	EF584968	EF593001	EF585097
Festuca rubra 2	EF584963	EF592995	EF585083
Festuca saximontana	EF584969	EF593002	EF585098
Festuca subantarctica	EF584973	EF593004	EF585103
Festuca vaginalis	EF584977	EF593010	EF585111
Festuca valesiaca	EF584978	EF593011	EF585112
Festuca violacea	EF584979	EF593012	EF585113
Festuca viviparoidea	EF584980	EF593013	EF585114
Avena eriantha	DQ336822	AF533021	EF584983
Brachypodium distachyon	AF303399	AF478500	DQ336855
Catapodium rigidum	AF532940	AF533034	EF584986
Cynosurus echinatus	AF532937	AF533031	EF584993
Dactylis hispanica	AF393014	AF533027	EF584994
Deschampsia cespitosa	AF532929	AF533026	EF584984
Desmazeria sicula	EF584917	EF592948	EF584989
Dielsiochloa floribunda	DQ539563	DQ631428	DQ631494
Lamarckia aurea	AF532935	AF533029	EF584995
Lolium multiflorum	AF532946	AF533038	EF379023
Lolium perenne	AF303401	AF478504	EF379024
Lolium temulentum	EF379087	EF378985	EF379037
Monerma cylindrica	AF532941	AF533035	EF584990
Parapholis incurva	AF532942	AF533036	EF584991
Poa infirma	AF393012	AF488773	DQ367407
Puccinellia distans	AF532934	AF533024	EF584985
Secale cereale	AF303400	AF478501	DQ336856
Sphenopus divaricatus	AF532939	AF533033	EF584992
Vulpia fasciculata	AF478487	AF478528	EF585121
Vulpia geniculata	AF478490	AF478531	EF585123
Vulpia membranacea	AY118090	AY118101	EF585124
Vulpia microstachys	EF584981	EF593015	EF585125
Vulpia octoflora	EF584982	EF593016	EF585128
Vulpia sicula	AY118089	AY118100	EF585129
Vulpia unilateralis	AY118095	AY118106	EF585130
Festuca indigesta*	AF478519	–	EF585054
Festuca pallens*	EF592990	EF584958	–
Festuca plicata*	AF478525	AF478483	EF585082
Festuca queriana*	AF533057	AF532957	EF585090
Festuca heterophylla*	–	EF584944	EF585049
Festuca multinodis*	AY528940	AY524827	EF585069
Oxytropis (Fabaceae)
Species	ITS	trnL-trnF
Oxytropis adamsiana	LC213299	LN898537
Oxytropis aellenii	LC213301	LC213461
Oxytropis afghanica	LC213302	LC213462
Oxytropis albana	LC213303	LC213463
Oxytropis amethystea	LC213305	LC213465
Oxytropis andersii	LC213306	LC213466
Oxytropis arctica	LC213307	LC213467
Oxytropis arctobia	HQ176476	–
Oxytropis argyroleuca	LC213308	LC213468
Oxytropis aucherii	LC213309	LC213469
Oxytropis bakhtiarica	LC213317	LC213471
Oxytropis bellii	MG234588	–
Oxytropis besseyi	LC213318	LC213472
Oxytropis borealis	LC213322	LC213475
Oxytropis bryophila	LC213323	–
Oxytropis campestris	LC213325	LM653157
Oxytropis caraganetorum	LC213330	LC213477
Oxytropis carinthiaca	LC213332	LC213478
Oxytropis carpatica	LC213333	LC213479
Oxytropis ciliata	HQ199323	JX893495
Oxytropis cinerea	LC213341	LC213484
Oxytropis coerulea	LC213342	LN898528
Oxytropis czukotica	MN784407	LN898597
Oxytropis deflexa	LC213345	LR898344
Oxytropis densa	LC213347	LC213486
Oxytropis engizekensis	LC213348	LC213487
Oxytropis erecta	LC213349	LC213488
Oxytropis evenorum	LM653239	LM653128
Oxytropis exserta	MN784411	LN898524
Oxytropis filiformis	HQ199321	JX893496
Oxytropis fominii	LC213350	LC213489
Oxytropis giraldii	LC213352	LC213491
Oxytropis glabra	LC213353	LC213492
Oxytropis gorodkovii	MN784410	LN898529
Oxytropis guilanica	LC213356	LC213493
Oxytropis hidakamontana	LM653262	LM653151
Oxytropis hirsutiuscula	LC213361	LC213495
Oxytropis humifusa	LC213364	LC213497
Oxytropis indurata	LC213367	LC213499
Oxytropis inschanica	HQ199322	JX893502
Oxytropis jabalambrensis	LC213374	LC213504
Oxytropis jacquinii	LC213371	LC213501
Oxytropis javaherdehi	LC213372	LC213502
Oxytropis kopetdaghensis	LC213376	LC213506
Oxytropis kordkoyensis	LC213378	LC213507
Oxytropis kotschyana	LC213379	LC213508
Oxytropis lambertii	LC213386	LC213511
Oxytropis lanata	LC213387	LC213512
Oxytropis lapponica	LC213388	LC213513
Oxytropis lazica	LC213390	LC213514
Oxytropis mandshurica	LM653236	LM653125
Oxytropis masanderanensis	LC213396	LC213518
Oxytropis maydelliana	HQ176484	LN898621
Oxytropis melanocalyx	LC213397	LC213519
Oxytropis merkensis	LC213398	LC213520
Oxytropis mertensiana	LC213399	LC213521
Oxytropis middendorffii	–	LN898525
Oxytropis myriophylla	LC213400	LC213522
Oxytropis nana	LC213401	LC213523
Oxytropis neglecta	LC213402	LC213524
Oxytropis neorechingeriana	LC213404	LC213526
Oxytropis nigrescens	LC213406	LC213528
Oxytropis ochotensis	LC213407	LC213529
Oxytropis ochrantha	LC213408	JX893489
Oxytropis oreophila	LC213410	LC213530
Oxytropis oxyphylla	LC213411	FR694956
Oxytropis pallasii	KM053395	LN898545
Oxytropis persica	LC213413	LC213532
Oxytropis pilosa	LC213416	LC213534
Oxytropis platonychia	LC213417	LC213535
Oxytropis podocarpa	LC213419	–
Oxytropis pumilio	LM653265	LM653154
Oxytropis retusa	LM653264	LM653153
Oxytropis revoluta	LC213424	LM653140
Oxytropis rhodontha	LC213425	LC213538
Oxytropis riparia	LC213426	LC213539
Oxytropis sabzavarensis	LC213427	LC213540
Oxytropis sachalinensis	LM653258	LM653147
Oxytropis sata-kandaonensis	LC213431	LC213543
Oxytropis savellanica	LC213433	LC213544
Oxytropis semiglobosa	LC213436	LN898532
Oxytropis sericea	LC213437	LC213545
Oxytropis shirkuhi	LC213439	LC213547
Oxytropis sivehensis	LC213440	LC213548
Oxytropis sojakii	LC213442	LC213549
Oxytropis sordida	–	LN898533
Oxytropis splendens	LC213443	LC213550
Oxytropis sverdrupii	–	LN898620
Oxytropis takhti-soleimanii	LC213452	LC213554
Oxytropis tatarica	LC213453	LC213555
Oxytropis triflora	LC213454	LC213556
Oxytropis vassilczenkoi	LC213456	LN898531
Oxytropis verticillaris	GQ422815	JX893510
Oxytropis viscida	AF121758	–
Oxytropis williamsii	LC213459	LC213558
Astragalus daenensis	AB051963	–
Astragalus penetratus	AB231100	–
Astragalus yazdii	LC278543	LC278544
Colutea persica	AB051907	AB287414
Podlechiella vogelii	LC164585	–
Packera (Asteraceae)
Species	ITS (ITS1, ITS2)
Packera bolanderi	AF161612, AF161662
Packera breweri	AF161613, AF161663
Packera eurycephala	AF161616, AF161666
Packera flettii	AF161617, AF161667
Packera ganderi	AF161618, AF161668
Packera glabella	AF161620, AF161670
Packera hartiana	AF161621, AF161671
Packera hyperborealis	MG219256
Packera layneae	AF161622, AF161672
Packera millefolia	AF161623, AF161673
Packera montereyana	AF161624, AF161674
Packera neomexicana	AF161626, AF161676
Packera obovata	AF161627, AF161677
Packera pauciflora	AF161629, AF161679
Packera pseudaurea	AF161630, AF161680
Packera quaerens	AF161631, AF161681
Packera quercetorum	AF161632, AF161682
Packera sanguisorbae	AF161633, AF161683
Packera streptanthifolia	AF161635, AF161685
Packera zimapanica	AF161636, AF161686
Barkleyanthus salicifolius	AF161598, AF161648
Blennosperma nana	AF161597, AF161647
Cacaliopsis nardosmia	AF161599, AF161649
Doronicum cordatum	AF161600, AF161650
Luina hypoleuca	AF161601, AF161651
Packera aurea	AF161609, AF161659
Pericallis cruenta	AF161637, AF161687
Petasites palmatus	AF161602, AF161652
Pittocaulon praecox	AF161603, AF161653
Psacalium peltatum	AF161604, AF161654
Rainiera stricta	AF161605, AF161655
Robinsonecio gerberifolius	AF161606, AF161656
Senecio actinella	L33183, L33213
Senecio atropurpureus	L33184, L33214
Senecio bellidifolius	L33185, L33215
Senecio bernardinus	L33182, L33212
Senecio costaricensis	AF161639, AF161689
Senecio cymbalaria	L33188, L33218
Senecio cymbalarioides	L33192, L33222
Senecio douglasii	AF161640, AF161690
Senecio glabellus	L32921, L32922
Senecio jacobaea	AF161642, AF161692
Senecio loratifolius	AF161643, AF161693
Senecio lugens	L33196, L33226
Senecio multilobatus	L33200, L33230
Senecio neowebsteri	AF161644, AF161694
Senecio pauciflorus	L33203, L33233
Senecio pseudo-arnica	AF161645, AF161695
Senecio sanguisorboides	L33209, L33239
Senecio serra	AF161641, AF161691
Senecio sphaerocephalus	AF161646, AF161696
Sinosenecio newcombei	AF161607, AF161657
Arctic Papaver clade (Papaveraceae)
Species	ITS	rbcL	trnL-trnF	matK
Papaver alaskanum	MG237007	MG246860	–	–
Papaver alboroseum	OQ617504*	MG248896	OQ623115*	–
Papaver alpinum	JX079023	JX087719	JX087766	JX087879
Papaver amurense	OQ617505*	OQ623124*	OQ623116*	OQ623108*
Papaver angustifolium	OQ617506*	OQ623125*	OQ623117	OQ623109*
Papaver anjuicum	–	–	GQ245186	–
Papaver anomalum	DQ250263	–	DQ251114	–
Papaver cornwallisense	MG235240	KC483276	–	KC475108
Papaver croceum	DQ250284	–	DQ251135	–
Papaver dahlianum	OQ617507*	OQ623126*	OQ623118*	OQ623110*
Papaver detritophilum	–	–	GQ245189	–
Papaver hultenii	MG237125	KC483302	–	KC475136
Papaver lapponicum	MG236075	KC483303	GQ245192	KC475137
Papaver macounii	MG237404	MG249422	DQ860574	–
Papaver mcconellii	–	KC483306	GQ245194	KC475141
Papaver microcarpum	OQ617508*	–	OQ623119*	–
Papaver miyabeanum	DQ250276	–	DQ251127	–
Papaver nudicaule	DQ250260	KF494296	DQ251111	KF494279
Papaver pseudoradicatum	OQ617509*	OQ623127*	OQ623120*	OQ623111*
Papaver radicatum	DQ250262	KF494297	DQ251113	KF494280
Papaver saichanense	OQ617510*	–	OQ623121*	OQ623112*
Papaver schamurinii	OQ617511*	OQ623128*	OQ623122*	OQ623113*
Papaver tianshanicum	OQ617512*	OQ623129*	OQ623123*	OQ623114*
Papaver walpolei	MG235723	MG247327	GQ245206	–
Meconopsis integrifolia	JX078984	JX087703	JX087756	JX087878
Parrya (Brassicaceae)
Species	ITS	trnL-trnF
Parrya alba	FN821539	FN677661
Parrya ajanensis	FN821587	FN677710
Parrya alba	FN821586	FN677709
Parrya albida	FN821585	FN677708
Parrya angrenica	FN821584	FN677707
Parrya arctica	FN821583	FN677706
Parrya asperrima	FN821582	FN677705
Parrya australis	FN821580	FN677703
Parrya beketovii	FN821579	FN677702
Parrya darvazica	FN821577	FN677700
Parrya fruticulosa	FN821576	FN677699
Parrya kuramensis	FN821574	FN677697
Parrya lancifolia	FN821573	FN677696
Parrya longicarpa	FN821571	FN677694
Parrya maidantalica	FN821570	FN677693
Parrya minjanensis	FN821568	FN677690
Parrya nauruaq	FN821566	FN677689
Parrya nudicaulis	FN821565	FN677688
Parrya nuratensis	FN821562	FN677685
Parrya pavlovii	FN821561	FN677684
Parrya pinnatifida	FN821560	FN677683
Parrya popovii	FN821558	FN677681
Parrya pulvinata	DQ357579	FN677679
Parrya runcinata	FN821556	FN677678
Parrya rydbergii	FN821555	FN677677
Parrya saposhnikovii	FN821554	FN677676
Parrya saxifraga	FN821551	FN677673
Parrya schugnana	FN821550	FN677672
Parrya simulatrix	FN821549	FN677671
Parrya stenocarpa	FN821548	FN677670
Parrya stenophylla	FN821546	FN677668
Parrya subsiliquosa	FN821545	FN677667
Parrya tianschanica	FN821544	FN677666
Parrya turkestanica	FN821543	FN677665
Parrya villosula	FN821540	FN677662
Alyssum lenense	FM164506, FM164507	FN677633
Arabis axillaris	FM164643	–
[truncated: 1,832 more rows]
[truncated: 2 more columns]
