# Supplementary material for: Evolutionary history of the Arctic flora
Source: Nat Commun. 2023 Jul 18;14:4021. doi: 10.1038/s41467-023-39555-6 (PMC10354081; doi:10.1038/s41467-023-39555-6)
Supplement: Supplementary file 8 — Source Data [file 41467_2023_39555_MOESM8_ESM.zip]

Archive with 340 entries (255 files):
- Source Data/
- Source Data/Figure 2-3/
- Source Data/Figure 2-3/Source Data.xls
- Source Data/Supplementary Figure 2-27/
- Source Data/Supplementary Figure 2-27/Artemisia.tre
- Source Data/Supplementary Figure 2-27/Astragalus.tre
- Source Data/Supplementary Figure 2-27/Braya.tre
- Source Data/Supplementary Figure 2-27/Cardamine.tre
- Source Data/Supplementary Figure 2-27/Carex.tre
- Source Data/Supplementary Figure 2-27/Cassiope.tre
- Source Data/Supplementary Figure 2-27/Cerastium.tre
- Source Data/Supplementary Figure 2-27/Chrysosplenium.tre
- Source Data/Supplementary Figure 2-27/Delphinium.tre
- Source Data/Supplementary Figure 2-27/Diapensia.tre
- Source Data/Supplementary Figure 2-27/Douglasia-Androsace.tre
- Source Data/Supplementary Figure 2-27/Draba.tre
- Source Data/Supplementary Figure 2-27/Erigeron.tre
- Source Data/Supplementary Figure 2-27/Euphrasia.tre
- Source Data/Supplementary Figure 2-27/Festuca.tre
- Source Data/Supplementary Figure 2-27/Oxytropis.tre
- Source Data/Supplementary Figure 2-27/Packera.tre
- Source Data/Supplementary Figure 2-27/Papaver.tre
- Source Data/Supplementary Figure 2-27/Parrya.tre
- Source Data/Supplementary Figure 2-27/Pedicularis.tre
- Source Data/Supplementary Figure 2-27/Plantago.tre
- Source Data/Supplementary Figure 2-27/Pleuropogon.tre
- Source Data/Supplementary Figure 2-27/Poa.tre
- Source Data/Supplementary Figure 2-27/Potentilla.tre
- Source Data/Supplementary Figure 2-27/Primula.tre
- Source Data/Supplementary Figure 2-27/Puccinellia.tre
- Source Data/Supplementary Figure 2-27/Ranunculus.tre
- Source Data/Supplementary Figure 2-27/Rumex.tre
- Source Data/Supplementary Figure 2-27/Saxifraga.tre
- Source Data/Supplementary Figure 2-27/Silene.tre
- Source Data/Supplementary Figure 2-27/Smelowskia.tre
- Source Data/Supplementary Figure 2-27/Symphyotrichum.tre
- Source Data/Supplementary Figure 29-35/
- Source Data/Supplementary Figure 29-35/Artemisia/
- Source Data/Supplementary Figure 29-35/Artemisia/Artemisia.tre
- Source Data/Supplementary Figure 29-35/Artemisia/Artemisia.trees
- Source Data/Supplementary Figure 29-35/Artemisia/Artemisia_dis.csv
- Source Data/Supplementary Figure 29-35/Astragalus/
- Source Data/Supplementary Figure 29-35/Astragalus/Astragalus.tre
- Source Data/Supplementary Figure 29-35/Astragalus/Astragalus.trees
- Source Data/Supplementary Figure 29-35/Astragalus/Astragalus_dis.csv
- Source Data/Supplementary Figure 29-35/Braya/
- Source Data/Supplementary Figure 29-35/Braya/Braya.tre
- Source Data/Supplementary Figure 29-35/Braya/Braya.trees.txt
- Source Data/Supplementary Figure 29-35/Braya/Braya_dis.csv
- Source Data/Supplementary Figure 29-35/Cardamine/
- Source Data/Supplementary Figure 29-35/Cardamine/Cardamine.tre
- Source Data/Supplementary Figure 29-35/Cardamine/Cardamine.trees
- Source Data/Supplementary Figure 29-35/Cardamine/Cardamine_dis.csv
- Source Data/Supplementary Figure 29-35/Carex/
- Source Data/Supplementary Figure 29-35/Carex/Carex.tre
- Source Data/Supplementary Figure 29-35/Carex/Carex.trees
- Source Data/Supplementary Figure 29-35/Carex/Carex_dis.csv
- Source Data/Supplementary Figure 29-35/Cassiope/
- Source Data/Supplementary Figure 29-35/Cassiope/Cassiope.csv
- Source Data/Supplementary Figure 29-35/Cassiope/Cassiope.tre
- Source Data/Supplementary Figure 29-35/Cerastium/
- Source Data/Supplementary Figure 29-35/Cerastium/Cerastium.tre
- Source Data/Supplementary Figure 29-35/Cerastium/Cerastium.trees
- Source Data/Supplementary Figure 29-35/Cerastium/Cerastium_dis.csv
- Source Data/Supplementary Figure 29-35/Chrysosplenium/
- Source Data/Supplementary Figure 29-35/Chrysosplenium/Chrysosplenium.tre
- Source Data/Supplementary Figure 29-35/Chrysosplenium/Chrysosplenium.trees
- Source Data/Supplementary Figure 29-35/Chrysosplenium/Chrysosplenium_dis.csv
- Source Data/Supplementary Figure 29-35/Delphinium/
- Source Data/Supplementary Figure 29-35/Delphinium/Delphinium.tre
- Source Data/Supplementary Figure 29-35/Delphinium/Delphinium.trees
- Source Data/Supplementary Figure 29-35/Delphinium/Delphinium_dis.csv
- Source Data/Supplementary Figure 29-35/Diapensia/
- Source Data/Supplementary Figure 29-35/Diapensia/Diapensia.tre
- Source Data/Supplementary Figure 29-35/Diapensia/Diapensia.trees.txt
- Source Data/Supplementary Figure 29-35/Diapensia/Diapensia_dis.csv
- Source Data/Supplementary Figure 29-35/Douglasia-Androsace/
- Source Data/Supplementary Figure 29-35/Douglasia-Androsace/Douglasia-Androsace.tre
- Source Data/Supplementary Figure 29-35/Douglasia-Androsace/Douglasia-Androsace.trees
- Source Data/Supplementary Figure 29-35/Douglasia-Androsace/Douglasia-Androsace_dis.csv
- Source Data/Supplementary Figure 29-35/Draba/
- Source Data/Supplementary Figure 29-35/Draba/Draba.tre
- Source Data/Supplementary Figure 29-35/Draba/Draba.trees
- Source Data/Supplementary Figure 29-35/Draba/Draba_dis.csv
- Source Data/Supplementary Figure 29-35/Erigeron/
- Source Data/Supplementary Figure 29-35/Erigeron/Erigeron.tre
- Source Data/Supplementary Figure 29-35/Erigeron/Erigeron.trees
- Source Data/Supplementary Figure 29-35/Erigeron/Erigeron_dis.csv
- Source Data/Supplementary Figure 29-35/Euphrasia/
- Source Data/Supplementary Figure 29-35/Euphrasia/Euphrasia.tre
- Source Data/Supplementary Figure 29-35/Euphrasia/Euphrasia.trees
- Source Data/Supplementary Figure 29-35/Euphrasia/Euphrasia_dis.csv
- Source Data/Supplementary Figure 29-35/Festuca/
- Source Data/Supplementary Figure 29-35/Festuca/Festuca.tre
- Source Data/Supplementary Figure 29-35/Festuca/Festuca.trees
- Source Data/Supplementary Figure 29-35/Festuca/Festuca_dis.csv
- Source Data/Supplementary Figure 29-35/Oxytropis/
- Source Data/Supplementary Figure 29-35/Oxytropis/Oxytropis.tre
- Source Data/Supplementary Figure 29-35/Oxytropis/Oxytropis.trees
- Source Data/Supplementary Figure 29-35/Oxytropis/Oxytropis_dis2.csv
- Source Data/Supplementary Figure 29-35/Packera/
- Source Data/Supplementary Figure 29-35/Packera/Packera.tre
- Source Data/Supplementary Figure 29-35/Packera/Packera_dis.csv
- Source Data/Supplementary Figure 29-35/Papaver/
- Source Data/Supplementary Figure 29-35/Papaver/Papaver.tre
- Source Data/Supplementary Figure 29-35/Papaver/Papaver.trees
- Source Data/Supplementary Figure 29-35/Papaver/Papaver_dis.csv
- Source Data/Supplementary Figure 29-35/Parrya/
- Source Data/Supplementary Figure 29-35/Parrya/Parrya.tre
- Source Data/Supplementary Figure 29-35/Parrya/Parrya_dis.csv
- Source Data/Supplementary Figure 29-35/Pedicularis/
- Source Data/Supplementary Figure 29-35/Pedicularis/Pedicularis.tre
- Source Data/Supplementary Figure 29-35/Pedicularis/Pedicularis.trees
- Source Data/Supplementary Figure 29-35/Pedicularis/Pedicularis_dis.csv
- Source Data/Supplementary Figure 29-35/Plantago/
- Source Data/Supplementary Figure 29-35/Plantago/Plantago.tre
- Source Data/Supplementary Figure 29-35/Plantago/Plantago.trees
- Source Data/Supplementary Figure 29-35/Plantago/Plantago_dis.csv
- Source Data/Supplementary Figure 29-35/Pleuropogon/
- Source Data/Supplementary Figure 29-35/Pleuropogon/Pleuropogon.tre
- Source Data/Supplementary Figure 29-35/Pleuropogon/Pleuropogon_dis.csv
- Source Data/Supplementary Figure 29-35/Poa/
- Source Data/Supplementary Figure 29-35/Poa/Poa.tre
- Source Data/Supplementary Figure 29-35/Poa/Poa.trees
- Source Data/Supplementary Figure 29-35/Poa/Poa_dis.csv
- Source Data/Supplementary Figure 29-35/Potentilla/
- Source Data/Supplementary Figure 29-35/Potentilla/Potentilla.tre
- Source Data/Supplementary Figure 29-35/Potentilla/Potentilla.trees
- Source Data/Supplementary Figure 29-35/Potentilla/Potentilla_dis.csv
- Source Data/Supplementary Figure 29-35/Primula/
- Source Data/Supplementary Figure 29-35/Primula/Primula.tre
- Source Data/Supplementary Figure 29-35/Primula/Primula.trees
- Source Data/Supplementary Figure 29-35/Primula/Primula_dis.csv
- Source Data/Supplementary Figure 29-35/Puccinellia/
- Source Data/Supplementary Figure 29-35/Puccinellia/Puccinellia.tre
- Source Data/Supplementary Figure 29-35/Puccinellia/Puccinellia.trees
- Source Data/Supplementary Figure 29-35/Puccinellia/Puccinellia_dis.csv
- Source Data/Supplementary Figure 29-35/Ranunculus/
- Source Data/Supplementary Figure 29-35/Ranunculus/Ranunculus.tre
- Source Data/Supplementary Figure 29-35/Ranunculus/Ranunculus.trees
- Source Data/Supplementary Figure 29-35/Ranunculus/Ranunculus_dis.csv
- Source Data/Supplementary Figure 29-35/Rumex/
- Source Data/Supplementary Figure 29-35/Rumex/Rumex.tre
- Source Data/Supplementary Figure 29-35/Rumex/Rumex.trees
- Source Data/Supplementary Figure 29-35/Rumex/Rumex_dis.csv
- Source Data/Supplementary Figure 29-35/Saxifraga/
- Source Data/Supplementary Figure 29-35/Saxifraga/Saxifraga.tre
- Source Data/Supplementary Figure 29-35/Saxifraga/Saxifraga.trees
- Source Data/Supplementary Figure 29-35/Saxifraga/Saxifraga_dis.csv
- Source Data/Supplementary Figure 29-35/Silene/
- Source Data/Supplementary Figure 29-35/Silene/Silene.tre
- Source Data/Supplementary Figure 29-35/Silene/Silene.trees
- Source Data/Supplementary Figure 29-35/Silene/Silene_dis.csv
- Source Data/Supplementary Figure 29-35/Smelowskia/
- Source Data/Supplementary Figure 29-35/Smelowskia/Smelowskia.tre
- Source Data/Supplementary Figure 29-35/Smelowskia/Smelowskia_dis.csv
- Source Data/Supplementary Figure 29-35/Symphyotrichum/
- Source Data/Supplementary Figure 29-35/Symphyotrichum/Symphyotrichum.tre
- Source Data/Supplementary Figure 29-35/Symphyotrichum/Symphyotrichum_dis.csv
- Source Data/Supplementary Figure 36/
- Source Data/Supplementary Figure 36/Supplementary Figure 36.xls
- Source Data/Supplementary Figure 37-41/
- Source Data/Supplementary Figure 37-41/Artemisia/
- Source Data/Supplementary Figure 37-41/Artemisia/Artemisia.tre
- Source Data/Supplementary Figure 37-41/Artemisia/Artemisia.trees
- Source Data/Supplementary Figure 37-41/Artemisia/Artemisia_dis.csv
- Source Data/Supplementary Figure 37-41/Braya/
- Source Data/Supplementary Figure 37-41/Braya/Braya.tre
- Source Data/Supplementary Figure 37-41/Braya/Braya.trees.txt
- Source Data/Supplementary Figure 37-41/Braya/Braya_dis.csv
- Source Data/Supplementary Figure 37-41/Braya/Braya_dis2.csv
- Source Data/Supplementary Figure 37-41/Cardamine/
- Source Data/Supplementary Figure 37-41/Cardamine/Cardamine.tre
- Source Data/Supplementary Figure 37-41/Cardamine/Cardamine.trees
- Source Data/Supplementary Figure 37-41/Cardamine/Cardamine_dis.csv
- Source Data/Supplementary Figure 37-41/Carex/
- Source Data/Supplementary Figure 37-41/Carex/Carex.tre
- Source Data/Supplementary Figure 37-41/Carex/Carex.trees
- Source Data/Supplementary Figure 37-41/Carex/Carex_dis.csv
- Source Data/Supplementary Figure 37-41/Cerastium/
- Source Data/Supplementary Figure 37-41/Cerastium/Cerastium.tre
- Source Data/Supplementary Figure 37-41/Cerastium/Cerastium.trees
- Source Data/Supplementary Figure 37-41/Cerastium/Cerastium_dis.csv
- Source Data/Supplementary Figure 37-41/Chrysosplenium/
- Source Data/Supplementary Figure 37-41/Chrysosplenium/Chrysosplenium.tre
- Source Data/Supplementary Figure 37-41/Chrysosplenium/Chrysosplenium.trees
- Source Data/Supplementary Figure 37-41/Chrysosplenium/Chrysosplenium_dis.csv
- Source Data/Supplementary Figure 37-41/Douglasia-Androsace/
- Source Data/Supplementary Figure 37-41/Douglasia-Androsace/Douglasia-Androsace.tre
- Source Data/Supplementary Figure 37-41/Douglasia-Androsace/Douglasia-Androsace.trees
- Source Data/Supplementary Figure 37-41/Douglasia-Androsace/Douglasia-Androsace_dis.csv
- Source Data/Supplementary Figure 37-41/Draba/
- Source Data/Supplementary Figure 37-41/Draba/Draba.tre
- Source Data/Supplementary Figure 37-41/Draba/Draba.trees
- Source Data/Supplementary Figure 37-41/Draba/Draba_dis.csv
- Source Data/Supplementary Figure 37-41/Erigeron/
- Source Data/Supplementary Figure 37-41/Erigeron/Erigeron.tre
- Source Data/Supplementary Figure 37-41/Erigeron/Erigeron.trees
- Source Data/Supplementary Figure 37-41/Erigeron/Erigeron_dis.csv
- Source Data/Supplementary Figure 37-41/Euphrasia/
- Source Data/Supplementary Figure 37-41/Euphrasia/Euphrasia.tre
- Source Data/Supplementary Figure 37-41/Euphrasia/Euphrasia.trees
- Source Data/Supplementary Figure 37-41/Euphrasia/Euphrasia_dis.csv
- Source Data/Supplementary Figure 37-41/Festuca/
- Source Data/Supplementary Figure 37-41/Festuca/Festuca.tre
- Source Data/Supplementary Figure 37-41/Festuca/Festuca.trees
- Source Data/Supplementary Figure 37-41/Festuca/Festuca_dis.csv
- Source Data/Supplementary Figure 37-41/Oxytropis/
- Source Data/Supplementary Figure 37-41/Oxytropis/Oxytropis.tre
- Source Data/Supplementary Figure 37-41/Oxytropis/Oxytropis.trees
- Source Data/Supplementary Figure 37-41/Oxytropis/Oxytropis_dis.csv
- Source Data/Supplementary Figure 37-41/Papaver/
- Source Data/Supplementary Figure 37-41/Papaver/Papaver.tre
- Source Data/Supplementary Figure 37-41/Papaver/Papaver.trees
- Source Data/Supplementary Figure 37-41/Papaver/Papaver_dis.csv
- Source Data/Supplementary Figure 37-41/Parrya/
- Source Data/Supplementary Figure 37-41/Parrya/Parrya.tre
- Source Data/Supplementary Figure 37-41/Parrya/Parrya_dis.csv
- Source Data/Supplementary Figure 37-41/Pleuropogon/
- Source Data/Supplementary Figure 37-41/Pleuropogon/Pleuropogon.tre
- Source Data/Supplementary Figure 37-41/Pleuropogon/Pleuropogon_dis.csv
- Source Data/Supplementary Figure 37-41/Poa/
- Source Data/Supplementary Figure 37-41/Poa/Poa.tre
- Source Data/Supplementary Figure 37-41/Poa/Poa.trees
- Source Data/Supplementary Figure 37-41/Poa/Poa_dis.csv
- Source Data/Supplementary Figure 37-41/Potentilla/
- Source Data/Supplementary Figure 37-41/Potentilla/Potentilla.tre
- Source Data/Supplementary Figure 37-41/Potentilla/Potentilla.trees
- Source Data/Supplementary Figure 37-41/Potentilla/Potentilla_dis.csv
- Source Data/Supplementary Figure 37-41/Primula/
- Source Data/Supplementary Figure 37-41/Primula/Primula.tre
- Source Data/Supplementary Figure 37-41/Primula/Primula.trees
- Source Data/Supplementary Figure 37-41/Primula/Primula_dis2.csv
- Source Data/Supplementary Figure 37-41/Puccinellia/
- Source Data/Supplementary Figure 37-41/Puccinellia/Puccinellia.tre
- Source Data/Supplementary Figure 37-41/Puccinellia/Puccinellia.trees
- Source Data/Supplementary Figure 37-41/Puccinellia/Puccinellia_dis.csv
- Source Data/Supplementary Figure 37-41/Ranunculus/
- Source Data/Supplementary Figure 37-41/Ranunculus/Ranunculus.tre
- Source Data/Supplementary Figure 37-41/Ranunculus/Ranunculus.trees
- Source Data/Supplementary Figure 37-41/Ranunculus/Ranunculus_dis.csv
- Source Data/Supplementary Figure 37-41/Silene/
- Source Data/Supplementary Figure 37-41/Silene/Silene.tre
- Source Data/Supplementary Figure 37-41/Silene/Silene.trees
- Source Data/Supplementary Figure 37-41/Silene/Silene_dis.csv
- Source Data/Supplementary Figure 37-41/Smelowskia/
- Source Data/Supplementary Figure 37-41/Smelowskia/Smelowskia.tre
- Source Data/Supplementary Figure 37-41/Smelowskia/Smelowskia_dis.csv
- Source Data/Supplementary Figure 37-41/Symphyotrichum/
- Source Data/Supplementary Figure 37-41/Symphyotrichum/Symphyotrichum.tre
- Source Data/Supplementary Figure 37-41/Symphyotrichum/Symphyotrichum_dis.csv
- Source Data/Supplementary Figure 42-46/
- Source Data/Supplementary Figure 42-46/Artemisia/
- Source Data/Supplementary Figure 42-46/Artemisia/Artemisia.tre
- Source Data/Supplementary Figure 42-46/Artemisia/Artemisia.trees
- Source Data/Supplementary Figure 42-46/Artemisia/Artemisia_hab.csv
- Source Data/Supplementary Figure 42-46/Braya/
- Source Data/Supplementary Figure 42-46/Braya/Braya.tre
- Source Data/Supplementary Figure 42-46/Braya/Braya.trees.txt
- Source Data/Supplementary Figure 42-46/Braya/Braya_hab.csv
- Source Data/Supplementary Figure 42-46/Cardamine/
- Source Data/Supplementary Figure 42-46/Cardamine/Cardamine.tre
- Source Data/Supplementary Figure 42-46/Cardamine/Cardamine.trees
- Source Data/Supplementary Figure 42-46/Cardamine/Cardamine_hab.csv
- Source Data/Supplementary Figure 42-46/Carex/
- Source Data/Supplementary Figure 42-46/Carex/Carex.tre
- Source Data/Supplementary Figure 42-46/Carex/Carex.trees
- Source Data/Supplementary Figure 42-46/Carex/Carex_hab.csv
- Source Data/Supplementary Figure 42-46/Cerastium/
- Source Data/Supplementary Figure 42-46/Cerastium/Cerastium.tre
- Source Data/Supplementary Figure 42-46/Cerastium/Cerastium.trees
- Source Data/Supplementary Figure 42-46/Cerastium/Cerastium_hab.csv
- Source Data/Supplementary Figure 42-46/Chrysosplenium/
- Source Data/Supplementary Figure 42-46/Chrysosplenium/Chrysosplenium.tre
- Source Data/Supplementary Figure 42-46/Chrysosplenium/Chrysosplenium.trees
- Source Data/Supplementary Figure 42-46/Chrysosplenium/Chrysosplenium_hab.csv
- Source Data/Supplementary Figure 42-46/Douglasia-Androsace/
- Source Data/Supplementary Figure 42-46/Douglasia-Androsace/Douglasia-Androsace.tre
- Source Data/Supplementary Figure 42-46/Douglasia-Androsace/Douglasia-Androsace.trees
- Source Data/Supplementary Figure 42-46/Douglasia-Androsace/Douglasia-Androsace_hab.csv
- Source Data/Supplementary Figure 42-46/Draba/
- Source Data/Supplementary Figure 42-46/Draba/Draba.tre
- Source Data/Supplementary Figure 42-46/Draba/Draba.trees
- Source Data/Supplementary Figure 42-46/Draba/Draba_hab.csv
- Source Data/Supplementary Figure 42-46/Erigeron/
- Source Data/Supplementary Figure 42-46/Erigeron/Erigeron.tre
- Source Data/Supplementary Figure 42-46/Erigeron/Erigeron.trees
- Source Data/Supplementary Figure 42-46/Erigeron/Erigeron_hab.csv
- Source Data/Supplementary Figure 42-46/Euphrasia/
- Source Data/Supplementary Figure 42-46/Euphrasia/Euphrasia.tre
- Source Data/Supplementary Figure 42-46/Euphrasia/Euphrasia.trees
- Source Data/Supplementary Figure 42-46/Euphrasia/Euphrasia_hab.csv
- Source Data/Supplementary Figure 42-46/Festuca/
- Source Data/Supplementary Figure 42-46/Festuca/Festuca.tre
- Source Data/Supplementary Figure 42-46/Festuca/Festuca.trees
- Source Data/Supplementary Figure 42-46/Festuca/Festuca_hab.csv
- Source Data/Supplementary Figure 42-46/Oxytropis/
- Source Data/Supplementary Figure 42-46/Oxytropis/Oxytropis.tre
- Source Data/Supplementary Figure 42-46/Oxytropis/Oxytropis.trees
- Source Data/Supplementary Figure 42-46/Oxytropis/Oxytropis_hab.csv
[truncated: 40 more entries]
