# Supplementary material for: Evolutionary history of the Arctic flora
Source: Nat Commun. 2023 Jul 18;14:4021. doi: 10.1038/s41467-023-39555-6 (PMC10354081; doi:10.1038/s41467-023-39555-6)
Supplement: Supplementary file 8 — Source Data [file 41467_2023_39555_MOESM8_ESM.zip › Source Data/Supplementary Figure 2-27/Artemisia.tre]

#NEXUS
begin taxa;
	dimensions ntax=116;
	taxlabels
	Stilpnolepis_centiflora
	Leucanthemella_serotina
	Nipponanthemum_nipponicum
	Chrysanthemum_naktongense
	Chrysanthemum_mongolicum
	Elachanthemum_intricatum
	Kaschgaria_komarovii
	Artemisia_biennis
	Artemisia_palustris
	Artemisia_glauca
	Artemisia_dracunculiformis
	Artemisia_dracunculus
	Artemisia_changaica
	Artemisia_pamirica
	Artemisia_borealis
	Artemisia_canadensis
	Artemisia_dolosa
	Artemisia_sphaerocephala
	Artemisia_bargusinensis
	Artemisia_pubescens
	Artemisia_marschalliana
	Artemisia_manshurica
	Artemisia_pycnorhiza
	Artemisia_xanthochroa
	Artemisia_commutata
	Artemisia_monostachya
	Artemisia_scoparia
	Artemisia_depauperata
	Artemisia_klementzae
	Artemisia_japonica
	Artemisia_laciniatiformis
	Artemisia_tanacetifolia
	Artemisia_laciniata
	Artemisia_phaeolepis
	Artemisia_bigelovii
	Artemisia_norvegica_var_uralensis
	Artemisia_arctica
	Artemisia_subarctica
	Artemisia_punctigera
	Artemisia_afra
	Artemisia_freyniana
	Artemisia_messerschmidtiana
	Artemisia_santolinifolia
	Artemisia_adamsii
	Artemisia_chamaemelifolia
	Artemisia_gmelinii
	Artemisia_apiacea
	Artemisia_annua
	Artemisia_herba_alba
	Artemisia_gobica
	Artemisia_fragrans
	Artemisia_compacta
	Artemisia_sieberi
	Artemisia_macrantha
	Artemisia_molinieri
	Artemisia_abrotanum
	Artemisia_hyperborea
	Artemisia_flava
	Artemisia_globularia
	Artemisia_furcata
	Artemisia_rigida
	Artemisia_tripartita
	Artemisia_arbuscula
	Artemisia_tridentata
	Artemisia_nova
	Artemisia_rothrockii
	Artemisia_cana_subsp_bolanderi
	Artemisia_pygmaea
	Artemisia_comata
	Artemisia_californica
	Artemisia_alaskana
	Artemisia_kruhsiana
	Artemisia_rutifolia
	Artemisia_tournefortiana
	Artemisia_lagocephala
	Artemisia_opulenta
	Artemisia_unalaskensis
	Artemisia_stelleriana
	Artemisia_integrifolia
	Artemisia_koidzumii
	Artemisia_princeps
	Artemisia_vulgaris
	Artemisia_leucophylla
	Artemisia_obscura
	Artemisia_superba
	Artemisia_palmeri
	Artemisia_hultenii
	Artemisia_tilesii
	Artemisia_michauxiana
	Artemisia_ludoviciana
	Artemisia_serrata
	Artemisia_suksdorfii
	Artemisia_jacutica
	Artemisia_austriaca
	Artemisia_samoiedorum
	Artemisia_sieversiana
	Artemisia_gorgonum
	Artemisia_thuscula
	Artemisia_caerulescens
	Artemisia_absinthium
	Artemisia_androsacea
	Artemisia_glomerata
	Artemisia_senjavinensis
	Artemisia_lagopus
	Artemisia_subviscosa
	Artemisia_obtusiloba_subsp_altaiensis
	Artemisia_sericea
	Artemisia_czekanowskiana
	Artemisia_judaica
	Artemisia_pedemontana
	Artemisia_frigida
	Artemisia_xerophytica
	Artemisia_rupestris
	Artemisia_caespitosa
	Artemisia_glacialis
	Lepidolopsis_turkestanica
;
end;
begin trees;
	tree TREE1 = [&R] (((((Stilpnolepis_centiflora[&length_range={0.007617075129695643,34.28951824279243},height_95%_HPD={0.0,1.4210854715202004E-14},rate_95%_HPD={6.653550491128556E-5,0.005157288348085622},length_95%_HPD={0.007617075129695643,22.546393117386042},rate=0.0026561256371087616,length=10.698430555263439,rate_median=0.002307697651638893,length_median=9.956537246836017,height_median=7.10542…
end;
begin figtree;
	set appearance.backgroundColorAttribute="Default";
	set appearance.backgroundColour=#-1;
	set appearance.branchColorAttribute="User selection";
	set appearance.branchLineWidth=1.0;
	set appearance.branchMinLineWidth=0.0;
	set appearance.branchWidthAttribute="Fixed";
	set appearance.foregroundColour=#-16777216;
	set appearance.selectionColour=#-2144520576;
	set branchLabels.colorAttribute="User selection";
	set branchLabels.displayAttribute="Branch times";
	set branchLabels.fontName="sansserif";
	set branchLabels.fontSize=8;
	set branchLabels.fontStyle=0;
	set branchLabels.isShown=false;
	set branchLabels.significantDigits=4;
	set layout.expansion=448;
	set layout.layoutType="RECTILINEAR";
	set layout.zoom=0;
	set legend.attribute=null;
	set legend.fontSize=10.0;
	set legend.isShown=false;
	set legend.significantDigits=4;
	set nodeBars.barWidth=4.0;
	set nodeBars.displayAttribute="height_95%_HPD";
	set nodeBars.isShown=true;
	set nodeLabels.colorAttribute="User selection";
	set nodeLabels.displayAttribute="height";
	set nodeLabels.fontName="sansserif";
	set nodeLabels.fontSize=12;
	set nodeLabels.fontStyle=0;
	set nodeLabels.isShown=true;
	set nodeLabels.significantDigits=2;
	set nodeShape.colourAttribute=null;
	set nodeShape.isShown=false;
	set nodeShape.minSize=10.0;
	set nodeShape.scaleType=Width;
	set nodeShape.shapeType=Circle;
	set nodeShape.size=4.0;
	set nodeShape.sizeAttribute=null;
	set polarLayout.alignTipLabels=false;
	set polarLayout.angularRange=0;
	set polarLayout.rootAngle=0;
	set polarLayout.rootLength=100;
	set polarLayout.showRoot=true;
	set radialLayout.spread=0.0;
	set rectilinearLayout.alignTipLabels=false;
	set rectilinearLayout.curvature=0;
	set rectilinearLayout.rootLength=100;
	set scale.offsetAge=0.0;
	set scale.rootAge=1.0;
	set scale.scaleFactor=1.0;
	set scale.scaleRoot=false;
	set scaleAxis.automaticScale=true;
	set scaleAxis.fontSize=8.0;
	set scaleAxis.isShown=false;
	set scaleAxis.lineWidth=1.0;
	set scaleAxis.majorTicks=1.0;
	set scaleAxis.origin=0.0;
	set scaleAxis.reverseAxis=false;
	set scaleAxis.showGrid=true;
	set scaleBar.automaticScale=true;
	set scaleBar.fontSize=10.0;
	set scaleBar.isShown=true;
	set scaleBar.lineWidth=1.0;
	set scaleBar.scaleRange=0.0;
	set tipLabels.colorAttribute="User selection";
	set tipLabels.displayAttribute="Names";
	set tipLabels.fontName="sansserif";
	set tipLabels.fontSize=16;
	set tipLabels.fontStyle=0;
	set tipLabels.isShown=true;
	set tipLabels.significantDigits=4;
	set trees.order=true;
	set trees.orderType="decreasing";
	set trees.rooting=false;
	set trees.rootingType="User Selection";
	set trees.transform=false;
	set trees.transformType="cladogram";
end;
