# Supplementary material for: Evolutionary history of the Arctic flora
Source: Nat Commun. 2023 Jul 18;14:4021. doi: 10.1038/s41467-023-39555-6 (PMC10354081; doi:10.1038/s41467-023-39555-6)
Supplement: Supplementary file 8 — Source Data [file 41467_2023_39555_MOESM8_ESM.zip › Source Data/Supplementary Figure 2-27/Astragalus.tre]

#NEXUS
begin taxa;
	dimensions ntax=34;
	taxlabels
	Kumlienia_hystricula
	Arcteranthis_cooleyae
	Trautvetteria_caroliniensis
	Trautvetteria_grandis
	Trautvetteria_japonica
	Oxygraphis_polypetala
	Oxygraphis_glacialis
	Oxygraphis_delavayi
	Halerpestes_uniflora
	Halerpestes_tricuspis
	Halerpestes_ruthenica
	Halerpestes_cymbalaria
	Halerpestes_sarmentosa
	Halerpestes_salsuginosa
	Peltocalathos_baurii
	Hamadryas_delfinii
	Callianthemoides_semiverticill
	Beckwithia_andersonii
	Cyrtorhyncha_ranunculina
	Laccopetalum_giganteum
	Krapfia_clypeata
	Ranunculus_acris
	Ranunculus_cantoniensis
	Ranunculus_lyallii
	Ranunculus_trichophyllus
	Myosurus_minimus
	Ceratocephala_orthoceras
	Ceratocephala_falcata
	Coptidium_lapponicum
	Coptidium_x_spitsbergense
	Coptidium_pallasii
	Ficaria_verna
	Anemone_quinquefolia
	Isopyrum_thalictroides
;
end;

begin trees;
	tree TREE1 = [&R] ((((((Kumlienia_hystricula[&length_range={2.5058082755868814,21.85818722626582},height_95%_HPD={0.0,1.4210854715202004E-14},rate_95%_HPD={0.001013358449539924,0.0035936745544917696},length_95%_HPD={4.539287003916923,13.988252467471654},rate=0.0021393906555396427,length=9.198967845922997,rate_median=0.002021931654206505,length_median=8.98410809440914,height_median=7.105427357601002E-15,rate_range={6.909871671714911E-4,0.006792272543997407},height_range={0.0,2.8421709430404007E-14},height=6.290967746735987E-15]:9.163907275756927,(Arcteranthis_cooleyae[&length_range={2.0722148477431914,17.231036607100698},height_95%_HPD={0.0,1.4210854715202004E-14},rate_95%_HPD={2.0549752890522795E-4,0.0019529773153435465},length_95%_HPD={3.2171374132445765,11.432207143772882},rate=9.604967294691924E-4,length=7.201199399593254,rate_median=8.713330613227687E-4,length_median=6.957019920388312,height_median=7.105427357601002E-15,rate_range={8.390482946868104E-5,0.003965261632154412},height_range={0.0,2.8421709430404007E-14},height=6.220801651579677E-15]:6.837583387635789,((Trautvetteria_caroliniensis[&length_range={0.0057816247904103335,6.862181594688302},height_95%_HPD={0.0,1.4210854715202004E-14},rate_95%_HPD={9.295646668387704E-5,0.0030652007156297327},length_95%_HPD={0.0057816247904103335,2.0989342004604588},rate=0.001287340290007894,length=0.7973470356271937,rate_median=0.0010840703098143791,length_median=0.6038738704223668,height_median=7.105427357601002E-15,rate_range={4.382285892463901E-5,0.00856757701472261},height_range={0.0,2.8421709430404007E-14},height=6.250999717849482E-15]:0.6038738704223654,Trautvetteria_grandis[&length_range={0.0057816247904103335,6.862181594688302},height_95%_HPD={0.0,1.4210854715202004E-14},rate_95%_HPD={2.3044113008898682E-4,0.004260113533657083},length_95%_HPD={0.0057816247904103335,2.0989342004604588},rate=0.00197214826666535,length=0.7973470356271937,rate_median=0.0017320542586962222,length_median=0.6038738704223668,height_median=7.105427357601002E-15,rate_range={1.1648689284714737E-4,0.012234989740761917},height_range={0.0,2.8421709430404007E-14},height=6.250999717849482E-15]:0.6038738704223654)[&length_range={0.2774642351471801,12.655788897111773},rate_95%_HPD={4.2714165362248255E-4,0.0032534049901212204},length_95%_HPD={0.8827269721919124,6.816513430356272},length=3.492227043727859,posterior=1.0,height_median=0.6038738704223725,rate_range={1.8429324448168076E-4,0.00855154458908722},height_range={0.005781624790422768,6.862181594688309},height_95%_HPD={0.005781624790422768,2.0989342004604694},rate=0.0016397679417205172,rate_median=0.0014733366865805095,length_median=3.2242062007512553,height=0.7973470356272]:3.437015741201627,Trautvetteria_japonica[&length_range={0.9988951434734274,14.194547980505218},height_95%_HPD={0.0,1.4210854715202004E-14},rate_95%_HPD={9.91068932220354E-4,0.004945001206145713},length_95%_HPD={1.6797610161109378,7.512205871011469},rate=0.002758255605358821,length=4.289574079355038,rate_median=0.0025865001214772365,length_median=4.040889611623987,height_median=7.105427357601002E-15,rate_range={4.8751615516891863E-4,0.009153377920299832},height_range={0.0,2.8421709430404007E-14},height=6.237677041553979E-15]:4.040889611623992)[&length_range={0.11941042655058975,12.899179342239346},rate_95%_HPD={3.720442062211117E-4,0.004073472872713154},length_95%_HPD={0.28946050141442403,6.2569958302544535},length=2.9604449595407987,posterior=1.0,height_median=4.040889611623999,rate_range={2.2910167667183985E-4,0.008479959584762104},height_range={0.9988951434734332,14.19454798050522},height_95%_HPD={1.6797610161109375,7.512205871011481},rate=0.001983992004398334,rate_median=0.0017683987280484345,length_median=2.6114630192525494,height=4.289574079355044]:2.7966937760117965)[&length_range={8.362370559771293E-4,13.07900855210058},rate_95%_HPD={1.1681680342148807E-4,0.003347216768283106},length_95%_HPD={8.362370559771293E-4,5.979815149053926},length=2.3556448208456175,posterior=0.874625,height_median=6.837583387635796,rate_range={5.372867276992837E-5,0.009292584193120396},height_range={2.072214847743197,17.231036607100705},height_95%_HPD={3.3781810929662086,11.393874625698771},rate=0.00147588827368194,rate_median=0.0012456686535613482,length_median=1.8760976906328573,height=7.07685021095803]:2.326323888121138)[&length_range={0.7174912359135917,16.792244671649986},rate_95%_HPD={6.01316490599462E-4,0.0034213642832145574},length_95%_HPD={1.9110702144825122,11.54529476430325},length=6.531101125807274,posterior=1.0,height_median=9.163907275756934,rate_range={3.8710242053355205E-4,0.008936655418590277},height_range={3.355712082749463,21.858187226265827},height_95%_HPD={4.9965495211281095,14.145368130786363},rate=0.0017481322284105285,rate_median=0.0015579700572619449,length_median=6.302978159136687,height=9.372862295430293]:7.31889479393724,(((Oxygraphis_polypetala[&length_range={0.5488520328344934,13.638854879244711},height_95%_HPD={0.0,1.4210854715202004E-14},rate_95%_HPD={2.9896279526265846E-4,0.0027225000594520705},length_95%_HPD={1.2202645275448782,6.730399790946431},rate=0.001398241472118092,length=3.7027462987088287,rate_median=0.0012732908144093016,length_median=3.4506422257568783,height_median=7.105427357601002E-15,rate_range={1.6127568759747852E-4,0.006804724705504392},height_range={0.0,4.263256414560601E-14},height=6.245670647331281E-15]:3.45064222575688,Oxygraphis_glacialis[&length_range={0.5488520328344934,13.638854879244711},height_95%_HPD={0.0,1.4210854715202004E-14},rate_95%_HPD={8.252374734512285E-4,0.004943229063144083},length_95%_HPD={1.2202645275448782,6.730399790946431},rate=0.002652076684324077,length=3.7027462987088287,rate_median=0.0024419026635799364,length_median=3.4506422257568783,height_median=7.105427357601002E-15,rate_range={4.5881338023604054E-4,0.009963976257957047},height_range={0.0,4.263256414560601E-14},height=6.245670647331281E-15]:3.45064222575688)[&length_range={1.925849328341652,17.266038236681432},rate_95%_HPD={0.001377193015892596,0.005108486751707507},length_95%_HPD={3.835303983880876,13.026915398266553},length=8.330966353133343,posterior=1.0,height_median=3.450642225756887,rate_range={9.008306747215058E-4,0.009211424753759048},height_range={0.5488520328344961,13.638854879244718},height_95%_HPD={1.2202645275448845,6.730399790946443},rate=0.0029896135326244544,rate_median=0.0027781923862148783,length_median=8.22446782650638,height=3.7027462987088366]:8.56677746970663,Oxygraphis_delavayi[&length_range={4.146572083284981,20.321176471055228},height_95%_HPD={0.0,1.4210854715202004E-14},rate_95%_HPD={8.241966016193079E-4,0.0024761477438678832},length_95%_HPD={7.369791596283095,16.775414726591713},rate=0.0015910150412663914,length=12.037401680748383,rate_median=0.0015240632185207332,length_median=12.02251566003251,height_median=7.105427357601002E-15,rate_range={6.067660370368533E-4,0.005644245534243361},height_range={0.0,2.8421709430404007E-14},height=6.305178601451189E-15]:12.01741969546351)[&length_range={0.12108761392413392,12.918097221525262},rate_95%_HPD={2.795393857531786E-4,0.003594599978678676},length_95%_HPD={0.313246051213536,7.209245533091773},length=3.2519065536000733,posterior=0.996875,height_median=12.017419695463516,rate_range={1.2749533074427817E-4,0.00866597528498225},height_range={4.14657208328498,20.209922817004855},height_95%_HPD={7.3697915962831075,16.752441107187778},rate=0.0016843342732070295,rate_median=0.0014851551580097246,length_median=2.7927258512617055,height=12.02905074280923]:2.4219452006872544,(Halerpestes_uniflora[&length_range={2.5087926055649006,17.29239153947279},height_95%_HPD={0.0,1.4210854715202004E-14},rate_95%_HPD={9.491602956270785E-4,0.0033623456318097613},length_95%_HPD={4.637105658173212,12.252336910328863},rate=0.0020619122792559182,length=8.189975820802681,rate_median=0.001960467614163927,length_median=8.050300710455648,height_median=7.105427357601002E-15,rate_range={7.228212454121514E-4,0.006939576541152089},height_range={0.0,2.8421709430404007E-14},height=6.373568339768099E-15]:8.050300710455648,((Halerpestes_tricuspis[&length_range={0.37770618921362764,9.08253253619211},height_95%_HPD={0.0,1.4210854715202004E-14},rate_95%_HPD={3.5362136015255414E-4,0.00295229467477897},length_95%_HPD={0.7372517794138059,4.2910935751824075},rate=0.0014958143869168647,length=2.3460177406500895,rate_median=0.0013557462815846036,length_median=2.1636660389022326,height_median=7.105427357601002E-15,rate_range={1.68812444408666E-4,0.006267235456580404},height_range={0.0,2.8421709430404007E-14},height=6.338041202980094E-15]:2.153479958073177,Halerpestes_ruthenica[&length_range={0.37770618921362764,8.90864178498946},height_95%_HPD={0.0,1.4210854715202004E-14},rate_95%_HPD={6.823467958310116E-4,0.004355386753085114},length_95%_HPD={0.7684177116172741,4.288239778247185},rate=0.002362020854650205,length=2.3361807146112374,rate_median=0.0021913969182348145,length_median=2.161423643968785,height_median=7.105427357601002E-15,rate_range={2.559026293191763E-4,0.008444354376250537},height_range={0.0,2.8421709430404007E-14},height=6.334488489301293E-15]:2.153479958073177)[&length_range={0.016127512504223063,8.051144657181165},rate_95%_HPD={1.9267880631452353E-4,0.003468053508163346},length_95%_HPD={0.09238760438863425,3.0919531998377714},length=1.282201107963632,posterior=0.99025,height_median=2.1534799580731843,rate_range={8.077682156766428E-5,0.010285491460469979},height_range={0.3777061892136331,8.414856978596774},height_95%_HPD={0.7384956575224209,4.2474365006118475},rate=0.0015640720508773125,rate_median=0.0013591925876925291,length_median=1.0559388371303786,height=2.328003110339521]:1.4940471233443908,(Halerpestes_cymbalaria[&length_range={0.7791731320699579,10.766741652798466},height_95%_HPD={0.0,1.4210854715202004E-14},rate_95%_HPD={6.333007864667909E-4,0.0033362629414347474},length_95%_HPD={1.4205793167537746,5.8780015062567825},rate=0.0018814576353115154,length=3.4603331644382282,rate_median=0.001769707359353145,length_median=3.281772271494651,height_median=7.105427357601002E-15,rate_range={3.5747852385948405E-4,0.007316873931265681},height_range={0.0,2.8421709430404007E-14},height=6.286526854637487E-15]:3.078759225783152,(Halerpestes_sarmentosa[&length_range={2.0069780809349645E-5,3.1278516703956263},height_95%_HPD={0.0,1.4210854715202004E-14},rate_95%_HPD={1.152348810646462E-4,0.003742841337184768},length_95%_HPD={2.0069780809349645E-5,0.7286923786977461},rate=0.0016140521932948464,length=0.2198304108101707,rate_median=0.001390882094779587,length_median=0.13078928176835208,height_median=7.105427357601002E-15,rate_range={6.129057004449517E-5,0.00855154458908722},height_range={0.0,3.552713678800501E-14},height=6.283862319378386E-15]:0.13078928176834737,Halerpestes_salsuginosa[&length_range={2.0069780809349645E-5,3.1278516703956263},height_95%_HPD={0.0,1.4210854715202004E-14},rate_95%_HPD={1.2296939314700728E-4,0.003699574070554467},length_95%_HPD={2.0069780809349645E-5,0.7286923786977461},rate=0.0016289311876906039,length=0.2198304108101707,rate_median=0.001401617381175058,length_median=0.13078928176835208,height_median=7.105427357601002E-15,rate_range={6.093243582666808E-5,0.009126014876901749},height_range={0.0,3.552713678800501E-14},height=6.283862319378386E-15]:0.13078928176834737)[&length_range={0.6020374084337365,10.911735233967828},rate_95%_HPD={5.933869449900548E-4,0.0033712064834017256},length_95%_HPD={1.184920666057792,5.62388315282035},length=3.2250328683731215,posterior=1.0,height_median=0.13078928176835447,rate_range={3.9943177864154675E-4,0.007134579734555664},height_range={2.0069780816811544E-5,3.1278516703956427},height_95%_HPD={2.0069780816811544E-5,0.7286923786977582},rate=0.0018907487344271118,rate_median=0.001756992723452801,length_median=3.0350939750663963,height=0.2198304108101775]:2.9479699440148046)[&length_range={4.5833198950839815E-4,5.4822083321315995},rate_95%_HPD={9.025084283450314E-5,0.003300197405688663},length_95%_HPD={4.5833198950839815E-4,1.8902661711409032},length=0.5975966591792938,posterior=0.45325,height_median=3.078759225783159,rate_range={4.843792274129722E-5,0.005936837278414942},height_range={0.779173132069964,9.473645499514205},height_95%_HPD={1.2362708412381025,5.462681862808012},rate=0.0013904192632291379,rate_median=0.001162675953809614,length_median=0.3869043903145888,height=3.248135333530261]:0.568767855634416)[&length_range={0.5721404676684703,13.883578470268528},rate_95%_HPD={6.232269438764589E-4,0.0041670280897006294},length_95%_HPD={1.1797102165548297,7.79885768237164},length=4.33981605422751,posterior=1.0,height_median=3.647527081417575,rate_range={3.103280008106296E-4,0.009060832990219985},height_range={1.1577169718436124,10.972204441055268},height_95%_HPD={1.8278366963781707,6.426142735249151},rate=0.002171803897310333,rate_median=0.001958314964174223,length_median=4.11962183570493,height=3.8501597665751985]:4.40277362903808)[&length_range={1.3325240269974241,15.064340067411912},rate_95%_HPD={8.943457575847589E-4,0.0040948474953775875},length_95%_HPD={2.49996349475008,10.342060862786285},length=6.209499712510177,posterior=1.0,height_median=8.050300710455655,rate_range={5.669314880399127E-4,0.008194046987302313},height_range={2.5087926055649064,17.292391539472796},height_95%_HPD={4.637105658173226,12.252336910328864},rate=0.0023365901549487443,rate_median=0.0021536700743643306,length_median=6.0117914166513895,height=8.189975820802685]:6.389064185695116)[&length_range={0.002635986516413169,10.53166463486866},rate_95%_HPD={2.032905803637543E-4,0.0036383506326067737},length_95%_HPD={0.09092039161365406,4.551380897232065},length=1.937639688407956,posterior=0.60225,height_median=14.43936489615077,rate_range={1.1741826022613733E-4,0.008936655418590277},height_range={5.639327881278376,23.021571642016873},height_95%_HPD={10.11873882397736,18.50166412856464},rate=0.0016949012895478895,rate_median=0.0014693192259479734,length_median=1.6302337028990381,height=14.458618577888894]:2.0434371735434027)[&length_range={0.004002146540823759,10.713704010226932},rate_95%_HPD={1.2547825234751123E-4,0.003369899958406238},length_95%_HPD={0.005957691226814887,3.8004211547668305},length=1.451829452627579,posterior=0.719625,height_median=16.482802069694173,rate_range={6.129057004449517E-5,0.007956671743600263},height_range={9.39695546195312,23.845009524746903},height_95%_HPD={12.313930905710876,20.532445622836846},rate=0.001521690441730336,rate_median=0.001320593015014271,length_median=1.130984967746464,height=16.455793885531733]:1.3879654330976692,(Peltocalathos_baurii[&length_range={1.7967879630855055,18.191004879732677},height_95%_HPD={0.0,1.4210854715202004E-14},rate_95%_HPD={4.906583392166454E-4,0.002397058767294671},length_95%_HPD={3.586284717083555,12.745033033777522},rate=0.0013391016788234617,length=8.07564134809905,rate_median=0.0012417635084275406,length_median=7.887445643893836,height_median=7.105427357601002E-15,rate_range={3.281794777134776E-4,0.006522549759349736},height_range={0.0,2.8421709430404007E-14},height=6.256328788367682E-15]:8.492421903740707,(Hamadryas_delfinii[&length_range={1.7967879630855055,17.16799875865377},height_95%_HPD={0.0,1.4210854715202004E-14},rate_95%_HPD={9.791178150698552E-4,0.00393225083615199},length_95%_HPD={3.1051528643851225,11.426300108690167},rate=0.0022992707491847034,length=7.207279486973029,rate_median=0.0021449775244464127,length_median=6.955644884937511,height_median=7.105427357601002E-15,rate_range={6.522744688026192E-4,0.009408484356085416},height_range={0.0,2.8421709430404007E-14},height=6.264322394144983E-15]:7.003401653192643,Callianthemoides_semiverticill[&length_range={1.9146549749614419,18.026870111322864},height_95%_HPD={0.0,1.4210854715202004E-14},rate_95%_HPD={0.0012835043005760985,0.004649255047920563},length_95%_HPD={3.4882286331715653,12.0794711629659},rate=0.002825627129203558,length=7.712732857776431,rate_median=0.0026839841728412694,length_median=7.478621603366912,height_median=7.105427357601002E-15,rate_range={9.751561435205924E-4,0.009138574355723073},height_range={0.0,2.8421709430404007E-14},height=6.287415033057186E-15]:7.003401653192643)[&length_range={0.0041072667504238325,11.041418241471334},rate_95%_HPD={1.6481397057795176E-4,0.0035791474471929072},length_95%_HPD={0.010815116107505851,3.950406964739276},length=1.4812251226661959,posterior=0.62425,height_median=7.00340165319265,rate_range={7.837942860495275E-5,0.007318624325492499},height_range={2.234948242208681,16.194307226998163},height_95%_HPD={3.422077202756455,11.412314809386949},rate=0.0015808657258217851,rate_median=0.0013517974514779085,length_median=1.147978682838069,height=7.252698650175086]:1.489020250548064)[&length_range={1.7905041997582103,18.231601054489317},rate_95%_HPD={0.0010148152788378025,0.003878604280233124},length_95%_HPD={3.889116542307079,13.675497277910784},length=8.737482644402002,posterior=1.0,height_median=8.492421903740714,rate_range={7.028710561453204E-4,0.00806293371391919},height_range={2.7567186698330133,18.191004879732684},height_95%_HPD={4.572914660348488,13.285150056622093},rate=0.0022843511459757094,rate_median=0.002118898972355234,length_median=8.634168018055313,height=8.693680562299141]:9.378345599051128)[&length_range={0.46500037706027086,13.586877198461698},rate_95%_HPD={5.75575940504838E-4,0.004039515143135214},length_95%_HPD={1.0196100472732503,7.545142587752467},length=4.072926097144923,posterior=1.0,height_median=17.870767502791843,rate_range={3.10801787685515E-4,0.009619811946375133},height_range={10.81869504624337,24.94529976832506},height_95%_HPD={13.868741756494956,22.03107813754074},rate=0.002064373246140743,rate_median=0.0018645074760406245,length_median=3.8132995872207758,height=17.8475922610266]:4.0317547592638725,(Beckwithia_andersonii[&length_range={1.6529218860529395,21.639950227550944},height_95%_HPD={0.0,1.4210854715202004E-14},rate_95%_HPD={8.506789005453828E-4,0.004109219836970844},length_95%_HPD={3.1858085849079214,15.161672771692686},rate=0.0022772926672130172,length=8.594780819675112,rate_median=0.0020905852546938214,length_median=8.129176116122837,height_median=7.105427357601002E-15,rate_range={6.311900635107077E-4,0.009122119732091856},height_range={0.0,2.8421709430404007E-14},height=6.23856521997368E-15]:8.129176116122835,Cyrtorhyncha_ranunculina[&length_range={1.6529218860529395,21.639950227550944},height_95%_HPD={0.0,1.4210854715202004E-14},rate_95%_HPD={4.8279046140660474E-4,0.002673359115155108},length_95%_HPD={3.1858085849079214,15.161672771692686},rate=0.00143417670371297,length=8.594780819675112,rate_median=0.0013138201941254018,length_median=8.129176116122837,height_median=7.105427357601002E-15,rate_range={2.6539018590707403E-4,0.005640781871728916},height_range={0.0,2.8421709430404007E-14},height=6.23856521997368E-15]:8.129176116122835)[&length_range={2.0981154353094187,24.361981336074088},rate_95%_HPD={6.877941280531988E-4,0.0026634533622688656},length_95%_HPD={6.625619925158134,19.958601055683484},length=13.325737538496439,posterior=1.0,height_median=8.129176116122842,rate_range={5.62252125374307E-4,0.009053085283488546},height_range={1.652921886052951,21.63995022755095},height_95%_HPD={3.1858085849079316,15.161672771692693},rate=0.0015455145195801927,rate_median=0.0014157017477069765,length_median=13.565660352618135,height=8.594780819675117]:13.773346145932873)[&length_range={8.410298594488971,26.01550537888702},rate_95%_HPD={6.282911105729274E-4,0.0016394329416866815},length_95%_HPD={12.281565752981138,21.243002931786187},length=16.81161009660827,posterior=1.0,height_median=21.902522262055715,rate_range={3.966053399463692E-4,0.0028157353810382532},height_range={16.429862516385086,29.27108133922492},height_95%_HPD={18.46336244159911,25.400012539582207},rate=0.0011167348878421293,rate_median=0.0010930095838102784,length_median=16.792204697159907,height=21.92051835817161]:16.77075145719022,((((Laccopetalum_giganteum[&length_range={0.5974258946657279,26.35219438016041},height_95%_HPD={0.0,1.4210854715202004E-14},rate_95%_HPD={3.4453559026231394E-4,0.003183438736324047},length_95%_HPD={1.4015951721074271,12.228225357979548},rate=0.0015644819443962406,length=5.664781501094671,rate_median=0.0014046596071814776,length_median=4.8829995487413544,height_median=7.105427357601002E-15,rate_range={2.243676563384647E-4,0.008096658913420074},height_range={0.0,2.8421709430404007E-14},height=6.2083671537038756E-15]:4.882999548741356,Krapfia_clypeata[&length_range={0.5974258946657279,26.35219438016041},height_95%_HPD={0.0,1.4210854715202004E-14},rate_95%_HPD={3.203230335648808E-4,0.0031316464645919696},length_95%_HPD={1.4015951721074271,12.228225357979548},rate=0.0015343906467649607,length=5.664781501094671,rate_median=0.0013656615364312126,length_median=4.8829995487413544,height_median=7.105427357601002E-15,rate_range={1.5541175231338178E-4,0.009055591836793381},height_range={0.0,2.8421709430404007E-14},height=6.2083671537038756E-15]:4.882999548741356)[&length_range={1.467847015205594,26.344505178792645},rate_95%_HPD={3.258070256544095E-4,0.001613701709901525},length_95%_HPD={6.115223869910281,22.197947390549544},length=14.351924407534927,posterior=1.0,height_median=4.882999548741363,rate_range={2.124033906649792E-4,0.007219035405957003},height_range={0.5974258946657329,26.352194380160416},height_95%_HPD={1.4015951721074273,12.228225357979554},rate=8.57870015488081E-4,rate_median=7.588467667575395E-4,length_median=14.600722081090616,height=5.664781501094678]:15.214915315712396,((Ranunculus_acris[&length_range={2.0942767475789603,18.483184798814825},height_95%_HPD={0.0,1.4210854715202004E-14},rate_95%_HPD={0.0012892950146739205,0.004886412757563696},length_95%_HPD={3.945960239279366,13.410338975712627},rate=0.002912601421025737,length=8.4459830829451,rate_median=0.00273235807004358,length_median=8.202026714971606,height_median=7.105427357601002E-15,rate_range={7.691645309598959E-4,0.012234989740761917},height_range={0.0,2.8421709430404007E-14},height=6.252776074688882E-15]:8.202026714971606,Ranunculus_cantoniensis[&length_range={2.0942767475789603,18.483184798814825},height_95%_HPD={0.0,1.4210854715202004E-14},rate_95%_HPD={9.400619510430603E-4,0.0036052821962688623},length_95%_HPD={3.945960239279366,13.410338975712627},rate=0.0021517033167068604,length=8.4459830829451,rate_median=0.0020232616331971355,length_median=8.202026714971606,height_median=7.105427357601002E-15,rate_range={7.080314949963846E-4,0.008291773980838088},height_range={0.0,2.8421709430404007E-14},height=6.252776074688882E-15]:8.202026714971606)[&length_range={2.00406063108926,21.02252507682825},rate_95%_HPD={0.0010705976373145052,0.004867953406768288},length_95%_HPD={3.3539828454036353,13.817980047715562},length=8.345469250756844,posterior=1.0,height_median=8.202026714971613,rate_range={7.469220728918178E-4,0.009990260560065476},height_range={2.0942767475789665,18.483184798814833},height_95%_HPD={3.9459602392793727,13.41033897571264},rate=0.002732235613494189,rate_median=0.002510047561579774,length_median=8.088894598805501,height=8.445983082945101]:8.574128955155139,(Ranunculus_lyallii[&length_range={2.11511865371142,19.775621200356756},height_95%_HPD={0.0,1.4210854715202004E-14},rate_95%_HPD={7.428841474466642E-4,0.0031439361669199435},length_95%_HPD={4.183942381592138,14.569524660133371},rate=0.0018435350021850899,length=9.207740667837385,rate_median=0.0017198564071113946,length_median=8.988381578851861,height_median=7.105427357601002E-15,rate_range={4.832206362556335E-4,0.006740880963153417},height_range={0.0,2.8421709430404007E-14},height=6.255440609947982E-15]:8.988381578851858,Ranunculus_trichophyllus[&length_range={2.11511865371142,19.775621200356756},height_95%_HPD={0.0,1.4210854715202004E-14},rate_95%_HPD={0.001136273970497231,0.004276044030373137},length_95%_HPD={4.183942381592138,14.569524660133371},rate=0.0025556199086393242,length=9.207740667837385,rate_median=0.002392378003124523,length_median=8.988381578851861,height_median=7.105427357601002E-15,rate_range={8.886612371397999E-4,0.008351306311994001},height_range={0.0,2.8421709430404007E-14},height=6.255440609947982E-15]:8.988381578851858)[&length_range={1.2057087751950366,19.760669063987702},rate_95%_HPD={6.342441946465158E-4,0.0037002214769344378},length_95%_HPD={2.3286170563464985,13.368269767922857},length=7.5835698318682425,posterior=1.0,height_median=8.988381578851865,rate_range={3.7423342550437074E-4,0.008957039380516224},height_range={2.115118653711427,19.775621200356763},height_95%_HPD={4.183942381592146,14.569524660133368},rate=0.001968125710259427,rate_median=0.0017724332113925288,length_median=7.236635167733892,height=9.20774066783739]:7.787774091274887)[&length_range={0.2405115147153083,16.93117930614754},rate_95%_HPD={3.3469247375044506E-4,0.003831842318314243},length_95%_HPD={0.5076054154548899,7.0740781276569855},length=3.2257986337532016,posterior=0.999875,height_median=16.77615567012675,rate_range={2.0536748577915293E-4,0.007926690668030726},height_range={7.503310978457769,26.61377983668085},height_95%_HPD={10.934456371053749,22.293758122604952},rate=0.0018391986013225057,rate_median=0.001625505329378342,length_median=2.7917769998108355,height=16.79096689180319]:3.321759194327008)[&length_range={1.3908824129941593,20.98298900566403},rate_95%_HPD={6.374904705326872E-4,0.0034244459142978427},length_95%_HPD={2.8954569289447605,14.284861866985288},length=8.447977619037188,posterior=1.0,height_median=20.09791486445376,rate_range={4.650325122268366E-4,0.007594555172755057},height_range={9.60651225191189,28.89485359785069},height_95%_HPD={14.498818290546716,26.305099232500893},rate=0.0018387953221999094,rate_median=0.001665646852129077,length_median=8.217842873981015,height=20.01684774262591]:8.563586576635384,(Myosurus_minimus[&length_range={11.105041046194943,34.264514434035675},height_95%_HPD={0.0,1.4210854715202004E-14},rate_95%_HPD={0.002294426674964866,0.00432232901275643},length_95%_HPD={16.97255288694533,29.49769267926029},rate=0.0032237699335161537,length=23.57144651530103,rate_median=0.003149234643968969,length_median=23.73647894690488,height_median=7.105427357601002E-15,rate_range={0.0016917523867229101,0.007720897578160431},height_range={0.0,2.8421709430404007E-14},height=6.258993323626782E-15]:23.539972567282522,(Ceratocephala_orthoceras[&length_range={1.5809963678419159,17.878121124882615},height_95%_HPD={0.0,1.4210854715202004E-14},rate_95%_HPD={8.115925619628792E-4,0.004038008047059764},length_95%_HPD={2.230935267436097,10.566985225151596},rate=0.0022249891144988793,length=6.01159375646298,rate_median=0.0020645109538436684,length_median=5.642078662535824,height_median=7.105427357601002E-15,rate_range={4.7822196765429336E-4,0.0075984891523385506},height_range={0.0,2.8421709430404007E-14},height=6.330935775622493E-15]:5.642078662535827,Ceratocephala_falcata[&length_range={1.5809963678419159,17.878121124882615},height_95%_HPD={0.0,1.4210854715202004E-14},rate_95%_HPD={6.287917190188506E-4,0.0035203421370584693},length_95%_HPD={2.230935267436097,10.566985225151596},rate=0.001960255133230366,length=6.01159375646298,rate_median=0.0018162649011240037,length_median=5.642078662535824,height_median=7.105427357601002E-15,rate_range={3.693970855221678E-4,0.00796530360592267},height_range={0.0,2.8421709430404007E-14},height=6.330935775622493E-15]:5.642078662535827)[&length_range={6.5308319747086205,27.46337545076176},rate_95%_HPD={0.002148104992111524,0.005127735859049481},length_95%_HPD={10.707235421725885,23.73381037070357},length=17.375091079853465,posterior=1.0,height_median=5.642078662535834,rate_range={0.0017449355407115983,0.007922606413559158},height_range={1.5809963678419336,17.878121124882618},height_95%_HPD={2.2309352674361023,10.566985225151598},rate=0.0034347013001925653,rate_median=0.003262894500289093,length_median=17.50518850440109,height=6.011593756462983]:17.897893904746695)[&length_range={0.059428243325051255,19.291269255338083},rate_95%_HPD={4.476513879181232E-4,0.003947375879197478},length_95%_HPD={0.9914911288031334,10.84564998187389},length=5.377680170962689,posterior=0.944375,height_median=23.53997256728253,rate_range={1.8170707546733068E-4,0.007865088144270494},height_range={11.105041046194941,31.55883551857137},height_95%_HPD={17.288957513464467,28.510194890651434},rate=0.001959078667446279,rate_median=0.0017608283456659855,length_median=4.8665852247871655,height=23.261084359187507]:5.121528873806614)[&length_range={1.2092734625247417,15.049182680139932},rate_95%_HPD={0.0010965571768441853,0.004208510301091039},length_95%_HPD={2.9976267010353794,10.168147205349914},length=6.530882545625767,posterior=1.0,height_median=28.661501441089143,rate_range={5.827105434879206E-4,0.006839799324251334},height_range={22.049267328761818,34.26451443403568},height_95%_HPD={25.343632874417143,31.60506790945019},rate=0.002510972038415491,rate_median=0.002371238525340584,length_median=6.4267826940978185,height=28.65039941286013]:6.528459631599027,((Coptidium_lapponicum[&length_range={3.0906546922924534,19.26205960829773},height_95%_HPD={0.0,1.4210854715202004E-14},rate_95%_HPD={3.253997774874301E-4,0.0013235000806219917},length_95%_HPD={5.421424770732716,14.221436773057741},rate=7.543740585290011E-4,length=9.888051657165716,rate_median=7.111728393342268E-4,length_median=9.84461591998912,height_median=7.105427357601002E-15,rate_range={1.4931175419472106E-4,0.0026712119268202847},height_range={0.0,2.8421709430404007E-14},height=6.327383061943692E-15]:9.843894550912069,(Coptidium_x_spitsbergense[&length_range={1.7643525502895157,17.43110500944542},height_95%_HPD={0.0,1.4210854715202004E-14},rate_95%_HPD={0.001957935105288389,0.006544351443490032},length_95%_HPD={3.241542086587531,10.73309660587878},rate=0.004081866252138824,length=6.783016134927324,rate_median=0.003880933924726517,length_median=6.536545015233588,height_median=7.105427357601002E-15,rate_range={0.0013604592068885985,0.012234989740761917},height_range={0.0,2.8421709430404007E-14},height=6.331823954042192E-15]:6.536075333012633,Coptidium_pallasii[&length_range={1.7643525502895157,16.73668877082158},height_95%_HPD={0.0,1.4210854715202004E-14},rate_95%_HPD={1.786615399954941E-4,0.0012911873514073534},length_95%_HPD={3.241542086587531,10.73309660587878},rate=6.846151925270377E-4,length=6.782760587970743,rate_median=6.281071207611714E-4,length_median=6.536545015233588,height_median=7.105427357601002E-15,rate_range={1.0615219081928237E-4,0.0028364811463489435},height_range={0.0,2.8421709430404007E-14},height=6.331823954042192E-15]:6.536075333012633)[&length_range={0.24106714197720436,12.273879184980629},rate_95%_HPD={3.0939268270798094E-4,0.0037757769700882174},length_95%_HPD={0.49731099918017385,6.592910818214273},length=3.105801047259368,posterior=0.999875,height_median=6.53607533301264,rate_range={2.0437105118564203E-4,0.008336660353901026},height_range={1.7643525502895159,16.73668877082158},height_95%_HPD={3.2544902633785497,10.733096605878785},rate=0.0018068286573011906,rate_median=0.0015757691397860437,length_median=2.73151328977412,height=6.781684957420829]:3.3078192178994357)[&length_range={0.34391435186528696,14.771679074063528},rate_95%_HPD={2.7555148067324553E-4,0.003035049959017305},length_95%_HPD={0.9219525645192128,9.29358541425384},length=4.729293426687034,posterior=0.99975,height_median=9.843894550912076,rate_range={1.6628480790553798E-4,0.006849172386944938},height_range={3.0906546922924605,19.262059608297736},height_95%_HPD={5.418039816735437,14.213340936868484},rate=0.0014048837503848712,rate_median=0.0012075109876103093,length_median=4.403225551140093,height=9.886851385937605]:4.758279673763184,Ficaria_verna[&length_range={7.779954514936901,20.705410451410977},height_95%_HPD={0.0,1.4210854715202004E-14},rate_95%_HPD={9.984738326828146E-4,0.002187744658478489},length_95%_HPD={10.879521464125345,18.13503754116351},rate=0.001577287288672498,length=14.616162760496056,rate_median=0.0015457553820752044,length_median=14.60125283656841,height_median=7.105427357601002E-15,rate_range={7.165957004730105E-4,0.003312742842530126},height_range={0.0,2.8421709430404007E-14},height=6.301625887772388E-15]:14.602174224675252)[&length_range={12.014431358043684,28.92615958080061},rate_95%_HPD={7.389112445487473E-4,0.0016151836185095876},length_95%_HPD={16.01685227587595,25.222062699423475},length=20.564741898099633,posterior=1.0,height_median=14.60217422467526,rate_range={5.511498149092649E-4,0.0025677180001594134},height_range={7.779954514936904,20.705410451410977},height_95%_HPD={10.87952146412536,18.135037541163527},rate=0.0011517086738287708,rate_median=0.001130976733780028,length_median=20.590760321641703,height=14.616540060386168]:20.58778684801291)[&length_range={0.09350233529877983,11.880923567386823},rate_95%_HPD={5.030173044499597E-4,0.0041302858521348376},length_95%_HPD={0.8786518356445043,6.679652707769577},length=3.550846496293955,posterior=1.0,height_median=35.18996107268817,rate_range={2.7031710558710894E-4,0.008830089089870707},height_range={29.50257120278376,40.1147191308815},height_95%_HPD={32.328574522927596,38.02012315902443},rate=0.0021090888358225196,rate_median=0.0018945895223518566,length_median=3.3340562436966543,height=35.18128195848574]:3.4833126465577635)[&length_range={1.1584110659157432E-4,50.72635043231216},rate_95%_HPD={1.668665185702231E-4,0.004507423706022885},length_95%_HPD={0.00581912143262997,22.85755005918076},length=9.912809174326734,posterior=1.0,height_median=38.673273719245934,rate_range={6.026508325139972E-5,0.011376196021814444},height_range={33.674993194996574,45.85976624220051},height_95%_HPD={35.75162565111928,41.9192492002285},rate=0.0021037932959647064,rate_median=0.0018766916435168906,length_median=8.783408200940485,height=38.73212845477986]:8.981070870690566,(Anemone_quinquefolia[&length_range={10.884523189043593,91.80285934225512},height_95%_HPD={0.0,1.4210854715202004E-14},rate_95%_HPD={0.0011696911126747355,0.004393725825991296},length_95%_HPD={15.882321408801756,55.86782902327173},rate=0.0027169959774277787,length=33.02741049329533,rate_median=0.002615958903301579,length_median=31.171815984850753,height_median=7.105427357601002E-15,rate_range={5.595536880866256E-4,0.007291001473125495},height_range={0.0,2.8421709430404007E-14},height=6.267875107823784E-15]:30.564608272241927,Isopyrum_thalictroides[&length_range={10.884523189043593,94.73528478306307},height_95%_HPD={0.0,1.4210854715202004E-14},rate_95%_HPD={0.0013373129256674268,0.005086190814512795},length_95%_HPD={14.472909232783728,55.03261320360575},rate=0.0030365427819366766,length=33.075057196500836,rate_median=0.00292036893118249,length_median=31.171815984850753,height_median=7.105427357601002E-15,rate_range={2.6875270057499426E-4,0.010232257072316972},height_range={0.0,2.8421709430404007E-14},height=6.267875107823784E-15]:30.564608272241927)[&length_range={0.0643329242067665,57.18327306617506},rate_95%_HPD={1.896471668872719E-4,0.004188313428276141},length_95%_HPD={3.2845269971132964,31.307307885038817},length=16.692348386327847,posterior=0.94425,height_median=30.564608272241934,rate_range={9.033867752093516E-5,0.009138574355723073},height_range={10.884523189043598,79.0163377718486},height_95%_HPD={15.35371044676436,49.61856153749971},rate=0.002095153475544224,rate_median=0.001919371142807433,length_median=16.17729755909522,height=31.614132158141512]:17.089736317694566)[&height_95%_HPD={37.546567475261206,63.847049128781876},length=0.0,posterior=1.0,height_median=47.6543445899365,height_range={34.39066924261805,94.73528478306307},height=48.98102998826972];
end;

begin figtree;
	set appearance.backgroundColorAttribute="Default";
	set appearance.backgroundColour=#-1;
	set appearance.branchColorAttribute="User selection";
	set appearance.branchLineWidth=1.0;
	set appearance.branchMinLineWidth=0.0;
	set appearance.branchWidthAttribute="Fixed";
	set appearance.foregroundColour=#-16777216;
	set appearance.selectionColour=#-2144520576;
	set branchLabels.colorAttribute="User selection";
	set branchLabels.displayAttribute="Branch times";
	set branchLabels.fontName="sansserif";
	set branchLabels.fontSize=8;
	set branchLabels.fontStyle=0;
	set branchLabels.isShown=false;
	set branchLabels.significantDigits=4;
	set layout.expansion=0;
	set layout.layoutType="RECTILINEAR";
	set layout.zoom=0;
	set legend.attribute="height";
	set legend.fontSize=10.0;
	set legend.isShown=false;
	set legend.significantDigits=4;
	set nodeBars.barWidth=4.0;
	set nodeBars.displayAttribute="height_95%_HPD";
	set nodeBars.isShown=true;
	set nodeLabels.colorAttribute="User selection";
	set nodeLabels.displayAttribute="height";
	set nodeLabels.fontName="sansserif";
	set nodeLabels.fontSize=10;
	set nodeLabels.fontStyle=0;
	set nodeLabels.isShown=true;
	set nodeLabels.significantDigits=2;
	set nodeShape.colourAttribute="User selection";
	set nodeShape.isShown=false;
	set nodeShape.minSize=10.0;
	set nodeShape.scaleType=Width;
	set nodeShape.shapeType=Circle;
	set nodeShape.size=4.0;
	set nodeShape.sizeAttribute="Fixed";
	set polarLayout.alignTipLabels=false;
	set polarLayout.angularRange=0;
	set polarLayout.rootAngle=0;
	set polarLayout.rootLength=100;
	set polarLayout.showRoot=true;
	set radialLayout.spread=0.0;
	set rectilinearLayout.alignTipLabels=false;
	set rectilinearLayout.curvature=0;
	set rectilinearLayout.rootLength=100;
	set scale.offsetAge=0.0;
	set scale.rootAge=1.0;
	set scale.scaleFactor=1.0;
	set scale.scaleRoot=false;
	set scaleAxis.automaticScale=true;
	set scaleAxis.fontSize=8.0;
	set scaleAxis.isShown=false;
	set scaleAxis.lineWidth=1.0;
	set scaleAxis.majorTicks=1.0;
	set scaleAxis.origin=0.0;
	set scaleAxis.reverseAxis=false;
	set scaleAxis.showGrid=true;
	set scaleBar.automaticScale=true;
	set scaleBar.fontSize=10.0;
	set scaleBar.isShown=true;
	set scaleBar.lineWidth=1.0;
	set scaleBar.scaleRange=0.0;
	set tipLabels.colorAttribute="User selection";
	set tipLabels.displayAttribute="Names";
	set tipLabels.fontName="sansserif";
	set tipLabels.fontSize=12;
	set tipLabels.fontStyle=0;
	set tipLabels.isShown=true;
	set tipLabels.significantDigits=4;
	set trees.order=true;
	set trees.orderType="decreasing";
	set trees.rooting=false;
	set trees.rootingType="User Selection";
	set trees.transform=false;
	set trees.transformType="cladogram";
end;
