# Supplementary material for: Evolutionary history of the Arctic flora
Source: Nat Commun. 2023 Jul 18;14:4021. doi: 10.1038/s41467-023-39555-6 (PMC10354081; doi:10.1038/s41467-023-39555-6)
Supplement: Supplementary file 8 — Source Data [file 41467_2023_39555_MOESM8_ESM.zip › Source Data/Supplementary Figure 2-27/Braya.tre]

#NEXUS
begin taxa;
	dimensions ntax=17;
	taxlabels
	Christolea_crassifolia
	Dilophia_salsa
	Braya_scharnhorstii
	Braya_fernaldii
	Braya_thorild_wulffii
	Braya_pilosa
	Braya_glabella
	Braya_longii
	Braya_siliquosa
	Braya_alpina
	Braya_humilis
	Braya_linearis
	Braya_parvia
	Braya_rosea
	Shangrilaia_nana
	Metashangrilaia_forrestii
	Lepidostemon_rosularis
;
end;

begin trees;
	tree TREE1 = [&R] ((Christolea_crassifolia[&length_range={2.2355428816309,16.92938007988469},height_95%_HPD={0.0,1.7763568394002505E-15},rate_95%_HPD={3.5670608266585163E-4,0.003180814475096876},length_95%_HPD={3.964523986275694,13.703045975557323},rate=0.0016615636203919219,length=8.386149684396365,rate_median=0.0015115627668170557,length_median=8.25164045795475,height_median=1.7763568394002505E-15,rate_range={7.593010463264018E-7,0.00814145903691212},height_range={0.0,3.552713678800501E-15},height=1.0447198661722723E-15]:7.689419307242713,Dilophia_salsa[&length_range={2.2355428816309,17.22767331258756},height_95%_HPD={0.0,1.7763568394002505E-15},rate_95%_HPD={0.002278871356158309,0.012273294990608374},length_95%_HPD={3.8631594859895677,13.613377421296967},rate=0.006876995956611699,length=8.555474676184065,rate_median=0.006351345345914106,length_median=8.385730740851576,height_median=1.7763568394002505E-15,rate_range={8.447291479728243E-4,0.02247484986594066},height_range={0.0,3.552713678800501E-15},height=1.0447198661722723E-15]:7.689419307242713)[&length_range={0.09435181633906797,9.718492750227373},rate_95%_HPD={7.533724828584228E-6,0.006520938099208275},length_95%_HPD={0.2540705181877492,6.98456048176428},length=3.677351591684088,posterior=0.79125,height_median=7.689419307242715,rate_range={7.533724828584228E-6,0.022427148351296944},height_range={2.2355428816309004,15.24391477319152},height_95%_HPD={3.5016020579512697,12.21131447218684},rate=0.0028609297941265383,rate_median=0.002486473554619705,length_median=3.632826140166028,height=7.775849010144333]:3.893085797974128,(((((Braya_scharnhorstii[&length_range={0.1975904823007502,6.6545389111653535},height_95%_HPD={0.0,3.552713678800501E-15},rate_95%_HPD={3.253910612691653E-4,0.0054918913832348315},length_95%_HPD={0.45324791466625025,3.5140278552047044},rate=0.0024663436021780272,length=1.8924074108669464,rate_median=0.0020726778584102303,length_median=1.7376669943219247,height_median=1.7763568394002505E-15,rate_range={3.253910612691653E-4,0.011857852224377146},height_range={0.0,3.552713678800501E-15},height=1.0125233984581427E-15]:1.833735331154811,(Braya_fernaldii[&length_range={0.01379471792073075,5.417513314194038},height_95%_HPD={0.0,3.552713678800501E-15},rate_95%_HPD={2.115865980193741E-5,0.004515251149231154},length_95%_HPD={0.058005272183664955,2.6360493254903075},rate=0.0016555248945848812,length=1.1501051438770502,rate_median=0.0011949194174011915,length_median=0.9434916550267148,height_median=8.881784197001252E-16,rate_range={2.115865980193741E-5,0.0129007333712631},height_range={0.0,3.552713678800501E-15},height=1.0302869668521452E-15]:1.0024161520576635,((Braya_thorild_wulffii[&length_range={3.626828644921153E-5,1.722197527133434},height_95%_HPD={0.0,3.552713678800501E-15},rate_95%_HPD={6.229137630530348E-7,0.005184548522824465},length_95%_HPD={3.626828644921153E-5,0.6543428608024746},rate=0.0017476431904743942,length=0.2103446212688438,rate_median=0.0012417210176090651,length_median=0.139081202920556,height_median=0.0,rate_range={6.229137630530348E-7,0.014881891484596059},height_range={0.0,5.329070518200751E-15},height=1.0469403122215226E-15]:0.13908120292055948,Braya_pilosa[&length_range={3.626828644921153E-5,1.722197527133434},height_95%_HPD={0.0,3.552713678800501E-15},rate_95%_HPD={1.8212735969854447E-6,0.005712110684845469},length_95%_HPD={3.626828644921153E-5,0.6543428608024746},rate=0.0019894379408107936,length=0.2103446212688438,rate_median=0.0013988146161284438,length_median=0.139081202920556,height_median=0.0,rate_range={1.8212735969854447E-6,0.020689272260391196},height_range={0.0,5.329070518200751E-15},height=1.0469403122215226E-15]:0.13908120292055948)[&length_range={0.03025481943350017,2.8282945603796494},rate_95%_HPD={4.996531512041097E-5,0.0076183223896506315},length_95%_HPD={0.05293935394631194,1.549563660990038},length=0.6867248456157587,posterior=1.0,height_median=0.13908120292055948,rate_range={4.996531512041097E-5,0.01743130568214313},height_range={3.6268286450535925E-5,1.7221975271334342},height_95%_HPD={3.6268286450535925E-5,0.6543428608024762},rate=0.003073388394855067,rate_median=0.0025364887588315878,length_median=0.5889501718796588,height=0.21034462126884473]:0.6466199683892482,Braya_glabella[&length_range={0.01379471792073075,2.966621843977358},height_95%_HPD={0.0,3.552713678800501E-15},rate_95%_HPD={9.016710430225775E-5,0.0059559856975279326},length_95%_HPD={0.058005272183664955,1.7175317335173177},rate=0.002344275064076198,length=0.8009077838955766,rate_median=0.0019483060966498636,length_median=0.6934066165914586,height_median=8.881784197001252E-16,rate_range={9.016710430225775E-5,0.012888068138692726},height_range={0.0,5.329070518200751E-15},height=1.0524914273446484E-15]:0.7857011713098068)[&length_range={0.002432966383377755,3.0435781587523345},rate_95%_HPD={2.146206865489676E-5,0.008459408870329857},length_95%_HPD={0.013784261118541807,2.1191804292432677},length=0.8153811515794502,posterior=0.6275,height_median=0.7857011713098077,rate_range={2.146206865489676E-5,0.018335221088518382},height_range={0.08836084579124837,2.966621843977358},height_95%_HPD={0.155848820935244,1.7984951193018102},rate=0.0033861407328524664,rate_median=0.002688613157522778,length_median=0.6951428661805132,height=0.8803735351199661]:0.21671498074785678)[&length_range={0.011416387114338677,4.83625609608652},rate_95%_HPD={9.491701441881285E-5,0.007702028608963816},length_95%_HPD={0.011416387114338677,2.101130204091758},length=0.908440671602723,posterior=0.56375,height_median=1.0024161520576644,rate_range={3.2243331812247553E-6,0.01681986681032835},height_range={0.1461014404161851,4.327949017745169},height_95%_HPD={0.2432979708284977,2.3160173020210175},rate=0.003378913467208691,rate_median=0.0027868232239387433,length_median=0.7365346119233005,height=1.1094311357391589]:0.8313191790971484)[&length_range={0.018575876320376494,4.921580530466445},rate_95%_HPD={1.4503039938444247E-4,0.006830897026480439},length_95%_HPD={0.018575876320376494,2.123993537444967},length=0.8791295175947964,posterior=0.7325,height_median=1.8337353311548128,rate_range={6.124288186623126E-5,0.017751511798829958},height_range={0.5371629969403493,6.456576336430548},height_95%_HPD={0.5371629969403493,3.564446527415944},rate=0.0029596607708719347,rate_median=0.002455512965121833,length_median=0.7078549101013978,height=2.009147186942399]:0.9115463070340035,Braya_longii[&length_range={0.0742062196001098,7.748905642038203},height_95%_HPD={0.0,3.552713678800501E-15},rate_95%_HPD={3.501465336486992E-4,0.004277728801788},length_95%_HPD={0.16043955432959425,4.5960350714935405},rate=0.001883287469483877,length=2.4959741800809483,rate_median=0.0015707102960362874,length_median=2.4177138090901193,height_median=1.7763568394002505E-15,rate_range={1.1400671698291635E-4,0.013384483259754191},height_range={0.0,3.552713678800501E-15},height=1.013633621482768E-15]:2.7452816381888145)[&length_range={0.06567532273846766,4.538543373495834},rate_95%_HPD={7.342843187726449E-5,0.006934716230590687},length_95%_HPD={0.06567532273846766,2.4112891306409274},length=1.0261990622729331,posterior=0.9725,height_median=2.7452816381888163,rate_range={7.342843187726449E-5,0.018552520573778965},height_range={0.6863603855095164,7.7489056420382045},height_95%_HPD={1.202057427581817,4.9030859109184135},rate=0.002612041857594351,rate_median=0.002036094199280537,length_median=0.8280133502446095,height=2.854911403857784]:0.9423661725324357,((Braya_siliquosa[&length_range={0.03647785844924511,4.213671260450788},height_95%_HPD={0.0,3.552713678800501E-15},rate_95%_HPD={5.8283621146751964E-5,0.006551296526000192},length_95%_HPD={0.09905390721206929,2.2622805788895373},rate=0.00255237013779472,length=0.9090591345416409,rate_median=0.0020408979855008023,length_median=0.6948965269396905,height_median=1.7763568394002505E-15,rate_range={1.0002289988398725E-5,0.01805611780822518},height_range={0.0,3.552713678800501E-15},height=1.0713652187632761E-15]:0.9953780244299786,(Braya_alpina[&length_range={0.02314574179541462,4.1760575208600175},height_95%_HPD={0.0,3.552713678800501E-15},rate_95%_HPD={8.058237053333133E-5,0.0073604366668976375},length_95%_HPD={0.07044069972137244,1.9013422718146862},rate=0.0029047960806998273,length=0.7388866741349962,rate_median=0.002220490331151028,length_median=0.5811925482268837,height_median=1.7763568394002505E-15,rate_range={8.058237053333133E-5,0.01668113255942474},height_range={0.0,3.552713678800501E-15},height=1.0691447727140258E-15]:0.5970833971130043,(Braya_humilis[&length_range={7.955109069279154E-5,4.0633925333973915},height_95%_HPD={0.0,3.552713678800501E-15},rate_95%_HPD={9.288464472313345E-7,0.00426992513476802},length_95%_HPD={7.955109069279154E-5,1.4000921901887424},rate=0.0014977047377641379,length=0.48281304325905494,rate_median=0.0010567373636853042,length_median=0.3396825429849894,height_median=8.881784197001252E-16,rate_range={9.288464472313345E-7,0.012653034202408797},height_range={0.0,3.552713678800501E-15},height=1.0613732115416497E-15]:0.1867940483837165,Braya_linearis[&length_range={7.955109069279154E-5,3.288399676507691},height_95%_HPD={0.0,3.552713678800501E-15},rate_95%_HPD={1.7728723517737186E-6,0.004082568265138814},length_95%_HPD={7.955109069279154E-5,1.4139610756725558},rate=0.0013766344308684543,length=0.49130999837680084,rate_median=9.309019893878275E-4,length_median=0.33689906398329406,height_median=8.881784197001252E-16,rate_range={1.7728723517737186E-6,0.010454826995839082},height_range={0.0,3.552713678800501E-15},height=1.0791367799356522E-15]:0.1867940483837165)[&length_range={0.0018555797793710083,4.594358728880289},rate_95%_HPD={2.3524538415497447E-7,0.0041808646835338244},length_95%_HPD={0.0018555797793710083,1.3429184757742367},length=0.5188843577394562,posterior=0.49375,height_median=0.18679404838371738,rate_range={2.3524538415497447E-7,0.00766531140471898},height_range={7.95510906925756E-5,2.7479286830076184},height_95%_HPD={7.95510906925756E-5,0.8638249880464883},rate=0.0014277499221000143,rate_median=0.001025610368823721,length_median=0.40856448708471615,height=0.2812282328060828]:0.4102893487292887)[&length_range={6.393591552821265E-4,4.121035451048916},rate_95%_HPD={1.2278907575117681E-5,0.005477248937314483},length_95%_HPD={6.393591552821265E-4,2.055443084917039},length=0.7759507690212397,posterior=0.525,height_median=0.5970833971130061,rate_range={1.2278907575117681E-5,0.013196011306489763},height_range={0.04168247166636618,2.842058903470978},height_95%_HPD={0.07044069972137379,1.701482497810467},rate=0.0018472224786203158,rate_median=0.0012267303724432094,length_median=0.5708057117464211,height=0.7364844420941176]:0.3982946273169743)[&length_range={0.011274122285429122,3.748806132594692},rate_95%_HPD={6.661437745378095E-6,0.006444894711715149},length_95%_HPD={0.011274122285429122,2.311476269999394},length=0.9096080588776515,posterior=0.57125,height_median=0.9953780244299804,rate_range={6.661437745378095E-6,0.011758707187045123},height_range={0.16945211932578275,4.17605752086002},height_95%_HPD={0.22406117741061138,2.323314912152455},rate=0.0022097031994717346,rate_median=0.0017254133711939654,length_median=0.7399144730572236,height=1.152597560526052]:0.84169209539807,Braya_parvia[&length_range={0.03647785844924511,5.576974035029696},height_95%_HPD={0.0,3.552713678800501E-15},rate_95%_HPD={2.632352617233806E-5,0.0052096254646889365},length_95%_HPD={0.13277265799164817,3.494316907096569},rate=0.001888996949996735,length=1.5531411677385092,rate_median=0.0014200146373893907,length_median=1.3605675503682826,height_median=1.7763568394002505E-15,rate_range={2.632352617233806E-5,0.016375179986477525},height_range={0.0,3.552713678800501E-15},height=1.034727858950646E-15]:1.8370701198280486)[&length_range={0.093969934119428,6.741197266762027},rate_95%_HPD={1.8020984801516378E-4,0.005780660087390196},length_95%_HPD={0.14160296695787,3.8146337747456913},length=1.9130205128623847,posterior=0.99875,height_median=1.8370701198280504,rate_range={1.3573234150347484E-4,0.01567194575471287},height_range={0.2729560264936737,5.576974035029696},height_95%_HPD={0.4900279986710858,3.7638299375741244},rate=0.002399451490416604,rate_median=0.0019162035705598411,length_median=1.7745467499964211,height=1.9445520467951811]:1.8505776908932017)[&length_range={0.06105261124507955,5.093373460081594},rate_95%_HPD={2.4795890077873285E-4,0.006527124014116266},length_95%_HPD={0.0958473813962133,2.7987824416167344},length=1.1945910425190718,posterior=0.98125,height_median=3.687647810721252,rate_range={7.300299909141527E-5,0.01805611780822518},height_range={1.2106309509498852,9.799938495924474},height_95%_HPD={1.7150003806421417,6.4961350659277555},rate=0.0028588465830226197,rate_median=0.002404954865474223,length_median=1.0200172431927772,height=3.875596225151362]:1.24245846717489,Braya_rosea[&length_range={0.8924210072336469,10.47126124257713},height_95%_HPD={0.0,1.7763568394002505E-15},rate_95%_HPD={3.6525280050511846E-4,0.0027606691342024294},length_95%_HPD={2.237960875764691,7.989057317071463},rate=0.001398176994486047,length=5.01013559840983,rate_median=0.0012463565733772195,length_median=4.895308262766669,height_median=1.7763568394002505E-15,rate_range={2.7769443372835996E-4,0.009318661680951846},height_range={0.0,3.552713678800501E-15},height=1.0391687510491465E-15]:4.93010627789614)[&length_range={0.2478939010881378,6.977404488866002},rate_95%_HPD={5.484406544756301E-4,0.0067334489309337974},length_95%_HPD={0.6123359343012984,4.671500388146841},length=2.457567256806602,posterior=1.0,height_median=4.930106277896142,rate_range={3.7145376816649563E-4,0.016680546490847915},height_range={1.5159699314957216,10.47126124257713},height_95%_HPD={2.57026250335619,7.989057317071465},rate=0.003329163841186309,rate_median=0.002919362483066081,length_median=2.238489261175344,height=5.06135838939139]:2.6299300676835813,((Shangrilaia_nana[&length_range={0.09398329039533965,6.352390048465204},height_95%_HPD={0.0,3.552713678800501E-15},rate_95%_HPD={2.466893709316914E-4,0.0066979038139603425},length_95%_HPD={0.12088652968396355,3.176091278885241},rate=0.0028395603307469638,length=1.2904854839502045,rate_median=0.0023227569042088125,length_median=1.0451372589213632,height_median=1.7763568394002505E-15,rate_range={9.694635790221839E-5,0.022427148351296944},height_range={0.0,5.329070518200751E-15},height=1.0591527654923992E-15]:1.0451372589213639,Metashangrilaia_forrestii[&length_range={0.09398329039533965,6.352390048465204},height_95%_HPD={0.0,3.552713678800501E-15},rate_95%_HPD={1.7865372266103237E-5,0.004234596838972158},length_95%_HPD={0.12088652968396355,3.176091278885241},rate=0.0014687028536561552,length=1.2904854839502045,rate_median=0.0010827891773414929,length_median=1.0451372589213632,height_median=1.7763568394002505E-15,rate_range={1.4516908750819925E-5,0.010007494580810197},height_range={0.0,5.329070518200751E-15},height=1.0591527654923992E-15]:1.0451372589213639)[&length_range={0.14641098769033084,8.78792579103444},rate_95%_HPD={1.8404847796827154E-4,0.005392020594401327},length_95%_HPD={0.1637029390400766,5.553183420591992},length=2.46221556788393,posterior=1.0,height_median=1.0451372589213657,rate_range={7.31903719700341E-5,0.013607205328877048},height_range={0.09398329039533948,6.352390048465204},height_95%_HPD={0.12088652968396474,3.1760912788852416},rate=0.002135987001777771,rate_median=0.0016610128865473645,length_median=2.2078834646690844,height=1.2904854839502058]:2.4642927919495685,Lepidostemon_rosularis[&length_range={0.5061371832282792,10.363809560049045},height_95%_HPD={0.0,1.7763568394002505E-15},rate_95%_HPD={3.390670018787068E-4,0.004784992707146208},length_95%_HPD={0.8184080261062551,7.135966983658701},rate=0.002232310973782841,length=3.751712801654851,rate_median=0.0018812268081653187,length_median=3.5032825149543623,height_median=1.7763568394002505E-15,rate_range={1.835952145221394E-4,0.018552520573778965},height_range={0.0,5.329070518200751E-15},height=1.0447198661722723E-15]:3.5094300508709324)[&length_range={0.20302560490603572,9.176563323476522},rate_95%_HPD={6.374883886178863E-5,0.00347639475492495},length_95%_HPD={0.813192043350667,7.295119711941545},length=3.771927754235931,posterior=0.99875,height_median=3.509430050870934,rate_range={3.06832203457497E-5,0.009504418677536495},height_range={0.5061371832282795,10.363809560049047},height_95%_HPD={0.8184080261062547,7.135966983658701},rate=0.0013991061253311623,rate_median=0.001080754703826643,length_median=3.641646697830551,height=3.7520875825182243]:4.050606294708789)[&length_range={0.010508072871003193,10.126244509861582},rate_95%_HPD={6.191582553935955E-6,0.008406703217658344},length_95%_HPD={0.7958099146561892,7.179954227934498},length=3.656225359941238,posterior=1.0,height_median=7.560036345579723,rate_range={6.191582553935955E-6,0.01743130568214313},height_range={2.998863421356674,12.556410695800476},height_95%_HPD={4.4648894571985895,10.474155793912857},rate=0.003602494161137004,rate_median=0.0030844382627732356,length_median=3.47258277285032,height=7.519913896377266]:4.022468759637119)[&height_95%_HPD={7.567042552814497,15.157299438477368},length=0.0,posterior=1.0,height_median=11.582505105216843,height_range={5.203661377042964,17.22767331258756},height=11.584893998101993];
end;

begin figtree;
	set appearance.backgroundColorAttribute="Default";
	set appearance.backgroundColour=#-1;
	set appearance.branchColorAttribute="User selection";
	set appearance.branchLineWidth=1.0;
	set appearance.branchMinLineWidth=0.0;
	set appearance.branchWidthAttribute="Fixed";
	set appearance.foregroundColour=#-16777216;
	set appearance.selectionColour=#-2144520576;
	set branchLabels.colorAttribute="User selection";
	set branchLabels.displayAttribute="Branch times";
	set branchLabels.fontName="sansserif";
	set branchLabels.fontSize=8;
	set branchLabels.fontStyle=0;
	set branchLabels.isShown=false;
	set branchLabels.significantDigits=4;
	set layout.expansion=0;
	set layout.layoutType="RECTILINEAR";
	set layout.zoom=0;
	set legend.attribute="height";
	set legend.fontSize=10.0;
	set legend.isShown=false;
	set legend.significantDigits=4;
	set nodeBars.barWidth=4.0;
	set nodeBars.displayAttribute="height_95%_HPD";
	set nodeBars.isShown=true;
	set nodeLabels.colorAttribute="User selection";
	set nodeLabels.displayAttribute="height";
	set nodeLabels.fontName="sansserif";
	set nodeLabels.fontSize=10;
	set nodeLabels.fontStyle=0;
	set nodeLabels.isShown=true;
	set nodeLabels.significantDigits=2;
	set nodeShape.colourAttribute="User selection";
	set nodeShape.isShown=false;
	set nodeShape.minSize=10.0;
	set nodeShape.scaleType=Width;
	set nodeShape.shapeType=Circle;
	set nodeShape.size=4.0;
	set nodeShape.sizeAttribute="Fixed";
	set polarLayout.alignTipLabels=false;
	set polarLayout.angularRange=0;
	set polarLayout.rootAngle=0;
	set polarLayout.rootLength=100;
	set polarLayout.showRoot=true;
	set radialLayout.spread=0.0;
	set rectilinearLayout.alignTipLabels=false;
	set rectilinearLayout.curvature=0;
	set rectilinearLayout.rootLength=100;
	set scale.offsetAge=0.0;
	set scale.rootAge=1.0;
	set scale.scaleFactor=1.0;
	set scale.scaleRoot=false;
	set scaleAxis.automaticScale=true;
	set scaleAxis.fontSize=8.0;
	set scaleAxis.isShown=false;
	set scaleAxis.lineWidth=1.0;
	set scaleAxis.majorTicks=1.0;
	set scaleAxis.origin=0.0;
	set scaleAxis.reverseAxis=false;
	set scaleAxis.showGrid=true;
	set scaleBar.automaticScale=true;
	set scaleBar.fontSize=10.0;
	set scaleBar.isShown=true;
	set scaleBar.lineWidth=1.0;
	set scaleBar.scaleRange=0.0;
	set tipLabels.colorAttribute="User selection";
	set tipLabels.displayAttribute="Names";
	set tipLabels.fontName="sansserif";
	set tipLabels.fontSize=16;
	set tipLabels.fontStyle=0;
	set tipLabels.isShown=true;
	set tipLabels.significantDigits=4;
	set trees.order=true;
	set trees.orderType="decreasing";
	set trees.rooting=false;
	set trees.rootingType="User Selection";
	set trees.transform=false;
	set trees.transformType="cladogram";
end;
