# Supplementary material for: Evolutionary history of the Arctic flora
Source: Nat Commun. 2023 Jul 18;14:4021. doi: 10.1038/s41467-023-39555-6 (PMC10354081; doi:10.1038/s41467-023-39555-6)
Supplement: Supplementary file 8 — Source Data [file 41467_2023_39555_MOESM8_ESM.zip › Source Data/Supplementary Figure 2-27/Carex.tre]

#NEXUS
begin taxa;
	dimensions ntax=467;
	taxlabels
	Scirpus_polystachyus
	Eriophorum_vaginatum
	Trichophorum_caespitosum
	Trichophorum_alpinum
	Carex_appropinquata
	Carex_appressa
	Carex_incomitata
	Carex_seorsa
	Carex_exilis
	Carex_echinata
	Carex_wiegandii
	Carex_interior
	Carex_sterilis
	Carex_atlantica
	Carex_ruthii
	Carex_foetida
	Carex_davalliana
	Carex_parallela
	Carex_gynocrates
	Carex_dioica
	Carex_duriuscula
	Carex_stenophylla
	Carex_divisa
	Carex_paniculata
	Carex_balfourii
	Carex_iljinii
	Carex_arenaria
	Carex_pseudobrizoides
	Carex_brizoides
	Carex_praecox
	Carex_accrescens
	Carex_siccata
	Carex_disperma
	Carex_chordorrhiza
	Carex_pseudocuraica
	Carex_traiziscana
	Carex_praeceptorium
	Carex_lapponica
	Carex_arctiformis
	Carex_pseudololiacea
	Carex_bonanzensis
	Carex_loliacea
	Carex_marina
	Carex_nemurensis
	Carex_glareosa
	Carex_ursina
	Carex_diastena
	Carex_mackenziei
	Carex_lachenalii
	Carex_heleonastes
	Carex_trisperma
	Carex_brunnescens
	Carex_kreczetoviczii
	Carex_canescens
	Carex_tenuiflora
	Carex_furva
	Carex_laeviculmis
	Carex_illota
	Carex_arcta
	Carex_straminiformis
	Carex_egglestonii
	Carex_microptera
	Carex_lagunensis
	Carex_ebenea
	Carex_orizabae
	Carex_haydeniana
	Carex_arapahoensis
	Carex_peucophila
	Carex_wootonii
	Carex_multicostata
	Carex_specifica
	Carex_teneriformis
	Carex_integra
	Carex_fracta
	Carex_bohemica
	Carex_adusta
	Carex_xerantica
	Carex_petasata
	Carex_tahoensis
	Carex_leporinella
	Carex_athrostachya
	Carex_unilateralis
	Carex_sychnocephala
	Carex_cumulata
	Carex_cristatella
	Carex_bebbii
	Carex_crawfordii
	Carex_projecta
	Carex_opaca
	Carex_reniformis
	Carex_hyalina
	Carex_molestiformis
	Carex_brevior
	Carex_shinnersii
	Carex_festucacea
	Carex_silicea
	Carex_merritt_fernaldii
	Carex_normalis
	Carex_bicknellii
	Carex_oronensis
	Carex_muskingumensis
	Carex_tincta
	Carex_echinodes
	Carex_missouriensis
	Carex_tenera
	Carex_tetrastachya
	Carex_feta
	Carex_leporina
	Carex_ozarkana
	Carex_straminea
	Carex_hormathodes
	Carex_interjecta
	Carex_longii
	Carex_vexans
	Carex_alata
	Carex_albolutescens
	Carex_suberecta
	Carex_harfordii
	Carex_subbracteata
	Carex_gracilior
	Carex_macloviana
	Carex_abrupta
	Carex_stenoptila
	Carex_subfusca
	Carex_mariposana
	Carex_pachystachya
	Carex_foenea
	Carex_davyi
	Carex_preslii
	Carex_praticola
	Carex_proposita
	Carex_phaeocephala
	Carex_argyrantha
	Carex_maackii
	Carex_agrostoides
	Carex_diandra
	Carex_prairea
	Carex_cusickii
	Carex_pansa
	Carex_praegracilis
	Carex_simulata
	Carex_decomposita
	Carex_vernacula
	Carex_gayana
	Carex_perglobosa
	Carex_douglasii
	Carex_incurviformis
	Carex_maritima
	Carex_sanguinea
	Carex_ulobasis
	Carex_gifuensis
	Carex_richardsonii
	Carex_concinnoides
	Carex_blepharicarpa
	Carex_lancifolia
	Carex_oligocarya
	Carex_tristis
	Carex_fuliginosa
	Carex_stenocarpa
	Carex_atrofusca
	Carex_nivalis
	Carex_cruenta
	Carex_kitaibeliana
	Carex_mucronata
	Carex_macrolepis
	Carex_melanocarpa
	Carex_ericetorum
	Carex_grioletii
	Carex_austroalpina
	Carex_macrostachys
	Carex_caudata
	Carex_fimbriata
	Carex_firma
	Carex_bulgarica
	Carex_eburnea
	Carex_alba
	Carex_ussuriensis
	Carex_cardiolepis
	Carex_rhizina
	Carex_crebra
	Carex_laeta
	Carex_pediformis
	Carex_tapintzensis
	Carex_supina
	Carex_lehmannii
	Carex_parryana
	Carex_specuicola
	Carex_hallii
	Carex_idahoa
	Carex_aboriginum
	Carex_serratodens
	Carex_atrosquama
	Carex_raynoldsii
	Carex_caucasica
	Carex_infuscata
	Carex_nigerrima
	Carex_pseudobicolor
	Carex_parviflora
	Carex_chalciolepis
	Carex_nelsonii
	Carex_heteroneura
	Carex_pelocarpa
	Carex_nova
	Carex_bijiangensis
	Carex_bella
	Carex_gmelinii
	Carex_hancockiana
	Carex_albonigra
	Carex_aterrima
	Carex_melanocephala
	Carex_media
	Carex_norvegica
	Carex_stevenii
	Carex_atrata
	Carex_atratiformis
	Carex_helleri
	Carex_kansuensis
	Carex_praeclara
	Carex_melanantha
	Carex_sabulosa
	Carex_moorcroftii
	Carex_hartmanii
	Carex_buxbaumii
	Carex_holostoma
	Carex_adelostoma
	Carex_atropicta
	Carex_glacialis
	Carex_tricolor
	Carex_riloensis
	Carex_montana
	Carex_fritschii
	Carex_montis_everesti
	Carex_haematostoma
	Carex_borii
	Carex_nakaoana
	Carex_plectobasis
	Carex_petricosa
	Carex_koshewnikowii
	Carex_litvinovii
	Carex_turbinata
	Carex_leucodonta
	Carex_pensylvanica
	Carex_peckii
	Carex_serpenticola
	Carex_deflexa
	Carex_zikae
	Carex_brainerdii
	Carex_rossii
	Carex_globosa
	Carex_pityophila
	Carex_geophila
	Carex_nigromarginata
	Carex_albicans
	Carex_reznicekii
	Carex_novae_angliae
	Carex_tonsa
	Carex_umbellata
	Carex_floridana
	Carex_pilulifera
	Carex_tangulashanensis
	Carex_turkestanica
	Carex_liparocarpos
	Carex_fissuricola
	Carex_luzulifolia
	Carex_albida
	Carex_lemmonii
	Carex_quadriflora
	Carex_ornithopoda
	Carex_digitata
	Carex_pallidula
	Carex_aurea
	Carex_hassei
	Carex_bicolor
	Carex_garberi
	Carex_asturica
	Carex_californica
	Carex_polymorpha
	Carex_auriculata
	Carex_pilosa
	Carex_panicea
	Carex_vaginata
	Carex_filipes
	Carex_papulosa
	Carex_egena
	Carex_laxa
	Carex_brachycalama
	Carex_tetanica
	Carex_meadii
	Carex_livida
	Carex_klamathensis
	Carex_biltmoreana
	Carex_woodii
	Carex_olbiensis
	Carex_tomentosa
	Carex_raddei
	Carex_fedia
	Carex_glabrescens
	Carex_sheldonii
	Carex_laeviconica
	Carex_trichocarpa
	Carex_atherodes
	Carex_eriophylla
	Carex_hirta
	Carex_globularis
	Carex_acutiformis
	Carex_sartwelliana
	Carex_congdonii
	Carex_vestita
	Carex_heterostachya
	Carex_elliottii
	Carex_lasiocarpa
	Carex_pellita
	Carex_striata
	Carex_aematorrhyncha
	Carex_pumila
	Carex_songorica
	Carex_gotoi
	Carex_rugulosa
	Carex_hyalinolepis
	Carex_melanostachya
	Carex_lacustris
	Carex_houghtoniana
	Carex_halliana
	Carex_oligosperma
	Carex_hystericina
	Carex_thurberi
	Carex_pseudocyperus
	Carex_comosa
	Carex_antoniensis
	Carex_polysticha
	Carex_sphaerogyna
	Carex_bullata
	Carex_retrorsa
	Carex_schweinitzii
	Carex_membranacea
	Carex_rostrata
	Carex_rotundata
	Carex_utriculata
	Carex_tuckermanii
	Carex_vesicaria
	Carex_saxatilis
	Carex_exsiccata
	Carex_nakasimae
	Carex_baileyi
	Carex_lurida
	Carex_durangensis
	Carex_aperta
	Carex_haydenii
	Carex_madagascariensis
	Carex_suifunensis
	Carex_aequialta
	Carex_rhodesiaca
	Carex_inversonervosa
	Carex_nebraskensis
	Carex_endlichii
	Carex_barbarae
	Carex_crinita
	Carex_gynandra
	Carex_torta
	Carex_mitchelliana
	Carex_obnupta
	Carex_buekii
	Carex_panormitana
	Carex_appendiculata
	Carex_cespitosa
	Carex_trinervis
	Carex_nigra
	Carex_acuta
	Carex_kurdica
	Carex_eleusinoides
	Carex_humbertiana
	Carex_dacica
	Carex_micrantha
	Carex_bigelowii
	Carex_stricta
	Carex_azuayae
	Carex_ramenskii
	Carex_lyngbyei
	Carex_salina
	Carex_paleacea
	Carex_vacillans
	Carex_subspathacea
	Carex_aquatilis
	Carex_enneastachya
	Carex_andersonii
	Carex_decidua
	Carex_darwinii
	Carex_randalpina
	Carex_angustata
	Carex_nudata
	Carex_senta
	Carex_schottii
	Carex_interrupta
	Carex_emoryi
	Carex_curatorum
	Carex_scirpoidea
	Carex_limosa
	Carex_pluriflora
	Carex_rariflora
	Carex_augustinowiczii
	Carex_macrochaeta
	Carex_mertensii
	Carex_barrattii
	Carex_podocarpa
	Carex_microchaeta
	Carex_spectabilis
	Carex_magellanica
	Carex_ivanoviae
	Carex_pedunculata
	Carex_obtusata
	Carex_krausei
	Carex_capillaris
	Carex_delicata
	Carex_ledebouriana
	Carex_williamsii
	Carex_cryptolepis
	Carex_viridula
	Carex_derelicta
	Carex_sagei
	Carex_larensis
	Carex_demissa
	Carex_flava
	Carex_lutea
	Carex_viridistellata
	Carex_monotropa
	Carex_frigida
	Carex_meyeriana
	Carex_stylosa
	Carex_camptoglochin
	Carex_peregrina
	Carex_pulicaris
	Carex_anthoxanthea
	Carex_circinata
	Carex_nigricans
	Carex_micropoda
	Carex_pyrenaica
	Carex_pauciflora
	Carex_curticeps
	Carex_cercostachys
	Carex_vaginosa
	Carex_neesii
	Carex_vidua
	Carex_myosuroides
	Carex_sargentiana
	Carex_borealipolaris
	Carex_buthanensis
	Carex_littledalei
	Carex_ovoidispica
	Carex_macroprophylla
	Carex_deasyi
	Carex_bistaminata
	Carex_esenbeckii
	Carex_microglochin
	Carex_nardina
	Carex_filifolia
	Carex_leptalea
	Carex_oreophila
	Carex_capitata
	Carex_monostachya
	Carex_runssoroensis
	Carex_rupestris
	Carex_pseudolaxa
	Carex_parva
	Carex_alatauensis
	Carex_simpliciuscula
	Carex_filispica
	Carex_uncinoides
;
end;
begin trees;
	tree TREE1 = [&R] (((Scirpus_polystachyus[&length_range={3.828753999466722,27.24515889005055},height_95%_HPD={7.105427357601002E-15,2.8421709430404007E-14},rate_95%_HPD={0.00116084977119266,0.004339052822100956},length_95%_HPD={5.839746446160669,18.339258073926665},rate=0.002649032347353341,length=11.864199021337852,rate_median=0.002510665746123382,length_median=11.478338964686593,height_median=1…
end;
begin figtree;
	set appearance.backgroundColorAttribute="Default";
	set appearance.backgroundColour=#-1;
	set appearance.branchColorAttribute="User selection";
	set appearance.branchLineWidth=1.0;
	set appearance.branchMinLineWidth=0.0;
	set appearance.branchWidthAttribute="Fixed";
	set appearance.foregroundColour=#-16777216;
	set appearance.selectionColour=#-2144520576;
	set branchLabels.colorAttribute="User selection";
	set branchLabels.displayAttribute="Branch times";
	set branchLabels.fontName="Arial";
	set branchLabels.fontSize=12;
	set branchLabels.fontStyle=0;
	set branchLabels.isShown=false;
	set branchLabels.significantDigits=4;
	set layout.expansion=1000;
	set layout.layoutType="RECTILINEAR";
	set layout.zoom=0;
	set legend.attribute="height";
	set legend.fontSize=10.0;
	set legend.isShown=false;
	set legend.significantDigits=4;
	set nodeBars.barWidth=4.0;
	set nodeBars.displayAttribute="height_95%_HPD";
	set nodeBars.isShown=true;
	set nodeLabels.colorAttribute="User selection";
	set nodeLabels.displayAttribute="height";
	set nodeLabels.fontName="Arial";
	set nodeLabels.fontSize=12;
	set nodeLabels.fontStyle=0;
	set nodeLabels.isShown=true;
	set nodeLabels.significantDigits=2;
	set nodeShape.colourAttribute="User selection";
	set nodeShape.isShown=false;
	set nodeShape.minSize=10.0;
	set nodeShape.scaleType=Width;
	set nodeShape.shapeType=Circle;
	set nodeShape.size=4.0;
	set nodeShape.sizeAttribute="Fixed";
	set polarLayout.alignTipLabels=false;
	set polarLayout.angularRange=0;
	set polarLayout.rootAngle=0;
	set polarLayout.rootLength=100;
	set polarLayout.showRoot=true;
	set radialLayout.spread=0.0;
	set rectilinearLayout.alignTipLabels=false;
	set rectilinearLayout.curvature=0;
	set rectilinearLayout.rootLength=100;
	set scale.offsetAge=0.0;
	set scale.rootAge=1.0;
	set scale.scaleFactor=1.0;
	set scale.scaleRoot=false;
	set scaleAxis.automaticScale=true;
	set scaleAxis.fontSize=8.0;
	set scaleAxis.isShown=false;
	set scaleAxis.lineWidth=1.0;
	set scaleAxis.majorTicks=1.0;
	set scaleAxis.origin=0.0;
	set scaleAxis.reverseAxis=false;
	set scaleAxis.showGrid=true;
	set scaleBar.automaticScale=true;
	set scaleBar.fontSize=10.0;
	set scaleBar.isShown=true;
	set scaleBar.lineWidth=1.0;
	set scaleBar.scaleRange=0.0;
	set tipLabels.colorAttribute="User selection";
	set tipLabels.displayAttribute="Names";
	set tipLabels.fontName="Arial";
	set tipLabels.fontSize=16;
	set tipLabels.fontStyle=0;
	set tipLabels.isShown=true;
	set tipLabels.significantDigits=4;
	set trees.order=true;
	set trees.orderType="decreasing";
	set trees.rooting=false;
	set trees.rootingType="User Selection";
	set trees.transform=false;
	set trees.transformType="cladogram";
end;
