# Supplementary material for: Evolutionary history of the Arctic flora
Source: Nat Commun. 2023 Jul 18;14:4021. doi: 10.1038/s41467-023-39555-6 (PMC10354081; doi:10.1038/s41467-023-39555-6)
Supplement: Supplementary file 8 — Source Data [file 41467_2023_39555_MOESM8_ESM.zip › Source Data/Supplementary Figure 2-27/Cassiope.tre]

#NEXUS
begin taxa;
	dimensions ntax=60;
	taxlabels
	Andromeda_polifolia
	Zenobia_pulverulenta
	Leucothoe_fontanesiana
	Leucothoe_griffithiana
	Leucothoe_davisiae
	Needhamiella_pumilio
	Eubotryoides_grayana
	Vaccinium_macrocarpon
	Vaccinium_scoparium
	Vaccinium_tenellum
	Vaccinium_erythrocarpum
	Vaccinium_gaultheriifolium
	Vaccinium_padifolium
	Diplycosia_acuminata
	Tepuia_cardonae
	Gaultheria_thymifolia
	Gaultheria_eriophylla
	Chamaedaphne_calyculata
	Pieris_taiwanensis
	Styphelia_tubiflora
	Epacris_impressa
	Sprengelia_incarnata
	Richea_pandanifolia
	Archeria_comberi
	Prionotes_cerinthoides
	Harrimanella_hypnoides
	Phyllodoce_empetriformis
	Phyllodoce_nipponica
	Kalmiopsis_leachiana
	Kalmia_procumbens
	Elliottia_bracteata
	Elliottia_paniculata
	Bejaria_aestuans
	Bejaria_racemosa
	Ceratiola_ericoides
	Corema_conradii
	Corema_album
	Empetrum_nigrum
	Bryanthus_gmelini
	Rhododendron_adenosum
	Rhododendron_grande
	Rhododendron_ponticum
	Rhododendron_primuliflorum
	Rhododendron_semibarbatum
	Rhododendron_obtusum
	Rhododendron_ovatum
	Rhododendron_camtschaticum
	Erica_australis
	Erica_sicula
	Cassiope_mertensiana
	Cassiope_selaginoides
	Cassiope_fastigiata
	Cassiope_pectinata
	Cassiope_dendrotricha
	Cassiope_lycopodioides
	Cassiope_tetragona
	Cassiope_tetragona_2
	Arbutus_canariensis
	Pyrola_rotundifolia
	Enkianthus_campanulatus
;
end;
begin trees;
	tree TREE1 = [&R] ((((((((Andromeda_polifolia[&length_range={1.4489165544509888,49.285133361816406},height_95%_HPD={0.0,4.649162292480469E-6},length_95%_HPD={5.147154331207275,31.298255920410156},rate_95%_HPD={1.759312384042648E-4,0.001190486921152},rate=5.840243170396717E-4,length=17.866044307244554,length_median=17.183012008666992,rate_median=5.033133395006734E-4,height_median=2.503395080566406…
end;
begin figtree;
	set appearance.backgroundColorAttribute="Default";
	set appearance.backgroundColour=#-1;
	set appearance.branchColorAttribute="User selection";
	set appearance.branchLineWidth=1.0;
	set appearance.branchMinLineWidth=0.0;
	set appearance.branchWidthAttribute="Fixed";
	set appearance.foregroundColour=#-16777216;
	set appearance.selectionColour=#-2144520576;
	set branchLabels.colorAttribute="User selection";
	set branchLabels.displayAttribute="Branch times";
	set branchLabels.fontName="Arial";
	set branchLabels.fontSize=12;
	set branchLabels.fontStyle=0;
	set branchLabels.isShown=false;
	set branchLabels.significantDigits=4;
	set layout.expansion=100;
	set layout.layoutType="RECTILINEAR";
	set layout.zoom=0;
	set legend.attribute="height";
	set legend.fontSize=10.0;
	set legend.isShown=false;
	set legend.significantDigits=4;
	set nodeBars.barWidth=4.0;
	set nodeBars.displayAttribute="height_95%_HPD";
	set nodeBars.isShown=true;
	set nodeLabels.colorAttribute="User selection";
	set nodeLabels.displayAttribute="height";
	set nodeLabels.fontName="Arial";
	set nodeLabels.fontSize=12;
	set nodeLabels.fontStyle=0;
	set nodeLabels.isShown=true;
	set nodeLabels.significantDigits=2;
	set nodeShape.colourAttribute="User selection";
	set nodeShape.isShown=false;
	set nodeShape.minSize=10.0;
	set nodeShape.scaleType=Width;
	set nodeShape.shapeType=Circle;
	set nodeShape.size=4.0;
	set nodeShape.sizeAttribute="Fixed";
	set polarLayout.alignTipLabels=false;
	set polarLayout.angularRange=0;
	set polarLayout.rootAngle=0;
	set polarLayout.rootLength=100;
	set polarLayout.showRoot=true;
	set radialLayout.spread=0.0;
	set rectilinearLayout.alignTipLabels=false;
	set rectilinearLayout.curvature=0;
	set rectilinearLayout.rootLength=100;
	set scale.offsetAge=0.0;
	set scale.rootAge=1.0;
	set scale.scaleFactor=1.0;
	set scale.scaleRoot=false;
	set scaleAxis.automaticScale=true;
	set scaleAxis.fontSize=8.0;
	set scaleAxis.isShown=false;
	set scaleAxis.lineWidth=1.0;
	set scaleAxis.majorTicks=1.0;
	set scaleAxis.origin=0.0;
	set scaleAxis.reverseAxis=false;
	set scaleAxis.showGrid=true;
	set scaleBar.automaticScale=true;
	set scaleBar.fontSize=10.0;
	set scaleBar.isShown=true;
	set scaleBar.lineWidth=1.0;
	set scaleBar.scaleRange=0.0;
	set tipLabels.colorAttribute="User selection";
	set tipLabels.displayAttribute="Names";
	set tipLabels.fontName="Arial";
	set tipLabels.fontSize=16;
	set tipLabels.fontStyle=0;
	set tipLabels.isShown=true;
	set tipLabels.significantDigits=4;
	set trees.order=true;
	set trees.orderType="decreasing";
	set trees.rooting=false;
	set trees.rootingType="User Selection";
	set trees.transform=false;
	set trees.transformType="cladogram";
end;
