# Supplementary material for: Evolutionary history of the Arctic flora
Source: Nat Commun. 2023 Jul 18;14:4021. doi: 10.1038/s41467-023-39555-6 (PMC10354081; doi:10.1038/s41467-023-39555-6)
Supplement: Supplementary file 8 — Source Data [file 41467_2023_39555_MOESM8_ESM.zip › Source Data/Supplementary Figure 2-27/Cerastium.tre]

#NEXUS
begin taxa;
	dimensions ntax=72;
	taxlabels
	Minuartia_nuttallii
	Arenaria_bryophylla
	Arenaria_gypsophiloides
	Scleranthus_perennis
	Schiedea_globosa
	Geocarpon_minimum
	Eremogone_bryophylla
	Bufonia_paniculata
	Cerastium_dubium
	Cerastium_cerastoides
	Cerastium_hemschinicum
	Cerastium_subpilosum
	Cerastium_pauciflorum
	Cerastium_pedunculatum
	Cerastium_brachypetalum
	Cerastium_banaticum
	Cerastium_argenteum
	Cerastium_sosnowskyi
	Cerastium_transsylvanicum
	Cerastium_gnaphalodes
	Cerastium_polymorphum
	Cerastium_moesiacum
	Cerastium_latifolium
	Cerastium_eriophorum
	Cerastium_uniflorum
	Cerastium_arvense
	Cerastium_beeringianum
	Cerastium_fischerianum
	Cerastium_decalvans
	Cerastium_velutinum
	Cerastium_arcticum
	Cerastium_nigrescens
	Cerastium_biebersteinii
	Cerastium_alpinum
	Cerastium_regelii
	Cerastium_tomentosum
	Cerastium_pusillum
	Cerastium_pumilum
	Cerastium_diffusum
	Cerastium_semidecandrum
	Cerastium_wilsonii
	Cerastium_fontanum
	Cerastium_szechuense
	Cerastium_tianschanicum
	Cerastium_texanum
	Cerastium_brachypodum
	Cerastium_commersonianum
	Cerastium_nutans
	Cerastium_floccosum
	Cerastium_candicans
	Cerastium_danguyi
	Cerastium_fragillimum
	Cerastium_davuricum
	Cerastium_dichotomum
	Cerastium_perfoliatum
	Cerastium_falcatum
	Cerastium_lithospermifolium
	Cerastium_kasbek
	Cerastium_multiflorum
	Cerastium_purpurascens
	Stellaria_graminea
	Stellaria_longipes
	Stellaria_media
	Lepyrodiclis_holosteoides
	Silene_vulgaris
	Silene_latifolia
	Silene_marizii
	Moehringia_macrophylla
	Arenaria_serpylloides
	Gypsophila_paniculata
	Petrorhagia_saxifraga
	Dianthus_armeria
;
end;
begin trees;
	tree TREE1 = [&R] ((((Minuartia_nuttallii[&length_range={4.7106273671138234E-4,40.98580573806428},height_95%_HPD={0.0,1.4210854715202004E-14},rate_95%_HPD={2.830587111564226E-7,0.01707021146604843},length_95%_HPD={4.7106273671138234E-4,18.84044790142514},rate=0.0062582509874931575,length=6.484200256823575,rate_median=0.004870951722336998,length_median=4.5432720085573415,height_median=7.1054273576…
end;
begin figtree;
	set appearance.backgroundColorAttribute="Default";
	set appearance.backgroundColour=#-1;
	set appearance.branchColorAttribute="User selection";
	set appearance.branchLineWidth=1.0;
	set appearance.branchMinLineWidth=0.0;
	set appearance.branchWidthAttribute="Fixed";
	set appearance.foregroundColour=#-16777216;
	set appearance.selectionColour=#-2144520576;
	set branchLabels.colorAttribute="User selection";
	set branchLabels.displayAttribute="Branch times";
	set branchLabels.fontName="sansserif";
	set branchLabels.fontSize=8;
	set branchLabels.fontStyle=0;
	set branchLabels.isShown=false;
	set branchLabels.significantDigits=4;
	set layout.expansion=655;
	set layout.layoutType="RECTILINEAR";
	set layout.zoom=1000;
	set legend.attribute=null;
	set legend.fontSize=10.0;
	set legend.isShown=false;
	set legend.significantDigits=4;
	set nodeBars.barWidth=4.0;
	set nodeBars.displayAttribute="height_95%_HPD";
	set nodeBars.isShown=true;
	set nodeLabels.colorAttribute="User selection";
	set nodeLabels.displayAttribute="height";
	set nodeLabels.fontName="sansserif";
	set nodeLabels.fontSize=10;
	set nodeLabels.fontStyle=0;
	set nodeLabels.isShown=true;
	set nodeLabels.significantDigits=2;
	set nodeShape.colourAttribute=null;
	set nodeShape.isShown=false;
	set nodeShape.minSize=10.0;
	set nodeShape.scaleType=Width;
	set nodeShape.shapeType=Circle;
	set nodeShape.size=4.0;
	set nodeShape.sizeAttribute=null;
	set polarLayout.alignTipLabels=false;
	set polarLayout.angularRange=0;
	set polarLayout.rootAngle=0;
	set polarLayout.rootLength=100;
	set polarLayout.showRoot=true;
	set radialLayout.spread=0.0;
	set rectilinearLayout.alignTipLabels=false;
	set rectilinearLayout.curvature=0;
	set rectilinearLayout.rootLength=100;
	set scale.offsetAge=0.0;
	set scale.rootAge=1.0;
	set scale.scaleFactor=1.0;
	set scale.scaleRoot=false;
	set scaleAxis.automaticScale=true;
	set scaleAxis.fontSize=8.0;
	set scaleAxis.isShown=false;
	set scaleAxis.lineWidth=1.0;
	set scaleAxis.majorTicks=1.0;
	set scaleAxis.origin=0.0;
	set scaleAxis.reverseAxis=false;
	set scaleAxis.showGrid=true;
	set scaleBar.automaticScale=true;
	set scaleBar.fontSize=10.0;
	set scaleBar.isShown=true;
	set scaleBar.lineWidth=1.0;
	set scaleBar.scaleRange=0.0;
	set tipLabels.colorAttribute="User selection";
	set tipLabels.displayAttribute="Names";
	set tipLabels.fontName="sansserif";
	set tipLabels.fontSize=12;
	set tipLabels.fontStyle=0;
	set tipLabels.isShown=true;
	set tipLabels.significantDigits=4;
	set trees.order=true;
	set trees.orderType="decreasing";
	set trees.rooting=false;
	set trees.rootingType="User Selection";
	set trees.transform=false;
	set trees.transformType="cladogram";
end;
