# Supplementary material for: Evolutionary history of the Arctic flora
Source: Nat Commun. 2023 Jul 18;14:4021. doi: 10.1038/s41467-023-39555-6 (PMC10354081; doi:10.1038/s41467-023-39555-6)
Supplement: Supplementary file 8 — Source Data [file 41467_2023_39555_MOESM8_ESM.zip › Source Data/Supplementary Figure 2-27/Chrysosplenium.tre]

#NEXUS
begin taxa;
	dimensions ntax=50;
	taxlabels
	Chrysosplenium_zhangjiajieense
	Chrysosplenium_macrophyllum
	Chrysosplenium_hydrocotylifolium
	Chrysosplenium_flagelliferum
	Chrysosplenium_tosaense
	Chrysosplenium_zhouzhiense
	Chrysosplenium_carnosum
	Chrysosplenium_uniflorum
	Chrysosplenium_giraldianum
	Chrysosplenium_nudicaule
	Chrysosplenium_griffithii
	Chrysosplenium_forrestii
	Chrysosplenium_lanuginosum
	Chrysosplenium_taibaishanense
	Chrysosplenium_davidianum
	Chrysosplenium_glossophyllum
	Chrysosplenium_henryi
	Chrysosplenium_tetrandrum
	Chrysosplenium_wrightii
	Chrysosplenium_rosendahlii
	Chrysosplenium_iowense
	Chrysosplenium_japonicum
	Chrysosplenium_alternifolium
	Chrysosplenium_serreanum
	Chrysosplenium_sangzhiense
	Chrysosplenium_grayanum
	Chrysosplenium_sinicum
	Chrysosplenium_pseudofauriei
	Chrysosplenium_nepalense
	Chrysosplenium_valdivicum
	Chrysosplenium_oppositifolium
	Chrysosplenium_americanum
	Chrysosplenium_ramosum
	Chrysosplenium_qinlingense
	Chrysosplenium_biondianum
	Chrysosplenium_delavayi
	Chrysosplenium_kiotense
	Chrysosplenium_nagasei
	Chrysosplenium_echinus
	Chrysosplenium_kamtschaticum
	Chrysosplenium_fauriae
	Chrysosplenium_macrostemon
	Chrysosplenium_macrospermum
	Chrysosplenium_lectus_cochleae
	Chrysosplenium_maximowiczii
	Chrysosplenium_aureobracteatum
	Chrysosplenium_pilosum
	Chrysosplenium_rhabdospermum
	Chrysosplenium_album
	Peltoboykinia_tellimoides
;
end;
begin trees;
	tree TREE1 = [&R] ((((((Chrysosplenium_zhangjiajieense[&length_range={0.16819323346480627,5.937551838560021},height_95%_HPD={0.0,7.105427357601002E-15},rate_95%_HPD={2.630457204173047E-4,0.004119794862381598},length_95%_HPD={0.30063062418032055,2.788667061881541},rate=0.0019434090125140413,length=1.384486886078547,rate_median=0.0016905247829770028,length_median=1.2376462551975382,height_median=3.…
end;
begin figtree;
	set appearance.backgroundColorAttribute="Default";
	set appearance.backgroundColour=#-1;
	set appearance.branchColorAttribute="User selection";
	set appearance.branchLineWidth=1.0;
	set appearance.branchMinLineWidth=0.0;
	set appearance.branchWidthAttribute="Fixed";
	set appearance.foregroundColour=#-16777216;
	set appearance.selectionColour=#-2144520576;
	set branchLabels.colorAttribute="User selection";
	set branchLabels.displayAttribute="Branch times";
	set branchLabels.fontName="sansserif";
	set branchLabels.fontSize=8;
	set branchLabels.fontStyle=0;
	set branchLabels.isShown=false;
	set branchLabels.significantDigits=4;
	set layout.expansion=0;
	set layout.layoutType="RECTILINEAR";
	set layout.zoom=0;
	set legend.attribute=null;
	set legend.fontSize=10.0;
	set legend.isShown=false;
	set legend.significantDigits=4;
	set nodeBars.barWidth=4.0;
	set nodeBars.displayAttribute="height_95%_HPD";
	set nodeBars.isShown=true;
	set nodeLabels.colorAttribute="User selection";
	set nodeLabels.displayAttribute="height";
	set nodeLabels.fontName="sansserif";
	set nodeLabels.fontSize=10;
	set nodeLabels.fontStyle=0;
	set nodeLabels.isShown=true;
	set nodeLabels.significantDigits=2;
	set nodeShape.colourAttribute=null;
	set nodeShape.isShown=false;
	set nodeShape.minSize=10.0;
	set nodeShape.scaleType=Width;
	set nodeShape.shapeType=Circle;
	set nodeShape.size=4.0;
	set nodeShape.sizeAttribute=null;
	set polarLayout.alignTipLabels=false;
	set polarLayout.angularRange=0;
	set polarLayout.rootAngle=0;
	set polarLayout.rootLength=100;
	set polarLayout.showRoot=true;
	set radialLayout.spread=0.0;
	set rectilinearLayout.alignTipLabels=false;
	set rectilinearLayout.curvature=0;
	set rectilinearLayout.rootLength=100;
	set scale.offsetAge=0.0;
	set scale.rootAge=1.0;
	set scale.scaleFactor=1.0;
	set scale.scaleRoot=false;
	set scaleAxis.automaticScale=true;
	set scaleAxis.fontSize=8.0;
	set scaleAxis.isShown=false;
	set scaleAxis.lineWidth=1.0;
	set scaleAxis.majorTicks=1.0;
	set scaleAxis.origin=0.0;
	set scaleAxis.reverseAxis=false;
	set scaleAxis.showGrid=true;
	set scaleBar.automaticScale=true;
	set scaleBar.fontSize=10.0;
	set scaleBar.isShown=true;
	set scaleBar.lineWidth=1.0;
	set scaleBar.scaleRange=0.0;
	set tipLabels.colorAttribute="User selection";
	set tipLabels.displayAttribute="Names";
	set tipLabels.fontName="sansserif";
	set tipLabels.fontSize=8;
	set tipLabels.fontStyle=0;
	set tipLabels.isShown=true;
	set tipLabels.significantDigits=4;
	set trees.order=false;
	set trees.orderType="increasing";
	set trees.rooting=false;
	set trees.rootingType="User Selection";
	set trees.transform=false;
	set trees.transformType="cladogram";
end;
