# Supplementary material for: Evolutionary history of the Arctic flora
Source: Nat Commun. 2023 Jul 18;14:4021. doi: 10.1038/s41467-023-39555-6 (PMC10354081; doi:10.1038/s41467-023-39555-6)
Supplement: Supplementary file 8 — Source Data [file 41467_2023_39555_MOESM8_ESM.zip › Source Data/Supplementary Figure 2-27/Delphinium.tre]

#NEXUS
begin taxa;
	dimensions ntax=116;
	taxlabels
	Megaleranthis_saniculifolia
	Nigella_damascena
	Delphinium_pictum
	Delphinium_requienii
	Delphinium_staphisagria
	Delphinium_pentagynum
	Delphinium_emarginatum
	Delphinium_sylvaticum
	Delphinium_nevadense
	Delphinium_incisum
	Delphinium_dasycaulon
	Delphinium_macrocentron
	Delphinium_leroyi
	Delphinium_fissum
	Delphinium_macrostachyum
	Delphinium_freynii
	Delphinium_kurdicum
	Delphinium_kohatense
	Delphinium_szowitsianum
	Delphinium_aquilegifolium
	Delphinium_tuberosum
	Delphinium_cyphoplectrum
	Delphinium_carduchorum
	Delphinium_albocoeruleum
	Delphinium_semibarbatum
	Delphinium_wendelboi
	Delphinium_biternatum
	Delphinium_suave
	Delphinium_denudatum
	Delphinium_griseum
	Delphinium_saniculifolium
	Delphinium_beesianum
	Delphinium_gyalanum
	Delphinium_tangkulaense
	Delphinium_bonvalotii
	Delphinium_oxycentrum
	Delphinium_trichophorum
	Delphinium_glaciale
	Delphinium_caeruleum
	Delphinium_viscosum
	Delphinium_afghanicum
	Delphinium_cashmerianum
	Delphinium_oreophilum
	Delphinium_minjanense
	Delphinium_elbursense
	Delphinium_crispulum
	Delphinium_flexuosum
	Delphinium_dolichostachyum
	Delphinium_ochotense
	Delphinium_tsarongense
	Delphinium_orthocentrum
	Delphinium_pachycentrum
	Delphinium_sutchuenense
	Delphinium_thibeticum
	Delphinium_grandiflorum
	Delphinium_kamaonense
	Delphinium_middendorffii
	Delphinium_brachycentrum
	Delphinium_gypsophilum
	Delphinium_recurvatum
	Delphinium_parryi
	Delphinium_cardinale
	Delphinium_parishii
	Delphinium_hesperium
	Delphinium_polycladon
	Delphinium_nudicaule
	Delphinium_bakeri
	Delphinium_trolliifolium
	Delphinium_decorum
	Delphinium_patens
	Delphinium_californicum
	Delphinium_hutchinsonae
	Delphinium_viridescens
	Delphinium_nuttallianum
	Delphinium_glaucescens
	Delphinium_andersonii
	Delphinium_bicolor
	Delphinium_stachydeum
	Delphinium_barbeyi
	Delphinium_exaltatum
	Delphinium_scaposum
	Delphinium_multiplex
	Delphinium_cuneatum
	Delphinium_elatum_PAF
	Delphinium_oxysepalum
	Delphinium_montanum
	Delphinium_dubium
	Delphinium_bulleyanum
	Delphinium_tatsienense
	Delphinium_cheilanthum
	Delphinium_kansuense
	Delphinium_sparsiflorum
	Delphinium_crassifolium
	Delphinium_maackianum
	Delphinium_muscosum
	Delphinium_pyramidale
	Delphinium_delavayi
	Delphinium_potaninii
	Delphinium_pylzowii
	Delphinium_virgatum
	Delphinium_venulosum
	Delphinium_balcanicum
	Delphinium_halteratum
	Delphinium_peregrinum
	Delphinium_gracile
	Delphinium_verdunense
	Delphinium_obcordatum
	Aconitella_thirkeana
	Aconitella_aconiti
	Consolida_ajacis
	Consolida_pubescens
	Aconitum_pentheri
	Aconitum_baicalense
	Aconitum_decipiens
	Aconitum_sinomontanum
	Aconitum_crassiflorum
;
end;
begin trees;
	tree TREE1 = [&R] ((Megaleranthis_saniculifolia[&length_range={8.659188318036213,44.42928554015912},height_95%_HPD={7.105427357601002E-15,1.4210854715202004E-14},rate_95%_HPD={0.002097217948571456,0.0072430885146744575},length_95%_HPD={12.032001238889414,37.132938636724916},rate=0.004447965580651351,length=23.529009775204678,rate_median=0.004234014698343641,length_median=22.773870563552006,height…
end;
begin figtree;
	set appearance.backgroundColorAttribute="Default";
	set appearance.backgroundColour=#-1;
	set appearance.branchColorAttribute="User selection";
	set appearance.branchLineWidth=1.0;
	set appearance.branchMinLineWidth=0.0;
	set appearance.branchWidthAttribute="Fixed";
	set appearance.foregroundColour=#-16777216;
	set appearance.selectionColour=#-2144520576;
	set branchLabels.colorAttribute="User selection";
	set branchLabels.displayAttribute="Branch times";
	set branchLabels.fontName="sansserif";
	set branchLabels.fontSize=8;
	set branchLabels.fontStyle=0;
	set branchLabels.isShown=false;
	set branchLabels.significantDigits=4;
	set layout.expansion=595;
	set layout.layoutType="RECTILINEAR";
	set layout.zoom=26;
	set legend.attribute="height";
	set legend.fontSize=10.0;
	set legend.isShown=false;
	set legend.significantDigits=4;
	set nodeBars.barWidth=4.0;
	set nodeBars.displayAttribute="height_95%_HPD";
	set nodeBars.isShown=true;
	set nodeLabels.colorAttribute="User selection";
	set nodeLabels.displayAttribute="height";
	set nodeLabels.fontName="sansserif";
	set nodeLabels.fontSize=10;
	set nodeLabels.fontStyle=0;
	set nodeLabels.isShown=true;
	set nodeLabels.significantDigits=2;
	set nodeShape.colourAttribute="User selection";
	set nodeShape.isShown=false;
	set nodeShape.minSize=10.0;
	set nodeShape.scaleType=Width;
	set nodeShape.shapeType=Circle;
	set nodeShape.size=4.0;
	set nodeShape.sizeAttribute="Fixed";
	set polarLayout.alignTipLabels=false;
	set polarLayout.angularRange=0;
	set polarLayout.rootAngle=0;
	set polarLayout.rootLength=100;
	set polarLayout.showRoot=true;
	set radialLayout.spread=0.0;
	set rectilinearLayout.alignTipLabels=false;
	set rectilinearLayout.curvature=0;
	set rectilinearLayout.rootLength=100;
	set scale.offsetAge=0.0;
	set scale.rootAge=1.0;
	set scale.scaleFactor=1.0;
	set scale.scaleRoot=false;
	set scaleAxis.automaticScale=true;
	set scaleAxis.fontSize=8.0;
	set scaleAxis.isShown=false;
	set scaleAxis.lineWidth=1.0;
	set scaleAxis.majorTicks=1.0;
	set scaleAxis.origin=0.0;
	set scaleAxis.reverseAxis=false;
	set scaleAxis.showGrid=true;
	set scaleBar.automaticScale=true;
	set scaleBar.fontSize=10.0;
	set scaleBar.isShown=true;
	set scaleBar.lineWidth=1.0;
	set scaleBar.scaleRange=0.0;
	set tipLabels.colorAttribute="User selection";
	set tipLabels.displayAttribute="Names";
	set tipLabels.fontName="sansserif";
	set tipLabels.fontSize=12;
	set tipLabels.fontStyle=0;
	set tipLabels.isShown=true;
	set tipLabels.significantDigits=4;
	set trees.order=true;
	set trees.orderType="decreasing";
	set trees.rooting=false;
	set trees.rootingType="User Selection";
	set trees.transform=false;
	set trees.transformType="cladogram";
end;
