# Supplementary material for: Evolutionary history of the Arctic flora
Source: Nat Commun. 2023 Jul 18;14:4021. doi: 10.1038/s41467-023-39555-6 (PMC10354081; doi:10.1038/s41467-023-39555-6)
Supplement: Supplementary file 8 — Source Data [file 41467_2023_39555_MOESM8_ESM.zip › Source Data/Supplementary Figure 2-27/Douglasia-Androsace.tre]

#NEXUS
begin taxa;
	dimensions ntax=74;
	taxlabels
	Pomatosace_filicula
	Androsace_lactiflora
	Androsace_septentrionalis
	Androsace_raddeana
	Androsace_albana
	Androsace_pyrenaica
	Androsace_ciliata
	Androsace_laggeri
	Androsace_halleri
	Androsace_hedraeantha
	Androsace_cantabrica
	Androsace_adfinis
	Androsace_chaixii
	Androsace_rioxana
	Douglasia_nivalis
	Androsace_triflora
	Douglasia_beringensis
	Douglasia_arctica
	Douglasia_gormanii
	Douglasia_ochotensis
	Douglasia_alaskana
	Douglasia_montana
	Douglasia_idahoensis
	Douglasia_laevigata
	Androsace_brevis
	Androsace_wulfeniana
	Vitaliana_primuliflora
	Androsace_hausmannii
	Androsace_sp
	Androsace_obtusifolia
	Androsace_alpina
	Androsace_vandellii
	Androsace_cylindrica
	Androsace_lactea
	Androsace_helvetica
	Androsace_pubescens
	Androsace_mathildae
	Androsace_elongata
	Androsace_occidentalis
	Androsace_maxima
	Androsace_paxiana
	Androsace_henryi
	Androsace_axillaris
	Androsace_umbellata
	Androsace_filiformis
	Androsace_erecta
	Androsace_rigida
	Androsace_hookeriana
	Androsace_koso_poljanskii
	Androsace_barbulata
	Androsace_villosa
	Androsace_delavayi
	Androsace_studiosorum
	Androsace_sempervivoides
	Androsace_limprichtii
	Androsace_zambalensis
	Androsace_yargongensis
	Androsace_chamaejasme
	Androsace_lehmanniana
	Androsace_bisulca
	Androsace_alaschanica
	Androsace_squarrosula
	Androsace_tanggulashanensis
	Androsace_strigillosa
	Androsace_lanuginosa
	Androsace_spinulifera
	Androsace_stenophylla
	Androsace_tapete
	Androsace_wardii
	Androsace_mariae
	Androsace_integra
	Trientalis_europaea
	Trientalis_borealis
	Soldanella_alpina
;
end;
begin trees;
	tree TREE1 = [&R] ((((Pomatosace_filicula[&length_range={18.152843218033382,34.63355773038786},height_95%_HPD={0.0,1.4210854715202004E-14},rate_95%_HPD={0.00263487512586077,0.004683647652651937},length_95%_HPD={22.620247036348662,31.813617218682637},rate=0.0035976882196405535,length=27.253896362105152,rate_median=0.003555358619667689,length_median=27.351939727956463,height_median=7.10542735760100…
end;
begin figtree;
	set appearance.backgroundColorAttribute="Default";
	set appearance.backgroundColour=#-1;
	set appearance.branchColorAttribute="User selection";
	set appearance.branchLineWidth=1.0;
	set appearance.branchMinLineWidth=0.0;
	set appearance.branchWidthAttribute="Fixed";
	set appearance.foregroundColour=#-16777216;
	set appearance.selectionColour=#-2144520576;
	set branchLabels.colorAttribute="User selection";
	set branchLabels.displayAttribute="Branch times";
	set branchLabels.fontName="sansserif";
	set branchLabels.fontSize=8;
	set branchLabels.fontStyle=0;
	set branchLabels.isShown=false;
	set branchLabels.significantDigits=4;
	set layout.expansion=586;
	set layout.layoutType="RECTILINEAR";
	set layout.zoom=483;
	set legend.attribute=null;
	set legend.fontSize=10.0;
	set legend.isShown=false;
	set legend.significantDigits=4;
	set nodeBars.barWidth=4.0;
	set nodeBars.displayAttribute="height_95%_HPD";
	set nodeBars.isShown=true;
	set nodeLabels.colorAttribute="User selection";
	set nodeLabels.displayAttribute="height";
	set nodeLabels.fontName="sansserif";
	set nodeLabels.fontSize=10;
	set nodeLabels.fontStyle=0;
	set nodeLabels.isShown=true;
	set nodeLabels.significantDigits=2;
	set nodeShape.colourAttribute=null;
	set nodeShape.isShown=false;
	set nodeShape.minSize=10.0;
	set nodeShape.scaleType=Width;
	set nodeShape.shapeType=Circle;
	set nodeShape.size=4.0;
	set nodeShape.sizeAttribute=null;
	set polarLayout.alignTipLabels=false;
	set polarLayout.angularRange=0;
	set polarLayout.rootAngle=0;
	set polarLayout.rootLength=100;
	set polarLayout.showRoot=true;
	set radialLayout.spread=0.0;
	set rectilinearLayout.alignTipLabels=false;
	set rectilinearLayout.curvature=0;
	set rectilinearLayout.rootLength=100;
	set scale.offsetAge=0.0;
	set scale.rootAge=1.0;
	set scale.scaleFactor=1.0;
	set scale.scaleRoot=false;
	set scaleAxis.automaticScale=true;
	set scaleAxis.fontSize=8.0;
	set scaleAxis.isShown=false;
	set scaleAxis.lineWidth=1.0;
	set scaleAxis.majorTicks=1.0;
	set scaleAxis.origin=0.0;
	set scaleAxis.reverseAxis=false;
	set scaleAxis.showGrid=true;
	set scaleBar.automaticScale=true;
	set scaleBar.fontSize=10.0;
	set scaleBar.isShown=true;
	set scaleBar.lineWidth=1.0;
	set scaleBar.scaleRange=0.0;
	set tipLabels.colorAttribute="User selection";
	set tipLabels.displayAttribute="Names";
	set tipLabels.fontName="sansserif";
	set tipLabels.fontSize=11;
	set tipLabels.fontStyle=0;
	set tipLabels.isShown=true;
	set tipLabels.significantDigits=4;
	set trees.order=true;
	set trees.orderType="decreasing";
	set trees.rooting=false;
	set trees.rootingType="User Selection";
	set trees.transform=false;
	set trees.transformType="cladogram";
end;
