# Supplementary material for: Evolutionary history of the Arctic flora
Source: Nat Commun. 2023 Jul 18;14:4021. doi: 10.1038/s41467-023-39555-6 (PMC10354081; doi:10.1038/s41467-023-39555-6)
Supplement: Supplementary file 8 — Source Data [file 41467_2023_39555_MOESM8_ESM.zip › Source Data/Supplementary Figure 2-27/Draba.tre]

#NEXUS
begin taxa;
	dimensions ntax=144;
	taxlabels
	Isatis_tinctoria
	Brassica_napus
	Eutrema_salsugineum
	Eutrema_yunnanense
	Eutrema_heterophyllum
	Draba_funckeana
	Draba_gracillima
	Draba_eriopoda
	Draba_elata
	Draba_kusnetzowii
	Draba_grandis_PAF
	Draba_nemorosa
	Draba_nemorosa_PAF
	Draba_dubia
	Draba_primuloides
	Draba_heilii
	Draba_bifurcata
	Draba_ussuriensis
	Draba_barbata
	Draba_oligosperma_PAF
	Draba_bruniifolia
	Draba_hispida
	Draba_breweri
	Draba_crassa
	Draba_micropetala_PAF
	Draba_crassifolia_PAF
	Draba_mulliganii
	Draba_simmonsii_PAF
	Draba_alpina_PAF
	Draba_arabisans
	Draba_glabella_PAF
	Draba_aurea_PAF
	Draba_rupestris_PAF
	Draba_macrocarpa
	Draba_helleriana
	Draba_ruaxes
	Draba_extensa
	Draba_boyacana
	Draba_thompsonii
	Draba_chamissonis_PAF
	Draba_arctogena_PAF
	Draba_bennettii
	Draba_dedeana
	Draba_matangensis
	Draba_pohlei
	Draba_hitchcockii
	Draba_kongboiana
	Draba_arctica_PAF
	Draba_murrayi
	Draba_asprella
	Draba_aureola
	Draba_borealis_PAF
	Draba_lonchocarpa_PAF
	Draba_corymbosa_PAF
	Draba_groenlandica
	Draba_lanceolata
	Draba_sphaerocarpa
	Draba_prozorovskii
	Draba_norvegica
	Draba_hirta
	Draba_paysonii
	Draba_porsildii
	Draba_pauciflora_PAF
	Draba_reptans
	Draba_lacaitae
	Draba_kananaskia
	Draba_hederifolia
	Draba_sibirica_PAF
	Draba_cappadocica
	Draba_elegans
	Draba_athoa
	Draba_scardica
	Draba_parnassica
	Draba_alyssoides
	Draba_ogilviensis
	Draba_stenopetala_PAF
	Draba_stenoloba_PAF
	Draba_kassii
	Draba_bhutanica
	Draba_corrugata
	Draba_affghanica
	Draba_aubrietioides
	Draba_mexicana
	Draba_aretioides
	Draba_alberti
	Draba_subalpina
	Draba_trinervis
	Draba_odudiana
	Draba_olgae
	Draba_cana_PAF
	Draba_glomerata
	Draba_involucrata
	Draba_depressa
	Draba_cuzcoensis
	Draba_confertifolia
	Draba_gilliesii
	Draba_eschscholtzii_PAF
	Draba_cryptantha
	Draba_demareei
	Draba_radicans
	Draba_juniperina
	Draba_mongolica
	Draba_splendens
	Draba_jorullensis
	Draba_pilosa_PAF
	Draba_ochroleuca_PAF
	Draba_scotteri
	Draba_macounii_PAF
	Draba_kluanei
	Draba_exunguiculata
	Draba_amoena
	Draba_fladnizensis_PAF
	Draba_turczaninovii
	Draba_incana_PAF
	Draba_incerta_PAF
	Draba_cinerea_PAF
	Draba_subcapitata_PAF
	Draba_palanderiana_PAF
	Draba_oblongata_PAF
	Draba_nivalis_PAF
	Draba_lactea_PAF
	Draba_fuhaiensis
	Draba_juvenilis_PAF
	Draba_longipes
	Draba_glacialis_PAF
	Draba_oxycarpa_PAF
	Draba_polyphylla
	Draba_cayouettei
	Draba_lichiangensis
	Draba_winterbottomii
	Draba_spectabilis
	Draba_kotschyi
	Draba_supranivalis
	Draba_sauteri
	Draba_subamplexicaulis
	Draba_maguirei
	Draba_aprica
	Draba_platycarpa
	Draba_australis
	Arabis_alpina
	Arabis_hirsuta
	Cochlearia_pyrenaica
	Lobularia_maritima
	Hesperis_matronalis
;
end;
begin trees;
	tree TREE1 = [&R] ((((Isatis_tinctoria[&length_range={2.406119904767653,24.19220382102127},height_95%_HPD={0.0,7.105427357601002E-15},rate_95%_HPD={0.001514188466604748,0.004961212982591386},length_95%_HPD={4.040409417969957,12.178438580062652},rate=0.003050307025140259,length=8.030719970735126,rate_median=0.0029081462598124393,length_median=7.807236597497983,height_median=3.552713678800501E-15,r…
end;
begin figtree;
	set appearance.backgroundColorAttribute="Default";
	set appearance.backgroundColour=#-1;
	set appearance.branchColorAttribute="User selection";
	set appearance.branchLineWidth=1.0;
	set appearance.branchMinLineWidth=0.0;
	set appearance.branchWidthAttribute="Fixed";
	set appearance.foregroundColour=#-16777216;
	set appearance.selectionColour=#-2144520576;
	set branchLabels.colorAttribute="User selection";
	set branchLabels.displayAttribute="Branch times";
	set branchLabels.fontName="sansserif";
	set branchLabels.fontSize=8;
	set branchLabels.fontStyle=0;
	set branchLabels.isShown=false;
	set branchLabels.significantDigits=4;
	set layout.expansion=1000;
	set layout.layoutType="RECTILINEAR";
	set layout.zoom=0;
	set legend.attribute="height";
	set legend.fontSize=10.0;
	set legend.isShown=false;
	set legend.significantDigits=4;
	set nodeBars.barWidth=4.0;
	set nodeBars.displayAttribute="height_95%_HPD";
	set nodeBars.isShown=true;
	set nodeLabels.colorAttribute="User selection";
	set nodeLabels.displayAttribute="height";
	set nodeLabels.fontName="sansserif";
	set nodeLabels.fontSize=12;
	set nodeLabels.fontStyle=0;
	set nodeLabels.isShown=true;
	set nodeLabels.significantDigits=2;
	set nodeShape.colourAttribute="User selection";
	set nodeShape.isShown=false;
	set nodeShape.minSize=10.0;
	set nodeShape.scaleType=Width;
	set nodeShape.shapeType=Circle;
	set nodeShape.size=4.0;
	set nodeShape.sizeAttribute="Fixed";
	set polarLayout.alignTipLabels=false;
	set polarLayout.angularRange=0;
	set polarLayout.rootAngle=0;
	set polarLayout.rootLength=100;
	set polarLayout.showRoot=true;
	set radialLayout.spread=0.0;
	set rectilinearLayout.alignTipLabels=false;
	set rectilinearLayout.curvature=0;
	set rectilinearLayout.rootLength=100;
	set scale.offsetAge=0.0;
	set scale.rootAge=1.0;
	set scale.scaleFactor=1.0;
	set scale.scaleRoot=false;
	set scaleAxis.automaticScale=true;
	set scaleAxis.fontSize=8.0;
	set scaleAxis.isShown=false;
	set scaleAxis.lineWidth=1.0;
	set scaleAxis.majorTicks=1.0;
	set scaleAxis.origin=0.0;
	set scaleAxis.reverseAxis=false;
	set scaleAxis.showGrid=true;
	set scaleBar.automaticScale=true;
	set scaleBar.fontSize=10.0;
	set scaleBar.isShown=true;
	set scaleBar.lineWidth=1.0;
	set scaleBar.scaleRange=0.0;
	set tipLabels.colorAttribute="User selection";
	set tipLabels.displayAttribute="Names";
	set tipLabels.fontName="sansserif";
	set tipLabels.fontSize=16;
	set tipLabels.fontStyle=0;
	set tipLabels.isShown=true;
	set tipLabels.significantDigits=4;
	set trees.order=true;
	set trees.orderType="decreasing";
	set trees.rooting=false;
	set trees.rootingType="User Selection";
	set trees.transform=false;
	set trees.transformType="cladogram";
end;
