# Supplementary material for: Evolutionary history of the Arctic flora
Source: Nat Commun. 2023 Jul 18;14:4021. doi: 10.1038/s41467-023-39555-6 (PMC10354081; doi:10.1038/s41467-023-39555-6)
Supplement: Supplementary file 8 — Source Data [file 41467_2023_39555_MOESM8_ESM.zip › Source Data/Supplementary Figure 2-27/Erigeron.tre]

#NEXUS
begin taxa;
	dimensions ntax=136;
	taxlabels
	Calendula_officinalis
	Chrysanthemum_indicum
	Chrysanthemum_coronarium
	Aster_batangensis
	Aster_homochlamydeus
	Aster_alpinus
	Neobrachyactis_obovata
	Neobrachyactis_roylei
	Aster_setchuenensis
	Aster_yunnanensis
	Aster_flaccidus
	Galatella_villosa
	Tripolium_pannonicum
	Galatella_dahurica
	Galatella_litvinovii
	Galatella_scoparia
	Bellis_perennis
	Bellis_annua
	Solidago_virgaurea
	Solidago_decurrens
	Eurybia_radula
	Symphyotrichum_novi_belgii
	Symphyotrichum_squamatum
	Erigeron_stanfordii
	Erigeron_hyssopifolius_PAF
	Erigeron_rhizomatus
	Erigeron_lepidopodus
	Erigeron_scoparioides
	Erigeron_elatus_PAF
	Erigeron_cinereus
	Erigeron_lonchophyllus_PAF
	Erigeron_flettii
	Erigeron_andicola
	Erigeron_humilis_PAF
	Erigeron_nivalis
	Erigeron_hyperboreus_PAF
	Erigeron_simplex
	Erigeron_grandiflorus
	Erigeron_miyabeanus
	Erigeron_uniflorus_PAF
	Erigeron_altaicus
	Erigeron_breviscapus
	Erigeron_eriocephalus_PAF
	Erigeron_alpiniformis_PAF
	Erigeron_atticus
	Erigeron_borealis_PAF
	Erigeron_elongatus
	Erigeron_acris_PAF
	Erigeron_thunbergii
	Erigeron_morrisonensis
	Erigeron_hyrcanicus
	Erigeron_caucasicus
	Erigeron_muirii_PAF
	Erigeron_porsildii_PAF
	Erigeron_leibergii
	Erigeron_aureus
	Erigeron_argentatus
	Erigeron_utahensis
	Erigeron_corymbosus
	Erigeron_pinnatus
	Erigeron_maximus
	Erigeron_fernandezianus
	Erigeron_luxurians
	Erigeron_sumatrensis
	Erigeron_rosulatus
	Erigeron_ecuadoriensis
	Erigeron_coronarius
	Erigeron_fraternus
	Erigeron_galeotii
	Erigeron_bellioides
	Erigeron_thrincioides
	Erigeron_cuneifolius
	Erigeron_procumbens
	Erigeron_longipes
	Erigeron_fasciculatus
	Erigeron_bellidiastroides
	Erigeron_veracruzensis
	Erigeron_dryophyllus
	Erigeron_glabellus_PAF
	Erigeron_dissectus
	Erigeron_jamaicensis
	Erigeron_quercifolius
	Erigeron_philadelphicus
	Erigeron_karvinskianus
	Erigeron_religiosus
	Erigeron_pumilus
	Erigeron_bellidiastrum
	Erigeron_geiseri
	Erigeron_tenuis
	Erigeron_strigosus
	Erigeron_annuus
	Erigeron_pulchellus
	Erigeron_leiomerus
	Erigeron_ursinus
	Erigeron_scopulinus
	Erigeron_divergens
	Erigeron_flagellaris
	Erigeron_socorrensis
	Erigeron_canadensis
	Erigeron_leptorhizon
	Erigeron_pacalis
	Erigeron_glaucus
	Erigeron_clokeyi
	Erigeron_kachinensis
	Erigeron_caespitosus
	Erigeron_subtrinervis
	Erigeron_formosissimus
	Erigeron_speciosus
	Erigeron_eruptens
	Erigeron_wislizenii
	Erigeron_podophyllus
	Erigeron_neomexicanus
	Erigeron_lackschewitzii
	Erigeron_ochroleucus_PAF
	Erigeron_filifolius
	Erigeron_evermannii
	Erigeron_foliosus
	Erigeron_inornatus
	Erigeron_denalii_PAF
	Erigeron_pallens
	Erigeron_purpuratus_PAF
	Erigeron_lanatus
	Erigeron_vagus
	Erigeron_compositus_PAF
	Erigeron_aliceae
	Erigeron_eatonii
	Erigeron_barbellulatus
	Erigeron_tener
	Erigeron_linearis
	Erigeron_aphanactis
	Erigeron_tweedyi
	Erigeron_arenarioides
	Erigeron_pygmaeus
	Erigeron_poliospermus
	Erigeron_glacialis
	Erigeron_peregrinus_PAF
;
end;
begin trees;
	tree TREE1 = [&R] ((Calendula_officinalis[&length_range={8.481126616083442,49.98199906485262},height_95%_HPD={7.105427357601002E-15,2.1316282072803006E-14},rate_95%_HPD={0.001541533916400663,0.005056718799735878},length_95%_HPD={12.874959635815005,36.144632112762686},rate=0.0031595110246354086,length=24.11810893412802,rate_median=0.0030129815836259766,length_median=23.330858862220893,height_media…
end;
begin figtree;
	set appearance.backgroundColorAttribute="Default";
	set appearance.backgroundColour=#-1;
	set appearance.branchColorAttribute="User selection";
	set appearance.branchLineWidth=1.0;
	set appearance.branchMinLineWidth=0.0;
	set appearance.branchWidthAttribute="Fixed";
	set appearance.foregroundColour=#-16777216;
	set appearance.selectionColour=#-2144520576;
	set branchLabels.colorAttribute="User selection";
	set branchLabels.displayAttribute="Branch times";
	set branchLabels.fontName="sansserif";
	set branchLabels.fontSize=8;
	set branchLabels.fontStyle=0;
	set branchLabels.isShown=false;
	set branchLabels.significantDigits=4;
	set layout.expansion=1000;
	set layout.layoutType="RECTILINEAR";
	set layout.zoom=0;
	set legend.attribute="height";
	set legend.fontSize=10.0;
	set legend.isShown=false;
	set legend.significantDigits=4;
	set nodeBars.barWidth=4.0;
	set nodeBars.displayAttribute="height_95%_HPD";
	set nodeBars.isShown=true;
	set nodeLabels.colorAttribute="User selection";
	set nodeLabels.displayAttribute="height";
	set nodeLabels.fontName="sansserif";
	set nodeLabels.fontSize=12;
	set nodeLabels.fontStyle=0;
	set nodeLabels.isShown=true;
	set nodeLabels.significantDigits=2;
	set nodeShape.colourAttribute="User selection";
	set nodeShape.isShown=false;
	set nodeShape.minSize=10.0;
	set nodeShape.scaleType=Width;
	set nodeShape.shapeType=Circle;
	set nodeShape.size=4.0;
	set nodeShape.sizeAttribute="Fixed";
	set polarLayout.alignTipLabels=false;
	set polarLayout.angularRange=0;
	set polarLayout.rootAngle=0;
	set polarLayout.rootLength=100;
	set polarLayout.showRoot=true;
	set radialLayout.spread=0.0;
	set rectilinearLayout.alignTipLabels=false;
	set rectilinearLayout.curvature=0;
	set rectilinearLayout.rootLength=100;
	set scale.offsetAge=0.0;
	set scale.rootAge=1.0;
	set scale.scaleFactor=1.0;
	set scale.scaleRoot=false;
	set scaleAxis.automaticScale=true;
	set scaleAxis.fontSize=8.0;
	set scaleAxis.isShown=false;
	set scaleAxis.lineWidth=1.0;
	set scaleAxis.majorTicks=1.0;
	set scaleAxis.origin=0.0;
	set scaleAxis.reverseAxis=false;
	set scaleAxis.showGrid=true;
	set scaleBar.automaticScale=true;
	set scaleBar.fontSize=10.0;
	set scaleBar.isShown=true;
	set scaleBar.lineWidth=1.0;
	set scaleBar.scaleRange=0.0;
	set tipLabels.colorAttribute="User selection";
	set tipLabels.displayAttribute="Names";
	set tipLabels.fontName="sansserif";
	set tipLabels.fontSize=16;
	set tipLabels.fontStyle=0;
	set tipLabels.isShown=true;
	set tipLabels.significantDigits=4;
	set trees.order=true;
	set trees.orderType="decreasing";
	set trees.rooting=false;
	set trees.rootingType="User Selection";
	set trees.transform=false;
	set trees.transformType="cladogram";
end;
