# Supplementary material for: Evolutionary history of the Arctic flora
Source: Nat Commun. 2023 Jul 18;14:4021. doi: 10.1038/s41467-023-39555-6 (PMC10354081; doi:10.1038/s41467-023-39555-6)
Supplement: Supplementary file 8 — Source Data [file 41467_2023_39555_MOESM8_ESM.zip › Source Data/Supplementary Figure 2-27/Euphrasia.tre]

#NEXUS
begin taxa;
	dimensions ntax=83;
	taxlabels
	Pedicularis_yezoensis
	Euphrasia_chrysantha
	Euphrasia_scabra
	Euphrasia_hookeri
	Euphrasia_formosissima
	Euphrasia_fedtschenkoana
	Euphrasia_dinarica
	Euphrasia_christii
	Euphrasia_alpina
	Euphrasia_minima
	Euphrasia_inopinata
	Euphrasia_sinuata
	Euphrasia_cisalpina
	Euphrasia_mollis_PAF
	Euphrasia_fennica
	Euphrasia_salisburgensis_PAF
	Euphrasia_hyperborea_PAF
	Euphrasia_marshallii
	Euphrasia_arctica_PAF
	Euphrasia_micrantha
	Euphrasia_foulaensis
	Euphrasia_officinalis
	Euphrasia_wettsteinii_PAF
	Euphrasia_pseudokerneri
	Euphrasia_tatarica
	Euphrasia_hudsoniana_PAF
	Euphrasia_cambrica
	Euphrasia_campbellae
	Euphrasia_frigida_PAF
	Euphrasia_stricta_PAF
	Euphrasia_ostenfeldii
	Euphrasia_confusa
	Euphrasia_heslop_harrisonii
	Euphrasia_rotundifolia
	Euphrasia_tetraquetra
	Euphrasia_maximowiczii
	Euphrasia_pectinata
	Euphrasia_yezoensis
	Euphrasia_regelii
	Euphrasia_kashmiriana
	Euphrasia_matsumurae
	Euphrasia_insignis
	Euphrasia_callosa
	Euphrasia_mirabilis
	Euphrasia_antarctica
	Euphrasia_collina
	Euphrasia_phragmostoma
	Euphrasia_alsa
	Euphrasia_disperma
	Euphrasia_revoluta
	Euphrasia_cockayniana
	Euphrasia_cuneata
	Euphrasia_multifolia
	Euphrasia_tricuspidata
	Euphrasia_nemorosa
	Euphrasia_kerneri
	Euphrasia_spectabilis
	Euphrasia_disjuncta_PAF
	Euphrasia_marchesettii
	Euphrasia_picta
	Euphrasia_subarctica_PAF
	Euphrasia_anglica
	Euphrasia_rivularis
	Euphrasia_vigursii
	Euphrasia_scottica
	Euphrasia_parviflora_PAF
	Euphrasia_rostkoviana
	Euphrasia_hirtella
	Euphrasia_borneensis
	Euphrasia_suborbicularis
	Euphrasia_oakesii
	Euphrasia_randii
	Euphrasia_grandiflora
	Euphrasia_sevanensis
	Euphrasia_taurica
	Euphrasia_petiolaris
	Euphrasia_tarokoana
	Euphrasia_philippinensis
	Euphrasia_nankotaizanensis
	Euphrasia_transmorrisonensis
	Euphrasia_durietziana
	Tozzia_alpina
	Bartsia_trixago
;
end;
begin trees;
	tree TREE1 = [&R] (Pedicularis_yezoensis[&length_range={9.696698106321735,35.01531891686744},height_95%_HPD={0.0,1.0658141036401503E-14},rate_95%_HPD={0.004439940315361977,0.011957032974784372},length_95%_HPD={15.822918486255919,30.019267740666702},rate=0.007954106912727216,length=23.289336811763356,rate_median=0.00780514115409762,length_median=23.562882244810385,height_median=3.552713678800501E-…
end;
begin figtree;
	set appearance.backgroundColorAttribute="Default";
	set appearance.backgroundColour=#-1;
	set appearance.branchColorAttribute="User selection";
	set appearance.branchLineWidth=1.0;
	set appearance.branchMinLineWidth=0.0;
	set appearance.branchWidthAttribute="Fixed";
	set appearance.foregroundColour=#-16777216;
	set appearance.selectionColour=#-2144520576;
	set branchLabels.colorAttribute="User selection";
	set branchLabels.displayAttribute="Branch times";
	set branchLabels.fontName="sansserif";
	set branchLabels.fontSize=8;
	set branchLabels.fontStyle=0;
	set branchLabels.isShown=false;
	set branchLabels.significantDigits=4;
	set layout.expansion=1000;
	set layout.layoutType="RECTILINEAR";
	set layout.zoom=0;
	set legend.attribute=null;
	set legend.fontSize=10.0;
	set legend.isShown=false;
	set legend.significantDigits=4;
	set nodeBars.barWidth=4.0;
	set nodeBars.displayAttribute="height_95%_HPD";
	set nodeBars.isShown=true;
	set nodeLabels.colorAttribute="User selection";
	set nodeLabels.displayAttribute="height";
	set nodeLabels.fontName="sansserif";
	set nodeLabels.fontSize=12;
	set nodeLabels.fontStyle=0;
	set nodeLabels.isShown=true;
	set nodeLabels.significantDigits=4;
	set nodeShape.colourAttribute=null;
	set nodeShape.isShown=false;
	set nodeShape.minSize=10.0;
	set nodeShape.scaleType=Width;
	set nodeShape.shapeType=Circle;
	set nodeShape.size=4.0;
	set nodeShape.sizeAttribute=null;
	set polarLayout.alignTipLabels=false;
	set polarLayout.angularRange=0;
	set polarLayout.rootAngle=0;
	set polarLayout.rootLength=100;
	set polarLayout.showRoot=true;
	set radialLayout.spread=0.0;
	set rectilinearLayout.alignTipLabels=false;
	set rectilinearLayout.curvature=0;
	set rectilinearLayout.rootLength=100;
	set scale.offsetAge=0.0;
	set scale.rootAge=1.0;
	set scale.scaleFactor=1.0;
	set scale.scaleRoot=false;
	set scaleAxis.automaticScale=true;
	set scaleAxis.fontSize=8.0;
	set scaleAxis.isShown=false;
	set scaleAxis.lineWidth=1.0;
	set scaleAxis.majorTicks=1.0;
	set scaleAxis.origin=0.0;
	set scaleAxis.reverseAxis=false;
	set scaleAxis.showGrid=true;
	set scaleBar.automaticScale=true;
	set scaleBar.fontSize=10.0;
	set scaleBar.isShown=true;
	set scaleBar.lineWidth=1.0;
	set scaleBar.scaleRange=0.0;
	set tipLabels.colorAttribute="User selection";
	set tipLabels.displayAttribute="Names";
	set tipLabels.fontName="sansserif";
	set tipLabels.fontSize=16;
	set tipLabels.fontStyle=0;
	set tipLabels.isShown=true;
	set tipLabels.significantDigits=4;
	set trees.order=true;
	set trees.orderType="decreasing";
	set trees.rooting=false;
	set trees.rootingType="User Selection";
	set trees.transform=false;
	set trees.transformType="cladogram";
end;
