# Supplementary material for: Evolutionary history of the Arctic flora
Source: Nat Commun. 2023 Jul 18;14:4021. doi: 10.1038/s41467-023-39555-6 (PMC10354081; doi:10.1038/s41467-023-39555-6)
Supplement: Supplementary file 8 — Source Data [file 41467_2023_39555_MOESM8_ESM.zip › Source Data/Supplementary Figure 2-27/Festuca.tre]

#NEXUS
begin taxa;
	dimensions ntax=88;
	taxlabels
	Secale_cereale
	Brachypodium_distachyon
	Avena_eriantha
	Deschampsia_cespitosa
	Dactylis_hispanica
	Lamarckia_aurea
	Desmazeria_sicula
	Catapodium_rigidum
	Monerma_cylindrica
	Parapholis_incurva
	Sphenopus_divaricatus
	Cynosurus_echinatus
	Festuca_calligera
	Festuca_parodiana
	Festuca_andicola
	Festuca_nardifolia
	Festuca_orthophylla
	Festuca_flacca
	Festuca_rubra_subsp_pruinosa
	Festuca_rubra
	Festuca_rifana
	Festuca_iberica
	Festuca_juncifolia
	Festuca_luciarum
	Festuca_coxii
	Festuca_petraea
	Festuca_francoi
	Festuca_jubata
	Vulpia_octoflora
	Vulpia_microstachys
	Festuca_matthewsii
	Festuca_novae_zelandiae
	Festuca_eskia
	Festuca_quadriflora
	Festuca_paniculata
	Festuca_durandoi
	Festuca_pratensis
	Lolium_perenne
	Lolium_multiflorum
	Lolium_temulentum
	Festuca_lasto
	Festuca_pseudeskia
	Festuca_argentina
	Festuca_modesta
	Festuca_altaica_PAF
	Festuca_dimorpha
	Festuca_purpurascens
	Festuca_subantarctica
	Festuca_vaginalis
	Festuca_edlundiae_PAF
	Festuca_chimborazensis
	Festuca_clementei
	Festuca_brachyphylla_PAF
	Festuca_baffinensis_PAF
	Festuca_capillifolia
	Festuca_borderei
	Festuca_pyrenaica
	Festuca_occidentalis
	Vulpia_unilateralis
	Vulpia_geniculata
	Vulpia_fasciculata
	Vulpia_sicula
	Vulpia_membranacea
	Festuca_elata
	Festuca_violacea
	Festuca_norica
	Festuca_amethystina
	Festuca_melanopsis
	Festuca_richardsonii_PAF
	Festuca_frigida
	Festuca_longiauriculata
	Festuca_ovina_PAF
	Festuca_intercedens
	Festuca_aragonensis
	Festuca_hystrix
	Festuca_hyperborea_PAF
	Festuca_alpina
	Festuca_halleri
	Festuca_saximontana_PAF
	Festuca_brevissima_PAF
	Festuca_idahoensis
	Festuca_viviparoidea_PAF
	Festuca_laevigata
	Festuca_valesiaca
	Festuca_hephaestophila
	Dielsiochloa_floribunda
	Poa_infirma
	Puccinellia_distans
;
end;
begin trees;
	tree TREE1 = [&R] ((Secale_cereale[&length_range={18.57150004483537,40.058111899093035},height_95%_HPD={0.0,1.4210854715202004E-14},rate_95%_HPD={0.001886634669728607,0.0033903585366439424},length_95%_HPD={23.714849335983907,36.54939765317233},rate=0.0026316054412866335,length=30.03606674837416,rate_median=0.002591494920434199,length_median=29.889508214065433,height_median=7.105427357601002E-15,r…
end;
begin figtree;
	set appearance.backgroundColorAttribute="Default";
	set appearance.backgroundColour=#-1;
	set appearance.branchColorAttribute="User selection";
	set appearance.branchLineWidth=1.0;
	set appearance.branchMinLineWidth=0.0;
	set appearance.branchWidthAttribute="Fixed";
	set appearance.foregroundColour=#-16777216;
	set appearance.selectionColour=#-2144520576;
	set branchLabels.colorAttribute="User selection";
	set branchLabels.displayAttribute="Branch times";
	set branchLabels.fontName="sansserif";
	set branchLabels.fontSize=8;
	set branchLabels.fontStyle=0;
	set branchLabels.isShown=false;
	set branchLabels.significantDigits=4;
	set layout.expansion=1000;
	set layout.layoutType="RECTILINEAR";
	set layout.zoom=0;
	set legend.attribute="height";
	set legend.fontSize=10.0;
	set legend.isShown=false;
	set legend.significantDigits=4;
	set nodeBars.barWidth=4.0;
	set nodeBars.displayAttribute="height_95%_HPD";
	set nodeBars.isShown=true;
	set nodeLabels.colorAttribute="User selection";
	set nodeLabels.displayAttribute="Node ages";
	set nodeLabels.fontName="sansserif";
	set nodeLabels.fontSize=12;
	set nodeLabels.fontStyle=0;
	set nodeLabels.isShown=true;
	set nodeLabels.significantDigits=2;
	set nodeShape.colourAttribute="User selection";
	set nodeShape.isShown=false;
	set nodeShape.minSize=10.0;
	set nodeShape.scaleType=Width;
	set nodeShape.shapeType=Circle;
	set nodeShape.size=4.0;
	set nodeShape.sizeAttribute="Fixed";
	set polarLayout.alignTipLabels=false;
	set polarLayout.angularRange=0;
	set polarLayout.rootAngle=0;
	set polarLayout.rootLength=100;
	set polarLayout.showRoot=true;
	set radialLayout.spread=0.0;
	set rectilinearLayout.alignTipLabels=false;
	set rectilinearLayout.curvature=0;
	set rectilinearLayout.rootLength=100;
	set scale.offsetAge=0.0;
	set scale.rootAge=1.0;
	set scale.scaleFactor=1.0;
	set scale.scaleRoot=false;
	set scaleAxis.automaticScale=true;
	set scaleAxis.fontSize=8.0;
	set scaleAxis.isShown=false;
	set scaleAxis.lineWidth=1.0;
	set scaleAxis.majorTicks=1.0;
	set scaleAxis.origin=0.0;
	set scaleAxis.reverseAxis=false;
	set scaleAxis.showGrid=true;
	set scaleBar.automaticScale=true;
	set scaleBar.fontSize=10.0;
	set scaleBar.isShown=true;
	set scaleBar.lineWidth=1.0;
	set scaleBar.scaleRange=0.0;
	set tipLabels.colorAttribute="User selection";
	set tipLabels.displayAttribute="Names";
	set tipLabels.fontName="sansserif";
	set tipLabels.fontSize=16;
	set tipLabels.fontStyle=0;
	set tipLabels.isShown=true;
	set tipLabels.significantDigits=4;
	set trees.order=true;
	set trees.orderType="decreasing";
	set trees.rooting=false;
	set trees.rootingType="User Selection";
	set trees.transform=false;
	set trees.transformType="cladogram";
end;
