# Supplementary material for: Evolutionary history of the Arctic flora
Source: Nat Commun. 2023 Jul 18;14:4021. doi: 10.1038/s41467-023-39555-6 (PMC10354081; doi:10.1038/s41467-023-39555-6)
Supplement: Supplementary file 8 — Source Data [file 41467_2023_39555_MOESM8_ESM.zip › Source Data/Supplementary Figure 2-27/Oxytropis.tre]

#NEXUS
begin taxa;
	dimensions ntax=98;
	taxlabels
	Oxytropis_takhti_soleimanii
	Oxytropis_pilosa
	Oxytropis_jabalambrensis
	Oxytropis_pallasii
	Oxytropis_engizekensis
	Oxytropis_sivehensis
	Oxytropis_persica
	Oxytropis_albana
	Oxytropis_lapponica
	Oxytropis_glabra
	Oxytropis_hirsutiuscula
	Oxytropis_sojakii
	Oxytropis_caraganetorum
	Oxytropis_riparia
	Oxytropis_kordkoyensis
	Oxytropis_indurata
	Oxytropis_masanderanensis
	Oxytropis_neorechingeriana
	Oxytropis_cinerea
	Oxytropis_sabzavarensis
	Oxytropis_guilanica
	Oxytropis_aellenii
	Oxytropis_javaherdehi
	Oxytropis_rhodontha
	Oxytropis_humifusa
	Oxytropis_bakhtiarica
	Oxytropis_shirkuhi
	Oxytropis_aucherii
	Oxytropis_argyroleuca
	Oxytropis_fominii
	Oxytropis_kotschyana
	Oxytropis_kopetdaghensis
	Oxytropis_deflexa
	Oxytropis_amethystea
	Oxytropis_carinthiaca
	Oxytropis_jacquinii
	Oxytropis_carpatica
	Oxytropis_neglecta
	Oxytropis_sata_kandaonensis
	Oxytropis_afghanica
	Oxytropis_platonychia
	Oxytropis_savellanica
	Oxytropis_melanocalyx
	Oxytropis_williamsii
	Oxytropis_tatarica
	Oxytropis_andersii
	Oxytropis_pumilio
	Oxytropis_retusa
	Oxytropis_hidakamontana
	Oxytropis_exserta
	Oxytropis_sordida
	Oxytropis_evenorum
	Oxytropis_coerulea
	Oxytropis_triflora
	Oxytropis_campestris
	Oxytropis_maydelliana
	Oxytropis_myriophylla
	Oxytropis_lanata
	Oxytropis_semiglobosa
	Oxytropis_lambertii
	Oxytropis_sericea
	Oxytropis_nana
	Oxytropis_oreophila
	Oxytropis_sachalinensis
	Oxytropis_borealis
	Oxytropis_vassilczenkoi
	Oxytropis_ochotensis
	Oxytropis_middendorffii
	Oxytropis_splendens
	Oxytropis_adamsiana
	Oxytropis_lazica
	Oxytropis_czukotica
	Oxytropis_sverdrupii
	Oxytropis_bellii
	Oxytropis_verticillaris
	Oxytropis_filiformis
	Oxytropis_ciliata
	Oxytropis_ochrantha
	Oxytropis_inschanica
	Oxytropis_podocarpa
	Oxytropis_arctobia
	Oxytropis_besseyi
	Oxytropis_gorodkovii
	Oxytropis_nigrescens
	Oxytropis_giraldii
	Oxytropis_mertensiana
	Oxytropis_mandshurica
	Oxytropis_oxyphylla
	Oxytropis_arctica
	Oxytropis_erecta
	Oxytropis_revoluta
	Oxytropis_merkensis
	Oxytropis_densa
	Astragalus_daenensis
	Astragalus_yazdii
	Astragalus_penetratus
	Podlechiella_vogelii
	Colutea_persica
;
end;
begin trees;
	tree TREE1 = [&R] ((((((Oxytropis_takhti_soleimanii[&length_range={0.24753959368729597,7.219905061126182},height_95%_HPD={0.0,7.105427357601002E-15},rate_95%_HPD={3.716787543329652E-5,0.0015601238613344845},length_95%_HPD={0.7663874442997206,4.606425803776038},rate=6.801410134314935E-4,length=2.585061886455855,rate_median=5.771935103912357E-4,length_median=2.490029604092092,height_median=3.552713…
end;
begin figtree;
	set appearance.backgroundColorAttribute="Default";
	set appearance.backgroundColour=#-1;
	set appearance.branchColorAttribute="User selection";
	set appearance.branchLineWidth=1.0;
	set appearance.branchMinLineWidth=0.0;
	set appearance.branchWidthAttribute="Fixed";
	set appearance.foregroundColour=#-16777216;
	set appearance.selectionColour=#-2144520576;
	set branchLabels.colorAttribute="User selection";
	set branchLabels.displayAttribute="Branch times";
	set branchLabels.fontName="sansserif";
	set branchLabels.fontSize=8;
	set branchLabels.fontStyle=0;
	set branchLabels.isShown=false;
	set branchLabels.significantDigits=4;
	set layout.expansion=0;
	set layout.layoutType="RECTILINEAR";
	set layout.zoom=466;
	set legend.attribute=null;
	set legend.fontSize=10.0;
	set legend.isShown=false;
	set legend.significantDigits=4;
	set nodeBars.barWidth=4.0;
	set nodeBars.displayAttribute="height_95%_HPD";
	set nodeBars.isShown=true;
	set nodeLabels.colorAttribute="User selection";
	set nodeLabels.displayAttribute="height";
	set nodeLabels.fontName="sansserif";
	set nodeLabels.fontSize=10;
	set nodeLabels.fontStyle=0;
	set nodeLabels.isShown=true;
	set nodeLabels.significantDigits=2;
	set nodeShape.colourAttribute=null;
	set nodeShape.isShown=false;
	set nodeShape.minSize=10.0;
	set nodeShape.scaleType=Width;
	set nodeShape.shapeType=Circle;
	set nodeShape.size=4.0;
	set nodeShape.sizeAttribute=null;
	set polarLayout.alignTipLabels=false;
	set polarLayout.angularRange=0;
	set polarLayout.rootAngle=0;
	set polarLayout.rootLength=100;
	set polarLayout.showRoot=true;
	set radialLayout.spread=0.0;
	set rectilinearLayout.alignTipLabels=false;
	set rectilinearLayout.curvature=0;
	set rectilinearLayout.rootLength=100;
	set scale.offsetAge=0.0;
	set scale.rootAge=1.0;
	set scale.scaleFactor=1.0;
	set scale.scaleRoot=false;
	set scaleAxis.automaticScale=true;
	set scaleAxis.fontSize=8.0;
	set scaleAxis.isShown=false;
	set scaleAxis.lineWidth=1.0;
	set scaleAxis.majorTicks=1.0;
	set scaleAxis.origin=0.0;
	set scaleAxis.reverseAxis=false;
	set scaleAxis.showGrid=true;
	set scaleBar.automaticScale=true;
	set scaleBar.fontSize=10.0;
	set scaleBar.isShown=true;
	set scaleBar.lineWidth=1.0;
	set scaleBar.scaleRange=0.0;
	set tipLabels.colorAttribute="User selection";
	set tipLabels.displayAttribute="Names";
	set tipLabels.fontName="sansserif";
	set tipLabels.fontSize=12;
	set tipLabels.fontStyle=0;
	set tipLabels.isShown=true;
	set tipLabels.significantDigits=4;
	set trees.order=true;
	set trees.orderType="decreasing";
	set trees.rooting=false;
	set trees.rootingType="User Selection";
	set trees.transform=false;
	set trees.transformType="cladogram";
end;
