# Supplementary material for: Evolutionary history of the Arctic flora
Source: Nat Commun. 2023 Jul 18;14:4021. doi: 10.1038/s41467-023-39555-6 (PMC10354081; doi:10.1038/s41467-023-39555-6)
Supplement: Supplementary file 8 — Source Data [file 41467_2023_39555_MOESM8_ESM.zip › Source Data/Supplementary Figure 2-27/Packera.tre]

#NEXUS
begin taxa;
	dimensions ntax=43;
	taxlabels
	Senecio_multilobatus
	Senecio_sanguisorboides
	Senecio_bellidifolius
	Senecio_cymbalarioides
	Senecio_cymbalaria
	Senecio_pauciflorus
	Senecio_bernardinus
	Packera_glabella
	Packera_montereyana
	Packera_flettii
	Packera_ganderi
	Packera_breweri
	Packera_bolanderi
	Packera_sanguisorbae
	Packera_zimapanica
	Packera_hyperborealis
	Packera_pauciflora
	Packera_quaerens
	Packera_streptanthifolia
	Packera_millefolia
	Packera_eurycephala
	Packera_layneae
	Packera_aurea
	Packera_pseudaurea
	Packera_obovata
	Packera_neomexicana
	Packera_quercetorum
	Packera_hartiana
	Senecio_glabellus
	Senecio_lugens
	Senecio_serra
	Senecio_zimapanicus
	Senecio_sphaerocephalus
	Senecio_eremophilus
	Senecio_actinella
	Senecio_douglasii
	Senecio_loratifolius
	Senecio_costaricensis
	Senecio_neowebsteri
	Senecio_pseudo_arnica
	Senecio_atropurpureus
	Pericallis_cruenta
	Senecio_jacobaea
;
end;
begin trees;
	tree TREE1 = [&R] (((((Senecio_multilobatus[&length_range={0.015061069442647401,15.848138220738008},height_95%_HPD={0.0,7.105427357601002E-15},rate_95%_HPD={1.391539450770791E-5,0.004217679174597689},length_95%_HPD={0.043667760622561905,7.70582384948934},rate=0.0013719397596523525,length=2.9993205996121843,rate_median=8.428404034850217E-4,length_median=2.3459861667564486,height_median=3.552713678…
end;
begin figtree;
	set appearance.backgroundColorAttribute="Default";
	set appearance.backgroundColour=#-1;
	set appearance.branchColorAttribute="User selection";
	set appearance.branchLineWidth=1.0;
	set appearance.branchMinLineWidth=0.0;
	set appearance.branchWidthAttribute="Fixed";
	set appearance.foregroundColour=#-16777216;
	set appearance.selectionColour=#-2144520576;
	set branchLabels.colorAttribute="User selection";
	set branchLabels.displayAttribute="Branch times";
	set branchLabels.fontName="sansserif";
	set branchLabels.fontSize=8;
	set branchLabels.fontStyle=0;
	set branchLabels.isShown=false;
	set branchLabels.significantDigits=4;
	set layout.expansion=241;
	set layout.layoutType="RECTILINEAR";
	set layout.zoom=0;
	set legend.attribute=null;
	set legend.fontSize=10.0;
	set legend.isShown=false;
	set legend.significantDigits=4;
	set nodeBars.barWidth=4.0;
	set nodeBars.displayAttribute="height_95%_HPD";
	set nodeBars.isShown=true;
	set nodeLabels.colorAttribute="User selection";
	set nodeLabels.displayAttribute="height";
	set nodeLabels.fontName="sansserif";
	set nodeLabels.fontSize=10;
	set nodeLabels.fontStyle=0;
	set nodeLabels.isShown=true;
	set nodeLabels.significantDigits=2;
	set nodeShape.colourAttribute=null;
	set nodeShape.isShown=false;
	set nodeShape.minSize=10.0;
	set nodeShape.scaleType=Width;
	set nodeShape.shapeType=Circle;
	set nodeShape.size=4.0;
	set nodeShape.sizeAttribute=null;
	set polarLayout.alignTipLabels=false;
	set polarLayout.angularRange=0;
	set polarLayout.rootAngle=0;
	set polarLayout.rootLength=100;
	set polarLayout.showRoot=true;
	set radialLayout.spread=0.0;
	set rectilinearLayout.alignTipLabels=false;
	set rectilinearLayout.curvature=0;
	set rectilinearLayout.rootLength=100;
	set scale.offsetAge=0.0;
	set scale.rootAge=1.0;
	set scale.scaleFactor=1.0;
	set scale.scaleRoot=false;
	set scaleAxis.automaticScale=true;
	set scaleAxis.fontSize=8.0;
	set scaleAxis.isShown=false;
	set scaleAxis.lineWidth=1.0;
	set scaleAxis.majorTicks=1.0;
	set scaleAxis.origin=0.0;
	set scaleAxis.reverseAxis=false;
	set scaleAxis.showGrid=true;
	set scaleBar.automaticScale=true;
	set scaleBar.fontSize=10.0;
	set scaleBar.isShown=true;
	set scaleBar.lineWidth=1.0;
	set scaleBar.scaleRange=0.0;
	set tipLabels.colorAttribute="User selection";
	set tipLabels.displayAttribute="Names";
	set tipLabels.fontName="sansserif";
	set tipLabels.fontSize=12;
	set tipLabels.fontStyle=0;
	set tipLabels.isShown=true;
	set tipLabels.significantDigits=4;
	set trees.order=true;
	set trees.orderType="decreasing";
	set trees.rooting=false;
	set trees.rootingType="User Selection";
	set trees.transform=false;
	set trees.transformType="cladogram";
end;
