# Supplementary material for: Evolutionary history of the Arctic flora
Source: Nat Commun. 2023 Jul 18;14:4021. doi: 10.1038/s41467-023-39555-6 (PMC10354081; doi:10.1038/s41467-023-39555-6)
Supplement: Supplementary file 8 — Source Data [file 41467_2023_39555_MOESM8_ESM.zip › Source Data/Supplementary Figure 2-27/Papaver.tre]

#NEXUS
begin taxa;
	dimensions ntax=25;
	taxlabels
	Meconopsis_integrifolia
	Papaver_microcarpum
	Papaver_alboroseum
	Papaver_walpolei
	Papaver_mcconnellii
	Papaver_croceum
	Papaver_alaskanum
	Papaver_saichanense
	Papaver_anjuicum_PAF
	Papaver_schamurinii
	Papaver_hultenii
	Papaver_lapponicum
	Papaver_alpinum
	Papaver_tianschanicum
	Papaver_nudicaule_PAF
	Papaver_macounii
	Papaver_radicatum
	Papaver_miyabeanum
	Papaver_amurense
	Papaver_anomalum
	Papaver_cornwallisense
	Papaver_pseudoradicatum
	Papaver_angustifolium
	Papaver_dahlianum
	Papaver_detritophilum_PAF
;
end;

begin trees;
	tree TREE1 = [&R] (Meconopsis_integrifolia[&length_range={24.669469618671943,39.7235146224047},height_95%_HPD={0.0,7.105427357601002E-15},rate_95%_HPD={4.10720324700861E-6,0.001186886506159519},length_95%_HPD={27.915326909630018,35.70481778170282},rate=6.561201759240418E-4,length=32.012372255492295,rate_median=6.641632240377523E-4,length_median=31.989865628763436,height_median=3.552713678800501E-15,rate_range={6.138558824295341E-8,0.001703125670301035},height_range={0.0,1.4210854715202004E-14},height=3.483879851273741E-15]:31.989865628763436,((((Papaver_microcarpum[&length_range={0.0019276043331323937,5.87035435090381},height_95%_HPD={0.0,7.105427357601002E-15},rate_95%_HPD={1.6384596330633576E-7,9.543711801938999E-4},length_95%_HPD={0.0242843330862819,3.2313912992849163},rate=3.3126749686628824E-4,length=1.2841670007851083,rate_median=2.3748729338511038E-4,length_median=1.0542837355216266,height_median=3.552713678800501E-15,rate_range={1.6384596330633576E-7,0.0036131119602106367},height_range={0.0,2.1316282072803006E-14},height=3.5069724901859446E-15]:1.051577258977506,Papaver_alboroseum[&length_range={0.005159965939499113,5.87035435090381},height_95%_HPD={0.0,7.105427357601002E-15},rate_95%_HPD={2.29850297674834E-5,0.0015279898760445594},length_95%_HPD={0.029052409601444583,3.241434567570782},rate=6.084312229036064E-4,length=1.2989606561993203,rate_median=4.915512697943848E-4,length_median=1.0658806430442396,height_median=3.552713678800501E-15,rate_range={2.3786658984584015E-6,0.006443075714814799},height_range={0.0,2.1316282072803006E-14},height=3.512301560704145E-15]:1.051577258977506)[&length_range={0.014048781660330079,7.400636882651051},rate_95%_HPD={4.2529397397233785E-5,0.0012729424436608247},length_95%_HPD={0.3562172487553892,5.123816735100465},length=2.7674561273152674,posterior=0.97025,height_median=1.0515772589775096,rate_range={1.899489493360059E-9,0.004685560332934724},height_range={0.0051599659395051845,5.870354350903817},height_95%_HPD={0.01962812362462074,3.20637328072079},rate=5.670569926408216E-4,rate_median=4.8175988015551857E-4,length_median=2.70268924854006,height=1.2823641415376086]:3.1408665403945726,(Papaver_walpolei[&length_range={0.011985055021471219,9.192061527136255},height_95%_HPD={0.0,7.105427357601002E-15},rate_95%_HPD={8.373012499495526E-5,0.0018099758572797935},length_95%_HPD={0.13109868307132447,5.533628001822043},rate=7.94657214428974E-4,length=2.6735573660485334,rate_median=6.822249265832651E-4,length_median=2.4632868701468245,height_median=3.552713678800501E-15,rate_range={7.310135175799508E-6,0.005287504969041946},height_range={0.0,2.1316282072803006E-14},height=3.5416114485542492E-15]:2.882421482482812,(Papaver_mcconnellii[&length_range={5.134297746750052E-4,7.721376904919039},height_95%_HPD={0.0,7.105427357601002E-15},rate_95%_HPD={1.1088104426324698E-6,0.001331180377267437},length_95%_HPD={5.134297746750052E-4,4.389577899193039},rate=5.146831410362568E-4,length=1.8474358412902547,rate_median=4.088276939744205E-4,length_median=1.5688631867442453,height_median=3.552713678800501E-15,rate_range={1.52934103910777E-7,0.004354502520874293},height_range={0.0,2.1316282072803006E-14},height=3.481215316014641E-15]:0.923475031067035,Papaver_croceum[&length_range={2.644795380615092E-4,7.696417282484046},height_95%_HPD={0.0,7.105427357601002E-15},rate_95%_HPD={8.829922676852267E-7,0.001020799895421635},length_95%_HPD={2.644795380615092E-4,5.595618404068205},rate=3.9471543367378814E-4,length=2.6533509399602786,rate_median=3.136271651207659E-4,length_median=2.5078931692701123,height_median=3.552713678800501E-15,rate_range={8.829922676852267E-7,0.003329196769139579},height_range={0.0,2.1316282072803006E-14},height=3.5504932327512507E-15]:0.923475031067035)[&length_range={0.012581600120581626,6.454863431397849},rate_95%_HPD={7.143520259511075E-7,9.633262601822365E-4},length_95%_HPD={0.012581600120581626,4.759227354882564},length=2.182638908269998,posterior=0.120375,height_median=0.9234750310670385,rate_range={7.143520259511075E-7,0.002854585173616276},height_range={5.949356772099179E-4,5.410711303960831},height_95%_HPD={5.949356772099179E-4,3.6027127094746625},rate=3.9414323855488706E-4,rate_median=3.275753639098731E-4,length_median=2.038908142052855,height=1.2873569378574994]:1.9589464514157768)[&length_range={0.007668263544381659,5.5040916928679176},rate_95%_HPD={8.398307663016892E-6,9.036367655280593E-4},length_95%_HPD={0.007668263544381659,3.259754489999137},length=1.4116176909328233,posterior=0.01825,height_median=2.8824214824828154,rate_range={8.398307663016892E-6,0.0022510959060207075},height_range={0.6725696336637732,6.352545535534972},height_95%_HPD={0.9672724765629788,5.510635943102283},rate=4.0119498291832584E-4,rate_median=3.3377179863182903E-4,length_median=1.1817749584162573,height=2.9836426352548693]:1.3100223168892668)[&length_range={0.017248392565928583,4.668537396582854},rate_95%_HPD={2.414374515503881E-5,6.899006874636462E-4},length_95%_HPD={0.017248392565928583,2.333334048837175},length=0.9410899074735753,posterior=0.014375,height_median=4.192443799372082,rate_range={2.414374515503881E-5,0.001589418615267701},height_range={1.3745894861465189,6.55655305138821},height_95%_HPD={2.5421597354156056,6.28985412355183},rate=3.045198330834957E-4,rate_median=2.502828425652534E-4,length_median=0.7528841427588793,height=4.211159225836674]:0.7979542028452915,((((Papaver_alaskanum[&length_range={0.002354661397453198,6.936154792633579},height_95%_HPD={0.0,7.105427357601002E-15},rate_95%_HPD={9.907620655537207E-6,0.001308828062735026},length_95%_HPD={0.17760774591021994,4.41822364360894},rate=5.142492277900896E-4,length=2.2925394826105587,rate_median=4.0898779470345347E-4,length_median=2.2420818497147956,height_median=3.552713678800501E-15,rate_range={1.5269091198058247E-6,0.003434965792362658},height_range={0.0,1.4210854715202004E-14},height=3.47366579944719E-15]:2.076791886841164,Papaver_saichanense[&length_range={4.609230036619895E-4,6.535768317979952},height_95%_HPD={0.0,7.105427357601002E-15},rate_95%_HPD={2.379098867191207E-5,0.0012650972210329378},length_95%_HPD={0.30659503907388536,4.550023926055117},rate=5.796900584404621E-4,length=2.3890237746304104,rate_median=5.0022232941366E-4,length_median=2.3472853579654807,height_median=3.552713678800501E-15,rate_range={2.4562072923076242E-6,0.0037304120133056047},height_range={0.0,1.4210854715202004E-14},height=3.4869884757426918E-15]:2.076791886841164)[&length_range={2.1404942192049248E-5,5.357120842260164},rate_95%_HPD={5.771701802591598E-8,0.0010178114784520009},length_95%_HPD={2.1404942192049248E-5,3.021782612173025},length=1.2551876361308607,posterior=0.56425,height_median=2.0767918868411677,rate_range={5.771701802591598E-8,0.0029880712456178513},height_range={0.07323944538260463,6.0198269641315605},height_95%_HPD={0.3695958717443162,4.039726332733064},rate=3.774637565282554E-4,rate_median=2.87358661848543E-4,length_median=1.0564320114481158,height=2.156128790068638]:0.23609589416511056,Papaver_anjuicum_PAF[&length_range={3.2775389519638503E-4,6.908636098398459},height_95%_HPD={0.0,7.105427357601002E-15},rate_95%_HPD={1.5013603772494373E-7,0.0011903188981705222},length_95%_HPD={3.2775389519638503E-4,4.021619775827713},rate=4.2691164718151756E-4,length=1.41819938648802,rate_median=3.162741609469828E-4,length_median=1.068218763177721,height_median=3.552713678800501E-15,rate_range={1.5013603772494373E-7,0.0032793376643858977},height_range={0.0,2.1316282072803006E-14},height=3.513189739123845E-15]:2.3128877810062747)[&length_range={7.295301504703922E-4,4.4798385653538615},rate_95%_HPD={5.8393595550159304E-6,0.0011044407932237453},length_95%_HPD={7.295301504703922E-4,2.8395975839825325},length=1.0947403441038015,posterior=0.07325,height_median=2.3128877810062782,rate_range={2.092001561311393E-6,0.0027188949278618203},height_range={0.4022147056727725,6.93615479263358},height_95%_HPD={0.5741215495537801,4.363015892559364},rate=3.8979878918225764E-4,rate_median=2.944032914158118E-4,length_median=0.9017612167214824,height=2.4204230706012595]:1.1297887137590763,(((Papaver_schamurinii[&length_range={7.378943166320302E-4,5.249797202787317},height_95%_HPD={0.0,7.105427357601002E-15},rate_95%_HPD={1.8753172049179694E-8,9.158158305671082E-4},length_95%_HPD={0.02721368328859184,2.972995077432008},rate=3.5501679631003163E-4,length=1.3421389240952601,rate_median=2.8159424758056784E-4,length_median=1.215038852259303,height_median=3.552713678800501E-15,rate_range={1.8753172049179694E-8,0.0030349559328706204},height_range={0.0,2.1316282072803006E-14},height=3.4927616354707426E-15]:0.6478802010863802,Papaver_hultenii[&length_range={0.001963781315417985,4.170257890160606},height_95%_HPD={0.0,7.105427357601002E-15},rate_95%_HPD={1.8191563378426504E-6,0.001583985300602568},length_95%_HPD={0.01232505896324258,1.8772242849236576},rate=6.155059570220884E-4,length=0.770264697388819,rate_median=4.907677429398964E-4,length_median=0.6371389925419797,height_median=3.552713678800501E-15,rate_range={1.8191563378426504E-6,0.005824683336126854},height_range={0.0,2.1316282072803006E-14},height=3.469668996558539E-15]:0.6478802010863802)[&length_range={0.007994114072305214,5.0703000809005605},rate_95%_HPD={3.953018802700486E-6,0.0012792786759106638},length_95%_HPD={0.019803147398730125,2.367134241983143},length=1.036147612534911,posterior=0.401625,height_median=0.6478802010863838,rate_range={3.2829512578622654E-6,0.0035249410536271953},height_range={0.006776294549077022,3.9663691437893718},height_95%_HPD={0.024331262419622135,1.9215009449807177},rate=5.13962988100209E-4,rate_median=4.074908642967869E-4,length_median=0.9033303207629748,height=0.7810781138898781]:0.7524555736549612,Papaver_lapponicum[&length_range={3.2775389519638503E-4,5.303370666933669},height_95%_HPD={0.0,7.105427357601002E-15},rate_95%_HPD={3.6326401452189944E-8,0.0010265045650881249},length_95%_HPD={0.011890968387301346,2.702980399572964},rate=3.864290423431511E-4,length=1.1434255948562395,rate_median=2.9446644323744334E-4,length_median=0.9769746564959922,height_median=3.552713678800501E-15,rate_range={3.6326401452189944E-8,0.003427758260145432},height_range={0.0,2.1316282072803006E-14},height=3.488320743372242E-15]:1.4003357747413414)[&length_range={7.375331085013315E-5,4.292655159799452},rate_95%_HPD={6.743550474048233E-7,0.0011276779541861},length_95%_HPD={0.001960634164201336,1.9186778360836392},length=0.7270281843242922,posterior=0.437,height_median=1.400335774741345,rate_range={6.743550474048233E-7,0.00406798485454717},height_range={0.12573862699026606,5.249797202787317},height_95%_HPD={0.339881974486147,2.887259640379199},rate=4.0509449026362196E-4,rate_median=3.007505863479545E-4,length_median=0.5660714035746395,height=1.5042622754849555]:0.7637462006218865,Papaver_alpinum[&length_range={0.004563737349887182,5.826574696831766},height_95%_HPD={0.0,7.105427357601002E-15},rate_95%_HPD={3.18274857870282E-4,0.002279786976745096},length_95%_HPD={0.6148921874342149,3.6867925481389867},rate=0.0011425366217019696,length=1.9740856725685605,rate_median=0.0010484540421084403,length_median=1.8872196120015,height_median=3.552713678800501E-15,rate_range={2.8496638841627683E-6,0.007035872958460988},height_range={0.0,2.1316282072803006E-14},height=3.524736058579947E-15]:2.164081975363228)[&length_range={0.017030273043217248,4.176631541350492},rate_95%_HPD={5.9858517655133706E-5,0.0016416871458453436},length_95%_HPD={0.0704631876462054,2.233309852270175},length=1.0374723370240335,posterior=0.773625,height_median=2.1640819753632314,rate_range={3.2118260217198287E-6,0.004043543062432555},height_range={0.4355470576782814,5.82657469683177},height_95%_HPD={0.8132900005069068,3.705826757499036},rate=6.895668207434722E-4,rate_median=5.76229078427293E-4,length_median=0.9242017387805816,height=2.256892029473863]:1.278594519402123)[&length_range={0.0022244275511722478,3.6590956681298157},rate_95%_HPD={8.678278031674352E-5,0.0015498296040443386},length_95%_HPD={0.09375021198797029,2.3448813930773924},length=1.083623543811076,posterior=0.236875,height_median=3.4426764947653545,rate_range={2.003326062461241E-5,0.0035701216057104435},height_range={1.059119968612201,7.0272141182824015},height_95%_HPD={1.9368213901818763,5.431620787299028},rate=6.701317129806059E-4,rate_median=5.757225568458027E-4,length_median=0.9755707066270336,height=3.523187392381425]:0.9313682717262068,((Papaver_tianschanicum[&length_range={0.05702753850652318,6.591817283454091},height_95%_HPD={0.0,7.105427357601002E-15},rate_95%_HPD={1.8849717092377447E-5,0.0010078169135915712},length_95%_HPD={0.23783209041549647,3.8881101708645818},rate=4.037824420341575E-4,length=1.8433033232772875,rate_median=3.138127481091922E-4,length_median=1.6599947296905113,height_median=3.552713678800501E-15,rate_range={1.0676336701562746E-5,0.006443075714814799},height_range={0.0,1.4210854715202004E-14},height=3.4918734570510425E-15]:1.4339010905870548,Papaver_nudicaule_PAF[&length_range={0.002514591789350443,6.833240192128007},height_95%_HPD={0.0,7.105427357601002E-15},rate_95%_HPD={1.1851319176306066E-5,0.001404787361025497},length_95%_HPD={0.1154902895375801,3.865564660507968},rate=6.038342295213945E-4,length=1.8213954872078892,rate_median=5.035754769096884E-4,length_median=1.6499629764562074,height_median=3.552713678800501E-15,rate_range={9.83729966190227E-7,0.004685130780445826},height_range={0.0,1.4210854715202004E-14},height=3.502975687297294E-15]:1.4339010905870548)[&length_range={4.1851859494901333E-4,6.064957166575532},rate_95%_HPD={2.475625700005738E-7,0.0010475049427231557},length_95%_HPD={4.1851859494901333E-4,3.697833467244544},length=1.4750846646543763,posterior=0.488,height_median=1.4339010905870584,rate_range={2.475625700005738E-7,0.00509822376196651},height_range={0.11549028953758267,6.452083137648344},height_95%_HPD={0.1256189277188824,3.394435858992292},rate=3.8534019284973533E-4,rate_median=2.9282529968197653E-4,length_median=1.2092870408938337,height=1.6135981477069858]:1.2045619583918459,(Papaver_macounii[&length_range={2.644795380615092E-4,7.365893999879488},height_95%_HPD={0.0,7.105427357601002E-15},rate_95%_HPD={4.112593140811548E-8,9.326893840823825E-4},length_95%_HPD={2.644795380615092E-4,4.689757204214959},rate=3.137397313012254E-4,length=1.743683421466538,rate_median=2.151876760885509E-4,length_median=1.3364496721982617,height_median=3.552713678800501E-15,rate_range={4.112593140811548E-8,0.003478585408043727},height_range={0.0,2.1316282072803006E-14},height=3.555822303269451E-15]:0.6810867342546736,Papaver_radicatum[&length_range={5.913773545621606E-4,7.97214445795076},height_95%_HPD={0.0,7.105427357601002E-15},rate_95%_HPD={1.6787220236334882E-6,0.0011312877214842124},length_95%_HPD={0.001689416204619687,4.102327872538642},rate=4.596228170088198E-4,length=1.8705659822501561,rate_median=3.675752873400651E-4,length_median=1.7120641893767408,height_median=3.552713678800501E-15,rate_range={1.0758601005997117E-6,0.006443075714814799},height_range={0.0,2.1316282072803006E-14},height=3.497202527569243E-15]:0.6810867342546736)[&length_range={0.0015527999271649495,5.991091965450717},rate_95%_HPD={2.6467193689664006E-6,0.0010447995970236834},length_95%_HPD={0.0015527999271649495,3.6933207130361208},length=1.6117875428990884,posterior=0.24675,height_median=0.6810867342546771,rate_range={2.6467193689664006E-6,0.0030701243725729183},height_range={5.913773545671575E-4,4.336075890424286},height_95%_HPD={5.913773545671575E-4,2.640297623083029},rate=4.153928241591531E-4,rate_median=3.4057514292809804E-4,length_median=1.4392306928710736,height=0.9155619376105409]:1.9573763147242271)[&length_range={8.532764237059176E-4,5.6380232941661514},rate_95%_HPD={5.4606945237488845E-6,9.456194386486915E-4},length_95%_HPD={8.532764237059176E-4,3.4231631343667033},length=1.5114284252503973,posterior=0.224,height_median=2.6384630489789043,rate_range={2.892261594747471E-6,0.0039812369415575125},height_range={0.5890296359214418,6.473234015139937},height_95%_HPD={0.8322578510540808,4.699996785566658},rate=3.4416567347837995E-4,rate_median=2.549760598142052E-4,length_median=1.3116003027925758,height=2.740413699581825]:1.735581717512657)[&length_range={0.003064265329797422,3.21097143408873},rate_95%_HPD={7.556727141583918E-7,0.0011397673430469958},length_95%_HPD={0.01551362015627733,1.7027040679496404},length=0.66332127471017,posterior=0.049,height_median=4.374044766491561,rate_range={7.556727141583918E-7,0.0028177212583459085},height_range={1.9930516399981997,7.20029750435031},height_95%_HPD={2.898252195340806,6.225699972995734},rate=4.58340885536021E-4,rate_median=3.7231620017171176E-4,length_median=0.524958246937659,height=4.437870494979373]:0.6163532357258124)[&length_range={0.0010809479700828462,2.5585299925316822},rate_95%_HPD={7.237110668623743E-6,0.0012833497756032906},length_95%_HPD={0.0011628472289668679,1.4591133908971},length=0.567080372689806,posterior=0.0645,height_median=4.990398002217374,rate_range={7.237110668623743E-6,0.002612785641539927},height_range={2.4376530386327104,8.092370402064887},height_95%_HPD={3.3627285957891715,6.6413828939511035},rate=4.6415350395954627E-4,rate_median=3.467795159331342E-4,length_median=0.4610630520945178,height=5.010450173188681]:0.734456100695045,(Papaver_miyabeanum[&length_range={0.004980423699601729,7.984731580880099},height_95%_HPD={0.0,7.105427357601002E-15},rate_95%_HPD={1.0439769840257801E-4,0.002102295540164649},length_95%_HPD={0.5053436008974336,6.290495124734294},rate=0.0011473990564595186,length=3.9060055242782408,rate_median=0.0010833340356017139,length_median=4.084149863657402,height_median=3.552713678800501E-15,rate_range={7.494084221562317E-7,0.004764660252343997},height_range={0.0,1.4210854715202004E-14},height=3.4927616354707426E-15]:4.313319657290743,((Papaver_amurense[&length_range={0.0018192098475586886,6.168241498783631},height_95%_HPD={0.0,7.105427357601002E-15},rate_95%_HPD={5.358598548641368E-6,9.354585917455532E-4},length_95%_HPD={0.13227333406837904,2.7348189422254987},rate=3.596465243156119E-4,length=1.296961932517408,rate_median=2.826532989443051E-4,length_median=1.17334278542763,height_median=3.552713678800501E-15,rate_range={3.5463113920570655E-7,0.0038747163669814702},height_range={0.0,2.1316282072803006E-14},height=3.4701130857683893E-15]:1.1807743441781433,Papaver_anomalum[&length_range={0.0640870235362408,6.168241498783631},height_95%_HPD={0.0,7.105427357601002E-15},rate_95%_HPD={6.772476603909921E-5,0.0018050000758718535},length_95%_HPD={0.17339149148770247,2.7348189422254987},rate=8.048712114513291E-4,length=1.3121470371734696,rate_median=6.949149992057344E-4,length_median=1.1825176846934913,height_median=3.552713678800501E-15,rate_range={5.132966401577495E-6,0.005879670232190217},height_range={0.0,2.1316282072803006E-14},height=3.467004461299439E-15]:1.1807743441781433)[&length_range={8.568094854166652E-4,6.6667568341047065},rate_95%_HPD={4.253689977551245E-5,0.0015261495279017003},length_95%_HPD={0.2205548799802033,3.6141544639531427},length=1.740622604940014,posterior=0.913125,height_median=1.1807743441781469,rate_range={7.656042950508948E-7,0.00455408843262423},height_range={0.06408702353624562,6.168241498783637},height_95%_HPD={0.17221535913611774,2.697831957559856},rate=6.95750411548394E-4,rate_median=6.025856971315577E-4,length_median=1.6145301535917935,height=1.305569933486194]:1.9647710061443213,(Papaver_cornwallisense[&length_range={0.0010062166937469849,7.10472770207878},height_95%_HPD={0.0,7.105427357601002E-15},rate_95%_HPD={1.1580761409454337E-5,0.0013103223758986723},length_95%_HPD={0.010895153339319714,3.6740763901230578},rate=5.143929009323464E-4,length=1.518129870368373,rate_median=4.04244969152574E-4,length_median=1.262388440433344,height_median=3.552713678800501E-15,rate_range={9.49457051371552E-8,0.004389156503736934},height_range={0.0,2.1316282072803006E-14},height=3.517186542012496E-15]:1.6976393972640977,((Papaver_pseudoradicatum[&length_range={5.337007415781427E-4,4.729418078011592},height_95%_HPD={0.0,7.105427357601002E-15},rate_95%_HPD={3.8383453247576556E-6,0.0012270989355573647},length_95%_HPD={0.00953418860544216,2.1122987126788084},rate=4.7394142753762354E-4,length=0.8466883368798884,rate_median=3.745343085891384E-4,length_median=0.68753969147807,height_median=3.552713678800501E-15,rate_range={3.8383453247576556E-6,0.0038645743882569244},height_range={0.0,2.1316282072803006E-14},height=3.5096370254450447E-15]:0.4769450734384044,Papaver_angustifolium[&length_range={0.004901046579848338,4.570245020631183},height_95%_HPD={0.0,7.105427357601002E-15},rate_95%_HPD={2.3774809471698492E-7,8.331184974514675E-4},length_95%_HPD={0.014292314449774732,1.997254697208004},rate=2.811405860680466E-4,length=0.7810247512836541,rate_median=1.9412170250562177E-4,length_median=0.6190530378434899,height_median=3.552713678800501E-15,rate_range={2.3774809471698492E-7,0.0035754945320471544},height_range={0.0,2.1316282072803006E-14},height=3.495426170729843E-15]:0.4769450734384044)[&length_range={8.713491883027835E-5,4.741687095009803},rate_95%_HPD={2.70179144658158E-7,9.475168636443901E-4},length_95%_HPD={8.713491883027835E-5,1.9593857849316494},length=0.702252295776915,posterior=0.414875,height_median=0.476945073438408,rate_range={2.70179144658158E-7,0.003434965792362658},height_range={0.006159661214073964,3.900201116208102},height_95%_HPD={0.012038252805187,1.5683096727160049},rate=3.330808553628245E-4,rate_median=2.3405624164778426E-4,length_median=0.5274120809421939,height=0.6148784908184208]:0.6301908958338274,(Papaver_dahlianum[&length_range={1.1465239491757978E-5,5.753903500449587},height_95%_HPD={0.0,7.105427357601002E-15},rate_95%_HPD={1.1922738316234347E-7,0.001128497887152223},length_95%_HPD={1.1465239491757978E-5,1.6757683092163047},rate=4.042902912260754E-4,length=0.5810823609448698,rate_median=2.945549409802709E-4,length_median=0.41695882119301775,height_median=3.552713678800501E-15,rate_range={1.1922738316234347E-7,0.005879670232190217},height_range={0.0,2.1316282072803006E-14},height=3.517186542012496E-15]:0.24940810538315006,Papaver_detritophilum_PAF[&length_range={1.1465239491757978E-5,7.368495924205376},height_95%_HPD={0.0,7.105427357601002E-15},rate_95%_HPD={1.9104888472380268E-7,0.0013523338120596542},length_95%_HPD={1.1465239491757978E-5,2.8495246638974674},rate=4.7618402235659644E-4,length=0.8942808917806686,rate_median=3.4859324104806737E-4,length_median=0.5575408072115655,height_median=3.552713678800501E-15,rate_range={1.9104888472380268E-7,0.004114064126011259},height_range={0.0,2.1316282072803006E-14},height=3.508304757815495E-15]:0.24940810538315006)[&length_range={0.003015077962939372,4.442036073797899},rate_95%_HPD={3.4548174221734205E-6,0.0012364767528658229},length_95%_HPD={0.004868201296460428,1.9622582282401337},length=0.76162487366202,posterior=0.519625,height_median=0.2494081053831536,rate_range={2.0219295725420763E-6,0.004354325400887907},height_range={1.1465239495578317E-5,2.9368538716542325},height_95%_HPD={1.1465239495578317E-5,1.2378254022931472},rate=4.825118380509606E-4,rate_median=3.787389024002771E-4,length_median=0.6135153165983254,height=0.3852019218129939]:0.8577278638890817)[&length_range={0.0016936263003253238,5.081483415983269},rate_95%_HPD={6.464497073640529E-7,0.0012875097731690794},length_95%_HPD={0.0016936263003253238,2.8370852883845865},length=1.170781633158225,posterior=0.250125,height_median=1.1071359692722353,rate_range={6.464497073640529E-7,0.0034968887899751986},height_range={0.09317046731678857,4.546154535188741},height_95%_HPD={0.16225961543345946,2.535240010847616},rate=5.068180723323968E-4,rate_median=4.029416164200056E-4,length_median=0.9928606578329813,height=1.2282886093981467]:0.590503427991866)[&length_range={3.227760850750272E-4,5.773650283590005},rate_95%_HPD={1.0272112221348038E-5,0.0013173023283689766},length_95%_HPD={3.227760850750272E-4,3.176761153763596},length=1.444116279884188,posterior=0.42075,height_median=1.6976393972641013,rate_range={1.899265473270433E-6,0.006443075714814799},height_range={0.13016109474153836,6.707165481767049},height_95%_HPD={0.4162654329896327,3.4532304762132853},rate=5.410099311487146E-4,rate_median=4.4304485537512443E-4,length_median=1.2977490171269705,height=1.8288764900578138]:1.447905953058367)[&length_range={5.634021628937447E-4,5.056811262797766},rate_95%_HPD={3.6253980281289566E-5,0.00146836787320287},length_95%_HPD={0.11279869185368874,2.8328820324105495},length=1.3220584699485727,posterior=0.3895,height_median=3.145545350322468,rate_range={1.9288826018128727E-6,0.0042196452768687555},height_range={0.9988988008561037,7.254336436824357},height_95%_HPD={1.5808049941043052,5.232752133979744},rate=6.499551875474965E-4,rate_median=5.501675511318401E-4,length_median=1.1727560981893554,height=3.24828377032446]:1.167774306968278)[&length_range={0.0036301698013350148,3.544585535928407},rate_95%_HPD={1.1778272983952845E-6,0.0014044850740109716},length_95%_HPD={0.0036301698013350148,1.8375372681455282},length=0.8445254684009582,posterior=0.17675,height_median=4.313319657290746,rate_range={1.1778272983952845E-6,0.00502995045325371},height_range={1.6050631690420651,7.88485211497192},height_95%_HPD={2.655504315637298,6.044711536173953},rate=5.778230526310663E-4,rate_median=4.6937510158948407E-4,length_median=0.7552017044125481,height=4.3327805224104186]:1.4115344456216725)[&length_range={18.503404896022687,34.62079066231865},rate_95%_HPD={2.954117927132851E-6,0.0013677540931659093},length_95%_HPD={22.038212011273504,30.236115108616378},length=26.26189429658682,posterior=1.0,height_median=5.724854102912419,rate_range={1.1093657341265175E-7,0.0020748282551915666},height_range={2.6348079089002354,9.278548619417002},height_95%_HPD={4.269881760172073,7.344761937521088},rate=6.742176259137616E-4,rate_median=6.439811395453827E-4,length_median=26.26798530245646,height=5.750477958905477]:26.265011525851023)[&height_95%_HPD={27.91532690963002,35.70481778170283},length=0.0,posterior=1.0,height_median=31.98986562876344,height_range={24.669469618671947,39.72351462240471},height=32.0123722554923];
end;

begin figtree;
	set appearance.backgroundColorAttribute="Default";
	set appearance.backgroundColour=#-1;
	set appearance.branchColorAttribute="User selection";
	set appearance.branchLineWidth=1.0;
	set appearance.branchMinLineWidth=0.0;
	set appearance.branchWidthAttribute="Fixed";
	set appearance.foregroundColour=#-16777216;
	set appearance.selectionColour=#-2144520576;
	set branchLabels.colorAttribute="User selection";
	set branchLabels.displayAttribute="Branch times";
	set branchLabels.fontName="sansserif";
	set branchLabels.fontSize=8;
	set branchLabels.fontStyle=0;
	set branchLabels.isShown=false;
	set branchLabels.significantDigits=4;
	set layout.expansion=0;
	set layout.layoutType="RECTILINEAR";
	set layout.zoom=241;
	set legend.attribute=null;
	set legend.fontSize=10.0;
	set legend.isShown=false;
	set legend.significantDigits=4;
	set nodeBars.barWidth=4.0;
	set nodeBars.displayAttribute="height_95%_HPD";
	set nodeBars.isShown=true;
	set nodeLabels.colorAttribute="User selection";
	set nodeLabels.displayAttribute="height";
	set nodeLabels.fontName="sansserif";
	set nodeLabels.fontSize=10;
	set nodeLabels.fontStyle=0;
	set nodeLabels.isShown=true;
	set nodeLabels.significantDigits=2;
	set nodeShape.colourAttribute=null;
	set nodeShape.isShown=false;
	set nodeShape.minSize=10.0;
	set nodeShape.scaleType=Width;
	set nodeShape.shapeType=Circle;
	set nodeShape.size=4.0;
	set nodeShape.sizeAttribute=null;
	set polarLayout.alignTipLabels=false;
	set polarLayout.angularRange=0;
	set polarLayout.rootAngle=0;
	set polarLayout.rootLength=100;
	set polarLayout.showRoot=true;
	set radialLayout.spread=0.0;
	set rectilinearLayout.alignTipLabels=false;
	set rectilinearLayout.curvature=0;
	set rectilinearLayout.rootLength=100;
	set scale.offsetAge=0.0;
	set scale.rootAge=1.0;
	set scale.scaleFactor=1.0;
	set scale.scaleRoot=false;
	set scaleAxis.automaticScale=true;
	set scaleAxis.fontSize=8.0;
	set scaleAxis.isShown=false;
	set scaleAxis.lineWidth=1.0;
	set scaleAxis.majorTicks=1.0;
	set scaleAxis.origin=0.0;
	set scaleAxis.reverseAxis=false;
	set scaleAxis.showGrid=true;
	set scaleBar.automaticScale=true;
	set scaleBar.fontSize=10.0;
	set scaleBar.isShown=true;
	set scaleBar.lineWidth=1.0;
	set scaleBar.scaleRange=0.0;
	set tipLabels.colorAttribute="User selection";
	set tipLabels.displayAttribute="Names";
	set tipLabels.fontName="sansserif";
	set tipLabels.fontSize=12;
	set tipLabels.fontStyle=0;
	set tipLabels.isShown=true;
	set tipLabels.significantDigits=4;
	set trees.order=true;
	set trees.orderType="decreasing";
	set trees.rooting=false;
	set trees.rootingType="User Selection";
	set trees.transform=false;
	set trees.transformType="cladogram";
end;
