# Supplementary material for: Evolutionary history of the Arctic flora
Source: Nat Commun. 2023 Jul 18;14:4021. doi: 10.1038/s41467-023-39555-6 (PMC10354081; doi:10.1038/s41467-023-39555-6)
Supplement: Supplementary file 8 — Source Data [file 41467_2023_39555_MOESM8_ESM.zip › Source Data/Supplementary Figure 2-27/Parrya.tre]

#NEXUS
begin taxa;
	dimensions ntax=85;
	taxlabels
	Dendroarabis_fruticulosa
	Galitzkya_potaninii
	Alyssum_lenense
	Desideria_baiogoinensis
	Neotorularia_brevipes
	Leiospora_pamirica
	Leiospora_excapa
	Leiospora_exscapa
	Microstigma_deflexum
	Eremoblastus_caspicus
	Sterigmostemum_violaceum
	Matthiola_maderensis
	Christolea_crassifolia
	Solms_laubachia_baiogoinensis
	Phaeonychium_kashgaricum
	Strigosella_brevipes
	Spryginia_falcata
	Bunias_orientalis
	Hesperis_sibirica
	Oreoloma_violaceum
	Dontostemon_intermedius
	Dontostemon_senilis
	Dontostemon_pinnatifidus
	Parrya_kuramensis
	Parrya_saxifraga
	Parrya_schugnana
	Parrya_pinnatifida
	Parrya_turkestanica
	Parrya_ajanensis
	Parrya_nudicaulis
	Parrya_nauruaq
	Parrya_arctica
	Parrya_rydbergii
	Parrya_pulvinata
	Pseudoclausia_olgae
	Pseudoclausia_hispida
	Pseudoclausia_sarawschanica
	Pseudoclausia_mollissima
	Pseudoclausia_turkestanica
	Pseudoclausia_gracillima
	Pseudoclausia_papillosa
	Litwinowia_tenuissima
	Parrya_darvazica
	Parrya_asperrima
	Parrya_pavlovii
	Parrya_maidantalica
	Parrya_albida
	Parrya_villosula
	Parrya_angrenica
	Diptychocarpus_strictus
	Chorispora_persica
	Chorispora_purpurascens
	Chorispora_tashkorganica
	Chorispora_tenella
	Chorispora_songarica
	Chorispora_sabulosa
	Chorispora_macropoda
	Chorispora_bungeana
	Parrya_beketovii
	Parrya_saposhnikovii
	Parrya_popovii
	Parrya_fruticulosa
	Parrya_nuratensis
	Parrya_minjanensis
	Parrya_runcinata
	Parrya_tianschanica
	Parrya_simulatrix
	Parrya_alba
	Parrya_stenocarpa
	Parrya_aff_alba
	Parrya_stenophylla
	Parrya_lancifolia
	Parrya_australis
	Parrya_subsiliquosa
	Parrya_longicarpa
	Clausia_podlechii
	Neuroloma_botschantzevii
	Neuroloma_pazijae
	Neuroloma_sauricum
	Arabis_axillaris
	Rhammatophyllum_fruticulosum
	Lepidium_rubtzovii
	Lepidium_lacerum
	Macropodium_nivale
	Stevenia_axillaris
;
end;
begin trees;
	tree TREE1 = [&R] (((Dendroarabis_fruticulosa[&length_range={9.888547643322895E-4,39.888766331537525},height_95%_HPD={0.0,1.4210854715202004E-14},rate_95%_HPD={6.549792966328574E-4,0.0054558780233236875},length_95%_HPD={0.03416042015480547,32.34766608120461},rate=0.0028981537123841244,length=20.285094215449856,rate_median=0.002671023748191056,length_median=21.75965329596916,height_median=7.105427…
end;
begin figtree;
	set appearance.backgroundColorAttribute="Default";
	set appearance.backgroundColour=#-1;
	set appearance.branchColorAttribute="User selection";
	set appearance.branchLineWidth=1.0;
	set appearance.branchMinLineWidth=0.0;
	set appearance.branchWidthAttribute="Fixed";
	set appearance.foregroundColour=#-16777216;
	set appearance.selectionColour=#-2144520576;
	set branchLabels.colorAttribute="User selection";
	set branchLabels.displayAttribute="Branch times";
	set branchLabels.fontName="sansserif";
	set branchLabels.fontSize=8;
	set branchLabels.fontStyle=0;
	set branchLabels.isShown=false;
	set branchLabels.significantDigits=4;
	set layout.expansion=621;
	set layout.layoutType="RECTILINEAR";
	set layout.zoom=43;
	set legend.attribute=null;
	set legend.fontSize=10.0;
	set legend.isShown=false;
	set legend.significantDigits=4;
	set nodeBars.barWidth=4.0;
	set nodeBars.displayAttribute="height_95%_HPD";
	set nodeBars.isShown=true;
	set nodeLabels.colorAttribute="User selection";
	set nodeLabels.displayAttribute="height";
	set nodeLabels.fontName="sansserif";
	set nodeLabels.fontSize=10;
	set nodeLabels.fontStyle=0;
	set nodeLabels.isShown=true;
	set nodeLabels.significantDigits=2;
	set nodeShape.colourAttribute=null;
	set nodeShape.isShown=false;
	set nodeShape.minSize=10.0;
	set nodeShape.scaleType=Width;
	set nodeShape.shapeType=Circle;
	set nodeShape.size=4.0;
	set nodeShape.sizeAttribute=null;
	set polarLayout.alignTipLabels=false;
	set polarLayout.angularRange=0;
	set polarLayout.rootAngle=0;
	set polarLayout.rootLength=100;
	set polarLayout.showRoot=true;
	set radialLayout.spread=0.0;
	set rectilinearLayout.alignTipLabels=false;
	set rectilinearLayout.curvature=0;
	set rectilinearLayout.rootLength=100;
	set scale.offsetAge=0.0;
	set scale.rootAge=1.0;
	set scale.scaleFactor=1.0;
	set scale.scaleRoot=false;
	set scaleAxis.automaticScale=true;
	set scaleAxis.fontSize=8.0;
	set scaleAxis.isShown=false;
	set scaleAxis.lineWidth=1.0;
	set scaleAxis.majorTicks=1.0;
	set scaleAxis.origin=0.0;
	set scaleAxis.reverseAxis=false;
	set scaleAxis.showGrid=true;
	set scaleBar.automaticScale=true;
	set scaleBar.fontSize=10.0;
	set scaleBar.isShown=true;
	set scaleBar.lineWidth=1.0;
	set scaleBar.scaleRange=0.0;
	set tipLabels.colorAttribute="User selection";
	set tipLabels.displayAttribute="Names";
	set tipLabels.fontName="sansserif";
	set tipLabels.fontSize=12;
	set tipLabels.fontStyle=0;
	set tipLabels.isShown=true;
	set tipLabels.significantDigits=4;
	set trees.order=true;
	set trees.orderType="decreasing";
	set trees.rooting=false;
	set trees.rootingType="User Selection";
	set trees.transform=false;
	set trees.transformType="cladogram";
end;
