# Supplementary material for: Evolutionary history of the Arctic flora
Source: Nat Commun. 2023 Jul 18;14:4021. doi: 10.1038/s41467-023-39555-6 (PMC10354081; doi:10.1038/s41467-023-39555-6)
Supplement: Supplementary file 8 — Source Data [file 41467_2023_39555_MOESM8_ESM.zip › Source Data/Supplementary Figure 2-27/Pedicularis.tre]

#NEXUS
begin taxa;
	dimensions ntax=216;
	taxlabels
	Cymbaria_mongolica
	Bungea_trifida
	Monochasma_sheareri
	Siphonostegia_chinensis
	Schwalbea_americana
	Pedicularis_lanceolata
	Pedicularis_pallasii_PAF
	Pedicularis_dasyantha_PAF
	Pedicularis_alopecuroides_PAF
	Pedicularis_lanata_PAF
	Pedicularis_hirsuta_PAF
	Pedicularis_attollens
	Pedicularis_groenlandica_PAF
	Pedicularis_parryi
	Pedicularis_furfuracea
	Pedicularis_cornigera
	Pedicularis_megalantha
	Pedicularis_armata
	Pedicularis_decorissima
	Pedicularis_tricolor
	Pedicularis_cranolopha
	Pedicularis_latituba
	Pedicularis_elwesii
	Pedicularis_longiflora
	Pedicularis_mussotii
	Pedicularis_davidii
	Pedicularis_torta
	Pedicularis_tibetica
	Pedicularis_oxycarpa
	Pedicularis_siphonantha
	Pedicularis_cephalantha
	Pedicularis_bifida
	Pedicularis_axillaris
	Pedicularis_mollis
	Pedicularis_chenocephala
	Pedicularis_macrosiphon
	Pedicularis_longipes
	Pedicularis_geosiphon
	Pedicularis_merrilliana
	Pedicularis_rhizomatosa
	Pedicularis_schizorrhyncha
	Pedicularis_muscoides
	Pedicularis_lachnoglossa
	Pedicularis_sceptrum_carolinum_PAF
	Pedicularis_nipponica
	Pedicularis_iwatensis
	Pedicularis_gloriosa
	Pedicularis_capitata_PAF
	Pedicularis_bracteosa_var_canbyi
	Pedicularis_densiflora
	Pedicularis_semibarbata
	Pedicularis_grandiflora
	Pedicularis_procera
	Pedicularis_grayi
	Pedicularis_cystopteridifolia
	Pedicularis_recurva
	Pedicularis_artselaeri
	Pedicularis_salviiflora
	Pedicularis_steiningeri
	Pedicularis_ingens
	Pedicularis_trichocymba
	Pedicularis_tongolensis
	Pedicularis_angustiloba
	Pedicularis_cinerascens
	Pedicularis_lasiophrys
	Pedicularis_rhodotricha
	Pedicularis_trichoglossa
	Pedicularis_dolichocymba
	Pedicularis_rudis
	Pedicularis_tristis_PAF
	Pedicularis_sp
	Pedicularis_likiangensis
	Pedicularis_pheulpinii
	Pedicularis_cheilanthifolia
	Pedicularis_anas
	Pedicularis_roylei
	Pedicularis_rupicola
	Pedicularis_debilis
	Pedicularis_oxyrhyncha
	Pedicularis_tatsienensis
	Pedicularis_urceolata
	Pedicularis_microchila
	Pedicularis_glabrescens
	Pedicularis_kansuensis
	Pedicularis_nodosa
	Pedicularis_interrupta
	Pedicularis_abrotanifolia
	Pedicularis_chamissonis
	Pedicularis_myriophylla
	Pedicularis_brevilabris
	Pedicularis_cristatella
	Pedicularis_densispica
	Pedicularis_pectinatiformis
	Pedicularis_alopecuros
	Pedicularis_dolichoglossa
	Pedicularis_lyrata
	Pedicularis_confertiflora
	Pedicularis_fragarioides
	Pedicularis_spicata
	Pedicularis_metaszetschuanica
	Pedicularis_lineata
	Pedicularis_verticillata_PAF
	Pedicularis_szetschuanica
	Pedicularis_pilostachya
	Pedicularis_ternata
	Pedicularis_tianschanica
	Pedicularis_karatavica
	Pedicularis_albertii
	Pedicularis_semenowii
	Pedicularis_popovii
	Pedicularis_waldheimii
	Pedicularis_pulchra
	Pedicularis_inconspicua
	Pedicularis_amoeniflora
	Pedicularis_pycnantha
	Pedicularis_arguteserrata
	Pedicularis_amoena_PAF
	Pedicularis_eriophora
	Pedicularis_crassirostris
	Pedicularis_caucasica
	Pedicularis_pontica
	Pedicularis_armena
	Pedicularis_violascens
	Pedicularis_korolkowii
	Pedicularis_macrochila
	Pedicularis_maximowiczii
	Pedicularis_dichotoma
	Pedicularis_scolopax
	Pedicularis_alaschanica
	Pedicularis_oliveriana
	Pedicularis_fetisowii
	Pedicularis_integrifolia
	Pedicularis_pennellii_PAF
	Pedicularis_batangensis
	Pedicularis_brachystachys
	Pedicularis_flexosoides
	Pedicularis_roseialba
	Pedicularis_bella
	Pedicularis_qinghaiensis
	Pedicularis_flammea_PAF
	Pedicularis_oederi_PAF
	Pedicularis_rhynchodonta
	Pedicularis_incarnata
	Pedicularis_scullyana
	Pedicularis_przewalskii
	Pedicularis_superba
	Pedicularis_cyathophylloides
	Pedicularis_cyathophylla
	Pedicularis_thamnophila
	Pedicularis_rex
	Pedicularis_streptorhyncha
	Pedicularis_rhinanthoides
	Pedicularis_peduncularis
	Pedicularis_pubiflora
	Pedicularis_alatauica
	Pedicularis_talassica
	Pedicularis_dubia
	Pedicularis_julica
	Pedicularis_ascendens
	Pedicularis_elongata
	Pedicularis_tuberosa
	Pedicularis_aspleniifolia
	Pedicularis_kerneri
	Pedicularis_gyroflexa
	Pedicularis_rosea
	Pedicularis_rostratocapitata
	Pedicularis_wilhelmsiana
	Pedicularis_pyrenaica
	Pedicularis_rosea_subsp_allionii
	Pedicularis_mixta
	Pedicularis_langsdorffii_PAF
	Pedicularis_foliosa
	Pedicularis_atropurpurea
	Pedicularis_eriantha
	Pedicularis_sylvatica
	Pedicularis_contorta
	Pedicularis_yezoensis
	Pedicularis_labradorica_PAF
	Pedicularis_keiskei
	Pedicularis_kusnetzovii
	Pedicularis_lapponica_PAF
	Pedicularis_crenulata
	Pedicularis_racemosa_subsp_alba
	Pedicularis_canadensis
	Pedicularis_angustifolia
	Pedicularis_resupinata
	Pedicularis_adunca_PAF
	Pedicularis_parviflora_PAF
	Pedicularis_palustris_subsp_opsiantha
	Pedicularis_ornithorhyncha
	Pedicularis_ludwigii
	Pedicularis_lasiostachys
	Pedicularis_albolabiata
	Pedicularis_nasuta_PAF
	Pedicularis_sudetica_subsp_arctoeuropaea
	Pedicularis_scopulorum
	Pedicularis_dasystachys
	Pedicularis_flava
	Pedicularis_comosa
	Pedicularis_sibirica
	Pedicularis_schistostegia
	Pedicularis_villosa_PAF
	Pedicularis_uralensis
	Pedicularis_sibthorpii
	Pedicularis_physocalyx
	Pedicularis_krylovii
	Pedicularis_dolichorrhiza
	Pedicularis_schugnana
	Pedicularis_mariae
	Pedicularis_altaica
	Pedicularis_venusta
	Pedicularis_compacta_PAF
	Pedicularis_rubens
	Pedicularis_proboscidea
	Pedicularis_fissa
	Pedicularis_uliginosa
;
end;
begin trees;
	tree TREE1 = [&R] ((((Cymbaria_mongolica[&length_range={2.4908555858753205,18.893392179481605},height_95%_HPD={7.105427357601002E-15,2.1316282072803006E-14},rate_95%_HPD={0.0014036756802139553,0.005598127598386807},length_95%_HPD={2.843609186852844,11.851405048260574},rate=0.0033071190276500887,length=6.974017181893859,rate_median=0.0031018745907563094,length_median=6.629842098878178,height_media…
end;
begin figtree;
	set appearance.backgroundColorAttribute="Default";
	set appearance.backgroundColour=#-1;
	set appearance.branchColorAttribute="User selection";
	set appearance.branchLineWidth=1.0;
	set appearance.branchMinLineWidth=0.0;
	set appearance.branchWidthAttribute="Fixed";
	set appearance.foregroundColour=#-16777216;
	set appearance.selectionColour=#-2144520576;
	set branchLabels.colorAttribute="User selection";
	set branchLabels.displayAttribute="Branch times";
	set branchLabels.fontName="sansserif";
	set branchLabels.fontSize=8;
	set branchLabels.fontStyle=0;
	set branchLabels.isShown=false;
	set branchLabels.significantDigits=4;
	set layout.expansion=1000;
	set layout.layoutType="RECTILINEAR";
	set layout.zoom=0;
	set legend.attribute="height";
	set legend.fontSize=10.0;
	set legend.isShown=false;
	set legend.significantDigits=4;
	set nodeBars.barWidth=4.0;
	set nodeBars.displayAttribute="height_95%_HPD";
	set nodeBars.isShown=true;
	set nodeLabels.colorAttribute="User selection";
	set nodeLabels.displayAttribute="height";
	set nodeLabels.fontName="sansserif";
	set nodeLabels.fontSize=12;
	set nodeLabels.fontStyle=0;
	set nodeLabels.isShown=true;
	set nodeLabels.significantDigits=2;
	set nodeShape.colourAttribute="User selection";
	set nodeShape.isShown=false;
	set nodeShape.minSize=10.0;
	set nodeShape.scaleType=Width;
	set nodeShape.shapeType=Circle;
	set nodeShape.size=4.0;
	set nodeShape.sizeAttribute="Fixed";
	set polarLayout.alignTipLabels=false;
	set polarLayout.angularRange=0;
	set polarLayout.rootAngle=0;
	set polarLayout.rootLength=100;
	set polarLayout.showRoot=true;
	set radialLayout.spread=0.0;
	set rectilinearLayout.alignTipLabels=false;
	set rectilinearLayout.curvature=0;
	set rectilinearLayout.rootLength=100;
	set scale.offsetAge=0.0;
	set scale.rootAge=1.0;
	set scale.scaleFactor=1.0;
	set scale.scaleRoot=false;
	set scaleAxis.automaticScale=true;
	set scaleAxis.fontSize=8.0;
	set scaleAxis.isShown=false;
	set scaleAxis.lineWidth=1.0;
	set scaleAxis.majorTicks=1.0;
	set scaleAxis.origin=0.0;
	set scaleAxis.reverseAxis=false;
	set scaleAxis.showGrid=true;
	set scaleBar.automaticScale=true;
	set scaleBar.fontSize=10.0;
	set scaleBar.isShown=true;
	set scaleBar.lineWidth=1.0;
	set scaleBar.scaleRange=0.0;
	set tipLabels.colorAttribute="User selection";
	set tipLabels.displayAttribute="Names";
	set tipLabels.fontName="sansserif";
	set tipLabels.fontSize=16;
	set tipLabels.fontStyle=0;
	set tipLabels.isShown=true;
	set tipLabels.significantDigits=4;
	set trees.order=true;
	set trees.orderType="decreasing";
	set trees.rooting=false;
	set trees.rootingType="User Selection";
	set trees.transform=false;
	set trees.transformType="cladogram";
end;
