# Supplementary material for: Evolutionary history of the Arctic flora
Source: Nat Commun. 2023 Jul 18;14:4021. doi: 10.1038/s41467-023-39555-6 (PMC10354081; doi:10.1038/s41467-023-39555-6)
Supplement: Supplementary file 8 — Source Data [file 41467_2023_39555_MOESM8_ESM.zip › Source Data/Supplementary Figure 2-27/Plantago.tre]

#NEXUS
begin taxa;
	dimensions ntax=60;
	taxlabels
	Aragoa_lucidula
	Aragoa_abietina
	Aragoa_chingacensis
	Aragoa_cundinamarcensis
	Aragoa_funzana
	Aragoa_cupressina
	Aragoa_cleefii
	Littorella_americana
	Littorella_uniflora
	Plantago_sericea
	Plantago_erecta
	Plantago_sericea_argyrophylla
	Plantago_nivea
	Plantago_hookeriana
	Plantago_helleri
	Plantago_aristata
	Plantago_patagonica
	Plantago_argentea
	Plantago_lanceolata
	Plantago_lagopus
	Plantago_atrata
	Plantago_psammophila
	Plantago_notata
	Plantago_cylindrica
	Plantago_boissieri
	Plantago_ovata
	Plantago_ciliata
	Plantago_amplexicaulis
	Plantago_sinaica
	Plantago_famarae
	Plantago_arenaria
	Plantago_afra
	Plantago_maritima_PAF
	Plantago_subulata
	Plantago_alpina
	Plantago_coronopus
	Plantago_macrorhiza
	Plantago_crassifolia
	Plantago_heterophylla
	Plantago_elongata_PAF
	Plantago_pusilla
	Plantago_depressa_PAF
	Plantago_macrocarpa
	Plantago_tweedyi
	Plantago_sp_Chihuahua
	Plantago_eriopoda
	Plantago_rugelii
	Plantago_sparsiflora
	Plantago_media_PAF
	Plantago_canescens_PAF
	Plantago_hakusanensis
	Plantago_asiatica
	Plantago_cordata
	Plantago_major_PAF
	Plantago_rigida
	Plantago_firma
	Plantago_truncata
	Plantago_australis
	Plantago_virginica
	Plantago_rhodosperma
;
end;
begin trees;
	tree TREE1 = [&R] ((Aragoa_lucidula[&length_range={0.0016472021796765067,3.611927209859361},height_95%_HPD={0.0,1.7763568394002505E-15},rate_95%_HPD={4.635806991638378E-5,0.013851879563874197},length_95%_HPD={0.0016472021796765067,1.605698174753342},rate=0.00480928934290233,length=0.6757735901879413,rate_median=0.00341379231553486,length_median=0.5889105811177084,height_median=8.881784197001252E-…
end;
begin figtree;
	set appearance.backgroundColorAttribute="Default";
	set appearance.backgroundColour=#-1;
	set appearance.branchColorAttribute="User selection";
	set appearance.branchLineWidth=1.0;
	set appearance.branchMinLineWidth=0.0;
	set appearance.branchWidthAttribute="Fixed";
	set appearance.foregroundColour=#-16777216;
	set appearance.selectionColour=#-2144520576;
	set branchLabels.colorAttribute="User selection";
	set branchLabels.displayAttribute="Branch times";
	set branchLabels.fontName="sansserif";
	set branchLabels.fontSize=8;
	set branchLabels.fontStyle=0;
	set branchLabels.isShown=false;
	set branchLabels.significantDigits=4;
	set layout.expansion=1000;
	set layout.layoutType="RECTILINEAR";
	set layout.zoom=0;
	set legend.attribute=null;
	set legend.fontSize=10.0;
	set legend.isShown=false;
	set legend.significantDigits=4;
	set nodeBars.barWidth=4.0;
	set nodeBars.displayAttribute="height_95%_HPD";
	set nodeBars.isShown=true;
	set nodeLabels.colorAttribute="User selection";
	set nodeLabels.displayAttribute="height";
	set nodeLabels.fontName="sansserif";
	set nodeLabels.fontSize=12;
	set nodeLabels.fontStyle=0;
	set nodeLabels.isShown=true;
	set nodeLabels.significantDigits=2;
	set nodeShape.colourAttribute=null;
	set nodeShape.isShown=false;
	set nodeShape.minSize=10.0;
	set nodeShape.scaleType=Width;
	set nodeShape.shapeType=Circle;
	set nodeShape.size=4.0;
	set nodeShape.sizeAttribute=null;
	set polarLayout.alignTipLabels=false;
	set polarLayout.angularRange=0;
	set polarLayout.rootAngle=0;
	set polarLayout.rootLength=100;
	set polarLayout.showRoot=true;
	set radialLayout.spread=0.0;
	set rectilinearLayout.alignTipLabels=false;
	set rectilinearLayout.curvature=0;
	set rectilinearLayout.rootLength=100;
	set scale.offsetAge=0.0;
	set scale.rootAge=1.0;
	set scale.scaleFactor=1.0;
	set scale.scaleRoot=false;
	set scaleAxis.automaticScale=true;
	set scaleAxis.fontSize=8.0;
	set scaleAxis.isShown=false;
	set scaleAxis.lineWidth=1.0;
	set scaleAxis.majorTicks=1.0;
	set scaleAxis.origin=0.0;
	set scaleAxis.reverseAxis=false;
	set scaleAxis.showGrid=true;
	set scaleBar.automaticScale=true;
	set scaleBar.fontSize=10.0;
	set scaleBar.isShown=true;
	set scaleBar.lineWidth=1.0;
	set scaleBar.scaleRange=0.0;
	set tipLabels.colorAttribute="User selection";
	set tipLabels.displayAttribute="Names";
	set tipLabels.fontName="sansserif";
	set tipLabels.fontSize=16;
	set tipLabels.fontStyle=0;
	set tipLabels.isShown=true;
	set tipLabels.significantDigits=4;
	set trees.order=true;
	set trees.orderType="decreasing";
	set trees.rooting=false;
	set trees.rootingType="User Selection";
	set trees.transform=false;
	set trees.transformType="cladogram";
end;
