# Supplementary material for: Evolutionary history of the Arctic flora
Source: Nat Commun. 2023 Jul 18;14:4021. doi: 10.1038/s41467-023-39555-6 (PMC10354081; doi:10.1038/s41467-023-39555-6)
Supplement: Supplementary file 8 — Source Data [file 41467_2023_39555_MOESM8_ESM.zip › Source Data/Supplementary Figure 2-27/Pleuropogon.tre]

#NEXUS
begin taxa;
	dimensions ntax=34;
	taxlabels
	Dryopoa_dives
	Agrostis_alpina
	Lachnagrostis_adamsonii
	Dactylis_glomerata
	Parapholis_incurva
	Catapodium_rigidum
	Vulpia_bromoides
	Festuca_asperula
	Vulpia_fasciculata
	Lolium_perenne
	Lolium_rigidum
	Festuca_pratensis
	Sylvipoa_queenslandica
	Hookerochloa_eriopoda
	Poa_hiemata
	Poa_lowanensis
	Hierochloe_odorata
	Anthoxanthum_odoratum
	Koeleria_pyramidata
	Arrhenatherum_elatius
	Phalaris_arundinacea
	Holcus_lanatus
	Taeniatherum_caput_medusae
	Brachypodium_sylvaticum
	Schizachne_purpurascens
	Glyceria_occidentalis
	Pleuropogon_sabinei
	Pleuropogon_californicus
	Pleuropogon_refractus
	Pleuropogon_hooverianus
	Glyceria_notata
	Glyceria_arundinacea
	Melica_porteri
	Melica_altissima
;
end;

begin trees;
	tree TREE1 = [&R] (((((((Dryopoa_dives[&length_range={4.03334620090374,26.678746817414346},height_95%_HPD={0.0,7.105427357601002E-15},rate_95%_HPD={4.165077317806572E-4,0.0017564263213206157},length_95%_HPD={8.966526285324026,22.82589946873018},rate=0.0010126609837559594,length=16.32702854313429,rate_median=9.376088489863865E-4,length_median=16.84867438333525,height_median=7.105427357601002E-15,rate_range={2.752732504654122E-4,0.0047195224594998265},height_range={0.0,2.1316282072803006E-14},height=5.255351709365641E-15]:16.48984173298412,(Agrostis_alpina[&length_range={2.4797685670331617,22.619331875951527},height_95%_HPD={0.0,1.4210854715202004E-14},rate_95%_HPD={0.0018001337953094296,0.008305556387548683},length_95%_HPD={4.057197457770323,17.305041299131908},rate=0.004574788336478398,length=10.537397863474883,rate_median=0.004146535405751948,length_median=10.251514049654958,height_median=7.105427357601002E-15,rate_range={0.001321532069584245,0.017066035103525126},height_range={0.0,2.1316282072803006E-14},height=5.24735810358834E-15]:10.251514049654958,Lachnagrostis_adamsonii[&length_range={2.4797685670331617,22.619331875951527},height_95%_HPD={0.0,1.4210854715202004E-14},rate_95%_HPD={7.307872657194172E-4,0.0038937957852615284},length_95%_HPD={4.057197457770323,17.305041299131908},rate=0.0020555707348684314,length=10.537397863474883,rate_median=0.0018655846052880965,length_median=10.251514049654958,height_median=7.105427357601002E-15,rate_range={4.6286325232109624E-4,0.009963065772111453},height_range={0.0,2.1316282072803006E-14},height=5.24735810358834E-15]:10.251514049654958)[&length_range={0.18127021515615382,20.631303067184493},rate_95%_HPD={3.4150221495718414E-4,0.005198654862848531},length_95%_HPD={0.7699208333849761,12.537203732064576},length=5.984516256387388,posterior=1.0,height_median=10.251514049654965,rate_range={1.8695130194102216E-4,0.013244954602301224},height_range={2.479768567033169,22.619331875951534},height_95%_HPD={4.057197457770329,17.305041299131915},rate=0.00220462191385989,rate_median=0.0017988804845033629,length_median=5.3950678316837894,height=10.537397863474885]:6.238327683329164)[&length_range={0.009856425919661405,18.407534005048785},rate_95%_HPD={6.12757932776774E-5,0.0037326782636036794},length_95%_HPD={0.08288673601055052,11.91571038902339},length=4.9388481735781555,posterior=0.9,height_median=16.48984173298413,rate_range={3.627958578010731E-5,0.012746262716796372},height_range={4.033346200903743,26.678746817414346},height_95%_HPD={8.235251825792865,22.101155126396847},rate=0.001314255861512167,rate_median=9.266691968085391E-4,length_median=4.08042959222373,height=16.0343152875368]:4.598445254951034,(((Dactylis_glomerata[&length_range={3.438362620361405,23.009812283655148},height_95%_HPD={0.0,7.105427357601002E-15},rate_95%_HPD={0.002094821761126946,0.006160512909798881},length_95%_HPD={7.040907752677122,17.26831891175386},rate=0.003968712936897124,length=12.204283966519336,rate_median=0.003769987241513736,length_median=12.14569674633184,height_median=7.105427357601002E-15,rate_range={0.0016230065823105459,0.011871174894025406},height_range={0.0,2.1316282072803006E-14},height=5.255351709365641E-15]:11.488290498892717,(Parapholis_incurva[&length_range={1.056721586373608,14.198644832269968},height_95%_HPD={0.0,1.4210854715202004E-14},rate_95%_HPD={6.871975702272594E-4,0.00499267283734967},length_95%_HPD={1.6840195332911563,9.313144620482838},rate=0.0025560017114205124,length=5.2716897810562795,rate_median=0.0023015660567423982,length_median=5.000935653552482,height_median=7.105427357601002E-15,rate_range={4.2320940709663935E-4,0.011620065394470388},height_range={0.0,2.1316282072803006E-14},height=5.278444348277844E-15]:5.000935653552482,Catapodium_rigidum[&length_range={1.056721586373608,14.198644832269968},height_95%_HPD={0.0,1.4210854715202004E-14},rate_95%_HPD={0.0011598856570815372,0.006947412527593645},length_95%_HPD={1.6840195332911563,9.313144620482838},rate=0.003635093771460322,length=5.2716897810562795,rate_median=0.003281424960450899,length_median=5.000935653552482,height_median=7.105427357601002E-15,rate_range={7.006940886373077E-4,0.017102971209066672},height_range={0.0,2.1316282072803006E-14},height=5.278444348277844E-15]:5.000935653552482)[&length_range={1.3363508190395805,18.506016611566544},rate_95%_HPD={0.0012824505656675656,0.006875597318310642},length_95%_HPD={2.5672028724670337,12.258379857758953},length=7.0171513718768415,posterior=1.0,height_median=5.000935653552489,rate_range={9.027420868427537E-4,0.01734458925965033},height_range={1.0567215863736124,14.198644832269977},height_95%_HPD={1.6840195332911634,9.313144620482845},rate=0.003759927293766252,rate_median=0.003400525644157234,length_median=6.725602700854392,height=5.271689781056286]:6.487354845340235)[&length_range={0.0023158738180839578,12.925871577214847},rate_95%_HPD={1.2608570032436112E-4,0.005589042193644262},length_95%_HPD={0.057706695055598445,6.196347154863227},length=2.715966260890242,posterior=0.705875,height_median=11.488290498892724,rate_range={4.669643372981164E-5,0.01532123054856769},height_range={3.438362620361417,20.974181043591017},height_95%_HPD={6.608810577172484,16.132657526254434},rate=0.0024451557295723206,rate_median=0.0020968961563245458,length_median=2.3411013704805494,height=11.545404601459186]:2.974452473105071,(((Vulpia_bromoides[&length_range={0.5743569880070706,12.866766921799604},height_95%_HPD={0.0,1.4210854715202004E-14},rate_95%_HPD={0.001181150498654601,0.007672022660311684},length_95%_HPD={1.0740966189899104,6.357483729601438},rate=0.003944243680469282,length=3.422569472882257,rate_median=0.003587244764877673,length_median=3.174541125419136,height_median=7.105427357601002E-15,rate_range={7.304669946895678E-4,0.014661929536484538},height_range={0.0,2.1316282072803006E-14},height=5.239364497811039E-15]:3.174541125419136,Festuca_asperula[&length_range={0.5743569880070706,12.866766921799604},height_95%_HPD={0.0,1.4210854715202004E-14},rate_95%_HPD={4.240691068325959E-4,0.00431271341368591},length_95%_HPD={1.0740966189899104,6.357483729601438},rate=0.002074869023536174,length=3.422569472882257,rate_median=0.0018360978508823011,length_median=3.174541125419136,height_median=7.105427357601002E-15,rate_range={2.118466517733249E-4,0.011021253033888954},height_range={0.0,2.1316282072803006E-14},height=5.239364497811039E-15]:3.174541125419136)[&length_range={0.5823699773677924,13.256802852103847},rate_95%_HPD={9.84564734523998E-4,0.007167758144032431},length_95%_HPD={1.1492082872572684,7.771099910646901},length=4.146715689369705,posterior=1.0,height_median=3.174541125419143,rate_range={5.159072006249197E-4,0.01727372120053878},height_range={0.5743569880070751,12.86676692179961},height_95%_HPD={1.0740966189899197,6.357483729601448},rate=0.003584019122578413,rate_median=0.0032021588318783207,length_median=3.881071491112632,height=3.422569472882264]:4.218197181264188,Vulpia_fasciculata[&length_range={2.20481603511537,15.892686208086262},height_95%_HPD={0.0,1.4210854715202004E-14},rate_95%_HPD={0.0011128664684660085,0.004689867197006522},length_95%_HPD={3.647950741591988,11.608428843605646},rate=0.0027061484652457874,length=7.5692851622519415,rate_median=0.002544017200324475,length_median=7.392738306683322,height_median=7.105427357601002E-15,rate_range={7.642943014224956E-4,0.009805060024938401},height_range={0.0,2.1316282072803006E-14},height=5.280220705117245E-15]:7.392738306683324)[&length_range={0.46021977394376457,13.880493101013839},rate_95%_HPD={8.356130328041703E-4,0.006635008460232984},length_95%_HPD={1.0190998423678188,8.022019053399358},length=4.247772923520847,posterior=1.0,height_median=7.392738306683331,rate_range={3.0757519683693915E-4,0.014422570093459708},height_range={2.204816035115371,15.892686208086268},height_95%_HPD={3.6479507415919983,11.608428843605644},rate=0.0032577543424955027,rate_median=0.0028759745001700424,length_median=3.9303256042589756,height=7.569285162251946]:4.227433218020305,((Lolium_perenne[&length_range={4.1151445384608674E-6,6.709389486036958},height_95%_HPD={0.0,1.4210854715202004E-14},rate_95%_HPD={2.2893858293603232E-5,0.005396127739044267},length_95%_HPD={4.1151445384608674E-6,0.8067446502212217},rate=0.0020472622116819036,length=0.24435039298170141,rate_median=0.0016081390498556762,length_median=0.13815576840981203,height_median=7.105427357601002E-15,rate_range={8.170364855209003E-6,0.013347155626396368},height_range={0.0,2.1316282072803006E-14},height=5.24824628200804E-15]:0.13815576840981336,Lolium_rigidum[&length_range={4.1151445384608674E-6,6.709389486036958},height_95%_HPD={0.0,1.4210854715202004E-14},rate_95%_HPD={3.5716085412217245E-5,0.005349754091793377},length_95%_HPD={4.1151445384608674E-6,0.8067446502212217},rate=0.002114621723883643,length=0.24435039298170141,rate_median=0.0016828933082935625,length_median=0.13815576840981203,height_median=7.105427357601002E-15,rate_range={1.2023400319290507E-5,0.014109804982140277},height_range={0.0,2.1316282072803006E-14},height=5.24824628200804E-15]:0.13815576840981336)[&length_range={0.5330064487116828,12.943279297351493},rate_95%_HPD={0.0011148766357513284,0.008421304346353072},length_95%_HPD={0.7570166487457486,6.618997917587029},length=3.31484980084548,posterior=1.0,height_median=0.13815576840982047,rate_range={5.791736636382604E-4,0.01723053292476426},height_range={4.1151445415721355E-6,6.709389486036962},height_95%_HPD={4.1151445415721355E-6,0.8067446502212263},rate=0.004127023765203586,rate_median=0.0036810291897926006,length_median=2.951733282193014,height=0.24435039298170647]:3.0583981213775644,Festuca_pratensis[&length_range={0.5721856665364963,13.189539593291398},height_95%_HPD={0.0,1.4210854715202004E-14},rate_95%_HPD={2.032507005058697E-5,0.001714776218071958},length_95%_HPD={0.9512900095557708,7.020636676729077},rate=6.501014706805669E-4,length=3.55920019382719,rate_median=5.035163846493148E-4,length_median=3.1965538897873826,height_median=7.105427357601002E-15,rate_range={1.2023400319290507E-5,0.005114733889242054},height_range={0.0,2.1316282072803006E-14},height=5.242917211489839E-15]:3.1965538897873778)[&length_range={1.6916183365336925,17.738317455820958},rate_95%_HPD={0.0013769981378572416,0.005996338841027944},length_95%_HPD={3.538444926093848,12.894412877026298},length=8.189306433566681,posterior=1.0,height_median=3.196553889787385,rate_range={8.782149735053038E-4,0.013824942136781548},height_range={0.5721856665365053,13.189539593291407},height_95%_HPD={0.9512900095557697,7.020636676729083},rate=0.0033947421538990143,rate_median=0.003121560130868675,length_median=8.063736632853704,height=3.5592001938271953]:8.423617634916251)[&length_range={0.013557696542259023,12.099479684065976},rate_95%_HPD={1.9812802967874755E-4,0.0058585434218033465},length_95%_HPD={0.024404519468376407,5.474624423051617},length=2.4224106833516625,posterior=0.912875,height_median=11.620171524703636,rate_range={5.178272551928061E-5,0.013471165895612884},height_range={4.19423941964812,20.006113875153737},height_95%_HPD={7.2005595268013565,15.943949350963265},rate=0.002570686529329947,rate_median=0.002160175511231634,length_median=2.0962754074458196,height=11.658906395389275]:2.8425714472941586)[&length_range={0.4129974684768314,13.196723576264867},rate_95%_HPD={0.0012299112592185444,0.007836278666318232},length_95%_HPD={1.2916518731987132,7.828856383863645},length=4.240359313288226,posterior=1.0,height_median=14.462742971997795,rate_range={5.482233612395075E-4,0.01531741775970923},height_range={7.021631448182347,23.32612916562123},height_95%_HPD={10.021653464992497,18.633685098523515},rate=0.004058063073168489,rate_median=0.003666938136491082,length_median=4.0026769350129685,height=14.485870272930166]:4.137982527146807,((Sylvipoa_queenslandica[&length_range={1.3992010828037886,17.668076999829715},height_95%_HPD={0.0,1.4210854715202004E-14},rate_95%_HPD={0.0010815429878660307,0.006052727732426434},length_95%_HPD={2.370610617811993,11.23368505479049},rate=0.0032431864265548556,length=6.382687424825943,rate_median=0.0029636102733251466,length_median=6.0761575756546415,height_median=7.105427357601002E-15,rate_range={5.049193867468752E-4,0.012827084757937075},height_range={0.0,2.1316282072803006E-14},height=5.25091081726714E-15]:6.076157575654641,Hookerochloa_eriopoda[&length_range={1.3992010828037886,17.668076999829715},height_95%_HPD={0.0,1.4210854715202004E-14},rate_95%_HPD={9.50812147781449E-4,0.005967722133701505},length_95%_HPD={2.370610617811993,11.23368505479049},rate=0.003172097051432366,length=6.382687424825943,rate_median=0.0028604167648156975,length_median=6.0761575756546415,height_median=7.105427357601002E-15,rate_range={6.75568934189681E-4,0.013464731324295216},height_range={0.0,2.1316282072803006E-14},height=5.25091081726714E-15]:6.076157575654641)[&length_range={0.8844590263165983,17.350290375938048},rate_95%_HPD={0.0010192647361257075,0.006597207449061705},length_95%_HPD={1.8264714918969478,11.822944403243005},length=6.62894410741231,posterior=1.0,height_median=6.076157575654648,rate_range={7.204368839195084E-4,0.019111051760754852},height_range={1.399201082803799,17.668076999829715},height_95%_HPD={2.370610617811991,11.233685054790499},rate=0.003384370233991654,rate_median=0.0030055008535422633,length_median=6.312316856349579,height=6.382687424825948]:6.935558855064841,(Poa_hiemata[&length_range={0.18621219494934252,15.038340483139077},height_95%_HPD={0.0,1.4210854715202004E-14},rate_95%_HPD={1.209535930654207E-5,0.0021668337677687617},length_95%_HPD={0.3036379748150956,6.138925612064243},rate=7.551317583032137E-4,length=2.492773990546741,rate_median=5.425966652530813E-4,length_median=1.9570998736926637,height_median=7.105427357601002E-15,rate_range={1.0910506901083009E-5,0.007001158062870942},height_range={0.0,2.1316282072803006E-14},height=5.267786207241443E-15]:1.957099873692659,Poa_lowanensis[&length_range={0.18621219494934252,15.038340483139077},height_95%_HPD={0.0,1.4210854715202004E-14},rate_95%_HPD={4.876486670035433E-4,0.007550705670672966},length_95%_HPD={0.3036379748150956,6.138925612064243},rate=0.003438462512295634,length=2.492773990546741,rate_median=0.0029484163058710014,length_median=1.9570998736926637,height_median=7.105427357601002E-15,rate_range={2.490618334881614E-4,0.01727058949562316},height_range={0.0,2.1316282072803006E-14},height=5.267786207241443E-15]:1.957099873692659)[&length_range={1.3092000892107105,22.123441676046202},rate_95%_HPD={6.996136841543065E-4,0.0036465797953814556},length_95%_HPD={4.211707130556306,16.448376812520593},length=10.518485613219209,posterior=1.0,height_median=1.9570998736926661,rate_range={4.7854234602765053E-4,0.010613717454196496},height_range={0.1862121949493485,15.038340483139084},height_95%_HPD={0.30363797481510346,6.138925612064249},rate=0.001950736954828391,rate_median=0.001749450303160488,length_median=10.516933833516976,height=2.492773990546749]:11.054616557026822)[&length_range={0.16526501716003494,17.030771991330866},rate_95%_HPD={4.291230519881262E-4,0.0050993112325941874},length_95%_HPD={1.0835458479033306,10.896253322004476},length=5.65388040739815,posterior=0.999625,height_median=13.011716430719488,rate_range={1.6558010584659662E-4,0.01613360172639848},height_range={3.6284336886795643,23.032786006743727},height_95%_HPD={7.262639706970809,18.312367753333888},rate=0.0023371399564555825,rate_median=0.0019948732201713654,length_median=5.306085356837279,height=13.010549364516816]:5.5890090684251135)[&length_range={3.4886164305447664E-4,10.204565743400588},rate_95%_HPD={2.822272414808042E-4,0.006345763629265862},length_95%_HPD={0.12461751196127935,5.312039678994799},length=2.342848107946972,posterior=0.914625,height_median=18.600725499144602,rate_range={3.829814789835609E-5,0.013439947145052847},height_range={9.86718617341733,26.878791856228588},height_95%_HPD={14.577543004843982,22.901869839594326},rate=0.0028640212864241344,rate_median=0.0024936831259339373,length_median=2.059191323161368,height=18.565003374076635]:2.4875614887905613)[&length_range={1.2771499951469423E-4,10.380453368671947},rate_95%_HPD={1.8932266972576998E-5,0.004633233964026289},length_95%_HPD={1.2771499951469423E-4,2.8587532715953436},length=0.8462018389047415,posterior=1.0,height_median=21.088286987935163,rate_range={1.4540115783761678E-5,0.01597609971569841},height_range={15.11193003408826,27.644665577012585},height_95%_HPD={17.601445072676025,24.562596725898583},rate=0.0017010985017606086,rate_median=0.0013041629119619237,length_median=0.4888895785563374,height=21.06476812309983]:1.4019283485650362,(((Hierochloe_odorata[&length_range={1.4994780632778029,25.174423952999174},height_95%_HPD={0.0,1.4210854715202004E-14},rate_95%_HPD={1.8128963842038866E-4,0.0027755559259842453},length_95%_HPD={2.573403747592688,12.763339719600896},rate=0.001336514829466694,length=7.1374437511561455,rate_median=0.0011808852958878559,length_median=6.683256075415882,height_median=7.105427357601002E-15,rate_range={6.185599641456716E-5,0.007106168690061398},height_range={0.0,2.1316282072803006E-14},height=5.235811784132238E-15]:6.683256075415883,Anthoxanthum_odoratum[&length_range={1.4994780632778029,25.174423952999174},height_95%_HPD={0.0,1.4210854715202004E-14},rate_95%_HPD={0.001670545696960054,0.009033294248999443},length_95%_HPD={2.573403747592688,12.763339719600896},rate=0.00493114245112563,length=7.1374437511561455,rate_median=0.00451335413081351,length_median=6.683256075415882,height_median=7.105427357601002E-15,rate_range={0.0011555236630444205,0.016997359209143883},height_range={0.0,2.1316282072803006E-14},height=5.235811784132238E-15]:6.683256075415883)[&length_range={1.546000017170714,31.04919224278441},rate_95%_HPD={0.0012615131263216273,0.0067466079071437654},length_95%_HPD={2.982283373039351,16.356964384042616},length=9.363135635476105,posterior=1.0,height_median=6.6832560754158905,rate_range={6.318043893261991E-4,0.016355940432488243},height_range={1.499478063277806,25.17442395299918},height_95%_HPD={2.5734037475926925,12.763339719600904},rate=0.00343610947164365,rate_median=0.00305728877149256,length_median=8.999834665353221,height=7.137443751156148]:9.581483712016581,(Koeleria_pyramidata[&length_range={1.9983264510946186,29.563721306114736},height_95%_HPD={0.0,1.4210854715202004E-14},rate_95%_HPD={8.439179687638187E-4,0.004372782644784178},length_95%_HPD={4.061000390918574,18.88247468776672},rate=0.0023237621550762787,length=11.086437627871067,rate_median=0.002099372068153492,length_median=10.635130511595017,height_median=7.105427357601002E-15,rate_range={5.142876746895425E-4,0.011526559170144045},height_range={0.0,2.1316282072803006E-14},height=5.285549775635445E-15]:10.537602127368302,Arrhenatherum_elatius[&length_range={1.9983264510946186,29.563721306114736},height_95%_HPD={0.0,1.4210854715202004E-14},rate_95%_HPD={0.0010756082236836437,0.005929527682875902},length_95%_HPD={4.040444161439121,18.729315081378672},rate=0.003219729041797948,length=11.049878470030599,rate_median=0.002912677593100323,length_median=10.619522518116229,height_median=7.105427357601002E-15,rate_range={8.033428223011288E-4,0.015306888729917052},height_range={0.0,2.1316282072803006E-14},height=5.284661597215745E-15]:10.537602127368302)[&length_range={0.04512269411956993,28.9530747720052},rate_95%_HPD={1.364415056795177E-4,0.004575439691072268},length_95%_HPD={0.4201469889503233,14.11708572145817},length=6.184067864395846,posterior=0.97725,height_median=10.53760212736831,rate_range={7.054398752868933E-5,0.012513015652397166},height_range={1.998326451094627,29.563721306114743},height_95%_HPD={4.047823554078256,18.653102039171365},rate=0.0018557350975849439,rate_median=0.0014781270594584521,length_median=5.347290034587789,height=10.97169890818565]:5.727137660064162)[&length_range={0.03702198077788488,25.55474250290543},rate_95%_HPD={1.3061387803862276E-4,0.004825668486230357},length_95%_HPD={0.0713388602469962,9.764655758544787},length=4.05254446925089,posterior=0.776375,height_median=16.26473978743247,rate_range={3.5716085412217245E-5,0.012755880131564265},height_range={5.3845845771389875,33.884514790579594},height_95%_HPD={9.507781800882405,23.375101236696043},rate=0.0019678950554104257,rate_median=0.0015997737013534598,length_median=3.3045615374732176,height=16.36090736608307]:2.7152269243597686,Phalaris_arundinacea[&length_range={8.437519562708571,36.9193010592146},height_95%_HPD={0.0,7.105427357601002E-15},rate_95%_HPD={9.974787283118685E-4,0.002635906544688055},length_95%_HPD={13.561166693917484,25.815009808763143},rate=0.0017883592571146913,length=20.12580291055816,rate_median=0.0017262252017944742,length_median=20.414476948667488,height_median=7.105427357601002E-15,rate_range={7.227981090689533E-4,0.005225975168957628},height_range={0.0,1.4210854715202004E-14},height=5.255351709365641E-15]:18.979966711792233)[&length_range={6.170824674214259E-4,19.59833886142382},rate_95%_HPD={6.153229193217431E-5,0.004357299344837012},length_95%_HPD={6.170824674214259E-4,8.306944026664366},length=3.182416097321154,posterior=0.47475,height_median=18.97996671179224,rate_range={6.153229193217431E-5,0.012124937286597385},height_range={8.43751956270858,29.660133292610386},height_95%_HPD={12.562837026961944,24.04554646643393},rate=0.0016566339885675323,rate_median=0.001245985964407269,length_median=2.4738505649668063,height=18.802070741826395]:3.510248624707959)[&length_range={0.009096259012491004,23.12532833611729},rate_95%_HPD={1.6713962169617792E-4,0.00621160822298765},length_95%_HPD={0.02645559676309972,7.6908834980307255},length=3.1215675921243604,posterior=0.7465,height_median=22.4902153365002,rate_range={4.409255536198622E-5,0.016965536025374286},height_range={16.029756788968943,40.873589861533624},height_95%_HPD={17.887012417660216,27.439212884578527},rate=0.0026646931915656692,rate_median=0.0022364489913072024,length_median=2.509641509957584,height=22.700080249270993]:2.2658116732386198,Holcus_lanatus[&length_range={5.595763082681434,48.2300340330278},height_95%_HPD={0.0,7.105427357601002E-15},rate_95%_HPD={8.519029418570529E-4,0.0032872186062997137},length_95%_HPD={10.596263521668106,32.71536048878885},rate=0.0018647373544239687,length=23.531459957542275,rate_median=0.001697846911433935,length_median=24.19377657799667,height_median=7.105427357601002E-15,rate_range={2.838096748981467E-4,0.008169470428049427},height_range={0.0,1.4210854715202004E-14},height=5.25268717410654E-15]:24.756027009738812)[&length_range={0.32644712404228216,26.938079928054833},rate_95%_HPD={5.634677786490861E-4,0.007356936254984335},length_95%_HPD={1.3039250036893861,14.799393178606504},length=6.930668811522977,posterior=0.998625,height_median=24.75602700973882,rate_range={7.142233833693289E-5,0.017667041885551994},height_range={16.566118783686115,42.92479696418631},height_95%_HPD={19.033910946373076,32.02707472245416},rate=0.003457736016996086,rate_median=0.003052589331025117,length_median=6.087430217109141,height=25.170478181289756]:6.366518085813912,Taeniatherum_caput_medusae[&length_range={8.471053895664165,49.592545226574174},height_95%_HPD={0.0,7.105427357601002E-15},rate_95%_HPD={7.680886501512219E-4,0.0019863849388808766},length_95%_HPD={23.60827348047689,43.061001994358655},rate=0.0013226999349934317,length=32.02819907887072,rate_median=0.0012977783729778399,length_median=31.36856332925443,height_median=7.105427357601002E-15,rate_range={2.1349841622728382E-4,0.0040934477345738185},height_range={0.0,1.4210854715202004E-14},height=5.257128066205041E-15]:31.122545095552724)[&length_range={0.015058534765159948,26.8160206427588},rate_95%_HPD={1.4456156013379249E-4,0.00608800912201325},length_95%_HPD={1.033970904777611,14.036371251702171},length=6.504278250155017,posterior=0.92975,height_median=31.12254509555273,rate_range={2.4503971721127302E-5,0.014311022560348635},height_range={20.565991053395166,47.00442468514389},height_95%_HPD={23.837710248403656,40.69453973781744},rate=0.002743387747058532,rate_median=0.002360052201319093,length_median=5.83179942522167,height=31.503738959300332]:5.212508954017075,Brachypodium_sylvaticum[&length_range={8.471053895664165,50.02635427731737},height_95%_HPD={0.0,7.105427357601002E-15},rate_95%_HPD={7.562498649833274E-4,0.0022426718294714988},length_95%_HPD={28.68119561431935,46.69217919269098},rate=0.001473632312311379,length=37.562277201674064,rate_median=0.0014494308883659826,length_median=37.661670683644296,height_median=7.105427357601002E-15,rate_range={3.0331540699218565E-5,0.005490830983529845},height_range={0.0,1.4210854715202004E-14},height=5.257128066205041E-15]:36.3350540495698)[&length_range={0.010186901381018743,23.13337861658392},rate_95%_HPD={7.801573122554076E-5,0.006663298251100404},length_95%_HPD={0.06457324455053026,14.898822470149849},length=7.813889790830921,posterior=0.67175,height_median=36.335054049569806,rate_range={1.7692975317157118E-5,0.012749103307794059},height_range={22.265628155871106,48.27481715071},height_95%_HPD={28.324137499109156,44.35004551057081},rate=0.0030050156361578657,rate_median=0.002708429591888266,length_median=7.611218554088456,height=36.26450467757204]:7.697301234892123,((Schizachne_purpurascens[&length_range={3.232049224272558,44.836602936005235},height_95%_HPD={0.0,7.105427357601002E-15},rate_95%_HPD={1.9034802221011275E-4,0.001174777512328326},length_95%_HPD={10.770052615957528,37.529375648339645},rate=5.956679497235933E-4,length=25.88904728420118,rate_median=5.247824446194217E-4,length_median=26.342960099183017,height_median=7.105427357601002E-15,rate_range={8.983035079360326E-5,0.004878321380355199},height_range={0.0,2.1316282072803006E-14},height=5.262457136723242E-15]:27.299046786147244,(((Glyceria_occidentalis[&length_range={0.6974996274289478,29.80295607585745},height_95%_HPD={0.0,7.105427357601002E-15},rate_95%_HPD={3.5702139671972007E-4,0.0026547945366150027},length_95%_HPD={3.1814542277767623,18.914878559495392},rate=0.0014298297032214573,length=11.849348196486737,rate_median=0.001331871903837785,length_median=12.082662280381907,height_median=7.105427357601002E-15,rate_range={2.1060742015731866E-5,0.012356534462534046},height_range={0.0,2.1316282072803006E-14},height=5.25268717410654E-15]:12.760480476438183,((Pleuropogon_sabinei[&length_range={1.8933717319847745,19.21610819674866},height_95%_HPD={0.0,1.4210854715202004E-14},rate_95%_HPD={0.0010412366631134301,0.004562803515130951},length_95%_HPD={3.048498843819936,10.590318563167807},rate=0.002586456447423813,length=6.660533844773843,rate_median=0.002410505887513898,length_median=6.406324528894478,height_median=7.105427357601002E-15,rate_range={5.858501423683769E-4,0.009893751597438398},height_range={0.0,2.1316282072803006E-14},height=5.300648808770347E-15]:6.406324528894473,Pleuropogon_californicus[&length_range={1.8933717319847745,19.21610819674866},height_95%_HPD={0.0,1.4210854715202004E-14},rate_95%_HPD={0.002802189027673787,0.010602347375073774},length_95%_HPD={3.048498843819936,10.590318563167807},rate=0.006468497654388784,length=6.660533844773843,rate_median=0.006136009939479261,length_median=6.406324528894478,height_median=7.105427357601002E-15,rate_range={0.0017828696438003512,0.022756781784484148},height_range={0.0,2.1316282072803006E-14},height=5.300648808770347E-15]:6.406324528894473)[&length_range={0.42442535539176784,14.93923524238848},rate_95%_HPD={8.171060482505054E-4,0.007241886472668927},length_95%_HPD={0.9282977361932243,6.964745932575566},length=3.502170005116372,posterior=1.0,height_median=6.40632452889448,rate_range={4.172326564153587E-4,0.01923859424081113},height_range={1.8933717319847787,19.216108196748667},height_95%_HPD={3.0484988438199423,10.590318563167813},rate=0.003632602822569201,rate_median=0.003246186337360854,length_median=3.1823237267624416,height=6.660533844773848]:3.5216558973020895,(Pleuropogon_refractus[&length_range={0.08855099527687484,11.340635404080317},height_95%_HPD={0.0,1.4210854715202004E-14},rate_95%_HPD={1.5305975171546476E-5,0.0038312678773580037},length_95%_HPD={0.30159953197041234,4.351695513641498},rate=0.0015198761167900276,length=1.942712576943887,rate_median=0.001217133987929107,length_median=1.6696336288099718,height_median=7.105427357601002E-15,rate_range={1.5305975171546476E-5,0.012332326462944788},height_range={0.0,2.1316282072803006E-14},height=5.268674385661143E-15]:1.6696336288099687,Pleuropogon_hooverianus[&length_range={0.08855099527687484,11.340635404080317},height_95%_HPD={0.0,1.4210854715202004E-14},rate_95%_HPD={5.859128205193616E-4,0.007617055201310066},length_95%_HPD={0.30159953197041234,4.351695513641498},rate=0.0034781884797889986,length=1.942712576943887,rate_median=0.0030142691433814217,length_median=1.6696336288099718,height_median=7.105427357601002E-15,rate_range={2.0178633662796405E-4,0.017817261278810875},height_range={0.0,2.1316282072803006E-14},height=5.268674385661143E-15]:1.6696336288099687)[&length_range={1.9302068699207862,22.431624288709315},rate_95%_HPD={0.0023417767342724543,0.008918080539628134},length_95%_HPD={3.3739980928175046,12.80464615166179},length=8.219647609142603,posterior=1.0,height_median=1.6696336288099758,rate_range={0.0014477844385984886,0.017178526914419838},height_range={0.08855099527687571,11.340635404080324},height_95%_HPD={0.30159953197041744,4.351695513641502},rate=0.0051920941188968485,rate_median=0.00483456389707671,length_median=8.043664586432959,height=1.9427125769438924]:8.258346797386594)[&length_range={0.2885372795852792,15.204624939972343},rate_95%_HPD={9.172445297926451E-4,0.008350635168560572},length_95%_HPD={0.48098916526247404,6.668055123053387},length=3.276308487784659,posterior=0.999875,height_median=9.92798042619657,rate_range={4.0484668013963785E-4,0.01662981025990079},height_range={3.9391332393567424,23.32839734864134},height_95%_HPD={5.623532683343285,14.947023242859274},rate=0.004122638547400107,rate_median=0.0036967113495951264,length_median=2.9129718357661964,height=10.16177129574959]:2.83250005024162)[&length_range={0.003362516546200567,19.35690259868801},rate_95%_HPD={6.819730510892428E-4,0.008569281931243263},length_95%_HPD={0.383086660037149,8.160689714094191},length=3.8637293072204577,posterior=0.763375,height_median=12.76048047643819,rate_range={1.7692975317157118E-5,0.01637725070601169},height_range={5.33764012466542,29.80295607585745},height_95%_HPD={7.499638522902451,18.606793656410204},rate=0.004144286145876441,rate_median=0.0037278228520921507,length_median=3.4991672561145855,height=13.00451485080065]:3.3268512454896957,Glyceria_notata[&length_range={0.6974996274289478,32.726518592807025},height_95%_HPD={0.0,7.105427357601002E-15},rate_95%_HPD={5.915133896034991E-4,0.003916078504916574},length_95%_HPD={2.8259665282367736,23.55445114237388},rate=0.0018557987917833276,length=14.79739648623084,rate_median=0.0015844615325249132,length_median=15.432336672351596,height_median=7.105427357601002E-15,rate_range={4.0959617651804825E-4,0.013067777460856307},height_range={0.0,2.1316282072803006E-14},height=5.235811784132238E-15]:16.087331721927878)[&length_range={0.005810704528101951,22.58340221728829},rate_95%_HPD={6.158032051975546E-4,0.007886338267708373},length_95%_HPD={0.32361301551956956,8.556603724038018},length=3.9899874853878,posterior=0.97,height_median=16.087331721927885,rate_range={7.67832505649169E-5,0.01821058324419383},height_range={5.794557560185929,32.72651859280703},height_95%_HPD={9.955637603000856,23.594832884426577},rate=0.003619959574085191,rate_median=0.003211678596667631,length_median=3.531061137085919,height=16.33255583938511]:3.9948020304569987,Glyceria_arundinacea[&length_range={6.594751920905449,38.700265274171265},height_95%_HPD={0.0,7.105427357601002E-15},rate_95%_HPD={0.0012213305338046431,0.0034062753939652253},length_95%_HPD={12.631594192839945,28.439850261950113},rate=0.0021851194304186926,length=20.23088848673926,rate_median=0.002096089979222637,length_median=20.00757803745698,height_median=7.105427357601002E-15,rate_range={8.873142612275737E-4,0.006625757066777856},height_range={0.0,1.4210854715202004E-14},height=5.25002263884744E-15]:20.082133752384877)[&length_range={1.469531452608539,24.4325171513402},rate_95%_HPD={0.0015162401060600055,0.009219153990088451},length_95%_HPD={2.2683897646134383,13.811777652320885},length=7.410179280022121,posterior=1.0,height_median=20.082133752384884,rate_range={0.001021095964270164,0.020193846700090834},height_range={6.914402922803198,38.70026527417127},height_95%_HPD={12.631594192839952,28.34696221093013},rate=0.004783214078760874,rate_median=0.0043528727964447685,length_median=6.842975302766282,height=20.30290036478032]:7.216913033762367)[&length_range={0.026644367787390877,22.895253195290394},rate_95%_HPD={4.24903083485069E-4,0.006114379608909819},length_95%_HPD={0.452271371434513,10.251069517851867},length=4.521400882021085,posterior=0.85075,height_median=27.29904678614725,rate_range={2.3839508302625964E-4,0.014469579189660372},height_range={12.092397143555779,44.83660293600524},height_95%_HPD={18.099067443354375,37.195786703398255},rate=0.0027243050028712156,rate_median=0.0023119215022058912,length_median=3.830949121009727,height=27.449095289325992]:4.245908674492391,(Melica_porteri[&length_range={0.2572515936636752,38.82295865200489},height_95%_HPD={0.0,1.4210854715202004E-14},rate_95%_HPD={1.3441499466204586E-4,0.004931676779144932},length_95%_HPD={0.5651349880041647,13.347018150104237},rate=0.002093070582771391,length=4.897175645175821,rate_median=0.0017474310656281568,length_median=3.6368528852225155,height_median=7.105427357601002E-15,rate_range={7.203579960727976E-5,0.013986180366389425},height_range={0.0,2.1316282072803006E-14},height=5.230482713614038E-15]:3.6368528852225133,Melica_altissima[&length_range={0.2572515936636752,38.82295865200489},height_95%_HPD={0.0,1.4210854715202004E-14},rate_95%_HPD={1.6703144959396077E-4,0.00494976993841732},length_95%_HPD={0.5651349880041647,13.347018150104237},rate=0.0020820405553500336,length=4.897175645175821,rate_median=0.0017219747879938894,length_median=3.6368528852225155,height_median=7.105427357601002E-15,rate_range={9.53610609510227E-5,0.014175018782224299},height_range={0.0,2.1316282072803006E-14},height=5.230482713614038E-15]:3.6368528852225133)[&length_range={0.7879526960350702,48.80755012009853},rate_95%_HPD={2.2580848011186617E-4,0.00279812788320083},length_95%_HPD={6.070494703538103,38.30794731521888},length=24.83837243778404,posterior=1.0,height_median=3.6368528852225204,rate_range={1.414266133333548E-4,0.013824942136781548},height_range={0.2572515936636819,38.82295865200489},height_95%_HPD={0.5651349880041678,13.347018150104244},rate=0.0010373947586671095,rate_median=7.715568833830194E-4,length_median=25.935469025946755,height=4.8971756451758255]:27.90810257541712)[&length_range={0.0034947616052960484,28.461227085646634},rate_95%_HPD={1.510049355971367E-4,0.007345662490820261},length_95%_HPD={1.6696531283297915,19.960126148746927},length=10.84134869555605,posterior=1.0,height_median=31.544955460639642,rate_range={3.9400328014427606E-5,0.014469579189660372},height_range={14.003719870763533,50.10526959616861},height_95%_HPD={21.047271516428573,41.981189632322916},rate=0.003517864506246576,rate_median=0.00319890181801484,length_median=10.579078166552819,height=31.55974244680274]:12.487399823822287)[&height_95%_HPD={40.35165158518677,47.962934880782775},length=0.0,posterior=1.0,height_median=44.03235528446193,height_range={37.22645959155602,51.808602954234516},height=44.042183562167374];
end;

begin figtree;
	set appearance.backgroundColorAttribute="Default";
	set appearance.backgroundColour=#-1;
	set appearance.branchColorAttribute="User selection";
	set appearance.branchLineWidth=1.0;
	set appearance.branchMinLineWidth=0.0;
	set appearance.branchWidthAttribute="Fixed";
	set appearance.foregroundColour=#-16777216;
	set appearance.selectionColour=#-2144520576;
	set branchLabels.colorAttribute="User selection";
	set branchLabels.displayAttribute="Branch times";
	set branchLabels.fontName="sansserif";
	set branchLabels.fontSize=8;
	set branchLabels.fontStyle=0;
	set branchLabels.isShown=false;
	set branchLabels.significantDigits=4;
	set layout.expansion=0;
	set layout.layoutType="RECTILINEAR";
	set layout.zoom=0;
	set legend.attribute="height";
	set legend.fontSize=10.0;
	set legend.isShown=false;
	set legend.significantDigits=4;
	set nodeBars.barWidth=4.0;
	set nodeBars.displayAttribute="height_95%_HPD";
	set nodeBars.isShown=true;
	set nodeLabels.colorAttribute="User selection";
	set nodeLabels.displayAttribute="height";
	set nodeLabels.fontName="sansserif";
	set nodeLabels.fontSize=8;
	set nodeLabels.fontStyle=0;
	set nodeLabels.isShown=true;
	set nodeLabels.significantDigits=2;
	set nodeShape.colourAttribute="User selection";
	set nodeShape.isShown=false;
	set nodeShape.minSize=10.0;
	set nodeShape.scaleType=Width;
	set nodeShape.shapeType=Circle;
	set nodeShape.size=4.0;
	set nodeShape.sizeAttribute="Fixed";
	set polarLayout.alignTipLabels=false;
	set polarLayout.angularRange=0;
	set polarLayout.rootAngle=0;
	set polarLayout.rootLength=100;
	set polarLayout.showRoot=true;
	set radialLayout.spread=0.0;
	set rectilinearLayout.alignTipLabels=false;
	set rectilinearLayout.curvature=0;
	set rectilinearLayout.rootLength=100;
	set scale.offsetAge=0.0;
	set scale.rootAge=1.0;
	set scale.scaleFactor=1.0;
	set scale.scaleRoot=false;
	set scaleAxis.automaticScale=true;
	set scaleAxis.fontSize=8.0;
	set scaleAxis.isShown=false;
	set scaleAxis.lineWidth=1.0;
	set scaleAxis.majorTicks=1.0;
	set scaleAxis.origin=0.0;
	set scaleAxis.reverseAxis=false;
	set scaleAxis.showGrid=true;
	set scaleBar.automaticScale=true;
	set scaleBar.fontSize=10.0;
	set scaleBar.isShown=true;
	set scaleBar.lineWidth=1.0;
	set scaleBar.scaleRange=0.0;
	set tipLabels.colorAttribute="User selection";
	set tipLabels.displayAttribute="Names";
	set tipLabels.fontName="sansserif";
	set tipLabels.fontSize=12;
	set tipLabels.fontStyle=0;
	set tipLabels.isShown=true;
	set tipLabels.significantDigits=4;
	set trees.order=true;
	set trees.orderType="decreasing";
	set trees.rooting=false;
	set trees.rootingType="User Selection";
	set trees.transform=false;
	set trees.transformType="cladogram";
end;
