# Supplementary material for: Evolutionary history of the Arctic flora
Source: Nat Commun. 2023 Jul 18;14:4021. doi: 10.1038/s41467-023-39555-6 (PMC10354081; doi:10.1038/s41467-023-39555-6)
Supplement: Supplementary file 8 — Source Data [file 41467_2023_39555_MOESM8_ESM.zip › Source Data/Supplementary Figure 2-27/Poa.tre]

#NEXUS
begin taxa;
	dimensions ntax=126;
	taxlabels
	Taeniatherum_caput_medusae
	Glyceria_notata
	Agrostis_alpina
	Lachnagrostis_adamsonii
	Dryopoa_dives
	Puccinellia_ciliata
	Puccinellia_glaucescens
	Puccinellia_fasciculata
	Puccinellia_stricta
	Puccinellia_vassica
	Puccinellia_longior
	Hookerochloa_eriopoda
	Sylvipoa_queenslandica
	Poa_biebersteinii
	Poa_palustris_PAF
	Poa_nemoralis_PAF
	Poa_laxa_PAF
	Poa_lettermanii
	Poa_pseudoabbreviata_PAF
	Poa_ianthina
	Poa_dahurica
	Poa_interior
	Poa_botryoides_PAF
	Poa_attenuata
	Poa_riphaea
	Poa_skvortzovii
	Poa_sphondylodes
	Poa_glauca_PAF
	Poa_hylobates
	Poa_hartzii_PAF
	Poa_compressa
	Poa_psychrophila
	Poa_macroclada
	Poa_stenantha
	Poa_curtifolia
	Poa_secunda
	Poa_arida
	Poa_ammophila_PAF
	Poa_unilateralis
	Poa_burmanica
	Poa_trivialis_PAF
	Poa_thessala
	Poa_badensis
	Poa_alpina_PAF
	Poa_ligulata
	Poa_bulbosa
	Poa_sinaica
	Poa_paucispicula_PAF
	Poa_platyantha_PAF
	Poa_macrocalyx_PAF
	Poa_arctica_PAF
	Poa_khokhrjakovii
	Poa_novae_zelandiae
	Poa_astonii
	Poa_hesperia
	Poa_sikkimensis
	Poa_fauriei
	Poa_pratensis_PAF
	Poa_sublanata_PAF
	Poa_iberica
	Poa_remota
	Poa_diversifolia
	Poa_ircutica
	Poa_densa
	Poa_asiae_minoris
	Poa_sibirica_PAF
	Poa_bucharica
	Poa_hybrida
	Poa_candamoana
	Poa_asperiflora
	Poa_kurtzii
	Poa_matris_occidentalis
	Poa_scaberula
	Poa_superata
	Poa_reflexa
	Poa_trollii
	Poa_atropidiformis
	Poa_gigantea
	Poa_dissanthelioides
	Poa_laetevirens
	Poa_langtangensis
	Poa_gymnantha
	Poa_huancavelicae
	Poa_howellii
	Poa_marshallii
	Poa_ramifera
	Poa_porsildii_PAF
	Poa_nervosa
	Poa_cusickii
	Poa_fendleriana
	Poa_wheeleri
	Poa_macrantha
	Poa_polycolea
	Poa_grandis
	Poa_chaixii
	Poa_keysseri
	Poa_fordeana
	Poa_sieberiana
	Poa_costiniana
	Poa_helmsii
	Poa_fawcettiae
	Poa_pseudobulbosa
	Poa_leptocoma_PAF
	Poa_abbreviata_PAF
	Poa_ursina
	Poa_media
	Poa_dolosa
	Poa_trichophylla
	Poa_chapmaniana
	Poa_annua
	Poa_supina
	Poa_autumnalis
	Poa_marcida
	Dactylis_glomerata
	Parapholis_incurva
	Catapodium_rigidum
	Vulpia_bromoides
	Festuca_rubra
	Festuca_asperula
	Festuca_plebeia
	Vulpia_fasciculata
	Festuca_muelleri
	Festuca_arundinacea
	Festuca_pratensis
	Lolium_perenne
	Lolium_rigidum
;
end;
begin trees;
	tree TREE1 = [&R] ((Taeniatherum_caput_medusae[&length_range={25.620502834521663,38.54154156253312},height_95%_HPD={7.105427357601002E-15,2.1316282072803006E-14},rate_95%_HPD={0.0011186961031471683,0.0021566662068568145},length_95%_HPD={27.032979488692025,34.843213216998635},rate=0.001619211732244084,length=31.1359120021736,rate_median=0.0016100768685360157,length_median=31.20257784830202,height_…
end;
begin figtree;
	set appearance.backgroundColorAttribute="Default";
	set appearance.backgroundColour=#-1;
	set appearance.branchColorAttribute="User selection";
	set appearance.branchLineWidth=1.0;
	set appearance.branchMinLineWidth=0.0;
	set appearance.branchWidthAttribute="Fixed";
	set appearance.foregroundColour=#-16777216;
	set appearance.selectionColour=#-2144520576;
	set branchLabels.colorAttribute="User selection";
	set branchLabels.displayAttribute="Branch times";
	set branchLabels.fontName="sansserif";
	set branchLabels.fontSize=8;
	set branchLabels.fontStyle=0;
	set branchLabels.isShown=false;
	set branchLabels.significantDigits=4;
	set layout.expansion=1000;
	set layout.layoutType="RECTILINEAR";
	set layout.zoom=0;
	set legend.attribute="height";
	set legend.fontSize=10.0;
	set legend.isShown=false;
	set legend.significantDigits=4;
	set nodeBars.barWidth=4.0;
	set nodeBars.displayAttribute="height_95%_HPD";
	set nodeBars.isShown=true;
	set nodeLabels.colorAttribute="User selection";
	set nodeLabels.displayAttribute="height";
	set nodeLabels.fontName="sansserif";
	set nodeLabels.fontSize=12;
	set nodeLabels.fontStyle=0;
	set nodeLabels.isShown=true;
	set nodeLabels.significantDigits=2;
	set nodeShape.colourAttribute="User selection";
	set nodeShape.isShown=false;
	set nodeShape.minSize=10.0;
	set nodeShape.scaleType=Width;
	set nodeShape.shapeType=Circle;
	set nodeShape.size=4.0;
	set nodeShape.sizeAttribute="Fixed";
	set polarLayout.alignTipLabels=false;
	set polarLayout.angularRange=0;
	set polarLayout.rootAngle=0;
	set polarLayout.rootLength=100;
	set polarLayout.showRoot=true;
	set radialLayout.spread=0.0;
	set rectilinearLayout.alignTipLabels=false;
	set rectilinearLayout.curvature=0;
	set rectilinearLayout.rootLength=100;
	set scale.offsetAge=0.0;
	set scale.rootAge=1.0;
	set scale.scaleFactor=1.0;
	set scale.scaleRoot=false;
	set scaleAxis.automaticScale=true;
	set scaleAxis.fontSize=8.0;
	set scaleAxis.isShown=false;
	set scaleAxis.lineWidth=1.0;
	set scaleAxis.majorTicks=1.0;
	set scaleAxis.origin=0.0;
	set scaleAxis.reverseAxis=false;
	set scaleAxis.showGrid=true;
	set scaleBar.automaticScale=true;
	set scaleBar.fontSize=10.0;
	set scaleBar.isShown=true;
	set scaleBar.lineWidth=1.0;
	set scaleBar.scaleRange=0.0;
	set tipLabels.colorAttribute="User selection";
	set tipLabels.displayAttribute="Names";
	set tipLabels.fontName="sansserif";
	set tipLabels.fontSize=16;
	set tipLabels.fontStyle=0;
	set tipLabels.isShown=true;
	set tipLabels.significantDigits=4;
	set trees.order=true;
	set trees.orderType="decreasing";
	set trees.rooting=false;
	set trees.rootingType="User Selection";
	set trees.transform=false;
	set trees.transformType="cladogram";
end;
