# Supplementary material for: Evolutionary history of the Arctic flora
Source: Nat Commun. 2023 Jul 18;14:4021. doi: 10.1038/s41467-023-39555-6 (PMC10354081; doi:10.1038/s41467-023-39555-6)
Supplement: Supplementary file 8 — Source Data [file 41467_2023_39555_MOESM8_ESM.zip › Source Data/Supplementary Figure 2-27/Potentilla.tre]

#NEXUS
begin taxa;
	dimensions ntax=106;
	taxlabels
	Agrimonia_eupatoria
	Rosa_canina
	Rosa_agrestis
	Potentilla_reptans
	Potentilla_simplex
	Potentilla_erecta
	Potentilla_dickinsii
	Horkeliella_purpurascens
	Ivesia_paniculata
	Horkelia_daucifolia
	Ivesia_webberi
	Horkelia_fusca
	Horkelia_tridentata
	Ivesia_aperta
	Potentilla_biennis
	Potentilla_freyniana
	Potentilla_fragarioides
	Potentilla_drummondii
	Potentilla_neumaniana
	Potentilla_glaucophylla
	Potentilla_argaea
	Potentilla_fragiformis
	Potentilla_grandiflora
	Potentilla_elegans
	Potentilla_pulchella
	Potentilla_pedersenii[&!color=#-16777216]
	Potentilla_villosula
	Potentilla_collina
	Potentilla_argentea
	Potentilla_supina
	Potentilla_pyrenaica
	Potentilla_tanacetifolia
	Potentilla_inclinata
	Potentilla_hirta
	Potentilla_maura
	Potentilla_vulcanicola
	Potentilla_villosa
	Potentilla_multicaulis
	Potentilla_aurea
	Potentilla_longifolia
	Potentilla_heptaphylla
	Potentilla_bimundorum
	Potentilla_virgata
	Potentilla_ornithopoda
	Potentilla_litoralis
	Potentilla_jepsonii
	Potentilla_bipinnatifida
	Potentilla_jenissejensis
	Potentilla_pensylvanica
	Potentilla_rubricaulis
	Potentilla_subvahliana[&!color=#-16777216]
	Potentilla_subgorodkovii
	Potentilla_brevifolia
	Potentilla_flabellifolia
	Potentilla_stipularis
	Potentilla_crebridens
	Potentilla_brauniana
	Potentilla_plattensis
	Potentilla_hippiana
	Potentilla_gracilis
	Potentilla_millefolia
	Potentilla_effusa
	Potentilla_ovina
	Potentilla_morefieldii
	Potentilla_crinita
	Potentilla_concinna
	Potentilla_subjuga
	Potentilla_pulcherrima
	Potentilla_arenosa
	Potentilla_hookeriana
	Potentilla_vahliana[&!color=#-16777216]
	Potentilla_niponica
	Potentilla_nivea
	Potentilla_arizonica
	Potentilla_thurberi
	Potentilla_hyparctica[&!color=#-16777216]
	Potentilla_pimpinelloides
	Potentilla_crantzii
	Potentilla_incana
	Potentilla_thuringiaca
	Potentilla_recta
	Potentilla_biflora
	Potentilla_eriocarpa
	Potentilla_clusiana
	Potentilla_crassinervia
	Potentilla_caulescens
	Potentilla_apennina
	Potentilla_elatior
	Potentilla_alba
	Tylosperma_lignosa
	Piletophyllum_micropetalum
	Potentilla_anserina
	Alchemilla_glaucescens
	Comarum_salesovianum
	Schistophyllidium_bifurcum
	Sibbaldia_parviflora
	Sibbaldiopsis_cuneifolia
	Sibbaldia_procumbens
	Fragaria_vesca
	Dasiphora_fruticosa
	Drymocallis_lactea
	Drymocallis_rupestris
	Chamaerhodos_altaica
	Chamaerhodos_erecta
	Geum_rossii
	Dryas_octopetala
;
end;
begin trees;
	tree TREE1 = [&R] (Agrimonia_eupatoria[&length_range={15.685968126589506,82.09852734416357},height_95%_HPD={0.0,2.8421709430404007E-14},rate_95%_HPD={3.4022905271508924E-4,0.0031429777233579234},length_95%_HPD={27.1755240107855,79.87670102700305},rate=0.0014296737258611874,length=59.09971314899721,rate_median=0.001320438889079466,length_median=59.69100832053841,height_median=1.4210854715202004E-1…
end;
begin figtree;
	set appearance.backgroundColorAttribute="Default";
	set appearance.backgroundColour=#-1;
	set appearance.branchColorAttribute="User selection";
	set appearance.branchLineWidth=1.0;
	set appearance.branchMinLineWidth=0.0;
	set appearance.branchWidthAttribute="Fixed";
	set appearance.foregroundColour=#-16777216;
	set appearance.selectionColour=#-2144520576;
	set branchLabels.colorAttribute="User selection";
	set branchLabels.displayAttribute="Branch times";
	set branchLabels.fontName="sansserif";
	set branchLabels.fontSize=8;
	set branchLabels.fontStyle=0;
	set branchLabels.isShown=false;
	set branchLabels.significantDigits=4;
	set layout.expansion=1000;
	set layout.layoutType="RECTILINEAR";
	set layout.zoom=0;
	set legend.attribute="height";
	set legend.fontSize=10.0;
	set legend.isShown=false;
	set legend.significantDigits=4;
	set nodeBars.barWidth=4.0;
	set nodeBars.displayAttribute="height_95%_HPD";
	set nodeBars.isShown=true;
	set nodeLabels.colorAttribute="User selection";
	set nodeLabels.displayAttribute="height";
	set nodeLabels.fontName="sansserif";
	set nodeLabels.fontSize=10;
	set nodeLabels.fontStyle=0;
	set nodeLabels.isShown=true;
	set nodeLabels.significantDigits=2;
	set nodeShape.colourAttribute="User selection";
	set nodeShape.isShown=false;
	set nodeShape.minSize=10.0;
	set nodeShape.scaleType=Width;
	set nodeShape.shapeType=Circle;
	set nodeShape.size=4.0;
	set nodeShape.sizeAttribute="Fixed";
	set polarLayout.alignTipLabels=false;
	set polarLayout.angularRange=0;
	set polarLayout.rootAngle=0;
	set polarLayout.rootLength=100;
	set polarLayout.showRoot=true;
	set radialLayout.spread=0.0;
	set rectilinearLayout.alignTipLabels=false;
	set rectilinearLayout.curvature=0;
	set rectilinearLayout.rootLength=100;
	set scale.offsetAge=0.0;
	set scale.rootAge=1.0;
	set scale.scaleFactor=1.0;
	set scale.scaleRoot=false;
	set scaleAxis.automaticScale=true;
	set scaleAxis.fontSize=8.0;
	set scaleAxis.isShown=false;
	set scaleAxis.lineWidth=1.0;
	set scaleAxis.majorTicks=1.0;
	set scaleAxis.origin=0.0;
	set scaleAxis.reverseAxis=false;
	set scaleAxis.showGrid=true;
	set scaleBar.automaticScale=true;
	set scaleBar.fontSize=10.0;
	set scaleBar.isShown=true;
	set scaleBar.lineWidth=1.0;
	set scaleBar.scaleRange=0.0;
	set tipLabels.colorAttribute="User selection";
	set tipLabels.displayAttribute="Names";
	set tipLabels.fontName="sansserif";
	set tipLabels.fontSize=12;
	set tipLabels.fontStyle=0;
	set tipLabels.isShown=true;
	set tipLabels.significantDigits=4;
	set trees.order=true;
	set trees.orderType="decreasing";
	set trees.rooting=false;
	set trees.rootingType="User Selection";
	set trees.transform=false;
	set trees.transformType="cladogram";
end;
