# Supplementary material for: Evolutionary history of the Arctic flora
Source: Nat Commun. 2023 Jul 18;14:4021. doi: 10.1038/s41467-023-39555-6 (PMC10354081; doi:10.1038/s41467-023-39555-6)
Supplement: Supplementary file 8 — Source Data [file 41467_2023_39555_MOESM8_ESM.zip › Source Data/Supplementary Figure 2-27/Primula.tre]

#NEXUS
begin taxa;
	dimensions ntax=161;
	taxlabels
	Pomatosace_filicula
	Androsace_lactea
	Androsace_ciliata
	Androsace_laggeri
	Androsace_constancei
	Androsace_americana
	Androsace_nivalis
	Androsace_idahoensis
	Androsace_beringensis
	Androsace_ochotensis
	Androsace_laevigata
	Androsace_vitaliana
	Androsace_komovensis
	Androsace_vandellii
	Androsace_barbulata
	Androsace_cuttingii
	Androsace_limprichtii
	Androsace_delavayi
	Androsace_axillaris
	Primula_obconica
	Primula_sinolisteri
	Primula_forbesii
	Primula_malacoides
	Primula_forrestii
	Primula_bracteata
	Primula_matthioli_PAF
	Primula_cortusoides
	Primula_kisoana
	Primula_tosaensis
	Primula_mollis
	Primula_geraniifolia
	Primula_latisecta
	Primula_heucherifolia
	Primula_dryadifolia
	Primula_hirsuta
	Primula_marginata
	Primula_palinuri
	Primula_clusiana
	Primula_minima
	Primula_glutinosa
	Primula_deorum
	Primula_nipponica
	Primula_cuneifolia_PAF
	Primula_latiloba
	Dodecatheon_sp_Chambers
	Primula_poetica
	Primula_pauciflora
	Dodecatheon_frigidum
	Primula_frigida_PAF
	Primula_fragrans
	Dodecatheon_alpinum
	Primula_hendersonii
	Primula_clevelandii
	Primula_suffrutescens
	Primula_parryi
	Primula_angustifolia
	Primula_capillaris
	Primula_rusbyi
	Primula_exscapa
	Primula_odontocalyx
	Primula_petelotii
	Primula_calderiana
	Primula_sonchifolia
	Primula_deuteronana
	Primula_aureata
	Primula_bracteosa
	Primula_amethystina
	Primula_faberii
	Primula_hongshanensis
	Primula_nivalis
	Primula_orbicularis
	Primula_prolifera
	Primula_prenantha
	Primula_pulverulenta
	Primula_japonica
	Primula_aurantiaca
	Primula_cockburniana
	Primula_eximia
	Primula_tschuktschorum_PAF
	Primula_minor
	Primula_soongii
	Primula_maximowiczii
	Primula_advena
	Primula_stuartii
	Primula_littledalei
	Primula_fedtschenkoi
	Primula_rotundifolia
	Primula_firmipes
	Primula_waltonii
	Primula_reticulata
	Primula_stirtoniana
	Primula_primulina
	Primula_erratica
	Primula_tenuiloba
	Primula_siamensis
	Primula_bellidifolia
	Primula_flaccida
	Primula_vialii
	Primula_muscarioides
	Primula_deflexa
	Primula_cernua
	Primula_watsonii
	Primula_wigramiana
	Primula_pumilio
	Primula_capitata
	Primula_nutans_PAF
	Primula_fasciculata
	Primula_valentinae
	Primula_involucrata
	Primula_gemmifera
	Primula_cachemiriana
	Primula_aff_denticulata
	Primula_souliei
	Primula_florida
	Primula_yunnanensis
	Primula_membranifolia
	Primula_clarkei
	Primula_elliptica
	Primula_auriculata
	Primula_luteola
	Primula_reptans
	Primula_muscoides
	Primula_capitellata
	Primula_baldshuanica
	Primula_darialica
	Primula_algida
	Primula_stricta_PFA
	Primula_pinnata
	Primula_serrata
	Primula_egaliksensis
	Primula_egaliksensis_PAF
	Primula_mistassinica_PAF
	Primula_halleri
	Primula_farinosa
	Primula_scandinavica
	Primula_incana_PAF
	Primula_laurentiana_PAF
	Primula_modesta
	Primula_specuicola
	Primula_alcalina
	Primula_borealis_PAF
	Primula_anvilensis_PAF
	Primula_aliciae
	Primula_pulchella
	Dionysia_lurorum
	Dionysia_tapetodes
	Dionysia_hissarica
	Primula_verticillata
	Primula_simensis
	Primula_gaubaeana
	Primula_floribunda
	Primula_edelbergii
	Vitaliana_primuliflora
	Omphalogramma_delavayi
	Omphalogramma_souliei
	Bryocarpum_himalaicum
	Soldanella_minima
	Soldanella_alpina
	Soldanella_pusilla
	Hottonia_palustris
	Hottonia_inflata
;
end;
begin trees;
	tree TREE1 = [&R] ((((Pomatosace_filicula[&length_range={6.353406079540032,29.343812985220378},height_95%_HPD={3.552713678800501E-15,1.0658141036401503E-14},rate_95%_HPD={0.001302897908313414,0.00403544036827943},length_95%_HPD={8.568028034644993,22.276232715464815},rate=0.0026275065822064093,length=14.97724775203971,rate_median=0.002496102805312311,length_median=14.626970456153181,height_median=…
end;
begin figtree;
	set appearance.backgroundColorAttribute="Default";
	set appearance.backgroundColour=#-1;
	set appearance.branchColorAttribute="User selection";
	set appearance.branchLineWidth=1.0;
	set appearance.branchMinLineWidth=0.0;
	set appearance.branchWidthAttribute="Fixed";
	set appearance.foregroundColour=#-16777216;
	set appearance.selectionColour=#-2144520576;
	set branchLabels.colorAttribute="User selection";
	set branchLabels.displayAttribute="Branch times";
	set branchLabels.fontName="Arial";
	set branchLabels.fontSize=12;
	set branchLabels.fontStyle=0;
	set branchLabels.isShown=false;
	set branchLabels.significantDigits=4;
	set layout.expansion=1000;
	set layout.layoutType="RECTILINEAR";
	set layout.zoom=0;
	set legend.attribute=null;
	set legend.fontSize=10.0;
	set legend.isShown=false;
	set legend.significantDigits=4;
	set nodeBars.barWidth=4.0;
	set nodeBars.displayAttribute="height_95%_HPD";
	set nodeBars.isShown=true;
	set nodeLabels.colorAttribute="User selection";
	set nodeLabels.displayAttribute="height";
	set nodeLabels.fontName="Arial";
	set nodeLabels.fontSize=12;
	set nodeLabels.fontStyle=0;
	set nodeLabels.isShown=true;
	set nodeLabels.significantDigits=2;
	set nodeShape.colourAttribute=null;
	set nodeShape.isShown=false;
	set nodeShape.minSize=10.0;
	set nodeShape.scaleType=Width;
	set nodeShape.shapeType=Circle;
	set nodeShape.size=4.0;
	set nodeShape.sizeAttribute=null;
	set polarLayout.alignTipLabels=false;
	set polarLayout.angularRange=0;
	set polarLayout.rootAngle=0;
	set polarLayout.rootLength=100;
	set polarLayout.showRoot=true;
	set radialLayout.spread=0.0;
	set rectilinearLayout.alignTipLabels=false;
	set rectilinearLayout.curvature=0;
	set rectilinearLayout.rootLength=100;
	set scale.offsetAge=0.0;
	set scale.rootAge=1.0;
	set scale.scaleFactor=1.0;
	set scale.scaleRoot=false;
	set scaleAxis.automaticScale=true;
	set scaleAxis.fontSize=8.0;
	set scaleAxis.isShown=false;
	set scaleAxis.lineWidth=1.0;
	set scaleAxis.majorTicks=1.0;
	set scaleAxis.origin=0.0;
	set scaleAxis.reverseAxis=false;
	set scaleAxis.showGrid=true;
	set scaleBar.automaticScale=true;
	set scaleBar.fontSize=10.0;
	set scaleBar.isShown=true;
	set scaleBar.lineWidth=1.0;
	set scaleBar.scaleRange=0.0;
	set tipLabels.colorAttribute="User selection";
	set tipLabels.displayAttribute="Names";
	set tipLabels.fontName="Arial";
	set tipLabels.fontSize=16;
	set tipLabels.fontStyle=0;
	set tipLabels.isShown=true;
	set tipLabels.significantDigits=4;
	set trees.order=true;
	set trees.orderType="decreasing";
	set trees.rooting=false;
	set trees.rootingType="User Selection";
	set trees.transform=false;
	set trees.transformType="cladogram";
end;
