# Supplementary material for: Evolutionary history of the Arctic flora
Source: Nat Commun. 2023 Jul 18;14:4021. doi: 10.1038/s41467-023-39555-6 (PMC10354081; doi:10.1038/s41467-023-39555-6)
Supplement: Supplementary file 8 — Source Data [file 41467_2023_39555_MOESM8_ESM.zip › Source Data/Supplementary Figure 2-27/Puccinellia.tre]

#NEXUS
begin taxa;
	dimensions ntax=68;
	taxlabels
	Brachypodium_sylvaticum
	Hierochloe_odorata
	Anthoxanthum_odoratum
	Arrhenatherum_elatius
	Koeleria_pyramidata
	Phalaris_arundinacea
	Agrostis_alpina
	Lachnagrostis_adamsonii
	Vulpia_bromoides
	Festuca_asperula
	Vulpia_fasciculata
	Lolium_perenne
	Lolium_rigidum
	Festuca_pratensis
	Dactylis_glomerata
	Catapodium_rigidum
	Parapholis_incurva
	Dryopoa_dives
	Holcus_lanatus
	Poa_hiemata
	Poa_rodwayi
	Poa_lowanensis
	Poa_crassicaulis
	Poa_annua
	Hookerochloa_eriopoda
	Sylvipoa_queenslandica
	Puccinellia_wrightii_PAF
	Puccinellia_vahliana_PAF
	Puccinellia_alaskana_PAF
	Puccinellia_phryganodes_PAF
	Puccinellia_tenella_PAF
	Puccinellia_lemmonii
	Puccinellia_pusilla
	Puccinellia_parishii
	Puccinellia_frigida
	Puccinellia_tenuiflora
	Puccinellia_maritima_PAF
	Puccinellia_bruggemannii_PAF
	Puccinellia_andersonii_PAF
	Puccinellia_borealis_PAF
	Puccinellia_arctica_PAF
	Puccinellia_banksiensis_PAF
	Puccinellia_angustata_PAF
	Puccinellia_pumila_PAF
	Puccinellia_roshevitsiana
	Puccinellia_hauptiana_PAF
	Puccinellia_chinampoensis
	Puccinellia_mongolica
	Puccinellia_glaucescens
	Puccinellia_fasciculata
	Puccinellia_capillaris
	Puccinellia_rupestris
	Puccinellia_nutkaensis
	Puccinellia_ciliata
	Puccinellia_distans_PAF
	Puccinellia_deschampsioides_PAF
	Puccinellia_interior_PAF
	Puccinellia_nuttalliana_PAF
	Puccinellia_vaginata_PAF
	Puccinellia_vassica
	Puccinellia_longior
	Puccinellia_magellanica
	Puccinellia_walkeri
	Puccinellia_stricta
	Puccinellia_perlaxa
	Triticum_aestivum
	Taeniatherum_caput_medusae
	Glyceria_notata
;
end;
begin trees;
	tree TREE1 = [&R] (Brachypodium_sylvaticum[&length_range={21.58381762015577,48.7118711754763},height_95%_HPD={0.0,1.4210854715202004E-14},rate_95%_HPD={1.4526194095965152E-4,0.002089965210315014},length_95%_HPD={28.995413923281667,48.7118711754763},rate=0.001065752003104393,length=41.43093534890434,rate_median=0.001069308580521724,length_median=42.65860181173758,height_median=7.105427357601002E-1…
end;
begin figtree;
	set appearance.backgroundColorAttribute="Default";
	set appearance.backgroundColour=#-1;
	set appearance.branchColorAttribute="User selection";
	set appearance.branchLineWidth=1.0;
	set appearance.branchMinLineWidth=0.0;
	set appearance.branchWidthAttribute="Fixed";
	set appearance.foregroundColour=#-16777216;
	set appearance.selectionColour=#-2144520576;
	set branchLabels.colorAttribute="User selection";
	set branchLabels.displayAttribute="Branch times";
	set branchLabels.fontName="sansserif";
	set branchLabels.fontSize=8;
	set branchLabels.fontStyle=0;
	set branchLabels.isShown=false;
	set branchLabels.significantDigits=4;
	set layout.expansion=1000;
	set layout.layoutType="RECTILINEAR";
	set layout.zoom=0;
	set legend.attribute=null;
	set legend.fontSize=10.0;
	set legend.isShown=false;
	set legend.significantDigits=4;
	set nodeBars.barWidth=4.0;
	set nodeBars.displayAttribute="height_95%_HPD";
	set nodeBars.isShown=true;
	set nodeLabels.colorAttribute="User selection";
	set nodeLabels.displayAttribute="height";
	set nodeLabels.fontName="sansserif";
	set nodeLabels.fontSize=12;
	set nodeLabels.fontStyle=0;
	set nodeLabels.isShown=true;
	set nodeLabels.significantDigits=2;
	set nodeShape.colourAttribute=null;
	set nodeShape.isShown=false;
	set nodeShape.minSize=10.0;
	set nodeShape.scaleType=Width;
	set nodeShape.shapeType=Circle;
	set nodeShape.size=4.0;
	set nodeShape.sizeAttribute=null;
	set polarLayout.alignTipLabels=false;
	set polarLayout.angularRange=0;
	set polarLayout.rootAngle=0;
	set polarLayout.rootLength=100;
	set polarLayout.showRoot=true;
	set radialLayout.spread=0.0;
	set rectilinearLayout.alignTipLabels=false;
	set rectilinearLayout.curvature=0;
	set rectilinearLayout.rootLength=100;
	set scale.offsetAge=0.0;
	set scale.rootAge=1.0;
	set scale.scaleFactor=1.0;
	set scale.scaleRoot=false;
	set scaleAxis.automaticScale=true;
	set scaleAxis.fontSize=8.0;
	set scaleAxis.isShown=false;
	set scaleAxis.lineWidth=1.0;
	set scaleAxis.majorTicks=1.0;
	set scaleAxis.origin=0.0;
	set scaleAxis.reverseAxis=false;
	set scaleAxis.showGrid=true;
	set scaleBar.automaticScale=true;
	set scaleBar.fontSize=10.0;
	set scaleBar.isShown=true;
	set scaleBar.lineWidth=1.0;
	set scaleBar.scaleRange=0.0;
	set tipLabels.colorAttribute="User selection";
	set tipLabels.displayAttribute="Names";
	set tipLabels.fontName="sansserif";
	set tipLabels.fontSize=16;
	set tipLabels.fontStyle=0;
	set tipLabels.isShown=true;
	set tipLabels.significantDigits=4;
	set trees.order=true;
	set trees.orderType="decreasing";
	set trees.rooting=false;
	set trees.rootingType="User Selection";
	set trees.transform=false;
	set trees.transformType="cladogram";
end;
