# Supplementary material for: Evolutionary history of the Arctic flora
Source: Nat Commun. 2023 Jul 18;14:4021. doi: 10.1038/s41467-023-39555-6 (PMC10354081; doi:10.1038/s41467-023-39555-6)
Supplement: Supplementary file 8 — Source Data [file 41467_2023_39555_MOESM8_ESM.zip › Source Data/Supplementary Figure 2-27/Ranunculus.tre]

#NEXUS
begin taxa;
	dimensions ntax=338;
	taxlabels
	Beckwithia_chamissonis
	Halerpestes_cf_ruthenica
	Halerpestes_sarmentosa_X15_5
	Halerpestes_salsuginosa_X15_2
	Halerpestes_tricuspis_X15_7
	Halerpestes_cymbalaria_X15_1
	Halerpestes_cymbalaria
	Halerpestes_lancifolia_X15_6
	Halerpestes_uniflora
	Trautvetteria_japonica
	Trautvetteria_grandis
	Trautvetteria_caroliniensis
	Arcteranthis_cooleyae
	Kumlienia_hystricula
	Oxygraphis_glacialis_X26_2
	Oxygraphis_delavayi_X26_1
	Peltocalathos_baurii
	Cyrtorhyncha_ranunculina
	Beckwithia_andersonii
	Psychrophila_novae_zealandiae
	Batrachium_trichophyllum_X8_1
	Batrachium_bungei_X8_2
	Batrachium_pekinense
	Batrachium_foeniculaceum
	Ranunculus_franchetii_X22_23
	Ranunculus_cooleyae
	Ranunculus_lapponicus
	Ranunculus_brevifolius
	Ranunculus_thora
	Ranunculus_hybridus
	Ranunculus_platanifolius
	Ranunculus_aconitifolius
	Ranunculus_seguieri
	Ranunculus_montenegrinus
	Ranunculus_kuepferi
	Ranunculus_cacuminis
	Ranunculus_glacialis
	Ranunculus_crenatus
	Ranunculus_magellensis
	Ranunculus_alpestris
	Ranunculus_bilobus
	Ranunculus_traunfellneri
	Ranunculus_wettsteinii
	Ranunculus_calandrinioides
	Ranunculus_gramineus
	Ranunculus_cabrerensis
	Ranunculus_bupleuroides_subsp_bupleuroides
	Ranunculus_amplexicaulis
	Ranunculus_parnassifolius
	Ranunculus_pyrenaeus
	Ranunculus_angustifolius_subsp_angustifolius
	Ranunculus_cherubicus_subsp_cherubicus
	Ranunculus_acetosellifolius
	Ranunculus_sojakii
	Ranunculus_brutius
	Ranunculus_dissectus
	Ranunculus_caucasicus
	Ranunculus_arvensis
	Ranunculus_pensylvanicus
	Ranunculus_sieboldii
	Ranunculus_subscaposus
	Ranunculus_silerifolius_var_dolicathus
	Ranunculus_trigonus
	Ranunculus_chinensis
	Ranunculus_vaginatus_X22_19
	Ranunculus_silerifolius
	Ranunculus_weyleri
	Ranunculus_bulbosus
	Ranunculus_serpens_nemorosus
	Ranunculus_polyanthemos
	Ranunculus_submarginatus
	Ranunculus_polyanthemoides
	Ranunculus_sardous
	Ranunculus_neapolitanus
	Ranunculus_pinnatus
	Ranunculus_oreophytus
	Ranunculus_sp_X22_31
	Ranunculus_bequaertii
	Ranunculus_multifidus
	Ranunculus_raeae
	Ranunculus_septentrionalis
	Ranunculus_hispidus
	Ranunculus_fascicularis
	Ranunculus_diffusus
	Ranunculus_hawaiensis
	Ranunculus_mauiensis
	Ranunculus_petiolaris
	Ranunculus_orthorhynchus
	Ranunculus_acriformis
	Ranunculus_sieboldii_X22_15
	Ranunculus_tenuirostris
	Ranunculus_sinovaginatus_X22_26
	Ranunculus_vaginatus
	Ranunculus_repens
	Ranunculus_macounii
	Ranunculus_peduncularis
	Ranunculus_chilensis
	Ranunculus_caprarum
	Ranunculus_maclovianus
	Ranunculus_macranthus
	Ranunculus_marginatus
	Ranunculus_trilobus
	Ranunculus_shuichengensis
	Ranunculus_muricatus_X22_8
	Ranunculus_bonariensis
	Ranunculus_recurvatus
	Ranunculus_amblyolobus
	Ranunculus_ampelophyllus
	Ranunculus_cappadocicus
	Ranunculus_breyninus
	Ranunculus_buhsei
	Ranunculus_brachylobus
	Ranunculus_gracilis
	Ranunculus_asiaticus
	Ranunculus_carpaticus
	Ranunculus_pseudomontanus
	Ranunculus_aduncus
	Ranunculus_venetus
	Ranunculus_carinthiacus
	Ranunculus_gouanii
	Ranunculus_pollinensis
	Ranunculus_marschlinsii
	Ranunculus_apenninus
	Ranunculus_sartorianus
	Ranunculus_montanus
	Ranunculus_tuberosus
	Ranunculus_villarsii
	Ranunculus_garganicus
	Ranunculus_cicutarius
	Ranunculus_hierosolymitanus
	Ranunculus_macrorrhynchus
	Ranunculus_cupreus
	Ranunculus_oxyspermus
	Ranunculus_argyreus
	Ranunculus_damascenus
	Ranunculus_psilostachys
	Ranunculus_sprunerianus
	Ranunculus_rumelicus
	Ranunculus_illyricus
	Ranunculus_heterorrhizus
	Ranunculus_creticus
	Ranunculus_millefoliatus
	Ranunculus_regelianus
	Ranunculus_leptorrhynchus
	Ranunculus_linearilobus
	Ranunculus_afghanicus
	Ranunculus_termei
	Ranunculus_elbrusensis
	Ranunculus_aucheri
	Ranunculus_makaluensis
	Ranunculus_papyrocarpus
	Ranunculus_macropodoides
	Ranunculus_cortusifolius
	Ranunculus_ollissiponensis
	Ranunculus_paludosus
	Ranunculus_pseudomillefoliatus
	Ranunculus_spicatus
	Ranunculus_gregarius
	Ranunculus_bullatus
	Ranunculus_uncinatus
	Ranunculus_occidentalis
	Ranunculus_canus
	Ranunculus_californicus
	Ranunculus_austro_oreganus
	Ranunculus_stagnalis
	Ranunculus_simensis
	Ranunculus_tembensis
	Ranunculus_kotschyi
	Ranunculus_formosa_montanus_TW583
	Ranunculus_taisanensis_X22_17
	Ranunculus_lanuginosus
	Ranunculus_turneri_subsp_jacuticus
	Ranunculus_grandifolius
	Ranunculus_helenae_X22_21
	Ranunculus_subcorymbosus
	Ranunculus_novus
	Ranunculus_turneri
	Ranunculus_glabriusculus
	Ranunculus_acris_subsp_pumilus
	Ranunculus_borealis
	Ranunculus_japonicus_X22_24
	Ranunculus_steveni
	Ranunculus_distans_X22_2
	Ranunculus_acris
	Ranunculus_serbicus
	Ranunculus_granatensis
	Ranunculus_laetus_X22_6
	Ranunculus_parviflorus
	Ranunculus_chius
	Ranunculus_pinardi
	Ranunculus_sericeus
	Ranunculus_strigillosus
	Ranunculus_constantinopolitanus
	Ranunculus_grandiflorus
	Ranunculus_baldshuanicus
	Ranunculus_cassius
	Ranunculus_velutinus
	Ranunculus_cantoniensis_X22_22
	Ranunculus_amurensis
	Ranunculus_meyeri
	Ranunculus_reptans
	Ranunculus_flammula
	Ranunculus_lingua
	Ranunculus_cheirophyllus
	Ranunculus_ficariifolius
	Ranunculus_volkensii
	Ranunculus_ophioglossifolius
	Ranunculus_hydrophilus
	Ranunculus_flagelliformis
	Ranunculus_lateriflorus
	Ranunculus_alismifolius
	Ranunculus_anadyriensis
	Ranunculus_krylovii
	Ranunculus_auricomus
	Ranunculus_notabilis
	Ranunculus_pannonicus
	Ranunculus_pilisiensis
	Ranunculus_vindobonensis
	Ranunculus_altaicus
	Ranunculus_suprasericeus_X22_16
	Ranunculus_polii
	Ranunculus_ternatus
	Ranunculus_xinningensis_X22_25
	Ranunculus_sulphureus
	Ranunculus_munroanus_X22_28
	Ranunculus_pulchellus_X22_11
	Ranunculus_rufosepalus_X22_13
	Ranunculus_nirtellus_X22_10
	Ranunculus_felixii_X22_3
	Ranunculus_potaninii
	Ranunculus_adoxifolius
	Ranunculus_palmatifidus
	Ranunculus_brotherusii
	Ranunculus_hirtellus_X22_5
	Ranunculus_yunnanensis_X22_20
	Ranunculus_tanguticus_X22_18
	Ranunculus_membranaceus_X22_7
	Ranunculus_longicaulis
	Ranunculus_pseudohirculus
	Ranunculus_nephelogenes_var_longicaulis_X22_9
	Ranunculus_pseudopygmaeus
	Ranunculus_formosa_montanus
	Ranunculus_janipericolus_TW585
	Ranunculus_junipericola
	Ranunculus_rufosepalus
	Ranunculus_hungaricus
	Ranunculus_micranthus
	Ranunculus_cassubicifolius
	Ranunculus_carpaticola
	Ranunculus_allemannii
	Ranunculus_cassubicus
	Ranunculus_fallax
	Ranunculus_gelidus
	Ranunculus_polyrhizos
	Ranunculus_lasiocarpus
	Ranunculus_punctatus
	Ranunculus_affinis
	Ranunculus_dahuricus
	Ranunculus_pedatifidus
	Ranunculus_rigescens
	Ranunculus_pulchellus
	Ranunculus_arcticus
	Ranunculus_cardiophyllus
	Ranunculus_inamoenus_2
	Ranunculus_allenii
	Ranunculus_glaberrimus
	Ranunculus_jovis
	Ranunculus_sabinei
	Ranunculus_pygmaeus
	Ranunculus_abortivus
	Ranunculus_rhomboideus
	Ranunculus_allegheniensis
	Ranunculus_macauleyi
	Ranunculus_adoneus
	Ranunculus_nivalis
	Ranunculus_rubrocalyx
	Ranunculus_pegaeus
	Ranunculus_inamoenus
	Ranunculus_pseudotrullifolius
	Ranunculus_moseleyi
	Ranunculus_apiifolius
	Ranunculus_gmelinii
	Ranunculus_radicans_X22_12
	Ranunculus_natans
	Ranunculus_aquatilis_var_diffusus
	Ranunculus_subrigidus
	Ranunculus_aquatilis
	Ranunculus_sphaerospermus
	Ranunculus_circinatus
	Ranunculus_rionii
	Ranunculus_tripartitus
	Ranunculus_hederaceus
	Ranunculus_omiophyllus
	Ranunculus_nipponicus
	Ranunculus_confervoides
	Ranunculus_kadzusensis
	Ranunculus_yezoensis
	Ranunculus_ashibetsuensis
	Ranunculus_peltatus_2
	Ranunculus_peltatus
	Ranunculus_baudotii
	Ranunculus_penicillatus
	Ranunculus_fluitans
	Ranunculus_trichophyllus
	Ranunculus_polyphyllus
	Ranunculus_gmelinii_subsp_purshii
	Ranunculus_hyperboreus
	Ranunculus_aquatilis_2
	Ranunculus_reptabundus
	Ranunculus_fuegianus
	Ranunculus_flabellaris
	Ranunculus_sceleratus_X22_14
	Ranunculus_eschscholtzii
	Ranunculus_biternatus
	Ranunculus_crassipes
	Ranunculus_collinus
	Ranunculus_amphitrichus
	Ranunculus_glabrifolius
	Ranunculus_papulentus
	Ranunculus_acaulis
	Ranunculus_insignis
	Ranunculus_enysii
	Ranunculus_crithmifolius
	Ranunculus_lyallii
	Ranunculus_haastii_2
	Ranunculus_verticillatus
	Ranunculus_pinguis
	Ranunculus_sericophyllus
	Ficaria_kochii
	Ficaria_verna
	Coptidium_pallasii
	Ceratocephala_orthoceras_X38_1
	Ceratocephala_testiculata
	Ceratocephala_falcata
	Myosurus_minimus
	Myosurus_apetalus
	Krapfia_clypeata
	Krapfia_ranunculina
;
end;
begin trees;
	tree TREE1 = [&R] ((Beckwithia_chamissonis[&length_range={34.859637732318376,46.28757073333635},height_95%_HPD={7.105427357601002E-15,2.1316282072803006E-14},rate_95%_HPD={1.7905714369762904E-4,3.934434009963829E-4},length_95%_HPD={37.10168280628213,44.826329225263564},rate=2.8712076403729353E-4,length=41.04498010026305,rate_median=2.825679390359022E-4,length_median=41.08905808437038,height_media…
end;
begin figtree;
	set appearance.backgroundColorAttribute="Default";
	set appearance.backgroundColour=#-1;
	set appearance.branchColorAttribute="User selection";
	set appearance.branchLineWidth=1.0;
	set appearance.branchMinLineWidth=0.0;
	set appearance.branchWidthAttribute="Fixed";
	set appearance.foregroundColour=#-16777216;
	set appearance.selectionColour=#-2144520576;
	set branchLabels.colorAttribute="User selection";
	set branchLabels.displayAttribute="Branch times";
	set branchLabels.fontName="sansserif";
	set branchLabels.fontSize=8;
	set branchLabels.fontStyle=0;
	set branchLabels.isShown=false;
	set branchLabels.significantDigits=4;
	set layout.expansion=1000;
	set layout.layoutType="RECTILINEAR";
	set layout.zoom=0;
	set legend.attribute="height";
	set legend.fontSize=10.0;
	set legend.isShown=false;
	set legend.significantDigits=4;
	set nodeBars.barWidth=4.0;
	set nodeBars.displayAttribute="height_95%_HPD";
	set nodeBars.isShown=true;
	set nodeLabels.colorAttribute="User selection";
	set nodeLabels.displayAttribute="Node ages";
	set nodeLabels.fontName="sansserif";
	set nodeLabels.fontSize=12;
	set nodeLabels.fontStyle=0;
	set nodeLabels.isShown=true;
	set nodeLabels.significantDigits=2;
	set nodeShape.colourAttribute="User selection";
	set nodeShape.isShown=false;
	set nodeShape.minSize=10.0;
	set nodeShape.scaleType=Width;
	set nodeShape.shapeType=Circle;
	set nodeShape.size=4.0;
	set nodeShape.sizeAttribute="Fixed";
	set polarLayout.alignTipLabels=false;
	set polarLayout.angularRange=0;
	set polarLayout.rootAngle=0;
	set polarLayout.rootLength=100;
	set polarLayout.showRoot=true;
	set radialLayout.spread=0.0;
	set rectilinearLayout.alignTipLabels=false;
	set rectilinearLayout.curvature=0;
	set rectilinearLayout.rootLength=100;
	set scale.offsetAge=0.0;
	set scale.rootAge=1.0;
	set scale.scaleFactor=1.0;
	set scale.scaleRoot=false;
	set scaleAxis.automaticScale=true;
	set scaleAxis.fontSize=8.0;
	set scaleAxis.isShown=false;
	set scaleAxis.lineWidth=1.0;
	set scaleAxis.majorTicks=1.0;
	set scaleAxis.origin=0.0;
	set scaleAxis.reverseAxis=false;
	set scaleAxis.showGrid=true;
	set scaleBar.automaticScale=true;
	set scaleBar.fontSize=10.0;
	set scaleBar.isShown=true;
	set scaleBar.lineWidth=1.0;
	set scaleBar.scaleRange=0.0;
	set tipLabels.colorAttribute="User selection";
	set tipLabels.displayAttribute="Names";
	set tipLabels.fontName="sansserif";
	set tipLabels.fontSize=16;
	set tipLabels.fontStyle=0;
	set tipLabels.isShown=true;
	set tipLabels.significantDigits=4;
	set trees.order=true;
	set trees.orderType="decreasing";
	set trees.rooting=false;
	set trees.rootingType="User Selection";
	set trees.transform=false;
	set trees.transformType="cladogram";
end;
