# Supplementary material for: Evolutionary history of the Arctic flora
Source: Nat Commun. 2023 Jul 18;14:4021. doi: 10.1038/s41467-023-39555-6 (PMC10354081; doi:10.1038/s41467-023-39555-6)
Supplement: Supplementary file 8 — Source Data [file 41467_2023_39555_MOESM8_ESM.zip › Source Data/Supplementary Figure 2-27/Rumex.tre]

#NEXUS
begin taxa;
	dimensions ntax=89;
	taxlabels
	Fagopyrum_tataricum
	Fagopyrum_esculentum
	Fagopyrum_gracilipes
	Calligonum_junceum
	Calligonum_arborescens
	Calligonum_rubicundum
	Calligonum_aphyllum
	Rumex_spinosus
	Rumex_hypogaeus
	Rumex_vesicarius
	Rumex_hastatus
	Rumex_lunaria
	Rumex_cyprius
	Rumex_roseus
	Rumex_sagittatus
	Rumex_abyssinicus
	Rumex_pictus
	Rumex_scutatus
	Rumex_induratus
	Rumex_maderensis
	Rumex_ephedroides
	Rumex_bucephalophorus
	Rumex_acetosella_PAF
	Rumex_hastatulus
	Rumex_graminifolius_PAF
	Rumex_suffruticosus
	Rumex_paucifolius
	Rumex_montanus
	Rumex_tuberosus
	Rumex_papillaris
	Rumex_acetosa_PAF
	Rumex_thyrsiflorus_PAF
	Rumex_lapponicus_PAF
	Rumex_thyrsoides
	Rumex_intermedius
	Rumex_alpestris
	Rumex_gmelinii_PAF
	Rumex_bryhnii
	Rumex_japonicus
	Rumex_japonicum
	Rumex_verticillatus
	Rumex_occidentalis_PAF
	Rumex_pamiricus
	Rumex_crispus
	Rumex_pulcher
	Rumex_conglomeratus
	Rumex_confertus
	Rumex_rupestris
	Rumex_orbiculatus
	Rumex_sanguineus
	Rumex_obtusifolius
	Rumex_longifolius_PAF
	Rumex_giganteus
	Rumex_angustifolius
	Rumex_nepalensis
	Rumex_patientia
	Rumex_alveolatus
	Rumex_kandavanicus
	Rumex_thianschanicus
	Rumex_ponticus
	Rumex_elbrusensis
	Rumex_maritimus_PAF
	Rumex_palustris
	Rumex_stenophyllus
	Rumex_alpinus
	Rumex_pallidus_PAF
	Rumex_venosus
	Rumex_altissimus
	Rumex_transitorius
	Rumex_sibiricus_PAF
	Rumex_triangulivalvis
	Rumex_utahensis
	Rumex_subarcticus
	Rumex_salicifolius
	Rumex_azoricus
	Rumex_aquaticus_PAF
	Rumex_britannica
	Rumex_hydrolapathum
	Rumex_arcticus_PAF
	Rumex_pseudonatronatus_PAF
	Rumex_beringensis_PAF
	Oxyria_digyna
	Oxyria_sinensis
	Fallopia_aubertii
	Atraphaxis_spinosa
	Atraphaxis_pungens
	Polygonum_viviparum
	Koenigia_islandica
	Polygonum_hookeri
;
end;
begin trees;
	tree TREE1 = [&R] (((((Fagopyrum_tataricum[&length_range={0.004161757937126517,9.858580579247537},height_95%_HPD={0.0,2.8421709430404007E-14},rate_95%_HPD={6.466601336751544E-7,0.0064297695048592006},length_95%_HPD={0.012216797918138777,1.6235342768175705},rate=0.001988563856424421,length=0.533665479539917,rate_median=0.0012456757394270971,length_median=0.3419096769523695,height_median=1.42108547…
end;
begin figtree;
	set appearance.backgroundColorAttribute="Default";
	set appearance.backgroundColour=#-1;
	set appearance.branchColorAttribute="User selection";
	set appearance.branchLineWidth=1.0;
	set appearance.branchMinLineWidth=0.0;
	set appearance.branchWidthAttribute="Fixed";
	set appearance.foregroundColour=#-16777216;
	set appearance.selectionColour=#-2144520576;
	set branchLabels.colorAttribute="User selection";
	set branchLabels.displayAttribute="Branch times";
	set branchLabels.fontName="sansserif";
	set branchLabels.fontSize=8;
	set branchLabels.fontStyle=0;
	set branchLabels.isShown=false;
	set branchLabels.significantDigits=4;
	set layout.expansion=1000;
	set layout.layoutType="RECTILINEAR";
	set layout.zoom=1000;
	set legend.attribute="height";
	set legend.fontSize=10.0;
	set legend.isShown=false;
	set legend.significantDigits=4;
	set nodeBars.barWidth=4.0;
	set nodeBars.displayAttribute="height_95%_HPD";
	set nodeBars.isShown=true;
	set nodeLabels.colorAttribute="User selection";
	set nodeLabels.displayAttribute="height";
	set nodeLabels.fontName="sansserif";
	set nodeLabels.fontSize=12;
	set nodeLabels.fontStyle=0;
	set nodeLabels.isShown=true;
	set nodeLabels.significantDigits=2;
	set nodeShape.colourAttribute="User selection";
	set nodeShape.isShown=false;
	set nodeShape.minSize=10.0;
	set nodeShape.scaleType=Width;
	set nodeShape.shapeType=Circle;
	set nodeShape.size=4.0;
	set nodeShape.sizeAttribute="Fixed";
	set polarLayout.alignTipLabels=false;
	set polarLayout.angularRange=0;
	set polarLayout.rootAngle=0;
	set polarLayout.rootLength=100;
	set polarLayout.showRoot=true;
	set radialLayout.spread=0.0;
	set rectilinearLayout.alignTipLabels=false;
	set rectilinearLayout.curvature=0;
	set rectilinearLayout.rootLength=0;
	set scale.offsetAge=0.0;
	set scale.rootAge=1.0;
	set scale.scaleFactor=1.0;
	set scale.scaleRoot=false;
	set scaleAxis.automaticScale=true;
	set scaleAxis.fontSize=8.0;
	set scaleAxis.isShown=false;
	set scaleAxis.lineWidth=1.0;
	set scaleAxis.majorTicks=1.0;
	set scaleAxis.origin=0.0;
	set scaleAxis.reverseAxis=false;
	set scaleAxis.showGrid=true;
	set scaleBar.automaticScale=true;
	set scaleBar.fontSize=10.0;
	set scaleBar.isShown=true;
	set scaleBar.lineWidth=1.0;
	set scaleBar.scaleRange=0.0;
	set tipLabels.colorAttribute="User selection";
	set tipLabels.displayAttribute="Names";
	set tipLabels.fontName="sansserif";
	set tipLabels.fontSize=16;
	set tipLabels.fontStyle=0;
	set tipLabels.isShown=true;
	set tipLabels.significantDigits=4;
	set trees.order=true;
	set trees.orderType="decreasing";
	set trees.rooting=false;
	set trees.rootingType="User Selection";
	set trees.transform=false;
	set trees.transformType="cladogram";
end;
