# Supplementary material for: Evolutionary history of the Arctic flora
Source: Nat Commun. 2023 Jul 18;14:4021. doi: 10.1038/s41467-023-39555-6 (PMC10354081; doi:10.1038/s41467-023-39555-6)
Supplement: Supplementary file 8 — Source Data [file 41467_2023_39555_MOESM8_ESM.zip › Source Data/Supplementary Figure 2-27/Saxifraga.tre]

#NEXUS
begin taxa;
	dimensions ntax=168;
	taxlabels
	Choristylis_rhamnoides
	Itea_chinensis
	Ribes_alpinum
	Ribes_andicola
	Ribes_amarum
	Saxifraga_cuneata
	Saxifraga_rufescens
	Saxifraga_lactea_PAF[&!color=#-16777216]
	Saxifraga_sieversiana
	Saxifraga_korshinskyi
	Saxifraga_tricuspidata_PAF
	Saxifraga_austromontana
	Saxifraga_funstonii_PAF
	Saxifraga_caulescens_PAF[&!color=#-16777216]
	Saxifraga_bronchialis_PAF[&!color=#-16777216]
	Saxifraga_rebunshirensis
	Saxifraga_nishidae
	Saxifraga_vespertina
	Saxifraga_derbekii
	Saxifraga_cherlerioides_PAF
	Saxifraga_anadyrensis_PAF[&!color=#-16777216]
	Saxifraga_spinulosa_PAF[&!color=#-16777216]
	Saxifraga_omolojensis_PAF
	Saxifraga_firma
	Saxifraga_serpyllifolia_PAF[&!color=#-16777216]
	Saxifraga_platysepala_PAF[&!color=#-16777216]
	Saxifraga_eschscholtzii_PAF[&!color=#-16777216]
	Saxifraga_aleutica
	Saxifraga_punctulata
	Saxifraga_llonakhensis
	Saxifraga_pseudohirculus
	Saxifraga_tangutica
	Saxifraga_omphalodifolia
	Saxifraga_cardiophylla
	Saxifraga_dianxibeiensis
	Saxifraga_auriculata
	Saxifraga_hengduanensis
	Saxifraga_kingiana
	Saxifraga_heterocladoides
	Saxifraga_lychnitis
	Saxifraga_heleonastes
	Saxifraga_ciliatopetala
	Saxifraga_implicans
	Saxifraga_bergenioides
	Saxifraga_caveana
	Saxifraga_dahaiensis
	Saxifraga_viscidula
	Saxifraga_aristulata
	Saxifraga_hirculus
	Saxifraga_bulleyana
	Saxifraga_hypericoides
	Saxifraga_macrocalyx
	Saxifraga_setigera_PAF
	Saxifraga_nangxianensis
	Saxifraga_mucronulatoides
	Saxifraga_oreophila
	Saxifraga_gemmipara
	Saxifraga_kotschyi
	Saxifraga_radiata_PAF
	Saxifraga_petraea
	Saxifraga_rivularis_PAF[&!color=#-16777216]
	Saxifraga_hyperborea_PAF[&!color=#-16777216]
	Saxifraga_bracteata_PAF
	Saxifraga_granulifera
	Saxifraga_sibirica
	Saxifraga_carpatica
	Saxifraga_cernua_PAF
	Saxifraga_berica
	Saxifraga_paradoxa
	Saxifraga_sedoides
	Saxifraga_presolanensis
	Saxifraga_aphylla
	Saxifraga_arachnoidea
	Saxifraga_androsacea
	Saxifraga_seguieri
	Saxifraga_fragilis
	Saxifraga_exarata
	Saxifraga_praetermissa
	Saxifraga_nervosa
	Saxifraga_geranioides
	Saxifraga_magellanica
	Saxifraga_genesiana
	Saxifraga_gemmulosa
	Saxifraga_bourgaeana
	Saxifraga_cintrana
	Saxifraga_babiana
	Saxifraga_portosanctana
	Saxifraga_canaliculata
	Saxifraga_continentalis
	Saxifraga_hypnoides_PAF
	Saxifraga_terektensis
	Saxifraga_rosaceae_PAF
	Saxifraga_fragosoi
	Saxifraga_corsica
	Saxifraga_trabutiana
	Saxifraga_globulifera
	Saxifraga_dichotoma
	Saxifraga_bulbifera
	Saxifraga_latepetiolata
	Saxifraga_granulata
	Saxifraga_cespitosa_PAF
	Saxifraga_tridactylites
	Saxifraga_adscendens_PAF
	Saxifraga_wahlenbergii
	Saxifraga_cuneifolia
	Saxifraga_umbrosa
	Saxifraga_paniculata_PAF
	Saxifraga_hostii
	Saxifraga_cotyledon
	Saxifraga_valdensis
	Saxifraga_cochlearis
	Saxifraga_bryoides
	Saxifraga_iranica
	Saxifraga_aretioides
	Saxifraga_vandellii
	Saxifraga_scardica
	Saxifraga_burseriana
	Saxifraga_spruneri
	Saxifraga_juniperifolia
	Saxifraga_colchica
	Saxifraga_caspica
	Saxifraga_pseudosancta
	Saxifraga_dinnikii
	Saxifraga_caucasica
	Saxifraga_porophylla
	Saxifraga_sempervivum
	Saxifraga_corymbosa
	Saxifraga_stribrnyi
	Saxifraga_oppositifolia_PAF
	Saxifraga_biflora
	Saxifraga_mutata
	Saxifraga_aizoides_PAF
	Saxifraga_caesia
	Saxifraga_sibthorpii
	Saxifraga_cymbalaria
	Saxifraga_mengtzeana
	Saxifraga_mertensiana
	Saxifraga_stolonifera
	Saxifraga_nipponica
	Saniculiphyllum_guangxiense
	Bolandra_oregana
	Sullivantia_oregana
	Telesonix_heucheriformis
	Astilbe_myrianth
	Astilbe_rivularis
	Astilbe_japonica
	Peltoboykinia_tellimoides
	Chrysosplenium_grayanum
	Chrysosplenium_alternifolium
	Cascadia_nuttallii
	Micranthes_calycina
	Micranthes_nelsoniana
	Rodgersia_aesculifolia
	Rodgersia_sambucifolia
	Darmera_peltata
	Bergenia_emeiensis
	Bergenia_stracheyi
	Oresitrophe_rupifraga
	Tolmiea_menziesii
	Elmera_racemosa
	Mitella_caulescens
	Conimitella_williamsii
	Tiarella_cordifolia
	Tiarella_polyphylla
	Tellima_grandiflora
	Heuchera_sanguinea
	Heuchera_rubescens
	Mitella_nuda
;
end;
begin trees;
	tree TREE1 = [&R] ((Choristylis_rhamnoides[&length_range={49.184600082838216,71.20946551572892},height_95%_HPD={1.4210854715202004E-14,4.263256414560601E-14},rate_95%_HPD={0.0011218536083044963,0.0019216086861968643},length_95%_HPD={49.25276160527071,59.77191149258111},rate=0.0014980005485740377,length=52.894639888107285,rate_median=0.0014925845556595114,length_median=51.94864061960374,height_med…
end;
begin figtree;
	set appearance.backgroundColorAttribute="Default";
	set appearance.backgroundColour=#-1;
	set appearance.branchColorAttribute="User selection";
	set appearance.branchLineWidth=1.0;
	set appearance.branchMinLineWidth=0.0;
	set appearance.branchWidthAttribute="Fixed";
	set appearance.foregroundColour=#-16777216;
	set appearance.selectionColour=#-2144520576;
	set branchLabels.colorAttribute="User selection";
	set branchLabels.displayAttribute="Branch times";
	set branchLabels.fontName="sansserif";
	set branchLabels.fontSize=8;
	set branchLabels.fontStyle=0;
	set branchLabels.isShown=false;
	set branchLabels.significantDigits=4;
	set layout.expansion=900;
	set layout.layoutType="RECTILINEAR";
	set layout.zoom=0;
	set legend.attribute="height";
	set legend.fontSize=10.0;
	set legend.isShown=false;
	set legend.significantDigits=4;
	set nodeBars.barWidth=4.0;
	set nodeBars.displayAttribute="height_95%_HPD";
	set nodeBars.isShown=true;
	set nodeLabels.colorAttribute="User selection";
	set nodeLabels.displayAttribute="height";
	set nodeLabels.fontName="sansserif";
	set nodeLabels.fontSize=12;
	set nodeLabels.fontStyle=0;
	set nodeLabels.isShown=true;
	set nodeLabels.significantDigits=2;
	set nodeShape.colourAttribute="User selection";
	set nodeShape.isShown=false;
	set nodeShape.minSize=10.0;
	set nodeShape.scaleType=Width;
	set nodeShape.shapeType=Circle;
	set nodeShape.size=4.0;
	set nodeShape.sizeAttribute="Fixed";
	set polarLayout.alignTipLabels=false;
	set polarLayout.angularRange=0;
	set polarLayout.rootAngle=0;
	set polarLayout.rootLength=100;
	set polarLayout.showRoot=true;
	set radialLayout.spread=0.0;
	set rectilinearLayout.alignTipLabels=false;
	set rectilinearLayout.curvature=0;
	set rectilinearLayout.rootLength=100;
	set scale.offsetAge=0.0;
	set scale.rootAge=1.0;
	set scale.scaleFactor=1.0;
	set scale.scaleRoot=false;
	set scaleAxis.automaticScale=true;
	set scaleAxis.fontSize=8.0;
	set scaleAxis.isShown=false;
	set scaleAxis.lineWidth=1.0;
	set scaleAxis.majorTicks=1.0;
	set scaleAxis.origin=0.0;
	set scaleAxis.reverseAxis=false;
	set scaleAxis.showGrid=true;
	set scaleBar.automaticScale=true;
	set scaleBar.fontSize=10.0;
	set scaleBar.isShown=true;
	set scaleBar.lineWidth=1.0;
	set scaleBar.scaleRange=0.0;
	set tipLabels.colorAttribute="User selection";
	set tipLabels.displayAttribute="Names";
	set tipLabels.fontName="sansserif";
	set tipLabels.fontSize=16;
	set tipLabels.fontStyle=0;
	set tipLabels.isShown=true;
	set tipLabels.significantDigits=4;
	set trees.order=true;
	set trees.orderType="decreasing";
	set trees.rooting=false;
	set trees.rootingType="User Selection";
	set trees.transform=false;
	set trees.transformType="cladogram";
end;
