# Supplementary material for: Evolutionary history of the Arctic flora
Source: Nat Commun. 2023 Jul 18;14:4021. doi: 10.1038/s41467-023-39555-6 (PMC10354081; doi:10.1038/s41467-023-39555-6)
Supplement: Supplementary file 8 — Source Data [file 41467_2023_39555_MOESM8_ESM.zip › Source Data/Supplementary Figure 2-27/Silene.tre]

#NEXUS
begin taxa;
	dimensions ntax=288;
	taxlabels
	Petrocoptis_pyrenaica
	Atocion_asterias
	Viscaria_alpina
	Atocion_compactum
	Atocion_rupestre
	Atocion_armeria
	Heliosperma_pusillum
	Heliosperma_alpestre
	Silene_fraudatrix
	Silene_delicatula
	Silene_atocioides
	Silene_aegyptiaca
	Silene_cordifolia
	Silene_hawaiiensis
	Silene_struthioloides
	Silene_lanceolata
	Silene_alexandri
	Silene_perlmanii
	Silene_antirrhina
	Silene_cuatrecasasii
	Silene_martyi
	Silene_muscipula
	Silene_inaperta
	Silene_austroiranica
	Silene_microsperma
	Silene_exsudans
	Silene_georgievskyi
	Silene_striata
	Silene_chaetodonta
	Silene_linearis
	Silene_arenosa
	Silene_leyseroides
	Silene_oreades
	Silene_linearifolia
	Silene_ruprechtii
	Silene_saxatilis
	Silene_fissipetala
	Silene_esquamata
	Silene_koreana
	Silene_macrostyla
	Silene_iche_bogdo
	Silene_stenophylla_PAF
	Silene_graminifolia
	Silene_intramongolica
	Silene_paucifolia_PAF
	Silene_chamarensis
	Silene_jenisseensis
	Silene_nivalis
	Silene_notarisii
	Silene_orphanidis
	Silene_velcevii
	Silene_hayekiana
	Silene_saxifraga
	Silene_schmuckeri
	Silene_taygetea
	Silene_campanula
	Silene_paeoniensis
	Silene_triflora
	Silene_conglomeratica
	Silene_congesta
	Silene_cephallenia
	Silene_flavescens
	Silene_yemensis
	Silene_thessalonica
	Silene_leptoclada
	Silene_waldsteinii
	Silene_gigantea
	Silene_cythnia
	Silene_italica
	Silene_nemoralis
	Silene_nodulosa
	Silene_longicilia
	Silene_hifacensis
	Silene_andryalifolia
	Silene_tomentosa
	Silene_gazulensis
	Silene_viscariopsis
	Silene_damboldtiana
	Silene_nutans
	Silene_sabinosae
	Silene_pogonocalyx
	Silene_bourgaei
	Silene_nocteolens
	Silene_lagunensis
	Silene_berthelotiana
	Silene_tamaranae
	Silene_viridiflora
	Silene_schwarzenbergeri
	Silene_oligantha
	Silene_melzheimeri
	Silene_fruticosa
	Silene_aristidis
	Silene_paradoxa
	Silene_linoides
	Silene_multicaulis
	Silene_dinarica
	Silene_parnassica
	Silene_antri_jovis
	Silene_dirphya
	Silene_acaulis_PAF
	Silene_chlorantha
	Silene_tatarica_PAF
	Silene_otites
	Silene_cyri
	Silene_nizvana
	Silene_subcretacea
	Silene_ungeri
	Silene_cretica
	Silene_corinthiaca
	Silene_reinwardtii
	Silene_schwarzenbergii
	Silene_armena
	Silene_idaea
	Silene_bupleuroides
	Silene_sclerophylla
	Silene_danaensis
	Silene_swertiifolia
	Silene_pharnaceifolia
	Silene_cariensis
	Silene_vittata
	Silene_claviformis
	Silene_marschallii
	Silene_longipetala
	Silene_dianthoides
	Silene_lychnidea
	Silene_lycaonica
	Silene_urvillei
	Silene_brevicalyx
	Silene_tunicoides
	Silene_mentagensis
	Silene_portensis
	Silene_repens_PAF
	Silene_amoena
	Silene_crassipes
	Silene_gallinyi
	Silene_moorcroftiana
	Silene_schafta
	Silene_brahuica
	Silene_crispans
	Silene_albescens
	Silene_eriocalycina
	Silene_brevistaminea
	Silene_oxelmanii
	Silene_microphylla
	Silene_araratica
	Silene_gertraudiae
	Silene_erysimifolia
	Silene_indeprensa
	Silene_meyeri
	Silene_palinotricha
	Silene_sojakii
	Silene_elymaitica
	Silene_pygmaea
	Silene_cephalantha
	Silene_persepolitana
	Silene_aucheriana
	Silene_commelinifolia
	Silene_breviauriculata
	Silene_demawendica
	Silene_eremicana
	Silene_ampullata
	Silene_pruinosa
	Silene_virgata
	Silene_cappadocica
	Silene_supina
	Silene_pungens
	Silene_stenobotrys
	Silene_lucida
	Silene_sisianica
	Silene_caryophylloides
	Silene_rhynchocarpa
	Silene_spergulifolia
	Silene_falcata
	Silene_hoefftiana
	Silene_burchellii
	Silene_apetala
	Silene_imbricata
	Silene_nocturna
	Silene_disticha
	Silene_bellidifolia
	Silene_gallica
	Silene_ayachica
	Silene_arenarioides
	Silene_succulenta
	Silene_argillosa
	Silene_damascena
	Silene_arabica
	Silene_foetida
	Silene_acutifolia
	Silene_simsii
	Silene_dichotoma
	Silene_kumaonensis
	Silene_adenocalyx
	Silene_waltonii
	Silene_rosiflora
	Silene_cardiopetala
	Silene_batangensis
	Silene_grandiflora
	Silene_tatarinowii
	Silene_nivea
	Silene_williamsii
	Silene_seelyi
	Silene_menziesii
	Silene_auriculata
	Silene_graeca
	Silene_nutabunda
	Silene_caesia
	Silene_variegata
	Silene_fabaria
	Silene_holzmannii
	Silene_behen
	Silene_reinholdii
	Silene_vulgaris_PAF
	Silene_pendula
	Silene_nana
	Silene_stockenii
	Silene_littorea
	Silene_samia
	Silene_multinervia
	Silene_elisabethae
	Silene_akinfievii
	Silene_undulata
	Silene_noctiflora
	Silene_turkestanica
	Silene_dioica_PAF
	Silene_heuffelii
	Silene_latifolia
	Silene_diclinis
	Silene_marizii
	Silene_lydia
	Silene_macrodonta
	Silene_subconica
	Silene_conica
	Silene_ammophila
	Silene_conoidea
	Silene_coniflora
	Silene_virginica
	Silene_caroliniana
	Silene_polypetala
	Silene_invisa
	Silene_bernardina
	Silene_scaposa
	Silene_scouleri
	Silene_douglasii
	Silene_parryi
	Silene_lemmonii
	Silene_verecunda
	Silene_ovata
	Silene_campanulata
	Silene_andicola
	Silene_echegarayi
	Silene_chilensis
	Silene_suksdorfii
	Silene_uralensis_PAF
	Silene_violascens_PAF
	Silene_salicifolia
	Silene_occidentalis
	Silene_densifolia
	Silene_patagonica
	Silene_chubutensis
	Silene_magellanica
	Silene_aprica
	Silene_davidii
	Silene_uniflora_PAF
	Silene_quadriloba
	Silene_viscosa
	Silene_seoulensis
	Silene_sorensenis_PAF
	Silene_involucrata_PAF
	Silene_ostenfeldii_PAF
	Silene_sachalinensis
	Silene_tolmatchevii
	Silene_ajanensis
	Silene_villosula_PAF
	Silene_samojedorum_PAF
	Silene_linnaeana_PAF
	Silene_caespitella
	Silene_zawadzkii
	Silene_joerstadii
	Silene_odontopetala
	Silene_salamandra
	Silene_insularis
	Silene_cryptoneura
	Silene_sordida
	Silene_coronaria
	Silene_kiusiana
	Silene_sieboldii
	Silene_banksia
;
end;
begin trees;
	tree TREE1 = [&R] (Petrocoptis_pyrenaica[&length_range={11.625180185869029,21.377378578706427},height_95%_HPD={1.7763568394002505E-15,7.105427357601002E-15},rate_95%_HPD={0.0016859094534406006,0.004090421809394194},length_95%_HPD={13.395753107178225,18.540996185038363},rate=0.0028483712670816764,length=15.918733002994118,rate_median=0.002823936817759275,length_median=15.879359761633363,height_med…
end;
begin figtree;
	set appearance.backgroundColorAttribute="Default";
	set appearance.backgroundColour=#-1;
	set appearance.branchColorAttribute="User selection";
	set appearance.branchLineWidth=1.0;
	set appearance.branchMinLineWidth=0.0;
	set appearance.branchWidthAttribute="Fixed";
	set appearance.foregroundColour=#-16777216;
	set appearance.selectionColour=#-2144520576;
	set branchLabels.colorAttribute="User selection";
	set branchLabels.displayAttribute="Branch times";
	set branchLabels.fontName="sansserif";
	set branchLabels.fontSize=8;
	set branchLabels.fontStyle=0;
	set branchLabels.isShown=false;
	set branchLabels.significantDigits=4;
	set layout.expansion=1000;
	set layout.layoutType="RECTILINEAR";
	set layout.zoom=0;
	set legend.attribute=null;
	set legend.fontSize=10.0;
	set legend.isShown=false;
	set legend.significantDigits=4;
	set nodeBars.barWidth=4.0;
	set nodeBars.displayAttribute="height_95%_HPD";
	set nodeBars.isShown=true;
	set nodeLabels.colorAttribute="User selection";
	set nodeLabels.displayAttribute="height";
	set nodeLabels.fontName="sansserif";
	set nodeLabels.fontSize=10;
	set nodeLabels.fontStyle=0;
	set nodeLabels.isShown=true;
	set nodeLabels.significantDigits=2;
	set nodeShape.colourAttribute=null;
	set nodeShape.isShown=false;
	set nodeShape.minSize=10.0;
	set nodeShape.scaleType=Width;
	set nodeShape.shapeType=Circle;
	set nodeShape.size=4.0;
	set nodeShape.sizeAttribute=null;
	set polarLayout.alignTipLabels=false;
	set polarLayout.angularRange=0;
	set polarLayout.rootAngle=0;
	set polarLayout.rootLength=100;
	set polarLayout.showRoot=true;
	set radialLayout.spread=0.0;
	set rectilinearLayout.alignTipLabels=false;
	set rectilinearLayout.curvature=0;
	set rectilinearLayout.rootLength=100;
	set scale.offsetAge=0.0;
	set scale.rootAge=1.0;
	set scale.scaleFactor=1.0;
	set scale.scaleRoot=false;
	set scaleAxis.automaticScale=true;
	set scaleAxis.fontSize=8.0;
	set scaleAxis.isShown=false;
	set scaleAxis.lineWidth=1.0;
	set scaleAxis.majorTicks=1.0;
	set scaleAxis.origin=0.0;
	set scaleAxis.reverseAxis=false;
	set scaleAxis.showGrid=true;
	set scaleBar.automaticScale=true;
	set scaleBar.fontSize=10.0;
	set scaleBar.isShown=true;
	set scaleBar.lineWidth=1.0;
	set scaleBar.scaleRange=0.0;
	set tipLabels.colorAttribute="User selection";
	set tipLabels.displayAttribute="Names";
	set tipLabels.fontName="sansserif";
	set tipLabels.fontSize=12;
	set tipLabels.fontStyle=0;
	set tipLabels.isShown=true;
	set tipLabels.significantDigits=4;
	set trees.order=true;
	set trees.orderType="decreasing";
	set trees.rooting=false;
	set trees.rootingType="User Selection";
	set trees.transform=false;
	set trees.transformType="cladogram";
end;
