# Supplementary material for: Evolutionary history of the Arctic flora
Source: Nat Commun. 2023 Jul 18;14:4021. doi: 10.1038/s41467-023-39555-6 (PMC10354081; doi:10.1038/s41467-023-39555-6)
Supplement: Supplementary file 8 — Source Data [file 41467_2023_39555_MOESM8_ESM.zip › Source Data/Supplementary Figure 2-27/Smelowskia.tre]

#NEXUS
begin taxa;
	dimensions ntax=20;
	taxlabels
	Sophiopsis_sisymbrioides
	Sophiopsis_annua
	Sophiopsis_flavissima
	Hedinia_tibetica
	Sinosophiopsis_bartholomewii
	Gorodkovia_jacutica
	Smelowskia_calycina
	Smelowskia_bifurcata
	Smelowskia_alba
	Smelowskia_porsildii
	Smelowskia_media
	Smelowskia_americana
	Smelowskia_czukotica
	Smelowskia_altaica
	Smelowskia_parryoides
	Smelowskia_jacutica
	Smelowskia_pyriformis
	Smelowskia_ovalis
	Smelowskia_inopinata
	Smelowskia_borealis
;
end;

begin trees;
	tree TREE1 = [&R] (((Sophiopsis_sisymbrioides[&length_range={1.4526451066724866E-9,10.153953416197313},height_95%_HPD={0.0,1.7763568394002505E-15},rate_95%_HPD={3.344072802745287E-5,0.007483645421315281},length_95%_HPD={0.15106692101313232,3.4498736191776853},rate=2252.0315878615165,length=1.4091221182652798,rate_median=0.001972854720966273,length_median=1.1745409214120217,height_median=0.0,rate_range={7.686653958157688E-6,4328973.961932601},height_range={0.0,5.329070518200751E-15},height=7.687426556269595E-16]:1.1745409214120226,Sophiopsis_annua[&length_range={1.4526451066724866E-9,10.153953416197313},height_95%_HPD={0.0,1.7763568394002505E-15},rate_95%_HPD={2.121174367241037E-4,0.011171214222605816},length_95%_HPD={0.15106692101313232,3.4498736191776853},rate=3609.6776005792794,length=1.4091221182652798,rate_median=0.003304400712330154,length_median=1.1745409214120217,height_median=0.0,rate_range={2.121174367241037E-4,7201583.508432773},height_range={0.0,5.329070518200751E-15},height=7.687426556269595E-16]:1.1745409214120226)[&length_range={6.2311977964874196E-9,13.694840608099087},rate_95%_HPD={0.0010752124498344044,0.014685437292805248},length_95%_HPD={1.6769140276785162,10.032283547081029},length=5.762925879892449,posterior=1.0,height_median=1.1745409214120226,rate_range={7.520821675689783E-5,6973546.556652892},height_range={1.4526451066724864E-9,10.153953416197313},height_95%_HPD={0.15106692101313257,3.449873619177687},rate=3932.8095988035093,rate_median=0.005905237326488515,length_median=5.623904150784426,height=1.4091221182652807]:5.0591515506596565,Sophiopsis_flavissima[&length_range={7.858148790519472E-9,14.913400575910497},height_95%_HPD={0.0,1.7763568394002505E-15},rate_95%_HPD={0.0012279599978853577,0.01241924083842728},length_95%_HPD={2.3936533766012937,11.453170757494581},rate=2858.6961352793805,length=6.996335105747497,rate_median=0.005232743074718462,length_median=6.915725241913208,height_median=8.881784197001252E-16,rate_range={2.1629003993927414E-5,5037046.242016144},height_range={0.0,3.552713678800501E-15},height=7.710794073250511E-16]:6.233692472071678)[&length_range={1.4414359865997199E-9,8.877598500030834},rate_95%_HPD={5.019528223619971E-6,0.00916777029374225},length_95%_HPD={1.4414359865997199E-9,4.613152230461928},length=1.9473519336823515,posterior=0.5132743362831859,height_median=6.233692472071679,rate_range={5.019528223619971E-6,1414888.9815000957},height_range={7.858148790519474E-9,14.619606823445098},height_95%_HPD={2.411220329022593,10.786716611167586},rate=1189.344913115767,rate_median=0.002527979476706338,length_median=1.6909049201800332,height=6.331519707921419]:2.772972688876866,((Hedinia_tibetica[&length_range={1.7901498911579662E-9,14.61479110743569},height_95%_HPD={0.0,1.7763568394002505E-15},rate_95%_HPD={9.190335595743982E-4,0.011840743324618277},length_95%_HPD={0.6088936317156075,7.149975102185113},rate=4265.887041380699,length=3.3523797964893847,rate_median=0.00402994514069542,length_median=3.0033447020321695,height_median=4.440892098500626E-16,rate_range={4.978717003655801E-5,8708174.021181468},height_range={0.0,3.552713678800501E-15},height=7.676804945533929E-16]:2.9784820252413318,Sinosophiopsis_bartholomewii[&length_range={1.7901498911579662E-9,12.045280123879131},height_95%_HPD={0.0,1.7763568394002505E-15},rate_95%_HPD={5.077943789320332E-4,0.00825348643839826},length_95%_HPD={0.6088936317156075,7.149975102185113},rate=2033.1899086263177,length=3.347128340641239,rate_median=0.0027268817462885206,length_median=3.005088318784938,height_median=4.440892098500626E-16,rate_range={2.844703489348839E-4,2976453.124018465},height_range={0.0,3.552713678800501E-15},height=7.676804945533929E-16]:2.9784820252413318)[&length_range={3.342436623181205E-9,11.696986703483134},rate_95%_HPD={3.0185348684414167E-5,0.007799223031315609},length_95%_HPD={3.342436623181205E-9,6.581016509376959},length=3.139579734709971,posterior=0.9873236067926333,height_median=2.978482025241332,rate_range={4.48269236909746E-6,2699397.4495016183},height_range={1.7901498911579683E-9,11.509416635617994},height_95%_HPD={0.6657700387609768,7.1104580842570195},rate=1612.3634828080772,rate_median=0.0022035895295096364,length_median=2.90797303018377,height=3.3051399686400567]:2.884484768284569,(Gorodkovia_jacutica[&length_range={5.634759938212671E-9,14.185494053273274},height_95%_HPD={0.0,1.7763568394002505E-15},rate_95%_HPD={4.430435678820705E-4,0.005281602135786429},length_95%_HPD={1.3592309149676147,8.496163736010475},rate=1196.3705309608054,length=4.728620704322137,rate_median=0.002142065515766454,length_median=4.4864615721812475,height_median=8.881784197001252E-16,rate_range={1.682426242163522E-5,2178710.1241995804},height_range={0.0,3.552713678800501E-15},height=7.743721041565298E-16]:4.409389908694451,(((Smelowskia_calycina[&length_range={4.1803120785593474E-10,6.471732160148055},height_95%_HPD={0.0,1.7763568394002505E-15},rate_95%_HPD={1.7085229556539362E-5,0.0048730495795789195},length_95%_HPD={0.12262742507995464,2.165267062991491},rate=502.51395525444383,length=0.9597288744355518,rate_median=0.001340237924703788,length_median=0.8233399660413754,height_median=0.0,rate_range={1.0961099580161384E-6,1279780.997233802},height_range={0.0,5.329070518200751E-15},height=7.733091158445805E-16]:0.823312036240095,Smelowskia_bifurcata[&length_range={4.1803120785593474E-10,6.471732160148055},height_95%_HPD={0.0,1.7763568394002505E-15},rate_95%_HPD={8.286948423395191E-4,0.014550629100493031},length_95%_HPD={0.12262742507995464,2.1660783841228715},rate=4200.37522151235,length=0.9600127338809374,rate_median=0.004960881150633386,length_median=0.8232277590558775,height_median=0.0,rate_range={5.488440071002851E-4,1.0863400643487947E7},height_range={0.0,5.329070518200751E-15},height=7.730966837901199E-16]:0.823312036240095)[&length_range={1.3442702347468152E-9,7.152761242039827},rate_95%_HPD={4.8359702517922345E-4,0.011566404728858096},length_95%_HPD={0.13446088074634233,2.931715892058741},length=1.2696645623513108,posterior=0.9976082276967233,height_median=0.823312036240095,rate_range={2.712501021309198E-4,2178710.1241995804},height_range={4.180312078559353E-10,6.471732160148055},height_95%_HPD={0.12262742507995483,2.165267062991493},rate=1637.5506515823583,rate_median=0.0037740378019449493,length_median=1.0774493544311499,height=0.9598240262507578]:1.3693951001838265,(Smelowskia_alba[&length_range={1.7306113963731167E-9,8.153698312774175},height_95%_HPD={0.0,1.7763568394002505E-15},rate_95%_HPD={8.555234105733024E-4,0.013561226155758822},length_95%_HPD={0.2861482349360552,3.333832309022357},rate=2140.248465990624,length=1.5580657475809616,rate_median=0.004465184374377992,length_median=1.402125801034649,height_median=0.0,rate_range={6.708032276333437E-4,3588566.088614934},height_range={0.0,5.329070518200751E-15},height=7.823383313137578E-16]:1.6210826124968873,((Smelowskia_porsildii[&length_range={3.214273302951302E-10,5.639139507145456},height_95%_HPD={0.0,1.7763568394002505E-15},rate_95%_HPD={6.797569589219943E-7,0.003974857806791794},length_95%_HPD={3.214273302951302E-10,2.4700276307079814},rate=639.7046285778805,length=0.9466290329881811,rate_median=5.937700082196639E-4,length_median=0.7339800350038638,height_median=0.0,rate_range={6.797569589219943E-7,1162755.5110322994},height_range={0.0,3.552713678800501E-15},height=7.68583565647166E-16]:0.4039458869315222,Smelowskia_media[&length_range={3.214273302951302E-10,5.015997087301063},height_95%_HPD={0.0,1.7763568394002505E-15},rate_95%_HPD={8.950492590889095E-6,0.007862801828672978},length_95%_HPD={3.214273302951302E-10,1.9613784679209014},rate=1799.674788361756,length=0.7804032392960235,rate_median=0.0018182341286658837,length_median=0.6426087562440465,height_median=0.0,rate_range={8.950492590889095E-6,3588566.088614934},height_range={0.0,5.329070518200751E-15},height=7.655033008559033E-16]:0.4039458869315222)[&length_range={2.988807858893674E-10,3.988917462199373},rate_95%_HPD={5.23244071742918E-6,0.005780669780869181},length_95%_HPD={2.988807858893674E-10,2.081823237132099},length=0.7692608167250508,posterior=0.518297058120067,height_median=0.4039458869315222,rate_range={5.23244071742918E-6,1139829.320972112},height_range={3.214273302951315E-10,3.7271519021939454},height_95%_HPD={3.214273302951315E-10,1.4128056883023987},rate=933.3043903123516,rate_median=0.0012284957995747994,length_median=0.6005460501657786,height=0.5281870613055922]:0.6355987044099463,Smelowskia_americana[&length_range={6.43869029444993E-10,7.5990718267061},height_95%_HPD={0.0,1.7763568394002505E-15},rate_95%_HPD={6.335953644812793E-4,0.01404566923198321},length_95%_HPD={0.16066106745783046,2.9978056944586613},rate=3946.187016754162,length=1.3169769450985485,rate_median=0.004961454112718321,length_median=1.1360795287060486,height_median=0.0,rate_range={2.555891752873215E-4,7672275.82516915},height_range={0.0,5.329070518200751E-15},height=7.763902344987185E-16]:1.0395445913414685)[&length_range={8.979843055778253E-10,5.313569400292849},rate_95%_HPD={5.88560729711352E-6,0.008302633139462468},length_95%_HPD={8.979843055778253E-10,1.82394953838962},length=0.6932466957062531,posterior=0.54675914852906,height_median=1.0395445913414685,rate_range={5.88560729711352E-6,2306016.004589047},height_range={8.326270907952931E-10,4.549743171608182},height_95%_HPD={0.23078656329039138,2.5439040158698276},rate=2022.3051016219424,rate_median=0.002182226278782234,length_median=0.5241846437621693,height=1.1711810680610577]:0.5815380211554189)[&length_range={3.1690046229633154E-11,8.002014434490782},rate_95%_HPD={1.5443858839625542E-6,0.007147012644126913},length_95%_HPD={3.1690046229633154E-11,1.754721310516757},length=0.5899557991567822,posterior=0.7558000478354461,height_median=1.6210826124968873,rate_range={1.5443858839625542E-6,1414888.9815000957},height_range={1.7306113963731184E-9,7.5259457647687285},height_95%_HPD={0.41688203401960067,3.646500978692421},rate=998.306180113844,rate_median=0.001670681969045418,length_median=0.41358429144370124,height=1.786436648715097]:0.5716245239270341)[&length_range={1.3976322547109158E-9,8.304916972736464},rate_95%_HPD={2.8761212307828137E-4,0.013464982215531157},length_95%_HPD={0.20339601838694432,3.277305665218665},length=1.3778998790695514,posterior=0.9918679741688591,height_median=2.1927071364239215,rate_range={4.042297700878503E-5,3088725.600166309},height_range={1.7623014426027509E-9,10.972266201306411},height_95%_HPD={0.5619041258647108,4.528599734961709},rate=2926.8907079393284,rate_median=0.004414418613581606,length_median=1.1896205086778715,height=2.3576533529905]:1.7031155554882313,((((Smelowskia_czukotica[&length_range={3.5553802226118295E-10,4.703939129718936},height_95%_HPD={0.0,1.7763568394002505E-15},rate_95%_HPD={9.309313472265217E-5,0.00977291399177991},length_95%_HPD={3.5553802226118295E-10,1.320540777095018},rate=1464.3085460277553,length=0.5011284437717091,rate_median=0.002672632513066919,length_median=0.3707565711353174,height_median=0.0,rate_range={5.146982422405822E-5,2169438.316474332},height_range={0.0,5.329070518200751E-15},height=7.686870628897994E-16]:0.3697860142568916,Smelowskia_altaica[&length_range={3.5553802226118295E-10,4.703939129718936},height_95%_HPD={0.0,1.7763568394002505E-15},rate_95%_HPD={1.747551606368145E-5,0.007711435184229259},length_95%_HPD={3.5553802226118295E-10,1.3231334163343338},rate=2310.4982391040526,length=0.4999386621190461,rate_median=0.001958047099692511,length_median=0.3717232405601847,height_median=0.0,rate_range={1.747551606368145E-5,3758523.2955196425},height_range={0.0,5.329070518200751E-15},height=7.701740937555187E-16]:0.3697860142568916)[&length_range={9.19765078815303E-10,10.30814428003513},rate_95%_HPD={1.9164459489204145E-4,0.012645620863881712},length_95%_HPD={9.19765078815303E-10,3.320824790106507},length=1.4184515782877527,posterior=0.9064817029418799,height_median=0.3697860142568916,rate_range={2.338740927222534E-5,4127017.6167140277},height_range={3.555380222611839E-10,4.703939129718938},height_95%_HPD={3.555380222611839E-10,1.323451393327428},rate=2519.7807284363334,rate_median=0.00416467125793594,length_median=1.1835657389993786,height=0.49909447135549795]:1.436875171393155,(Smelowskia_parryoides[&length_range={1.6033577555682976E-9,11.953914946317274},height_95%_HPD={0.0,1.7763568394002505E-15},rate_95%_HPD={2.0647327137506727E-6,0.005179542084698941},length_95%_HPD={1.6033577555682976E-9,3.3113105168306567},rate=221.3944718969273,length=1.1276830946058112,rate_median=0.0010110193395719198,length_median=0.7839229993860368,height_median=0.0,rate_range={2.0647327137506727E-6,362462.8403812946},height_range={0.0,5.329070518200751E-15},height=7.537670238833144E-16]:0.4042234013931285,Smelowskia_jacutica[&length_range={1.275303101076486E-9,7.763712279927392},height_95%_HPD={0.0,1.7763568394002505E-15},rate_95%_HPD={7.136778703990057E-7,0.008506480040998018},length_95%_HPD={1.275303101076486E-9,2.4970012383793065},rate=1296.1863753463213,length=0.7874339589269908,rate_median=0.0019105296875577232,length_median=0.5205808349036959,height_median=0.0,rate_range={7.136778703990057E-7,1963740.643779903},height_range={0.0,5.329070518200751E-15},height=7.683186131357078E-16]:0.4042234013931285)[&length_range={1.0447272217404692E-8,10.804926944898565},rate_95%_HPD={2.1163716218548287E-6,0.004515908937309151},length_95%_HPD={1.0447272217404692E-8,3.4514611817695733},length=1.4682910440784795,posterior=0.6601291557043769,height_median=0.4042234013931285,rate_range={2.1163716218548287E-6,82475.6190761924},height_range={3.6896329563535775E-9,6.756567841047569},height_95%_HPD={3.6896329563535775E-9,1.9322411448994323},rate=67.16492495459302,rate_median=0.0010750679911783832,length_median=1.2463479642831379,height=0.6201771953684604]:1.402437784256918)[&length_range={1.5173024109826876E-9,6.943571703852394},rate_95%_HPD={7.612423248433651E-7,0.007165562672918771},length_95%_HPD={1.5173024109826876E-9,2.55704714847407},length=0.879458428031248,posterior=0.7598660607510165,height_median=1.8066611856500465,rate_range={7.612423248433651E-7,1032994.4602815874},height_range={1.6033577555682989E-9,10.966703651899406},height_95%_HPD={0.3449580700645791,4.076905602833798},rate=1288.8021498268536,rate_median=0.001546965211923957,length_median=0.6366583109160466,height=1.9952856261861913]:0.510129166011815,(Smelowskia_pyriformis[&length_range={6.085867197009683E-10,8.422798900385208},height_95%_HPD={0.0,1.7763568394002505E-15},rate_95%_HPD={2.1719092392875238E-5,0.007739292672219082},length_95%_HPD={6.085867197009683E-10,2.533282525068697},rate=2586.852933642023,length=1.0418364824986135,rate_median=0.002156031511743929,length_median=0.8559611710482463,height_median=0.0,rate_range={2.1719092392875238E-5,5306651.57639585},height_range={0.0,5.329070518200751E-15},height=7.726195402216203E-16]:0.8416613934585389,Smelowskia_ovalis[&length_range={6.085867197009683E-10,8.422798900385208},height_95%_HPD={0.0,1.7763568394002505E-15},rate_95%_HPD={2.3983932983225238E-4,0.009861752402472458},length_95%_HPD={6.085867197009683E-10,2.5250705679020093},rate=1944.8603647633229,length=1.041020265432432,rate_median=0.002832128908303083,length_median=0.8559611710482463,height_median=0.0,rate_range={3.836351573655985E-5,2169692.3147472083},height_range={0.0,5.329070518200751E-15},height=7.727257562488506E-16]:0.8416613934585389)[&length_range={2.2169904005777484E-9,7.765157070771959},rate_95%_HPD={8.609444074185663E-5,0.008839050405270752},length_95%_HPD={2.2169904005777484E-9,3.343869154363176},length=1.4478354450908,posterior=0.9787132265008371,height_median=0.8416613934585389,rate_range={1.7776302648261965E-5,3588566.088614934},height_range={6.085867197009686E-10,8.42279890038521},height_95%_HPD={6.085867197009686E-10,2.4563276902714},rate=1694.631579112078,rate_median=0.0025418031826180713,length_median=1.2246556231822068,height=1.0234025131494706]:1.4751289582033227)[&length_range={5.638876871165709E-10,5.903238981245446},rate_95%_HPD={3.628196005155673E-6,0.007755171979074699},length_95%_HPD={5.638876871165709E-10,2.2902427819222946},length=0.8568819344352734,posterior=0.5661325041856016,height_median=2.3167903516618615,rate_range={9.577686083822802E-7,1279780.997233802},height_range={3.120660166550987E-9,9.256383938289902},height_95%_HPD={0.6422450389370917,4.815789831370352},rate=862.1629300070213,rate_median=0.0019323389569100694,length_median=0.6370889870317629,height=2.5110421733931956]:0.6198572150836217,(Smelowskia_inopinata[&length_range={2.353746055878907E-9,10.8247497383089},height_95%_HPD={0.0,1.7763568394002505E-15},rate_95%_HPD={6.103924781276078E-4,0.010558357825432641},length_95%_HPD={0.28997036868534176,4.764856449250972},rate=2645.708870405639,length=2.2770139045446522,rate_median=0.0034670955922800803,length_median=2.0375697525334564,height_median=2.1175823681357508E-22,rate_range={6.103924781276078E-4,4328973.961932601},height_range={0.0,5.329070518200751E-15},height=7.690621325760706E-16]:1.7092645361782415,Smelowskia_borealis[&length_range={2.353746055878907E-9,13.245767505757783},height_95%_HPD={0.0,1.7763568394002505E-15},rate_95%_HPD={2.333229687027195E-4,0.006026883028499037},length_95%_HPD={0.28997036868534176,4.923566476686223},rate=1551.7469940515055,length=2.2449821894845967,rate_median=0.0017464601739256192,length_median=1.9715143415093377,height_median=0.0,rate_range={8.517268774696214E-5,2355688.4116200176},height_range={0.0,5.329070518200751E-15},height=7.703367249107484E-16]:1.7092645361782415)[&length_range={9.642888013202851E-10,8.201114861509147},rate_95%_HPD={2.199741776900265E-6,0.006841093163061846},length_95%_HPD={9.642888013202851E-10,2.9647112254448147},length=1.0879454488513276,posterior=0.6701745993781392,height_median=1.7092645361782415,rate_range={2.199741776900265E-6,2434892.2166413376},height_range={2.3537460558789067E-9,8.975009431509053},height_95%_HPD={0.2899703686853421,4.11787869931309},rate=1604.574609038479,rate_median=0.001465721017721947,length_median=0.8368599307447537,height=1.9239070908795284]:1.2273830305672417)[&length_range={2.745834395484501E-10,5.80428022235983},rate_95%_HPD={2.0647327137506727E-6,0.007832688141479003},length_95%_HPD={2.745834395484501E-10,2.696955155618749},length=0.9797226385860217,posterior=0.5264290839512078,height_median=2.936647566745483,rate_range={2.0647327137506727E-6,5306651.57639585},height_range={3.6845478536675577E-9,13.245767505757785},height_95%_HPD={0.8697664136584766,5.782677538692587},rate=3778.3821321213295,rate_median=0.0019239469076132406,length_median=0.7265131745157607,height=3.1326765010292013]:0.9591751251666696)[&length_range={4.238890257468564E-10,5.949594340178144},rate_95%_HPD={6.417187772622994E-7,0.007374653933848333},length_95%_HPD={4.238890257468564E-10,2.1888143352669225},length=0.6210790982612449,posterior=1.0,height_median=3.895822691912153,rate_range={6.417187772622994E-7,1800838.4140429967},height_range={4.708697488592316E-9,13.345787713901654},height_95%_HPD={1.3047449243375997,7.393742918052134},rate=1011.1883745796763,rate_median=0.0014824208047250261,length_median=0.3590547873582772,height=4.090064230495109]:0.5135672167822993)[&length_range={2.445353671329359E-9,9.189486075182124},rate_95%_HPD={1.0913162989499456E-5,0.01057520473345285},length_95%_HPD={2.445353671329359E-9,4.621600340879896},length=1.9555507597347637,posterior=0.9576656302320019,height_median=4.409389908694452,rate_range={1.0913162989499456E-5,1467531.7401247735},height_range={1.1140874429324744E-8,13.182337193195197},height_95%_HPD={1.6371341747958752,8.411296587343777},rate=1459.202394710496,rate_median=0.0029890725324358903,length_median=1.6501636600001128,height=4.620548454731375]:1.453576884831449)[&length_range={1.1654719148751963E-9,9.36366782807076},rate_95%_HPD={1.3309106405521812E-5,0.009409617498403982},length_95%_HPD={1.1654719148751963E-9,4.283069818018743},length=1.905014639324481,posterior=0.6972016264051663,height_median=5.862966793525901,rate_range={1.3309106405521812E-5,2052454.569856498},height_range={5.634759938212673E-9,13.631305762979508},height_95%_HPD={2.2990911191931183,10.468454859202337},rate=1553.1190683606112,rate_median=0.003047637768407525,length_median=1.6518493362124076,height=6.003798832040256]:3.143698367422644)[&height_95%_HPD={4.670665713973371,13.109616200919776},length=0.0,posterior=1.0,height_median=9.006665160948545,height_range={9.299584777119194E-9,16.00417416715425},height=8.933383324600051];
end;

begin figtree;
	set appearance.backgroundColorAttribute="Default";
	set appearance.backgroundColour=#-1;
	set appearance.branchColorAttribute="User selection";
	set appearance.branchLineWidth=1.0;
	set appearance.branchMinLineWidth=0.0;
	set appearance.branchWidthAttribute="Fixed";
	set appearance.foregroundColour=#-16777216;
	set appearance.selectionColour=#-2144520576;
	set branchLabels.colorAttribute="User selection";
	set branchLabels.displayAttribute="Branch times";
	set branchLabels.fontName="sansserif";
	set branchLabels.fontSize=8;
	set branchLabels.fontStyle=0;
	set branchLabels.isShown=false;
	set branchLabels.significantDigits=4;
	set layout.expansion=0;
	set layout.layoutType="RECTILINEAR";
	set layout.zoom=0;
	set legend.attribute=null;
	set legend.fontSize=10.0;
	set legend.isShown=false;
	set legend.significantDigits=4;
	set nodeBars.barWidth=4.0;
	set nodeBars.displayAttribute="height_95%_HPD";
	set nodeBars.isShown=true;
	set nodeLabels.colorAttribute="User selection";
	set nodeLabels.displayAttribute="height";
	set nodeLabels.fontName="sansserif";
	set nodeLabels.fontSize=10;
	set nodeLabels.fontStyle=0;
	set nodeLabels.isShown=true;
	set nodeLabels.significantDigits=2;
	set nodeShape.colourAttribute=null;
	set nodeShape.isShown=false;
	set nodeShape.minSize=10.0;
	set nodeShape.scaleType=Width;
	set nodeShape.shapeType=Circle;
	set nodeShape.size=4.0;
	set nodeShape.sizeAttribute=null;
	set polarLayout.alignTipLabels=false;
	set polarLayout.angularRange=0;
	set polarLayout.rootAngle=0;
	set polarLayout.rootLength=100;
	set polarLayout.showRoot=true;
	set radialLayout.spread=0.0;
	set rectilinearLayout.alignTipLabels=false;
	set rectilinearLayout.curvature=0;
	set rectilinearLayout.rootLength=100;
	set scale.offsetAge=0.0;
	set scale.rootAge=1.0;
	set scale.scaleFactor=1.0;
	set scale.scaleRoot=false;
	set scaleAxis.automaticScale=true;
	set scaleAxis.fontSize=8.0;
	set scaleAxis.isShown=false;
	set scaleAxis.lineWidth=1.0;
	set scaleAxis.majorTicks=1.0;
	set scaleAxis.origin=0.0;
	set scaleAxis.reverseAxis=false;
	set scaleAxis.showGrid=true;
	set scaleBar.automaticScale=true;
	set scaleBar.fontSize=10.0;
	set scaleBar.isShown=true;
	set scaleBar.lineWidth=1.0;
	set scaleBar.scaleRange=0.0;
	set tipLabels.colorAttribute="User selection";
	set tipLabels.displayAttribute="Names";
	set tipLabels.fontName="sansserif";
	set tipLabels.fontSize=12;
	set tipLabels.fontStyle=0;
	set tipLabels.isShown=true;
	set tipLabels.significantDigits=4;
	set trees.order=true;
	set trees.orderType="decreasing";
	set trees.rooting=false;
	set trees.rootingType="User Selection";
	set trees.transform=false;
	set trees.transformType="cladogram";
end;
