# Supplementary material for: Evolutionary history of the Arctic flora
Source: Nat Commun. 2023 Jul 18;14:4021. doi: 10.1038/s41467-023-39555-6 (PMC10354081; doi:10.1038/s41467-023-39555-6)
Supplement: Supplementary file 8 — Source Data [file 41467_2023_39555_MOESM8_ESM.zip › Source Data/Supplementary Figure 2-27/Symphyotrichum.tre]

#NEXUS
begin taxa;
	dimensions ntax=48;
	taxlabels
	Eurybia_radula
	Symphyotrichum_laurentianum
	Symphyotrichum_ciliatum
	Symphyotrichum_oblongifolium
	Symphyotrichum_plumosum
	Symphyotrichum_concolor
	Symphyotrichum_yukonense
	Symphyotrichum_cordifolium
	Symphyotrichum_subulatum
	Symphyotrichum_urophyllum
	Symphyotrichum_undulatum
	Symphyotrichum_elliottii
	Symphyotrichum_puniceum
	Symphyotrichum_novae_angliae
	Symphyotrichum_sericeum
	Symphyotrichum_pygmaeum
	Symphyotrichum_foliaceum
	Symphyotrichum_frondosum
	Symphyotrichum_anomalum
	Symphyotrichum_racemosum
	Symphyotrichum_lateriflorum
	Symphyotrichum_nahanniense
	Symphyotrichum_welshii
	Symphyotrichum_firmum
	Symphyotrichum_chapmanii
	Symphyotrichum_shortii
	Symphyotrichum_porteri
	Symphyotrichum_drummondii
	Symphyotrichum_depauperatum
	Symphyotrichum_parviceps
	Symphyotrichum_tradescantii
	Symphyotrichum_dumosum
	Symphyotrichum_tenuifolium
	Symphyotrichum_ericoides
	Solidago_decurrens
	Solidago_virgaurea
	Erigeron_acris
	Conyza_bonariensis
	Galatella_villosa
	Galatella_punctata
	Galatella_scoparia
	Psychrogeton_amorphoglossus
	Psychrogeton_cabulicus
	Psychrogeton_aellenii
	Aster_angustifolius
	Aster_altaicus
	Aster_nitidus
	Aster_auriculatus
;
end;
begin trees;
	tree TREE1 = [&R] ((((Eurybia_radula[&length_range={0.2387372795663482,18.840825127020207},height_95%_HPD={0.0,3.552713678800501E-15},rate_95%_HPD={8.118294235842712E-4,0.004428921928714568},length_95%_HPD={6.37292717065222,13.752996588606893},rate=0.002467282080588369,length=9.930378314636366,rate_median=0.0023051778221595343,length_median=9.836122246334172,height_median=3.552713678800501E-15,ra…
end;
begin figtree;
	set appearance.backgroundColorAttribute="Default";
	set appearance.backgroundColour=#-1;
	set appearance.branchColorAttribute="User selection";
	set appearance.branchLineWidth=1.0;
	set appearance.branchMinLineWidth=0.0;
	set appearance.branchWidthAttribute="Fixed";
	set appearance.foregroundColour=#-16777216;
	set appearance.selectionColour=#-2144520576;
	set branchLabels.colorAttribute="User selection";
	set branchLabels.displayAttribute="Branch times";
	set branchLabels.fontName="sansserif";
	set branchLabels.fontSize=8;
	set branchLabels.fontStyle=0;
	set branchLabels.isShown=false;
	set branchLabels.significantDigits=4;
	set layout.expansion=0;
	set layout.layoutType="RECTILINEAR";
	set layout.zoom=0;
	set legend.attribute=null;
	set legend.fontSize=10.0;
	set legend.isShown=false;
	set legend.significantDigits=4;
	set nodeBars.barWidth=4.0;
	set nodeBars.displayAttribute="height_95%_HPD";
	set nodeBars.isShown=true;
	set nodeLabels.colorAttribute="User selection";
	set nodeLabels.displayAttribute="Node ages";
	set nodeLabels.fontName="sansserif";
	set nodeLabels.fontSize=10;
	set nodeLabels.fontStyle=0;
	set nodeLabels.isShown=true;
	set nodeLabels.significantDigits=2;
	set nodeShape.colourAttribute=null;
	set nodeShape.isShown=false;
	set nodeShape.minSize=10.0;
	set nodeShape.scaleType=Width;
	set nodeShape.shapeType=Circle;
	set nodeShape.size=4.0;
	set nodeShape.sizeAttribute=null;
	set polarLayout.alignTipLabels=false;
	set polarLayout.angularRange=0;
	set polarLayout.rootAngle=0;
	set polarLayout.rootLength=100;
	set polarLayout.showRoot=true;
	set radialLayout.spread=0.0;
	set rectilinearLayout.alignTipLabels=false;
	set rectilinearLayout.curvature=0;
	set rectilinearLayout.rootLength=100;
	set scale.offsetAge=0.0;
	set scale.rootAge=1.0;
	set scale.scaleFactor=1.0;
	set scale.scaleRoot=false;
	set scaleAxis.automaticScale=true;
	set scaleAxis.fontSize=8.0;
	set scaleAxis.isShown=false;
	set scaleAxis.lineWidth=1.0;
	set scaleAxis.majorTicks=1.0;
	set scaleAxis.origin=0.0;
	set scaleAxis.reverseAxis=false;
	set scaleAxis.showGrid=true;
	set scaleBar.automaticScale=true;
	set scaleBar.fontSize=10.0;
	set scaleBar.isShown=true;
	set scaleBar.lineWidth=1.0;
	set scaleBar.scaleRange=0.0;
	set tipLabels.colorAttribute="User selection";
	set tipLabels.displayAttribute="Names";
	set tipLabels.fontName="sansserif";
	set tipLabels.fontSize=12;
	set tipLabels.fontStyle=0;
	set tipLabels.isShown=true;
	set tipLabels.significantDigits=4;
	set trees.order=true;
	set trees.orderType="decreasing";
	set trees.rooting=false;
	set trees.rootingType="User Selection";
	set trees.transform=false;
	set trees.transformType="cladogram";
end;
