# Supplementary material for: Evolutionary history of the Arctic flora
Source: Nat Commun. 2023 Jul 18;14:4021. doi: 10.1038/s41467-023-39555-6 (PMC10354081; doi:10.1038/s41467-023-39555-6)
Supplement: Supplementary file 8 — Source Data [file 41467_2023_39555_MOESM8_ESM.zip › Source Data/Supplementary Figure 29-35/Artemisia/Artemisia.tre]

#NEXUS
Begin taxa;
	Dimensions ntax=108;
	Taxlabels
		Artemisia_abrotanum
		Artemisia_absinthium
		Artemisia_adamsii
		Artemisia_afra
		Artemisia_alaskana
		Artemisia_androsacea
		Artemisia_annua
		Artemisia_apiacea
		Artemisia_arbuscula
		Artemisia_arctica
		Artemisia_austriaca
		Artemisia_bargusinensis
		Artemisia_biennis
		Artemisia_bigelovii
		Artemisia_borealis
		Artemisia_caerulescens
		Artemisia_caespitosa
		Artemisia_californica
		Artemisia_cana
		Artemisia_canadensis
		Artemisia_chamaemelifolia
		Artemisia_changaica
		Artemisia_comata
		Artemisia_commutata
		Artemisia_compacta
		Artemisia_czekanowskiana
		Artemisia_depauperata
		Artemisia_dolosa
		Artemisia_dracunculiformis
		Artemisia_dracunculus
		Artemisia_flava
		Artemisia_fragrans
		Artemisia_freyniana
		Artemisia_frigida
		Artemisia_furcata
		Artemisia_glacialis
		Artemisia_glauca
		Artemisia_globularia
		Artemisia_glomerata
		Artemisia_gmelinii
		Artemisia_gobica
		Artemisia_gorgonum
		Artemisia_herba_alba
		Artemisia_hultenii
		Artemisia_hyperborea
		Artemisia_integrifolia
		Artemisia_jacutica
		Artemisia_japonica
		Artemisia_judaica
		Artemisia_klementzae
		Artemisia_koidzumii
		Artemisia_kruhsiana
		Artemisia_laciniata
		Artemisia_laciniatiformis
		Artemisia_lagocephala
		Artemisia_lagopus
		Artemisia_leucophylla
		Artemisia_ludoviciana
		Artemisia_macrantha
		Artemisia_manshurica
		Artemisia_marschalliana
		Artemisia_messerschmidtiana
		Artemisia_michauxiana
		Artemisia_molinieri
		Artemisia_monostachya
		Artemisia_norvegica
		Artemisia_nova
		Artemisia_obscura
		Artemisia_obtusiloba
		Artemisia_opulenta
		Artemisia_palmeri
		Artemisia_palustris
		Artemisia_pamirica
		Artemisia_pedemontana
		Artemisia_phaeolepis
		Artemisia_princeps
		Artemisia_pubescens
		Artemisia_punctigera
		Artemisia_pycnorhiza
		Artemisia_pygmaea
		Artemisia_rigida
		Artemisia_rothrockii
		Artemisia_rupestris
		Artemisia_rutifolia
		Artemisia_samoiedorum
		Artemisia_santolinifolia
		Artemisia_scoparia
		Artemisia_senjavinensis
		Artemisia_sericea
		Artemisia_serrata
		Artemisia_sieberi
		Artemisia_sieversiana
		Artemisia_sphaerocephala
		Artemisia_stelleriana
		Artemisia_subarctica
		Artemisia_subviscosa
		Artemisia_suksdorfii
		Artemisia_superba
		Artemisia_tanacetifolia
		Artemisia_thuscula
		Artemisia_tilesii
		Artemisia_tournefortiana
		Artemisia_tridentata
		Artemisia_tripartita
		Artemisia_unalaskensis
		Artemisia_vulgaris
		Artemisia_xanthochroa
		Artemisia_xerophytica
		;
End;
Begin trees;
	Translate
		1 Artemisia_abrotanum,
		2 Artemisia_absinthium,
		3 Artemisia_adamsii,
		4 Artemisia_afra,
		5 Artemisia_alaskana,
		6 Artemisia_androsacea,
		7 Artemisia_annua,
		8 Artemisia_apiacea,
		9 Artemisia_arbuscula,
		10 Artemisia_arctica,
		11 Artemisia_austriaca,
		12 Artemisia_bargusinensis,
		13 Artemisia_biennis,
		14 Artemisia_bigelovii,
		15 Artemisia_borealis,
		16 Artemisia_caerulescens,
		17 Artemisia_caespitosa,
		18 Artemisia_californica,
		19 Artemisia_cana,
		20 Artemisia_canadensis,
		21 Artemisia_chamaemelifolia,
		22 Artemisia_changaica,
		23 Artemisia_comata,
		24 Artemisia_commutata,
		25 Artemisia_compacta,
		26 Artemisia_czekanowskiana,
		27 Artemisia_depauperata,
		28 Artemisia_dolosa,
		29 Artemisia_dracunculiformis,
		30 Artemisia_dracunculus,
		31 Artemisia_flava,
		32 Artemisia_fragrans,
		33 Artemisia_freyniana,
		34 Artemisia_frigida,
		35 Artemisia_furcata,
		36 Artemisia_glacialis,
		37 Artemisia_glauca,
		38 Artemisia_globularia,
		39 Artemisia_glomerata,
		40 Artemisia_gmelinii,
		41 Artemisia_gobica,
		42 Artemisia_gorgonum,
		43 Artemisia_herba_alba,
		44 Artemisia_hultenii,
		45 Artemisia_hyperborea,
		46 Artemisia_integrifolia,
		47 Artemisia_jacutica,
		48 Artemisia_japonica,
		49 Artemisia_judaica,
		50 Artemisia_klementzae,
		51 Artemisia_koidzumii,
		52 Artemisia_kruhsiana,
		53 Artemisia_laciniata,
		54 Artemisia_laciniatiformis,
		55 Artemisia_lagocephala,
		56 Artemisia_lagopus,
		57 Artemisia_leucophylla,
		58 Artemisia_ludoviciana,
		59 Artemisia_macrantha,
		60 Artemisia_manshurica,
		61 Artemisia_marschalliana,
		62 Artemisia_messerschmidtiana,
		63 Artemisia_michauxiana,
		64 Artemisia_molinieri,
		65 Artemisia_monostachya,
		66 Artemisia_norvegica,
		67 Artemisia_nova,
		68 Artemisia_obscura,
		69 Artemisia_obtusiloba,
		70 Artemisia_opulenta,
		71 Artemisia_palmeri,
		72 Artemisia_palustris,
		73 Artemisia_pamirica,
		74 Artemisia_pedemontana,
		75 Artemisia_phaeolepis,
		76 Artemisia_princeps,
		77 Artemisia_pubescens,
		78 Artemisia_punctigera,
		79 Artemisia_pycnorhiza,
		80 Artemisia_pygmaea,
		81 Artemisia_rigida,
		82 Artemisia_rothrockii,
		83 Artemisia_rupestris,
		84 Artemisia_rutifolia,
		85 Artemisia_samoiedorum,
		86 Artemisia_santolinifolia,
		87 Artemisia_scoparia,
		88 Artemisia_senjavinensis,
		89 Artemisia_sericea,
		90 Artemisia_serrata,
		91 Artemisia_sieberi,
		92 Artemisia_sieversiana,
		93 Artemisia_sphaerocephala,
		94 Artemisia_stelleriana,
		95 Artemisia_subarctica,
		96 Artemisia_subviscosa,
		97 Artemisia_suksdorfii,
		98 Artemisia_superba,
		99 Artemisia_tanacetifolia,
		100 Artemisia_thuscula,
		101 Artemisia_tilesii,
		102 Artemisia_tournefortiana,
		103 Artemisia_tridentata,
		104 Artemisia_tripartita,
		105 Artemisia_unalaskensis,
		106 Artemisia_vulgaris,
		107 Artemisia_xanthochroa,
		108 Artemisia_xerophytica
		;
tree TREE1 = [&R] (((13[&length_range={13.114701837105805,31.351632980327796},height_95%_HPD={0.0,7.105427357601002E-15},length_95%_HPD={15.301024916568181,29.39105563965829},length=22.48587364088067,length_median=22.68788751202147,height_median=7.105427357601002E-15,height_range={0.0,1.4210854715202004E-14},height=6.501466032204917E-15]:22.68788751202147,(72[&length_range={8.333855692233868,25.5…
End;
