# Supplementary material for: Evolutionary history of the Arctic flora
Source: Nat Commun. 2023 Jul 18;14:4021. doi: 10.1038/s41467-023-39555-6 (PMC10354081; doi:10.1038/s41467-023-39555-6)
Supplement: Supplementary file 8 — Source Data [file 41467_2023_39555_MOESM8_ESM.zip › Source Data/Supplementary Figure 29-35/Artemisia/Artemisia.trees]

#NEXUS
Begin trees;
   Translate
1 Artemisia_abrotanum,
2 Artemisia_absinthium,
3 Artemisia_adamsii,
4 Artemisia_afra,
5 Artemisia_alaskana,
6 Artemisia_androsacea,
7 Artemisia_annua,
8 Artemisia_apiacea,
9 Artemisia_arbuscula,
10 Artemisia_arctica,
11 Artemisia_austriaca,
12 Artemisia_bargusinensis,
13 Artemisia_biennis,
14 Artemisia_bigelovii,
15 Artemisia_borealis,
16 Artemisia_caerulescens,
17 Artemisia_caespitosa,
18 Artemisia_californica,
19 Artemisia_cana,
20 Artemisia_canadensis,
21 Artemisia_chamaemelifolia,
22 Artemisia_changaica,
23 Artemisia_comata,
24 Artemisia_commutata,
25 Artemisia_compacta,
26 Artemisia_czekanowskiana,
27 Artemisia_depauperata,
28 Artemisia_dolosa,
29 Artemisia_dracunculiformis,
30 Artemisia_dracunculus,
31 Artemisia_flava,
32 Artemisia_fragrans,
33 Artemisia_freyniana,
34 Artemisia_frigida,
35 Artemisia_furcata,
36 Artemisia_glacialis,
37 Artemisia_glauca,
38 Artemisia_globularia,
39 Artemisia_glomerata,
40 Artemisia_gmelinii,
41 Artemisia_gobica,
42 Artemisia_gorgonum,
43 Artemisia_herba_alba,
44 Artemisia_hultenii,
45 Artemisia_hyperborea,
46 Artemisia_integrifolia,
47 Artemisia_jacutica,
48 Artemisia_japonica,
49 Artemisia_judaica,
50 Artemisia_klementzae,
51 Artemisia_koidzumii,
52 Artemisia_kruhsiana,
53 Artemisia_laciniata,
54 Artemisia_laciniatiformis,
55 Artemisia_lagocephala,
56 Artemisia_lagopus,
57 Artemisia_leucophylla,
58 Artemisia_ludoviciana,
59 Artemisia_macrantha,
60 Artemisia_manshurica,
61 Artemisia_marschalliana,
62 Artemisia_messerschmidtiana,
63 Artemisia_michauxiana,
64 Artemisia_molinieri,
65 Artemisia_monostachya,
66 Artemisia_norvegica,
67 Artemisia_nova,
68 Artemisia_obscura,
69 Artemisia_obtusiloba,
70 Artemisia_opulenta,
71 Artemisia_palmeri,
72 Artemisia_palustris,
73 Artemisia_pamirica,
74 Artemisia_pedemontana,
75 Artemisia_phaeolepis,
76 Artemisia_princeps,
77 Artemisia_pubescens,
78 Artemisia_punctigera,
79 Artemisia_pycnorhiza,
80 Artemisia_pygmaea,
81 Artemisia_rigida,
82 Artemisia_rothrockii,
83 Artemisia_rupestris,
84 Artemisia_rutifolia,
85 Artemisia_samoiedorum,
86 Artemisia_santolinifolia,
87 Artemisia_scoparia,
88 Artemisia_senjavinensis,
89 Artemisia_sericea,
90 Artemisia_serrata,
91 Artemisia_sieberi,
92 Artemisia_sieversiana,
93 Artemisia_sphaerocephala,
94 Artemisia_stelleriana,
95 Artemisia_subarctica,
96 Artemisia_subviscosa,
97 Artemisia_suksdorfii,
98 Artemisia_superba,
99 Artemisia_tanacetifolia,
100 Artemisia_thuscula,
101 Artemisia_tilesii,
102 Artemisia_tournefortiana,
103 Artemisia_tridentata,
104 Artemisia_tripartita,
105 Artemisia_unalaskensis,
106 Artemisia_vulgaris,
107 Artemisia_xanthochroa,
108 Artemisia_xerophytica
		;
tree new_tree1 = ((((75:1.7260970805787408,(53:1.4854756550599943,(54:0.6271287695639285,99:0.6271287695639285):0.8583468854960659):0.24062142551874643):5.971614453818923,((10:1.1853648012111897,(95:0.3632261827827978,78:0.3632261827827978):0.8221386184283919):1.1432297156064126,66:2.3285945168176023):5.369117017580061):25.260007242264088,(13:25.989194607440787,(72:22.548521931735003,(((22:0.5609133073349044,(73:0.29462553741053316,(29:0.19178356709217304,30:0.19178356709217304):0.10284197031836012):0.26628776992437125):0.21008341302154654,37:0.770996720356451):13.590245953109521,(((79:0.8584444051175916,107:0.8584444051175916):2.624685282546192,(((27:1.2265209753055035,65:1.2265209753055035):0.9123152226141189,((87:1.4154112561359093,24:1.4154112561359093):0.04908228571557016,((15:0.6615227237928258,(20:0.42927906338396576,93:0.42927906338396576):0.23224366040886008):0.3571778031017967,28:1.0187005268946225):0.44579301495685697):0.6743426560681429):0.9454352932541834,(12:0.7690078545721238,((60:0.3047514703016003,77:0.3047514703016003):0.19869955759029656,61:0.5034510278918969):0.26555682668022695):2.315263636601682):0.3988581964899778):1.9335276271204105,(48:1.7453039155531676,50:1.7453039155531676):3.6713533992310268):8.944585358681778):8.187279258269031):3.440672675705784):6.968524169220963):0.9504268898004966,((((((3:9.962891199562268,(40:7.507389416505047,(86:7.42499345194919,(21:6.827365527568892,((62:3.1725763491918495,4:3.1725763491918495):1.5923745271001626,33:4.764950876292012):2.06241465127688):0.5976279243802978):0.0823959645558574):2.4555017830572208):6.42622767610257,(((8:4.161020906881567,7:4.161020906881567):2.481719259130985,(((43:2.9268877793923482,32:2.9268877793923482):0.7521611603713083,(25:1.5863364545777383,91:1.5863364545777383):2.0927124851859182):0.0037325914470338617,41:3.6827815312106904):2.9599586348018616):8.146034598879748,59:14.7887747648923):1.6003441107725376):7.453441507682939,11:23.842560383347777):5.072554043740283,(47:18.25987703538131,((((105:1.4824757594562947,70:1.4824757594562947):2.487281620234678,((51:0.8010946601070291,(76:0.6226909252624627,46:0.6226909252624627):0.1784037348445664):1.1503906580146412,94:1.9514853181216703):2.0182720615693026):2.526149759205229,((106:1.0916431834880722,57:1.0916431834880722):0.9329487434678971,(68:1.940596819739076,98:1.940596819739076):0.0839951072168934):4.471315211940233):11.177536550712636,((((((18:4.040000705756909,45:4.040000705756909):2.278296073040374,(31:6.142023748546733,(38:2.3526279573636835,35:2.3526279573636835):3.7893957911830496):0.17627303025054974):1.0470060608785188,((81:5.940146987934827,23:5.940146987934827):0.7263149832521121,(((104:1.8005959248281966,9:1.8005959248281966):0.8476588050012768,((19:1.4198566870325189,(103:0.6656007701662839,67:0.6656007701662839):0.7542559168662349):0.06054371270726411,82:1.480400399739783):1.1678543300896904):3.069350644345889,80:5.7176053741753625):0.9488565970115763):0.6988408684888627):2.3520564635861794,(84:8.030622932862416,(52:2.8173610512918397,5:2.8173610512918397):5.213261881570576):1.686736370399565):0.9561676161927828,(55:4.197407603500453,102:4.197407603500453):6.4761193159543105):4.053880278666586,(((97:2.8978169344458244,71:2.8978169344458244):0.08759808920265799,(44:0.5762901182353424,101:0.5762901182353424):2.4091249054131403):3.293097267588808,(90:3.483139893284627,(58:3.1641125525546756,63:3.1641125525546756):0.31902734072995154):2.7953723979526632):8.44889490688406):2.9460364914874884):0.5864333457724733):10.655237391706748):1.5957182898210291,((((((((96:5.8877744844064255,69:5.8877744844064255):3.5918002476542776,(89:1.5226880491482193,26:1.5226880491482193):7.956886682912484):3.606642239874864,((((108:4.265097265860057,83:4.265097265860057):2.9719588689263103,(74:5.846780630701267,34:5.846780630701267):1.3902755040851007):1.1281351710536747,17:8.365191305840042):1.3563520867873766,36:9.721543392627419):3.364673579308148):2.111886514667404,49:15.198103486602971):0.08622622323510853,((39:2.3833121335057705,6:2.3833121335057705):4.855254517567369,88:7.23856665107314):8.04576305876494):2.7744735703325496,56:18.05880328017063):6.449264009403816,((85:4.47415738816585,92:4.47415738816585):15.181931285830384,((42:4.391224833852691,100:4.391224833852691):10.9985723817821,(16:15.237449851762491,2:15.237449851762491):0.15234736387230008):4.266291458361442):4.851978615578211):2.9543667341458395,(64:3.996071776285678,1:3.996071776285678):23.466362247434606):3.0483986931888047):0.31823146646861034,14:30.8290641833777):3.079081483084547):4.42158004290103;
tree new_tree2 = (((((54:0.686673632596076,99:0.686673632596076):1.0277152350250152,(53:0.8430254842690774,75:0.8430254842690774):0.8713633833520138):5.978683379687479,((10:0.39197353635499804,(95:0.3630072721971421,78:0.3630072721971421):0.02896626415785597):1.9352175739528474,66:2.3271911103078455):5.365881137000724):22.69720394756102,(13:24.97987308472892,(72:22.5349322997764,(((22:0.34897853165076,37:0.34897853165076):0.4215535213672881,(73:0.6864976509766396,(29:0.022942994578784737,30:0.022942994578784737):0.6635546563978549):0.08403440204140844):14.638303171279972,(((79:2.8323665093253,107:2.8323665093253):0.026327794564339424,(48:1.7442520489190667,50:1.7442520489190667):1.1144422549705728):2.1609294251131344,((27:1.5981027138242516,65:1.5981027138242516):0.7935318751873535,(((87:1.2133923706042284,24:1.2133923706042284):0.2391621332270386,((20:0.7188177253064935,28:0.7188177253064935):0.06124506523392503,(15:0.2800499219707253,93:0.2800499219707253):0.5000128685696932):0.6724917132908486):0.8686914693609546,(60:0.768544385891181,((61:0.2630052015058005,12:0.2630052015058005):0.06152719308499727,77:0.32453239459079775):0.44401199130038327):1.5527015873010406):0.07038861581938338):2.627989139991169):10.389211495295246):7.126097075478381):2.444940784952518):5.410403110140674):3.4974335768851788,(((((((((39:2.381875749567396,6:2.381875749567396):5.012825115476506,88:7.394700865043902):6.8128493950321225,49:14.207550260076024):1.0046691067863787,(((96:5.884226017303322,69:5.884226017303322):2.2586691719986147,(89:2.2043403818523655,26:2.2043403818523655):5.938554807449572):4.935434929875944,(((17:7.881216420144523,(74:5.843256869935286,34:5.843256869935286):2.037959550209237):0.12410415676375042,(108:3.0369656436403742,83:3.0369656436403742):4.968354933267899):1.7103637976790544,36:9.715684374587328):3.3626457445905533):2.1338892476845217):0.4029001093095079,56:15.61511947617191):8.878177194934041,((85:1.0060509250614436,92:1.0060509250614436):19.572948407242762,(2:15.380522032067937,(16:14.159861138898421,(42:4.388578313184054,100:4.388578313184054):9.771282825714367):1.2206608931695158):5.19847730023627):3.9142973388017452):2.2619470598386116,(64:3.9936634080172695,1:3.9936634080172695):22.761580322927294):2.214099356747383,((47:18.248872100810814,(((105:4.590368329547543,(70:2.9166906027245503,((46:0.8006118532238188,(76:0.3337633697083498,51:0.3337633697083498):0.466848483515469):1.1274634582108494,94:1.9280753114346683):0.988615291289882):1.6736777268229925):0.5141177917653348,(98:2.0233717379237572,((106:0.5963476711747021,57:0.5963476711747021):0.6640910644708161,68:1.2604387356455182):0.762933002278239):3.0811143833891204):12.558306067682746,((((55:5.553591215205267,102:5.553591215205267):3.3969391478238995,(84:7.818602894417191,(52:3.138717104388126,5:3.138717104388126):4.679885790029065):1.1319274686119751):1.1308547033987875,(((18:4.037565862228363,45:4.037565862228363):2.2769229805947093,(31:4.593042014832065,(38:2.8782964264167186,35:2.8782964264167186):1.7147455884153464):1.7214468279910076):1.9473568802593935,((81:5.936566956765136,(((104:1.6425578669433791,9:1.6425578669433791):1.1155991514632142,((19:1.4698800454121144,82:1.4698800454121144):0.9944156250899829,(103:0.665199623274026,67:0.665199623274026):1.7990960472280713):0.29386134790449603):1.2724624896680234,80:4.030619508074617):1.9059474486905188):0.025940484962150734,23:5.962507441727286):2.2993382813551797):1.8195393433454878):2.8777349124722758,(((97:2.2884775987112365,71:2.2884775987112365):1.634651336006939,(44:0.5759427974383557,101:0.5759427974383557):3.3471861372798197):1.9826933164627465,(58:3.793793662619372,(90:2.569169240354302,63:2.569169240354302):1.22462442226507):2.11202858856155):7.053297727719308):4.7036722100953945):0.5860799118151903):8.38314903130108,(((40:13.818535023952908,(((33:3.1772902152021563,4:3.1772902152021563):1.314845001049759,62:4.492135216251915):2.8884016866664926,(3:6.538549453354749,(21:6.291996274519465,86:6.291996274519465):0.24655317883528394):0.8419874495636588):6.4379981210345):3.080954012794333,(((8:1.695594604579065,7:1.695594604579065):4.943142088641521,(((43:2.8754459422045993,41:2.8754459422045993):0.5848613921432979,32:3.460307334347897):0.22025464359253277,(25:2.6364154227701824,91:2.6364154227701824):1.0441465551702476):2.9581747152801556):7.927973934829915,59:14.566710628050501):2.33277840869674):6.832029099155196,11:23.731518135902437):2.9005029962094575):2.3373219555800517):3.9339507108883467,14:32.90329379858029):0.9844159731744782):7.63301632629494;
tree new_tree3 = (((((54:1.0465755037704196,99:1.0465755037704196):0.5868794050241133,(53:1.0989032326089307,75:1.0989032326089307):0.5345516761856022):6.878705176726951,((78:0.7819930917583502,(95:0.34587019427006,10:0.34587019427006):0.4361228974882902):3.2763307818955294,66:4.05832387365388):4.453836211867605):20.44343264357392,(13:23.800607366247288,(72:21.471088899159735,(((29:0.6602532249227846,30:0.6602532249227846):0.2652033618859708,(73:0.6084088795843663,(37:0.35336874077604363,22:0.35336874077604363):0.25504013880832266):0.31704770722438913):13.755948554873852,(((79:2.03958753772435,107:2.03958753772435):3.5659916446579794,(48:1.472966444332161,50:1.472966444332161):4.1326127380501685):0.10804999991338438,((27:1.8033592559330338,65:1.8033592559330338):0.47536952797740417,(((87:1.1309269748818067,24:1.1309269748818067):0.08292816485162158,(61:0.5446006037992873,((60:0.1504226472700704,12:0.1504226472700704):0.08063072723651674,77:0.23105337450658714):0.3135472292927002):0.669254535934141):0.43383229413350244,(20:0.7799428317950918,(28:0.6225735749849248,(15:0.4047013293791995,93:0.4047013293791995):0.21787224560572532):0.157369256810167):0.8677446020718389):0.6310413500435073):3.4349003983852757):8.967775959386893):6.789683757477128):2.329518467087553):5.1549853628481195):3.495772115535644,((((((((39:1.8481676905953153,6:1.8481676905953153):4.3032298087346526,88:6.151397499329968):7.392537372504299,49:13.543934871834267):0.29082330380346555,(((96:3.6634104619641565,69:3.6634104619641565):2.4707518942175897,(89:3.168452872554996,26:3.168452872554996):2.96570948362675):6.326757645970328,((((108:2.89359464012871,83:2.89359464012871):4.615560308258667,(74:5.671114664818595,34:5.671114664818595):1.8380402835687821):1.4081033141020507,17:8.917258262489428):0.8190667346876044,36:9.736324997177032):2.7245950049750416):1.3738381734856588):0.5779374876426395,56:14.412695663280372):5.917860941623752,(2:17.705746279341877,(16:13.957550880218534,((85:0.9585566338395646,92:0.9585566338395646):10.494718511369275,(42:3.572845120096139,100:3.572845120096139):7.880430025112702):2.504275735009694):3.748195399123343):2.6248103255622475):6.073468318455419,(64:9.01705343220847,1:9.01705343220847):17.386971491151073):0.5579799530626133,((47:17.342711183554275,((((105:2.3613545796395785,70:2.3613545796395785):0.417643040116483,((46:1.236172561921069,(76:0.5115554356898607,51:0.5115554356898607):0.7246171262312083):1.4277019097333405,94:2.6638744716544096):0.11512314810165192):3.7081354869611496,((106:0.39844747846596434,68:0.39844747846596434):0.9978506434170649,(98:0.9163312000949972,57:0.9163312000949972):0.479966921788032):5.090834984834181):7.9434811526206985,((((55:4.268849981980481,102:4.268849981980481):4.676777405454398,(84:4.646165026975708,(52:3.0543935153383592,5:3.0543935153383592):1.5917715116373485):4.299462360459171):0.19413788732844672,(((18:3.920163195107381,45:3.920163195107381):1.7770283873094663,(31:4.385061637502195,(38:2.471194879406365,35:2.471194879406365):1.9138667580958302):1.312129944914652):1.8083741263572586,((23:5.341222631761051,81:5.341222631761051):0.3608283705378845,((((19:0.8753311245239608,9:0.8753311245239608):0.7805983380165553,82:1.655929462540516):0.8206616317495969,(104:0.6409653291178091,(103:0.39110517092644154,67:0.39110517092644154):0.2498601581913676):1.835625765172304):2.471174876078313,80:4.947765970368426):0.7542850319305092):1.8035147064751706):1.6341995659892197):3.207572335148411,(((97:3.3100783312953372,(44:0.21597960327036148,101:0.21597960327036148):3.0940987280249757):0.5112827248110325,(90:2.929382696067016,(63:2.447882266643474,58:2.447882266643474):0.4815004294235421):0.8919783600393538):1.8056553862283362,71:5.627016442334706):6.720321167577031):2.083276649426173):2.9120969242163657):7.133018618978486,(((((((4:4.052735402065401,33:4.052735402065401):0.0013990263041252504,62:4.054134428369526):4.795201303929229,(21:5.296178491949774,86:5.296178491949774):3.5531572403489813):1.1617800775342726,(40:9.444157885703955,3:9.444157885703955):0.5669579241290723):6.0905714120973276,(((8:1.6155478972623292,7:1.6155478972623292):4.527065150031753,((43:2.310118941680761,(32:1.9112113338179217,(25:0.842499130277301,91:0.842499130277301):1.068712203540621):0.3989076078628393):0.8734953608277678,41:3.183614302508529):2.9589987447855535):7.7364230510886305,59:13.879036098382713):2.2226511235476423):5.728429384611637,11:21.830116606541992):0.6215707966857345,14:22.451687403227726):2.024042399305035):2.486275073889395):5.489359968208895):5.18016622403378;
tree new_tree4 = (((((54:1.1140656423575,99:1.1140656423575):0.5787838967972989,(53:1.6098653328662105,75:1.6098653328662105):0.08298420628858838):8.334110690834635,((95:0.663077883380389,(78:0.021328908949066833,10:0.021328908949066833):0.6417489744313222):1.1305173991414563,66:1.7935952825218453):8.233364947467587):19.167401796908422,(13:24.666029649566585,(72:20.222467187083122,(((29:0.102883820684967,30:0.102883820684967):1.603642691353767,(22:0.7866471063311454,(37:0.5178215135748061,73:0.5178215135748061):0.2688255927563393):0.9198794057075884):12.258659238850973,(((79:2.4881079991873207,107:2.4881079991873207):3.3212976259699136,(48:1.5265254970021531,50:1.5265254970021531):4.282880128155082):0.11197884408944958,((27:0.7285924491523607,65:0.7285924491523607):1.632993996198845,(((((60:0.5292924759088935,(61:0.2140447564117055,77:0.2140447564117055):0.315247719497188):0.03511054262647462,12:0.5644030185353681):0.607645991167179,87:1.172049009702547):0.27651930581179207,24:1.4485683155143392):0.3090137458360569,(20:0.7421084314921338,(28:0.687393202978982,(15:0.06271765783881271,93:0.06271765783881271):0.6246755451401693):0.0547152285131518):1.0154736298582623):0.6040043840008096):3.5597980238954783):8.043801281643022):6.257281436193416):4.443562462483463):4.528332377331267):4.436978346445766,((((((49:14.123286583427019,(((96:1.623897370380176,69:1.623897370380176):5.489935533266504,(89:5.032185961568502,26:5.032185961568502):2.0816469420781774):5.085581875098825,((((108:3.1572164300689356,83:3.1572164300689356):4.624981551264218,(74:3.3919785547079666,34:3.3919785547079666):4.390219426625187):1.127557429640662,17:8.909755410973816):0.654455307502328,36:9.564210718476144):2.635204060269361):1.9238718046815144):1.1512914069183804,((39:1.9153695681835394,6:1.9153695681835394):0.9384099681903368,88:2.8537795363738763):12.420798453971523):2.122349629795316,56:17.396927620140715):3.672875527820956,(((85:0.9934110498627758,92:0.9934110498627758):10.925693289596916,(42:3.4120474920550645,100:3.4120474920550645):8.507056847404627):6.215350822634091,(16:14.465066313183238,2:14.465066313183238):3.669388848910545):2.935347985867889):6.199319471539891,(64:8.934519706772727,1:8.934519706772727):18.334602912728833):1.0939675046669066,((47:16.052149732260403,((((105:0.9435266881229444,70:0.9435266881229444):2.9222591199566477,((46:0.953450478304324,(76:0.5301562834071732,51:0.5301562834071732):0.4232941948971507):2.477358789417926,94:3.4308092677222497):0.43497654035734223):0.37738196333615504,(((98:1.1321806448732823,57:1.1321806448732823):0.3059158595501126,68:1.4380965044233949):0.44875507820563176,106:1.8868515826290266):2.35631618878672):10.712163145351953,((((55:5.398451244476604,102:5.398451244476604):3.0462646507036926,(84:5.557990913784187,(52:3.165455395798956,5:3.165455395798956):2.3925355179852312):2.8867249813961093):2.024983228585988,(((18:4.062705632411115,45:4.062705632411115):1.3129511194570131,(31:4.770691662482813,(38:3.880472832347573,35:3.880472832347573):0.8902188301352401):0.6049650893853151):3.3740825827189767,((23:4.7148708259611976,((((82:0.624031405878164,9:0.624031405878164):1.0921098922023065,(104:1.5411303808423298,(103:0.4053262840616107,67:0.4053262840616107):1.135804096780719):0.17501091723814066):0.06139712065299907,19:1.7775384187334695):1.9606496788561367,80:3.7381880975896062):0.9766827283715913):1.1945144650000827,81:5.90938529096128):2.8403540436258243):1.71995978917918):2.326604386168567,(((97:4.191553803820136,(44:0.6278958555716001,101:0.6278958555716001):3.5636579482485358):0.8537854783305452,(90:4.003811060621407,(63:2.5368905775616097,58:2.5368905775616097):1.4669204830597975):1.0415282215292736):0.7862830907329457,71:5.8316223728836265):6.964681137051225):2.1590274068328483):1.0968188154927034):9.623483312363085,(((3:10.180748269410163,((((4:2.6569361177768505,62:2.6569361177768505):2.0009566901249585,33:4.657892807901809):4.049939355787784,(21:5.356524576150713,86:5.356524576150713):3.35130758753888):1.079728079597242,40:9.787560243286835):0.3931880261233278):6.50641808363924,(((8:1.6742914044571584,7:1.6742914044571584):4.691675363485032,((41:1.6900653420642662,(91:1.3168261678122846,43:1.3168261678122846):0.3732391742519816):0.022102822523201837,(25:1.3049256493030648,32:1.3049256493030648):0.40724251528440325):4.653798603354723):8.76030954320338,59:15.12627631114557):1.560890041903832):7.498478363860173,(11:24.000233420488122,14:24.000233420488122):0.18541129642145293):1.4899883277139132):2.6874570795449806):5.26825024917515):6.2493817419485;
tree new_tree5 = (((((54:1.2621032877094487,99:1.2621032877094487):0.3975172407671532,(53:1.5782652224612546,75:1.5782652224612546):0.08135530601534735):4.750781522156172,((95:0.7942278900017791,(78:0.01519229808896893,10:0.01519229808896893):0.7790355919128101):0.9641608396535671,66:1.7583887296553462):4.652013320977429):24.1314203475305,(13:24.181859176257195,(72:19.825519577412763,((22:1.6730290355178887,(37:0.8070066808080721,((29:0.017893896906345356,30:0.017893896906345356):0.44551278683898254,73:0.4634066837453279):0.34359999706274424):0.8660223547098166):13.057173654679923,(((79:0.05513378748042041,107:0.05513378748042041):3.467720030156836,(48:1.027384129080195,50:1.027384129080195):2.4954696885570615):1.1667446959106145,((87:1.9214051386574722,65:1.9214051386574722):0.3938256327870966,(((((61:0.6619270691872268,(60:0.20984326340721338,77:0.20984326340721338):0.4520838057800134):0.23012466758510808,12:0.8920517367723348):0.3910449556919531,27:1.283096692464288):0.1235364786445321,24:1.40663317110882):0.3164492423203682,(20:0.7275415556865356,(28:0.26504647942931286,(15:0.09658959049831449,93:0.09658959049831449):0.16845688893099836):0.4624950762572227):0.9955408577426527):0.5921483580153806):2.3743677421033023):10.040604176649941):5.095316887214951):4.356339598844432):6.3599632219060815):1.8987586619935257,((((((49:14.151438928178376,(((96:2.5022199505309164,69:2.5022199505309164):4.446599452484961,(89:5.422289397580473,26:5.422289397580473):1.5265300054354043):3.401898893319757,((((108:3.095243303667803,83:3.095243303667803):3.3662715913786068,17:6.46151489504641):1.1679260137647098,36:7.6294409088111195):1.116614595542499,(74:3.3253972732605437,34:3.3253972732605437):5.420658231093075):1.6046627919820153):3.800720631842742):0.8233137655848157,56:14.974752693763191):2.0806899448202767,((39:2.1320508949483936,6:2.1320508949483936):6.3229082204991105,88:8.454959115447505):8.600483523135964):2.3981534508721545,(16:17.778493223193202,(((85:3.1664390083029916,92:3.1664390083029916):8.518704759818391,(42:2.542502480305365,100:2.542502480305365):9.142641287816016):1.633820901844583,2:13.318964669965965):4.459528553227237):1.6751028662624208):5.3563172716826735,(64:9.80951668419684,1:9.80951668419684):15.000396676941456):2.8526436606397603,(((((3:5.838713541090701,(21:4.8961025473010436,40:4.8961025473010436):0.9426109937896578):1.5047309967863294,((4:2.6047830134478187,62:2.6047830134478187):0.2526252010063543,33:2.857408214454173):4.486036323422858):6.5749288053630215,86:13.918373343240052):2.719983568637943,(((8:1.6414266721402524,7:1.6414266721402524):5.079189337465467,(91:2.3932529649859995,(32:1.5683548258640065,(41:1.272440553143641,(43:1.1006846923712594,25:1.1006846923712594):0.17175586077238147):0.29591427272036563):0.824898139121993):4.3273630446197195):8.108746024494671,59:14.82936203410039):1.8089948777776055):9.203171275753483,((47:15.839754363470027,((((105:0.9250061653773407,70:0.9250061653773407):3.0282690563633317,((51:0.9347351610880494,(76:0.7304601007193737,46:0.7304601007193737):0.2042750603686757):2.1345355387291827,94:3.069270699817232):0.88400452192344):0.2066032413670542,(((98:0.9539000538735852,57:0.9539000538735852):0.21624697808503768,106:1.170147031958623):0.18713579060305974,68:1.3572828225616826):2.802595640546044):10.544914189907754,((((55:3.741485565714245,102:3.741485565714245):5.9925314716283,(84:7.073681832752931,(52:3.103320546413064,5:3.103320546413064):3.970361286339867):2.6603352045896136):0.5270201416322298,(((31:4.677047566815472,(38:3.8043028773692296,35:3.8043028773692296):0.8727446894462423):0.6457657265436882,(45:5.294860388052612,18:5.294860388052612):0.027952905306547926):2.358290235521645,((23:4.744107073378009,(((67:0.849947621160175,(103:0.4682132124608795,19:0.4682132124608795):0.3817344086992955):0.8672892796344794,((82:0.14759122450620055,9:0.14759122450620055):0.9407316284827645,104:1.088322852988965):0.6289140478056894):1.9475741545127818,80:3.6648110553074362):1.0792960180705728):0.8046054524192234,81:5.5487125257972325):2.1323910030835727):2.5799336500939694):2.069463063367472,(((97:0.9501623839540021,(44:0.6155708629440797,101:0.6155708629440797):0.3345915210099224):3.54490993858825,(90:3.644301165745592,(63:3.016676406829563,58:3.016676406829563):0.6276247589160291):0.85077115679666):1.2220809037233522,71:5.717153226265604):6.613347016076642):2.374292410673233):1.1349617104545473):7.871149375007102,(11:22.449048329847844,14:22.449048329847844):1.261855408629284):2.1306244491543502):1.8210288341465777):4.778024038378746):4.18666697682384;
tree new_tree6 = (((((54:1.1250402692262047,99:1.1250402692262047):0.5753177566253489,(53:0.17791788689116927,75:0.17791788689116927):1.5224401389603843):4.530249677558635,((10:0.6936207714169083,(78:0.03509876838597635,95:0.03509876838597635):0.6585220030309319):1.1079298467722176,66:1.8015506181891259):4.4290570852210625):22.45745238886557,(13:24.38799227902777,(72:20.99508950154104,((22:4.371882894246144,(37:0.8268156865276894,((29:0.0183331253719748,30:0.0183331253719748):0.6585780747363773,73:0.6769112001083522):0.1499044864193373):3.5450672077184544):10.80650292780578,(((79:2.7587819419754136,107:2.7587819419754136):1.9163909657943496,((87:1.968568472352872,65:1.968568472352872):0.4034925840006849,(((24:1.127983501259366,27:1.127983501259366):0.647974520403215,((77:0.21499413328711872,(61:0.171674587306178,60:0.171674587306178):0.04331954598094073):0.565490448086864,12:0.7804845813739827):0.9954734402885983):0.06800409179743183,(28:0.745399988808084,(20:0.44878069550556654,(15:0.05458306092125344,93:0.05458306092125344):0.3941976345843131):0.29661929330251746):1.0985621246519288):0.5280989428935441):2.3031118514162063):0.12953776777974024,(48:1.9990112052495237,50:1.9990112052495237):2.80569947029998):10.373675146502421):5.816703679489116):3.3929027774867286):4.300067813247988):4.1162083445431215,((((((56:12.009874288590561,(((96:2.6102827349945685,69:2.6102827349945685):3.786423976210864,(89:5.147290769946808,26:5.147290769946808):1.2494159412586248):4.800083117215998,(((36:6.865128012240575,17:6.865128012240575):1.6255899363351354,(108:3.145079336243646,83:3.145079336243646):5.345638612332064):0.403054964136059,(74:5.434913792065041,34:5.434913792065041):3.4588591206467285):2.3030169157096605):0.8130844601691312):4.254171912191632,49:16.264046200782193):1.210043976679156,((39:2.1524869110605906,6:2.1524869110605906):5.551089764682114,88:7.703576675742704):9.770513501718645):4.4848337246814225,(((85:3.6064734061615993,92:3.6064734061615993):9.714360745083134,(42:2.604911438461795,100:2.604911438461795):10.71592271278294):5.204813376624154,(16:17.90055074675882,2:17.90055074675882):0.6250967811100665):3.433276374273884):5.61755237646754,(64:2.285973543158927,1:2.285973543158927):25.290502735451383):0.7650933998101301,((((3:6.315530135386453,((86:5.016283613542285,21:5.016283613542285):0.5921007702376633,40:5.608384383779948):0.7071457516065047):2.001260854901137,((4:2.4871051180724653,62:2.4871051180724653):0.4404418164313699,33:2.927546934503835):5.389244055783754):8.729975560656094,(((8:2.0704694778244304,7:2.0704694778244304):7.23859965459317,(91:2.3605703860612177,(41:1.4595972947377285,((43:1.1277023985256192,25:1.1277023985256192):0.2905736137913202,32:1.4182760123169393):0.04132128242078914):0.9009730913234892):6.948498746356382):3.8855655538992497,59:13.19463468631685):3.852131864626834):8.376955998532136,(14:22.780020071515334,(11:22.63730828503348,(47:15.695214148303668,((((105:0.9477116185742006,70:0.9477116185742006):4.391659500251746,((76:0.8568282144768178,(51:0.6671225206159128,46:0.6671225206159128):0.18970569386090497):3.496725392336635,94:4.353553606813453):0.9858175120124937):0.6305121586885853,(((98:1.2574324004668698,57:1.2574324004668698):0.04131022213503743,106:1.2987426226019072):0.04257735737077328,68:1.3413199799726805):4.628563297541851):9.161445532484334,((((55:5.673773735122993,102:5.673773735122993):3.9177618325432197,(84:7.5622886168756835,(52:4.499725438388524,5:4.499725438388524):3.062563178487159):2.0292469507905295):0.9213718237880766,(((31:4.699528279767527,(38:3.6643496856320983,35:3.6643496856320983):1.035178594135429):0.7539402379908013,(45:5.3095046716468906,18:5.3095046716468906):0.1439638461114381):2.3527449337432484,((23:4.727338472428265,81:4.727338472428265):0.7043765646570703,(((67:0.8708106668936727,(103:0.4797061014594574,19:0.4797061014594574):0.3911045654342153):1.9197134612287332,((82:0.15121403888920065,9:0.15121403888920065):0.9402302814417491,104:1.0914443203309498):1.6990798077914562):1.285029393413018,80:4.075553521535424):1.3561615155499114):2.3744984144162418):2.7066939399527126):1.315845146588467,(((97:2.029584243786088,(44:0.42066043013195803,101:0.42066043013195803):1.60892381365413):2.5758253479076076,(90:3.978132016860269,(63:3.479819278350951,58:3.479819278350951):0.498312738509318):0.6272775748334265):1.252078434335428,71:5.857488026029124):5.971264512013633):3.3025762719561094):0.5638853383048019):6.942094136729812):0.14271178648185412):2.6437024779604847):2.917847128944622):4.462698758398439):9.15452442917555;
tree new_tree7 = ((((((53:0.4266911061026604,75:0.4266911061026604):0.31749956426838905,99:0.7441906703710495):1.015667389264326,54:1.7598580596353754):4.688775120298198,((78:0.7178924005120795,(10:0.12551528563639203,95:0.12551528563639203):0.5923771148756874):3.5611936197255636,66:4.279086020237643):2.16954715969593):21.398026882137483,(13:25.15961240845659,(72:20.70849856823813,((22:2.861632041707386,((29:0.2199704800730005,30:0.2199704800730005):2.401332788603353,(37:2.3343547222133174,73:2.3343547222133174):0.2869485464630359):0.24032877303103284):14.326385692645998,(((((24:1.2223399841648408,((15:0.24927890954891185,93:0.24927890954891185):0.5649845752674693,(20:0.7210676894223588,28:0.7210676894223588):0.09319579539402234):0.4080764993484597):2.3228536475108426,27:3.5451936316756836):0.7627320540469098,((12:0.27141903417195945,(61:0.034275895322234476,60:0.034275895322234476):0.237143138849725):0.06349496032384316,77:0.3349139944958026):3.973011691226791):1.1562689054279192,(48:2.068961905301072,50:2.068961905301072):3.3952326858494404):1.653983173978908,(107:3.0922175592106838,(79:1.6574842461633443,(87:1.016333744913687,65:1.016333744913687):0.6411505012496572):1.4347333130473394):4.025960205918737):10.069839969223963):3.520480833884747):4.451113840218458):2.687047653614467):5.31955286244953,(((((((39:3.097744214793216,6:3.097744214793216):4.1742217498396865,88:7.271965964632903):8.143403640825113,(56:12.936439129240771,(((96:2.701623445924975,69:2.701623445924975):3.890893142370235,(89:4.9298953329199815,26:4.9298953329199815):1.6626212553752282):4.600889668191778,(((36:6.831168443232873,17:6.831168443232873):1.256846516681592,(108:3.411827626694546,83:3.411827626694546):4.67618733321992):1.1169746381815315,(74:4.562341145669066,34:4.562341145669066):4.642648452426931):1.9884166583909906):1.7430328727537834):2.4789304762172453):2.6701852988980104,49:18.085554904356027):4.3290058580732556,(((85:3.7326734688805105,92:3.7326734688805105):13.778160180661967,(42:3.725486878887628,100:3.725486878887628):13.785346770654849):1.6630753838545438,(16:18.980193882785457,2:18.980193882785457):0.1937151506115633):3.240651729032262):5.595948017425435,((((3:6.605225882060186,((40:5.365015078675185,21:5.365015078675185):0.7186451538071372,86:6.083660232482322):0.5215656495778633):2.0025916669706856,((4:1.848462060809898,33:1.848462060809898):1.7660978836438037,62:3.6145599444537018):4.9932576045771695):9.03546054257973,(((8:2.1429206922192514,7:2.1429206922192514):3.8141215408001687,(91:2.4431730000897494,((41:1.3063452369507338,(43:1.214195153937144,32:1.214195153937144):0.09215008301358973):0.8508458394479856,25:2.1571910763987194):0.2859819236910299):3.513869232929671):7.699307690715068,59:13.656349923734489):3.986928167876112):9.444536938134831,((14:23.577153347710208,11:23.577153347710208):0.545116838013989,(47:16.15515927066117,(((((68:0.9147314773774184,106:0.9147314773774184):0.47352484359516467,(98:0.06038620386679397,57:0.06038620386679397):1.3278701171057892):0.5404686972744825,((105:1.009534705373083,94:1.009534705373083):0.23529375808456598,70:1.244828463457649):0.6838965547894167):4.250060297130753,(51:0.988058317998246,(76:0.6904669056872369,46:0.6904669056872369):0.29759141231100905):5.190726997379573):9.602705712889975,(((((18:5.644299834523588,(45:5.495298311889296,(31:5.161635213645473,(38:3.5071375848855544,35:3.5071375848855544):1.654497628759919):0.33366309824382245):0.14900152263429245):2.0071818187143373,((23:4.892760574444795,81:4.892760574444795):1.6977135872463833,(((67:1.1879178956969643,(19:0.7199390324065017,103:0.7199390324065017):0.46797886329046257):2.102374032732104,((82:0.16229023266744316,104:0.16229023266744316):0.24086870378386352,9:0.4031589364513067):2.8871329919777615):1.404088742118263,80:4.694380670547331):1.896093491143847):1.0610074915467473):3.115625557000574,(55:8.03700126324235,102:8.03700126324235):2.730105946996149):0.039203799868053224,(84:8.089511693041533,(52:2.423746282228315,5:2.423746282228315):5.6657654108132185):2.7167993170650195):2.2088507488775946,(((97:1.1651377396438864,(44:0.036820033928780915,101:0.036820033928780915):1.1283177057151055):3.77454736803743,71:4.939685107681316):0.4575830721774343,(58:3.8691342847251335,(63:1.7153953138772757,90:1.7153953138772757):2.153738970847858):1.528133895133617):7.617893579125397):2.7663292692836468):0.37366824239337504):7.967110915063028):2.9655448440212346):0.9226937501092856):1.3228075352824398,(64:2.9399844137819278,1:2.9399844137819278):26.39333190135523):3.832896609383429):11.4797872433881;
tree new_tree8 = (((((54:0.7334729010637352,99:0.7334729010637352):1.001039835863704,(53:0.6621670251098731,75:0.6621670251098731):1.072345711817566):1.5099222156089895,((10:0.7075533765999332,(78:0.47853665866150813,95:0.47853665866150813):0.2290167179384251):2.2420878407872236,66:2.949641217387157):0.294793735149272):27.18943943570115,(13:25.02800937979144,(72:20.03842518577362,((22:2.8204190659384936,(29:2.4450917441933115,((37:0.2027408379665403,30:0.2027408379665403):1.0456883484336508,73:1.248429186400191):1.1966625577931205):0.375327321745182):13.159096833712349,(((((24:1.6866946608337423,(20:0.8025365329301388,((15:0.2905995340106293,93:0.2905995340106293):0.49667948303818243,28:0.7872790170488118):0.015257515881327066):0.8841581279036035):0.03082491126585518,27:1.7175195720995975):0.6192924302435243,(12:0.3593215914132916,((60:0.016252791048547436,77:0.016252791048547436):0.026504451184864903,61:0.04275724223341234):0.3165643491798793):1.9774904109298301):2.580902996836872,(48:4.241663157907132,50:4.241663157907132):0.6760518412728622):2.097947388892803,(107:1.6411909353840464,(65:1.6029279775513172,(79:1.0016965947169605,87:1.0016965947169605):0.6012313828343567):0.03826295783272915):5.37447145268875):8.963853511578044):4.058909286122777):4.989584194017819):5.405865008446142):1.934029265407606,(((64:2.8976430139652614,1:2.8976430139652614):25.086608307302328,((((3:8.03852820650613,(((4:1.4710117954788446,33:1.4710117954788446):1.3305871189770697,62:2.8015989144559144):1.3332802877243863,86:4.134879202180301):3.90364900432583):0.8936395528153245,(40:3.548651672253108,21:3.548651672253108):5.383516087068347):7.900789894042028,(((8:2.1120585347944285,7:2.1120585347944285):3.937455600353105,(91:1.9795972639032509,((25:1.4212297964300005,41:1.4212297964300005):0.007847075838561812,(43:1.2556617812767779,32:1.2556617812767779):0.17341509099178443):0.5505203916346886):4.069916871244283):6.583366265829345,59:12.632880400976878):4.200077252386604):10.274082338217553,((14:21.778093135878677,11:21.778093135878677):1.9704527440633974,(47:15.857745042445922,((((46:0.9738283880406478,(76:0.44721425470369014,51:0.44721425470369014):0.5266141333369576):2.3626942622612024,((105:1.4089238071539567,70:1.4089238071539567):0.07462685058573881,94:1.4835506577396955):1.8529719925621546):2.7532763363752606,(((98:0.22611013683397538,57:0.22611013683397538):1.1519029503075857,68:1.378013087141561):0.283877311849124,106:1.661890398990685):4.427908587686426):9.464408380426146,(((((18:6.80379468292309,((45:3.777789795449233,(38:2.7464893764427725,35:2.7464893764427725):1.0313004190064605):0.7409153990644315,31:4.5187051945136645):2.285089488409426):1.378298069665023,((23:1.6673454295749228,81:1.6673454295749228):4.599055236429692,((((82:1.0709665288752408,104:1.0709665288752408):0.32907046117805283,((19:0.5902842022360871,103:0.5902842022360871):0.651003589224321,9:1.2412877914604081):0.1587491985928855):0.958516148913739,67:2.3585531389670327):1.3047744442498885,80:3.663327583216921):2.603073082787694):1.9156920865834985):1.9930368165121735,(55:4.70537672192246,102:4.70537672192246):5.469752847177827):0.47554988973774037,(84:9.902915221275208,(52:2.182865050418864,5:2.182865050418864):7.720050170856345):0.7477642375628193):2.1770390725111657,(((97:1.1483575272575601,(44:0.07905293926417488,101:0.07905293926417488):1.0693045879933853):3.190548793087485,(58:3.8134113492816826,(63:1.7066984654929462,90:1.7066984654929462):2.1067128837887363):0.5254949710633627):0.9806308726248325,71:5.319537192969878):7.508181338379315):2.726488835754065):0.30353767534266396):7.890800837496153):3.3584941116389615):0.8772113296865527):0.9266091236187819,((((((96:2.662714900035495,69:2.662714900035495):4.721215677829219,(89:4.206644553461297,26:4.206644553461297):3.1772860244034167):5.642707141285227,(((36:6.75880776953403,17:6.75880776953403):1.3410165319180045,(108:2.811062426499454,83:2.811062426499454):5.288761874952581):0.9725958370732979,(74:4.435995738384722,34:4.435995738384722):4.63642440014061):3.954217580624608):3.5302960162462806,(56:14.824082321949994,49:14.824082321949994):1.7328514134462267):0.8753233858807441,((39:3.197911915493855,6:3.197911915493855):2.962725820543475,88:6.16063773603733):11.271619385239635):4.6594910865999815,((85:5.580135682501258,92:5.580135682501258):12.615130208104556,(16:17.951090915025343,(2:17.653486024322078,(42:4.955839403419759,100:4.955839403419759):12.697646620902319):0.29760489070326557):0.24417497558047074):3.8964823172711327):6.819112237009424):3.457043208758815):8.0867622775367;
tree new_tree9 = ((((((53:0.5813537954182358,75:0.5813537954182358):0.1673916449217634,54:0.7487454403399992):0.5989515627332193,99:1.3476970030732185):3.028503414696474,((95:0.8847174799783822,(78:0.03441813007036747,10:0.03441813007036747):0.8502993499080148):0.7146079015048036,66:1.5993253814831858):2.7768750362865067):25.73615401692632,(13:25.151609648913418,(72:19.374386143270925,((22:2.8343476429298478,((30:0.20227393899984242,73:0.20227393899984242):1.0981835786614955,(29:0.4241682068398379,37:0.4241682068398379):0.8762893108215001):1.5338901252685098):12.056770882811506,(((((50:1.1473639511077258,(48:0.9338697369558508,24:0.9338697369558508):0.21349421415187497):0.5476604138923409,27:1.6950243650000667):0.43893923904449794,(20:1.234949870959944,((15:0.20736927032801544,28:0.20736927032801544):0.8742517398958851,93:1.0816210102239006):0.15332886073604346):0.8990137330846206):0.5369477836637366,(12:0.36109609312160085,((60:0.016681755748919856,77:0.016681755748919856):0.16814764110231598,61:0.18482939685123584):0.176266696270365):2.3098152945867003):4.3793976934384915,(65:1.6492959204116535,((79:1.006643451129183,87:1.006643451129183):0.2783505636784358,107:1.2849940148076189):0.36430190560403464):5.40101316073514):7.84080944459456):4.483267617529572):5.7772235056424925):4.960744785782595):2.7082881387914064,((((((((96:1.3774436406180814,69:1.3774436406180814):4.3438043173527685,(89:2.7548892140952024,26:2.7548892140952024):2.966358743875648):5.269540940600964,((((108:1.1419172968071534,83:1.1419172968071534):5.293538803094014,17:6.435456099901168):1.0163435205533675,36:7.451799620454535):2.371396502795438,(74:4.4579028049343705,34:4.4579028049343705):5.365293318315603):1.1675927753218414):2.7647003411622713,(56:13.675124844923511,49:13.675124844923511):0.08036439481057478):4.292221243877638,((39:4.8756003607011715,6:4.8756003607011715):1.0258654944105867,88:5.901465855111758):12.146244628499964):4.153137332725226,((85:5.607693058784295,92:5.607693058784295):14.870390774279937,(16:18.03974197929743,(2:11.999536734041278,(42:6.074442244087707,100:6.074442244087707):5.925094489953572):6.04020524525615):2.4383418537668042):1.722763983272717):6.801281590989795,((((3:8.223183238433307,(((4:2.3999550972162105,33:2.3999550972162105):0.4154794513304516,62:2.815434548546662):4.9088224879866225,86:7.7242570365332845):0.4989262019000229):0.7530958332239273,(40:1.6325236234066698,21:1.6325236234066698):7.343755448250565):7.939807769669333,(((8:1.6442673255351354,7:1.6442673255351354):4.435122200971536,(91:1.9893734610773313,((25:1.4282485082523142,(43:1.2141486394105123,32:1.2141486394105123):0.21409986884180188):0.37206681595976643,41:1.8003153242120806):0.18905813686525064):4.09001606542934):6.615878074093334,59:12.695267600600005):4.220819240726563):11.662879985494897,((14:21.885643765723476,11:21.885643765723476):1.7225605654340228,(47:15.606474541159857,((((105:1.9250789695068338,70:1.9250789695068338):1.4279210238889448,((46:0.9786376179324039,(76:0.44942281237992276,51:0.44942281237992276):0.5292148055524811):1.4609168633648189,94:2.4395544812972227):0.9134455120985558):2.7668733304861037,(((98:0.24292723175287737,57:0.24292723175287737):0.8880393720348153,106:1.1309666037876926):0.9160228375826143,68:2.046989441370307):4.072883882511576):8.753470156522326,((((45:6.837395072035099,(18:4.474851128860258,((38:2.7600528533025455,35:2.7600528533025455):0.6729454611336161,31:3.4329983144361615):1.0418528144240962):2.362543943174841):1.3851047641070693,((23:2.6244531123514054,81:2.6244531123514054):4.947705392477795,((((82:1.5515135141274108,104:1.5515135141274108):0.009445715222746509,((9:0.5014279714555142,103:0.5014279714555142):0.9357861046572001,19:1.4372140761127143):0.12374515323744295):0.7168230651677872,67:2.2777822945179445):1.7446292083292434,80:4.022411502847188):3.5497470019820128):0.6503413313129673):2.9468471355549113,((55:5.080932226138024,102:5.080932226138024):5.62234537694184,(84:6.8657686163111595,(52:2.5256700538517847,5:2.5256700538517847):4.340098562459374):3.837508986768704):0.46606936861721593):1.422398285126679,(((97:4.279914040585417,(44:0.6325508326580579,101:0.6325508326580579):3.647363207927359):0.08041987237203685,(58:2.163430215701532,(63:2.002017507415938,90:2.002017507415938):0.16141270828559406):2.1969036972559213):0.6869459264602753,71:5.047279839417729):7.5444654174060295):2.281598223580451):0.7331310607556478):8.001729789997642):4.9707624956639656):0.42316258050528077):0.06558497837919575,(64:2.911952959710875,1:2.911952959710875):26.155761425995067):3.752928187781478):5.43462284951222;
tree new_tree10 = (((((54:0.7482190300421598,99:0.7482190300421598):0.3237316255010474,(53:0.19217060077359477,75:0.19217060077359477):0.8797800547696124):3.301173046374598,((95:0.8486633353997021,(78:0.12984401069054044,10:0.12984401069054044):0.7188193247091617):0.3732394689313411,66:1.2219028043310431):3.151220897586762):25.718060048307105,(13:23.29744450539018,(72:19.360764856474834,((22:2.7889711373547836,(29:1.4506313324109037,((30:0.1964735373508046,73:0.1964735373508046):0.28059390728566713,37:0.47706744463647177):0.9735638877744319):1.33833980494388):11.991615295561633,((((24:2.0797272408296097,(48:1.909538393011603,(50:1.1465572895019356,27:1.1465572895019356):0.7629811035096674):0.1701888478180067):0.37921883311610394,(12:0.36084222219072415,((60:0.02752556518771063,77:0.02752556518771063):0.16532200896971766,61:0.1928475741574283):0.16799464803329586):2.0981038517549893):0.20863831375084718,(((15:0.46836426243093826,93:0.46836426243093826):0.06703534835405062,20:0.5353996107849889):0.01699963925599768,28:0.5523992500409866):2.1151851376555744):2.4988511139412655,((79:1.5417673014902233,87:1.5417673014902233):0.07377621744749674,(65:1.2840905915002936,107:1.2840905915002936):0.3314529274374265):3.550891982700106):9.61415093127859):4.580178423558417):3.936679648915348):6.793739244834729):2.706384059395443,(((64:2.909905692452567,1:2.909905692452567):25.974045116777916,((85:11.77885787633441,92:11.77885787633441):12.983249467328974,(((56:13.74925186671795,(49:13.665510460441466,(((96:1.3764752200066848,69:1.3764752200066848):4.114606735285957,(89:3.0128192773962335,26:3.0128192773962335):2.4782626778964083):5.491979798450136,(((36:7.11127461104788,17:7.11127461104788):0.42387090077174516,(108:1.1411144645067026,83:1.1411144645067026):6.3940310473129225):1.128473088793383,(74:4.454768647693667,34:4.454768647693667):4.208849952919341):2.31944315312977):2.682448706698688):0.0837414062764843):4.137073114930088,((39:4.79327476263568,6:4.79327476263568):1.4940749695659896,88:6.28734973220167):11.598975249446369):4.327893207336913,(2:15.501065846101808,(16:9.565333864836367,(42:3.0494418242876815,100:3.0494418242876815):6.515892040548685):5.935731981265441):6.713152342883143):2.5478891546784332):4.1218434655671):0.1633273329100291,(((((40:5.681053506795839,21:5.681053506795839):0.5930833810980873,(((4:2.2232211567805353,62:2.2232211567805353):0.38756480363224144,33:2.6107859604127768):1.369784161177105,86:3.980570121589882):2.293566766304045):2.6958313530256186,3:8.969968240919545):6.240913990700966,(((8:1.6431113128158197,7:1.6431113128158197):4.4320040597809784,(91:3.0627634646364887,((32:1.740824706453958,41:1.740824706453958):0.06053667888832037,(43:0.5445941323749318,25:0.5445941323749318):1.2567672529673466):1.2614020792942104):3.0123519079603094):5.132825255196327,59:11.207940627793125):4.002941603827386):13.347991968750472,(((47:15.595502308851229,((((105:3.0235203193902316,70:3.0235203193902316):1.2719457858163215,((46:0.9779495804604178,(76:0.17610813329981134,51:0.17610813329981134):0.8018414471606065):1.4598897563672617,94:2.4378393368276794):1.8576267683788736):0.5985690723380959,(((68:0.24275644020006032,57:0.24275644020006032):1.802793852077043,98:2.0455502922771034):0.09651910642906625,106:2.1420693987061696):2.7519657788384793):10.554419327176355,((((45:7.476238141667587,((18:4.714760848440679,(38:3.2142935433019026,35:3.2142935433019026):1.500467305138776):0.9301612405663233,31:5.644922089007002):1.8313160526605854):0.7404808130768084,((23:5.349261735096585,((((82:1.097491884062819,104:1.097491884062819):0.4623699028608923,67:1.5598617869237112):1.0109492054071083,((9:1.7339853148219382,103:1.7339853148219382):0.011526137895912614,19:1.7455114527178508):0.8252995396129688):0.6782918798458248,80:3.2491028721766444):2.1001588629199404):1.4879242822901606,81:6.837186017386745):1.3795329373576504):2.7351607302592065,((55:8.922113324195308,102:8.922113324195308):1.8532544629764853,(84:8.021014062458114,(52:3.2371212034796404,5:3.2371212034796404):4.783892858978474):2.7543537247136793):0.17651189783180854):2.2479716879108995,(((97:3.9064695258470956,(44:0.7900312943365904,101:0.7900312943365904):3.1164382315105055):0.5377565020740076,(58:3.0232379248645525,(63:2.0006099761301646,90:2.0006099761301646):1.022627948734388):1.4209881030565508):0.520065220304665,71:4.964291248225768):8.235560124688734):2.248603131806501):0.1470478041302261):5.225452783937554,11:20.820955092788783):1.2162064266067922,14:22.037161519395575):6.5217126809754085):0.48840394176952984):3.7502896674798407):7.97286753818245;
tree new_tree11 = (((((54:0.6878486123171641,99:0.6878486123171641):0.3906791382062871,(53:0.6254053796227141,75:0.6254053796227141):0.45312237090073704):4.232846590091464,((10:0.6049825665815276,(95:0.5812101430361881,78:0.5812101430361881):0.023772423545339483):0.7480988088652976,66:1.3530813754468252):3.9582929651680896):24.9644378461614,(13:26.229823783777867,(72:19.113914156664446,((22:3.1437313640654048,(29:2.7377366195914226,((30:0.3536716804347557,73:0.3536716804347557):0.26647632351909634,37:0.6201480039538521):2.1175886156375707):0.4059947444739822):10.731328937314375,((((107:1.6254558998050894,((61:0.022316074778676566,77:0.022316074778676566):0.1820150326656604,(12:0.060940421810678415,60:0.060940421810678415):0.14339068563365856):1.4211247923607524):0.24969232585011558,((65:1.4061388344549324,79:1.4061388344549324):0.10563212001028388,87:1.5117709544652163):0.36337727118998875):0.8827420816096163,(24:2.426399030433695,(27:2.059475271331386,(50:1.1535921433493113,48:1.1535921433493113):0.9058831279820749):0.3669237591023089):0.3314912768311262):2.4402445424986485,(((15:0.1680149431743111,93:0.1680149431743111):0.3614295339595429,20:0.529444477133854):0.026344091543906933,28:0.5557885686777609):4.642346281085709):8.67692545161631):5.238853855284667):7.115909627113421):4.0459884029984465):3.531443246537961,(((((((40:5.715910361734846,21:5.715910361734846):0.596722322600213,(((4:2.2368620241419377,33:2.2368620241419377):0.214310928775868,62:2.4511729529178057):2.9107826142540896,86:5.361955567171895):0.9506771171631634):2.712371982734531,3:9.02500466706959):3.402565714209059,(((8:3.549279571944231,7:3.549279571944231):3.084218499558925,(91:3.0611960530788935,((32:1.7515057666119933,41:1.7515057666119933):0.060908109685790635,(43:1.0587693422963125,25:1.0587693422963125):0.7536445340014715):1.2487821767811096):3.572302018424262):4.643210357924057,59:11.276708429427213):1.1508619518514358):15.613330348551372,(((47:15.691190575302212,((((105:2.964031229570749,70:2.964031229570749):1.357790275870197,((46:0.9839499194156827,(76:0.6405030564428744,51:0.6405030564428744):0.34344686297280824):2.111994095921496,94:3.0959440153371784):1.2258774901037675):0.6022416720241415,((98:0.23228782805460452,(57:0.21600470974245028,106:0.21600470974245028):0.016283118312154232):1.8258132085031245,68:2.058101036557729):2.8659621409073583):10.619177362462018,((((45:6.039417571165836,((31:4.4637694867509685,(38:1.7833944082368283,35:1.7833944082368283):2.6803750785141403):1.2157877681039064,18:5.679557254854875):0.3598603163109608):2.124886777103348,((81:5.382082837750873,((((67:0.69272976325198,104:0.69272976325198):1.210899208610357,((9:0.8133720721151125,103:0.8133720721151125):0.3177917909484862,19:1.1311638630635987):0.7724651087987382):0.7259497605888587,82:2.6295787324511957):2.2099028411866226,80:4.839481573637818):0.5426012641130544):1.497053638457282,23:6.879136476208155):1.2851678720610291):3.249095168355213,((55:4.6085599490636335,102:4.6085599490636335):6.232921531883901,(84:8.193464798308202,(52:3.4433927886544873,5:3.4433927886544873):4.7500720096537155):2.648016682639332):0.5719180356768625):2.30564020590179,((71:4.914308766178998,(58:2.2303456569920823,(63:2.0128849831590685,90:2.0128849831590685):0.21746067383301382):2.6839631091869154):0.08044154737811926,(97:3.9304381861357585,(44:0.46423894318653564,101:0.46423894318653564):3.466199242949223):1.0643121274213585):8.72428940896907):1.8242008174009197):0.14795003537510532):3.629883890507898,11:19.32107446581011):3.4889671155576742,14:22.810041581367784):5.230859148462237):0.9701122769442527,((85:7.350647310447919,92:7.350647310447919):15.494543700965668,(((49:14.630733547652932,(56:13.558030471016156,(((96:3.0405118325093246,69:3.0405118325093246):4.524143314291267,(89:5.585580081969192,26:5.585580081969192):1.9790750648313997):4.425966773258846,((((108:3.237028738311909,83:3.237028738311909):3.7952622268636853,17:7.032290965175594):0.5166544760829179,(74:4.426579573809816,34:4.426579573809816):3.1223658674486963):0.01016422747585466,36:7.559109668734367):4.431512251325071):1.5674085509567188):1.0727030766367758):1.5837600774243743,((39:4.1264340988263015,6:4.1264340988263015):2.1994924989697493,88:6.325926597796051):9.888567027281255):4.961729577402142,(2:12.45425658250322,(16:4.407274602649007,(42:2.9899282397847564,100:2.9899282397847564):1.4173463628642509):8.046981979854213):8.721966619976229):1.6689678089341378):6.165821995360687):0.21448855103419362,(64:1.8723813216802345,1:1.8723813216802345):27.353120236128234):4.581753875505807):7.34743174972608;
tree new_tree12 = ((((53:1.046819734424528,((54:0.12189399439751678,99:0.12189399439751678):0.5254988188742644,75:0.6473928132717812):0.3994269211527468):4.108403646682959,((10:0.5871964716466269,(95:0.2897083729013363,78:0.2897083729013363):0.29748809874529064):0.7261051892634158,66:1.3133016609100427):3.8419217201974436):24.98585174310788,(13:26.305568986864824,(72:18.551977481879025,((22:3.051307701666272,(37:2.2538201285367174,((30:1.1342838936646356,29:1.1342838936646356):0.002968577192942634,73:1.1372524708575782):1.1165676576791392):0.7974875731295548):11.849503062546706,((24:4.667924186882496,(((107:1.5260489007385596,((87:1.3647992650478602,79:1.3647992650478602):0.04135239366731991,65:1.40615165871518):0.11989724202337948):0.03282579249665507,((61:0.3632041398706367,77:0.3632041398706367):0.08333766287557132,(12:0.13390175950837685,60:0.13390175950837685):0.3126400432378312):1.1123328904890066):0.12397074744089909,(27:1.1817012038333943,(50:0.6741859708759512,48:0.6741859708759512):0.507515232957443):0.5011442368427195):2.9850787462063826):0.3773888709329425,(((15:0.16307541285583288,93:0.16307541285583288):0.06746051476849574,20:0.23053592762432862):0.3089128177390309,28:0.5394487453633595):4.505864312452079):9.85549770639754):3.6511667176660456):7.753591504985799):3.835506137350542):2.1397768826630035,((((((3:5.498283963723947,(86:3.2987574305545846,(40:2.9782638088283364,21:2.9782638088283364):0.3204936217262482):2.199526533169362):5.5680904910922076,((4:2.171099731944876,33:2.171099731944876):0.9005614829589006,62:3.0716612149037767):7.994713239912377):0.9958334204640789,(((8:1.3344130776390566,7:1.3344130776390566):4.563427451993372,(91:2.9711988752725027,((32:1.7000126334792245,41:1.7000126334792245):0.20632506700853215,(43:0.28803841866611973,25:0.28803841866611973):1.6182992818216368):1.064861174784746):2.9266416543599263):5.047339988482719,59:10.945180518115148):1.1170273571650853):12.582093020061482,((14:16.108807880437414,11:16.108807880437414):6.030633277966668,(47:15.360132790279016,(((((31:4.332537560007231,(38:2.4410782954904575,35:2.4410782954904575):1.8914592645167736):2.039565082359192,(45:3.763787234750198,18:3.763787234750198):2.608315407616225):1.5521764551980057,((23:6.026101584125397,81:6.026101584125397):0.37764943471721235,((((67:0.6587305785324457,104:0.6587305785324457):2.0052162975535066,((9:0.07752045288435147,103:0.07752045288435147):2.3274803790785654,19:2.405000831962917):0.25894604412303535):0.060350056069909286,82:2.7242969321558617):1.2168942160667169,80:3.9411911482225785):2.4625598706200305):1.5205280787218198):2.7945831221661797,((55:5.992541159683876,102:5.992541159683876):3.363735182466602,(84:8.28282243294706,(52:3.681448541904927,5:3.681448541904927):4.601373891042133):1.0734539092034172):1.3625858775801305):3.4979704992474154,((((46:0.9278762722970106,(76:0.7759272368124905,51:0.7759272368124905):0.1519490354845201):2.8115955463730016,((94:2.8768906345333694,70:2.8768906345333694):0.5061494852844071,105:3.3830401198177764):0.3564316988522358):1.0398270961904275,((57:0.37032534782883886,(98:0.20965431142341517,106:0.20965431142341517):0.16067103640542368):0.07099922137213738,68:0.44132456920097624):4.337974345659464):6.938987988401533,((71:4.476581125505792,(97:4.115741168690947,(44:0.14285315045501773,101:0.14285315045501773):3.9728880182359294):0.3608399568148446):0.37132676950854293,(90:2.8988030197107424,(63:1.5121030003226907,58:1.5121030003226907):1.3867000193880517):1.9491048753035924):6.870379008247638):2.498545815716051):1.1433000713009918):6.779308368125067):2.5048597369376324):2.284640677783976,(64:3.417200547771717,1:3.417200547771717):23.511741025353974):1.4373492008672102,((85:9.85092087339016,92:9.85092087339016):12.691093572095726,(((56:14.200599474011453,((((96:1.2835183879386032,69:1.2835183879386032):5.5566841092088275,(89:5.421367651575124,26:5.421367651575124):1.4188348455723068):4.186721481333521,((17:8.013594524479831,((108:3.141862193642794,83:3.141862193642794):3.683683979822174,36:6.825546173464968):1.1880483510148636):0.6209902625639128,(74:4.296441006377124,34:4.296441006377124):4.33814378066662):2.392339191437207):2.199151016428953,49:13.226074994909904):0.9745244791015484):2.434295383187427,((39:3.438401355689034,6:3.438401355689034):2.701547104496582,88:6.139948460185616):10.494946397013264):5.22655824733868,(2:14.886886156660092,(16:9.967474510618391,(42:1.7590697636662505,100:1.7590697636662505):8.20840474695214):4.9194116460417):6.974566947877468):0.6805613409483264):5.824276328507015):3.914561232885468):5.66681332793459;
tree new_tree13 = ((((53:1.0410333981787625,((54:0.12122022066673091,99:0.12122022066673091):0.5225941039909223,75:0.6438143246576532):0.3972190735211093):6.118647817244347,((95:0.5443052099063499,(10:0.5399426635073326,78:0.5399426635073326):0.004362546399017342):0.7617371256850647,66:1.3060423355914146):5.853638879831695):21.448793922948322,(13:25.499377494579882,(72:19.98135960951207,((((30:1.4260670573318655,(37:1.317899400107096,22:1.317899400107096):0.1081676572247694):0.19273541354823243,73:1.6188024708800979):0.8477570638089447,29:2.4665595346890425):12.351886426319634,((107:1.9437648641272076,((((((61:0.05948795927282032,77:0.05948795927282032):0.38458556652606757,(12:0.3329907021276539,60:0.3329907021276539):0.11108282367123395):0.4991876533854476,79:0.9432611791843355):0.5265963205677529,(27:1.3016842787489233,(50:0.3633085481410139,48:0.3633085481410139):0.9383757306079095):0.168173221003165):0.08040045380632588,(87:1.3472342031387317,65:1.3472342031387317):0.20302375041968257):0.12328549437798642,24:1.6735434479364006):0.270221416190807):2.905055294594698,(((15:0.12175964279548478,93:0.12175964279548478):0.10750198864384007,20:0.22926163143932485):0.3072052902868019,28:0.5364669217261268):4.312353236995779):9.969625802286771):5.162913648503393):5.518017885067813):3.10909764379155):3.213050163386079,((((((3:6.342294640282438,(86:4.051031652672176,(40:0.7633239533217142,21:0.7633239533217142):3.2877076993504617):2.2912629876102617):0.824399072048493,(62:3.1543843668263434,(33:2.3585312548080126,4:2.3585312548080126):0.7958531120183308):4.012309345504587):7.241964565577199,(((8:1.3270370581544688,7:1.3270370581544688):4.887817459266962,(91:2.9922195641024207,((32:1.8958003457071213,(43:0.22630781310706363,25:0.22630781310706363):1.6694925326000576):0.08168940920153345,41:1.9774897549086548):1.014729809193766):3.22263495331901):3.4356019557589885,59:9.65045647318042):4.75820180472771):10.099420298697249,((14:16.16504388139101,11:16.16504388139101):6.237275887735006,(47:15.15896920502601,(((((57:0.18045710610289872,(98:0.15070720148688854,106:0.15070720148688854):0.02974990461601018):1.6386830936493544,68:1.8191401997522532):2.0862251549726496,((105:1.5067708328331382,70:1.5067708328331382):1.8575694029239485,94:3.3643402357570866):0.5410251189678159):0.8475158020144535,(51:1.4535445932750726,(76:0.7816315047575615,46:0.7816315047575615):0.6719130885175111):3.2993365634642835):9.44828295758768,(((((31:5.812243601990103,(38:2.282229433333093,35:2.282229433333093):3.5300141686570097):0.750465323417095,(45:3.7429827564034492,18:3.7429827564034492):2.8197261690037485):1.3177684154115905,(((((19:1.2308108759827279,82:1.2308108759827279):1.3223146977834033,(104:2.0006093191816197,((9:0.018841771403124943,103:0.018841771403124943):1.7709628164025797,67:1.7898045878057047):0.21080473137591493):0.5525162545845115):1.366280489171456,80:3.919406062937587):2.0484915306004607,81:5.967897593538048):1.3330963055958458,23:7.300993899133894):0.5794834416848946):3.8751628906122475,((55:5.9594171585056,102:5.9594171585056):4.64072711633186,(84:8.84194310719499,(52:1.642129137826127,5:1.642129137826127):7.199813969368862):1.7582011676424703):1.155495956593576):2.1504529820772422,((71:4.382165199869236,(58:2.065489644019696,(63:1.107367523933217,90:1.107367523933217):0.9581221200864791):2.31667555584954):0.43894569825386665,(97:2.959564113411593,(44:0.14206352418497606,101:0.14206352418497606):2.8175005892266167):1.8615467847115101):9.084982315385176):0.2950709008187573):0.9578050906989741):7.243350564100007):2.1057588074793614):0.5628397928249456,(64:3.3983118406348662,1:3.3983118406348662):21.672606528795455):3.9867796608782804,(((56:13.165583263681013,((((96:1.2785562752189412,69:1.2785562752189412):5.010018512997336,(89:5.734977052488852,26:5.734977052488852):0.5535977357274247):6.171537235128101,(((74:5.347884856871348,34:5.347884856871348):3.1437829392347982,((108:3.866251096995004,83:3.866251096995004):3.139646261733202,36:7.005897358728206):1.4857704373779397):1.7879846986284917,17:10.279652494734638):2.18045952860974):0.6928553345812745,49:13.152967357925652):0.012615905755360757):4.213122552533543,((39:3.0636624359870663,6:3.0636624359870663):0.5992194719043487,88:3.662881907891415):13.715823908323141):8.40397266200874,((85:9.341679523888809,92:9.341679523888809):14.584925940386926,(2:19.057124533005172,(16:9.289567354631949,(42:2.9133819111354415,100:2.9133819111354415):6.376185443496507):9.767557178373224):4.869480931270562):1.8560730139475616):3.2750195520853076):2.763827271448907):6.90166575691845;
tree new_tree14 = (((((54:0.7763036507425893,99:0.7763036507425893):0.5341980701885469,(53:0.31427459513470674,75:0.31427459513470674):0.9962271257964295):8.11766833478697,((95:1.1276364868492668,(10:0.5804018553948885,78:0.5804018553948885):0.5472346314543782):1.2346407478706898,66:2.3622772347199565):7.065892820998149):21.966628981346506,(13:29.222016666159917,(72:22.790046608770204,(((((30:0.4136961029456945,37:0.4136961029456945):0.6423272351658484,22:1.056023338111543):0.9807531407548007,73:2.0367764788663436):0.7417482339203607,29:2.7785247127867043):13.150302755616387,((24:2.089415802527158,(((((60:0.35918676871318655,((61:0.1815098035721589,77:0.1815098035721589):0.13891846656217316,12:0.32042827013433206):0.038758498578854494):0.42899555594763494,79:0.7881823246608215):0.7463332244003982,(27:1.3992225871108117,(50:0.9469014203565153,48:0.9469014203565153):0.45232116675429646):0.13529296195040796):0.014534792599052881,(87:1.2727677874603527,65:1.2727677874603527):0.27628255419991987):0.19467594650553566,107:1.7437262881658082):0.34568951436134965):2.48794482962689,(((15:0.2382929785352288,20:0.2382929785352288):0.16535069875110991,93:0.4036436772863387):0.1730219907037957,28:0.5766656679901344):4.000694964163913):11.351466836249042):6.861219140367114):6.431970057389712):2.172782370904695):2.892841398811843,((((((((96:2.642494187280235,69:2.642494187280235):4.141943948605006,(89:2.602712463561084,26:2.602712463561084):4.1817256723241565):6.609339806759264,(((74:4.397878959646134,34:4.397878959646134):3.1759155458881674,((108:4.1559585151914,83:4.1559585151914):1.004459133752725,36:5.160417648944125):2.413376856590176):1.2653049745007463,17:8.839099480035047):4.554678462609457):0.758333883378258,(56:12.906824276137598,49:12.906824276137598):1.2452875498851643):1.8956840875091334,((39:3.5508152116969582,6:3.5508152116969582):0.386535175884843,88:3.9373503875818012):12.110445525950094):10.333593981063427,((85:13.487851574208841,92:13.487851574208841):9.807905012688819,(2:11.579294623917418,(16:8.71706696136173,(42:3.1316885680287663,100:3.1316885680287663):5.585378393332965):2.8622276625556875):11.716461962980242):3.0856333076976625):4.543008476860706,(64:5.135037173994126,1:5.135037173994126):25.7893611974619):0.08068218903721203,((((3:6.278334158894842,(86:4.354585118726079,(40:1.179312658270001,21:1.179312658270001):3.175272460456078):1.9237490401687634):2.690212526166257,(62:3.7561001540203494,(33:2.535261628346609,4:2.535261628346609):1.2208385256737402):5.21244653104075):13.369174296466351,(((8:1.4264751107599194,7:1.4264751107599194):4.886890562715611,(91:3.216433714411131,((32:2.0378571883155914,41:2.0378571883155914):0.6347937469424672,(43:0.3746201876341104,25:0.3746201876341104):2.2980307476239483):0.5437827791530725):3.0969319590643996):3.1975356462708753,59:9.510901319746406):12.826819661781045):8.149269909056443,((14:17.37632918346286,11:17.37632918346286):1.293031690469384,(47:15.793514462821873,((((31:8.645183985307817,((38:2.3295664281121344,35:2.3295664281121344):4.745644339569964,(45:4.879742335861375,18:4.879742335861375):2.1954684318207223):1.5699732176257193):1.7442320049675235,((((67:3.8823269273018948,((19:1.49544960235828,82:1.49544960235828):0.5827632232743807,((9:0.11490870715958894,103:0.11490870715958894):1.8090102082468935,104:1.9239189154064824):0.15429391022617822):1.8041141016692341):1.3106711748332787,80:5.192998102135173):0.8855351773075117,23:6.078533279442685):1.4915111648992578,81:7.570044444341943):2.8193715459333974):3.4274619825480936,(84:11.394438373521147,((55:6.4059705032399465,102:6.4059705032399465):3.09852049470529,(52:1.8166228118381205,5:1.8166228118381205):7.687868186107115):1.889947375575911):2.4224395993022867):1.151421003943021,((((105:3.511757993670706,70:3.511757993670706):0.10468028206960645,((51:1.32909852431924,(76:1.294163525445618,46:1.294163525445618):0.034934998873621836):1.7058402382998603,94:3.0349387626191002):0.5814995131212122):1.4925876047557263,((98:0.19397918756959331,(57:0.18804976121841502,106:0.18804976121841502):0.005929426351178296):0.620411218749923,68:0.8143904063195163):4.2946354741765225):6.944759707348402,((71:4.979549498681859,(63:2.2831115069625825,(58:2.0812657432985273,90:2.0812657432985273):0.20184576366405516):2.6964379917192765):0.6766529054912667,(97:2.854004778496395,(44:0.1527086829651441,101:0.1527086829651441):2.701296095531251):2.8021976256767305):6.3975831836713155):2.914513388922014):0.8252154860554182):2.8758464111103716):11.817630016651648):0.5180896699093474):3.282559875383214):3.78679151474711;
tree new_tree15 = (((((54:0.20816611046275227,99:0.20816611046275227):2.994672317046447,(53:0.3181336867664229,75:0.3181336867664229):2.884704740742776):6.341103544640216,((95:0.967648733463407,(10:0.8252949550451427,78:0.8252949550451427):0.14235377841826424):0.940576989713444,66:1.908225723176851):7.635716248972565):21.92577931043471,(13:29.58084439746258,(72:23.069893849100367,(((29:0.33367320844725185,73:0.33367320844725185):2.9102006447738984,((30:0.4187760272974132,37:0.4187760272974132):2.393867197241842,22:2.812643224539255):0.4312306286818952):12.880549459510426,((24:2.1150724962705763,((107:1.6803740869968102,(87:1.2883965643126492,65:1.2883965643126492):0.3919775226841611):0.08476404810425486,(27:1.5533584215230622,(((50:0.6622270651642649,48:0.6622270651642649):0.6407034857357502,79:1.302930550900015):0.1134735973691623,(12:0.36359735319829306,((61:0.18373862822067857,77:0.18373862822067857):0.14062429675048713,60:0.3243629249711657):0.03923442822712736):1.0528067950708844):0.13695427325388487):0.21177971357800285):0.34993436116951115):2.5184952057018934,(((93:0.3307537757813385,20:0.3307537757813385):0.047036190630570685,15:0.3777899664119092):0.20595678827148756,28:0.5837467546833968):4.0498209472890725):11.490855610759105):6.945470536368791):6.510950548362214):1.8888768851215438):2.9130178368653077,((((((((96:2.6749423309191465,69:2.6749423309191465):6.6762188666861615,(89:3.9728836666471574,26:3.9728836666471574):5.37827753095815):4.207083797660392,(((74:4.118962076576498,34:4.118962076576498):4.15683771412621,((108:4.229849508266121,83:4.229849508266121):3.9484518985202994,36:8.17830140678642):0.09749838391628707):0.29048537068650226,17:8.56628516138921):4.991959833876489):0.7676457399161283,(56:13.065311848239077,49:13.065311848239077):1.260578886942751):2.2808376719536465,((39:2.20460737229568,6:2.20460737229568):1.4746715175439693,88:3.679278889839649):12.927449517295825):6.8056952175645655,((85:13.65347379103979,92:13.65347379103979):7.456751533768209,((42:3.335810325083579,100:3.335810325083579):8.385670653302558,(16:10.947821747021873,2:10.947821747021873):0.7736592313642632):9.388744346421863):2.3021982998920407):7.111463122678035,(64:5.198092156145064,1:5.198092156145064):25.325794591233013):1.8967447770093635,((((86:5.299312454172699,(3:4.449971345455102,(40:2.2750135645454743,21:2.2750135645454743):2.174957780909628):0.8493411087175966):2.6325946339927366,(62:3.8022226688423157,(33:2.5958153345851485,4:2.5958153345851485):1.2064073342571673):4.1296844193231195):14.680106863414121,(((8:2.0422811354311308,7:2.0422811354311308):4.348608642810266,(91:3.255929469471872,(((43:0.11614302579912221,25:0.11614302579912221):2.0449829379449813,41:2.1611259637441034):0.05066206027480735,32:2.2117880240189107):1.0441414454529614):3.134960308769525):5.111861374473059,59:11.502751152714456):11.1092627988651):0.9949097036465879,((14:16.84946934110759,11:16.84946934110759):2.049139379877648,(47:15.656318252626326,(((((45:7.310921187263192,((38:2.3581720184061927,35:2.3581720184061927):4.803917826009698,31:7.162089844415891):0.14883134284730115):0.6446231284905473,18:7.955544315753739):2.0535442354632387,(((80:6.251092375066758,23:6.251092375066758):1.1370449058146592,(67:2.2071117458455887,(19:2.05723676226828,((82:0.9712534898779079,104:0.9712534898779079):0.9762899230268953,(9:0.11631971281221203,103:0.11631971281221203):1.8312237000925913):0.10969334936347686):0.14987498357730855):5.181025535035829):0.032954310602363535,81:7.421091591483781):2.5879969597331973):3.9408018428930998,(84:12.915561091579248,((55:6.8276028501718145,102:6.8276028501718145):1.4815218844120661,(52:1.8389297816017576,5:1.8389297816017576):6.470194952982123):4.606436356995367):1.0343293025308302):1.2022097495865474,((((105:1.1837802444975924,70:1.1837802444975924):2.6692648020124574,((51:0.48124071918860434,(76:0.4351402224208552,46:0.4351402224208552):0.04610049676774913):2.590965156213107,94:3.0722058754017114):0.7808391711083384):1.3187164140388168,((98:0.19636112830252486,(57:0.0667178295110189,106:0.0667178295110189):0.12964329879150596):0.7474497223117782,68:0.943810850614303):4.227950609934563):7.030036928243144,((97:5.0406951913263525,(71:4.720346500458333,(44:0.13047313202815658,101:0.13047313202815658):4.589873368430176):0.32034869086801976):0.6133597374449993,(90:2.3111466604468074,(58:2.106822359511487,63:2.106822359511487):0.2043243009353204):3.3429082683245444):6.5477434600206585):2.950301754904615):0.5042181089297006):3.2422904683589113):4.7083149342409065):8.813707869161295):1.962107595061994):5.17479164477785;
tree new_tree16 = ((((75:3.6785741666176937,(53:1.7113883702183845,(54:0.2039232957816663,99:0.2039232957816663):1.5074650744367182):1.9671857963993091):5.184429186991963,((95:1.8052322137256613,(10:0.08665384877049176,78:0.08665384877049176):1.7185783649551696):2.319514512956597,66:4.124746726682258):4.738256626927398):21.036798961409474,(13:27.505582374720504,(72:17.57971519043882,(((30:0.38889730733687605,37:0.38889730733687605):2.623533502037667,((29:0.30986638163849345,73:0.30986638163849345):2.3021011265822944,22:2.6119675082207876):0.4004633011537555):12.133386224951753,((((65:1.491334433995137,(87:1.196472390926582,107:1.196472390926582):0.2948620430685551):0.14786509766983924,(((50:0.5551548183252694,48:0.5551548183252694):0.7578826618479674,79:1.3130374801732367):0.04261063635884166,((61:0.017192652860932196,77:0.017192652860932196):0.39738081984382867,(12:0.39256841825879796,60:0.39256841825879796):0.0220050544459629):0.9410746438273175):0.28355141513289794):2.4823929288780553,(24:2.6443108423084363,27:2.6443108423084363):1.4772816182345956):0.18138069264667767,(((15:0.036012146126735506,20:0.036012146126735506):0.46053424596783077,93:0.4965463920945663):0.045551355305348595,28:0.5420977473999149):3.7608754057897946):10.842843881136586):2.433898156112523):9.925867184281685):2.394219940298626):2.029806332144119,((((((((96:3.5034240582405527,69:3.5034240582405527):6.669903442490982,(89:6.797793016423213,26:6.797793016423213):3.3755344843083215):1.5995060315088452,((((108:3.9280593371612627,83:3.9280593371612627):1.9911804587871682,36:5.919239795948431):1.5978831519618613,17:7.517122947910292):1.2222026009992488,(74:3.8250834722821363,34:3.8250834722821363):4.914242076627405):3.033507983330839):1.5309373833707856,(56:13.102565769664347,49:13.102565769664347):0.20120514594681893):3.2748509143100453,((39:2.047313635295359,6:2.047313635295359):1.369457048628861,88:3.41677068392422):13.161851145996991):7.887506793048839,((85:12.679329395708184,92:12.679329395708184):6.924729220240369,(16:10.719930170129317,((42:2.943691962384667,100:2.943691962384667):7.278969799791636,2:10.222661762176303):0.49726840795301364):8.884128445819236):4.862070007021497):4.514053137901826,(64:3.31496943632266,1:3.31496943632266):25.665212324549216):1.1075101651077546,((((86:5.827205160355886,(3:4.459885964014228,(40:2.0321393281818914,21:2.0321393281818914):2.427746635832337):1.3673191963416578):4.323506071437565,(62:3.128628401945819,(33:2.2977436978312062,4:2.2977436978312062):0.8308847041146126):7.0220828298476325):10.847986797757017,(((8:1.8965690073515125,7:1.8965690073515125):6.445690656560467,(91:2.672867791450193,((32:2.1516161959274536,41:2.1516161959274536):0.04820788492401462,(43:1.520152140993385,25:1.520152140993385):0.6796719398580833):0.47304371059872485):5.669391872461787):4.078460365561531,59:12.420720029473511):8.577978000076957):1.6777743185295044,((14:15.417525854209165,11:15.417525854209165):1.177296852752269,(47:14.982989566382136,((84:12.598504812818065,((((45:6.7893035382838285,18:6.7893035382838285):0.5986307299749178,((38:2.843307717342298,35:2.843307717342298):3.807783256926876,31:6.651090974269174):0.7368432939895726):1.9070285107357456,((80:6.3898766688165605,81:6.3898766688165605):1.9425208452165332,(((103:0.7459342894840536,(82:0.5137145907601937,9:0.5137145907601937):0.23221969872385995):1.1860551671036776,((67:1.2465106379706565,104:1.2465106379706565):0.1009917485366496,19:1.3475023865073061):0.5844870700804252):3.8731016520564334,23:5.805091108644165):2.527306405388929):0.9625652649613983):2.763051024552958,((55:2.325101848302754,102:2.325101848302754):5.004897385019101,(52:3.795677891615845,5:3.795677891615845):3.53432134170601):4.728014570225595):0.5404910092706157):1.2896908722464495,((((105:1.8206154472020044,70:1.8206154472020044):1.841792102517192,((51:1.4137679369742102,(76:1.2459192920001345,46:1.2459192920001345):0.1678486449740757):0.9917263186185972,94:2.4054942555928074):1.256913294126389):0.8612599883166077,((57:0.19320354652830712,(106:0.059018636283605055,98:0.059018636283605055):0.13418491024470208):1.5780023238626615,68:1.7712058703909686):2.7524616676448357):5.47137417281299,((71:5.123986840005971,(97:4.38356048117712,(44:0.1418678374735167,101:0.1418678374735167):4.241692643703603):0.7404263588288513):0.15152403059220187,(90:2.1462515868179177,(58:1.5539812263699964,63:1.5539812263699964):0.5922703604479214):3.129259283780255):4.719530840250621):3.8931539742157213):1.0947938813176208):1.6118331405792983):6.081649641118538):7.411219577899658):1.841916721183619):10.3603356424499;
tree new_tree17 = ((((75:3.835618528551596,(53:1.8885679054600204,(54:0.7287816227815331,99:0.7287816227815331):1.1597862826784873):1.9470506230915756):4.416330155699917,((78:1.4278270771181107,(10:0.08762237417756184,95:0.08762237417756184):1.3402047029405488):0.535916549749408,66:1.9637436268675188):6.288205057383994):22.372051475029213,(13:28.679840779745422,(72:17.862528373253454,(((30:1.5986755806097592,37:1.5986755806097592):1.6505682786828688,((29:0.7755489355977838,22:0.7755489355977838):1.165989080136821,73:1.9415380157346047):1.3077058435580233):10.114237667809714,(((79:2.9503225231091808,(((87:0.7755406427859073,107:0.7755406427859073):1.168313944284615,(65:1.8841320744912098,(50:0.5788552876564574,48:0.5788552876564574):1.3052767868347523):0.0597225125793126):0.7817035573813453,(12:0.43227229391828115,((61:0.33366615639158415,77:0.33366615639158415):0.07566165123071261,60:0.40932780762229676):0.02294448629598439):2.2932858505335867):0.22476437865731302):1.330312690809512,(24:1.986242780831947,27:1.986242780831947):2.294392433086746):0.2060389175994537,((15:0.7238235613444588,(93:0.14309724537389779,28:0.14309724537389779):0.580726315970561):0.10933241658784165,20:0.8331559779323005):3.653518153585846):8.876807395584196):4.499046846151112):10.817312406491968):1.9441593795353036):2.66873582735478,((((((((96:2.286473060429133,69:2.286473060429133):4.174797873614591,(89:0.2947321693631606,26:0.2947321693631606):6.166538764680563):5.814164162412145,((((108:4.095754630038882,83:4.095754630038882):1.195276754478943,36:5.291031384517825):2.5470098658277562,17:7.838041250345581):0.9144085236482624,(74:2.1385029492986347,34:2.1385029492986347):6.6139468246952084):3.5229853224620253):1.9645877380134884,(56:13.661935783096991,49:13.661935783096991):0.5780870513723659):3.5438112228691168,((39:1.643088868803189,6:1.643088868803189):0.8463469373604147,88:2.4894358061636037):15.29439825117487):8.026796687939893,((85:16.761771693072205,92:16.761771693072205):3.679216324652476,(2:10.880729581107628,((42:3.069362998232699,100:3.069362998232699):7.5897209538985715,16:10.65908395213127):0.22164562897635776):9.560258436617053):5.3696427275536855):2.1892642607049595,(64:3.4564909162161452,1:3.4564909162161452):24.54340408976718):1.5933987894647963,((((3:6.586693703273774,(86:5.295001351310294,(40:3.10991629393576,21:3.10991629393576):2.185085057374534):1.29169235196348):5.6390776390128785,(33:5.791681254812757,(62:4.337734518592711,4:4.337734518592711):1.453946736220046):6.434090087473895):9.825510011283889,(((8:3.1781567850615344,7:3.1781567850615344):4.93478618725199,(91:2.7869768994440456,((32:2.019038588950339,41:2.019038588950339):0.27469958836796726,(43:0.6527032440889786,25:0.6527032440889786):1.6410349332293275):0.4932387221257395):5.325966072869479):4.838037958106238,59:12.950980930419762):9.10030042315078):2.4228096778704042,(((47:14.371281967376055,((84:13.506611889170166,((((((38:1.3192271583670037,35:1.3192271583670037):5.486314363149271,18:6.8055415215162745):0.2736085153976786,31:7.079150036913953):1.3073832525714622,45:8.386533289485415):1.2486710178711462,(23:8.875894824170523,((80:5.902723093711427,81:5.902723093711427):2.5848487079177476,(67:2.014469253848912,(((19:0.8541152315621454,104:0.8541152315621454):0.44561098910910824,(82:0.4538894955247858,9:0.4538894955247858):0.8458367251464678):0.46107419234342184,103:1.7608004130146755):0.2536688408342367):6.473102547780263):0.3883230225413481):0.7593094831860387):2.93758587372127,((55:4.324080421189906,102:4.324080421189906):3.3188484964154235,(52:3.957721603553156,5:3.957721603553156):3.6852073140521737):4.929861263472501):0.933821708092335):0.7476602518576989,((((105:1.7137011346153987,70:1.7137011346153987):2.284585192215115,((51:1.532276423801023,(76:0.30544258000561136,46:0.30544258000561136):1.2268338437954116):0.9759123251999686,94:2.5081887490009915):1.490097577829522):1.316974970588109,((57:0.2454560697477109,(106:0.054160382494034084,98:0.054160382494034084):0.1912956872536768):1.601365483016433,68:1.8468215527641438):3.4684397446544786):5.098445317773914,((71:5.376224785668159,(90:2.2378785856861656,(58:1.8786006046535482,63:1.8786006046535482):0.35927798103261743):3.138346199981993):0.1245062928211107,(97:2.4147516130540643,(44:0.14792440803750131,101:0.14792440803750131):2.266827205016563):3.085979465435205):4.912975536703267):3.840565525835329):0.11700982634818935):3.1899973749988373,14:17.561279342374892):2.2097223145810965,11:19.77100165695599):4.703089374484957):5.119202764007177):3.6994421911873836):10.3581544620168;
tree new_tree18 = ((((75:3.6690677234366,(53:2.4634563679447554,(54:0.4943463627741913,99:0.4943463627741913):1.9691100051705641):1.2056113554918446):4.224563602897492,((10:0.9051403644296456,(78:0.6039380381678612,95:0.6039380381678612):0.30120232626178445):2.441976936960775,66:3.347117301390421):4.54651402494367):21.400608888258915,(13:27.444605679730458,(72:18.609069946616387,(((29:0.7992165170582328,22:0.7992165170582328):2.3089381862738056,((30:0.330593906041271,37:0.330593906041271):1.5266383537181485,73:1.8572322597594195):1.2509224435726187):10.282946482171576,(((79:3.0390603238976523,((87:2.3288731079195615,(65:0.8947263395267234,((50:0.5537201462218735,48:0.5537201462218735):0.29404648816914936,107:0.8477666343910228):0.04695970513570058):1.434146768392838):0.42078530215056054,(24:2.6268136949871783,27:2.6268136949871783):0.1228447150829437):0.28940191382753033):0.7117856192067884,(((12:0.02885197779158757,77:0.02885197779158757):0.2903256765310409,61:0.31917765432262846):0.0943244469800219,60:0.41350210130265036):3.3373438418017902):0.5410071489045558,(((93:0.19987894063753936,28:0.19987894063753936):0.49251464507046144,15:0.6923935857080008):0.10458496793716754,20:0.7969785536451683):3.4948745383638284):9.09924809349462):5.217968761112772):8.835535733114071):1.849634534862549):2.5528535785397466,((((((((96:2.187189483020817,69:2.187189483020817):5.664364672490635,(89:2.0226467165697204,26:2.0226467165697204):5.828907438941732):3.573069857626561,(((74:4.051797351900851,34:4.051797351900851):4.161012390635126,17:8.212809742535978):1.6859076175046805,((108:3.419287244559072,83:3.419287244559072):1.593301785125051,36:5.012589029684123):4.886128330356535):1.5259066530973548):1.9225752419022477,(56:13.06870515101862,49:13.06870515101862):0.2784941040216413):1.0871803881602808,((39:1.5717424166110316,6:1.5717424166110316):0.6270014244800983,88:2.19874384109113):12.235635802109412):7.5426381359926875,((85:10.389127547007783,92:10.389127547007783):7.358873317160294,(2:10.578559217258741,((42:2.7881449738161983,100:2.7881449738161983):6.028237385661523,16:8.816382359477721):1.7621768577810197):7.169441646909336):4.229016915025152):3.9223842938006186,((((3:7.523526337030109,(86:4.960041114174853,(40:2.1014087178601764,21:2.1014087178601764):2.8586323963146767):2.563485222855256):3.933262309772074,((33:3.7744857092102166,4:3.7744857092102166):0.37489504816538544,62:4.149380757375602):7.307407889426581):7.27249160753213,(((8:3.0401543827388067,7:3.0401543827388067):2.098141095259933,((43:1.5267810619563151,(32:0.8998711579720515,25:0.8998711579720515):0.6269099039842636):0.9284469884961635,(91:2.1588184867576894,41:2.1588184867576894):0.2964095636947892):2.683067427546261):7.250326008974258,59:12.388621486972998):6.340658767361315):4.161903314394472,(((47:14.50486411452061,(((((((38:1.2619434781156822,35:1.2619434781156822):5.3781981961723115,18:6.640141674287994):0.20420940650679054,31:6.844351080794785):1.0414097110173177,45:7.885760791812102):1.926895470762953,((80:5.646414163010814,81:5.646414163010814):2.844070220033318,(23:8.280649396963288,((((82:0.3102702620565177,9:0.3102702620565177):0.7916641578960755,104:1.1019344199525931):0.5136812568128057,19:1.6156156767653989):0.3113809899087301,(67:0.7744308637988904,103:0.7744308637988904):1.1525658028752386):6.353652730289158):0.2098349860808444):1.3221718795309236):3.794496608322911,(((((57:0.23479783933909898,(106:0.1052151040506488,98:0.1052151040506488):0.12958273528845018):0.894484628552743,68:1.129282467891842):2.4450759087161456,((105:0.3728028734045641,70:0.3728028734045641):0.9940937271005768,94:1.3668966005051408):2.2074617761028468):1.5101028446581344,(76:0.6491589205149755,(51:0.42623743511625145,46:0.42623743511625145):0.22292148539872403):4.435302300751147):4.877059857726434,((71:4.591446837668818,(90:1.9710155760086179,(58:0.8375212732810058,63:0.8375212732810058):1.133494302727612):2.6204312616602):0.6704306679158938,(97:2.761603688867131,(44:0.14150121212492228,101:0.14150121212492228):2.6201024767422085):2.500273816717581):4.699643573407844):3.6456317919054104):0.028168119554207394,(84:11.921972746064444,((55:4.506521225771174,102:4.506521225771174):2.80453528189861,(52:2.6196171984176875,5:2.6196171984176875):4.691439309252097):4.61091623839466):1.7133482443877295):0.8695431240684357):2.293866712784313,11:16.798730827304922):2.0462071177440073,14:18.84493794504893):4.046245623679855):3.008218504265063):2.4088872646471238,(64:2.1180183318488255,1:2.1180183318488255):26.190271005792145):3.538804455491782):6.9011394255772;
tree new_tree19 = ((((53:4.245583021761391,((54:0.9274635964193844,99:0.9274635964193844):2.3735915898716224,75:3.301055186291007):0.9445278354703839):5.856715527745539,((10:1.0220298258486626,(78:0.4973784075455483,95:0.4973784075455483):0.5246514183031143):2.5302278854179026,66:3.552257711266565):6.550040838240365):21.86652905851061,(13:29.126649406040954,(72:22.311254486904325,(((30:0.5080868667591195,37:0.5080868667591195):2.7905625436258,(22:2.7996556320311576,(29:0.8481994444928354,73:0.8481994444928354):1.9514561875383223):0.4989937783537619):10.913174725206517,((((65:2.2287141032552915,(((50:0.3909722303838203,48:0.3909722303838203):0.433928177943036,107:0.8249004083268563):0.4537346383648817,87:1.278635046691738):0.9500790565635535):0.444863601106706,((61:0.14900238935588384,(12:0.0831370671385099,77:0.0831370671385099):0.06586532221737393):0.49888846870608816,60:0.647890858061972):2.0256868463000255):0.40485434972563494,(79:2.696273159359035,(24:2.342735286981804,27:2.342735286981804):0.3535378723772311):0.38215889472859743):1.4764630598000679,(((93:0.13387089341384598,15:0.13387089341384598):0.5588309938954164,28:0.6927018873092623):0.15312243194123754,20:0.8458243192504998):3.7090707946372006):9.656929021703736):8.099430351312888):6.815394919136629):2.842178201976587):2.0421850483722324,((((((((96:2.3212394450096903,69:2.3212394450096903):3.0550579048789097,(89:1.6740874162003985,26:1.6740874162003985):3.7022099336882013):6.748526818099799,((74:3.9632277394709985,34:3.9632277394709985):6.499622997502554,(17:9.647554006068937,((108:4.067992207568923,83:4.067992207568923):2.0958702767888795,36:6.163862484357803):3.483691521711134):0.8152967309046151):1.6619734310148466):2.045289758823497,(56:13.869668872880641,49:13.869668872880641):0.300445053931254):1.1489298287231566,((39:2.0664924040361794,6:2.0664924040361794):0.26700955042812424,88:2.3335019544643036):12.985541801070749):8.00491649060016,((85:11.025863487622528,92:11.025863487622528):7.809888968115155,(2:9.967188646092366,((42:2.3582291013928787,100:2.3582291013928787):6.998497718106235,16:9.356726819499114):0.6104618265932515):8.868563809645318):4.488207790397528):6.634206120261496,(64:2.589821881487816,1:2.589821881487816):27.368344484908892):0.08510073112253735,(((((40:5.264035499654463,(86:4.072017316593311,21:4.072017316593311):1.192018183061152):5.23615437194184,((62:2.8972925080228613,4:2.8972925080228613):1.5063983295362524,33:4.403690837559114):6.09649903403719):1.6587702580795263,3:12.15896012967583):7.718213037304011,(((8:1.2750520893684496,7:1.2750520893684496):3.7128800937624127,((32:2.0013732453430397,(25:1.2120600061749185,43:1.2120600061749185):0.7893132391681212):0.543108540995592,(91:2.5168814663994357,41:2.5168814663994357):0.027600319939196094):2.4434503967922305):8.159971593883876,59:13.147903777014738):6.729269389965102):7.554557546086297,(((47:15.39384812724537,(((((((38:1.339286331392333,35:1.339286331392333):5.707820878323192,18:7.047107209715525):0.5745531824973167,31:7.621660392212842):0.7474082897486642,45:8.369068681961506):1.8316107170108857,((80:5.7060603801518965,81:5.7060603801518965):3.461093871370359,(23:8.322046767942917,(((19:1.4552020835918222,9:1.4552020835918222):0.33033506263483137,(82:0.40063395314867967,104:0.40063395314867967):1.384903193077974):0.25956260750309834,(67:1.5437148385406974,103:1.5437148385406974):0.5013849151890546):6.276947014213165):0.8451074835793388):1.0335251474501366):4.240437945182544,(84:12.144175813514344,((55:6.454513105068777,102:6.454513105068777):1.5917542518779992,(52:2.780170085398603,5:2.780170085398603):5.2660972715481735):4.097908456567568):2.2969415306405914):0.38285921151553026,(((((68:0.4445645784885276,98:0.4445645784885276):0.7539301241322981,(57:0.41428475966374245,106:0.41428475966374245):0.7842099429570832):2.5949313899937074,((105:1.1478713244762768,70:1.1478713244762768):0.30280056791046306,94:1.4506718923867399):2.3427542002277932):1.6026550585825223,(76:0.6889450155448323,(51:0.4210380442873091,46:0.4210380442873091):0.2679069712575232):4.707136135652223):8.502386511131752,((71:5.28342069609574,(90:2.9996716645461863,(58:1.750662586103438,63:1.750662586103438):1.2490090784427483):2.2837490315495534):0.9382674239826203,(97:2.9308587407932585,(44:0.33749603236108944,101:0.33749603236108944):2.593362708432169):3.2908293792851016):7.676779542250447):0.9255088933416591):0.5698715715749039):4.695266681879733,11:20.089114809125103):1.287424420466298,14:21.3765392295914):6.0551914834747365):2.6115363844531068):3.9677455588705293):4.14895022853426;
tree new_tree20 = ((((53:4.094577106364871,((54:0.8944757856390047,99:0.8944757856390047):0.5092460306854527,75:1.4037218163244574):2.6908552900404135):5.648405223848264,((78:0.9856785052823781,(95:0.8305747406354169,10:0.8305747406354169):0.15510376464696118):2.4402333249438937,66:3.425911830226272):6.317070499986863):20.283041957826093,(13:28.090679473655094,(72:23.03504337699721,(((30:1.706630893415662,37:1.706630893415662):1.6508301509009633,(22:2.7000781277536667,(29:0.8902828082864526,73:0.8902828082864526):1.8097953194672143):0.6573829165629586):8.628133962765585,((((27:2.329199814101307,((65:0.7955605413093269,107:0.7955605413093269):1.466355626317426,(50:1.2437876951918367,48:1.2437876951918367):1.018128472434916):0.06728364647455409):0.14398637827006988,87:2.4731861923713767):0.49575290210840617,((((12:0.08018006715469515,77:0.08018006715469515):0.19960209360052472,60:0.2797821607552199):0.13807367766189182,61:0.4178558384171117):2.2129745072105287,(24:1.32109795434628,79:1.32109795434628):1.3097323912813603):0.3381087488521426):1.4239485630274293,(((28:0.09379889453814068,15:0.09379889453814068):0.2698690573403281,93:0.3636679518784688):0.45207228352809525,20:0.815740235406564):3.5771474221006483):7.592707349574998):11.049448369914998):5.055636096657885):1.935344814384134):2.7752925330751346,(((((49:13.666114590602126,((((96:2.2386781370688147,69:2.2386781370688147):2.200043964590088,(89:0.7691561371176403,26:0.7691561371176403):3.6695659645412624):7.395803960387581,(36:10.090710480830742,((108:3.711368271120294,83:3.711368271120294):5.593043764445049,(17:8.342121230232603,(74:5.046582818801508,34:5.046582818801508):3.295538411431095):0.9622908053327404):0.7862984452653983):1.7438155812157419):1.3249225062302568,56:13.15944856827674):0.5066660223253852):1.45224078883561,((39:1.9929918799545714,6:1.9929918799545714):0.25751261646750123,88:2.2505044964220726):12.867850883015663):9.089320756187577,((85:9.463258508261353,92:9.463258508261353):9.99614362368167,(2:9.612677984607634,((42:2.892401932455247,100:2.892401932455247):4.744317470031578,16:7.636719402486825):1.9759585821208097):9.846724147335388):4.74827400368229):3.0914705413836607,(64:3.1629793910642214,1:3.1629793910642214):24.13616728594475):1.9200369037477287,((((3:8.848198652213117,((62:3.1729568265430053,33:3.1729568265430053):0.6960226714010531,4:3.8689794979440584):4.9792191542690585):2.878294394557866,(86:7.955949621879393,(40:3.9271847460721614,21:3.9271847460721614):4.028764875807232):3.7705434248915903):12.477456478850996,(((8:1.2297013314286254,7:1.2297013314286254):3.580821232955234,(91:3.2281729645890747,((32:1.930188864443159,(25:1.1689497360872025,43:1.1689497360872025):0.7612391283559565):0.35668276771036567,41:2.2868716321535247):0.9413013324355499):1.5823495997947847):9.962062281966858,59:14.772584846350718):9.431364679271262):2.0550991143819815,(((47:14.796978658066571,(((((((38:1.2916509047822933,35:1.2916509047822933):5.504806424894138,31:6.796457329676431):0.7545759404275119,45:7.551033270103943):0.5203663117932749,18:8.071399581897218):1.766464410471917,((80:3.5690026130400527,81:3.5690026130400527):4.76230747188839,(23:8.026050132445608,(((82:0.7594886212597264,104:0.7594886212597264):1.1911570157837428,(67:0.7350127095446662,103:0.7350127095446662):1.215632927498803):0.021714481445081812,(19:1.4034437923057084,9:1.4034437923057084):0.5689163261828427):6.053690013957057):0.3052599524828352):1.5065539074406917):4.024442871535074,(84:10.097824305223671,((55:5.904019012449727,102:5.904019012449727):3.7059038178829633,(52:2.6812856385389434,5:2.6812856385389434):6.928637191793747):0.4879014748909807):3.7644825586805375):0.8590963805628125,((((105:0.5291096684691339,70:0.5291096684691339):3.160887282726739,(((68:1.0966689784220578,(57:0.5779445909765735,106:0.5779445909765735):0.5187243874454843):0.059197941691748746,98:1.1558669201138065):2.3017828649371608,94:3.4576497850509673):0.2323471661449057):1.7232736549373424,(76:0.7848769588724741,(51:0.7418359640840564,46:0.7418359640840564):0.04304099478841772):4.628393647260741):7.782832827623981,(((97:2.826614634675705,(44:0.48299008098836826,101:0.48299008098836826):2.343624553687337):1.640408357251891,(90:4.095337824640624,(58:0.9933507254992282,63:0.9933507254992282):3.101987099141396):0.3716851672869721):1.5333735634661325,71:6.000396555393729):7.195706878363468):1.525299810709825):0.07557541359954989):5.220383048406067,14:20.017361706472638):2.825537707051385,11:22.842899413524023):3.416149226479938):2.9601349407527415):3.58213324035766):6.20880634250032;
tree new_tree21 = ((((75:10.007138167844733,((54:0.018009202351188615,99:0.018009202351188615):3.4659339199719463,53:3.4839431223231347):6.523195045521598):2.887947689905344,((78:1.3350752738538008,(95:0.1676279748232385,10:0.1676279748232385):1.1674472990305622):2.544201368649296,66:3.879276642503097):9.01580921524698):15.949440783571555,(13:27.815014817564688,(72:21.890397930741432,((73:3.324512986047458,((30:0.45436272910566955,37:0.45436272910566955):2.0629650144953002,(29:2.4619854719509875,22:2.4619854719509875):0.05534227164998207):0.8071852424464883):8.54346276128118,((((27:2.3063424792930745,87:2.3063424792930745):0.14257338448739043,((65:0.6630914664896692,107:0.6630914664896692):1.5497917253780162,(50:1.6302954218470094,48:1.6302954218470094):0.5825877700206761):0.23603267191277943):0.6355902123232422,(24:2.2469294294903395,(((61:0.2962823745829483,(12:0.1525898954168501,77:0.1525898954168501):0.1436924791660982):0.2105596272609243,60:0.5068420018438726):0.7912726956041678,79:1.2981146974480404):0.948814732042299):0.8375766466133676):0.1877181931630174,((20:0.6699412772568649,93:0.6699412772568649):0.13779378505791418,(28:0.3479822997901627,15:0.3479822997901627):0.4597527625246164):2.4644892069519453):8.595751478061914):10.022422183412795):5.924616886823255):1.0295118237569447):3.634898225228749,(((((56:13.532003744965813,(49:13.030309831447125,(((96:2.8318704036772924,69:2.8318704036772924):1.5632928085363678,(89:0.761608111723053,26:0.761608111723053):3.6335551004906073):7.3232260878172735,((108:8.17521607963268,83:8.17521607963268):1.6882672273307673,((74:4.264160924534407,34:4.264160924534407):5.096588288045677,(17:7.522025190632163,36:7.522025190632163):1.8387240219479208):0.5027340943833636):1.8549059930674865):1.3119205314161917):0.5016939135186878):1.4379893906809222,((39:1.8039055898358303,6:1.8039055898358303):0.42451383923790953,88:2.22841942907374):12.741573706572996):7.914843431593994,((85:9.725448630508813,92:9.725448630508813):7.640616549867014,(2:13.49075267144692,((42:2.336147545707613,100:2.336147545707613):5.225629788193088,16:7.561777333900701):5.928975337546219):3.875312508928907):5.518771386864902):4.14641306985018,(64:2.4243490536319716,1:2.4243490536319716):24.606900583458938):0.32475485786902425,((((40:0.8005120609057754,21:0.8005120609057754):9.37909564680153,((86:7.4731709868137735,3:7.4731709868137735):1.9018766955332236,((4:3.5009189468459394,62:3.5009189468459394):2.3157784439063387,33:5.816697390752278):3.558350291594719):0.804560025360308):14.301425149803524,(((8:2.515987994910606,7:2.515987994910606):3.16689238663665,(91:2.5774055800976363,((41:1.4414160211441258,(25:0.9974059161032125,43:0.9974059161032125):0.4440101050409133):0.4935484665036256,32:1.9349644876477514):0.6424410924498849):3.1054748014496196):8.944735400418427,59:14.627615781965684):9.853417075545146):1.8377874772271774,(((47:14.65177020781251,14:14.65177020781251):3.5473273197915542,(((((((38:2.5123509533618544,35:2.5123509533618544):3.9448261566191216,31:6.457177109980976):0.07816684096802629,45:6.535343950949002):1.827746209528378,18:8.36309016047738):1.0775469667440518,((80:3.8905118707839192,81:3.8905118707839192):4.359039859687549,(23:7.9472874114655045,((((67:0.7520354669214523,104:0.7520354669214523):0.22663914116609718,103:0.9786746080875495):0.39601656010392805,82:1.3746911681914775):0.5783134208496812,(19:1.4985453789121401,9:1.4985453789121401):0.4544592101290186):5.994282822424346):0.30226431900596396):1.1910853967499637):4.285633580710055,(84:11.973386948883801,((55:5.846080600096812,102:5.846080600096812):3.850948811607145,(52:4.020214711768212,5:4.020214711768212):5.676814699935745):2.2763575371798446):1.7528837590476858):1.0752481688324451,(((94:3.7046814976764586,(((57:0.9203138849958648,98:0.9203138849958648):0.2242100678779262,(68:0.6707510063374836,106:0.6707510063374836):0.4737729465363073):2.279194583210021,(105:0.5239173115192265,70:0.5239173115192265):2.8998012245645857):0.28096296159264655):0.7618108553320702,(46:0.7771746589995293,(51:0.06848280498136138,76:0.06848280498136138):0.7086918540181679):3.6893176940089996):5.063542083876787,(((97:3.7682406980256107,(44:0.47825031331220347,101:0.47825031331220347):3.2899903847134073):1.4886484685163857,(90:2.800163234407973,(58:1.066085341565816,63:1.066085341565816):1.734077892842157):2.4567259321340233):0.03229734360201686,71:5.289186510144013):4.240847926741303):5.271484439878616):3.3975786508401313):4.874953674434469,11:23.074051202038532):3.2447691326994743):1.0371841602219263):5.1234203715904485):6.66295894349587;
tree new_tree22 = (((((54:0.018547820744272032,99:0.018547820744272032):5.681193549271699,(75:2.1313330088498446,53:2.1313330088498446):3.5684083611661266):9.486434302442294,((78:0.27056986722840926,(95:0.08295165829967308,10:0.08295165829967308):0.18761820892873618):2.691400392858731,66:2.9619702600871403):12.224205412371125):15.150285628120415,(13:26.780127380084817,(72:22.54509494216317,((73:3.423942367061196,((30:0.46795178864620723,37:0.46795178864620723):2.1246640769760674,(29:2.5356184198649436,22:2.5356184198649436):0.05699744575733101):0.8313265014389213):8.798980251401757,((((27:2.375320463763046,(((77:0.26082850498272026,(12:0.1948373345961154,61:0.1948373345961154):0.06599117038660485):0.5984149897449835,60:0.8592434947277038):1.0540476275442865,(24:1.1623867246839932,79:1.1623867246839932):0.750904397587997):0.4620293414910559):0.21751449412393464,((20:0.6899778500700151,93:0.6899778500700151):0.14191491522445243,(28:0.3268564068238123,15:0.3268564068238123):0.5050363584706552):1.760942192592513):0.6420628015254106,87:3.2348977594123913):0.13519204233887905,((65:0.5697770495537154,107:0.5697770495537154):1.4196911623401838,(50:0.3442641351134873,48:0.3442641351134873):1.645204076780412):1.3806215898573713):8.852832816711683):10.322172323700219):4.235032437921646):3.556333920493863):2.924950084341159,(((((49:14.136828372453188,((((96:2.9165658530650598,69:2.9165658530650598):1.7049785712063645,(89:1.9713889886155194,26:1.9713889886155194):2.650155435655905):7.44731792232906,((108:5.8008703249529825,83:5.8008703249529825):3.202116548792387,((74:5.930183412494385,34:5.930183412494385):3.0635060620265904,(17:8.517862199422035,36:8.517862199422035):0.47582727509893985):0.009297399224394098):3.065875472855115):1.3511573901456906,56:13.420019736746175):0.7168086357070127):1.2808866272693145,((88:1.857856714995321,6:1.857856714995321):1.8441208068350983,39:3.701977521830419):11.715737477892084):8.329683522136172,((85:3.6216066023698463,92:3.6216066023698463):7.646714096014824,(2:8.8466659050824,((42:2.406016938728885,100:2.406016938728885):3.748165160283686,16:6.154182099012571):2.692483806069829):2.4216547933022703):12.479077823474004):3.430515638431153,(64:2.4968563732831597,1:2.4968563732831597):24.68105778700667):2.442768793784051,((((86:7.930134175480604,3:7.930134175480604):2.5539247699231344,((40:4.1689774807268085,21:4.1689774807268085):4.716769202474947,((4:4.420636504241795,33:4.420636504241795):0.22615012777851895,62:4.646786632020314):4.238960051181442):1.5983122622019827):12.046593047189539,(((8:2.5578401109927293,7:2.5578401109927293):4.512268140130376,(91:4.781730685903352,((32:2.5855885639821454,41:2.5855885639821454):0.14584282211318067,(25:2.13637687398033,43:2.13637687398033):0.5950545121149959):2.0502992998080263):2.2883775652197533):6.085998593042557,59:13.156106844165663):9.374545148427615):4.710963421324102,((47:16.099296289117945,(14:16.012187650048624,((((55:4.685565610597613,102:4.685565610597613):5.2797265273103475,(52:1.865018382904571,5:1.865018382904571):8.10027375500339):3.3060897587637363,(((80:4.006869120330582,81:4.006869120330582):6.28408757908876,(((18:7.1000770161234,45:7.1000770161234):0.7007114497122755,((38:1.8815539860776918,35:1.8815539860776918):4.995553185422009,31:6.877107171499701):0.9236812943359745):1.9221988010526632,(23:8.49627894304187,((19:2.3641170902799424,(67:0.8921599079472432,82:0.8921599079472432):1.4719571823326993):0.84635134393517,(9:1.6904568131810922,(104:0.6412195717012575,103:0.6412195717012575):1.0492372414798345):1.5200116210340202):5.285810508826758):1.2267083238464682):0.5679694325310027):2.366526619949079,84:12.65748331936842):0.6138985773032761):1.422879234627267,(((((57:0.7525528090301417,98:0.7525528090301417):0.3088210190191212,(68:0.690811796490621,106:0.690811796490621):0.37056203155864187):2.5056143542052576,(46:1.5083436574925981,(51:0.6808269274743084,76:0.6808269274743084):0.8275167300182897):2.0586445247619225):0.5460463854485913,(94:2.5998691619282277,(105:1.2264521634359333,70:1.2264521634359333):1.3734169984922944):1.5131654057748842):7.630351533513291,((((44:1.2958027123051874,101:1.2958027123051874):3.8410950922120266,71:5.136897804517214):0.5225415670537137,97:5.659439371570928):0.24190972710490133,(90:4.308502456396462,(58:1.3910787894948948,63:1.3910787894948948):2.917423666901567):1.5928466422793672):5.842037002540574):2.9508750300825604):1.31792651874966):0.08710863906932076):7.664852571773665,11:23.76414886089161):3.4774665530257707):2.3790675401564982):3.640728430845961):6.47007083330009;
tree new_tree23 = (((((54:1.110235947746886,99:1.110235947746886):6.840434462600282,(75:2.0694390517825334,53:2.0694390517825334):5.881231358564634):8.438097216062818,((78:0.04553122677581598,(95:0.022471304861664237,10:0.022471304861664237):0.023059921914151744):1.9300264739389605,66:1.9755577007147764):14.41320992569521):13.066722176277139,(13:26.520250523418127,(72:22.143346497216736,((73:3.151400182273218,((30:0.45436245849658896,37:0.45436245849658896):2.3027108853093337,(29:2.252600210156438,22:2.252600210156438):0.5044731336494843):0.39432683846729555):8.716568496733572,(((((((12:0.15416814670896775,(77:0.07625872163616881,61:0.07625872163616881):0.07790942507279894):0.6801228981893488,60:0.8342910448983165):1.391543312396999,87:2.2258343572953154):0.0498533020199563,(24:1.7156471670997764,79:1.7156471670997764):0.5600404922154953):0.2770094139837318,((65:0.5532307116062504,107:0.5532307116062504):0.5054047587998484,(50:1.0282006647099977,48:1.0282006647099977):0.03043480569610102):1.4940616028929048):0.5882591846179182,27:3.1409562579169217):0.1312660624804427,((15:0.4308541296010212,(20:0.3621966838241524,28:0.3621966838241524):0.06865744577686883):0.05946497560370784,93:0.49031910520472904):2.7819032151926355):8.595746358609425):10.275377818209947):4.376904026201391):2.9352392792689983):3.1337579529348716,((((((((96:2.6443252677932185,69:2.6443252677932185):1.8350072020906407,(89:1.7570159838399666,26:1.7570159838399666):2.7223164860438924):7.662055285062165,((74:4.760951331797854,34:4.760951331797854):3.98058860675372,(17:7.822961682707595,((108:6.301721210506383,83:6.301721210506383):1.021812456624155,36:7.323533667130538):0.49942801557705696):0.918578255843979):3.39984781639445):1.3814379102758796,(49:13.030302070863042,56:13.030302070863042):0.49252359435886106):2.759211714791432,((39:1.8039045154668252,6:1.8039045154668252):1.790567498379194,88:3.594472013846019):12.687565366167316):6.961864605205072,((85:3.7165270218173485,92:3.7165270218173485):7.224561397692758,(2:10.576768570423038,((42:3.491544013297867,100:3.491544013297867):1.3099062928082121,16:4.801450306106079):5.775318264316959):0.36431984908706916):12.3028135657083):4.0365544723821465,(64:4.528606986655726,1:4.528606986655726):22.751849470944826):1.6116264159953104,(((((8:2.4835603783758806,7:2.4835603783758806):4.381231774915848,(91:4.642869122481849,(((25:0.3495081929038105,43:0.3495081929038105):2.234172475626235,32:2.5836806685300453):0.06842989053294346,41:2.6521105590629888):1.99075856341886):2.2219230308098794):5.9092610611480145,59:12.774053214439743):9.101121921719532,((47:15.469522334700434,(14:15.358918697192308,((((80:7.0346494492797556,81:7.0346494492797556):4.413904733870832,(((18:5.802717423397054,45:5.802717423397054):1.0399195011214788,((38:2.404647599757818,35:2.404647599757818):3.69883678710269,31:6.103484386860508):0.7391525376580246):1.263630496501965,(23:4.851968400921661,((67:1.8866574723983178,(82:1.1220888419836192,19:1.1220888419836192):0.7645686304146986):0.7225719441587874,(9:2.428346602506018,(104:1.6844783983432872,103:1.6844783983432872):0.7438682041627307):0.18088281405108741):2.2427389843645553):3.254299020098837):3.3422867621300902):1.932469708516395,(((55:5.522878173341687,102:5.522878173341687):5.883606360861372,(52:1.8108582083837748,5:1.8108582083837748):9.595626325819286):0.5552508521201567,84:11.961735386323216):1.4192885053437667):0.8068255261005799,(((((57:0.9218745449048443,98:0.9218745449048443):0.06284372693177986,(68:0.8649266315318351,106:0.8649266315318351):0.11979164030478906):2.432848608109715,(94:2.5263762319192553,(105:1.1908359658574148,70:1.1908359658574148):1.3355402660618405):0.8911906480270839):0.5760250741939301,(51:1.4645413247778347,(46:1.1474493987846819,76:1.1474493987846819):0.31709192599315283):2.529050629362435):6.770938944136635,(((90:2.799370395700384,(58:1.4436888953830016,63:1.4436888953830016):1.3556815003173825):1.8736181136489378,97:4.672988509349322):1.0569852827760933,((44:1.2581725732747768,101:1.2581725732747768):3.6613550384108677,71:4.919527611685645):0.8104461804397705):5.034557106151489):3.4233185194906586):1.1710692794247457):0.11060363750812563):0.30387021958254046,11:15.773392554282974):6.1017825818763):0.0011862311127934788,((86:3.574264586700813,3:3.574264586700813):4.570914772109665,((40:3.6003675545121823,21:3.6003675545121823):4.378510803737559,((4:1.7455551606616357,33:1.7455551606616357):2.766288686205444,62:4.511843846867079):3.4670345113826615):0.16630100056073793):13.73118200846159):7.015721506323796):3.697164882026133):4.23377964240626;
tree new_tree24 = (((((54:1.0871434600632763,99:1.0871434600632763):9.006454978047811,(75:2.026395502425074,53:2.026395502425074):8.067202935686012):4.940011037050166,((78:0.04458419448446031,(95:0.01970880363826957,10:0.01970880363826957):0.024875390846190743):1.8898826534574447,66:1.934466847941905):13.099142627219347):13.809217283365179,(13:27.085502167411494,(72:21.500633206209045,((73:3.08585225073402,(((30:1.381733132400126,37:1.381733132400126):0.7479754177887097,29:2.1297085501888358):0.054452830607962355,22:2.184161380796798):0.9016908699372217):8.53526716969345,((((20:0.4549916955861787,(15:0.25291588267643306,28:0.25291588267643306):0.20207581290974563):0.02512895773005136,93:0.48012065331623005):2.5221928791258827,((((((65:0.6625286031460622,107:0.6625286031460622):0.3740876499833874,(50:0.45648804925912057,48:0.45648804925912057):0.580128203870329):1.048723433221966,79:2.0853396863514155):0.058938069787736413,24:2.144277756139152):0.7679963661643239,87:2.912274122303476):0.08964388458638517,((61:0.0641840304095432,12:0.0641840304095432):0.3162912167413464,(77:0.1048159214151968,60:0.1048159214151968):0.2756593257356928):2.6214427597389713):3.95525552251641E-4):0.0219740778433275,27:3.02428761028544):8.596831810142028):9.879513785781576):5.584868961202449):1.757324591114937):3.068576973091428,(((((56:13.709708258437994,(49:12.449527373330074,(((96:2.589324302636311,69:2.589324302636311):1.2315180043703893,(89:1.0822696323454863,26:1.0822696323454863):2.738572674661214):8.161147373080464,((74:6.808423967645645,34:6.808423967645645):2.2351433966348946,(17:7.660247039325807,((108:6.1706477934237505,83:6.1706477934237505):1.0005591441031187,36:7.171206937526869):0.4890401017989374):1.3833203249547328):2.9384223158066245):0.4675376932429103):1.2601808851079195):2.5026364509001606,((39:1.2629217177134335,6:1.2629217177134335):2.266210497108861,88:3.5291322148222943):12.68321249451586):7.001659192712811,((85:1.8386590312482012,92:1.8386590312482012):9.35901532865492,(2:10.356775785609546,((42:2.696485467113894,100:2.696485467113894):3.4040867497155074,16:6.100572216829401):4.256203568780145):0.8408985742935755):12.016329542147844):3.4990293820981613,(64:4.362045369830339,1:4.362045369830339):22.350987914318786):0.8964249063159428,(((((4:2.894126332102303,62:2.894126332102303):0.5652968344645615,33:3.4594231665668644):4.516339543101749,((40:2.137841060265834,21:2.137841060265834):1.469164858321646,(86:3.300078922864462,3:3.300078922864462):0.30692699572301807):4.368756791081133):13.955260289604796,((47:15.369442996955334,11:15.369442996955334):0.07586895966033858,(14:15.099166767382501,(((((18:6.825283050557009,((38:2.354631839420099,35:2.354631839420099):3.834558557828016,31:6.189190397248115):0.6360926533088938):2.2946199646947294,45:9.119903015251738):0.9041926177654886,((80:4.702455062062607,81:4.702455062062607):3.2352050634007155,(23:5.072278300099002,(((104:0.8550598785570794,103:0.8550598785570794):1.2388653662857734,19:2.0939252448428527):0.46103318698543383,((67:1.507233784347656,82:1.507233784347656):0.5759888544953635,9:2.0832226388430195):0.471735792985267):2.517319868270716):2.86538182536432):2.0864355075539045):2.7574858009314163,(((55:9.1817202544312,102:9.1817202544312):2.1998949606297096,(52:1.773193042741526,5:1.773193042741526):9.608422172319383):0.33132060064505353,84:11.712935815705963):1.0686456182426802):1.4986515247459522,((((106:0.9642365043255287,(68:0.5711357732348236,(57:0.05083815436750095,98:0.05083815436750095):0.5202976188673226):0.3931007310907051):2.7507419652755707,(94:3.086803966194673,(105:2.891228169802691,70:2.891228169802691):0.19557579639198197):0.6281745034064263):2.152475398125349,(51:1.4340794192944069,(46:1.0218342381316592,76:1.0218342381316592):0.41224518116274766):4.433374448432041):4.673178860352703,(97:5.458639448697809,(((90:3.930459498051088,(58:1.910244414505125,63:1.910244414505125):2.020215083545963):0.645332618210086,71:4.575792116261174):0.24141118227952596,(44:1.1631224597017196,101:1.1631224597017196):3.65408083883898):0.6414361501571095):5.081993279381342):3.7396002306154443):0.8189338086879054):0.3461451892331713):6.485711042657737):0.04185165089264231,(((8:2.067598243585016,7:2.067598243585016):4.6544088300377116,(91:4.619402796069493,(((25:0.5808682981408448,43:0.5808682981408448):0.8060752994901723,41:1.3869435976310172):0.351089885945123,32:1.7380334835761402):2.881369312493353):2.102604277553234):5.786350666694723,59:12.50835774031745):9.464516909848602):5.636583540299018):4.30194554115279):6.41717160686701;
tree new_tree25 = (((((54:2.18213370456214,99:2.18213370456214):2.4810617365000707,(75:1.7533428758224585,53:1.7533428758224585):2.909852565239752):14.03204510784758,((10:0.5844300203494572,(95:0.012275636003668064,78:0.012275636003668064):0.5721543843457891):1.4267975018674457,66:2.011227522216903):16.684013026692888):11.292084928908181,(13:29.058491168801183,(72:23.006116243394334,((73:2.598396824906902,((29:0.6659551817931568,22:0.6659551817931568):1.620592846884049,(30:1.74756068077192,37:1.74756068077192):0.5389873479052858):0.3118487962296963):9.483854800236994,((((61:0.06673088690241366,12:0.06673088690241366):0.31533899999552595,(77:0.3514725582733569,60:0.3514725582733569):0.030597328624582754):2.550585498202493,((((((65:0.660710043079982,107:0.660710043079982):0.18357811283239167,(50:0.7601151023934222,48:0.7601151023934222):0.08417305351895155):1.4659512487343624,79:2.3102394046467363):0.4697622161889514,87:2.7800016208356877):0.017986931350316926,((15:0.47913976802058456,93:0.47913976802058456):0.4311580126521365,(20:0.40870329271372047,28:0.40870329271372047):0.5015944879590006):1.8876907715132836):0.025616582421130296,24:2.823605134607135):0.10905025049329753):0.2116375674393951,27:3.1442929525398275):8.937958672604069):10.92386461825044):6.052374925406848):0.9288343090167892):2.4245100725055657,((((((56:12.385253973524641,49:12.385253973524641):0.5582772730682741,(((96:2.4080962690866206,69:2.4080962690866206):4.667548116311785,(89:1.256805437112157,26:1.256805437112157):5.818838948286249):4.643195605340238,((74:7.648929680192549,34:7.648929680192549):1.7534912511429601,((108:7.0865527959641055,83:7.0865527959641055):1.5364482680921396,(17:8.423579895119188,36:8.423579895119188):0.1994211689370573):0.7794198672792643):2.3164190594031346):1.224691255854271):4.699120361658089,((39:2.1197183052314865,6:2.1197183052314865):0.9672430988905352,88:3.0869614041220217):14.555690204128982):6.513715864856845,(((42:1.503100912304554,100:1.503100912304554):7.628387430069985,16:9.131488342374539):2.1845936856146153,(2:10.767738161865392,(85:1.911618000356709,92:1.911618000356709):8.856120161508683):0.5483438661237621):12.840285445118695):3.7786175767210644,(64:5.1423643530701435,1:5.1423643530701435):22.79262069675877):0.9385521887470318,(((((4:1.0354063463530259,62:1.0354063463530259):3.787574270354398,33:4.822980616707424):3.4692646029111014,(86:5.242214907990606,((40:1.129618329974219,21:1.129618329974219):2.553965513535462,3:3.683583843509681):1.5586310644809251):3.0500303116279195):13.305005089784924,((47:15.979310676482953,11:15.979310676482953):0.0788794803659627,(14:15.194724637920814,((84:12.546440149750161,((((18:7.096113915214042,((38:2.0052185791183823,35:2.0052185791183823):3.1554706838137148,31:5.160689262932097):1.9354246522819452):1.8041263932987128,45:8.900240308512755):1.521616775214314,((80:5.992312114801517,81:5.992312114801517):1.6757900066580511,(23:5.5290324815715675,(((9:1.8584304050544274,82:1.8584304050544274):0.6297851650296622,(19:2.020581800247028,67:2.020581800247028):0.4676337698370614):0.16812497236572854,(104:1.0700837462373265,103:1.0700837462373265):1.5862567962124916):2.8726919391217494):2.1390696398880005):2.753754962267501):1.5412989365984053,((55:9.153349061465804,102:9.153349061465804):2.679894703950545,(52:1.8435542865774617,5:1.8435542865774617):9.989689478838887):0.12991225490912583):0.5832841294246869):2.3163851381804257,((((106:1.0024979220961876,(68:0.5937987447417895,(57:0.4598071129184305,98:0.4598071129184305):0.133991631823359):0.4086991773543981):3.244223137158323,(94:3.459383027792885,(105:3.0059536426289837,70:3.0059536426289837):0.4534293851639015):0.7873380314616254):1.5650259615426627,(76:1.6290333273586421,(51:1.0623811646399706,46:1.0623811646399706):0.5666521627186716):4.182713693438531):6.030070874146296,((44:0.27589645423028714,101:0.27589645423028714):5.399344713515815,(((90:1.822953347240735,(58:1.6070058846944053,63:1.6070058846944053):0.2159474625463298):2.9344086359634245,71:4.757361983204159):0.1168255786973349,97:4.874187561901494):0.8010536058446078):6.166576727197367):3.0210073929871175):0.33189934999022697):0.863465518928102):5.5390601525545335):1.2475197034053878,(((8:3.0215637063221554,7:3.0215637063221554):2.8666160802726917,(((32:0.8338827513533432,43:0.8338827513533432):0.6340101197093008,25:1.467892871062644):2.704108725861846,(91:2.6590397242448467,41:2.6590397242448467):1.5129618726796434):1.716178189670357):5.58963119303885,59:11.477810979633697):11.36695903317514):6.028767225767108):3.5382983117475924):9.31765866309099;
tree new_tree26 = (((((54:0.8898119918915072,99:0.8898119918915072):7.006581877023447,(75:0.3988025532427014,53:0.3988025532427014):7.497591315672254):18.658058978715452,((95:0.5739564276474329,(10:0.0029443350075944634,78:0.0029443350075944634):0.5710120926398384):2.101688444746742,66:2.675644872394175):23.878807975236235):5.921613462372278,(13:27.358854668770398,(72:17.040934261371742,((73:2.5518308562285044,(30:2.245570714179121,((29:0.3132709264427523,22:0.3132709264427523):1.257659171726893,37:1.5709300981696452):0.6746406160094758):0.30626014204938334):9.313894276368924,((27:2.8800991560063585,(((((28:0.8329694216774837,93:0.8329694216774837):0.014695275678960007,(20:0.40137890540503945,15:0.40137890540503945):0.4462857919514042):0.8634812161471674,87:1.7111459135036111):1.015800459730205,((79:1.6623690900262051,(50:0.3745068688404223,48:0.3745068688404223):1.2878622211857829):0.6064684260694109,(65:0.6145813756427798,107:0.6145813756427798):1.6542561404528362):0.45810885713820015):0.03398314450232931,24:2.7609295177361455):0.11916963827021299):0.2078448025152353,(77:0.3752227978714643,((12:0.03791283343868131,60:0.03791283343868131):0.2557201854658191,61:0.2936330189045004):0.0815897789669639):2.7127211606501294):8.777781174075834):5.1752091287743145):10.317920407398656):5.117211641232288):0.4566733459239387,((((((56:12.163297364327423,49:12.163297364327423):0.5572192289945619,(((96:2.3649406839327356,69:2.3649406839327356):3.4353429595838887,(89:1.2342821789021639,26:1.2342821789021639):4.566001464614461):5.676292914196886,(((74:7.511852919438782,34:7.511852919438782):1.928509858681494,((108:6.959554412818182,83:6.959554412818182):2.1299880819971353,17:9.089542494815317):0.35082028330495874):1.1015277141916808,36:10.541890492311957):0.9346860654015536):1.2439400356084747):3.800224029127662,((39:2.6023875576108226,6:2.6023875576108226):0.42925229336047144,88:3.031639850971294):13.489100771478354):5.381699098718592,((85:1.877359821207009,92:1.877359821207009):9.235926268830518,(16:9.285301370374384,((42:1.8726053788992636,100:1.8726053788992636):4.397022696621157,2:6.269628075520421):3.015673294853963):1.8279847196631422):10.789153631130713):5.131710864425891,(((((4:2.2020920156476484,33:2.2020920156476484):3.447700163668421,62:5.649792179316069):3.3902969897343365,((86:3.180442687719881,(40:1.2036232211601108,21:1.2036232211601108):1.97681946655977):2.0751835538699352,3:5.255626241589816):3.7844629274605897):7.245771074494025,(((8:3.7394194156548104,7:3.7394194156548104):3.739804895974665,(91:5.793574104350733,(((25:0.2643647141441292,43:0.2643647141441292):2.6919196352631616,41:2.956284349407291):1.60057181770655,32:4.556856167113841):1.2367179372368922):1.6856502072787425):6.695501303571731,59:14.174725615201206):2.1111346283432244):6.1495077738937525,((47:14.979642456053123,(14:14.85789542284952,((84:12.321594916936427,((((31:6.578270657968083,(18:5.6204513652193215,(38:3.1254921162975333,35:3.1254921162975333):2.494959248921788):0.9578192927487619):1.4992521199233355,45:8.077522777891419):0.8544291948983069,((80:5.105533529483612,81:5.105533529483612):2.3714759435179102,(23:7.141821544913782,(((104:1.639010085168607,103:1.639010085168607):0.3112863478340939,(19:1.7356226290347323,67:1.7356226290347323):0.21467380396796854):0.6960617867042738,(9:2.485749982849318,82:2.485749982849318):0.16060823685765646):4.495463325206807):0.33518792808774034):1.4549424997882037):3.0612802452734478,((55:5.35071270499264,102:5.35071270499264):6.270467047235897,(52:1.8105158798403507,5:1.8105158798403507):9.810663872388186):0.3720524658346367):0.32836269887325287):2.2748731117040712,((((68:0.9845321185695601,(106:0.5831572547723317,(57:0.16548445950437599,98:0.16548445950437599):0.41767279526795575):0.4013748637972284):3.490385991933172,(94:3.095633001221214,(105:2.95208383266399,70:2.95208383266399):0.14354916855722388):1.379285109281518):2.763457294683726,(46:1.8206151013234972,(76:0.571524512823181,51:0.571524512823181):1.2490905885003163):5.417760303862961):4.391224819266673,((44:0.2709521033432247,101:0.2709521033432247):5.302582850815163,(((90:2.4008708000617367,(58:1.5782066708963505,63:1.5782066708963505):0.8226641291653862):2.271234317455781,71:4.672105117517518):0.11473194304233658,97:4.786837060559854):0.786697893598534):6.056065270294743):2.966867804187366):0.26142739420902217):0.12174703320360258):2.2570989497949814,11:17.236741405848104):5.198626611590079):4.598782568155947):1.3219428900437755,(64:1.6680674332671601,1:1.6680674332671601):26.688026042370744):4.576646180288719):8.76590048285339;
tree new_tree27 = (((((54:3.3112177014111293,99:3.3112177014111293):4.172165403498648,(75:0.37794369666382915,53:0.37794369666382915):7.105439408245949):15.58988311174878,((78:0.5439363720849157,(10:0.46633935027109913,95:0.46633935027109913):0.07759702181381661):3.1325463207837303,66:3.676482692868646):19.39678352378991):7.996662800836493,(13:26.6574821988614,(72:20.77057216484659,((73:3.551477337917827,((29:0.2968856920156721,22:0.2968856920156721):1.8456157288589699,(30:1.2043774614378708,37:1.2043774614378708):0.9381239594367712):1.4089759170431848):7.693626244660226,((24:2.6874643915281684,(((((20:0.5012562749689868,15:0.5012562749689868):0.15374539606296922,28:0.6550016710319561):0.14832701040542506,93:0.8033286814373811):0.7981095311949028,87:1.601438212632284):1.0150844241384205,(27:2.165535751146029,((79:1.636101984810259,(65:0.24717752334141033,107:0.24717752334141033):1.3889244614688485):0.5140668919694951,(50:0.9499625657922568,48:0.9499625657922568):1.2002063109874972):0.015366874366275152):0.45098688562467526):0.070941754757464):2.6796871034276206,((12:0.46693504132893443,60:0.46693504132893443):0.2527211215652178,(77:0.27827492007000565,61:0.27827492007000565):0.4413812428241466):4.647495332061637):5.877952087622265):9.525468582268537):5.886910034014807):4.412446818633651):0.8602756864389107,((((((56:11.52711167999386,49:11.52711167999386):0.5280745911629356,(((96:2.2412454915559916,69:2.2412454915559916):3.6224304370027527,(89:1.1697246309671336,26:1.1697246309671336):4.69395129759161):5.894919111905447,(((108:7.273805251682349,83:7.273805251682349):1.6727914468574454,((74:7.693183397218775,34:7.693183397218775):0.7016820506942683,17:8.394865447913043):0.5517312506267515):1.8556858999359367,36:10.802282598475731):0.9563124419884605):0.29659123069260396):3.6014581803470556,((39:1.7178394902782936,6:1.7178394902782936):1.1552343225971526,88:2.8730738128754463):12.783570638628404):5.087253122250786,((85:1.7791669211388326,92:1.7791669211388326):9.020540802115596,(2:5.1117013426451585,((42:1.888363101996845,100:1.888363101996845):1.7466228437064937,16:3.6349859457033387):1.4767153969418199):5.68800638060927):9.944189850500209):3.5792268350021033,(64:1.5808213033928802,1:1.5808213033928802):22.74230310536386):2.5498399290758016,(((((4:2.318377083248023,33:2.318377083248023):3.0359099549636253,62:5.354287038211648):1.3897794065117015,((86:3.22848940879591,(40:2.0866770841117686,21:2.0866770841117686):1.1418123246841416):1.3772589085989995,3:4.60574831739491):2.13831812732844):7.730323803133716,(((8:3.155055179067252,7:3.155055179067252):5.005040675229878,(91:7.021191829909354,(((25:0.5891494503549607,43:0.5891494503549607):2.8137222179646746,32:3.4028716683196354):1.161539829694811,41:4.564411498014446):2.4567803318949073):1.1389040243877773):5.266114814014417,59:13.426210668311548):1.0481795795455184):8.305317281545992,((47:14.779856608285751,(14:13.962338945113016,((84:12.46089795794523,((52:1.7158191664811024,5:1.7158191664811024):9.323281738353623,(((80:5.953470479275354,81:5.953470479275354):3.296753693912623,(((23:6.725616067792514,(((104:0.8353800688846693,103:0.8353800688846693):1.012908608020412,(19:1.0946722011059202,67:1.0946722011059202):0.753616475799161):1.622390782097147,(9:0.7815614515174547,82:0.7815614515174547):2.6891180074847734):3.254936608790286):0.9294222305823636,18:7.655038298374878):0.27616182884998874,(45:5.783475988776892,(31:5.359276588076581,(38:4.764858097854604,35:4.764858097854604):0.5944184902219769):0.4241994007003109):2.147724138447975):1.3190240459631104):1.7631246618159473,(55:7.416318423865734,102:7.416318423865734):3.5970304111381903):0.02575206983080136):1.4217970531105042):1.2696223120628858,((((106:0.9330374275462612,(68:0.6711583277038573,(57:0.052338452440301865,98:0.052338452440301865):0.6188198752635554):0.2618790998424039):3.3078258247059305,(94:3.5750891386297248,(105:2.587008167556828,70:2.587008167556828):0.9880809710728968):0.6657741136224669):0.5818104680029128,(46:0.6155815969723113,(76:0.5416316554496388,51:0.5416316554496388):0.07394994152267254):4.207092123282793):6.198655164962493,((90:3.464910699630634,(58:0.7730035596537013,63:0.7730035596537013):2.6919071399769328):1.6463731460503652,((97:4.427736645512264,(44:0.5545494996570388,101:0.5545494996570388):3.8731871458552254):0.1087310357625908,71:4.536467681274855):0.574816164406144):5.910045039536598):2.7091913847905182):0.2318186751049005):0.817517663172735):1.5553391230217777,11:16.33519573130753):6.4445117980955295):4.093256808429484):5.057240366101418):8.21832079544945;
tree new_tree28 = (((((54:1.4545097508393772,99:1.4545097508393772):6.157353441914932,(75:0.3844325050900338,53:0.3844325050900338):7.227430687664275):15.857541405277722,((95:0.306075755995055,(10:0.05412571966158449,78:0.05412571966158449):0.2519500363334705):3.433527428330023,66:3.7396031843250777):19.729801413706955):7.386749871691727,(13:26.46642428715679,(72:18.319847463114034,((73:2.868493649493347,(30:1.8936854184894572,((29:0.33942486707606495,22:0.33942486707606495):0.0034882060180255192,37:0.34291307309409047):1.5507723453953668):0.9748082310038899):10.59570500388053,((27:3.2284971531295357,(((65:1.1737139559334018,107:1.1737139559334018):0.760393839283847,((79:1.7768232543914908,(50:0.8427574144074772,48:0.8427574144074772):0.9340658399840136):0.05697314177743151,((((20:0.5098622021730057,15:0.5098622021730057):0.20314195233006316,93:0.7130041545030689):0.07529593499398313,28:0.788300089497052):0.3781086224726262,87:1.1664087119696782):0.6673876841992441):0.10031139904832642):0.7273371786176839,24:2.6614449738349326):0.567052179294603):1.40700980219526,((12:0.18414431135833018,60:0.18414431135833018):0.25797093832039486,(77:0.0300249391491528,61:0.0300249391491528):0.41209031052957223):4.1933917056460706):8.82869169804908):4.855648809740156):8.146576824042757):4.389730182566968):1.6222508872762909,((((((56:6.382402838378204,49:6.382402838378204):8.60929215879614,(((96:1.3146128959745491,69:1.3146128959745491):2.805907576789065,(89:1.189807302298228,26:1.189807302298228):2.9307131704653857):7.839954560017947,(((108:3.9457440585139576,83:3.9457440585139576):4.894237134190385,((74:7.0966733598273875,34:7.0966733598273875):1.6481068899965043,17:8.744780249823892):0.09520094288045122):2.518538903351697,36:11.35852009605604):0.6019549367255213):3.0312199643927844):0.9337539544171793,((39:3.3187096187601344,6:3.3187096187601344):2.6187087855949733,88:5.937418404355108):9.988030547236416):4.525910895975089,((85:1.8097129347684204,92:1.8097129347684204):9.795940639749796,(2:5.182701001919851,((42:2.517293269186927,100:2.517293269186927):1.9141925689596326,16:4.43148583814656):0.7512151637732911):6.422952572598366):8.845706273048398):3.034758114456956,(64:3.4812515871613283,1:3.4812515871613283):20.004866374862242):5.732267440662429,(((((4:4.890275043147443,62:4.890275043147443):0.5559382347569093,33:5.446213277904352):4.142709274805464,((3:2.574524796476105,(40:1.9135098059250053,21:1.9135098059250053):0.6610149905510996):3.4904373680796157,86:6.064962164555721):3.5239603881540953):5.133974407214499,(((8:2.5863739967667243,7:2.5863739967667243):5.713820235160178,(91:5.707729631903997,((41:2.9690991306363212,32:2.9690991306363212):1.725505776647883,(25:0.599264390626494,43:0.599264390626494):4.095340516657711):1.013124724619793):2.592464600022905):5.356527249729494,59:13.656721481656396):1.066175478267919):11.390259606390432,((14:15.706083220889127,(47:14.986166048543547,((84:12.461440247360404,(((80:7.377784173837455,81:7.377784173837455):3.1161131880154844,(((23:5.059113415057091,((67:1.88002142240825,(19:1.712522477472945,(104:0.8163285334071877,103:0.8163285334071877):0.8961939440657574):0.16749894493530504):1.6502451505398434,(9:0.43114964386401733,82:0.43114964386401733):3.0991169290840763):1.5288468421089974):2.7273520706260497,18:7.786465485683141):0.2754148370688041,(45:6.252701364749929,(31:5.577359767112594,(38:3.86670432646874,35:3.86670432646874):1.7106554406438543):0.6753415976373347):1.8091789580020157):2.4320170391009945):1.4404902142916534,((52:1.7452775804289582,5:1.7452775804289582):8.280243156398578,(55:7.543647097170744,102:7.543647097170744):2.4818736396567918):1.9088668393170565):0.5270526712158112):1.5048154414697645,((((106:0.949056483229075,(68:0.6159756316165171,(57:0.4195349595807402,98:0.4195349595807402):0.19644067203577692):0.33308085161255785):2.6071326015309513,(70:3.0519019834833157,(105:2.387897247153336,94:2.387897247153336):0.6640047363299795):0.5042871012767107):1.6164224476805042,(76:0.6261503432927542,(46:0.3440887981404732,51:0.3440887981404732):0.282061545152281):4.546461189147776):7.188670285123742,((90:3.879142139059651,(58:0.7862750391244346,63:0.7862750391244346):3.0928670999352166):1.0577300911882843,(((44:0.3117463606812781,101:0.3117463606812781):4.352835211505392,71:4.66458157218667):0.18151422082573365,97:4.846095793012403):0.09077643723553219):7.424409587316337):1.604973871265896):1.0199103597133785):0.7199171723455802):0.10921918470653047,11:15.815302405595657):10.297854160719089):3.1052288363712535):3.26001995431405):4.36487984031825;
tree new_tree29 = (((((54:2.1478689147012475,99:2.1478689147012475):5.799839933979518,(75:0.4013941849786467,53:0.4013941849786467):7.546314663702119):17.92243832676899,((95:0.3195802305806196,(10:0.16977051785908895,78:0.16977051785908895):0.14980971272153062):3.5850192828350584,66:3.904599513415678):21.965547662034076):4.845387008782527,(13:27.030202456132738,(72:20.29497360702334,((73:5.902352234078278,(29:1.4102407428761865,((30:0.6617033785030344,22:0.6617033785030344):0.09066337921864587,37:0.7523667577216803):0.6578739851545062):4.492111491202092):8.155904997827442,(((((50:0.8799410065794943,48:0.8799410065794943):1.7951675654492778,((79:1.7578600941849805,(65:1.0925285393022366,107:1.0925285393022366):0.6653315548827439):0.8678269076577225,(((28:0.822002078743359,93:0.822002078743359):0.0010788724060717403,(20:0.7567490506678162,15:0.7567490506678162):0.06633190048161453):1.2708495148728507,87:2.0939304660222815):0.5317565358204215):0.049421570186069186):0.605081424336428,27:3.2801899963652):0.6011551782618971,24:3.8813451746270973):0.37535318192156986,((12:0.13305384899069012,60:0.13305384899069012):0.6928727896740523,(77:0.6805776321576611,61:0.6805776321576611):0.14534900650708138):3.4307717178839248):9.801558875357053):6.236716375117622):6.735228849109397):3.685331728099545):3.1958621599087422,((((((4:4.009952575621133,62:4.009952575621133):1.676554967210925,33:5.686507542832058):2.8835881597700217,((21:2.88243769298326,(3:2.2578393403214188,40:2.2578393403214188):0.6245983526618413):0.5917184677515337,86:3.4741561607347937):5.095939541867287):9.540000275289886,(((8:2.7004883009021543,7:2.7004883009021543):3.165932245210761,(91:3.0321642979440453,((32:1.9693760176575,(25:1.1414962161267834,43:1.1414962161267834):0.8278798015307165):0.47562904212804646,41:2.4450050597855464):0.5871592381584989):2.8342562481688702):8.740294546098731,59:14.606715092211646):3.50338088568032):7.945534027510611,(((14:15.10218947231824,11:15.10218947231824):1.4109053758870687,(47:15.647375878376906,((((80:7.8785913283834725,81:7.8785913283834725):1.7073544800008333,(((23:4.236171390065282,((((104:0.866875701736925,103:0.866875701736925):0.7006666017342457,(19:1.3690849536183203,9:1.3690849536183203):0.19845734985285035):0.7137571516304198,82:2.2812994551015904):0.45262799330438774,67:2.733927448405978):1.5022439416593039):2.2091523446571095,18:6.4453237347223915):1.9722576058266839,(45:7.81339274184289,(31:6.133834084620589,(38:5.727551194970831,35:5.727551194970831):0.40628288964975834):1.6795586572223007):0.6041885987061857):1.1683644678352305):3.4253099660926267,(84:12.40514003890865,((52:1.822281577864284,5:1.822281577864284):8.886289438541068,(55:8.478365463170958,102:8.478365463170958):2.230205553234395):1.6965690225032972):0.6061157355682827):1.5712099254733314,(((((68:0.8319078502246412,57:0.8319078502246412):0.17629621599192846,(98:0.5812345268180931,106:0.5812345268180931):0.4269695393984766):3.363663505067581,((70:2.5381474053816544,105:2.5381474053816544):0.5478206627913393,94:3.0859680681729937):1.2858995031111569):1.0289665485800317,(46:0.6537769397549588,(51:0.46214660463475926,76:0.46214660463475926):0.1916303351201995):4.747057180109223):7.505844099997942,(71:5.154693682158816,(((44:0.3255010299829219,101:0.3255010299829219):4.632884538438427,97:4.958385568421349):0.03207191737698256,(90:3.1093551572703877,(58:0.599576177604432,63:0.599576177604432):2.5097789796659558):1.8811023285279438):0.16423619636048414):7.751984537703309):1.6757874800881396):1.0649101784266417):0.8657189698284036):5.809322999622978,(64:9.95424051423712,1:9.95424051423712):12.368177333591166):3.7332121575742896):4.4519099133574755,((((56:7.7164494067205665,49:7.7164494067205665):4.986273546341956,(((96:3.003446434385279,69:3.003446434385279):1.955215664452469,(89:1.242303202940111,26:1.242303202940111):3.716358895897637):7.411048838367425,(((108:5.823324297175337,83:5.823324297175337):3.4066887716756193,((74:7.852317665464826,34:7.852317665464826):1.2782940666866054,17:9.130611732151431):0.09940133669952544):0.38601020958134313,36:9.6160232784323):2.753687658772874):0.3330120158573493):2.141567532280863,((39:4.3775196605746665,6:4.3775196605746665):1.8218656404554352,88:6.199385301030102):8.644905184313284):6.509410903139532,((85:1.8895599068204718,92:1.8895599068204718):10.22815073421196,(2:5.411368750325698,((42:1.4260722718321128,100:1.4260722718321128):2.768714172701862,16:4.194786444533975):1.2165823057917233):6.706341890706733):9.235990747450487):9.153838530277135):3.4038564253809724):5.37509946534561;
tree new_tree30 = (((((54:1.212224564704022,99:1.212224564704022):6.51224154159906,(75:1.088227085635879,53:1.088227085635879):6.636239020667203):19.51886873838342,((78:0.31060355963772873,(10:0.1670640398010539,95:0.1670640398010539):0.14353951983667484):2.8968127146137035,66:3.207416274251432):24.035918570435072):3.516873114197285,(13:26.270952634804335,(72:19.72490924624009,((73:5.7365613974608305,(29:1.3706285707588504,((37:0.6431168298925988,22:0.6431168298925988):0.15473342757682607,30:0.7978502574694248):0.5727783132894255):4.365932826701981):7.926814245643046,((((65:0.7184232916728279,107:0.7184232916728279):2.816558679252025,(79:2.4737145754285894,(27:1.9251213725777458,((50:0.9461769247869564,48:0.9461769247869564):0.6762812008176334,(((28:0.7989129090477073,93:0.7989129090477073):0.015914929100283248,(20:0.7354927695710529,15:0.7354927695710529):0.07933506857693762):0.18411083899851433,87:0.9989386771465049):0.6235194484580849):0.30266324697315605):0.5485932028508436):1.0612673954962633):0.23734031957357393,24:3.7723222904984266):0.9034319616123594,((12:0.2619416228381391,60:0.2619416228381391):0.7786868883414853,(77:0.43349617653002415,61:0.43349617653002415):0.6071323346496001):3.6351257409311617):8.987621390993091):6.0615336031362155):6.546043388564243):4.489255324079455):1.0201871248466716,(((14:19.26170883989588,(((((52:2.240690977295831,5:2.240690977295831):9.769575884960748,(55:7.833315881778699,102:7.833315881778699):4.17695098047788):0.7116789491800137,(((80:7.657290024107172,81:7.657290024107172):2.9761041643770243,(((18:5.805031603637793,(((19:1.3306288041275764,9:1.3306288041275764):0.9669970951833888,((104:0.8740759061987726,103:0.8740759061987726):0.64943579055509,67:1.5235116967538627):0.7741142025571026):0.48603222469379714,82:2.7836581240047624):3.0213734796330303):0.22696174864900875,23:6.0319933522868014):2.0623008092307513,(45:7.014817884366169,(31:5.3308768926680905,(38:4.965434959527523,35:4.965434959527523):0.36544193314056717):1.683940991698078):1.0794762771513842):2.5391000269666435):1.6518164155655342,84:12.28521060404973):0.436735207386862):2.0880098688233666,((((106:0.9798846794720644,((68:0.05333801791343537,57:0.05333801791343537):0.8169436654528052,98:0.8702816833662406):0.1096029961058238):2.979858084311905,((105:2.3801335458052377,94:2.3801335458052377):0.13056326934161255,70:2.5106968151468503):1.449045948637119):1.289387633283979,(51:0.6354130364322531,(46:0.4310962849218841,76:0.4310962849218841):0.204316751510369):4.613717360635695):7.295012871445702,(71:5.0099037841351794,(((44:0.34990319419316085,101:0.34990319419316085):3.574741955329966,97:3.924645149523127):0.700506558929634,(90:2.2947887659814983,(58:0.5109699153173073,63:0.5109699153173073):1.783818850664191):2.330362942471263):0.3847520756824183):7.534239484378471):2.2658124117463085):0.56937285579947,(47:14.677984930116457,11:14.677984930116457):0.7013436059429718):3.8823803038364524):4.028979244937034,(((((4:2.136214644552582,62:2.136214644552582):1.7111412796720655,33:3.8473559242246473):4.520104545408122,(21:3.2993278811591473,((86:1.9649088408003494,40:1.9649088408003494):0.8325268642741428,3:2.7974357050744922):0.5018921760846551):5.068132588473622):9.233942051087736,(((8:2.6246344384204767,7:2.6246344384204767):3.0770045542171363,(91:4.088243278204884,((32:1.6619115294756202,41:1.6619115294756202):0.7656392085722441,(25:2.0553729904822924,43:2.0553729904822924):0.37217774756557187):1.66069254015702):1.6133957144327287):6.5942965145237045,59:12.295935507161317):5.305467013559188):4.456322474579629,(64:8.304066761460875,1:8.304066761460875):13.753658233839259):1.232963089532781):2.9049065078139407,((((56:7.660018006416659,49:7.660018006416659):3.693339226372003,(((96:2.9190827981018566,69:2.9190827981018566):1.8159351787500069,(89:2.3694256812510313,26:2.3694256812510313):2.365592295600832):5.372115031988538,((17:8.970751756074739,((74:6.68489249644938,34:6.68489249644938):1.9192204378230846,(108:2.9433732717939614,83:2.9433732717939614):5.660739662478504):0.36663882180227425):0.3751675907318841,36:9.345919346806623):0.7612136620337786):1.2462242239482606):3.0739728203480183,((39:4.254559759495613,6:4.254559759495613):1.7706913599725196,88:6.025251119468132):8.402078933668548):8.279988045483135,((85:3.1026637286985377,92:3.1026637286985377):7.0159849767205,(2:4.006754657305444,((42:2.3356658406086455,100:2.3356658406086455):1.5889558741549559,16:3.9246217147636013):0.08213294254184245):6.1118940481135935):12.588669393200778):3.4882764940270405):5.584800491083605):11.8386867840595;
tree new_tree31 = (((((54:2.107514412435656,99:2.107514412435656):6.425837098576313,(75:1.202183311796477,53:1.202183311796477):7.331168199215491):18.572214602207428,((78:0.4243060492251989,(10:0.2140696143048042,95:0.2140696143048042):0.21023643492039468):6.109432538149812,66:6.5337385873750105):20.571827525844384):6.995556892347047,(13:29.09620620220328,(72:21.569067175407298,((29:2.4952817838687116,(73:2.0268083813763327,((37:0.29810680661108235,22:0.29810680661108235):0.5284882893976969,30:0.8265950960087792):1.2002132853675533):0.4684734024923789):12.466199507945781,(((79:3.8824352440158068,((27:3.393634319632767,((50:0.784509513410226,48:0.784509513410226):0.3698496334693555,(((28:0.8825729294127255,(20:0.6737234199498483,15:0.6737234199498483):0.20884950946287717):0.039458910239668965,93:0.9220318396523944):0.04530460386332691,87:0.9673364435157213):0.18702270336386018):2.239275172753185):0.22573947378417758,(65:0.7936546548556991,107:0.7936546548556991):2.8257191385612455):0.2630614505988622):0.2849145345509907,24:4.1673497785667974):1.0096588411416345,((12:0.4732147392567996,60:0.4732147392567996):0.4585389355246805,(77:0.6988174222552023,61:0.6988174222552023):0.2329362525262778):4.245254944926952):9.784472672106062):6.6075858835928045):7.527139026795982):5.004916803363162):0.5732796694911286,((((((62:4.032734907860005,33:4.032734907860005):0.21750582561847054,4:4.250240733478476):5.777664821588752,((21:5.398717438700464,3:5.398717438700464):1.0428006560745873,(86:2.955842602733284,40:2.955842602733284):3.4856754920417674):3.586387460292177):9.416668701470641,(((8:1.8308484444472917,7:1.8308484444472917):4.4678509146408025,(91:2.88322271268286,(43:2.4766187671981545,((32:1.9558365697063573,41:1.9558365697063573):0.3147695760974849,25:2.2706061458038422):0.2060126213943123):0.40660394548470524):3.4154766464052346):6.94532715470138,59:13.244026513789475):6.200547742748395):6.2850523126099205,((((84:14.25734277188928,(((80:8.332488835287231,81:8.332488835287231):1.9706125884251087,(((18:6.469949068737403,((82:2.1158832505466068,((104:0.9839303158570822,103:0.9839303158570822):0.11156037042379596,67:1.0954906862808782):1.0203925642657286):0.5271382411558552,(19:1.4699686891023793,9:1.4699686891023793):1.1730528026000826):3.826927577034941):0.3010485764983697,23:6.770997645235773):2.170909324541671,(45:6.631492232899264,(31:6.158479683152777,(38:5.485402011168241,35:5.485402011168241):0.6730776719845357):0.4730125497464872):2.3104147368781796):1.3611944539348961):3.707971902406788,((52:2.475330135919175,5:2.475330135919175):10.792619708933554,(55:8.727887486354415,102:8.727887486354415):4.540062358498313):0.7431234812663998):0.2462694457701513):3.02038282680906,((((106:1.082495578997668,((68:0.25833298209134886,57:0.25833298209134886):0.465170152119956,98:0.7235031342113049):0.35899244478636316):3.7347704956652317,((105:2.629374756778884,94:2.629374756778884):1.168647461902486,70:3.79802221868137):1.01924385598153):0.9815392005351216,(51:0.7019517879858921,(46:0.4762395334129344,76:0.4762395334129344):0.22571225457295768):5.09685348721213):8.512484872047235,(((44:1.528437926190389,101:1.528437926190389):1.1150598612601734,97:2.6434977874505625):2.891029704551757,(71:5.222755041178416,(90:2.535092900163367,(58:2.2051975199954996,63:2.2051975199954996):0.32989538016786746):2.6876621410150485):0.3117724508239039):8.776762655242937):2.9664354514530817):1.753233311084891,(47:16.22334620045819,(14:16.21502420469106,11:16.21502420469106):0.008321995767133217):2.8076127093250385):5.3365919769428025,(64:9.277997049003542,1:9.277997049003542):15.089553837722491):1.3620756824217573):3.2091005380391806,((((56:11.211273279351733,49:11.211273279351733):1.3309771188241282,(((96:3.0246005308102846,69:3.0246005308102846):2.2062558483078996,(89:3.769060085288496,26:3.769060085288496):1.4617962938296882):6.3775383675432105,(((108:3.251595438530071,83:3.251595438530071):6.407370554569097,36:9.658965993099168):0.8378667996305165,((74:7.6401679181925966,34:7.6401679181925966):1.3086960991813887,17:8.948864017373985):1.5479687753556988):1.1115619539317105):0.9338556515144667):3.2179174494258866,((39:2.1064022678088503,6:2.1064022678088503):3.4660418411718994,88:5.57244410898075):10.187723738621):9.32499979262816,((85:2.015050758283134,92:2.015050758283134):10.904075630465696,((42:2.2710440001143124,100:2.2710440001143124):4.670333386501277,(2:4.335597590686653,16:4.335597590686653):2.6057797959289353):5.977749002133242):12.166041251481078):3.853559466957062):5.735675567870601):8.23572511256116;
tree new_tree32 = ((((((75:0.08859644179472784,53:0.08859644179472784):0.6659235081548184,99:0.7545199499495462):2.084412426519088,54:2.8389323764686343):21.667137517690133,((78:0.38361396531600017,(10:0.358037224057471,95:0.358037224057471):0.025576741258529156):1.528913155949997,66:1.9125271212659973):22.593542772892768):6.324664293538316,(13:24.689763645942943,(72:19.500535998565677,(((((37:0.13547735461798766,30:0.13547735461798766):0.001432008744394364,22:0.13690936336238202):1.6549777577343043,73:1.7918871210966865):0.42376574261045175,29:2.215652863707138):11.310982393637323,(((79:3.6204423519229723,((27:3.0681757202472553,((50:0.6790097247440264,48:0.6790097247440264):0.3646432953858888,(((93:0.6981008081423096,(15:0.6091115437198183,20:0.6091115437198183):0.08898926442249122):0.015648096502748565,28:0.7137489046450581):0.30031350130881107,87:1.0140624059538692):0.029590614176046026):2.0245227001173403):0.506213510501587,(65:0.09296358992350139,107:0.09296358992350139):3.481425640825341):0.04605312117412996):1.0574606010304617,24:4.677902952953434):1.1514250458092175,((12:0.17316292883798212,60:0.17316292883798212):2.8761992335438586,(77:0.31952667084926234,61:0.31952667084926234):2.7298354915325787):2.7799658363808106):7.69730725858181):5.973900741221216):5.189227647377265):6.14097054175414):0.8742104020160752,(((64:9.541986205272563,1:9.541986205272563):14.692798643550043,((47:19.925947700830665,(((84:12.583623487794975,((((((18:4.81306148222843,(((19:1.0502639529082816,((104:0.8895687694054769,67:0.8895687694054769):0.1008614327996068,103:0.9904302022050837):0.05983375070319785):0.16228558875626753,9:1.212549541664549):1.3349890435778236,82:2.5475385852423726):2.2655228969860572):0.3830350613156046,23:5.1960965435440345):0.9669582490162538,(45:5.310492363625745,(31:4.983348439124833,(38:4.513570911075292,35:4.513570911075292):0.46977752804954065):0.3271439245009118):0.8525624289345437):3.2486625049153144,80:9.411717297475603):0.41704417810200667,81:9.82876147557761):2.5905786462339453,((52:2.631238307903037,5:2.631238307903037):7.680597549611655,(55:5.478251105141932,102:5.478251105141932):4.833584752372761):2.107504264296862):0.16428336598342064):0.8442097193404763,((((106:3.024862573848702,((68:0.43347408316528885,57:0.43347408316528885):0.1974167761189028,98:0.6308908592841916):2.3939717145645103):1.3345464848654731,((105:3.7142288299759145,70:3.7142288299759145):0.008834753630615033,94:3.7230635836065296):0.6363454751076456):0.88327529560057,(51:0.6346327358321628,(46:0.49919219820614336,76:0.49919219820614336):0.13544053762601949):4.608051618482582):6.840197765587085,(((90:2.832367950013247,(58:1.1636576374528667,63:1.1636576374528667):1.6687103125603802):1.934718715326556,(71:4.719831939813131,(44:2.1916712092674824,101:2.1916712092674824):2.528160730545649):0.047254725526671315):0.23666485136456572,97:5.0037515167043685):7.079130603197462):1.3449510872336212):2.676651573272805,(11:14.659960055283236,14:14.659960055283236):1.4445247251250208):3.821462920422409):2.2620992472696635,((((62:0.7259171829528976,4:0.7259171829528976):2.972723443093605,33:3.698640626046503):2.494481441388821,(((86:1.1998043817740107,40:1.1998043817740107):3.681161628638291,3:4.880966010412302):0.5933199078169524,21:5.4742859182292545):0.7188361492060693):8.638486795995876,(((8:3.2561662511917087,7:3.2561662511917087):3.7460803040833133,(91:3.6628530366398224,(43:2.2391044096490456,((25:1.7682666164792,41:1.7682666164792):0.16026609242640744,32:1.9285327089056075):0.3105717007434381):1.4237486269907769):3.3393935186351995):3.2857639991380516,59:10.288010554413074):4.543598309018126):7.356438084669129):2.0467379007222775):1.9286410015914228,((((56:11.241623221659484,49:11.241623221659484):0.8680657178187552,(((96:2.3717570312981944,69:2.3717570312981944):2.5695233649663325,(89:3.5591993726987043,26:3.5591993726987043):1.3820810235658225):5.791556597692231,(((108:4.650224307994672,83:4.650224307994672):3.676642392316544,36:8.326866700311216):0.5558725040427515,((74:6.088392551478342,34:6.088392551478342):1.677554672505658,17:7.765947223984):1.1167919803699675):1.8500977896027901):1.3768519455214818):2.275846126729414,((39:2.916236748907931,6:2.916236748907931):1.096467388985733,88:4.012704137893664):10.37283092831399):9.715317556661903,((85:1.8218020061451874,92:1.8218020061451874):9.858345640715628,((42:3.8714918984517612,100:3.8714918984517612):2.4041888487278382,(2:3.51651549131959,16:3.51651549131959):2.7591652558600095):5.404466899681216):12.420704976008741):2.0625732275444726):5.5415187392991285):6.52304440674364;
tree new_tree33 = (((((54:0.7746133726668707,99:0.7746133726668707):2.194336223670303,(75:0.7206055675574956,53:0.7206055675574956):2.248344028779678):18.382757455467377,((78:1.1003722427663098,(95:1.0628456662870438,10:1.0628456662870438):0.03752657647926605):0.8997446574219659,66:2.0001169001882757):19.351590151616275):10.891010872742417,(13:26.361028430621506,(72:17.55642141658414,((((29:1.8739518380072853,(37:0.0388376932814144,30:0.0388376932814144):1.8351141447258708):0.7767964086628028,73:2.650748246670088):1.136819523658298,22:3.787567770328386):8.646447982556317,(((65:0.8849363748368165,107:0.8849363748368165):2.4947629382437504,((79:1.3135120139187797,24:1.3135120139187797):1.7291218699752378,((87:0.9409030986945298,(50:0.8018815482433408,48:0.8018815482433408):0.13902155045118902):0.442052909462351,(((93:0.7300723785167849,28:0.7300723785167849):0.048600251415791274,(15:0.1455252669177597,20:0.1455252669177597):0.6331473630148164):0.3127775358107494,27:1.0914501657433255):0.29150584241355526):1.6596778757371367):0.33706542918654936):1.927610678313687,(((77:0.18109343214211987,60:0.18109343214211987):0.3796316338755125,12:0.5607250660176324):2.303634688053296,61:2.8643597540709282):2.4429502373233256):7.1267057614904505):5.1224056636994355):8.804607014037366):5.88168949392546):1.213719212023065,(((64:4.6117785097001756,1:4.6117785097001756):21.36689607612779,((47:19.035312886248363,(11:16.969517680831,(14:15.35885967853051,(((52:1.2147200069417017,5:1.2147200069417017):13.257807894801648,((55:5.729143653459092,102:5.729143653459092):7.530612291418926,(84:12.988120163429986,(((((23:5.033489724254435,(((103:0.3299314492614055,9:0.3299314492614055):1.4430520215853724,(19:1.2915700673652493,(104:0.9303091756365851,67:0.9303091756365851):0.36126089172866416):0.4814134034815285):0.12061291249917838,82:1.8935963833459561):3.139893340908479):0.8544188298803714,18:5.887908554134807):0.2247225456194082,(45:5.706502584907553,(38:5.218160851828746,(31:4.72028310556141,35:4.72028310556141):0.4978777462673367):0.4883417330788067):0.406128514846662):0.622181033859107,80:6.734812133613322):1.1769842766143928,81:7.911796410227715):5.076323753202272):0.27163578144803147):1.212771956865332):0.6060610596647997,((((106:1.8960224362926812,(68:0.7119117559320459,(98:0.6874571822049754,57:0.6874571822049754):0.024454573727070494):1.1841106803606354):3.2573252986670704,((105:1.5478058567248378,70:1.5478058567248378):0.17837200736130843,94:1.7261778640861463):3.4271698708736054):0.32944069863714454,(46:0.6636976000164593,(76:0.6216333423670864,51:0.6216333423670864):0.04206425764937283):4.819090833580437):7.153464648660535,((97:5.262763397006781,((90:2.672419824798046,(58:0.9879348541115968,63:0.9879348541115968):1.6844849706864493):2.263570637193262,(44:0.9249434938352529,101:0.9249434938352529):4.011046968156055):0.3267729350154731):0.9283059541855359,71:6.191069351192317):6.445183731065114):2.4423358791507184):0.2802707171223613):1.6106580023004895):2.0657952054173627):4.168900632925098,((((86:1.2547529361662755,40:1.2547529361662755):2.076531427726205,3:3.3312843638924803):4.20299714943936,(((62:3.848208164327353,33:3.848208164327353):0.19063466766982629,4:4.038842831997179):3.3229430519310883,21:7.361785883928268):0.17249562940357333):7.17115919236846,(((8:3.40529191791024,7:3.40529191791024):2.9312873961907164,(91:3.0917240212931403,(41:2.661209773804845,((32:1.849249563225876,25:1.849249563225876):0.13398218684584906,43:1.9832317500717251):0.6779780237331199):0.43051424748829525):3.244855292807816):4.422600804388472,59:10.759180118489429):3.9462605872108725):8.49877281347316):2.7744610666545064):0.8668791860997231,((((56:12.337692753683873,(((96:2.821342660820931,69:2.821342660820931):1.9271028135623283,(89:2.4196245082272525,26:2.4196245082272525):2.3288209661560066):6.4759332127899745,(((108:4.9191531184238615,83:4.9191531184238615):3.4713783684013793,((74:4.685639176697069,34:4.685639176697069):2.578674637157217,17:7.264313813854286):1.126217672970955):1.2737397602841547,36:9.664271247109395):1.5601074400638382):1.1133140665106396):0.4362868744954014,49:12.773979628179275):2.684274599809413,((39:2.566521205024449,6:2.566521205024449):7.540460868538634,88:10.106982073563083):5.3512721544256046):8.538085291788088,((85:1.9052367627999278,92:1.9052367627999278):9.717468552082124,((42:1.4620058933793034,100:1.4620058933793034):5.101088027250299,(2:3.6775646137276223,16:3.6775646137276223):2.88552930690198):5.0596113942524505):12.373634204894723):2.849214252150915):6.610883364642341):6.83187363015083;
tree new_tree34 = (((((54:0.7538222216431764,99:0.7538222216431764):1.8858885776568286,(75:0.7012640228433609,53:0.7012640228433609):1.938446776456644):20.8438888504445,((78:0.9599255696678013,(95:0.11797963083786499,10:0.11797963083786499):0.8419459388299363):0.9865068293173922,66:1.9464323989851935):21.53716725075931):5.767393253579542,(13:25.65348045561816,(72:17.51995318028912,((((22:0.6694057565879521,(37:0.03779526311571021,30:0.03779526311571021):0.6316104934722419):1.5062980751236945,29:2.1757038317116466):3.5104398414316806,73:5.686143673143327):6.540733059343795,(((65:2.95574399463379,107:2.95574399463379):1.1042161598779736,((((28:0.1889904177897978,20:0.1889904177897978):0.2697782539258731,15:0.45876867171567093):0.1668161918401334,93:0.6255848635558043):2.5264769901135375,((27:2.1213185201166946,((87:0.9696003845955268,(50:0.5524151429455045,48:0.5524151429455045):0.41718524165002224):1.137963895779313,79:2.10756428037484):0.013754239741854857):0.017073796524433416,24:2.138392316641128):1.013669537028214):0.9078983008424215):1.370452325190211,(((77:0.09396842921405119,60:0.09396842921405119):0.7656188178043166,12:0.8595872470183679):0.4318159355743938,61:1.2914031825927617):4.139009297109213):6.796464252785148):5.293076447801999):8.133527275329037):3.5975124477058884):3.9359016164082163,(((64:4.487995230368331,1:4.487995230368331):20.665420810066884,((((56:11.371311517917398,(((96:3.122498735323595,69:3.122498735323595):2.3165828032695996,(89:4.3671062483213605,26:4.3671062483213605):1.0719752902718342):5.484027172270814,(((108:6.6279975677152905,83:6.6279975677152905):2.711820601666389,((74:4.941232218480453,34:4.941232218480453):1.6162430331985842,17:6.557475251679037):2.7823429177026426):0.7477049684356274,36:10.087523137817307):0.8355855730467017):0.44820280705338966):1.0666286161509788,49:12.437940134068377):6.0028213530698515,((39:3.594354365254271,6:3.594354365254271):1.465728859999437,88:5.060083225253708):13.38067826188452):3.794036217898384,((85:1.854098909169942,92:1.854098909169942):5.7434029405522615,(2:4.725784946833567,((42:2.864175647315521,100:2.864175647315521):0.7146806249589153,16:3.5788562722744364):1.1469286745591307):2.871716902888637):14.63729585531441):2.9186183353986017):4.6262036444543,((47:17.82643661131879,(14:16.535908912225413,(11:15.66487629629664,(((52:1.1821160938064588,5:1.1821160938064588):12.988957930893267,((((68:1.9844598902589738,(106:1.789094628185715,(98:0.10550352288248688,57:0.10550352288248688):1.6835911053032282):0.19536526207325888):3.030568478142101,((94:1.5231938570370627,70:1.5231938570370627):0.3443550733778864,105:1.867548930414949):3.147479437986126):0.918595217411351,(51:0.6458835039487683,(46:0.4890183150818141,76:0.4890183150818141):0.15686518886695416):5.2877400818636575):4.344133467385158,((97:5.107204975275292,((90:2.87152109753497,(58:0.8957858358890911,63:0.8957858358890911):1.9757352616458788):0.97487238347636,(44:0.00862097228040175,101:0.00862097228040175):3.8377725087309282):1.260811494263962):0.9398902614507207,71:6.047095236726013):4.230661816471572):3.8933169715021414):0.2444598270752767,((55:4.873354944075596,102:4.873354944075596):8.030500111255233,(84:12.639510163447587,((81:5.8099960482232085,80:5.8099960482232085):1.8894423523984543,(((23:5.025327971656315,18:5.025327971656315):0.15061625620769448,((((19:1.25313209004245,(104:0.6082971625715603,67:0.6082971625715603):0.6448349274708898):0.14405904638422418,9:1.3971911364266743):0.519029608584157,103:1.9162207450108313):0.5886634311492003,82:2.5048841761600316):2.671060051703978):0.7726196858183005,(45:5.498982049448107,(31:2.8051810249646354,(38:0.8973221493819339,35:0.8973221493819339):1.9078588755827015):2.6938010244834714):0.44958186423420354):1.7508744869393524):4.940071762825925):0.2643448918832405):1.5116787964441745):1.2493424445216377):0.8710326159287725):1.2905276990933778):5.518151189637344,((((86:2.0327762342338067,40:2.0327762342338067):0.32205078317454294,3:2.3548270174083497):4.9772292435251195,(((4:1.9174342052812763,33:1.9174342052812763):2.0130033315789033,62:3.9304375368601794):3.2337529949637305,21:7.16419053182391):0.16786572910955933):5.208849119518935,(((8:4.04425934186967,7:4.04425934186967):2.12224186340712,(91:3.7543004244345344,(41:2.589781089166446,((32:1.4751406825231368,25:1.4751406825231368):0.4548597752862742,43:1.930000457809411):0.6597806313570351):1.1645193352680883):2.412200780842255):4.962772280425478,59:11.129273485702267):1.411631894750137):10.80368242050373):6.43503188393338):3.407274834842749):6.04495432785136;
tree new_tree35 = (((((64:4.546172324176669,1:4.546172324176669):22.848619528192724,((((56:11.714126299283835,(((96:2.280607315900224,69:2.280607315900224):4.377541839926999,(89:2.9068968342043435,26:2.9068968342043435):3.7512523216228795):4.456646139513394,(((108:7.0381437028000065,83:7.0381437028000065):1.9456689442716968,((74:5.607877533207243,34:5.607877533207243):2.075466015650793,17:7.683343548858036):1.300469098213667):0.39010689602588045,36:9.373919543097584):1.7408757522430331):0.5993310039432185):0.2063710638045002,49:11.920497363088336):6.759308475896576,((39:4.338058919023029,6:4.338058919023029):0.7876172762235223,88:5.125676195246552):13.55412964373836):4.357721968058712,((85:1.0740468460706276,92:1.0740468460706276):5.736625520775788,(2:4.19528278063821,((42:1.5561824732818115,100:1.5561824732818115):2.069065884186882,16:3.625248357468694):0.570034423169516):2.615389586208206):16.22685544019721):4.3572640453257705):2.1509716410410817,((14:17.28677073415499,(47:16.750260994750626,(11:15.552640246210451,(((52:1.6665757063316464,5:1.6665757063316464):12.688195461654082,((((57:1.513359251339076,106:1.513359251339076):0.3304637297927664,(98:0.6522310746626556,68:0.6522310746626556):1.1915919064691867):3.23621431906705,(((94:1.5429387514410293,70:1.5429387514410293):0.34881888770454283,105:1.8917576391455722):0.9123009509261566,(51:1.2122411479722859,(46:0.33865992600617234,76:0.33865992600617234):0.8735812219661135):1.5918174420994429):2.2759787101271636):5.685830552514096,(((90:4.575780891664339,(58:0.9073977503256453,63:0.9073977503256453):3.6683831413386936):1.447238032560743,(97:3.8962536040467572,(44:0.008732724429709373,101:0.008732724429709373):3.887520879617048):2.1267653201783245):0.10246374581959028,71:6.125482670044672):4.640385182668316):3.5889033152727396):0.591828492007302,(84:13.02139718738752,((55:6.745613934330002,102:6.745613934330002):6.057739979105257,(((81:7.406885323301231,80:7.406885323301231):0.3923595448214501,((((82:1.6961617288703215,(19:1.5853963602841372,(104:0.5438040325135642,67:0.5438040325135642):1.041592327770573):0.11076536858618424):0.9523916896926115,(103:0.0685906901848249,9:0.0685906901848249):2.579962728378108):2.6450495647880516,23:5.293602983350985):0.663535506613135,(45:5.095814978042496,(31:2.980121317498786,(38:0.9089539787804263,35:0.9089539787804263):2.0711673387183596):2.1156936605437098):0.8613235119216238):1.8421063781585616):1.9852474695115667,18:9.784492337634248):3.0188615758010116):0.21804327395225975):1.9252024726055108):0.6060405862174214):1.1976207485401744):0.5365097394043659):7.971082608164814,((((86:2.077959462867326,40:2.077959462867326):1.3606298656172169,3:3.438589328484543):3.988511089807652,(((4:1.5853968513434589,33:1.5853968513434589):2.330315198325361,62:3.9157120496688202):3.341346625554725,21:7.257058675223545):0.1700417430686496):5.276370515666867,(((8:3.7073496318802315,7:3.7073496318802315):1.4174987871362825,(91:3.969088035745078,((41:1.1344732207353858,(43:0.37633062138665796,25:0.37633062138665796):0.7581425993487279):1.3377229195080549,32:2.4721961402434407):1.4968918955016375):1.1557603832714358):3.523141943147042,59:8.647990362163556):4.055480571795506):12.554382408360743):4.287910151090671):1.8293548345842012,(13:25.302911928530975,(72:17.38745131065982,((((22:0.8166983229769685,(37:0.019648998001462182,30:0.019648998001462182):0.7970493249755064):1.3872087753202043,29:2.2039070982971727):4.593260677130239,73:6.797167775427412):5.456471989557699,((((79:2.1106223523167347,27:2.1106223523167347):0.05548956829421536,((87:1.477768048066224,(50:1.3468946239424733,48:1.3468946239424733):0.1308734241237508):0.012163551785419724,24:1.4899315998516438):0.6761803207593062):1.5570280571570025,((28:0.8864123617290727,((93:0.33728981291372223,20:0.33728981291372223):0.08035917994978842,15:0.41764899286351065):0.468763368865562):2.3065091160570175,(65:2.994714596625921,107:2.994714596625921):0.1982068811601687):0.5302184999818627):1.7776659850001044,(((77:0.09518652545542337,60:0.09518652545542337):1.0529337583448228,12:1.1481202838002462):0.1600231314000975,61:1.3081434152003437):4.192662547567713):6.752833802217054):5.133811545674709):7.915460617871155):6.0722063994637026):0.9477276716324496,(((54:1.8094522698636586,99:1.8094522698636586):0.8644766368350829,(75:0.35431792294798986,53:0.35431792294798986):2.3196109837507515):16.237068574289964,((78:1.1828925235399357,(95:0.16031770263082576,10:0.16031770263082576):1.02257482090911):0.788771136722257,66:1.9716636602621926):16.939333820726514):13.411848518638422):8.36936521427062;
tree new_tree36 = (((((54:0.8337528096619071,99:0.8337528096619071):1.8475560555082853,(75:0.4209682124851735,53:0.4209682124851735):2.2603406526850187):14.557460279974288,((10:1.0419750069200153,(95:0.16076017437519036,78:0.16076017437519036):0.881214832544825):0.8701328944070765,66:1.9121079013270919):15.326661243817389):15.103368397237553,(13:25.372747158170604,(72:18.055784477825714,((((22:1.0217947354626038,(37:0.8937237491042997,30:0.8937237491042997):0.12807098635830405):1.188195076110761,29:2.2099898115733647):8.597739640613616,73:10.807729452186981):2.5557888240401976,((((27:2.142533801293423,79:2.142533801293423):0.029556519109150248,((87:1.4818466407310644,(50:1.0068731273367777,48:1.0068731273367777):0.47497351339428673):0.4042223397485325,24:1.886068980479597):0.2860213399229763):1.5039787478325741,(107:2.3635242603352786,((28:0.8888588315666788,((93:0.05734923580204043,15:0.05734923580204043):0.29437763016699425,20:0.3517268659690347):0.5371319655976441):1.163051665976275,65:2.051910497542954):0.3116137627923248):1.3125448078998687):2.7802992233079786,((61:0.6684212865308876,77:0.6684212865308876):3.514762949611696,(12:0.36069411908625365,60:0.36069411908625365):3.8224901170563297):2.2731840554005425):6.907149984684053):4.692266201598535):7.31696268034489):6.9693903842114295):0.2720205086282306,(((64:2.539214816234903,1:2.539214816234903):25.167994335654612,((((56:11.746456914133569,49:11.746456914133569):0.20694064135638257,(((96:2.4798206971855206,69:2.4798206971855206):6.603341810554747,(89:2.9149197767229262,26:2.9149197767229262):6.168242731017341):1.8839776116051787,(((108:6.660542618097042,83:6.660542618097042):2.376739886456943,((74:5.623355096280955,34:5.623355096280955):1.5148724268336178,17:7.138227523114573):1.8990549814394129):0.362508757409973,36:9.399791261963959):1.5673488573814875):0.9862574361445056):4.588546245517639,((39:4.350031823234841,6:4.350031823234841):0.4328113956473789,88:4.78284321888222):11.75910058212537):7.963971764841215,((85:1.0770111810985847,92:1.0770111810985847):6.748436935377161,(2:4.206861627263317,((42:2.8403438794202116,100:2.8403438794202116):0.9401368859775441,16:3.7804807653977557):0.4263808618655611):3.6185864892124293):16.68046744937306):3.201293586040709):1.3263824581423123,((14:20.29671969378751,(11:19.14898292490389,(47:15.789486043304573,((84:13.057335828180266,(55:6.764231613571617,102:6.764231613571617):6.293104214608649):1.8821482839949102,(((52:1.6711754021094378,5:1.6711754021094378):12.34100370404389,(((51:1.990778298424995,(46:0.13293617777810188,76:0.13293617777810188):1.8578421206468931):3.0073302685695986,(((94:1.5471972131679288,70:1.5471972131679288):0.02890676428199468,105:1.5761039774499235):2.0074060555571305,((57:0.8848580481484423,106:0.8848580481484423):0.9640538255846096,(98:0.6765176392713054,68:0.6765176392713054):1.1723942344617466):1.734598159274002):1.4145985339875398):5.797472737509544,(((90:3.1936447377059762,(58:0.6360164581906336,63:0.6360164581906336):2.5576282795153427):2.8459975265870447,71:6.039642264293021):0.10274654248897175,(97:5.155351191270779,(44:0.008756826470519969,101:0.008756826470519969):5.14659436480026):0.9870376155112135):4.653192497722145):3.21659780164919):0.6379874831299883,(((81:6.708378599350232,80:6.708378599350232):0.7865135492546314,((((104:2.0923514788280446,(82:1.7828814284954615,(19:1.6880466046533527,67:1.6880466046533527):0.09483482384210884):0.3094700503325831):0.39128245104243087,(103:0.11404114216808801,9:0.11404114216808801):2.3695927877023877):2.2654719503933802,23:4.749105880263856):1.2854617565425546,(45:5.556308770929249,(31:3.933967062815226,(38:2.987129074024223,35:2.987129074024223):0.9468379887910028):1.622341708114023):0.4782588658771614):1.4603245117984534):2.8596402515894805,18:10.354532400194344):4.295634189088972):0.2893175228918601):0.8500019311293965):3.359496881599318):1.1477367688836182):3.935199782364375,((((86:3.233520279516824,3:3.233520279516824):0.15895682749154671,40:3.3924771070083706):4.0551218714785175,(((4:3.55254414945145,62:3.55254414945145):1.1386935753655263,33:4.691237724816976):2.585850200815532,21:7.277087925632508):0.17051105285437984):2.706940482755903,(((8:3.717581798582152,7:3.717581798582152):2.415099588921518,(91:3.117140346600864,((32:2.94387877202329,(43:2.444001675083709,41:2.444001675083709):0.49987709693958093):0.012747748697313988,25:2.956626520720604):0.16051382588026009):3.015541040902806):2.5391771521474737,59:8.671858539651144):1.4826809215916477):14.077380014909092):4.8016721338799435):3.580566440978437):5.12752608533059;
tree new_tree37 = (((((54:0.8230410072029988,99:0.8230410072029988):3.3653701117654133,(75:0.4155597409557648,53:0.4155597409557648):3.7728513780126476):11.453837961698685,((10:1.2118919732161297,(95:0.15869477656038117,78:0.15869477656038117):1.0531971966557485):0.6756497474855083,66:1.887541720701638):13.75470735996546):15.269331251438933,(13:26.739372517183337,(72:17.82380925168462,((((37:0.748497964292322,(22:0.4077619310810822,30:0.4077619310810822):0.34073603321123974):1.472824586218092,29:2.221322550510414):5.2656358570462745,73:7.486958407556688):4.935301739271827,(((((28:1.0021873556594605,((93:0.2083398257158204,20:0.2083398257158204):0.6988896639033569,15:0.9072294896191774):0.09495786604028311):1.330971063997194,(107:2.037977587271615,65:2.037977587271615):0.29518083238503934):0.3872095026481981,((87:0.8458517647838768,24:0.8458517647838768):0.6324503440868026,(50:1.1206755549999374,48:1.1206755549999374):0.35762655387074194):1.242065813434173):1.1617830652677585,(27:2.1150071788040834,79:2.1150071788040834):1.7671438087685276):2.4912678482811077,(((12:0.7165223868273289,60:0.7165223868273289):0.18621918468673127,77:0.9027415715140602):3.7878235330631234,61:4.690565104577184):1.682853731276535):6.0488413109747965):5.4015491048561035):8.915563265498719):4.172207814922693):1.2835609379620472,(((64:2.50659175674168,1:2.50659175674168):25.934824507776526,((((56:11.595542009142363,49:11.595542009142363):0.2042819309505628,(((96:4.0689561043812414,69:4.0689561043812414):1.0596198447278606,(89:1.2791130296223556,26:1.2791130296223556):3.8494629194867462):6.136372911309083,((17:8.713229298286532,((74:5.55110794070965,34:5.55110794070965):2.336088718548634,(108:4.547136828614411,83:4.547136828614411):3.340059830643873):0.8260326390282478):0.5657963050957626,36:9.279025603382294):1.985923257035891):0.534875079674741):7.338164266448652,((39:3.712297612712766,6:3.712297612712766):0.7823504374754964,88:4.494648050188262):14.643340156353316):8.555162886028185,((85:1.975310643725306,92:1.975310643725306):5.749598495964123,(2:5.891944908616605,((42:2.8038520053309877,100:2.8038520053309877):0.9952765734850799,16:3.7991285788160676):2.092816329800537):1.8329642310728245):19.968241952880334):0.748265171948443):0.8628504568825868,((11:20.97984746180525,(14:18.902962617681467,(47:15.586627530009538,((55:8.580334967606465,102:8.580334967606465):6.755015616197786,((52:2.7889801882430496,5:2.7889801882430496):12.119503421603879,((((((((103:2.3782564229971315,((67:2.0654695835515544,(19:1.7686238601848674,(104:1.023148874249863,82:1.023148874249863):0.7454749859350045):0.296845723366687):0.08845986869909428,9:2.1539294522506487):0.22432697074648278):2.3993019272164964,23:4.777558350213628):1.3318262158961138,(45:5.484923006149602,(31:3.5076316328422164,(38:3.215149188617996,35:3.215149188617996):0.2924824442242202):1.9772913733073856):0.6244615599601397):0.5128068257815457,80:6.622191391891287):0.776408662442571,81:7.398600054333858):3.6257127906663307,18:11.024312845000189):2.8078420467042253,(((76:0.6668287923784074,(46:0.21519964916040113,51:0.21519964916040113):0.4516291432180063):4.5536823008737795,(((105:1.276710133538733,70:1.276710133538733):0.3705641400410271,94:1.64727427357976):1.101391829268529,((57:0.9194090763416736,(98:0.4491618351147816,68:0.4491618351147816):0.470247241226892):0.9713925309146061,106:1.8908016072562797):0.8578644955920094):2.4718449904038975):5.436371866823192,(((97:5.089116807497506,(44:0.00864432142797962,101:0.00864432142797962):5.080472486069526):0.5695356145791868,71:5.658652422076693):0.29290361763064254,(90:4.471951250178968,(58:0.6278451122211787,63:0.6278451122211787):3.844106137957789):1.4796047895283673):4.7053269203680435):3.1752719316290356):0.629790814031729,84:14.461945705736143):0.44653790411078553):0.4268669739573223):0.2512769462052873):3.316335087671929):2.076884844123782):2.9407476846163725,((((4:3.1659702481209546,33:3.1659702481209546):0.8458348010062009,62:4.0118050491271555):3.340109443351139,(((86:2.8508392752014435,3:2.8508392752014435):3.47262024144534,21:6.323459516646784):0.014737572315318914,40:6.338197088962103):1.0137174035161918):2.6721625349237845,(((8:3.669819438575961,7:3.669819438575961):2.8144202059033656,(91:4.746265883096074,((25:2.560102043548821,(43:2.437726280222857,41:2.437726280222857):0.12237576332596412):0.618107207039682,32:3.178209250588503):1.5680566325075707):1.7379737613832527):2.153500088441054,59:8.63773973292038):1.3863372944816987):13.896518119019543):5.3836715749791715):2.890874548667284):7.02353337462282;
tree new_tree38 = (((((54:1.4923321733565873,99:1.4923321733565873):0.8936781557513405,(75:0.8297362289235216,53:0.8297362289235216):1.5562741001844063):13.228847397896516,((10:1.2097698128114394,(95:0.15363728990379572,78:0.15363728990379572):1.0561325229076437):0.6744666080859236,66:1.884236420897363):13.73062130610708):14.819210703055026,(13:25.720845224893107,(72:17.792597738537705,((((22:1.1797602922913732,(37:0.5654473596975639,30:0.5654473596975639):0.6143129325938094):0.3826046809606982,29:1.5623649732520715):3.711688430175319,73:5.2740534034273905):7.126453955856534,(((27:3.3459036805182842,((93:0.9297351295374149,((15:0.11166929104463935,20:0.11166929104463935):0.7939715367602942,28:0.9056408278049335):0.024094301732481394):0.3920548409520025,79:1.3217899704894174):2.0241137100288666):1.7303072618220705,(((87:0.7183881027530367,24:0.7183881027530367):0.9685440616407935,(50:1.3051323810522877,48:1.3051323810522877):0.3817997833415425):2.1106191215986865,(65:1.4619361572161198,107:1.4619361572161198):2.335615128776397):1.278659656347838):2.1204654699662697,(((12:0.7117837041227487,61:0.7117837041227487):0.1893770644310846,60:0.9011607685538333):1.4971544405401063,77:2.3983152090939397):4.798361203212685):5.2038309469773):5.39209037925378):7.928247486355403):4.713223205166361):3.1657466616477734,(((64:2.5220662097125115,1:2.5220662097125115):27.310801004436726,(((((((96:4.06183090038288,69:4.06183090038288):0.679804481670879,(89:1.189242246312067,26:1.189242246312067):3.552393135741692):6.608739637643979,(((74:5.833322614917489,34:5.833322614917489):2.748258212041404,(17:7.603572667314225,(108:4.5391742758905185,83:4.5391742758905185):3.0643983914237065):0.9780081596446681):0.929428303266647,36:9.51100913022554):1.839365889472198):0.41552880354957544,56:11.765903823247314):0.013257285750585268,49:11.779161108997899):8.348400493046507,((39:3.705796958216954,6:3.705796958216954):0.780980453056344,88:4.486777411273298):15.640784190771107):7.517095639564538,((85:1.7429621084387137,92:1.7429621084387137):8.850536890288078,(2:7.049285430980912,((42:3.0007162023575953,100:3.0007162023575953):2.476111577954872,16:5.476827780312467):1.5724576506684445):3.5442135677458806):17.051158242882153):2.188209972540296):2.02028005676409,((14:20.883430170460606,(11:18.731325314974278,(47:15.559333575995582,((55:6.7792935892368655,102:6.7792935892368655):8.070295053529556,((84:13.807933218427035,(((46:0.6656610994724651,(51:0.28656657991201645,76:0.28656657991201645):0.37909451956044865):4.545708286284997,(((105:2.404437422408413,70:2.404437422408413):0.4191790612705275,94:2.8236164836789404):0.998435902541996,((57:0.9177990866885964,(98:0.5278898072778064,68:0.5278898072778064):0.38990927941079):0.15885889692833122,106:1.0766579836169277):2.745394402604009):1.3893169995365255):5.207385777142192,(((71:5.080205186311456,(44:0.008629184239958487,101:0.008629184239958487):5.071576002071498):0.43856201314860055,(90:3.6294916934146224,(58:2.637188214193999,63:2.637188214193999):0.9923034792206233):1.8892755060454345):0.4223669900717679,97:5.941134189531825):4.477620973367829):3.389178055527381):0.04236872570628236,((52:2.9920537557339477,5:2.9920537557339477):9.78152531283785,((((((103:2.174880186717976,((19:2.06185271186317,((67:1.491286143527005,82:1.491286143527005):0.269769640048118,104:1.761055783575123):0.30079692828804716):0.06517332175186663,9:2.127026033615037):0.04785415310293928):1.8446162617230701,23:4.019496448441046):2.0791898918286345,(45:5.5521545721650405,(31:3.50148937170841,(38:3.2095190974431613,35:3.2095190974431613):0.2919702742652488):2.0506652004566304):0.5465317681046402):0.5119088428218586,81:6.610595183091539):1.047895520808491,80:7.65849070390003):4.022210347452026,18:11.680701051352056):1.0928780172197428):1.0767228755615186):0.999286698633103):0.7097449332291621):3.1719917389786954):2.1521048554863285):3.6670198716013545,((((4:3.160426274853139,33:3.160426274853139):0.7092318016158683,62:3.8696580764690074):5.305188858745729,((40:3.5942109459337694,21:3.5942109459337694):4.429955115616778,(86:4.3103510894365575,3:4.3103510894365575):3.7138149721139895):1.1506808736641894):3.5525649861868622,(((8:3.663393168184681,7:3.663393168184681):2.8094918366632595,(91:4.344601688183931,((25:2.5613421553407596,32:2.5613421553407596):0.5397870595348153,(43:2.842448851935311,41:2.842448851935311):0.2586803629402641):1.2434724733083562):2.1282833166640094):2.149729065346433,59:8.622614070194373):4.104797851207225):11.823038120660362):7.302697228851368):1.7466678207939133):6.87253744855575;
tree new_tree39 = (((((54:0.9844368902967329,99:0.9844368902967329):1.3459749030391288,(75:1.2114178249144785,53:1.2114178249144785):1.1189939684213832):12.920590331151065,((78:1.2787812754727497,(95:0.1500572516053726,10:0.1500572516053726):1.128724023867377):0.9294675265542038,66:2.2082488020269535):13.042753322459973):14.473895175147964,(13:27.21427784353146,(72:18.591592023416524,((((37:1.4070421039718943,(22:1.0180844773956623,30:1.0180844773956623):0.388957626576232):0.15359766540840258,29:1.560639769380297):3.793142727479466,73:5.353782496859763):6.75776967912255,(((79:1.8563738020728904,((93:0.9080705494526089,((15:0.20102899375071775,20:0.20102899375071775):0.38611086387001986,28:0.5871398576207376):0.3209306918318713):0.6170836264284933,27:1.5251541758811022):0.33121962619178813):1.6199395157550591,(((87:1.0699118587777519,24:1.0699118587777519):0.9883672344792411,(50:1.2747203377807281,48:1.2747203377807281):0.7835587554762649):0.5301914036993343,(65:0.32639413054280375,107:0.32639413054280375):2.2620763664135235):0.8878428208716223):2.6038651541009545,(((12:0.6951978028578373,61:0.6951978028578373):0.18496422205453167,60:0.880162024912369):4.06940937686741,77:4.949571401779779):1.130607070149125):6.031373704053409):6.480039847434211):8.622685820114935):2.5106194561034307):3.0919788003498994,(((64:1.2978006426293762,1:1.2978006426293762):27.563931012691757,(((((((96:2.945284443591069,69:2.945284443591069):2.0158241191220085,(89:3.7046860040158083,26:3.7046860040158083):1.256422558697269):6.12478133558329,((17:7.4592140961467726,((74:3.746277029675444,34:3.746277029675444):3.6801180698043487,(108:5.301476381122329,83:5.301476381122329):2.1249187183574634):0.03281899666697985):1.83017060315981,36:9.289384699306583):1.7965051989897844):0.3680925594158886,56:11.453982457712256):1.1260892648277618,49:12.580071722540017):3.137401859716965,((39:2.3490455852109533,6:2.3490455852109533):1.1771287915472333,88:3.5261743767581866):12.191299205498796):3.388556759926324,((85:3.148226159882296,92:3.148226159882296):7.198424354641886,(2:6.950194147936805,((42:2.9307938616689135,100:2.9307938616689135):2.307288359677826,16:5.2380822213467395):1.7121119265900653):3.396456366587377):8.759379827659124):9.755701313137827):0.2902181146131717,((11:19.128236058941944,(14:18.294850146414475,(47:15.194092606997275,(((((((((((67:1.3709393099668516,104:1.3709393099668516):0.5158247711166466,82:1.8867640810834982):0.25854864950673995,19:2.145312730590238):0.46281867895971107,(103:2.400968035129851,9:2.400968035129851):0.20716337442009847):2.6961189085582986,23:5.304250318108248):1.250202160108449,(45:5.422778910699244,(35:3.6829281810670995,(38:3.2379188636583316,31:3.2379188636583316):0.4450093174087679):1.7398507296321446):1.1316735675174527):2.0738704125213188,(81:7.571129696306393,80:7.571129696306393):1.0571931944316226):1.456894174166841,18:10.085217064904857):3.1559935670956545,(((76:0.6501499417881937,(51:0.10620417417395762,46:0.10620417417395762):0.5439457676142361):4.384751448324618,(((105:0.1001226358557592,70:0.1001226358557592):2.1520758220530594,94:2.2521984579088183):1.4807929071901071,((57:0.5682500082315904,106:0.5682500082315904):1.8102949087619709,(98:2.28287269212037,68:2.28287269212037):0.09567222487319116):1.3544464481053642):1.3019100250138864):5.792769831579176,(((97:4.961826834661077,(44:0.008428107990289249,101:0.008428107990289249):4.953398726670788):0.6685816602992638,(90:4.303159304821507,(58:2.575736760494988,63:2.575736760494988):1.7274225443265188):1.3272491901388346):0.17228607520620098,71:5.802694570166542):5.024976651525446):2.4135394103085233):0.1556605865971452,(52:2.9223332663711394,5:2.9223332663711394):10.474537952226516):0.28514161967996365,((55:7.151944018301702,102:7.151944018301702):5.894432416699212,84:13.046376435000914):0.6356364032767061):1.512079768719655):3.1007575394172004):0.8333859125274685):4.850142245528566,((((4:6.037395283535673,33:6.037395283535673):0.4395439862193635,62:6.476939269755037):2.9645037044901654,((40:4.968016225024854,(86:4.209911788603437,3:4.209911788603437):0.7581044364214176):2.8691716502322073,21:7.837187875257062):1.6042550989881406):2.989396271688374,(((8:3.474414815962721,7:3.474414815962721):2.847639773735649,(91:4.09257130635544,((25:2.501658057702566,32:2.501658057702566):1.2251286214864763,(43:2.7762144386778953,41:2.7762144386778953):0.9505722405111472):0.3657846271663976):2.2294832833429297):4.111513865692311,59:10.433568455390681):1.9972707905428955):11.547539058536934):5.1735714654637945):3.664926330050484):6.48042806785023;
tree new_tree40 = (((((54:0.7886155287031416,99:0.7886155287031416):1.6045021529532846,(75:0.835184242067254,53:0.835184242067254):1.5579334395891722):13.268252961703224,((78:0.44061779201625606,(95:0.41744576543060347,10:0.41744576543060347):0.023172026585652594):0.48067057713702954,66:0.9212883691532856):14.740082274206364):14.186716804576513,(13:27.94654991324088,(72:23.47401834488292,((37:4.5916581833473575,(((22:1.2294760135533307,30:1.2294760135533307):0.3731568934206053,29:1.602632906973936):2.4482267074096526,73:4.050859614383588):0.5407985689637691):7.9075951170768075,(77:6.032289483096119,(((12:0.713903937074702,61:0.713903937074702):0.17795097571828233,60:0.8918549127929843):3.3794992214088357,((87:0.8976241902970965,24:0.8976241902970965):2.1785440169865904,(((65:0.7130287437506586,107:0.7130287437506586):1.5218211964531456,(50:1.89072276486074,48:1.89072276486074):0.34412717534306414):0.4232701965146344,(79:2.558482876618059,((93:1.524923321191896,((15:0.36197332619996536,20:0.36197332619996536):0.44559747475756895,28:0.8075708009575343):0.7173525202343617):1.0012567884022996,27:2.5261801095941956):0.03230276702386359):0.09963726010037943):0.4180480705652485):1.1951859269181329):1.7609353488942991):6.466963817328046):10.974765044458756):4.472531568357958):1.901537534695283):2.771770082186112,(((64:4.767330814546522,1:4.767330814546522):24.015944014702132,((11:19.642931803922043,(14:18.746694723713446,(47:15.302326066876319,((((80:9.8425630244548,((81:7.882629336192246,(((((19:0.8135270825184869,82:0.8135270825184869):1.6470104253957643,(67:0.26147614925690943,104:0.26147614925690943):2.1990613586573415):0.17814588462973813,(103:2.465572425608233,9:2.465572425608233):0.17311096693575623):3.822905640093983,23:6.461589032637972):0.6114284801537302,(45:5.56869310909706,((38:2.7216444253766583,35:2.7216444253766583):0.6033992027701727,31:3.325043628146831):2.243649480950229):1.5043244036946426):0.8096118234005436):1.537972460176559,18:9.420601796368805):0.4219612280859941):3.937643118357311,((55:7.344385973911871,102:7.344385973911871):6.053037699204058,84:13.397423673115929):0.38278246969618124):0.26995741092745895,(((76:0.6051079830146012,(51:0.05198306309656024,46:0.05198306309656024):0.553124919918041):5.72765806060943,(((105:1.1311567923195986,70:1.1311567923195986):0.38065287849439433,94:1.511809670813993):2.9545492289785518,((57:0.9633051701798662,(98:0.8803603801550637,68:0.8803603801550637):0.08294479002480248):1.4792407840367972,106:2.4425459542166634):2.0238129455758815):1.8664071438314869):5.156273226368127,(((97:5.095337899207683,(44:0.3504822228430275,101:0.3504822228430275):4.744855676364656):0.4118370742495241,(58:3.685029625460274,(90:3.171782411821476,63:3.171782411821476):0.513247213638798):1.8221453479969334):0.4627501396384286,71:5.969925113095636):5.5191141568965225):2.561124283747411):1.1057974557821222,(52:2.5255097140367284,5:2.5255097140367284):12.630451295484963):0.14636505735462713):3.4443686568371277):0.8962370802085964):4.86993413912089,((((4:3.0131158795402833,33:3.0131158795402833):3.321491965853907,62:6.33460784539419):3.8114584922916137,(((86:4.520874637404851,3:4.520874637404851):4.319939897598858,40:8.840814535003709):0.17890242371728782,21:9.019716958720997):1.1263493789648074):11.502021361941276,(((8:4.297400730603729,7:4.297400730603729):2.928596095286154,(91:4.696154619974347,((25:2.440858737411449,32:2.440858737411449):0.5749554030966744,(43:2.0005146833126632,41:2.0005146833126632):1.0152994571954603):1.6803404794662238):2.5298422059155357):4.910740654781062,59:12.136737480670945):9.511350218956135):2.864778243415852):4.270408886205722):0.5938387634556186,(((((((96:2.981188558401932,69:2.981188558401932):2.113411741852677,(89:3.8043703720296005,26:3.8043703720296005):1.290229928225009):4.587364651918857,((((74:3.8300113732532934,34:3.8300113732532934):4.133207812023711,17:7.963219185277004):0.21617952930431716,(108:7.284134764093124,83:7.284134764093124):0.8952639504881974):0.6286176606774916,36:8.808016375258813):0.8739485769146533):2.629052313784351,56:12.311017265957817):0.8584059795994481,49:13.169423245557265):5.13098040378997,((39:1.9455369299353584,6:1.9455369299353584):1.6755184877187481,88:3.6210554176541065):14.679348231693128):4.516639952156616,((85:3.232937505127796,92:3.232937505127796):7.392116986543679,(2:5.768789040351016,((42:2.4403543318716534,100:2.4403543318716534):3.137918759572384,16:5.5782730914440375):0.19051594890697832):4.85626545132046):12.191989109832376):6.560069991200422):3.242743937418002):6.22819393813639;
tree new_tree41 = (((((54:0.4769492136450674,99:0.4769492136450674):1.9648140201726643,(75:0.9739280928070065,53:0.9739280928070065):1.4678351410107253):7.9544585133948456,((10:0.21373808880014594,(78:0.017524393794000198,95:0.017524393794000198):0.19621369500614574):0.7262775588989359,66:0.9400156476990819):9.456206099513494):20.811713952257776,(13:28.514627012814234,(72:18.802317291334887,((37:6.7410395447421445,(((29:1.1532422622928054,30:1.1532422622928054):0.10122564363874953,22:1.2544679059315549):0.6898846589984622,73:1.944352564930017):4.796686979812128):8.666845762720143,(((60:0.1605905441173685,61:0.1605905441173685):0.24306350563341217,12:0.4036540497507807):5.751255417707719,(77:5.19151091918005,((79:2.6728038241679055,((65:0.7401615680202319,107:0.7401615680202319):1.8391202273898015,(50:1.9291559992919607,48:1.9291559992919607):0.6501257961180726):0.09352202875787219):0.3160093453414068,(((93:1.354517870820792,((28:0.5285876710156102,20:0.5285876710156102):0.2109484939934977,15:0.7395361650091079):0.614981705811684):1.1160726507067302,27:2.470590521527522):0.09178914041916686,(87:1.2001206869571797,24:1.2001206869571797):1.3622589749895093):0.4264335075626233):2.202697749670738):0.9633985482784491):9.252975840003788):3.3944319838726003):9.712309721479347):2.6933086866561204):1.8652102244624515,((((((49:12.874926954987327,56:12.874926954987327):0.562194728610244,(((96:3.041787986767716,69:3.041787986767716):1.6430803116082764,(89:0.969478081111113,26:0.969478081111113):3.715390217264879):4.560515140628221,((((74:6.183239507360194,34:6.183239507360194):1.94185019402999,17:8.125089701390184):0.22057386922733357,(108:6.813431741174151,83:6.813431741174151):1.5322318294433668):0.6413957423557974,36:8.987059312973315):0.2583241260308977):4.191738244593358):5.2352792340499335,((39:2.496646540481097,6:2.496646540481097):1.1980150527274631,88:3.69466159320856):14.977739324438945):6.685910137896247,((85:3.2986543026114363,92:3.2986543026114363):6.104454010777553,((16:5.759317921623834,(42:3.1627617679302937,100:3.1627617679302937):2.5965561536935406):2.18278252836853,2:7.942100449992364):1.4610078633966248):15.955202742154762):2.200325355726072,(64:5.717869528817522,1:5.717869528817522):21.8407668824523):1.8938135127658633,((11:18.002040986166303,(14:17.561381813214357,(47:15.49669386906319,(((84:13.996420034180458,(52:3.5540254222276704,5:3.5540254222276704):10.442394611952787):0.5905778515789333,((55:8.560051081324156,102:8.560051081324156):5.915337389358987,(18:10.960344258199827,((81:9.496294938159156,(((((104:1.3358926886436868,(82:1.202014524469787,(19:1.0172118948845517,67:1.0172118948845517):0.1848026295852354):0.13387816417389975):2.0846431277144397,103:3.4205358163581265):1.5343366622328403,9:4.954872478590967):1.6380630267848373,23:6.592935505375804):1.179995148376439,(45:5.681889444231478,((38:2.7769680297585153,35:2.7769680297585153):0.6156646620150057,31:3.392632691773521):2.2892567524579572):2.091041209520765):1.7233642844069132):0.11580198592060675,80:9.612096924079763):1.3482473341200638):3.515044212483316):0.11160941507624855):0.09121552224713803,(((76:0.9282629104485958,(51:0.17427552195853105,46:0.17427552195853105):0.7539873884900647):6.864895460263543,(((105:1.1615802109352156,70:1.1615802109352156):1.1165742928822737,94:2.2781545038174893):2.3466472449780595,((57:2.202834615723567,(98:1.2258200634581957,68:1.2258200634581957):0.9770145522653713):0.058194288645744496,106:2.2610289043693115):2.3637728444262374):3.1683566219165895):3.9294217165058765,((((58:4.3676157609033375,(90:3.236256093137381,63:3.236256093137381):1.1313596677659565):0.8312964537069307,(44:1.0577006724429725,101:1.0577006724429725):4.141211542167296):0.4202085981536463,97:5.6191208127639145):0.47215658723103093,71:6.091277399994945):5.631302687223069):2.9556333207885146):0.8184804610566605):2.064687944151167):0.44065917295194623):9.193500303189477,((((4:6.100515590955972,33:6.100515590955972):0.4478329924103459,62:6.548348583366318):3.1077716504663666,((21:9.128488164009827,3:9.128488164009827):0.08590563534807494,(86:4.612771682282468,40:4.612771682282468):4.601622117075434):0.44172643447478244):3.260547482700833,(((8:5.3622324662214504,7:5.3622324662214504):2.1594406110507736,(91:4.469764375069449,(41:3.8498329773217264,(43:2.4862129058757483,(25:1.923005444870703,32:1.923005444870703):0.5632074610050453):1.363620071445978):0.6199313977477225):3.051908702202775):4.939966740260267,59:12.461639817532491):0.4550278990010259):14.278873572822263):2.256908634679906):3.6206959998971193):6.79782515624133;
tree new_tree42 = (((((54:0.4595013491416166,99:0.4595013491416166):5.810136834670696,(75:0.36021715415838407,53:0.36021715415838407):5.909421029653928):7.395545053818863,((10:0.2059190734712168,(78:0.07248848361612956,95:0.07248848361612956):0.13343058985508724):0.6997087082183355,66:0.9056277816895524):12.759555455941623):14.491779510601578,(13:25.34593214163038,(72:16.944920093326516,((37:6.494437304452906,(((29:0.42378745637751397,30:0.42378745637751397):0.7721657827400503,22:1.1959532391175642):2.704877606508775,73:3.900830845626339):2.593606458826567):5.357837179779696,(((87:2.1526042224542095,24:2.1526042224542095):0.7362498529713193,(((15:0.9926247126236457,((28:0.4161120730481188,20:0.4161120730481188):0.11315436508991217,93:0.529266438138031):0.46335827448561473):1.387586105090798,27:2.3802108177144436):0.004122953930867368,(79:2.042708413079916,((65:0.5499910864813723,107:0.5499910864813723):1.0792110579206238,(50:1.1949872468149905,48:1.1949872468149905):0.4342148975870057):0.4135062686779196):0.3416253585653952):0.5045203037802177):2.678841188042125,(77:0.5585592771912359,((60:0.21459368418451918,61:0.21459368418451918):0.17429380140213246,12:0.38888748558665165):0.16967179160458423):5.0091359862764175):6.2845792207649485):5.092645609093914):8.401012048303865):2.8110306066023725):3.226402125554433,((((((49:9.293190206446099,56:9.293190206446099):3.652371638610127,(((96:2.425070224411844,69:2.425070224411844):1.196900024152452,(89:0.9340124136682055,26:0.9340124136682055):2.6879578348960904):5.2851964727869625,((((74:6.177325412824451,34:6.177325412824451):1.263807532225579,17:7.44113294505003):0.41889710728435414,(108:4.532258619045558,83:4.532258619045558):3.3277714332888264):0.5055231817084973,36:8.365553234042881):0.5416134873083767):4.038395123704968):2.4404607892362016,((39:1.5714554284183846,6:1.5714554284183846):1.9880472149058832,88:3.559502643324268):11.826519990968158):7.763324944303765,((85:3.177982181410457,92:3.177982181410457):6.582660288566192,(2:7.261814116436858,((42:3.0470608983098058,100:3.0470608983098058):2.804333667098669,16:5.851394565408475):1.410419551028383):2.498828353539791):13.388705108619543):3.5590992854418992,(64:5.508697126530137,1:5.508697126530137):21.199749737507954):2.603423128172931,((11:18.684385523439506,(14:16.918947353518718,(47:15.4775193427467,(((84:14.353435094777685,(52:3.7650502763741294,5:3.7650502763741294):10.588384818403556):0.07014143554911456,(((76:0.8943049857435585,(51:0.4173027692464012,46:0.4173027692464012):0.47700221649715735):6.613762294730812,(((105:1.1190870197306493,70:1.1190870197306493):2.7844228124037897,94:3.9035098321344393):0.23765214724858197,(((57:0.9007313431598927,68:0.9007313431598927):0.36182872818949163,98:1.2625600713493843):0.7989719753713902,106:2.0615320467207745):2.0796299326622467):3.3669053010913492):5.008607435715629,(((90:3.4508877822266153,(58:2.407468997840349,63:2.407468997840349):1.0434187843862661):1.557836644479345,((44:0.192258809767889,101:0.192258809767889):4.029449680455256,97:4.221708490223145):0.7870159364828151):1.7128102551753512,71:6.7215346818813115):5.795140034308688):1.9069018141368002):0.0017100131632652449,((55:6.852321587087234,102:6.852321587087234):5.366725287754486,((81:7.538744312775102,80:7.538744312775102):2.963261984368528,(((((82:2.2495373651057182,103:2.2495373651057182):0.34266624865444006,9:2.5922036137601583):0.898352589879563,(67:1.326877708631489,(19:0.9763631163846056,104:0.9763631163846056):0.3505145922468833):2.1636784950082326):2.8611950370663632,(18:4.494519933965912,23:4.494519933965912):1.8572313067401724):2.3880400817579748,(45:6.963982471293795,((38:2.675380354325848,35:2.675380354325848):1.3385758369003562,31:4.013956191226204):2.9500262800675907):1.7758088511702645):1.762214974679571):1.7170405776980893):2.2062396686483456):1.0522327992566343):1.441428010772018):1.7654381699207882):8.85027491714694,((((4:2.94261696275583,62:2.94261696275583):4.412389177443707,33:7.355006140199537):2.318891879711895,(((86:1.139408281871502,40:1.139408281871502):7.6551394539955435,3:8.794547735867045):0.47271392851817495,21:9.26726166438522):0.4066363555262118):7.468219658116057,(((8:3.037496064989621,7:3.037496064989621):4.1016774170142885,(91:4.3062504391043515,((32:2.406106200135392,43:2.406106200135392):1.295591150591909,(25:3.0576363286352666,41:3.0576363286352666):0.6440610220920346):0.6045530883770502):2.8329230428995587):4.866591796255479,59:12.005765278259389):5.1363523997681):10.392542762558957):1.7772095516245763):2.0714948815761645):8.37770367712572;
tree new_tree43 = ((((75:1.3966550704716825,((54:0.4713427632012411,99:0.4713427632012411):0.2329411084626259,53:0.704283871663867):0.6923711988078155):9.659653868437463,((95:0.2112256368062363,(10:0.08425988395914578,78:0.08425988395914578):0.1269657528470905):0.7177402995305622,66:0.9289659363367985):10.127343002572347):17.141870094068125,(13:25.92486825849714,(72:17.38159305502111,((37:6.0393056593157795,((73:2.375962018627691,22:2.375962018627691):1.6253937836846424,(29:0.4347085184236117,30:0.4347085184236117):3.5666472838887215):2.037949857003446):6.945912821688157,((((28:0.42683533939189816,20:0.42683533939189816):0.5913694509615515,(93:0.9721951520636948,15:0.9721951520636948):0.046009638289754906):1.553949836744656,(((27:1.7366948196379381,((65:0.564164433733333,107:0.564164433733333):1.0801190239990688,(50:0.17436641905112768,48:0.17436641905112768):1.4699170386812743):0.09241136190553623):0.7048543638819729,79:2.441549183519911):0.07014880233165277,(87:2.208077134453691,24:2.208077134453691):0.30362085139787265):0.06045664124654193):2.5765266274772256,(77:4.137445863834286,((12:0.32102210401617515,61:0.32102210401617515):0.10710706641293188,60:0.42812917042910703):3.7093166934051793):1.011235390741045):7.8365372264286055):4.396374574017173):8.543275203476028):2.2733107744801337):4.207946828950497,((((((49:9.490198853556311,56:9.490198853556311):1.520297185466779,(((96:3.0922512099165567,69:3.0922512099165567):2.9173439643335883,(89:2.0120281904875137,26:2.0120281904875137):3.9975669837626313):4.077933633928256,(((74:4.710761667787509,34:4.710761667787509):2.9221303144006123,((108:5.988973142106984,83:5.988973142106984):1.016031481393469,36:7.005004623500453):0.6278873586876683):0.4464740553672195,17:8.07936603755534):2.008162770623061):0.922967230844689):7.379357553346628,((39:1.6276377961252417,6:1.6276377961252417):1.1167675473274428,88:2.7444053434526845):15.645448248917035):5.356055912323971,((85:1.5796920161309096,92:1.5796920161309096):8.432483575980987,(2:8.357784232672374,((42:3.1255840839961606,100:3.1255840839961606):3.236751529298808,16:6.362335613294968):1.995448619377406):1.654391359439522):13.733733912581792):2.841539812696926,(64:3.125444767485552,1:3.125444767485552):23.462004549905064):1.475510553836724,((14:18.984560811729583,(11:15.90498206550781,(47:15.734677571458624,(((84:14.723325125465768,(52:7.018825093678787,5:7.018825093678787):7.704500031786981):0.6483199795872672,((55:7.0289068731456545,102:7.0289068731456545):7.912759137219734,((81:9.939088768074143,((((((82:0.9719037615615951,103:0.9719037615615951):0.22452938972920533,9:1.1964331512908004):0.8709010010182789,(67:1.0142165304159543,(19:0.6795174537169985,104:0.6795174537169985):0.3346990766989558):1.053117621893125):3.263814454526997,18:5.331148606836076):1.4291675264289712,23:6.760316133265047):2.3555678635553017,(45:6.648256626399729,((38:3.4644380331570366,35:3.4644380331570366):0.8088686564651493,31:4.273306689622186):2.3749499367775435):2.4676273704206197):0.8232047712537938):2.0906341708412377,80:12.02972293891538):2.9119430714500076):0.4299790946876474):0.17279902088862364,(((46:0.9173513503550196,(51:0.4280567199978094,76:0.4280567199978094):0.48929463035721016):5.438446605550381,(((105:0.5082531954526323,70:0.5082531954526323):1.4670778256231354,94:1.9753310210757675):2.1474150613086618,(((57:0.41974242785482724,98:0.41974242785482724):0.025010515063743632,68:0.44475294291857087):0.7822600664147086,106:1.2270130093332794):2.89573307305115):2.2330518735209717):6.323821968139337,(((58:3.491124607257795,(90:1.8672178721418309,63:1.8672178721418309):1.623906735115964):1.1927789744260333,((44:0.1811204015578337,101:0.1811204015578337):3.634323412082854,97:3.8154438136406874):0.8684597680431407):2.21084598940938,71:6.894749571093208):5.78487035295153):2.864824201896921):0.19023344551696475):0.17030449404918535):3.079578746221774):7.49239695236318,((((4:3.0184486136094315,33:3.0184486136094315):1.4634304962186717,62:4.481879109828103):5.441316615603336,(((86:1.168770992718402,40:1.168770992718402):7.8524134688124025,3:9.021184461530805):0.484895832597001,21:9.506080294127806):0.4171154313036336):8.008720431144424,(((8:3.1157727635830277,7:3.1157727635830277):4.9142814630293365,(91:4.417223115439539,((32:1.5346965543002289,43:1.5346965543002289):2.090967630831389,(25:3.1364320446407965,41:3.1364320446407965):0.48923214049082153):0.7915589303079207):3.6128311111728255):4.285101302683518,59:12.315155529295883):5.61676062727998):8.5450416075169):1.5860021071345756):4.343165990700431):8.6806796592594;
tree new_tree44 = (((((54:0.1900355140835171,99:0.1900355140835171):1.2329535668883818,(53:0.09674915969160992,75:0.09674915969160992):1.326239921280289):9.84178718952581,((95:0.2004236321549985,(10:0.0016302343250485303,78:0.0016302343250485303):0.19879339782994998):2.328551431664443,66:2.5289750638194413):8.735801206678268):18.094267552892603,(13:26.41368311863682,(72:17.635987967372408,((37:6.1531771097611125,((73:2.141475006895055,22:2.141475006895055):1.9481187282664827,(29:0.13701651656157815,30:0.13701651656157815):3.9525772185999597):2.063583374599575):7.131908556469907,(((((65:0.6208813630119536,107:0.6208813630119536):0.577896525414632,(27:0.9857792587000552,(50:0.6029418538133524,48:0.6029418538133524):0.3828374048867028):0.2129986297265304):0.8937522014263639,79:2.0925300898529495):1.0473745924003852,((87:1.0877364717869697,24:1.0877364717869697):1.3188116419198594,((28:0.4271233760479257,(93:0.08854553062320271,15:0.08854553062320271):0.338577845424723):1.0327713668486678,20:1.4598947428965936):0.9466533708102356):0.7333565685465055):2.105855249145518,(12:4.433566610129789,((60:0.1858531319000465,61:0.1858531319000465):0.25034843829897757,77:0.43620157019902406):3.997365039930765):0.8121933212690635):8.039325734832167):4.350902301141389):8.77769515126441):2.9453607047534938):3.6581013780735567,((((((49:9.745311315519157,56:9.745311315519157):0.7563259209921167,(((96:5.299217695038179,69:5.299217695038179):3.539376851298041,(89:1.9880084856366165,26:1.9880084856366165):6.850586060699603):1.4391351891664144,((36:7.92752895902254,(17:7.5252300969945995,(108:6.101895570088071,83:6.101895570088071):1.4233345269065287):0.40229886202794063):0.304173983017181,(74:4.799583345985861,34:4.799583345985861):3.4321195960538606):2.0460267934629126):0.22390750100863954):8.234958087469634,((39:1.8114496365751231,6:1.8114496365751231):1.3153015989194279,88:3.126751235494551):15.609844088486357):2.8391203318077345,((85:1.6094771986139762,92:1.6094771986139762):8.591478531663059,(2:5.7050436671375255,((42:1.6998203211380203,100:1.6998203211380203):2.810772107187036,16:4.510592428325056):1.1944512388124693):4.49591206313951):11.374759925511606):2.765051380275054,(64:4.163945090298839,1:4.163945090298839):20.176821945764857):4.251321533823983,((11:21.338010347617615,((47:16.03135580873046,(((84:15.224342813172731,(52:7.151165438567018,5:7.151165438567018):8.073177374605713):0.5124373059542933,((55:7.161437310557053,102:7.161437310557053):6.275763910733552,((80:9.653720846892357,((((((9:1.0333396405711672,(19:0.74221751849315,67:0.74221751849315):0.29112212207801724):1.0461157583335197,104:2.079455398904687):0.026858455999090758,(82:0.6375297773119405,103:0.6375297773119405):1.4687840775918373):2.7734827788618497,23:4.879796633765627):1.2735072043529332,18:6.1533038381185605):3.003141690437701,(45:6.77360988183782,((38:2.3333442061474057,35:2.3333442061474057):1.7951884791787998,31:4.128532685326205):2.6450771965116147):2.3828356467184415):0.4972753183360954):0.6173450445698556,81:10.271065891462213):3.1661353298283927):2.299578897836419):0.16946774180457602,(((76:0.9346480620509706,(51:0.15027415528222413,46:0.15027415528222413):0.7843739067687465):8.008980541706514,(((105:1.3590538191865555,70:1.3590538191865555):0.5482140172270582,94:1.9072678364136137):2.548946626348301,((98:0.4287429077863483,57:0.4287429077863483):0.02439587707447416,(68:0.4073778615273969,106:0.4073778615273969):0.045760923333425574):4.0030756779010925):4.487414140995568):5.506060932407291,(((90:1.8976505504820071,(58:1.5228435744567155,63:1.5228435744567155):0.37480697602529167):3.1477305609640966,((44:1.4359970422223374,101:1.4359970422223374):0.6698645913739527,97:2.10586163359629):2.9395194778498137):2.0430461148303687,71:7.0884272262764725):7.361262309888302):1.4565583247668261):0.1251079477988597):5.260767453693973,14:21.292123262424433):0.04588708519318274):2.797612262571956,(((((86:1.4043514268374329,40:1.4043514268374329):6.323316586969708,3:7.727668013807141):0.586163831502911,21:8.313831845310052):1.2632330092912216,((4:3.493563018709109,33:3.493563018709109):2.4364419569423843,62:5.930004975651493):3.64705987894978):8.870655461215042,(((8:3.174520835606833,7:3.174520835606833):10.97038549566244,(91:4.500510107598954,(41:3.7335115537949295,((32:1.5636333448006488,43:1.5636333448006488):1.6319363037790295,25:3.1955696485796783):0.5379419052152512):0.7669985538040245):9.644396223670318):3.466152579506815,59:17.611058910776087):0.8366614050402283):5.687902294373256):4.456465959698107):4.42505663157619):7.04792586488579;
tree new_tree45 = (((((54:1.17682541282397,99:1.17682541282397):1.690699173570321,(53:1.1846185459607474,75:1.1846185459607474):1.6829060404335434):18.165100812326855,((10:0.12767465207524026,(95:0.03390366874065393,78:0.03390366874065393):0.09377098333458633):2.354230625581533,66:2.4819052776567734):18.550720121064373):4.172377090745002,(13:19.38687178365028,(72:15.142354996334515,((37:6.038652955323599,((73:4.627259791708346,22:4.627259791708346):1.2403884225364754,(29:0.13446633794274793,30:0.13446633794274793):5.733181876302073):0.17100474107877783):6.999168057962285,(((((93:0.41917367094277175,(28:0.29538536141617405,15:0.29538536141617405):0.1237883095265977):0.5505589003771834,20:0.969732571319955):0.9819533963115968,24:1.9516859676315519):1.0193114522694227,((((27:1.1178266913025934,(50:0.7215659403218609,48:0.7215659403218609):0.39626075098073243):0.3217237567092035,79:1.4395504480117969):0.6856844638990551,(65:0.5890511063618136,107:0.5890511063618136):1.5361838055490384):0.40198043671081374,87:2.5272153486216657):0.4437820712793088):1.4663111897345407,(12:2.223980175702803,((60:0.02129775249997037,77:0.02129775249997037):0.23615468276709736,61:0.25745243526706774):1.9665277404357353):2.213328433932712):8.600512403650368):2.104533983048631):4.244516787315767):5.8181307058158644):7.292242996359086,(((((56:11.666795250936303,(49:10.179868341679898,(((96:5.20058760283072,69:5.20058760283072):2.3169011913032582,(89:1.288015079134435,26:1.288015079134435):6.229473714999544):1.3841114912538597,(((108:4.910973815566917,83:4.910973815566917):2.5302179921583274,(17:7.108628596406338,36:7.108628596406338):0.33256321131890676):0.6373010442745883,(74:5.383920198677708,34:5.383920198677708):2.6945726533221253):0.8231074333880048):1.2782680562920596):1.4869269092564057):1.259892727386342,((39:2.6382611657550927,6:2.6382611657550927):1.565739210078577,88:4.20400037583367):8.722687602488975):8.247456172569182,((85:1.5795212893382102,92:1.5795212893382102):7.384538741283761,(2:6.548974754666575,((42:1.6681829277229636,100:1.6681829277229636):3.516057125998374,16:5.184240053721338):1.3647347009452373):2.415085275955396):12.210084120269856):6.504661383420746,(64:5.594386858243383,1:5.594386858243383):22.08441867606919):1.3381351388227962,(((47:15.816224632984566,((((52:8.398809904697295,5:8.398809904697295):6.05397827029042,(80:10.516006895933181,((((((82:0.8710314479378474,103:0.8710314479378474):1.3953666720520286,104:2.266398119989876):0.9388920608182474,(19:1.6964650904650445,(9:1.0174967216140944,67:1.0174967216140944):0.67896836885095):1.5088250903430789):1.583682708842859,(23:4.342416527615095,81:4.342416527615095):0.44655636203588767):1.0259417782890434,18:5.814914667940026):1.0937241470887953,(45:5.2427678407081215,((38:2.3717739554952066,35:2.3717739554952066):1.6799176595317924,31:4.051691615026999):1.1910762256811225):1.6658709743206996):3.60736808090436):3.936781279054534):0.2571617528668124,((55:6.0824253280462415,102:6.0824253280462415):7.920023972347888,84:14.00244930039413):0.7075006274603979):0.848237288832399,(((46:1.202873324758972,(51:0.8413365787635926,76:0.8413365787635926):0.36153674599537944):6.989441589190472,((70:1.871769388643497,(94:1.441004299411268,105:1.441004299411268):0.430765089232229):3.3883052865956516,((68:0.42595028338889773,(98:0.3997956638601175,106:0.3997956638601175):0.026154619528780232):0.01875459241107491,57:0.44470487579997264):4.815369799439176):2.9322402387102953):5.024120793315495,((97:4.514793138355423,((44:1.340696224193639,101:1.340696224193639):2.4739234282166795,(90:1.8623311015477197,(58:0.8911185160525027,63:0.8911185160525027):0.971212585495217):1.952288550862599):0.7001734859451045):2.4417028725667302,71:6.956496010922153):6.259939696342785):2.3417515094219876):0.25803741629763977):5.124638428142104,(11:19.122258457190394,14:19.122258457190394):1.8186046039362758):2.5661840964795566,((((21:7.58383912195692,3:7.58383912195692):0.5752540338541117,(86:1.3782133591656058,40:1.3782133591656058):6.780879796645426):0.39465415573541485,((4:4.092204732560735,33:4.092204732560735):1.7274298127370802,62:5.8196345452978155):2.7341127662486313):13.414134282600473,(((8:3.1154360233290577,7:3.1154360233290577):10.129511894861668,(91:5.2574411259681995,(41:3.6640226952501687,((25:0.6147226536485131,43:0.6147226536485131):2.3292461725636002,32:2.9439688262121133):0.7200538690380553):1.5934184307180308):7.987506792222527):4.024850459804197,59:17.269798377994924):4.698083216151996):1.5391655634593064):5.509893515529143):3.4803048126898624):7.44216553148873;
tree new_tree46 = (((((54:1.2026581544906512,99:1.2026581544906512):0.15811454285211446,(53:0.22178671306486522,75:0.22178671306486522):1.1389859842779004):7.622384932003746,((95:0.34684927157991363,(10:0.012046090771046463,78:0.012046090771046463):0.3348031808088672):5.631618691928207,66:5.978467963508121):3.0046896658383906):16.775125160598517,(13:22.441674788745424,(72:15.474748009421155,((37:6.171208693931657,((73:1.6557275233087891,22:1.6557275233087891):0.6230316241763927,(29:0.1374180367530278,30:0.1374180367530278):2.141341110732154):3.8924495464464752):6.246104343082308,(((((93:0.42837504018322237,(28:0.2844450738283555,15:0.2844450738283555):0.14392996635486688):0.07164775766062181,20:0.5000227978438442):2.0040790619072055,24:2.50410185975105):0.8519102206094153,((87:2.1718863895745284,((65:0.4195963415413051,107:0.4195963415413051):1.05155398053372,79:1.471150322075025):0.7007360674995033):0.30347815864590544,(27:1.1423643396486187,(50:0.21750341931960998,48:0.21750341931960998):0.9248609203290088):1.3330002085718151):0.8806475321400313):1.178700822009508,((12:0.021765263935751157,77:0.021765263935751157):0.4346015072519038,(60:0.4511748073200846,61:0.4511748073200846):0.0051919638675703705):4.078346131182318):7.882600134643992):3.05743497240719):6.966926779324268):3.3166080011996044):7.5970808229751015,(((((56:10.966052003894516,(49:10.435600383901908,(((96:4.793927031610187,69:4.793927031610187):2.8885797370549726,(89:1.3162885685063428,26:1.3162885685063428):6.3662182001588175):0.98823303888088,(((108:5.206494639804075,83:5.206494639804075):2.366449434098053,(17:6.107369046003302,36:6.107369046003302):1.4655750278988258):0.20876716568264264,(74:4.798938068246598,34:4.798938068246598):2.982773171338172):0.8890285679612697):1.7648605763558685):0.5304516199926077):4.945865723534936,((39:4.227406724194866,6:4.227406724194866):1.5699408514733069,88:5.797347575668173):10.11457015176128):3.5814672940898564,((85:3.2856930717707757,92:3.2856930717707757):5.875138922247192,(2:6.692732674214683,((42:2.0146507213085885,100:2.0146507213085885):2.989647033429743,16:5.004297754738332):1.688434919476351):2.4680993198032857):10.33255302750134):2.3895199095783646,(64:10.096327033470342,1:10.096327033470342):11.786577897627332):7.77099269775789,(((47:16.16340989991864,(((55:10.137641113375409,102:10.137641113375409):4.325074682254989,((84:13.457179347535769,(80:9.647482834443386,(((45:5.228227073334985,((38:1.574962947984001,35:1.574962947984001):3.0334149232331216,31:4.608377871217122):0.6198492021178623):1.5101575034382373,((((82:1.0855106449919962,104:1.0855106449919962):0.5986310543892288,103:1.684141699381225):0.5223163574900209,(19:1.1279364689512854,(9:0.8823941617127254,67:0.8823941617127254):0.24554230723855996):1.0785215879199606):2.5842804949927585,(23:4.309765834926592,81:4.309765834926592):0.48097271693741206):1.9476460249092176):1.1360257569582872,18:7.874410333731509):1.7730725007118764):3.8096965130923834):0.10027310870370165,(52:3.5440960722772754,5:3.5440960722772754):10.013356383962195):0.9052633393909275):0.9933382817739265,(((46:1.002311019919714,(51:0.8598049346106805,76:0.8598049346106805):0.14250608530903353):7.369835118371084,((70:1.912856991400476,(94:1.4726360872717468,105:1.4726360872717468):0.4402209041287293):3.018731645119921,((106:0.2611891655181478,(68:0.1569921278569836,98:0.1569921278569836):0.1041970376611642):0.8355162546272312,57:1.096705420145379):3.834883216375018):3.4405575017704013):6.563995165415291,(((44:0.1281154295161948,101:0.1281154295161948):3.9274861210854364,(97:3.163930166658952,(90:1.6091950123614414,(58:0.28888897336606534,63:0.28888897336606534):1.320306038995376):1.5547351542975107):0.8916713839426791):3.0535979645083007,71:7.109199515109932):7.826941788596157):0.5199127736982359):0.707355822514316):8.288593630070586,(11:20.680760615558,14:20.680760615558):3.7712429144312267):0.8417516362708639,((((21:7.750313566461874,3:7.750313566461874):0.6132090543221382,(86:1.2370621662315475,40:1.2370621662315475):7.126460454552465):2.810028350436319,((4:3.937527986171398,33:3.937527986171398):3.1820703053598614,62:7.1195982915312594):4.053952679689072):11.84122546847196,(((8:3.718582407553274,7:3.718582407553274):9.514442359074112,(91:5.372848319724336,(41:3.744452426555956,((25:0.8688085458854043,32:0.8688085458854043):1.3455099243687747,43:2.214318470254179):1.5301339563017766):1.6283958931683804):7.86017644690305):4.630001492201254,59:17.86302625882864):5.151750180863651):2.2789787265678):4.360142462595473):3.7014659840645656):8.32812865175772;
tree new_tree47 = (((((54:0.9553795660941127,99:0.9553795660941127):0.33912995559783154,(53:1.209715469831946,75:1.209715469831946):0.08479405185999811):7.25121094195101,((10:0.3299593573040469,(95:0.09667472590136432,78:0.09667472590136432):0.23328463140268257):3.4316060092929446,66:3.7615653665969915):4.7841550970459625):19.494347034197588,(13:21.34887167671277,(72:16.544635464227056,(((73:0.6412387927604093,22:0.6412387927604093):5.229461310381332,(37:1.493888273926782,(29:0.7463263760622744,30:0.7463263760622744):0.7475618978645077):4.376811829214959):5.793330167206716,(((((93:0.6100716681465905,(28:0.2807080521406956,15:0.2807080521406956):0.3293636160058949):0.15533584359435493,20:0.7654075117409455):1.0981514756466195,24:1.863558987387565):1.977177674951552,((87:2.231647757836069,((65:0.7115761090355439,107:0.7115761090355439):0.29875549932323997,79:1.0103316083587839):1.2213161494772853):0.3852991647819395,(27:2.1171420915644217,(50:0.5449635928794956,48:0.5449635928794956):1.572178498684926):0.499804831053587):1.2237897397211084):0.4731572317111312,(61:0.9205741201369901,(60:0.4821527046511321,(12:0.32252834999745106,77:0.32252834999745106):0.15962435465368102):0.43842141548585806):3.393319773913258):7.350136376298209):4.8806051938785995):4.804236212485712):6.691195821127774):3.6910481254660787,(((((((39:1.9902729928896943,6:1.9902729928896943):1.684629837987757,88:3.674902830877451):6.640669831613742,((((96:4.560485524756682,69:4.560485524756682):1.6957655702558014,(89:1.7701368420462515,26:1.7701368420462515):4.486114252966232):1.9922648128242662,((36:7.381994448912225,(17:6.41767731912213,(108:4.952963047410951,83:4.952963047410951):1.4647142717111787):0.9643171297900954):0.3090479130616606,(74:4.565252547678325,34:4.565252547678325):3.125789814295561):0.5574735458628632):0.4754641440758558,49:8.723980051912605):1.591592610578589):2.299345548608084,56:12.614918211099278):5.929231425089062,((85:2.3020535537453095,92:2.3020535537453095):6.412689375792866,(2:7.431568665042487,((42:1.9165467875055293,100:1.9165467875055293):3.451318028124297,16:5.367864815629827):2.0637038494126605):1.2831742644956883):9.829406706650165):3.6787652240462236,(64:6.521739112290081,1:6.521739112290081):15.701175747944482):5.986978614841764,(((47:15.376328507555321,(((55:9.3566037370339,102:9.3566037370339):4.313868353509003,((84:12.178970405153871,(80:9.177696182421826,(((45:3.721370974835001,((38:1.1655364356393876,35:1.1655364356393876):1.819012567687384,31:2.9845490033267716):0.7368219715082294):2.2656748192658225,((((82:0.9909316249793292,104:0.9909316249793292):0.8705429917671397,103:1.8614746167464689):0.9350163758540759,(19:1.0730113131842458,(9:0.8394257515991138,67:0.8394257515991138):0.233585561585132):1.723479679416299):2.1296590584788624,(23:4.031314026141133,81:4.031314026141133):0.8948360249382743):1.0608957430214163):1.503918107974906,18:7.4909639020757295):1.6867322803460967):3.001274222732045):0.7182984250915467,(52:3.3715154046762263,5:3.3715154046762263):9.525753425569192):0.7732032602974854):1.5560587982613896,(((76:0.953503227626859,(51:0.8179365127068573,46:0.8179365127068573):0.13556671492000172):5.1555499957383155,((70:2.8386507355655546,(94:2.234431960269415,105:2.234431960269415):0.6042187752961397):0.4272538125101448,((57:0.5681793078378707,(106:0.5071708811370208,98:0.5071708811370208):0.06100842670084994):0.4751217604754874,68:1.0433010683133581):2.2226034797623413):2.8431486752894752):8.413790023971092,(((58:1.8224663866937134,(90:0.48608838364733464,63:0.48608838364733464):1.3363780030463788):2.130608813744057,((44:0.12187681580342008,101:0.12187681580342008):3.6347109311174877,97:3.756587746920908):0.1964874535168626):3.5343999331909988,71:7.487475133628769):7.035368113707498):0.7036876414680258):0.1497976187510286):4.60240427936267,(11:15.290210289576024,14:15.290210289576024):4.6885224973419675):6.618983058704959,((21:9.967410800355472,(((86:1.1913778239102533,40:1.1913778239102533):7.812587310276024,((4:3.468091884597168,33:3.468091884597168):1.9968166465252608,62:5.464908531122429):3.539056603063848):0.2893629221934937,3:9.29332805637977):0.6740827439757009):11.303939855767949,(((8:1.3808392002524255,7:1.3808392002524255):8.005573936584014,(91:4.768362981593426,((43:3.0674690207656305,32:3.0674690207656305):0.4946463341092624,(41:3.015020332694744,25:3.015020332694744):0.5470950221801489):1.206247626718533):4.618050155243014):4.821156180202896,59:14.207569317039336):7.063781339084084):5.32636518949953):1.6121776294533774):3.5212221482302937):9.40373493076156;
tree new_tree48 = ((((75:1.361962682578816,((54:0.6492374970236676,99:0.6492374970236676):0.5531552760762444,53:1.202392773099912):0.15956990947890404):7.338965828343674,((10:0.33595210510648793,(95:0.09261675061681972,78:0.09261675061681972):0.2433353544896682):6.271428642932766,66:6.607380748039254):2.0935477628832357):20.46600619187347,(13:19.13999199753355,(72:12.639142638905454,(((73:1.8308346435312202,22:1.8308346435312202):2.33035328572887,(37:0.5566002683760675,(29:0.21394380297979296,30:0.21394380297979296):0.3426564653962745):3.6045876608840226):6.287103093696365,((((((28:0.6758065659254971,20:0.6758065659254971):0.47602760817768985,(93:0.28580629386458023,15:0.28580629386458023):0.8660278802386068):1.0669929546858907,((65:1.6683961307418378,107:1.6683961307418378):0.2987647654240446,79:1.9671608961658824):0.2516662326231953):0.3444923693597164,24:2.563319498148794):0.26792199065797195,((27:2.305988247486773,(50:0.7574798097953863,48:0.7574798097953863):1.5485084376913867):0.3186629427285377,87:2.6246511902153107):0.2065902985914554):1.5610016854844169,(61:1.4689832733512729,(12:0.44558953765101816,(60:0.3430438770415583,77:0.3430438770415583):0.10254566060945985):1.0233937357002547):2.92325990093991):6.056047848665273):2.190851615948999):6.500849358628095):10.02694270526241):2.6952398438984524,((((((39:1.8464918729840878,6:1.8464918729840878):0.4996433151371005,88:2.3461351881211883):11.731044628263883,(((49:8.402259277515599,(((74:4.648167023558691,34:4.648167023558691):2.4850319059501924,(17:7.048389289008295,(108:5.042919151885336,83:5.042919151885336):2.005470137122959):0.08480964050058848):0.4594784425552909,36:7.592677372064174):0.8095819054514246):0.8914865849348779,((96:2.415567655030012,69:2.415567655030012):5.942958558649565,(89:1.802286206613045,26:1.802286206613045):6.556240007066531):0.9352196487709001):2.188642923382,56:11.482388785832477):2.594791030552594):4.803770124205615,((85:2.654825368436301,92:2.654825368436301):6.218195407702552,(2:7.5665413997150335,((42:2.2359091601926324,100:2.2359091601926324):3.229447238462749,16:5.4653563986553815):2.101185001059652):1.3064793764238196):10.007929164451832):5.306690765463291,(64:6.8532300850911385,1:6.8532300850911385):17.33441062096284):4.407765434910168,(((47:15.655594595433998,(((55:10.705210026394232,102:10.705210026394232):2.6407003816763446,((84:12.792958399655408,(80:10.51474405752569,((18:6.095782990763049,(23:5.015619175805269,(((((82:0.2504872765005063,103:0.2504872765005063):0.8420121525584287,(9:0.5635235322876118,67:0.5635235322876118):0.5289758967713232):0.4478958460717133,104:1.5403952751306482):1.240558254087793,19:2.7809535292184413):0.5229196640851232,81:3.3038731933035645):1.7117459825017045):1.0801638149577801):1.5366865338944926,(45:4.516724984673919,((38:2.4804318125372857,35:2.4804318125372857):0.555419201201488,31:3.0358510137387738):1.4808739709351455):3.1157445399836226):2.8822745328681476):2.2782143421297185):0.5081862477058525,(52:3.436742062264604,5:3.436742062264604):9.864402585096656):0.04476576070931593):1.5802840023334657,(((51:0.9708208282509745,(76:0.33680452033856145,46:0.33680452033856145):0.634016307912413):5.249185500304008,((94:2.782394223343242,(70:2.599617267414657,105:2.599617267414657):0.18277695592858523):0.5428259400354296,((57:0.09873581663305118,68:0.09873581663305118):0.9635137677506,(106:0.6498397261367796,98:0.6498397261367796):0.4124098582468716):2.2629705789950205):2.8947861651763103):6.87030315880053,(((90:2.22751944367236,(58:0.4949167591075597,63:0.4949167591075597):1.7326026845648004):1.6465862043775457,((44:0.0031375041241460742,101:0.0031375041241460742):3.821677684955018,97:3.824815189079164):0.04929045897074191):0.9531594863798447,71:4.827265134429751):8.26304435292576):1.8358849230485301):0.7294001850299558):5.925961353054115,(11:21.040950289787435,14:21.040950289787435):0.5406056587006773):2.6527531048460418,((21:10.14843969936262,(((86:1.8169822234485438,40:1.8169822234485438):4.059943019601673,((4:2.934342324393667,33:2.934342324393667):1.7653830063438893,62:4.699725330737556):1.17719991231266):3.9751704353325845,3:9.8520956783828):0.29634402097981827):7.80292006510707,(((8:1.727956217095475,7:1.727956217095475):7.828933693481153,(91:3.9508377968223263,((43:3.123180634412369,32:3.123180634412369):0.4609770585241062,(41:2.743998805007376,25:2.743998805007376):0.8401588879290993):0.36668010388585115):5.606052113754301):4.241560058934882,59:13.798449969511509):4.15290979495818):6.282949288864465):4.3610970876299895):3.266768405730268):11.1723274428683;
tree new_tree49 = (((((99:1.4177656094333975,(75:0.49389809049615413,53:0.49389809049615413):0.9238675189372434):0.14397830529813316,54:1.5617439147315306):10.484318186166787,((10:0.3470672662018523,(95:0.09568102700499366,78:0.09568102700499366):0.25138623919685865):2.691569460344576,66:3.0386367265464282):9.00742537435189):17.668822010115456,(13:20.383606012687345,(72:14.199656071546046,(((29:0.36823960109260734,30:0.36823960109260734):2.7002077516244007,((73:2.1474899919735,22:2.1474899919735):0.32365125737579925,37:2.4711412493492992):0.5973061033677087):7.725531154038958,(((((24:2.2461081640394758,(((15:0.887951842239829,(20:0.3504077338693125,93:0.3504077338693125):0.5375441083705166):0.8998330159503368,28:1.7877848581901659):0.40284937731162485,79:2.1906342355017907):0.05547392853768507):0.291675946658442,(65:0.06352074860147494,107:0.06352074860147494):2.4742633620964427):0.23537956070028798,87:2.7731636713982057):1.7296412475828866,(61:0.5344377947158798,(12:0.4603321138043364,(60:0.3543936733313796,77:0.3543936733313796):0.10593844047295681):0.0741056809115434):3.9683671242652125):0.17423469189782637,(27:1.5193423587291348,(50:0.7825414480003111,48:0.7825414480003111):0.7368009107288237):3.157697252149784):6.116938895877047):3.4056775647900803):6.183949941141298):9.331278098326429):3.201468092412,((((((39:2.8168538604065536,6:2.8168538604065536):0.36351537403300505,88:3.1803692344395587):9.357814536158331,(((49:9.821889443926183,((((74:2.4196447765167486,34:2.4196447765167486):4.9734967262251,(108:3.7898485561852686,83:3.7898485561852686):3.6032929465565804):0.3412829646025095,17:7.7344244673443585):0.10946083243579263,36:7.843885299780151):1.9780041441460323):0.3564539947790184,((96:3.3739474038502646,69:3.3739474038502646):3.344359396201737,(89:1.5112140189369045,26:1.5112140189369045):5.207092781115097):3.4600366386532):0.007454852182920746,56:10.185798290888123):2.352385479709767):10.860261799454534,((85:2.8959598273230087,92:2.8959598273230087):6.328435062085158,(2:6.600678106381583,((42:1.9593690916928221,100:1.9593690916928221):3.6868116443941688,16:5.646180736086991):0.9544973702945923):2.623716783026584):14.174050680644257):2.693336069822781,(64:7.079972990587266,1:7.079972990587266):19.01180864928794):3.5670213862274096,(((47:15.92695624259765,(((55:6.513925350466058,102:6.513925350466058):7.077237350574427,((84:11.521449193041754,(52:4.365023412298535,5:4.365023412298535):7.156425780743219):1.6130597403213986,(80:10.743673241697978,((45:5.507121360409121,(18:4.859373755122797,((38:2.562498270116646,35:2.562498270116646):0.5737955524818479,31:3.136293822598494):1.723079932524303):0.647747605286324):1.6020578374747885,((23:4.422848106589102,(((9:1.1614389522537891,((82:0.16497404381985278,103:0.16497404381985278):0.4723986166623906,67:0.6373726604822434):0.5240662917715457):0.7573692052928367,104:1.9188081575466258):0.9336789971877844,19:2.85248715473441):1.570360951854692):1.9814927520333354,81:6.4043408586224375):0.7048383392614719):3.634494043814069):2.390835691665174):0.45665376767733257):1.2732962708905387,(((46:0.7132560925202626,(76:0.3479478840630525,51:0.3479478840630525):0.36530820845721007):5.712542583530682,((70:2.430780980140146,(94:1.9224843934154863,105:1.9224843934154863):0.5082965867246596):1.449277961780564,((57:0.4255089900808261,68:0.4255089900808261):0.706615120683331,(106:0.5098481880336969,98:0.5098481880336969):0.6222759227304602):2.747934831156553):2.5457397341302346):5.386085816738354,(((90:2.301218155730219,(58:1.998935090267696,63:1.998935090267696):0.30228306546252304):2.5544276789673304,71:4.855645834697549):0.13133203498121837,((44:0.0032413101823524945,101:0.0032413101823524945):3.9606449074243932,97:3.9638862176067455):1.0230916520720221):6.824906623110531):3.0525744791417253):1.0624972706666256):6.368637413676305,(11:21.737101760534756,14:21.737101760534756):0.5584918957391984):3.1811973527135713,((((86:1.8770980846503726,40:1.8770980846503726):5.724046097019331,((4:2.3129161979984945,33:2.3129161979984945):3.273099805208467,62:5.586016003206962):2.015128178462742):2.27986729114611,(21:9.353854387395215,3:9.353854387395215):0.5271570854205994):9.486126611033377,(((8:1.7851266036678841,7:1.7851266036678841):9.571970159418353,(91:4.081553449160373,(((41:2.56518183759113,25:2.56518183759113):0.5332827879944526,32:3.0984646255855828):0.272857607347325,43:3.371322232932908):0.7102312162274655):7.275543313925863):2.537636170434004,59:13.89473293352024):5.472405150328951):6.1096529251383345):4.182012017115088):3.2575491773231597):5.99944970995993;
tree new_tree50 = (((((99:1.2504430969727514,54:1.2504430969727514):0.11450198354300678,(75:0.9683755318588375,53:0.9683755318588375):0.3965695486569206):10.553487343571833,((10:1.2716246882097018,(95:0.09466727342716214,78:0.09466727342716214):1.1769574147825397):1.7348172662937187,66:3.0064419545034204):8.91199046958417):17.48161842242939,(13:20.167638916897385,(72:13.72925915607815,((37:3.0359367330092772,((73:2.4157281036816323,22:2.4157281036816323):0.38715913730594576,(29:0.5145841380055973,30:0.5145841380055973):2.2883031029819807):0.23304949202169922):7.643678093999718,(((((((28:0.5419631893318518,(20:0.22226743169993318,93:0.22226743169993318):0.31969575763191865):1.113752205338717,15:1.655715394670569):0.2546375425590519,(65:0.32566118427791096,107:0.32566118427791096):1.58469175295171):0.6556810586935649,(24:1.2438526847067146,79:1.2438526847067146):1.322181311216471):0.17774762678896705,87:2.7437816227121528):1.3799609347109798,(27:3.7783003656395127,(50:0.7742503142453363,48:0.7742503142453363):3.0040500513941764):0.3454421917836199):0.5037431785904936,(61:1.8228599876236697,(12:0.3661462552695375,(60:0.1174680502257546,77:0.1174680502257546):0.24867820504378288):1.4567137323541322):2.8046257483899564):6.052129090995369):3.049644329069155):6.438379760819235):9.232411929619595):2.9080657238832224,((((((39:2.6784674350940487,6:2.6784674350940487):0.9571856765961728,88:3.6356531116902215):8.769686885645399,(49:12.224377392694636,((56:9.559774996615314,((((74:2.4543234808131236,34:2.4543234808131236):4.179135258118919,17:6.633458738932043):0.5942189688579269,(108:3.74969459198219,83:3.74969459198219):3.47798311580778):0.828704450294615,36:8.056382158084585):1.5033928385307291):0.5181033671599966,((96:3.338199969284266,69:3.338199969284266):6.421364481072169,(89:1.4952024995529578,26:1.4952024995529578):8.264361950803478):0.3183139134188746):2.146499028919326):0.18096260464098357):10.745195839148646,((85:2.86527673655673,92:2.86527673655673):6.261384426373148,(2:6.530743018350922,((42:1.9386093079700535,100:1.9386093079700535):4.427772122085308,16:6.366381430055362):0.16436158829556025):2.595918144578956):14.023874673554388):2.664799805502131,(64:7.004959707653089,1:7.004959707653089):18.810375934333308):1.52063914567972,((11:21.631716524355507,((47:15.336687868009331,(((55:9.68797787496033,102:9.68797787496033):4.486847111133866,((84:7.36399437111433,(52:3.9729910852702313,5:3.9729910852702313):3.391003285844099):4.6805084230272005,((18:6.679935690378126,(45:4.807888025041542,((38:2.5353482501928197,35:2.5353482501928197):0.3619703647019441,31:2.897318614894764):1.9105694101467785):1.8720476653365834):2.735022534101458,(80:7.033856471185711,((23:2.812727865854556,81:2.812727865854556):2.8378282434084348,((((82:0.16322612124411606,103:0.16322612124411606):0.7806133361988215,(67:0.13545209231401678,9:0.13545209231401678):0.8083873651289207):0.3029081199342597,104:1.2467475773771972):1.462078132583394,19:2.7088257099605912):2.9417303993023993):1.3833003619227204):2.3811017532938727):2.629544569661947):2.130322191952665):0.9001114030034643,(((46:0.7056990465903019,(76:0.19745561301690054,51:0.19745561301690054):0.5082434335734014):5.652017412931636,((105:2.2999459208983914,(94:2.0561389094984177,70:2.0561389094984177):0.24380701139997374):1.539003265434474,((57:0.22533241689880928,68:0.22533241689880928):2.2336367429226915,(106:0.2875573617541811,98:0.2875573617541811):2.1714117980673198):1.3799800265113649):2.5187672731890722):5.329019500268518,((((44:0.2525944010392075,101:0.2525944010392075):1.8166563275290133,97:2.0692507285682207):0.9227819848562011,71:2.992032713424422):1.942107443113061,(90:3.5940776555395506,(58:2.681465356726008,63:2.681465356726008):0.9126122988135426):1.3400625009979321):6.752595803252973):3.3882004293072043):0.2617514789116715):3.6185563676841923,14:18.955244235693524):2.6764722886619836):3.5751443966567003,((((86:2.738253631108213,40:2.738253631108213):4.643975723945152,((4:3.308237492268146,62:3.308237492268146):2.496748163011921,33:5.804985655280067):1.5772436997732981):4.047361850535335,(21:10.206562410142231,3:10.206562410142231):1.223028795446469):7.023796310228189,(((8:1.7662129429558595,7:1.7662129429558595):8.698241387068169,(91:4.381566438068815,((41:2.9053371031899666,(25:1.126417271631072,43:1.126417271631072):1.7789198315588945):0.14023210495268135,32:3.045569208142648):1.3359972299261673):6.082887891955214):4.490323369646072,59:14.954777699670101):3.4986098161467876):6.753473405195319):2.12911386665391):4.972141782734084):8.59266804737099;
tree new_tree51 = (((((99:1.257033776495569,54:1.257033776495569):1.4525948895272935,(75:1.087335159982009,53:1.087335159982009):1.6222935060408537):9.083003565378556,((10:0.6549514453385433,(95:0.09366805131351044,78:0.09366805131351044):0.5612833940250329):2.3197572271594393,66:2.9747086724979828):8.817923558903436):17.085573329118922,(13:21.773976041436192,(72:14.02974791920058,(((73:0.8145026733838421,22:0.8145026733838421):2.189389457415524,(37:2.773302498426868,(29:0.5091526532758168,30:0.5091526532758168):2.264149845151051):0.23058963237249808):7.6177248462211775,(((((24:0.7847890313681163,79:0.7847890313681163):0.912433850076446,87:1.6972228814445622):1.0175978641535526,(((28:0.24161597093770731,(20:0.22667073430404105,93:0.22667073430404105):0.014945236633666259):1.8130570644067847,15:2.054673035344492):0.6436033519098521,(65:0.5395543251187159,107:0.5395543251187159):2.1587220621356282):0.01654435834377077):1.2714615032865546,(27:3.1695940255897592,(50:0.7660780282220048,48:0.7660780282220048):2.4035159973677542):0.8166882232949102):0.5923599331674048,(61:4.5249423266923605,(77:1.3992793383219593,(60:0.18051429042894343,12:0.18051429042894343):1.2187650478930159):3.1256629883704012):0.053699855359713666):6.04297479496847):3.408130942180035):7.744228122235613):7.10422951908415):3.0888957534045645,((((49:12.274400448704354,(((39:2.268244316038906,6:2.268244316038906):1.1164097948741891,88:3.384654110913095):8.399801807414319,((89:1.4794204943482752,26:1.4794204943482752):9.050345664317014,((96:3.1692858931169554,69:3.1692858931169554):6.333223108427321,(56:9.45887065837532,((((74:2.4284178620359023,34:2.4284178620359023):2.333129246459252,17:4.761547108495154):2.729197186867532,(108:3.3135734915725057,83:3.3135734915725057):4.177170803790181):0.8215756786687098,36:8.312319974031396):1.1465506843439233):0.043638343168955984):1.0272571571210136):1.2546897596621243):0.4899445303769401):10.631779270684186,((85:0.9928565016129944,92:0.9928565016129944):8.037471880962519,(2:7.404777577395979,((42:0.8080972593083415,100:0.8080972593083415):5.4910864066353575,16:6.2991836659436995):1.1055939114522797):1.6255508051795342):13.875851336813026):1.8569107098512134,(64:4.456758587712522,1:4.456758587712522):20.306331841527232):2.5832797132979444,((11:20.93024489352968,((47:17.63918403049067,((((18:7.039925549569434,((45:3.24238076981435,31:3.24238076981435):0.7161536468547212,(38:1.8283917453197065,35:1.8283917453197065):2.1301426713493647):3.0813911329003627):1.4406939539490935,(80:7.198191238836656,((23:1.293545113141445,81:1.293545113141445):4.297368836646557,((((103:0.307289829667555,(67:0.1819090413040634,9:0.1819090413040634):0.12538078836349162):0.6265873121464273,104:0.9338771418139823):0.0767598507774857,82:1.010636992591468):1.66959680325317,19:2.680233795844638):2.9106801539433635):1.6072772890486542):1.2824282646818714):4.142314245868427,((84:7.286266707117696,(52:3.9310557848646748,5:3.9310557848646748):3.3552109222530215):4.631105209539489,(55:9.58572034309345,102:9.58572034309345):2.331651573563734):0.705561832729769):0.8807288804326365,(((46:0.6982503257450936,(76:0.12398106667332313,51:0.12398106667332313):0.5742692590717705):5.59235982925684,((105:2.2756697720122308,(94:2.0832504280566253,70:2.0832504280566253):0.19241934395560545):2.280942549581863,((57:0.06498678973662878,68:0.06498678973662878):2.3680277157219614,(106:0.28452216633335603,98:0.28452216633335603):2.148492339125234):2.123597816135504):1.73399783340784):5.272771190414677,(((71:2.0474095894731343,97:2.0474095894731343):0.9500061360749168,(44:0.2499282430083947,101:0.2499282430083947):2.7474874825396562):1.8846441103275877,(58:3.494358923322121,(90:2.65316223375191,63:2.65316223375191):0.8411966895702112):1.3877009125535178):6.681321509540972):1.94028128440298):4.135521400671081):2.945722573673965,14:20.584906604164637):0.3453382893650421):5.844169996146164,((21:9.26165420763222,(((86:2.331379989511715,40:2.331379989511715):5.585659883023338,3:7.917039872535053):0.15703855917770504,((62:2.6346274186918657,33:2.6346274186918657):2.5880129028508185,4:5.222640321542684):2.851438110170074):1.1875757759194627):12.391621356043599,(((8:1.3171053440194487,7:1.3171053440194487):7.554036820782057,(91:4.094139251250905,((32:2.612248641863264,(25:2.0782109454156537,43:2.0782109454156537):0.5340376964476103):1.0742771261058226,41:3.6865257679690866):0.4076134832818181):4.777002913550602):5.925786427766628,59:14.796928592568134):6.856346971107685):5.121139326000023):0.571955252861855):4.6207311713872095):8.26949980385576;
tree new_tree52 = (((((99:1.2791181122736632,54:1.2791181122736632):2.9676625282906346,(75:1.0948609796787327,53:1.0948609796787327):3.1519196608855653):12.789990919063046,((10:0.6582702903469949,(95:0.4514536883178123,78:0.4514536883178123):0.20681660202918262):2.331512166779732,66:2.9897824571267266):14.046989102500618):14.093988194769462,(13:21.884311627705355,(72:14.100841065391599,((30:3.0191137971918685,((73:1.9557999824764827,22:1.9557999824764827):1.0405206146760944,(29:0.08182498703305158,37:0.08182498703305158):2.9144956101195256):0.022793200039291417):6.696724919082309,((79:4.484623106671457,((87:0.7656136247486753,24:0.7656136247486753):3.386658751257321,((27:3.4319522970525993,(((15:0.7785202131006419,(28:0.3125153882945848,93:0.3125153882945848):0.4660048248060571):0.8557263406582543,20:1.6342465537588962):0.9955655069460247,(65:0.3342051815072485,107:0.3342051815072485):2.2956068791976723):0.8021402363476784):0.13253585723072936,(50:0.8730522879831961,48:0.8730522879831961):2.6914358663001323):0.5877842217226674):0.3323507306654605):0.2690694106724143,((60:0.24515377603888536,12:0.24515377603888536):1.2417959947692723,(61:0.8176488194787003,77:0.8176488194787003):0.6693009513294573):3.266742746535713):4.962146198930307):4.385002349117421):7.783470562313756):9.246448126691451):1.4685080647760742,((((49:12.336598697064371,(((39:1.989489386435351,6:1.989489386435351):1.4123158316037585,88:3.4018052180391094):8.461828443376035,((89:1.4869171833899044,26:1.4869171833899044):8.657027825174296,(((((74:2.4407234192756246,34:2.4407234192756246):1.8719830537722735,17:4.312706473047898):1.4686211776419125,(108:3.330364410839748,83:3.330364410839748):2.4509632398500627):1.6044794402593112,36:7.385807090949122):2.159141928327328,(56:9.506801731577108,(96:3.1853456617327653,69:3.1853456617327653):6.321456069844342):0.03814728769934206):0.5989959892877508):1.7196886528509445):0.4729650356492261):10.652500897282746,((85:0.9978876178399138,92:0.9978876178399138):8.078200279414888,(2:7.695572796118785,((42:0.8568724499204449,100:0.8568724499204449):5.763405037802784,16:6.620277487723229):1.0752953083955568):1.380515101136016):13.913011697092315):2.4271170740306687,(64:5.567674353179268,1:5.567674353179268):19.848542315198518):2.9259101240821224,(((47:19.499867817163413,(((55:7.990765128428525,102:7.990765128428525):5.421554148217502,(((46:0.7017885798015465,(76:0.12460931774017675,51:0.12460931774017675):0.5771792620613698):5.407012745383414,((94:3.8521192898794947,(105:1.01350540470645,70:1.01350540470645):2.8386138851730447):0.8566908603749042,((57:0.3280035809794964,68:0.3280035809794964):1.1838615449150256,(106:0.5236277216311477,98:0.5236277216311477):0.9882374042633743):3.196945024359877):1.3999911749305616):5.513175311122597,((((44:0.16686490035437976,101:0.16686490035437976):1.6516808875620599,71:1.8185457879164397):0.1678467987049388,97:1.9863925866213785):3.0476347076793466,(90:3.512065939243601,(58:3.007318381142926,63:3.007318381142926):0.5047475581006751):1.5219613550571243):6.587949342006833):1.7903426403384692):1.7853026646194596,((84:10.509500905945949,(52:3.9509756811598864,5:3.9509756811598864):6.558525224786062):1.8849765512122811,(((45:3.2588109331646047,31:3.2588109331646047):0.7693100960554329,(18:3.978593555835876,(38:1.6795073682375563,35:1.6795073682375563):2.29908618759832):0.049527473384161524):4.4954724411599285,((23:1.5424739556977665,81:1.5424739556977665):5.692192782556322,(80:5.6192448695638095,((((67:0.3197574417308642,(103:0.28150983208014974,9:0.28150983208014974):0.03824760965071444):0.6960007664287058,82:1.01575820815957):1.9846503359279777,104:3.0004085440875476):0.02115278153926159,19:3.0215613256268092):2.5976835439370003):1.6154218686902793):1.2889267321258773):3.8708839867782636):2.803144484107257):4.302245875897926):4.372916976328614,(11:19.32688524513092,14:19.32688524513092):4.545899548361106):3.037304479137319,((21:9.308585923037654,((((33:2.6479779046246597,62:2.6479779046246597):3.837690931908665,4:6.485668836533325):1.4714891675818391,3:7.957158004115164):0.681812153286045,(86:1.2257130922601667,40:1.2257130922601667):7.4132570651410425):0.6696157656364452):12.354393510336457,(((8:3.806286773520413,7:3.806286773520413):5.24050313916154,(91:3.258972248132718,((32:2.3078108155597423,41:2.3078108155597423):0.30624709597637745,(25:2.222951541573795,43:2.222951541573795):0.39110636996232495):0.6449143365965981):5.787817664549236):6.310638282296534,59:15.357428194978487):6.3055512383956245):5.247109839255234):1.432037519830562):4.257141026712972):11.8756555001757;
tree new_tree53 = (((((99:0.984369738552381,54:0.984369738552381):4.784278686206685,(75:1.1131837622662313,53:1.1131837622662313):4.655464662492834):12.058514700873461,((95:1.3409367560798604,(10:0.252032034752881,78:0.252032034752881):1.0889047213269794):1.6988804862503029,66:3.0398172423301633):14.787345883302365):10.875569530530012,(13:20.375288285655678,(72:12.2872942989393,(((73:3.498829063590041,22:3.498829063590041):0.07782086729602078,((29:0.0037238608707179776,37:0.0037238608707179776):2.165505635251891,30:2.1692294961226093):1.4074204347634525):6.30178586735347,(((27:2.736033332325964,(((28:0.6798334791030936,(15:0.2988825588190462,93:0.2988825588190462):0.38095092028404737):1.0360201167738594,20:1.715853595876953):0.6929188947324361,(65:1.193326117011126,107:1.193326117011126):1.215446373598263):0.327260841716575):1.8236411056976465,79:4.5596744380236105):0.2735723570776676,(((60:0.2695210906058457,12:0.2695210906058457):1.1411137016544046,(61:0.831332384634734,77:0.831332384634734):0.5793024076255162):2.619455767781753,(((50:1.7516164527471805,48:1.7516164527471805):1.491267662181743,24:3.2428841149289234):0.6700265926503555,87:3.912910707579279):0.11717985246272455):0.8031562350592747):5.045189003138253):2.4088585006997683):8.087993986716379):8.32744437050686):3.652345357259655,((((((89:1.53233098862038,26:1.53233098862038):11.789530541443924,(((((74:2.481569559011763,34:2.481569559011763):2.04695341350365,17:4.528522972515413):1.8566805230072667,(108:4.768435367477205,83:4.768435367477205):1.6167681280454742):0.897026217755494,36:7.2822297132781735):2.493932631399014,(56:9.665900525363014,(96:5.016558219355668,69:5.016558219355668):4.649342306007346):0.11026181931417334):3.5456991853871163):0.5903053603369806,(((39:1.99440946874279,6:1.99440946874279):1.464325842314556,88:3.458735311057346):8.603439338036088,49:12.062174649093434):1.8499922413078504):8.124975048158547,((85:1.014587526054564,92:1.014587526054564):7.179608840282267,(2:7.765576026381583,((42:1.6355990359188461,100:1.6355990359188461):5.394056470889163,16:7.029655506808009):0.7359205195735745):0.4286203399552475):13.842945572223):3.695907130764102,(64:4.891496115130019,1:4.891496115130019):20.841552954193915):3.083390569172316,(((47:18.693719702781635,((((84:11.41841808369606,(52:4.017096284376223,5:4.017096284376223):7.401321799319838):0.5787341168494535,(((45:3.3137041254169186,31:3.3137041254169186):0.7818285544367778,(18:4.0451763513511505,(38:2.517045165248235,35:2.517045165248235):1.5281311861029154):0.0503563285025459):5.709804202574628,((23:6.658680426973534,81:6.658680426973534):1.578292176192189,(80:5.713284390527599,(((104:2.9471443309687344,(103:2.5595834179721133,67:2.5595834179721133):0.3875609129966211):0.049838575435331656,(9:2.3088439598495962,82:2.3088439598495962):0.6881389465544698):0.07514503203645351,19:3.0721279384405196):2.64115645208708):2.523688212638124):1.5683642792626014):2.1918153181171895):3.260230621512573,(55:10.830461622811372,102:10.830461622811372):4.426921199246715):1.084325025362645,(((94:3.640551303892284,(105:1.030466680636788,70:1.030466680636788):2.610084623255496):2.5704823965705224,(((57:1.3209840601385279,68:1.3209840601385279):0.08343787203164199,(106:0.7621238474165258,98:0.7621238474165258):0.642298084753644):3.3831913777824,(51:0.7135331937833747,(76:0.6583657655573179,46:0.6583657655573179):0.0551674282260568):4.0740801161691955):1.4234203905102367):5.703050813347264,((((44:0.16965742775961712,101:0.16965742775961712):1.4129942885907556,71:1.5826517163503726):0.1877506991882878,97:1.7704024155386604):3.3062105676032703,(90:3.6278365103074726,(58:3.057646634584964,63:3.057646634584964):0.5701898757225083):1.4487764728344579):6.83747153066814):4.427623333610661):2.352011855360903):5.198160943717934,(11:22.173757030010457,14:22.173757030010457):1.7181236164891125):4.352014235469227,((21:9.856462654148736,(((86:1.2462257189049881,40:1.2462257189049881):7.145972804359674,3:8.392198523264662):0.39134704134522913,((4:1.0399574061543133,62:1.0399574061543133):0.5702734447916151,33:1.6102308509459284):7.173314713663963):1.0729170895388442):10.111791532552694,(((8:1.9402402065160096,7:1.9402402065160096):6.788676037982824,(91:3.313511994337527,((32:2.709470656204509,(25:0.4915683687098982,43:0.4915683687098982):2.217902287494611):0.15848885819775038,41:2.8679595144022594):0.4455524799352677):5.415404250161306):6.885522496240704,59:15.614438740739537):4.353815445961892):8.275640695267366):0.5725447565274528):3.538638374925945):7.90773501453881;
tree new_tree54 = (((((99:2.6641906173403216,54:2.6641906173403216):2.88166518829809,(75:1.0701911741075525,53:1.0701911741075525):4.475664631530859):12.972277252294436,((95:1.289148054469974,(10:0.1942218061693763,78:0.1942218061693763):1.0949262483005977):0.6142857767599565,66:1.9034338312299306):16.614699226702918):8.328518783682249,(13:22.076479081702278,(72:14.835616887785362,(((((30:0.0035800405759904763,37:0.0035800405759904763):0.580288778156359,29:0.5838688187323495):1.189173633046036,22:1.7730424517783856):1.6654726601508254,73:3.438515111929211):8.392999022889201,(((((93:0.5329884812147878,20:0.5329884812147878):1.0765265240015738,(15:0.34096973444001344,28:0.34096973444001344):1.268545270776348):1.7140647936429114,((65:2.0684127497725675,107:2.0684127497725675):0.59176465477104,27:2.6601774045436075):0.6634023943156655):0.35364239444711476,79:3.6772221933063878):0.6717838485367618,(((50:1.683966773226509,48:1.683966773226509):1.8262899119225975,87:3.5102566851491064):0.17891496865554934,(((60:0.2591118395537954,12:0.2591118395537954):1.0088884852217295,(61:0.9218962046140395,77:0.9218962046140395):0.3461041201614854):1.7900109014423289,24:3.058011226217854):0.6311604275868019):0.6598343880384938):7.482508092975263):3.004102752966949):7.240862193916916):4.770172759912818):4.8733414978212295,((((((89:1.4731503956674061,26:1.4731503956674061):11.314968062407118,(((((74:1.7019846725571144,34:1.7019846725571144):3.7589762039272276,17:5.460960876484342):1.52174334720858,(108:4.5842722626382795,83:4.5842722626382795):2.3984319610546425):1.0311284503781195,36:8.013832674071041):4.258435418404634,(56:9.292591019281389,(96:4.04283974072957,69:4.04283974072957):5.249751278551819):2.9796770731942868):0.5158503655988493):1.2498789498919134,(((39:1.9173828107767519,6:1.9173828107767519):1.6697587563278145,88:3.5871415671045663):8.0091763882739,49:11.596317955378467):2.4416794525879713):6.9287199475954875,((85:1.2967827809948616,92:1.2967827809948616):7.772070773248897,(2:7.465659495765421,((42:1.5823546397654296,100:1.5823546397654296):2.452050856264691,16:4.0344054960301206):3.4312539997353007):1.603194058478338):11.897863801318167):4.116409469711545,(64:6.78518472864528,1:6.78518472864528):18.29794209662819):2.6203848640626575,((11:22.436446881982956,((47:17.892064240056353,(((((105:3.772532243775811,(94:0.9772676605943799,70:0.9772676605943799):2.795264583181431):2.1986233494281775,(((57:0.2850817044013209,68:0.2850817044013209):1.5314224760054032,(106:0.7326896445395615,98:0.7326896445395615):1.0838145358671625):2.786205347910758,(76:0.6859756244244544,(46:0.6441519721009579,51:0.6441519721009579):0.041823652323496496):3.916733903893028):1.3684460648865064):4.104994838124174,((((44:0.042078695172966744,101:0.042078695172966744):1.4794489770203503,71:1.521527672193317):0.1804995257878843,97:1.7020271979812014):3.1785204645699086,(90:3.6660151445128166,(58:2.654328835330742,63:2.654328835330742):1.0116863091820747):1.2145325180382933):5.195602768777053):5.1444409630121335,(55:11.440921266988811,102:11.440921266988811):3.779670127351485):0.5559337875681791,(((52:5.018599552267863,5:5.018599552267863):7.287334153736805,((18:6.816615921343821,(((38:1.5553303294631142,35:1.5553303294631142):1.6411773351973569,31:3.196507664660471):0.7213013265786423,45:3.9178089912391134):2.898806930104708):2.8493181679987316,((23:3.2435791983599205,81:3.2435791983599205):4.280102402848781,(80:5.003997126182536,(((9:0.11297280518477813,82:0.11297280518477813):1.475425348471776,(103:1.5288271522547991,67:1.5288271522547991):0.059571001401754975):1.2928374195746664,(104:2.3005280295475816,19:2.3005280295475816):0.5807075436836389):2.122761552951315):2.5196844750261667):2.1422524881338507):2.6399996166621147):0.01751649931430599,84:12.323450205318974):3.4530749765895017):2.1155390581478777):1.2261360632680613,14:19.118200303324414):3.318246578658542):4.4365191286767995,((((86:1.1980948793241444,40:1.1980948793241444):3.8708134603965823,((4:1.0202901124370778,62:1.0202901124370778):0.883773660260416,33:1.9040637726974938):3.164844567023233):5.790973377812199,(21:8.444313741587711,3:8.444313741587711):2.4155679759452138):11.27311211258738,(((8:1.8653056351045167,7:1.8653056351045167):5.610202580133669,(91:4.808038472076246,((41:2.641190944334644,(25:1.973381322813653,43:1.973381322813653):0.6678096215209912):0.24658181012069402,32:2.887772754455338):1.9202657176209081):2.6674697431619396):6.687150846195605,59:14.162659061433791):7.970334768686515):4.73997218053945):0.8305456786763727):4.0164816501001965):12.4582023912265;
tree new_tree55 = (((((99:2.7116376087385357,54:2.7116376087385357):2.3262970729331807,(75:1.345856142144442,53:1.345856142144442):3.6920785395272744):8.448884420769062,((78:1.3121066957373637,(10:0.1333823977994268,95:0.1333823977994268):1.1787242979379369):1.639145375380057,66:2.9512520711174206):10.535567031323357):12.754352102757126,(13:22.052157864712715,(72:15.099826731585752,(((((37:0.5313563703226176,29:0.5313563703226176):0.015243620107560862,30:0.5465999904301785):1.2580188543475117,22:1.8046188447776903):1.6951333257450252,73:3.4997521705227155):8.542471267800037,(((((93:1.1652811025414218,20:1.1652811025414218):0.472898009556314,(15:0.4471728437091375,28:0.4471728437091375):1.1910062683885982):1.5992760716675354,((27:2.4196753616848095,107:2.4196753616848095):0.18200119664576597,65:2.6016765583305754):0.6357786254346958):0.698663806033839,79:3.9361189897991102):0.39343174493849675,(((50:1.7139568034008212,48:1.7139568034008212):2.0394433413448416,(((60:1.5688709738640605,12:1.5688709738640605):0.14967800483707827,(61:0.5650398554614104,77:0.5650398554614104):1.1535091232397283):0.128182526553007,24:1.8467315052541458):1.9066686394915169):0.001472549587147487,87:3.75487269433281):0.5746780404047969):7.712672703585145):3.057603293263):6.952331133126963):4.1890133404851895):5.95308682489912,((((((56:9.881238289946026,(96:4.114839312064391,69:4.114839312064391):5.766398977881635):4.165635276523153,(((((108:5.015065645614096,83:5.015065645614096):1.5888998311872191,17:6.603965476801315):0.5535420960077921,(74:3.455934618970704,34:3.455934618970704):3.7015729538384035):0.46673747386720077,36:7.624245046676308):4.873310093519936,(89:0.7067307816767028,26:0.7067307816767028):11.790824358519542):1.5493184262729347):1.8070710518082826,(((39:1.9515297840217924,6:1.9515297840217924):1.2225471447157086,88:3.174076928737501):7.087623683288857,49:10.261700612026358):5.592244006251104):7.039096324922378,((85:1.4630027572506477,92:1.4630027572506477):7.767359441974916,(2:7.598616604604429,((42:0.6624265317085694,100:0.6624265317085694):6.49127082297983,16:7.1536973546884):0.4449192499160288):1.631745594621135):13.662678743974276):1.5674024586733886,(64:6.972940874899924,1:6.972940874899924):17.4875025269733):4.303799378468664,((11:22.836021107373284,((47:16.70966357158806,(((55:14.913129768845147,102:14.913129768845147):0.6628771635995356,(((52:4.400823572685735,5:4.400823572685735):7.691493768644562,((18:6.747932658566061,(((38:1.667068998846928,35:1.667068998846928):1.5863657755639997,31:3.2534347744109278):1.2920975870884739,45:4.545532361499402):2.202400297066659):3.6967533948125375,((23:4.3105128876282155,81:4.3105128876282155):3.247652050093408,(80:5.945968927939349,(((9:1.5640724626094527,82:1.5640724626094527):1.1871632731520985,(104:1.7150493992326072,(103:1.6052517217215987,19:1.6052517217215987):0.10979767751100855):1.0361863365289439):0.1813122167602339,67:2.932547952521785):3.013420975417564):1.6121960097822745):2.886521115656975):1.6476312879516986):0.5824227423513246,84:12.674740083681622):2.9012668487630613):1.0593499805531454,(((105:4.001350011758491,(94:1.1458818469426961,70:1.1458818469426961):2.8554681648157945):1.8690124712113834,((((106:0.3809464574834453,98:0.3809464574834453):0.37490967771681133,68:0.7558561352002566):1.199138588911805,57:1.9549947241120615):2.7296851849946804,(76:0.7099807028452033,(46:0.5474023285922609,51:0.5474023285922609):0.16257837425294241):3.9746992062615387):1.185682573863132):4.385235702483184,(((97:1.5486247987670798,71:1.5486247987670798):0.1837140703447553,(44:0.5780754287775333,101:0.5780754287775333):1.1542634403343017):2.7750376338381395,(58:3.331414605270485,(90:3.2950573898563182,63:3.2950573898563182):0.0363572154141667):1.1759618976794899):5.748221682503083):6.37975872754477):0.07430665859023122):2.4941623710159426,14:19.203825942604002):3.632195164769282):4.515529798396248,((((86:2.282303166615952,40:2.282303166615952):2.217550487133056,((4:1.8516767970150003,62:1.8516767970150003):0.48471419009049677,33:2.336390987105497):2.1634626666435106):6.553433412141387,(21:10.637795072601325,3:10.637795072601325):0.41549199328906994):8.708968976080346,(((8:2.5045249995330283,7:2.5045249995330283):5.167304199329575,(91:3.280583982866299,((41:2.6882283309244936,(25:2.6584679807231253,43:2.6584679807231253):0.029760350201368357):0.2509732245140954,32:2.939201555438589):0.34138242742770997):4.391245215996305):5.348649394928302,59:13.020478593790905):6.741777448179835):7.589294863798791):1.41269187457236):3.430015249755133):10.753972889611;
tree new_tree56 = (((((99:2.7254388343050704,54:2.7254388343050704):0.6870041585944948,(75:0.7238810961581329,53:0.7238810961581329):2.688561896741432):10.14301899604197,((78:1.3187848301668592,(10:0.13406126453025494,95:0.13406126453025494):1.1847235656366042):0.7731935009893647,66:2.091978331156224):11.463483657785313):12.846429021958754,(13:21.13912498847889,(72:14.297517176109556,(((((37:0.5097986072728355,29:0.5097986072728355):0.1659202198088613,30:0.6757188270816968):1.1380848555438434,22:1.8138036826255404):1.326381261190354,73:3.1401849438158944):8.36347006309135,(87:4.3515865355759304,((((60:0.3826661260977789,12:0.3826661260977789):0.4815374346284759,(61:0.5679156978948442,77:0.5679156978948442):0.2962878628314106):2.9082999929233706,((((15:0.44944878694851803,28:0.44944878694851803):0.7889556123506893,20:1.2384043992992073):0.46161002835767717,93:1.7000144276568845):1.2803042002637426,27:2.980318627920627):0.7921849257289986):0.13386072289410977,((65:2.7962242732386837,107:2.7962242732386837):0.55197920160585,((50:2.0069232981203093,48:2.0069232981203093):1.1013991838193373,(24:2.6422913865588624,79:2.6422913865588624):0.46603109538078424):0.23988099290488707):0.5581608016992017):0.44522225903219503):7.152068471331314):2.7938621692023116):6.841607812369334):5.262766022421399):5.752709550353604,((((((56:9.45449622257707,(96:4.135782311723649,69:4.135782311723649):5.318713910853421):4.6638706990405545,(((((108:4.34278993984731,83:4.34278993984731):1.513099946553651,17:5.855889886400961):1.018607843726807,36:6.874497730127768):2.390703346480173,(74:2.9605126214873434,34:2.9605126214873434):6.304688455120598):3.295961964940684,(89:0.710327778156358,26:0.710327778156358):11.850835263392266):1.5572038800690002):1.264948283834027,(((39:1.988221914357449,6:1.988221914357449):1.952001717394101,88:3.94022363175155):6.373705214750691,49:10.313928846502241):5.06938635894941):6.1908993162496415,((85:1.3354873346720002,92:1.3354873346720002):8.450081268903672,(2:8.67189039689788,((42:0.7667062315689008,100:0.7667062315689008):3.0376775241621203,16:3.8043837557310214):4.867506641166858):1.1136782066777933):11.78864591812562):2.5919464101199132,(64:9.866582135735564,1:9.866582135735564):14.299578796085642):4.942360639447948,((11:22.952247950270486,((47:16.794709536192332,((55:8.27623624043215,102:8.27623624043215):8.320762366539904,((((52:3.6327336536896766,5:3.6327336536896766):9.23028900731487,((18:7.107343871844802,(((38:1.8364036952124572,35:1.8364036952124572):0.807586752762846,31:2.643990447975303):3.720845208705527,45:6.36483565668083):0.7425082151639719):1.5659617848025666,((23:3.302954611858844,81:3.302954611858844):4.293678570601092,(80:4.952456471183994,(((103:1.5607466921954187,19:1.5607466921954187):1.017081205984038,(104:2.15836295513615,(9:1.3486211135212507,82:1.3486211135212507):0.8097418416148994):0.4194649430433066):0.3696456312877885,67:2.947473529467245):2.0049829417167486):2.644176711275942):1.0766724741874327):4.189717004357178):0.4537278283385344,84:13.31675048934308):2.3550622181491807,(((94:1.3752201641642516,(105:0.5037755296236068,70:0.5037755296236068):0.8714446345406448):4.52502027761682,(((68:0.7597031614341937,106:0.7597031614341937):0.11908500675350087,(57:0.7538546789733254,98:0.7538546789733254):0.1249334892143692):3.8297350169985047,(76:0.7135942402132779,(46:0.08811735065355665,51:0.08811735065355665):0.6254768895597212):3.9949289449729215):1.1917172565948722):5.590936093665378,((97:2.5004312544668217,(71:1.7411558288018907,(44:0.5810176174244673,101:0.5810176174244673):1.1601382113774235):0.759275425664931):2.029886116256206,(58:3.486244747632532,(90:3.3007477109337597,63:3.3007477109337597):0.18549703669877227):1.0440726230904955):6.960859164723422):4.180636172045812):0.9251858994797928):0.19771092922027833):3.8899125844867264,14:20.68462212067906):2.2676258295914273):4.070717314167432,(((((86:2.293919239763844,40:2.293919239763844):2.9729122739372196,((4:1.893245700924178,62:1.893245700924178):0.3332998581947053,33:2.2265455591188834):3.0402859545821803):0.4072796292172294,21:5.674111142918293):3.9041283999690295,3:9.578239542887323):9.635482372938375,(((8:2.5172720990511155,7:2.5172720990511155):5.193603853308421,(91:3.297280933591422,((41:2.5135942805526197,(25:2.3886226073687795,43:2.3886226073687795):0.12497167318384017):0.440566716192357,32:2.9541609967449767):0.3431199368464455):4.413595018768115):8.79543299140779,59:16.506308943767326):2.7074129720583713):7.80924334861222):2.0855563068312364):3.046078989984739):9.89494225340584;
tree new_tree57 = (((((99:0.40154257216975686,54:0.40154257216975686):3.8713179737463763,(75:0.2390391324435759,53:0.2390391324435759):4.033821413472557):12.731154197358274,((78:0.551960647880979,(10:0.13810299456940314,95:0.13810299456940314):0.41385765331157587):3.8611816849532965,66:4.413142332834275):12.59087241044013):11.609985976354505,(13:21.776435376133495,(72:14.385412460927968,(((((37:0.5251682097612973,30:0.5251682097612973):0.8167405838804012,22:1.3419087936416985):0.795095304977482,29:2.1370040986191805):1.09785233632708,73:3.2348564349462605):8.615615142462016,(87:4.482779823065926,((27:4.024134833875746,((65:2.4725630707340684,107:2.4725630707340684):0.7069661888698984,(24:3.0404231618485897,((50:1.5319995092957421,48:1.5319995092957421):1.1899526838850611,79:2.7219521931808033):0.31847096866778646):0.13910609775537708):0.8446055742717795):0.045790125425350325,(((15:0.019802302232052565,28:0.019802302232052565):1.850629965727514,(93:1.7512671098042731,20:1.7512671098042731):0.1191651581552935):0.30441769383353945,((77:0.683983118804814,60:0.683983118804814):0.2062747798658504,(61:0.10594288783720197,12:0.10594288783720197):0.7843150108334624):1.2845920631224417):1.8950749975079906):0.4128548637648297):7.36769175434235):2.534940883519692):7.391022915205527):6.837565343495417):3.4896537904170373,((((((56:9.739533973949161,(96:2.708385219463525,69:2.708385219463525):7.031148754485637):5.1161938863318674,(((((108:2.435368041035405,83:2.435368041035405):2.6454031478128357,17:5.0807711888482405):1.3607170022042627,36:6.441488191052503):1.9208759340482828,(74:3.376675523508608,34:3.376675523508608):4.985688601592178):5.205650911366774,(89:1.5785187492706063,26:1.5785187492706063):11.989496287196953):1.287712823813468):0.991369388294105,(((39:1.6178959600547007,6:1.6178959600547007):2.4411190337596613,88:4.059014993814362):4.733363597864136,49:8.792378591678498):7.054718656896636):6.377544905663589,((85:3.836615866633231,92:3.836615866633231):7.325626335123715,(2:7.914343326800796,((42:2.0252802340234926,100:2.0252802340234926):1.8937995314748797,16:3.9190797654983722):3.9952635613024237):3.2478988749561504):11.062399952481776):4.734636123397095,(64:8.2367312343251,1:8.2367312343251):18.72254704331072):2.2508997768937427,(((47:18.197272353621717,((((76:0.6231491183701183,(46:0.5732452498451469,51:0.5732452498451469):0.04990386852497142):5.454974018425828,((((57:0.054579103003876334,98:0.054579103003876334):0.10441610796761686,106:0.1589952109714932):0.746286997458606,68:0.9052822084300992):2.207269043663145,(94:2.1334226417606255,(105:1.251946284595451,70:1.251946284595451):0.8814763571651745):0.9791286103326184):2.965571884702702):7.126540483701269,((71:1.5804804122131597,(97:1.2325053053708592,(44:0.1128298857575354,101:0.1128298857575354):1.1196754196133238):0.3479751068423005):3.645346529784932,((63:1.188065965628095,90:1.188065965628095):2.407968707845651,58:3.596034673473746):1.6297922685243456):7.978836678499123):2.939628862638827,((55:14.147121762798468,102:14.147121762798468):1.527990325934228,(((52:3.276343415805887,5:3.276343415805887):9.720300433094181,(((45:6.791347534800816,((38:1.8917682929204545,35:1.8917682929204545):0.8920306494440546,31:2.783798942364509):4.007548592436307):0.9036025975146744,18:7.6949501323154905):1.2398416451290935,((23:3.4025333449065265,81:3.4025333449065265):4.42312602671791,(80:7.162149208328445,(((103:1.607800677635962,19:1.607800677635962):1.179999159719489,67:2.787799837355451):0.5091261042839332,(104:2.864567626447436,(9:0.5849893253753262,82:0.5849893253753262):2.2795783010721093):0.43235831519194834):3.8652232666890605):0.6635101632959923):1.109132405820147):4.061852071455483):1.6439595846243087,84:14.640603433524376):1.0345086552083202):0.46918039440334525):2.052979870485675):3.5737300014243765,(11:18.879589135284032,14:18.879589135284032):2.891413219762061):5.9545506822404946,((((((4:2.878894050089519,33:2.878894050089519):0.5301275914125219,62:3.409021641502041):2.1529127577654794,21:5.56193439926752):0.2832420064778507,(40:3.0659087072650455,86:3.0659087072650455):2.7792676984803255):2.0568738099593924,3:7.902050215704763):12.842331166277505,(((8:4.513251751244693,7:4.513251751244693):3.4300946247976203,(91:4.868065635364332,((25:2.4650983973002303,32:2.4650983973002303):0.6396923618903969,(41:2.1018030708383617,43:2.1018030708383617):1.0029876883522655):1.7632748761737052):3.0752807406779805):9.0606010535863,59:17.003947429628614):3.740433952353655):6.981171655304319):1.4846250172429727):2.8934764555163888):7.51164717796386;
tree new_tree58 = ((((((75:0.20625312794235715,53:0.20625312794235715):0.8467556219343764,54:1.0530087498767335):3.3404203989946204,99:4.393429148871354):6.1740371874329085,((78:0.5675354890175269,(10:0.2298184464182411,95:0.2298184464182411):0.3377170425992858):3.9265761569173105,66:4.494111645934837):6.073354690369425):19.91571968649704,(13:25.33142750793047,(72:14.791330010707686,((((37:0.5913216752450142,(30:0.4821437810819504,29:0.4821437810819504):0.10917789416306384):0.31055339539447,22:0.9018750706394842):2.4242602901998636,73:3.3261353608393476):9.102341712072228,(87:4.568135142380159,(((((61:0.2532189026891401,12:0.2532189026891401):0.1731819513501815,77:0.4264008540393216):0.4889777219759761,60:0.9153785760152977):3.222306491903907,(((15:0.020361069804679652,28:0.020361069804679652):0.5302375653602839,(93:0.3743523132245929,20:0.3743523132245929):0.17624632194037065):2.95694965396783,27:3.5075482891327936):0.6301367787864112):0.14471381478025958,(24:3.2692470017970963,((79:2.7936241750612654,(50:1.5752284044536737,48:1.5752284044536737):1.2183957706075916):0.048122517652476215,(65:1.6021392789344917,107:1.6021392789344917):1.2396074137792499):0.4275003090833547):1.013151880902368):0.2857362596806947):7.860341930531417):2.3628529377961094):10.540097497222785):5.151758514870831):2.5263470508998047,((((((56:9.787057358390472,(96:4.278119681887952,69:4.278119681887952):5.50893767650252):5.579097239939335,(((((108:4.048717543429404,83:4.048717543429404):1.2282663740563589,17:5.2769839174857625):0.4219695783263848,36:5.698953495812147):2.8993739960149183,(74:4.699072359636366,34:4.699072359636366):3.8992551321906994):5.352540343191535,(89:2.81234546532228,26:2.81234546532228):11.138522369696322):1.4152867633112063):0.9281050033397626,(((39:2.013350416209805,6:2.013350416209805):1.2553926070810797,88:3.2687430232908845):5.771732783838576,49:9.04047580712946):7.253783794540109):8.07044351153446,((85:3.944874821060826,92:3.944874821060826):4.26523923606221,(2:7.738379362510506,((42:1.3853699284868115,100:1.3853699284868115):2.5018482071259323,16:3.887218135612744):3.851161226897762):0.4717346946125298):16.154589056080994):4.484184316887113,(64:6.848517927322447,1:6.848517927322447):22.000369502768695):2.7672208389111788,(((47:18.508761309887326,((((52:2.193228616997445,5:2.193228616997445):9.511373250173321,(((((38:1.5389250875156317,35:1.5389250875156317):2.2931343834475886,31:3.8320594709632205):1.2932097260826438,18:5.125269197045864):1.574679116616375,45:6.699948313662239):2.266223386539422,((23:4.405797881650238,81:4.405797881650238):2.665734975757455,(80:4.952715931491184,(((104:1.605514675002428,(9:0.26198265489123357,82:0.26198265489123357):1.3435320201111944):0.8896020766762343,(103:1.6531684773686959,19:1.6531684773686959):0.8419482743099664):0.8948395499639781,67:3.3899563016426404):1.5627596298485438):2.1188169259165086):1.8946388427939684):2.7384301669691045):2.12841715795488,84:13.833019025125646):2.7682123934669267,((55:12.736772197003166,102:12.736772197003166):3.5545738446876527,(((51:0.6407327061861238,(46:0.5894206850557823,76:0.5894206850557823):0.0513120211303415):5.608898676038919,((((106:0.05118646407448907,57:0.05118646407448907):0.11229516302442147,98:0.16348162709891054):0.334199181363403,68:0.4976808084623135):3.2740740378729964,(70:1.5783577014395005,(94:0.7466181818095408,105:0.7466181818095408):0.8317395196299597):2.193397144895809):2.477876535889733):7.298602318805462,(58:5.42292929167621,((63:1.2215899835910335,90:1.2215899835910335):3.3423976926319563,(71:1.9361502603598328,(97:1.2672832816718855,(44:0.11601364089094016,101:0.11601364089094016):1.1512696407809453):0.6688669786879473):2.627837415863157):0.8589416154532206):8.125304409354294):2.743112340660314):0.3098853769017538):1.9075298912947538):1.2754656241082607,(11:13.066107966292874,14:13.066107966292874):6.718118967702713):8.723666448814676,((((((4:2.960128677324695,33:2.960128677324695):0.4762217277590417,62:3.436350405083737):2.0248186414273417,21:5.4611690465110785):2.041712148119111,3:7.50288119463019):0.6221435705014464,(40:3.751644476957608,86:3.751644476957608):4.373380288174028):10.460262842049312,(((8:3.564892016711555,7:3.564892016711555):4.6025941750484005,(91:5.005429320989685,(((41:2.3007466943816675,43:2.3007466943816675):0.5829323390435501,32:2.8836790334252176):1.3121363221833655,25:4.195815355608583):0.8096139653811019):3.1620568707702708):9.316266783657834,59:17.48375297541779):1.1015346317631582):9.922605775629314):3.1082148861920587):1.3934248046987854):6.47207018186054;
tree new_tree59 = ((((((75:0.2506580407956278,53:0.2506580407956278):0.7358294187251537,54:0.9864874595207815):2.084539515181187,99:3.0710269747019687):7.442151397508596,((78:0.5646199040258971,(10:0.36317545805949947,95:0.36317545805949947):0.20144444596639766):3.2964571509109946,66:3.861077054936892):6.652101317273672):19.81340718879584,(13:25.20129303830191,(72:14.055603960720319,((((37:0.6207194869188198,(30:0.41471235990224353,29:0.41471235990224353):0.2060071270165763):1.366450126840352,73:1.987169613759172):3.1791208265639375,22:5.16629044032311):6.934698347820152,(87:5.462261781048406,(((93:1.5767737380926319,(15:0.16047924920787884,(28:0.15161768670877018,20:0.15161768670877018):0.00886156249910866):1.416294488884753):2.0869586951198995,((((61:0.03469089660190278,12:0.03469089660190278):0.6682978862416548,77:0.7029887828435576):0.20768724312943376,60:0.9106760259729914):2.3000079458282627,27:3.210683971801254):0.4530484614112771):1.409692832387484,(24:3.467582133617766,(((50:1.4475306757679687,48:1.4475306757679687):0.5243427461298082,(65:1.5939086513762954,107:1.5939086513762954):0.3779647705214815):0.8552744410200817,79:2.8271478629178586):0.6404342706999073):1.6058431319822493):0.38883651544839104):6.638727007094856):1.954615172577057):11.14568907758159):5.125292522704495):2.343712861413472,((((((56:9.569654304132436,(96:4.256141811290817,69:4.256141811290817):5.313512492841619):5.1955753619641545,((((17:5.466699556659396,36:5.466699556659396):0.2029768567465915,(108:2.9419837023534923,83:2.9419837023534923):2.7276927110524953):2.7853301678851903,(74:4.307545240827386,34:4.307545240827386):4.147461340463792):5.424191830991578,(89:3.0018923329036964,26:3.0018923329036964):10.87730607937906):0.8860312538138349):1.1416397636360802,(((39:1.1531086695122132,6:1.1531086695122132):1.5739465223601066,88:2.72705519187232):6.266977219045761,49:8.99403241091808):6.9128370188145905):8.511484232858647,((85:3.9246089204348507,92:3.9246089204348507):7.672217074603482,(2:6.383711654097138,((42:1.1537066468513457,100:1.1537066468513457):2.9657551469676964,16:4.119461793819042):2.2642498602780963):5.213114340941195):12.821527667552985):4.2823291444514915,(64:3.5298509900906705,1:3.5298509900906705):25.170831816952138):1.5756942997767815,((((11:7.275750973469406,14:7.275750973469406):11.209795747633162,((((52:2.1819614018846063,5:2.1819614018846063):9.963807143648433,(((((38:2.193689188554553,35:2.193689188554553):1.75064176889297,31:3.944330957447523):1.1546083303007952,18:5.098939287748318):1.830190633187855,45:6.929129920936173):2.9391387387749113,((23:3.6963377914448126,81:3.6963377914448126):3.585901495751675,(80:4.927272475501041,(((82:2.388093297922282,(9:1.1544098477341183,(103:0.44226464375837077,19:0.44226464375837077):0.7121452039757474):1.2336834501881637):0.12523431834124743,67:2.5133276162635294):0.15206321598104466,104:2.665390832244574):2.2618816432564666):2.354966811695447):2.586029372514597):2.277499885821955):4.866970713478851,84:17.01273925901189):0.9384138353918701,((55:15.05415186252338,102:15.05415186252338):1.1541412012972998,(((46:0.6374410870751558,(51:0.27727517313280414,76:0.27727517313280414):0.36016591394235165):5.5800842298661495,((((106:0.03118380314954386,57:0.03118380314954386):0.13145797412922253,98:0.1626417772787664):1.8113304093978995,68:1.973972186676666):2.3090214028267306,(70:1.1611309665179317,(94:1.1387272211534125,105:1.1387272211534125):0.022403745364519168):3.121862622985465):1.9345317274379088):6.5220999557518695,(58:5.395070221081609,((63:3.0236701153160372,90:3.0236701153160372):1.8929126230078963,((44:0.3450781035431144,101:0.3450781035431144):1.8346640422884026,(97:1.1356494287703973,71:1.1356494287703973):1.0440927170611198):2.7368405924924164):0.47848748275767505):7.344555051611566):3.468667791127505):1.7428600305830813):0.5343936266988081):0.20074367134032656,47:18.686290392442896):9.675150146979917,((((40:3.0415507247709077,86:3.0415507247709077):3.606424237974157,3:6.647974962745065):1.4353093284950669,(((4:2.0618287092535184,33:2.0618287092535184):1.3568682241779215,62:3.41869693343144):2.9334796901606466,21:6.3521766235920865):1.731107667648045):10.32487442640778,(((8:3.546578191652442,7:3.546578191652442):4.578949390256943,(91:4.466271219283852,(((43:2.8081439642499104,25:2.8081439642499104):0.9403986285141386,32:3.748542592764049):0.34880852819756747,41:4.0973511209616165):0.3689200983222358):3.6592563626255323):7.047914966599581,59:15.173442548508966):3.234716169138945):9.953281821774901):1.9149365673967793):2.3939213156002843):7.64689067775745;
tree new_tree60 = ((((((75:0.5801775202630549,53:0.5801775202630549):0.6558330020831208,54:1.2360105223461757):1.7630180112241283,99:2.999028533570304):6.233491677196859,((95:0.6200908264133492,(10:0.31897025506270954,78:0.31897025506270954):0.3011205713506397):1.4242670920641705,66:2.0443579184775196):7.188162292289643):22.39602166093213,(13:26.793733997443983,(72:14.363944499633519,((((29:0.5481612191493564,(73:0.4914807366646833,37:0.4914807366646833):0.05668048248467317):1.3924203588701562,30:1.9405815780195128):3.063918956648636,22:5.004500534668149):6.812787609985125,(((((65:0.7031363608310278,107:0.7031363608310278):1.3135376178229667,(87:1.547612559380138,79:1.547612559380138):0.4690614192738567):0.8962850817574104,(24:2.349426312585862,(50:2.05477419047355,48:2.05477419047355):0.29465212211231195):0.5635327478255432):0.5063122479776467,27:3.419271308389052):1.914930922375945,((20:1.5398071949475547,(93:0.8979085054409699,(28:0.13031645325157085,15:0.13031645325157085):0.7675920521893991):0.6418986895065848):1.8375357704579969,(((61:0.0338775887093405,77:0.0338775887093405):0.14131632460505467,60:0.17519391331439516):0.18455035466812192,12:0.3597442679825171):3.0175986974230344):1.9568592653594452):6.483085913888277):2.546656354980245):12.429789497810464):4.834807874255311):1.3698527188577465,((((((56:11.854034197494133,(96:8.61584633676824,69:8.61584633676824):3.238187860725894):2.8781072261968497,((((17:5.674130627366489,(108:3.2174115851682084,83:3.2174115851682084):2.456719042198281):3.0035608646785743,(74:4.206557348178287,34:4.206557348178287):4.471134143866776):0.4005202082556565,36:9.07821170030072):4.06537069398397,(89:2.0080860989150535,26:2.0080860989150535):11.135496295369638):1.5885590294062926):0.4332813499754806,(((39:1.641105289561254,6:1.641105289561254):1.0220156795535884,88:2.6631209691148423):7.933663051941764,49:10.596784021056607):4.568638752609857):8.680456790458539,(2:11.324945154981904,((85:3.8325987470790284,92:3.8325987470790284):6.964185668751773,((42:1.1266586655796742,100:1.1266586655796742):3.4146966726909307,16:4.541355338270605):6.255429077560197):0.5281607391511027):12.520934409143099):4.689405552994682,(64:5.591218588106837,1:5.591218588106837):22.944066529012847):1.4051493608423584,((((11:8.452060265947681,14:8.452060265947681):7.623546396069871,47:16.075606662017552):2.172594521221942,(102:17.634424318164253,(((((46:0.6224966515619709,(51:0.11499894579791209,76:0.11499894579791209):0.5074977057640588):4.6316496063069925,((((98:0.15261337678430525,57:0.15261337678430525):0.00621535862820044,106:0.1588287354125057):0.23616979841452002,68:0.3949985338270257):4.037349441907569,(70:1.133908926390099,(94:0.9316118066197059,105:0.9316118066197059):0.2022971197703931):3.2984390493444957):0.8217982821343686):7.8006371785364825,(((58:4.547539030904036,(71:2.1163759346328277,(97:2.0914888480493237,(44:0.336987948123302,101:0.336987948123302):1.7545008999260217):0.024887086583504026):2.4311630962712085):0.0505214283652462,90:4.598060459269282):0.81918688233851,63:5.417247341607792):7.637536094797653):2.299495327571666,55:15.354278763977112):0.874215588806388,(((52:1.3517221455689692,5:1.3517221455689692):10.945325945585676,(((45:4.979397621990561,18:4.979397621990561):2.3246620076292484,((38:1.4983125243355733,35:1.4983125243355733):0.47413187368919485,31:1.9724443980247681):5.331615231595041):2.332853211330807,((23:2.684691797760981,81:2.684691797760981):4.426819625126599,(80:4.739008352279976,(((67:1.935041458045963,(103:1.181522449440594,(19:0.6217664395833046,9:0.6217664395833046):0.5597560098572895):0.7535190086053689):0.5193626541536864,82:2.4544041121996494):0.14849818233129453,104:2.602902294530944):2.136106057749032):2.372503070607605):2.5254014180630353):2.6601352502040285):2.163772699850057,84:14.460820791004702):1.767673561778798):1.4059299653807535):0.6137768650752413):10.65062937475301,((((((4:1.8772214387930575,33:1.8772214387930575):1.002774050725173,62:2.8799954895182305):1.307427669962407,21:4.1874231594806375):3.4244296817549733,3:7.611852841235611):1.2336918905695962,(40:1.2146809240529532,86:1.2146809240529532):7.630863807752254):9.74510746110577,(((8:3.4634307288479795,7:3.4634307288479795):4.456399375351351,(91:4.421619388129466,(((43:0.8907131466164675,32:0.8907131466164675):0.5842494614077918,25:1.4749626080242593):2.3307742930476394,41:3.8057369010718984):0.6158824870575677):3.498210716069864):6.897879909527997,59:14.817710013727327):3.7729421791836497):10.308178365081528):1.041603919969539):3.057960112594998):9.4221943031768;
tree new_tree61 = ((((((75:0.1496696273697368,53:0.1496696273697368):2.1596305368116813,54:2.309300164181418):0.6695084414808354,99:2.9788086056622536):3.375096725085191,((95:1.4027568265708132,(10:0.012723475267511644,78:0.012723475267511644):1.3900333513033016):1.1365645311872647,66:2.539321357758078):3.8145839729893667):24.88844380059113,(13:26.466575521440138,(72:14.344047057644142,(((22:1.4225390133080542,30:1.4225390133080542):3.9085029470594344,(73:4.63167105714824,(29:1.162462992288205,37:1.162462992288205):3.4692080648600347):0.6993709032192488):6.754535022451889,((((87:3.252582066575658,((65:0.6513794638497852,107:0.6513794638497852):1.2994841622314264,79:1.9508636260812116):1.3017184404944466):0.029631998945489624,(24:3.025428633269212,(50:2.02968486202267,48:2.02968486202267):0.9957437712465418):0.25678543225193584):0.3110054775614244,((20:1.5210057477402763,(93:0.7673458818981209,(28:0.2794193568636483,15:0.2794193568636483):0.4879265250344726):0.7536598658421554):1.7270480675706092,((12:0.17111888772236145,(61:0.1448334187165251,77:0.1448334187165251):0.026285469005836337):0.18423280897929167,60:0.3553516967016531):2.8927021186092325):0.34516572777168664):1.6529237074082905,27:5.246143250490863):6.839433732328515):2.258470074824764):12.122528463795996):4.775773609898437):2.0073752571710024,((((((56:10.79678958286307,(96:8.51064460724113,69:8.51064460724113):2.2861449756219407):3.75546855405244,((((17:5.915482127197969,(108:4.58254679782014,83:4.58254679782014):1.332935329377829):1.1599810700812387,(74:3.4938639327583063,34:3.4938639327583063):3.581599264520902):1.8919011718882706,36:8.967364369167479):4.015731458155122,(89:1.983566844231543,26:1.983566844231543):10.999528983091057):1.56916230959291):0.40793245440769965,(((39:2.1910208765061543,6:2.1910208765061543):1.2483255136286737,88:3.439346390134828):5.8211368053439205,49:9.260483195478749):5.699707395844461):8.15382162841667,((85:3.7858017173948393,92:3.7858017173948393):7.4008629053520085,(2:8.25198138039763,((42:3.2138440784585436,100:3.2138440784585436):4.708346264579792,16:7.922190343038336):0.3297910373592945):2.9346832423492177):11.927347596993032):5.072849628262375,(64:4.941463143656187,1:4.941463143656187):23.24539870434607):2.474660271521252,((((47:8.34885840703679,14:8.34885840703679):8.577997220576425,11:16.926855627613214):1.0985302627115345,((((52:2.5512492534563616,5:2.5512492534563616):10.812241891446954,(((45:5.873249452401025,18:5.873249452401025):0.5590062332372137,((38:1.403649693081307,35:1.403649693081307):1.4270904830002917,31:2.8307401760815987):3.6015155095566396):2.4634598154354324,(((80:3.3243363946057847,((103:1.9070831858123036,((9:0.6141745092900569,67:0.6141745092900569):1.1173665412259006,(19:1.497477135466674,82:1.497477135466674):0.2340639150492836):0.175542135296346):0.5673433148150495,104:2.474426500627353):0.8499098939784315):0.7584268067555313,81:4.082763201361316):1.779098940755408,23:5.861862142116724):3.0338533589569465):4.467775643829645):0.9876712821380931,84:14.351162427041409):2.9816181079359225,(((((46:0.8266778681390853,(51:0.19082598213590254,76:0.19082598213590254):0.6358518860031828):4.464724716897238,((((98:0.15074992767447543,57:0.15074992767447543):1.197171061352889,106:1.3479209890273645):0.2128052758650596,68:1.560726264892424):2.38321744014117,(94:1.8012363396527316,(70:0.8842375043891465,105:0.8842375043891465):0.916998835263585):2.142707365380862):1.3474588800027294):7.4858670186388405,(((90:4.233040078629281,(97:2.09053443282902,(71:2.0659512240596194,(44:0.33287323743944575,101:0.33287323743944575):1.7330779866201738):0.024583208769400677):2.1425056458002607):0.3088768639292798,58:4.541916942558561):0.6005649855401911,63:5.142481928098752):7.634787675576412):2.38952941443897,55:15.166799018114133):0.932672636916454,102:16.099471655030587):1.233308879946744):0.6926053553474176):10.52058241395768,((((((4:1.3340641369738317,33:1.3340641369738317):3.274648718937363,62:4.608712855911195):1.327248104953064,21:5.935960960864259):2.275313399135383,3:8.211274359999642):1.928500702157967,(40:2.22334285337536,86:2.22334285337536):7.916432208782249):8.223880421749291,(((8:4.064868157832659,7:4.064868157832659):4.5401290136497225,(91:5.60504273855599,((41:3.2179602054886773,32:3.2179602054886773):1.5374335783702238,(25:1.7152800297483444,43:1.7152800297483444):3.040113754110557):0.8496489546970887):2.9999544329263914):6.031784740681331,59:14.636781912163713):3.7268735717431873):10.182312820375529):2.1155538152410784):2.5882022689860698):6.96602354373511;
tree new_tree62 = ((((((75:1.2413938439992962,53:1.2413938439992962):0.2043172226422758,54:1.445711066641572):1.431067734301887,99:2.876778800943459):4.036880631451339,((95:0.9927780284317155,(10:0.4536305198331728,78:0.4536305198331728):0.5391475085985427):0.9834550121836473,66:1.9762330406153628):4.937426391779436):24.867647047563178,(13:22.900187351364725,(72:13.852736431850087,(((29:0.9439396781495291,37:0.9439396781495291):3.3619107465555187,(30:1.996947556253967,(73:0.659494528662453,22:0.659494528662453):1.337453027591514):2.3089028684510806):4.725114860169281,((((24:2.5652424076072573,(50:1.2683780992886984,48:1.2683780992886984):1.296864308318559):0.5715594474862549,((60:0.28046768410442147,(61:0.19907291958681445,77:0.19907291958681445):0.08139476451760702):0.06271254775318486,12:0.3431802318576063):2.793621623235906):0.23170975340951694,((20:1.4689084363779024,(28:0.8558522003922344,(15:0.21483632073987105,93:0.21483632073987105):0.6410158796523634):0.6130562359856679):1.47360741075376,27:2.9425158471316624):0.42599576137136674):0.8313001878275896,(87:3.068138111392472,((65:0.3296933851229587,107:0.3296933851229587):0.6948013115705025,79:1.0244946966934612):2.0436434146990106):1.1316736849381468):4.83115348854371):4.821771146975758):9.047450919514638):8.881119128593252):0.3295522292109254,((((((56:9.581236310481753,(96:5.366055376189024,69:5.366055376189024):4.215180934292729):3.3693428932529006,((((17:7.224566798629002,(108:4.505570209260517,83:4.505570209260517):2.7189965893684853):0.3344050846683313,(74:2.47209297030914,34:2.47209297030914):5.086878912988194):1.1012433680351545,36:8.660215251332488):2.1010846528316662,(89:1.9156259441754193,26:1.9156259441754193):8.845673959988735):2.189279299570499):1.4971966853860597,(((39:1.525459652456115,6:1.525459652456115):1.7960826465133013,88:3.3215422989694163):5.6217519068440085,49:8.943294205813425):5.504481683307288):4.136300275111417,(2:10.803500291630058,((85:2.6987892443796517,92:2.6987892443796517):6.7776564176586565,((42:3.1037638661553837,100:3.1037638661553837):4.54707653781373,16:7.650840403969114):1.8256052580691948):1.3270546295917498):7.780575872602071):8.637332581304705,(64:4.772208724753945,1:4.772208724753945):22.44920002078289):2.389898496706735,((((11:10.136902702990094,14:10.136902702990094):1.67272263500349,47:11.809625337993584):6.02074416411471,(102:16.417610394278462,(((((((98:0.01897464700791253,57:0.01897464700791253):1.2827775096126275,68:1.3017521566205401):0.20551629439160424,106:1.5072684510121444):2.5310919472551725,((51:0.6963549992107592,(46:0.0242753779426111,76:0.0242753779426111):0.672079621268148):3.0060025800685555,(94:1.7395406027605296,(70:1.3661453892738753,105:1.3661453892738753):0.3733952134866543):1.9628169765187853):0.336002818988002):8.301263658116117,(((58:3.68535933108643,(97:1.476951832388827,(71:1.0231133535973398,(44:0.3214717021586958,101:0.3214717021586958):0.701641651438644):0.4538384787914873):2.2084074986976026):1.2152851739387631,90:4.900644505025193):0.06569773222652042,63:4.966342237251713):7.37328181913172):2.4531950760070185,55:14.792819132390452):0.7552152984035168,(((((((80:4.270667145500147,((103:2.748518134951616,((9:0.5658291657970889,67:0.5658291657970889):0.5264304566092295,(19:0.624441716079533,82:0.624441716079533):0.4678179063267853):1.6562585125452975):0.06265107884643184,104:2.8111692137980477):1.4594979317020988):1.173465896374453,81:5.4441330418746):0.39276389696197356,23:5.836896938836573):1.4562347335136865,18:7.29313167235026):1.2978888195565776,(45:7.053064845681419,((38:1.3555720476070545,35:1.3555720476070545):1.3782099463253956,31:2.73378199393245):4.319282851748969):1.5379556462254182):4.36937885150121,84:12.960399343408048):0.7989183775459114,(52:1.3131464246015396,5:1.3131464246015396):12.44617129635242):1.7887167098400099):0.8695759634844933):1.4127591078298316):6.583337896718021,((((((4:1.2883699278463787,33:1.2883699278463787):2.8888389141796544,62:4.177208842026033):2.745829524805645,21:6.923038366831678):1.8718760150351166,3:8.794914381866795):0.9975542882259099,(40:1.9543795544427054,86:1.9543795544427054):7.838089115649999):7.942197029312849,(((8:3.9256387680816816,7:3.9256387680816816):4.525144839073638,(91:5.755071688838906,((41:3.8037431385237177,32:3.8037431385237177):0.7887694524294631,(25:0.8385524426012828,43:0.8385524426012828):3.753960148351898):1.1625590978857252):2.6957119183164133):5.050495629880512,59:13.501279237035831):4.233386462369722):6.679041699420761):5.197599843417255):2.4995514669253325):8.52665315560952;
tree new_tree63 = ((((((75:1.3119399206751206,53:1.3119399206751206):1.1932173016649907,54:2.5051572223401113):0.5351035056740745,99:3.040260728014186):6.600073074171954,((95:1.567173244482454,(10:0.8622701454821721,78:0.8622701454821721):0.7049030990002819):1.1936161404631667,66:2.7607893849456207):6.879544417240519):21.87425688351547,(13:24.48494012945116,(72:14.639961381623424,(((29:0.9975819941912759,37:0.9975819941912759):4.48901677745642,(73:2.1104303289469906,(30:0.9023147019336304,22:0.9023147019336304):1.2081156270133602):3.3761684427007053):5.376933222406228,(((65:0.9377394734448112,79:0.9377394734448112):0.19451394966484203,107:1.1322534231096533):3.3062257763502316,(87:4.398068776373208,((27:3.441255276552283,((20:1.0896534417692416,(28:0.9672913293334913,(15:0.44488944460917107,93:0.44488944460917107):0.5224018847243201):0.12236211243575035):2.0200800450945655,(24:2.345274029768513,(50:2.0358546909281876,48:2.0358546909281876):0.30941933884032524):0.7644594570952941):0.3315217896884759):0.8247201106303996,((12:0.21316208357135072,(61:0.21038585908392657,77:0.21038585908392657):0.0027762244874241504):0.14952043522547406,60:0.3626825187968248):3.903292868385858):0.13209338919052538):0.040410423086677305):6.4250527945940386):3.7764293875695003):9.844978747827737):7.029650556250452):1.6304631724143803,((((((39:1.7291936263558618,6:1.7291936263558618):2.0834085259298494,88:3.812602152285711):12.755300570586721,(((56:9.563133009978777,(96:4.236901636362836,69:4.236901636362836):5.326231373615942):4.123403245516084,(((((108:4.587923314178069,83:4.587923314178069):1.9097631853212054,36:6.497686499499275):0.5738077047155086,17:7.071494204214783):2.371152357753603,(74:2.61257736297485,34:2.61257736297485):6.830069198993536):2.7261764004082085,(89:6.305967273615478,26:6.305967273615478):5.862855688761117):1.5177132931182662):1.9900207254489874,49:15.676556980943849):0.8913457419285837):5.660102172746626,(2:14.665077830377248,(16:9.082551605956668,((42:4.521861043722574,100:4.521861043722574):3.563762226604301,(85:2.8521563598089785,92:2.8521563598089785):5.2334669105178975):0.9969283356297929):5.5825262244205796):7.56292706524181):7.308605669198567,(64:7.986975369743187,1:7.986975369743187):21.549635195074437):1.3649435457838273,((((47:8.648021107831852,11:8.648021107831852):9.663355103292325,((((((98:1.2020854929852538,106:1.2020854929852538):0.37523854436313964,(68:0.23418066759183778,57:0.23418066759183778):1.3431433697565556):2.690528784840544,((46:0.7359275437383307,(51:0.28347209690034697,76:0.28347209690034697):0.4524554468379837):2.61525331985807,(94:1.7140334230879462,(70:1.3339301255337639,105:1.3339301255337639):0.38010329755418226):1.6371474405084543):0.9166719585925374):8.773008854342514,(((58:3.961285773746221,(97:2.5289693585666275,(71:1.081254960662517,(44:0.06270464806331068,101:0.06270464806331068):1.0185503125992064):1.4477143979041105):1.4323164151795935):2.1391528408199463,90:6.100438614566167):0.4685344030703833,63:6.568973017636551):6.4718886588949):2.4958495220360266,55:15.536711198567478):2.137126313182627,(102:17.211414715824173,(((52:4.2386562855012215,5:4.2386562855012215):8.514150152860044,84:12.752806438361265):1.7403075857615509,(((45:5.549388441205069,((38:2.5926723725244956,35:2.5926723725244956):1.5582487162474687,31:4.150921088771964):1.398467352433105):2.0076112389339267,18:7.556999680138996):2.575359131912628,(((80:4.119829471877058,((67:2.904711249675406,((19:1.7958379782623668,(9:0.5700342177906875,82:0.5700342177906875):1.2258037604716794):0.07343737841804288,104:1.8692753566804097):1.0354358929949963):0.06621142178955841,103:2.9709226714649644):1.1489068004120933):0.8796904710608962,81:4.999519942937954):0.43804423545299276,23:5.4375641783909465):4.694794633660678):4.360755212071192):2.718300691701357):0.4624227959259315):0.6375386993740726):1.7222858735259052,14:20.033662084650082):5.767430375270266,((((((4:1.8787426420335798,33:1.8787426420335798):1.843180783913722,62:3.7219234259473017):3.594538186711633,21:7.316461612658935):2.9606141037916283,3:10.277075716450563):0.07188052524182531,(40:1.196544581797555,86:1.196544581797555):9.152411659894833):5.644185377597239,(((8:1.681439376456527,7:1.681439376456527):7.249586364331856,(91:4.77661772211692,(25:4.627343913641841,((41:2.5771188307074,32:2.5771188307074):0.856242957939167,43:3.4333617886465673):1.1939821249952738):0.14927380847507887):4.154408018671464):3.9534804586192465,59:12.88450619940763):3.108635419881997):9.80795084063072):5.100461650681105):2.243499747514541):4.88185021638648;
tree new_tree64 = (((((75:1.213531103131537,53:1.213531103131537):1.2484492411199668,(54:2.459464000556655,99:2.459464000556655):0.002516343694848988):6.926432872058696,((95:1.5401627049772575,(78:1.0894445886402595,10:1.0894445886402595):0.450718116336998):2.179699722603923,66:3.7198624275811807):5.66855078872902):19.863416545580293,(13:24.06293736429592,(72:14.38763876404104,((30:6.534568977566686,((29:0.9803884720592192,37:0.9803884720592192):3.811880915667175,(73:1.698959637515507,22:1.698959637515507):3.0933097502108873):1.7422995898402922):4.1417279031234555,(87:4.361981136350344,(((107:0.18647450342143052,79:0.18647450342143052):3.6621415078701447,65:3.848616011291575):0.3591314361772411,((27:3.89696944198753,(24:3.276805004368665,((20:1.070873050105778,(28:1.007359552373782,(15:0.3729414547724479,93:0.3729414547724479):0.634418097601334):0.063513497731996):1.5419489454454567,(50:0.6455991546811907,48:0.6455991546811907):1.9672228408700438):0.6639830088174303):0.6201644376188651):0.25924393819280267,((77:0.30439727192220295,(61:0.08226024072245527,12:0.08226024072245527):0.22213703119974768):0.05203434223705511,60:0.35643161415925806):3.7997817660210744):0.05153406728848342):0.15423368888152744):6.314315744339798):3.7113418833508973):9.67529860025488):5.1888923975945715):2.7757946786113337,((((((39:2.2294427623858115,6:2.2294427623858115):3.965631439766572,88:6.195074202152384):10.087277454435615,(49:15.162178528083656,((((((108:2.3532750701042633,83:2.3532750701042633):4.032422522932366,36:6.385697593036629):1.282168736999223,17:7.667866330035852):3.222249551195426,(74:3.729933377165693,34:3.729933377165693):7.160182504065585):1.8325337077113986,(89:3.018359859983644,26:3.018359859983644):9.704289728959033):1.9652573018786192,(56:11.502011524434698,(96:4.163877802251628,69:4.163877802251628):7.33813372218307):3.185895366386598):0.4742716372623601):1.1201731285043426):8.17360259969967,(2:16.850876908640767,(16:9.837620751462817,((42:2.552772043754876,100:2.552772043754876):5.393493917138464,(85:2.8029988832486517,92:2.8029988832486517):5.143267077644689):1.8913547905694763):7.013256157177951):7.605077347646901):3.887836039750603,(64:7.84931827630377,1:7.84931827630377):20.494472019734502):0.8838622671766174,(((14:17.9957760359129,((((((98:1.0656808989189488,106:1.0656808989189488):0.48445764801012303,(68:0.30654538139638426,57:0.30654538139638426):1.2435931655326875):5.6588548190657235,(((46:0.29544843032495194,(51:0.042414223853385086,76:0.042414223853385086):0.2530342064715668):0.923779750535557,94:1.219228180860509):2.3956688574962346,(70:0.6441525091102226,105:0.6441525091102226):2.970744529246521):3.5940963276380513):5.607106491295619,((63:6.168225105651818,(58:5.949318726281096,(71:2.4853820736206336,(97:2.324841935290951,(44:1.0617338791443431,101:1.0617338791443431):1.263108056146608):0.1605401383296825):3.463936652660462):0.218906379370722):0.2875303683429413,90:6.455755473994759):6.360344383295655):4.5515957695997,55:17.367695626890114):0.1794146398850387,(102:17.498706682851328,(((52:1.197608238863639,5:1.197608238863639):11.458250112502721,84:12.65585835136636):4.704634676797097,(((45:7.007460958356074,((38:2.860509320027295,35:2.860509320027295):1.2188698263040596,31:4.0793791463313545):2.928081812024719):0.0678637023363482,18:7.075324660692422):3.955399729424384,(((80:3.358912551500584,((67:2.4605919155899345,((19:1.764886357037614,104:1.764886357037614):0.39293720750524064,(9:0.9589920148652568,82:0.9589920148652568):1.1988315496775979):0.3027683510470798):0.5315505811264165,103:2.992142496716351):0.36677005478423297):1.6073767627500697,23:4.966289314250654):0.37755737466070904,81:5.343846688911363):5.686877701205443):6.329768638046652):0.1382136546878705):0.048403583923825266):0.44866576913774736):0.32419595670709356,(47:8.498970760911208,11:8.498970760911208):9.821001231708786):7.036433557528582,((((((4:2.0295659210247483,33:2.0295659210247483):0.6544358828683321,62:2.6840018038930804):1.2361766440127768,21:3.9201784479058572):6.179769844621158,3:10.099948292527015):0.017687173361307984,(40:1.1759219002847368,86:1.1759219002847368):8.941713565603587):5.599861207929633,(((8:2.6583571344636976,7:2.6583571344636976):6.1187406188205635,(91:4.694291774976935,((41:3.3263980205974395,32:3.3263980205974395):1.2211927093912243,(43:1.058186584222424,25:1.058186584222424):3.4894041457662395):0.14670104498827108):4.082805978307326):3.885341444322952,59:12.662439197607213):3.0550574762107434):9.63890887633062):3.871247013066313):2.7999718772869358):7.98871314368096;
tree new_tree65 = (((((75:1.189585309093017,53:1.189585309093017):1.2938340897784166,(54:1.9127034433471066,99:1.9127034433471066):0.5707159555243271):7.4331086199594605,((78:1.5535745230011846,(95:0.45103906783755526,10:0.45103906783755526):1.1025354551636293):1.3630205984422006,66:2.916595121443385):6.999932897387509):19.980402595817743,(13:24.272478691331145,(72:14.512927080836226,(((73:1.7137542675988862,22:1.7137542675988862):5.620830363739768,((29:0.9889257465546486,37:0.9889257465546486):5.488435772029695,30:6.477361518584344):0.8572231127543102):3.4346820053847313,(((107:0.7127396041155226,79:0.7127396041155226):2.4359179932199977,65:3.14865759733552):1.2513079006900383,(((87:3.671590084357441,((24:2.9630145455482135,(20:1.080198269076691,((15:0.37809583581157563,93:0.37809583581157563):0.06226325428003776,28:0.4403590900916134):0.6398391789850775):1.8828162764715226):0.4293548102217293,(50:1.3126780812263064,48:1.3126780812263064):2.0796912745436362):0.27922072858749836):0.15564602252423088,27:3.827236106881672):0.31155613701506857,((12:1.6253713848467182,60:1.6253713848467182):0.26464446297731214,(61:0.13813145810374822,77:0.13813145810374822):1.751884389720282):2.24877639607271):0.26117325412881787):6.369301138697827):3.743660444112841):9.759551610494919):5.624451923317494):2.4095920678029046,((((((39:2.86405054529814,6:2.86405054529814):7.197342595959716,88:10.061393141257856):6.703826917459349,(49:14.836592798001686,((((((36:4.065028370967498,17:4.065028370967498):2.8878229713633123,(108:4.583306057239783,83:4.583306057239783):2.3695452850910277):3.0015183192769426,(74:2.574680378228073,34:2.574680378228073):7.37968928337968):2.6743819849591794,(96:4.200137069650582,69:4.200137069650582):8.42861457691635):1.1003560086915911,(89:3.360182830578456,26:3.360182830578456):10.368924824680068):1.086702303034457,56:14.81580995829298):0.02078283970870487):1.928627260715519):5.414368490275589,(2:16.997615233047622,(16:11.486691776485271,((42:2.575001717280126,100:2.575001717280126):4.7282107761439445,(85:2.8274075452828082,92:2.8274075452828082):4.475804948141262):4.183479283061201):5.510923456562351):5.1819733159451715):1.691143882275206,(64:9.592591764407628,1:9.592591764407628):14.278140666860372):5.611436071189939,(((14:18.053735098765753,(102:17.96699344607095,((((((98:0.5512381130150845,106:0.5512381130150845):1.0123991220955026,(68:0.5087056529014884,57:0.5087056529014884):1.0549315822090988):4.549061910030458,(((70:0.7892156637262174,105:0.7892156637262174):1.9296023238442066,94:2.718817987570424):0.7138575949140273,(46:0.6868923397747111,(51:0.2168494135879633,76:0.2168494135879633):0.4700429261867478):2.7457832427097406):2.6800235626565936):6.815003985301601,((58:6.736865149067911,(63:5.706087368131761,((44:1.0709795137327565,101:1.0709795137327565):1.8349635573007281,(97:2.3450867814164624,71:2.3450867814164624):0.5608562896170222):2.800144297098276):1.03077778093615):1.5247646286133572,90:8.261629777681268):4.666073352761378):2.2189646110614003,55:15.146667741504046):2.3384818821275104,(((52:1.2080370745390439,5:1.2080370745390439):10.000478910726814,84:11.208515985265858):3.2515087538612875,(((((38:2.2500849062639317,35:2.2500849062639317):2.168620294427215,31:4.4187052006911465):1.9368575316492356,45:6.355562732340382):1.1864242835295071,18:7.541987015869889):3.5847935037157352,(((80:4.620809088139206,(((19:2.619028675658368,104:2.619028675658368):0.5564821206228352,(9:2.1766140058915933,(67:1.33327970607576,82:1.33327970607576):0.8433342998158333):0.99889679038961):0.05959675751521987,103:3.235107553796423):1.3857015343427825):0.3887269352556535,81:5.009536023394859):2.4585908336270785,23:7.468126857021938):3.6586536625636867):3.3332442195415215):3.025124884504411):0.4818438224393944):0.08674165269480127):1.6486971471779697,(47:10.853786577617969,11:10.853786577617969):8.848645668325753):5.5017737688549,((((40:1.186161890180611,86:1.186161890180611):9.001737284491968,(((4:2.7899973777023694,33:2.7899973777023694):0.7707847872912339,62:3.5607821649936033):2.2796046263882337,21:5.840386791381837):4.347512383290741):0.017841194199311516,3:10.20574036887189):4.564413645287308,(((8:2.6815062485247094,7:2.6815062485247094):6.172022934675917,(91:4.735169915210917,(((43:0.8174219634344967,25:0.8174219634344967):2.5379425064758836,32:3.35536446991038):0.11826498108641825,41:3.4736294509967984):1.2615404642141184):4.118359267989709):3.919175202434145,59:12.772704385634771):1.9974496285244268):10.434052000639424):4.277962487659316):2.8243541799936054):6.77338293985186;
tree new_tree66 = (((((75:1.2955078962331796,53:1.2955078962331796):1.16300723382631,(54:1.6300181064525727,99:1.6300181064525727):0.8284970236069169):6.996357933856204,((10:2.2015383881716337,(95:0.35570209854042156,78:0.35570209854042156):1.8458362896312122):0.6858084842836667,66:2.8873468724553004):6.567526191460393):20.142244640751805,(13:25.823181418745033,(72:14.367388297723899,(((73:1.7176818963931118,22:1.7176818963931118):5.871460683416837,((29:0.9790085845004092,37:0.9790085845004092):5.521127758575031,30:6.50013634307544):1.089006236734508):3.541670619708519,(87:4.355841688903384,(((27:3.3166014570002167,(24:3.123335920476279,((50:1.446313961658838,48:1.446313961658838):0.4271318431510016,(20:1.069365806353919,((15:0.025630088707317523,93:0.025630088707317523):0.6732861867664526,28:0.6989162754737701):0.370449530880149):0.8040799984559206):1.2498901156664395):0.19326553652393752):0.4838480077265004,(((61:0.7650002453724467,77:0.7650002453724467):1.0772186345640893,60:1.842218879936536):0.9742793482967094,12:2.8164982282332454):0.9839512364934717):0.20083783732460958,((107:0.7055920966498572,65:0.7055920966498572):2.4114900788151363,79:3.1170821754649936):0.8842051265863331):0.3545543868520573):6.774971510615083):3.2365750982054315):11.455793121021134):3.7739362859224634):2.3854281554927397,((((56:14.687808224818959,((((((36:2.9035368414337173,17:2.9035368414337173):3.9813246523594037,(108:4.951605946469815,83:4.951605946469815):1.9332555473233057):2.969683588036121,(74:2.2530390557953575,34:2.2530390557953575):7.601506026033885):2.8806002560919293,(96:4.158017183385247,69:4.158017183385247):8.577128154535924):0.856283845569731,(89:5.26561991764138,26:5.26561991764138):8.325809265849522):1.0802914858259456,(((39:3.311534442220313,6:3.311534442220313):1.4268946973968157,88:4.7384291396171285):9.339451847191977,49:14.077880986809106):0.5938396825077419):0.016087555502110717):7.566409224196843,(16:11.529330263145638,(2:9.586233510272615,((42:1.720452410597828,100:1.720452410597828):7.5491340756671015,(85:3.2707815762840107,92:3.2707815762840107):5.998804909980919):0.3166470240076862):1.9430967528730232):10.724887185870163):5.040116525231706,((((47:10.744942449767752,11:10.744942449767752):7.127745874472673,(102:16.82883099288705,((55:14.752108786456976,(((52:0.9405363873238013,5:0.9405363873238013):10.155578166590232,84:11.096114553914033):2.153995671266893,(((18:6.108877562003485,45:6.108877562003485):1.7079213490122944,((38:4.208517004885241,35:4.208517004885241):1.3762210801197678,31:5.584738085005009):2.2320608260107706):2.098589966256829,((23:5.39396549025549,81:5.39396549025549):1.3854907694701986,(80:5.43060970764099,((9:3.324945405719926,(103:3.14366608470258,(67:1.145327034319808,82:1.145327034319808):1.998339050382772):0.181279321017346):0.5275348832685776,(19:3.1169005913392636,104:3.1169005913392636):0.7355796976492401):1.5781294186524861):1.3488465520846988):3.1359326175469198):3.3347213479083173):1.50199856127605):1.4597797109262274,((((98:1.099130009815226,106:1.099130009815226):0.4488267316802852,(57:0.545710177559577,68:0.545710177559577):1.0022465639359341):4.503442929724087,(((70:0.32189032255976113,105:0.32189032255976113):1.1372007223841025,94:1.4590910449438637):2.8395827846873187,(76:0.6902419782626668,(51:0.5986695207271191,46:0.5986695207271191):0.09157245753554766):3.6084318513685156):1.7527258415884157):6.74666164599252,((63:6.686900743067543,(58:5.041422934107823,((44:0.16361892499149328,101:0.16361892499149328):2.7340489758412256,(97:2.626882652556312,71:2.626882652556312):0.27078524827640704):2.143755033275104):1.6454778089597202):1.4918796178371458,90:8.178780360904689):4.6192809563074295):3.4138271801710847):0.6169424955038458):1.0438573313533759):1.6321636543005837,14:19.50485197854101):3.8877820282960833,(((3:8.268328752736686,(40:1.174266801263706,86:1.174266801263706):7.0940619514729795):1.817403957507718,(((4:1.4879918914075807,33:1.4879918914075807):1.291144042182296,62:2.7791359335898767):2.0747342032939544,21:4.853870136883831):5.231862573360573):4.536302993278419,(((8:2.2838102062867014,7:2.2838102062867014):6.480933864414189,(91:4.140246155962637,(((43:0.817679797103363,25:0.817679797103363):2.062318475264901,41:2.879998272368264):0.31006249365334604,32:3.19006076602161):0.9501853899410269):4.624497914738254):5.2771434325437365,59:14.041887503244627):0.5801482002781952):8.77059830331427):3.9016999674104156):1.8921809427234528,(64:9.28784158591699,1:9.28784158591699):19.89867333105397):2.796030943189276):9.48873800752703;
tree new_tree67 = (((((75:1.253747747138396,53:1.253747747138396):1.3434152763182505,(54:1.625648616606037,99:1.625648616606037):0.9715144068506094):7.48540491165746,((10:1.2443871513973286,(95:0.21457531724977083,78:0.21457531724977083):1.0298118341475577):1.5725159486321614,66:2.81690310002949):7.265664835084616):19.038949906820175,(13:25.45911179616936,(72:14.607712375404423,(((73:0.8133249433852684,22:0.8133249433852684):8.086344049579008,((29:1.1515766304198467,37:1.1515766304198467):4.166489872571171,30:5.318066502991018):3.5816024899732586):2.2013065163675307,((((27:0.9900387033794822,24:0.9900387033794822):1.8067466835222932,((50:2.1443232614608987,48:2.1443232614608987):0.13708301443110082,((15:0.2510719924508525,93:0.2510719924508525):0.9988799847993519,(20:0.3248773870061912,28:0.3248773870061912):0.9250745902440132):1.0314542986417952):0.5153791110097758):1.1610809286530257,(((12:0.05715465515495698,77:0.05715465515495698):0.8302173848970543,61:0.8873720400520113):2.248390254324094,60:3.1357622943761054):0.8221040211786956):0.3862989349351471,(87:3.9905612958982815,((79:0.41435393224757866,65:0.41435393224757866):0.6156003427789003,107:1.029954275026479):2.9606070208718025):0.3536039545916667):6.756810258841859):3.5067368660726164):10.851399420764936):3.6624060457649215):2.8921507359793104,(((64:4.688875464494727,1:4.688875464494727):21.012480856690487,(((14:18.830816020079684,(102:16.78371897489081,(((((18:6.092501867540192,45:6.092501867540192):4.043501345278464,((38:2.024008546353939,35:2.024008546353939):3.6076589614553085,31:5.631667507809247):4.504335705009408):0.7077126924102046,(80:6.911871216559318,((23:4.048797691219097,81:4.048797691219097):2.4034874368051655,((103:2.660094004599184,(82:1.2702933180270708,(67:1.1422568261867743,9:1.1422568261867743):0.12803649184029653):1.3898006865721133):1.1820591760951986,(19:3.108545306552791,104:3.108545306552791):0.7336078741415917):2.6101319473298794):0.45958608853505556):3.9318446886695426):3.8247606761328345,(((52:2.8837821654701887,5:2.8837821654701887):8.182587712794296,55:11.066369878264485):3.232419643934204,84:14.298789522198689):0.3696870591630059):0.48363502045820184,(((((106:0.3447105619634019,57:0.3447105619634019):0.7514730772569831,68:1.096183639220385):4.016290441512898,98:5.112474080733283):1.9588114266156982,(((70:2.1070322592132213,105:2.1070322592132213):0.4060828140563806,94:2.513115073269602):4.252053576440716,(46:0.6883916888065361,(51:0.405054522790884,76:0.405054522790884):0.2833371660156521):6.076776960903781):0.3061168576386635):6.027771047966373,((((44:0.8960492584795061,101:0.8960492584795061):1.9938510412319743,(97:2.6701869202911985,71:2.6701869202911985):0.2197133794202819):2.4229315828492606,(58:5.248822501791069,63:5.248822501791069):0.06400938076967222):2.844024122042293,90:8.156856004603034):4.94220055071232):2.053055046504543):1.6316073730709135):2.047097045188874):0.3202896503612642,(47:10.124386781015053,11:10.124386781015053):9.026718889425895):2.7584826558141025,(((3:10.02493085901148,(((4:1.4840031225494343,33:1.4840031225494343):1.2876829513144108,62:2.771686073863845):5.203805155493322,21:7.975491229357167):2.049439629654313):0.033765644397043104,(40:1.1711190160673735,86:1.1711190160673735):8.887577487341149):4.397952574630116,(((8:2.9055181308284466,7:2.9055181308284466):4.089338890363568,(91:4.545585908396495,((41:3.324552971793124,(43:2.220225658775523,25:2.220225658775523):1.1043273130176008):0.014933074826802173,32:3.339486046619926):1.2060998617765688):2.44927111279552):4.768091899358705,59:11.76294892055072):2.6937001574879194):7.452939248216412):3.791767994930165):3.407925307753782,((56:14.648435515612752,((((96:6.10892589832633,69:6.10892589832633):4.273843089921428,(89:5.251504692371936,26:5.251504692371936):5.1312642958758214):2.775937884580884,(((36:5.588509854685664,17:5.588509854685664):0.3971622178812053,(74:1.6345323733362116,34:1.6345323733362116):4.351139699230657):3.2261928789331193,(108:7.983297601143144,83:7.983297601143144):1.2285673503568448):3.9468419213286534):1.3551006081951673,(((39:2.178473896909478,6:2.178473896909478):2.5472532255140226,88:4.725727122423501):9.314416149823359,49:14.04014327224686):0.4736642087769489):0.13462803458894257):10.190845906608951,(16:12.135365679316884,(2:11.315647234990955,((42:1.715840499043106,100:1.715840499043106):5.00677873501761,(85:3.262013792152513,92:3.262013792152513):3.4606054419082035):4.593028000930238):0.8197184443259289):12.703915742904819):4.270000206717295):2.9043869489745937):8.59870253470575;
tree new_tree68 = (((((75:1.3215087811619557,53:1.3215087811619557):1.2734320209289711,(54:1.2782772361883976,99:1.2782772361883976):1.3166635659025292):7.479000143618062,((78:1.632166913990385,(95:0.9758158455390238,10:0.9758158455390238):0.6563510684513612):1.2298291638311714,66:2.8619960778215563):7.211944867887432):19.49824666385723,(13:22.545145861186377,(72:14.5952135179004,(((73:2.450967121619587,22:2.450967121619587):5.8866490706660635,((29:2.3206605961611473,37:2.3206605961611473):3.117077310157506,30:5.437737906318653):2.899878285966998):1.3768073373550873,((((12:0.05710575168040088,60:0.05710575168040088):0.6262181101563087,61:0.6833238618367096):0.523914202559547,77:1.2072380643962566):3.1332101699693036,(((79:0.4139993968745989,65:0.4139993968745989):0.02722171855995076,107:0.44122111543454967):3.5459257199570686,((((15:0.640887470243212,93:0.640887470243212):1.8859717302766925,(20:0.32459941082059024,28:0.32459941082059024):2.2022597896993146):0.26753316130567306,((50:2.1424885052582305,48:2.1424885052582305):0.1171939813052334,(27:1.4378409828205982,24:1.4378409828205982):0.8218415037428657):0.5347098752621138):0.4538625748486935,87:3.2482549366742712):0.738891898717347):0.35330139897394197):5.373975295275178):4.880789988259661):7.949932343285978):7.02704174837984):2.4140889803718935,(((64:7.298082998627716,1:7.298082998627716):19.524340975594054,((((47:9.49427033325528,11:9.49427033325528):8.38543972310761,(102:17.65576800322716,(((84:13.758502758097954,((52:0.8943874566380966,5:0.8943874566380966):9.290749042035696,55:10.185136498673792):3.573366259424162):0.6513927419595493,(((((38:2.0222767355297884,35:2.0222767355297884):1.5119739587280376,31:3.534250694257826):2.6373996878838404,45:6.171650382141666):0.3981186583473244,18:6.569769040488991):3.850863994182145,((23:4.045333401664056,81:4.045333401664056):2.860623781869296,(80:4.460408843489952,((103:3.039910464763155,(67:2.1353617545474317,(9:1.141279472242734,82:1.141279472242734):0.9940822823046978):0.9045487102157233):0.05566493354540647,(19:1.6824234522680257,104:1.6824234522680257):1.4131519460405357):1.3648334451813904):2.4455483400434):3.514675851137784):3.9892624653863678):1.9996955676559747,((((106:4.488428449085718,98:4.488428449085718):0.3683662578528901,(57:2.652515817838452,68:2.652515817838452):2.204278889100156):2.2084403670738384,((70:2.978560447121888,(105:1.6692393236375835,94:1.6692393236375835):1.3093211234843043):1.3521839159556963,(76:0.6878026773717384,(51:0.6733646338674882,46:0.6733646338674882):0.014438043504250153):3.642941685705846):2.734490710934862):6.022613481233182,(((71:2.887427602336376,(97:2.397262704235482,(44:0.6744776334757359,101:0.6744776334757359):1.722785070759746):0.49016489810089414):2.42085843985344,(58:2.6592190554741513,63:2.6592190554741513):2.6490669867156647):0.2186612259137899,90:5.526947268103606):7.5609012871420225):3.32174251246785):1.246176935513681):0.22394205313572968):1.2550092741318792,14:19.134719330494768):5.942232702874666,((((3:5.945291794944876,((4:1.8685463188666047,33:1.8685463188666047):0.9007682057503199,62:2.7693145246169246):3.1759772703279516):0.25560553950938036,21:6.200897334454257):5.154795066702712,(40:1.352742507747722,86:1.352742507747722):10.002949893409246):3.283925845307806,(((8:3.419571296176524,7:3.419571296176524):3.5693006865014447,(91:5.017308058173819,((41:2.610347735504287,(25:2.5928350020479227,32:2.5928350020479227):0.01751273345636406):1.2411929687867036,43:3.8515407042909904):1.165767353882829):1.9715639245041494):4.764012157118126,59:11.752884139796095):2.88673410666868):10.43733378690466):1.7454719408523367):3.3886726447670377,((56:14.63590181399943,(49:14.318887728658773,(((39:2.1766099202570115,6:2.1766099202570115):2.5450737086756443,88:4.721683628932656):9.306446417315083,(((96:6.034988619748338,69:6.034988619748338):4.33889651682256,(((36:5.583728134828476,17:5.583728134828476):1.394556403565688,(74:5.243389840057456,34:5.243389840057456):1.7348946983367082):2.225698426904551,(108:6.307996200219246,83:6.307996200219246):2.8959867650794697):1.1699021712721827):0.48053355018251587,(89:5.435976467465931,26:5.435976467465931):5.418442219287483):3.173711359494325):0.2907576824110336):0.31701408534065756):10.182126270874155,(2:16.817702129364,(16:11.09798608820799,((42:2.0729463540446944,100:2.0729463540446944):5.663924746762579,(85:3.2836236909855954,92:3.2836236909855954):4.453247409821678):3.3611149874007173):5.71971604115601):8.000325955509584):5.393068534115223):1.7751799709493028):10.1635806737772;
tree new_tree69 = (((((75:1.2608706975781852,53:1.2608706975781852):1.34776099964748,(54:0.3981220227593958,99:0.3981220227593958):2.2105096744662696):7.518459312242047,((78:1.7970488003992686,(95:0.33285814973634514,10:0.33285814973634514):1.4641906506629234):0.20298635162262335,66:2.000035152021892):8.12705585744582):19.601119319052685,(13:26.658666311912448,(72:15.316371115122244,(((73:1.3973749891481262,22:1.3973749891481262):4.240501775609853,((29:0.6671595799536247,37:0.6671595799536247):3.2399112895343523,30:3.907070869487977):1.7308058952700018):4.227958047570808,((((12:0.24998494222677647,77:0.24998494222677647):0.0567497492512094,60:0.3067346914779859):1.2396559074289135,61:1.5463905989068993):2.4708719706536253,(87:3.4221341506526275,((50:2.1537922642608396,48:2.1537922642608396):0.6888850458762947,(((15:1.1163268011020795,93:1.1163268011020795):0.7301645770186063,(20:1.4900445014327959,28:1.4900445014327959):0.3564468766878899):0.42511318232454665,((27:1.5828767679045932,24:1.5828767679045932):0.4201799387725662,((79:0.2841001627849963,65:0.2841001627849963):0.21331701166999323,107:0.4974171744549895):1.5056395322221698):0.268547853768073):0.5710727496919019):0.5794568405154932):0.5951284189078971):5.848572242768262):5.4505363027934575):11.342295196790204):3.0695440166079493):2.9919175786697494,(((64:5.556757444204906,1:5.556757444204906):22.89794134315048,((((47:5.719918935341309,11:5.719918935341309):11.761011984125812,(84:17.204123765971822,(102:17.183234122229344,(((((((38:1.7377398017117658,35:1.7377398017117658):3.7336921404859256,31:5.471431942197691):0.3432478335168545,45:5.814679775714546):1.3873524499558298,18:7.202032225670376):1.9968623921474151,((23:4.880574585109513,81:4.880574585109513):2.061818395158994,(80:4.483941938998362,((103:2.682226893835332,(19:0.82890007830117,104:0.82890007830117):1.853326815534162):1.5564497848421857,((67:0.687932327293333,9:0.687932327293333):2.418723014094514,82:3.106655341387847):1.1320213372896708):0.24526526032084472):2.458451041270145):2.2565016375492837):1.7409564353081333,((52:3.4693180281212888,5:3.4693180281212888):4.15840064417165,55:7.627718672292938):3.3121323808329857):5.6765224306676565,((((106:4.805519851237501,(57:2.9654086716133676,68:2.9654086716133676):1.8401111796241336):0.07689928110998956,98:4.882419132347491):2.3080356885165108,((105:3.2434611946697522,(70:1.9834308819941797,94:1.9834308819941797):1.2600303126755725):0.39206058348487893,(46:0.691431520974529,(51:0.1847744436123804,76:0.1847744436123804):0.5066570773621486):2.944090257180102):3.5549330427093704):5.966445160126991,((97:2.6058917977995946,(44:0.36455083634281354,101:0.36455083634281354):2.241340961456781):2.9502156173878524,(71:5.50664279725945,(90:4.277475308905343,(58:1.2532088968473385,63:1.2532088968473385):3.0242664120580045):1.2291674883541068):0.04946461792799717):7.600792565803546):3.459473502802588):0.5668606384357631):0.02088964374247837):0.27680715349529805):0.8592900559800718,14:18.340220975447192):7.449440604741568,((((3:4.96670726837062,21:4.96670726837062):0.03887478307957348,(40:2.900615963086558,86:2.900615963086558):2.104966088363636):0.9634375586618704,((4:1.781034158866363,33:1.781034158866363):1.3723234934299862,62:3.153357652296349):2.815661957815715):8.043218862637634,(((8:2.5988963146149966,7:2.5988963146149966):4.426848922877822,((32:2.6241199175452774,(25:2.606514786991807,41:2.606514786991807):0.01760513055347035):1.574527195710223,(91:2.6598057311700956,43:2.6598057311700956):1.5388413820854048):2.8270981242373185):5.046210382499707,59:12.071955619992526):1.9402828527571714):11.777423107439063):2.665037207166627):1.0053586791265872,((56:14.713120761258775,(49:14.39443411113547,(((39:2.188093703680301,6:2.188093703680301):2.449721250549005,88:4.637814954229306):9.2780622249555,(((96:2.257259829435875,69:2.257259829435875):6.6690006918261355,(89:5.464656653045121,26:5.464656653045121):3.4616038682168897):2.3323510495834654,(((36:5.706829423476302,17:5.706829423476302):2.454426552029977,(108:5.911423988666463,83:5.911423988666463):2.2498319868398164):0.004638993478687681,(74:4.550604840211549,34:4.550604840211549):3.6152901287734176):3.0927166018605092):2.65726560833933):0.4785569319506635):0.3186866501233059):10.726622693870045,(2:16.90643224454615,(16:11.156539009191007,((42:2.3892815805982277,100:2.3892815805982277):7.630885546917588,(85:2.0362535815188405,92:2.0362535815188405):7.983913545996975):1.136371881675192):5.749893235355142):8.53331121058267):4.020314011353154):3.260070440708173):6.88211652212838;
tree new_tree70 = (((((75:1.23268593905446,53:1.23268593905446):1.3176339466548765,(54:2.2379934574160223,99:2.2379934574160223):0.31232642829331425):13.397392316894214,((10:0.8573478554456577,(78:0.03605585097269086,95:0.03605585097269086):0.8212920044729669):3.523915264342295,66:4.381263119787953):11.566449082815598):13.859854218825554,(13:24.4994524215943,(72:14.973998005676012,((30:4.911189961479661,((29:1.1357493173214923,37:1.1357493173214923):3.612294923416348,(73:2.677038259489406,22:2.677038259489406):2.0710059812484345):0.1631457207418201):3.9937501464114593,((((12:0.5898573678939368,77:0.5898573678939368):0.2844756626037702,60:0.874333030497707):1.4088477420517922,61:2.2831807725494992):1.4674205296706262,(87:3.2985225328764542,(((27:1.6934144243480478,24:1.6934144243480478):0.5095485810977178,((107:0.4462789823016558,65:0.4462789823016558):0.04001922255994422,79:0.4862982048616):1.7166648005841656):0.787218887019622,(((20:0.5014201180524943,93:0.5014201180524943):1.3037958828955492,(15:0.37083787917200817,28:0.37083787917200817):1.4343781217760354):0.41561045344672953,(50:2.144483085043492,48:2.144483085043492):0.07634336935128117):0.7693554380706145):0.3083406404110667):0.4520787693436712):5.154338805670994):6.069057897784893):9.525454415918286):5.308113999834806):3.571102483185282,(((64:5.432544971791478,1:5.432544971791478):22.03505385775037,((56:15.619531968186475,(49:13.457341009406031,(((39:3.7621134535237464,6:3.7621134535237464):1.517675668888335,88:5.279789122412081):6.763574333506259,(((96:2.2068023770260807,69:2.2068023770260807):7.743392685060488,(89:5.342502947294817,26:5.342502947294817):4.607692114791752):1.0567481584306826,(((36:4.884635647500332,17:4.884635647500332):3.034440011531995,(108:5.852558265383866,83:5.852558265383866):2.0665173936484607):0.06428371905262864,(74:4.448883308571063,34:4.448883308571063):3.534476069513892):3.0235838424322967):1.0364202354010885):1.4139775534876904):2.162190958780444):8.041042676369198,(2:19.56262297038817,(16:10.907152328591211,((42:3.8414579089349674,100:3.8414579089349674):6.224115441749784,(85:1.133756594845747,92:1.133756594845747):8.931816755839003):0.84157897790646):8.655470641796958):4.097951674167504):3.807024184986176):0.5658428163066667,((((47:15.70489450734943,11:15.70489450734943):3.9499913526056005,(84:17.607518223665494,(102:17.06089995066965,(((((((38:1.6988953930167372,35:1.6988953930167372):3.6610072145667165,31:5.359902607583454):0.49035399451140194,45:5.850256602094856):1.1907856508919652,18:7.041042252986821):1.9260277727473296,((23:4.0310954487886415,81:4.0310954487886415):2.4347575985736762,(80:4.407411302193809,(((19:0.7219128141845746,104:0.7219128141845746):0.8615514269295489,(103:0.5560907080510479,82:0.5560907080510479):1.0273735330630758):2.0992058028274037,(67:1.3861541347711728,9:1.3861541347711728):2.2965159091703544):0.7247412582522821):2.0584417451685084):2.5012169783718328):2.0690972887791528,((52:3.3917669429446566,5:3.3917669429446566):2.803455208108421,55:6.195222151053078):4.840945163460225):4.154509023499555,(((((57:0.34736130942495624,68:0.34736130942495624):4.188790047348856,98:4.5361513567738125):0.6311905022035402,106:5.167341858977353):1.8623817836690328,((105:2.030824252974363,(70:1.2934118378270312,94:1.2934118378270312):0.737412415147332):1.523431219585377,(46:0.4871825433183361,(51:0.18064410488329932,76:0.18064410488329932):0.3065384384350368):3.0670729292414043):3.4754681700866454):5.833074770596784,((90:4.760291495569669,(58:2.104063952484888,63:2.104063952484888):2.6562275430847815):0.6716179775689053,((97:2.061634497158583,(44:0.6481452735145606,101:0.6481452735145606):1.4134892236440222):1.798376536735995,71:3.860011033894578):1.5718984392439967):7.4308889401045946):2.3278779247696892):1.8702236126567922):0.5466182729958433):2.047367636289536):2.514819625126382,14:22.169705485081412):4.1390906821986775,((((3:4.85568442892647,21:4.85568442892647):0.09421266557624541,(40:2.8357773078250115,86:2.8357773078250115):2.1141197866777035):0.8856945783454195,((4:0.9265457566825043,62:0.9265457566825043):2.6317077060042937,33:3.558253462686798):2.2773382101613366):7.8634255009294565,(((8:1.5294114426215517,7:1.5294114426215517):5.339284437353249,(91:4.557978949929489,((32:2.5654618915039307,(25:2.5482502956359614,41:2.5482502956359614):0.017211595867969276):1.458410255684362,43:4.023872147188293):0.5341068027411966):2.310716930045311):4.933410377420796,59:11.802106257395597):1.8969109163819944):12.609778993502498):1.7246454785684264):5.3452272587658705):5.59549886524608;
tree new_tree71 = ((((54:2.580510029928602,(99:2.5580175998029464,(75:1.0027661331244493,53:1.0027661331244493):1.5552514666784971):0.022492430125655716):9.479836434913159,((10:2.009455196750455,(78:0.3829192683041418,95:0.3829192683041418):1.6265359284463132):2.4236723837234395,66:4.4331275804738945):7.627218884367866):16.770756480575436,(13:22.245451402024905,(72:10.96368689497633,(((30:2.296508418548369,(29:1.9590343678556121,37:1.9590343678556121):0.33747405069275693):1.9128563217927463,(73:2.3016815628507175,22:2.3016815628507175):1.907683177490398):4.800990153996052,((((12:0.12883620840175908,77:0.12883620840175908):0.682045512665511,61:0.81088172106727):1.1954991187041735,60:2.0063808397714435):1.7886192827133396,(((((27:1.1307680614807787,24:1.1307680614807787):0.821550701281641,((107:0.4840266007149023,65:0.4840266007149023):0.3331456231990964,79:0.8171722239139987):1.135146538848421):0.5924268546119402,87:2.54474561737436):0.6010766533858574,(50:1.6784008625011935,48:1.6784008625011935):1.4674214082590238):0.021283294679954157,(((20:1.738770925125438,93:1.738770925125438):0.08781483877702367,15:1.8265857639024616):0.4653729524267469,28:2.2919587163292086):0.8751468491109629):0.6278945570446117):5.215354771852384):1.953332000639163):11.281764507048575):6.5856515433922915):2.620132958146577,(((64:18.662955450433124,1:18.662955450433124):8.137033210290227,((56:15.804432664526304,(49:14.655480290232905,(((39:3.8066485521862936,6:3.8066485521862936):1.5356415905668483,88:5.342290142753142):7.57716622932305,(((96:2.530695147788665,69:2.530695147788665):3.9395702850402183,(89:2.820664432037376,26:2.820664432037376):3.6496010007915074):3.515358612418135,(((36:6.098006768810696,17:6.098006768810696):1.3868853296123769,(74:5.095645331714988,34:5.095645331714988):2.3892467667080846):0.9100368610958647,(108:6.250250376582789,83:6.250250376582789):2.144678582936148):1.5906950857280808):2.933832326829174):1.7360239181567128):1.1489523742933994):7.844209367020516,(2:19.794201139108313,(16:10.540012325657948,((42:1.1104781815895735,100:1.1104781815895735):9.074249284941413,(85:1.1471777642056122,92:1.1471777642056122):9.037549702325375):0.35528485912696084):9.254188813450366):3.8544408924385074):3.1513466291765297):3.4996139847535908,((((47:17.291808071291765,11:17.291808071291765):1.760650033271098,(((((((38:1.7922224866221446,35:1.7922224866221446):3.352523900238086,31:5.144746386860231):2.139473223075502,45:7.284219609935732):0.6706072672656296,18:7.954826877201362):0.4193064695123683,((23:6.29962153050158,(80:2.8911669808937677,(((103:0.10810714551769883,82:0.10810714551769883):1.4941018083962423,(67:0.9909239072460241,9:0.9909239072460241):0.6112850466679169):0.13385378104948065,(19:1.2347885451150573,104:1.2347885451150573):0.5012741898483644):1.155104245930346):3.408454549607812):1.668631015700833,81:7.968252546202413):0.4058808005113175):4.792540286335434,((52:5.129145540404924,5:5.129145540404924):6.8502802100428255,55:11.97942575044775):1.1872478826014152):4.649278645298828,(84:17.511941027236027,(102:14.116238598888016,(((((106:0.35147329870382876,68:0.35147329870382876):2.918832102752486,57:3.270305401456315):1.9582063510810306,98:5.2285117525373455):1.75440342613956,((94:2.2715391337918605,(70:1.8485350118729782,105:1.8485350118729782):0.42300412191888226):1.324790858874148,(46:1.4632539988567284,(51:0.14194612967644504,76:0.14194612967644504):1.3213078691802833):2.13307599380928):3.386585186010897):6.032150305585531,((90:4.121286980640655,(58:2.128971413908853,63:2.128971413908853):1.9923155667318024):1.3749242811868454,(((44:0.6558178793676878,101:0.6558178793676878):4.034847491754668,71:4.690665371122356):0.4254589428630675,97:5.1161243139854236):0.3800869478420772):7.5188542224349355):1.1011731146255794):3.3957024283480113):0.3040112511119659):1.23650582621487):3.1258507571882177,14:22.17830886175108):4.052628656114287,((((3:6.638419590114847,21:6.638419590114847):0.20034699478838203,(40:3.7702652042623632,86:3.7702652042623632):3.0685013806408654):3.0326249881935654,((4:1.7525073917674074,62:1.7525073917674074):2.5535812963036495,33:4.306088688071057):5.565302885025737):7.550472273416297,(((8:1.5475162898927,7:1.5475162898927):5.333060974030977,(91:5.1159875461798245,(((41:0.9327050623436915,32:0.9327050623436915):0.14353372280847154,25:1.076238785152163):0.2636931129207134,43:1.3399318980728765):3.776055648106948):1.7645897177438528):4.952269536389555,59:11.832846800313233):5.589017046199858):8.809073671352277):4.068665127611574):1.1516332580868323):9.58150837541229;
tree new_tree72 = ((((54:2.6503937556225408,(99:0.8845668067166121,(75:0.17364968013835913,53:0.17364968013835913):0.710917126578253):1.7658269489059286):8.425629049307492,((95:1.48205505960677,(78:0.6136441297286914,10:0.6136441297286914):0.8684109298780787):3.0711276526848614,66:4.5531827122916315):6.522840092638402):16.593737713081858,(13:22.84788851937258,(72:11.260598466207057,((((73:1.4362006596342267,(29:0.41718313318651146,37:0.41718313318651146):1.0190175264477153):0.48933625546453996,22:1.9255369150987667):1.641804672122671,30:3.5673415872214376):5.68702598776333,((((12:0.6857471863941362,77:0.6857471863941362):1.5466679776245007,61:2.232415164018637):0.828690414585727,60:3.061105578604364):0.836668315147461,(((((107:0.36896540464688926,65:0.36896540464688926):0.462285747058747,(27:0.585667161925056,(79:0.3409572548816217,24:0.3409572548816217):0.24470990704343426):0.24558398978058027):2.053129064106008,(50:1.3482738522983688,48:1.3482738522983688):1.536106363513275):0.2647145667796096,87:3.1490947825912534):0.2812878754211323,(((20:1.2634509079127512,93:1.2634509079127512):0.515913209133398,15:1.7793641170461492):0.35360233488851356,28:2.1329664519346627):1.297416206077723):0.4673912357394392):5.356593681232942):2.0062308912222893):11.587290053165525):4.82187199863931):4.633217683442041,(((64:14.491340698291564,1:14.491340698291564):13.034428151016625,((((47:17.487106114997097,11:17.487106114997097):0.8759138744175772,(((102:14.498525563338285,(((((106:0.8762784104325703,68:0.8762784104325703):0.6808705604443084,57:1.5571489708768786):0.35167124548368367,98:1.9088202163605623):4.976356198780428,((46:0.6988215133882548,(51:0.18120920193702353,76:0.18120920193702353):0.5176123114512313):2.0984482407084517,(70:1.442037735274515,(94:1.2100756491132671,105:1.2100756491132671):0.23196208616124792):1.3552320188221914):4.087906661044283):6.426922366114232,((90:5.005654373034652,(58:3.708483755395452,63:3.708483755395452):1.2971706176391997):0.6394017743863047,(((44:1.4995265809389917,101:1.4995265809389917):2.0994014095907456,71:3.5989279905297376):0.46313458171053545,97:4.062062572240273):1.5829935751806836):7.6670426338342645):1.186426782083064):1.5096751447891474,84:16.008200708127433):0.8737401841280104,((81:8.600916281458762,(18:8.195376578569842,((((38:1.8407583121701956,35:1.8407583121701956):3.4433148128520124,31:5.284073125022208):1.6657187868518415,45:6.949791911874049):0.9416998007703512,(23:6.470223860237683,(80:2.9694637198658467,((9:0.8401491111528143,(19:0.8072041837358845,104:0.8072041837358845):0.03294492741692978):0.9429285668065888,(67:1.4888904369936948,(103:0.11103483423632107,82:0.11103483423632107):1.3778556027573738):0.29418724096570825):1.1863860419064436):3.500760140371836):1.421267852406718):0.3038848659254416):0.4055397028889196):3.67850996243725,((52:5.725143473305487,5:5.725143473305487):5.6427383269540785,55:11.367881800259566):0.9115444436364459):4.602514648359431):1.4810790971592311):3.521221028242156,14:21.88424101765683):3.9776414535649387,(((((21:2.1571735760257,86:2.1571735760257):2.468665539799956,40:4.625839115825656):2.398130581083098,3:7.023969696908754):2.050616882422892,((4:4.341087158003584,62:4.341087158003584):1.8305409855546113,33:6.171628143558196):2.90295843577345):8.778187409588059,(((8:1.5894251383976425,7:1.5894251383976425):5.477487527656322,(91:4.964671016245501,(((41:0.9889840687883245,25:0.9889840687883245):0.6711360924576555,32:1.66012016124598):0.08875879900870265,43:1.7488789602546826):3.2157920559908186):2.102241649808464):5.086383739329922,59:12.153296405383887):5.699477583535817):8.009108482302064):1.6638863780864206):1.2238128654821558,((56:15.976147107369119,((((96:2.0058739764322824,69:2.0058739764322824):5.638351751611335,(89:1.4950000330891444,26:1.4950000330891444):6.149225694954472):5.584787365354675,(((36:7.4551088639488885,17:7.4551088639488885):1.5574382235902178,(108:6.160548170534848,83:6.160548170534848):2.8519989170042583):0.5150851805510417,(74:3.4946628152305275,34:3.4946628152305275):6.0329694528596205):3.701380825308144):0.952142209181881,(((39:4.300975537621005,6:4.300975537621005):2.1174205389538896,88:6.418396076574894):6.344978703264942,49:12.763374779839836):1.4177805227403368):1.7949918047889462):8.31293235460787,(2:20.330255061275924,(16:10.825450212600547,((42:2.9383252869046563,100:2.9383252869046563):7.522218468764437,(85:1.3901694138352656,92:1.3901694138352656):9.070374341833828):0.36490645693145396):9.504804848675377):3.958824400701065):4.460502252813356):3.553396486663587):9.49738674416174;
tree new_tree73 = (((((75:1.2262243338579302,53:1.2262243338579302):1.4656379780257642,(99:1.3125005938956502,54:1.3125005938956502):1.3793617179880442):6.381464371231296,((95:4.328703006228807,(78:1.008638133650229,10:1.008638133650229):3.3200648725785777):1.3823436189972842,66:5.711046625226091):3.362280057888899):20.27930244967868,(13:26.396649903635424,(72:14.163079971551772,(((30:2.2240729384455453,22:2.2240729384455453):1.3990839422577084,(37:1.458671723690276,(29:0.6079892259111551,73:0.6079892259111551):0.8506824977791209):2.1644851570129777):5.776006259706662,((((50:1.3693691970866169,48:1.3693691970866169):0.709977042817928,((107:0.15885924664143383,65:0.15885924664143383):0.8783803408393236,(27:0.43457703952254656,(79:0.23864673014783128,24:0.23864673014783128):0.19593030937471528):0.6026625479582108):1.0421066524237874):0.0398274129757854,87:2.11917365288033):1.5968297257603359,((((20:0.38475075712962115,93:0.38475075712962115):0.8802655089238975,15:1.2650162660535187):0.22138054567362464,28:1.4863968117271433):1.735431028531385,(((61:0.26257048454184057,77:0.26257048454184057):1.83520806611303,60:2.0977785506548705):1.056428390376654,12:3.1542069410315245):0.06762089922700376):0.4941755383821378):5.68315976176925):4.763916831141856):12.233569932083652):2.9559792291582454):3.455767505489913,(((64:14.71807492439356,1:14.71807492439356):14.921732116980154,((56:16.226112892171077,((((96:2.037258255718334,69:2.037258255718334):8.283042378513553,(89:2.0466197978257554,26:2.0466197978257554):8.27368083640613):3.115696071536963,(((74:4.311367049439375,34:4.311367049439375):4.892637695949415,(108:3.2155025145631333,83:3.2155025145631333):5.988502230825657):1.3001110741952822,(36:9.935592142048165,17:9.935592142048165):0.5685236775359073):2.9318808861847767):0.8996372938229484,(((39:5.221757779157697,6:5.221757779157697):1.8270604431418578,88:7.048818222299555):7.043196618146397,49:14.092014840445952):0.24361915914584564):1.8904788925792797):8.442998048548972,(2:20.64834603323948,((85:1.4119202644127948,92:1.4119202644127948):10.221190375111515,((42:3.799487029607212,100:3.799487029607212):6.797664841803071,16:10.597151871410283):1.0359587681140265):9.015235393715171):4.020764907480569):4.970696100653665):1.4714040114869817,((((47:16.938821922786023,11:16.938821922786023):1.639612277400893,(((102:15.929008019237573,((((98:1.5815124148250923,(106:0.8899888262854486,68:0.8899888262854486):0.6915235885396437):2.1844363454076694,57:3.765948760232762):2.2712648815514003,((76:0.35989871649168764,(51:0.166290112328805,46:0.166290112328805):0.19360860416288264):2.4899309369685714,(94:1.1941413424751128,(70:0.6836043148341975,105:0.6836043148341975):0.5105370276409154):1.6556883109851461):3.1873839883239032):7.683371767657973,(((((44:0.6027183910979849,101:0.6027183910979849):3.164002654409019,71:3.766721045507004):0.35889731724776386,97:4.125618362754768):0.34961001922517987,(58:3.4515922538977537,63:3.4515922538977537):1.023636128082194):1.258151369414981,90:5.733379751394929):7.987205658047206):2.208422609795438):0.3296599903225452,84:16.258668009560118):0.32225137444045515,((81:10.018655397578579,((((38:2.22417807112621,35:2.22417807112621):3.1425706500062685,31:5.3667487211324785):1.6917809344407777,45:7.058529655573256):1.2650733172856619,((23:6.57145819253315,(80:3.015924504446056,((19:1.8245473527261815,(67:1.279912905296606,(103:0.7668987903596907,82:0.7668987903596907):0.5130141149369154):0.5446344474295755):0.07596250803143079,(9:0.34551935321940647,104:0.34551935321940647):1.5549905075382058):1.1154146436884438):3.555533688087094):1.443505274968805,18:8.014963467501955):0.30863950535696283):1.6950524247196608):3.6000049784195784,((52:6.937933101414048,5:6.937933101414048):3.516732332072138,55:10.454665433486186):3.1639949425119713):2.962259008002416):1.9975148161863423):0.522531634782176,14:19.10096583496909):7.165556484955189,((((4:6.388639715552987,33:6.388639715552987):0.4564317481778737,62:6.845071463730861):4.184453378160102,(3:10.551815945941488,((21:2.168955043344926,86:2.168955043344926):1.8196610096769006,40:3.9886160530218264):6.563199892919662):0.4777088959494744):4.121234960808909,(((8:1.6142935812977628,7:1.6142935812977628):5.5631893216741055,(91:4.381045206574403,((43:1.0466798721371504,41:1.0466798721371504):1.4937256540944224,(32:1.004457898445118,25:1.004457898445118):1.5359476277864548):1.8406396803428304):2.796437696397465):5.16596625034843,59:12.343449153320298):2.8073106493795734):11.11576251722441):4.844688732936415):1.6971855854228863):6.51993700299671;
tree new_tree74 = ((((((99:1.0054004776375762,54:1.0054004776375762):0.24927896771725888,53:1.254679445354835):1.4303473371744144,75:2.6850267825292495):6.365259721074665,((95:3.156360528007721,(78:1.093054473572082,10:1.093054473572082):2.063306054435639):1.8290865959084077,66:4.985447123916129):4.064839379687785):18.609578379643715,(13:25.24453089616177,(72:14.12711522384997,((((37:0.34887187922340535,22:0.34887187922340535):2.781455458732034,(29:1.1201535277276717,73:1.1201535277276717):2.0101738102277675):0.2789373208863486,30:3.4092646588417876):6.566973727864718,((((20:0.3837737476136092,93:0.3837737476136092):0.13069393498841503,15:0.5144676826020242):1.606763863073614,28:2.1212315456756383):1.5853356704749269,((((50:1.3658919154654752,48:1.3658919154654752):0.12976692872441942,87:1.4956588441898946):0.20010503960325998,(27:1.1837704014152246,(79:0.28064486592059934,((107:0.16472716428208223,65:0.16472716428208223):0.07331356283131968,24:0.2380407271134019):0.042604138807197434):0.9031255354946253):0.51199348237793):1.5184125904452634,(((61:0.2619037311767918,77:0.2619037311767918):1.726399803912668,12:1.9883035350894598):1.1578938305487652,60:3.146197365638225):0.06797910860019307):0.49239074191214716):6.26967117055594):4.150876837143464):11.1174156723118):2.415333987085859):5.065220377145934,(((64:14.680700860815918,1:14.680700860815918):14.88384090038468,((56:16.18490942106733,(49:15.129394583621373,((((96:3.957997185917791,69:3.957997185917791):6.33609678922141,(89:3.076156583483311,26:3.076156583483311):7.217937391655891):2.183986184294529,(((74:3.7108340854589885,34:3.7108340854589885):5.469798645567178,(108:5.761809930275233,83:5.761809930275233):3.4188228007509336):1.2979084999186057,(36:9.934177495215089,17:9.934177495215089):0.544363735729684):1.999538928488958):1.5781503911992232,((39:0.9298758724725248,6:0.9298758724725248):5.828835563631626,88:6.75871143610415):7.297519114528804):1.0731640329884193):1.0555148374459584):11.137631618372154,(2:15.55886767234598,((85:1.408334931548286,92:1.408334931548286):10.838194937052362,((42:3.0059636290650706,100:3.0059636290650706):7.564278566329935,16:10.570242195395005):1.6762876732056426):3.312337803745331):11.763673367093507):2.242000721761112):1.003554852654176,((((47:16.431169602532798,(((102:15.289818624472375,((((57:3.3351996734582237,98:3.3351996734582237):0.42118609642980154,(106:0.8877288500896585,68:0.8877288500896585):2.868656919798367):2.004292773811734,((70:0.7517825969728089,105:0.7517825969728089):2.0908103957691826,(94:1.6522387811765622,(76:0.5912032662010424,(51:0.11424718191339597,46:0.11424718191339597):0.47695608428764635):1.06103551497552):1.1903542115654293):2.918085550957768):8.241683625487275,(((((44:0.26472530528004046,101:0.26472530528004046):1.8150398386130397,71:2.07976514389308):0.7389289928189826,97:2.818694136712063):1.7643963150395043,(58:3.08234093799877,63:3.08234093799877):1.500749513752797):0.7488215440773747,90:5.331911995828942):8.670450173358091):1.2874564552853407):0.34302171305258433,((81:11.238910629486174,((23:6.858197077777334,(80:5.781497143042462,((19:1.81991422311436,(67:1.3239154012335668,(103:0.7649513805050896,82:0.7649513805050896):0.5589640207284772):0.49599882188079314):0.0757696140816948,(9:1.0390294127592141,104:1.0390294127592141):0.8566544244368406):3.8858133058464075):1.0766999347348714):1.7924282794562227,((((38:2.2185301468517857,35:2.2185301468517857):3.009632562684565,31:5.228162709536351):1.7482512208736498,45:6.976413930410001):0.5319527951754415,18:7.508366725585442):1.1422586316481143):2.5882852722526177):3.5168662185094544,((52:4.505202234376588,5:4.505202234376588):5.922915343319945,55:10.428117577696533):4.327659270299096):0.8770634895293306):0.06445964425085826,84:15.697299981775817):0.7338696207569804):0.8321874411198849,11:17.263357043652682):1.7891051170806342,14:19.052462160733317):5.185819306706673,((((4:6.37241684482225,33:6.37241684482225):0.45527271690082927,62:6.827689561723079):5.824851674662274,(3:5.955418664757339,((40:3.2947073311275115,86:3.2947073311275115):0.6837803055954295,21:3.978487636722941):1.976931028034398):6.6971225716280145):2.459745772622103,(((8:1.6101943556007654,7:1.6101943556007654):6.413402649584881,(91:3.9285226595788267,((43:2.103327251646135,41:2.103327251646135):0.9021323500720331,(32:2.9418772408279845,25:2.9418772408279845):0.06358236089018376):0.9230630578606585):4.09507434560682):3.265014831630994,59:11.28861183681664):3.823675172190816):9.125994458432533):6.329815146414784):2.156988646538789):8.23348300092704;
tree new_tree75 = (((((75:1.2645312533993456,53:1.2645312533993456):0.6951008457464132,(99:0.6528311054248491,54:0.6528311054248491):1.3068009937209095):6.818730037629971,((78:2.1219999151375375,(95:0.23398372090663996,10:0.23398372090663996):1.8880161942308975):2.7136547627619447,66:4.835654677899482):3.9427074588762476):16.776872971165687,(13:23.4082411666677,(72:13.702652765028976,(((30:1.1389531188824906,(37:0.7810067229947066,22:0.7810067229947066):0.357946395887784):2.16787697798868,(29:0.748153574760358,73:0.748153574760358):2.5586765221108125):6.369662828125154,((((20:0.37224290455316544,93:0.37224290455316544):0.6942764778137485,15:1.066519382366914):0.5163857844296587,28:1.5829051667965726):2.012294752533446,((27:1.4907160480578765,(((50:0.8954903644415376,48:0.8954903644415376):0.4853015999393461,(79:1.051021756573618,((24:0.28619555488411225,65:0.28619555488411225):0.5605359168196093,107:0.8467314717037215):0.20429028486989642):0.32977020780726574):0.07342249756752084,87:1.4542144619484045):0.03650158610947196):1.5415284815269874,((60:0.510105555916809,61:0.510105555916809):2.272797265341781,(12:0.4497726391683795,77:0.4497726391683795):2.3331301820902106):0.2493417083262739):0.5629553897451545):6.081293005666306):4.026159840032651):9.705588401638725):2.146993941273717):6.18659419858955,(((64:16.44542705114901,1:16.44542705114901):12.977106810796936,((56:15.243603929198168,(((39:2.193075115089596,6:2.193075115089596):6.510669521944499,88:8.703744637034095):5.383227042615747,((((96:3.525672703663668,69:3.525672703663668):3.887476681680692,(89:0.6486954608029872,26:0.6486954608029872):6.764453924541373):6.085695705342349,(((74:4.016460689647098,34:4.016460689647098):5.797164002583284,(36:6.806181129429921,17:6.806181129429921):3.0074435628004617):0.3273980432435284,(108:5.588690933826831,83:5.588690933826831):4.55233180164708):3.3578223552127984):0.13505279777585244,49:13.633897888462561):0.45307379118728086):1.1566322495483252):11.72845630639774,(2:24.948836485212254,((85:3.4563368802188696,92:3.4563368802188696):8.422234484633243,((42:4.542598400544573,100:4.542598400544573):5.710050930242362,16:10.252649330786936):1.6259220340651783):13.07026512036014):2.0232237503836537):2.450473626350039):0.2271155498721633,((((47:16.27659169615559,((102:15.614691480069688,(((81:9.386879816545134,((((38:2.1518723227893455,35:2.1518723227893455):2.921446976712585,31:5.0733192995019305):1.0654345079865397,45:6.13875380748847):2.699197589599766,(((((9:1.3436629007784462,104:1.3436629007784462):0.06355072989471267,(67:1.284137118295103,(103:0.7419676970918232,82:0.7419676970918232):0.5421694212032797):0.12307651237805595):1.7251964392844885,19:3.1324100699576474):2.5345010390226173,(80:5.607786625777099,23:5.607786625777099):0.05912448320316521):1.7588167984703968,18:7.4257279074506615):1.412223489637575):0.5489284194568977):4.925545843081887,((52:6.314731148738628,5:6.314731148738628):5.903202698634284,55:12.217933847372912):2.094491812254109):0.5512869691720539,(((((68:0.06872048387475913,98:0.06872048387475913):1.701779356650084,57:1.770499840524843):1.873021787257577,106:3.64352162778242):4.335876462206889,((70:0.6795428062151379,105:0.6795428062151379):2.9316649729780737,(94:1.6025957136072104,(51:0.3916816140443711,(76:0.11081451792078828,46:0.11081451792078828):0.2808670961235828):1.2109140995628394):2.008612065586001):4.368190310796097):5.602249943193428,((58:4.445387190234646,(((97:1.8209140764973417,71:1.8209140764973417):0.4153395628756964,(44:0.25677138459553983,101:0.25677138459553983):1.9794822547774982):0.9211850044697654,63:3.1574386438428035):1.2879485463918425):0.26604505413926827,90:4.711432244373914):8.870215788808821):1.2820645956163386):0.750978851270613):0.16651833409281558,84:15.781209814162503):0.4953818819930884):2.4471242444470924,11:18.723715940602684):1.1132240542365643,14:19.83693999483925):3.60431138275397,((((4:3.0204223183496444,33:3.0204223183496444):1.4642296912121875,62:4.484652009561832):4.181056700344864,(3:6.4618846247639405,((40:0.9249950159632226,86:0.9249950159632226):2.1057237442644343,21:3.030718760227657):3.4311658645362835):2.203824085142755):5.992515427763626,(((8:1.5618145523268367,7:1.5618145523268367):6.220705937275486,(91:3.794669328457565,(32:3.3795385385126786,((25:2.040130806880703,41:2.040130806880703):1.3263105686705075,43:3.3664413755512106):0.013097162961468012):0.4151307899448864):3.987851161144758):3.663130233132467,59:11.44565072273479):3.212573414935532):8.783027239922896):6.208398034224892):2.0921798947128565):10.3361459873837;
tree new_tree76 = (((((75:1.8059511192186917,53:1.8059511192186917):0.331924249455434,(99:1.7620025975418971,54:1.7620025975418971):0.3758727711322285):6.678340965393993,((95:1.7974684305153146,(78:1.6458333059071706,10:1.6458333059071706):0.151635124608144):2.9501772877634265,66:4.747645718278741):4.068570615789377):16.011243471050662,(13:23.509182568444537,(72:14.40135220597575,((73:2.5114135687895933,(29:1.598760993007488,(30:1.143864531216272,(37:0.3424917081826043,22:0.3424917081826043):0.8013728230336677):0.4548964617912159):0.9126525757821053):7.206806487825811,(((28:0.5894822094923386,93:0.5894822094923386):1.0002487869459655,(20:0.46591558347760526,15:0.46591558347760526):1.123815412960699):2.0209722029947015,((27:1.4971443382686105,(((50:0.6617694108542594,48:0.6617694108542594):0.43133669778943473,((24:0.19429569161243693,107:0.19429569161243693):0.6701886528026764,(65:0.850382761054074,79:0.850382761054074):0.014101583361039283):0.22862176422858094):0.3673792407766936,87:1.4604853494203878):0.03665898884822272):0.8797765206550858,((60:0.49053989642266504,61:0.49053989642266504):0.6402654687357667,(12:0.9519674195660217,77:0.9519674195660217):0.17883794559241006):1.2461154937652645):1.2337823405093093):6.107516857182398):4.683132149360345):9.107830362468787):1.3182772366742448):7.520982959086208,(((64:16.516343291610738,1:16.516343291610738):12.139097155431404,((56:16.63298482024849,(49:14.922783233725907,(((39:2.202532129597557,6:2.202532129597557):4.884810083455292,88:7.087342213052849):7.3713993717264765,(((96:4.415479479137425,69:4.415479479137425):3.5105886984473873,(89:0.6514927760166123,26:0.6514927760166123):7.2745754015682005):4.473023798129696,((36:8.943650644718389,((74:4.033780537358332,34:4.033780537358332):4.810143220345964,17:8.843923757704296):0.09972688701409282):0.9773728498045422,(108:6.16878835282463,83:6.16878835282463):3.752235141698301):2.4780684811915776):2.0596496090648166):0.46404164894658173):1.7102015865225813):8.392904022306372,(2:23.11625935553235,((85:3.471241352845334,92:3.471241352845334):12.276651498055534,((42:4.562187067928653,100:4.562187067928653):9.374663539627273,16:13.936850607555925):1.811042243344943):7.3683665046314815):1.9096294870225101):3.6295516044872826):1.6926708341313095,((((47:16.346779882028297,((102:15.415196079744621,84:15.415196079744621):0.7114465735824531,(((((((68:0.9005280410825324,98:0.9005280410825324):1.2066287616414257,106:2.1071568027239582):1.55207647882578,57:3.659233281549738):4.3545736998553775,((70:2.1739593977759415,105:2.1739593977759415):1.4528206908763086,(94:2.4481256206251047,(51:0.3933706299294325,(76:0.11129237410385241,46:0.11129237410385241):0.2820782558255801):2.054754990695672):1.1786544680271454):4.387026892752866):4.171419415320409,((58:3.3567918931565455,(((97:1.828766252066113,(44:0.25787863837478403,101:0.25787863837478403):1.570887613691329):0.2010907877333985,71:2.0298570397995115):0.923448770745821,63:2.9533058105453325):0.403486082611213):1.3756831935031713,90:4.732475086659717):7.452751310065809):1.8090802257162846,((52:2.3148495767773114,5:2.3148495767773114):5.520404323804808,55:7.835253900582119):6.159052721859691):0.9335015519250138,(81:10.075356185146914,((((38:3.593348487214135,35:3.593348487214135):2.0629729785009023,31:5.656321465715037):0.99576182537092,45:6.652083291085957):2.223979265081071,(((((104:2.1722215200644484,19:2.1722215200644484):0.14243883215953135,9:2.3146603522239797):0.831257347852056,(82:1.1961934675713535,(103:0.7451672223737236,67:0.7451672223737236):0.4510262451976299):1.9497242325046822):2.5454303560038567,(80:5.589828694889865,23:5.589828694889865):0.1015193611900278):1.8454113897679623,18:7.536759445847855):1.3393031103191735):1.199293628979886):4.85245198921991):1.1988344789602507):0.22013722870122265):0.5091960110274094,14:16.855975893055707):4.53014190346715,11:21.386117796522857):3.148797775032019,((((4:3.219067299176853,33:3.219067299176853):0.5597270807352062,62:3.778794379912059):7.034750621361962,(3:6.853078042962804,((40:1.6033772398885706,86:1.6033772398885706):4.9877856397423175,21:6.591162879630888):0.2619151633319161):3.9604669583112164):5.389377849540521,(((8:1.29740341357509,7:1.29740341357509):7.415685353047051,(91:6.140156507755044,(32:3.408495758815106,((25:2.6736548545198597,43:2.6736548545198597):0.49079108963592155,41:3.1644459441557813):0.24404981465932485):2.7316607489399383):2.5729322588670964):3.4491911746137625,59:12.162279941235903):4.040642909578638):8.331992720740335):5.813195709618576):2.0003314830315375):7.18261393984277;
tree new_tree77 = (((((75:1.4491361500320719,53:1.4491361500320719):0.7683355893745922,(99:1.3772478287241758,54:1.3772478287241758):0.8402239106824883):6.776572482231975,((95:1.864390930148238,(10:0.3355646116710811,78:0.3355646116710811):1.5288263184771569):3.4828356895484065,66:5.347226619696644):3.6468176019419944):17.622725055762825,(13:24.38446540240007,(72:14.937536581376273,((73:2.6049173381922395,(29:1.6430207875696936,(30:1.1912611937752589,(37:0.6430006734186324,22:0.6430006734186324):0.5482605203566264):0.45175959379443476):0.9618965506225459):5.58091300269896,(((28:0.5933747249392922,93:0.5933747249392922):1.7717641142302123,(20:1.1380993157636687,15:1.1380993157636687):1.2270395234058358):1.5810211540333063,((((61:0.10068977677612487,60:0.10068977677612487):1.1679330623610493,(12:0.898498330198298,77:0.898498330198298):0.37012450893887616):0.6239685586522614,((((24:0.4823060619721756,107:0.4823060619721756):0.8626108392261472,87:1.3449169011983229):0.10381757309016204,(65:0.8820438122571653,79:0.8820438122571653):0.5666906620313196):0.3629148923897396,(50:1.3919639740521035,48:1.3919639740521035):0.41968539262612103):0.08094203111121101):0.5728258611868644,27:2.4654172589763):1.480742734226511):4.239670347688389):6.751706240485074):9.446928821023798):2.232303875001392):6.936055501119366,(((64:19.76503951284819,1:19.76503951284819):8.788467894864077,((56:18.797781375835733,(49:14.997062654553286,((((96:4.579874535431705,69:4.579874535431705):4.355810487273954,(89:0.6757488487929917,26:0.6757488487929917):8.259936173912667):5.2873082056745595,((17:8.964284087801987,(36:5.5416812086230145,(74:2.5667389818248516,34:2.5667389818248516):2.974942226798163):3.4226028791789727):1.8784134254479987,(108:6.398461780890977,83:6.398461780890977):4.444235732359009):3.3802957151302326):0.6060284803056071,((39:2.284535770458296,6:2.284535770458296):2.1525035426209924,88:4.437039313079288):10.391982395606536):0.16804094586746032):3.800718721282447):5.907859427094621,(2:17.634440902951265,(((85:3.6004809790984535,92:3.6004809790984535):13.599278188461774,(42:4.732044272203028,100:4.732044272203028):12.467714895357199):0.34213228483028857,16:17.541891452390516):0.09254945056074959):7.071199899979089):3.8478666047819132):1.4938703652513041,((((47:17.297696349409712,((((81:13.244306519756375,(((((104:1.592483206520048,19:1.592483206520048):0.4260290797140056,9:2.0185122862340537):0.2261311241432371,(67:1.6143574828170608,(82:0.5339998078722126,103:0.5339998078722126):1.0803576749448482):0.6302859275602299):3.714878852940362,(80:5.7079964147899185,23:5.7079964147899185):0.2515258485277343):3.247009681391904,(18:7.817364530580044,(((38:3.5161712602403408,35:3.5161712602403408):2.3507437073057624,31:5.866914967546103):0.901644118375077,45:6.76855908592118):1.0488054446588642):1.3891674141295125):4.037774575046818):2.489683476244119,(((52:4.328056197424604,5:4.328056197424604):2.769270501122919,55:7.097326698547523):6.60469004589234,(((((68:1.1600901775098749,98:1.1600901775098749):1.6524982231068182,106:2.812588400616693):0.9828837343025518,57:3.795472134919245):2.5859043703225133,((70:3.34301355722179,105:3.34301355722179):1.6987960913760314,(94:1.814364317990774,(76:0.4080164203033464,(51:0.2962175503960546,46:0.2962175503960546):0.11179886990729182):1.4063478976874277):3.2274453306070474):1.3395668566439367):6.257524512532977,((63:3.8614752302654964,(((71:1.8968540174782211,(44:0.8358251245904359,101:0.8358251245904359):1.0610288928877853):0.36296848498215284,97:2.259822502460374):0.6730193366130282,58:2.932841839073402):0.9286333911920943):2.725013938545105,90:6.586489168810601):6.052411848964134):1.0631157266651279):2.031973251560631):0.2551374176548986,102:15.989127413655392):0.8624774992080297,84:16.851604912863422):0.4460914365462898):1.1692301591176069,14:18.46692650852732):1.7529102307973048,11:20.219836739324624):3.8474954829269095,((((4:3.3389180996083003,33:3.3389180996083003):0.5805665762830095,62:3.9194846758913098):7.883496953508187,(40:7.750227935643844,(86:7.571025421553129,(3:6.526954368527243,21:6.526954368527243):1.0440710530258857):0.17920251409071497):4.052753693755653):6.084041532897977,(((8:4.112765459725358,7:4.112765459725358):3.864478715050259,(91:4.385055784374469,(41:3.5353992706073716,((25:1.3123886142070258,43:1.3123886142070258):1.9698744937670136,32:3.2822631079740394):0.25313616263333216):0.8496565137670973):3.592188390401148):3.3887341674546416,59:11.365978342230258):6.521044820067216):6.180309059954059):5.980045550712038):3.505447005557258):9.17964418637111;
tree new_tree78 = ((((54:2.142221119407122,(99:1.4071547712549008,(75:1.3999592465271635,53:1.3999592465271635):0.0071955247277373235):0.7350663481522213):6.546607305360663,((78:0.7302439109628923,(10:0.3241771181443718,95:0.3241771181443718):0.40606679281852054):4.426564573506066,66:5.156808484468958):3.5320199402988264):19.63032416352776,(13:22.779238093835993,(72:14.430626450780801,((73:2.3442335962676983,((37:1.0759518026890718,22:1.0759518026890718):0.2633601311875984,(29:0.9447571996560801,30:0.9447571996560801):0.39455473422059006):1.0049216623910282):5.563807946950731,((((93:1.645600834210847,15:1.645600834210847):0.4333848311253279,20:2.078985665336175):0.3187233185081646,28:2.3977089838443395):0.6162100014588385,((((61:0.04258382554207339,60:0.04258382554207339):1.0586283597476676,(12:0.706592949776668,77:0.706592949776668):0.394619235513073):0.8525909547886279,27:1.9538031400783689):0.42794938757414935,((((65:1.272493807605911,79:1.272493807605911):0.09263671632390746,(24:0.892612815081003,107:0.892612815081003):0.4725177088488154):0.034440677849908674,87:1.399571201779727):0.35059925824925586,(50:1.2774039892414781,48:1.2774039892414781):0.4727664707875048):0.6315820676235353):0.6321664576506598):4.894122557915251):6.522584907562372):8.348611643055191):5.539914494459552):4.095046239576071,(((64:13.027045010170113,1:13.027045010170113):14.55748989728076,((56:16.227899359938544,(49:14.488132487430128,((((96:2.3033397622013307,69:2.3033397622013307):5.2700714259623656,(89:1.8124114615291935,26:1.8124114615291935):5.760999726634503):5.7827549109043925,((17:7.919642274970855,(36:6.8075430522155465,(74:3.1075348726757412,34:3.1075348726757412):3.700008179539805):1.1120992227553081):2.5551047946095,(108:7.107882731364222,83:7.107882731364222):3.366864338216133):2.881419029487734):0.862298589584034,((39:3.0083793423792433,6:3.0083793423792433):0.8025441395568924,88:3.8109234819361357):10.407541206715987):0.2696677987780056):1.7397668725084152):7.758143650761024,(16:18.60183275017499,(2:16.9466016977124,((85:3.4782974936637254,92:3.4782974936637254):13.211448180100213,(42:7.58426231275976,100:7.58426231275976):9.105483361004177):0.25685602394846185):1.6552310524625895):5.384210260524579):3.5984918967513053):2.0519247342596145,((((47:16.710693434457035,((84:15.52101834956245,102:15.52101834956245):0.8231175761926544,((((((57:1.1207221424807767,98:1.1207221424807767):1.5409312116848652,68:2.661653354165642):0.27289049065573634,106:2.9345438448213783):3.230278586726326,((70:2.622232521800847,105:2.622232521800847):2.248481687232015,(94:1.7527932785914697,(76:0.3941702512396379,(51:0.38270102558375363,46:0.38270102558375363):0.011469225655884263):1.3586230273518318):3.117920930441392):1.2941082225148426):6.628475336492337,((63:5.550784347594487,(((97:2.2287202042184746,(44:0.8074611289106289,101:0.8074611289106289):1.4212590753078458):0.033125524690939656,71:2.2618457289094143):0.6021327588644207,58:2.863978487773835):2.6868058598206517):0.812190183006618,90:6.362974530601105):6.4303232374389365):2.895131872646651,((81:10.613960087684932,((((104:1.5595737399967855,(((82:0.6449596227591015,103:0.6449596227591015):0.39087393418249694,9:1.0358335569415984):0.2748502471208152,67:1.3106838040624136):0.24888993593437192):1.4206980720322506,19:2.980271812029036):2.7562489432621566,(80:4.131472376500121,23:4.131472376500121):1.6050483787910714):3.1575845530047895,(18:7.926940677616271,(((38:3.624623557260584,35:3.624623557260584):1.2746155354308124,31:4.8992390926913965):0.8604773189697115,45:5.759716411661108):2.167224265955163):0.9671646306797115):1.7198547793889496):4.363283903002964,((52:3.538935320041551,5:3.538935320041551):4.500824141543436,55:8.039759461584987):6.937484529102909):0.7111856499987965):0.6557062850684119):0.3665575087019306):1.869303159040527,14:18.57999659349756):0.9536734525230841,11:19.533670046020646):6.26434323424159,((86:11.402443633955565,(((33:1.479796418795508,62:1.479796418795508):2.3066792781320187,4:3.7864756969275266):4.681263506424287,(40:7.3292958414287614,(3:6.546980338165654,21:6.546980338165654):0.7823155032631073):1.138443361923052):2.9347044306037517):3.0420943532742957,(((8:2.9195317012030393,7:2.9195317012030393):5.272576461162448,(91:4.8684952083329,(41:3.4154243539798803,((25:2.0372025812060492,32:2.0372025812060492):0.21775867679284655,43:2.254961257998896):1.1604630959809845):1.4530708543530193):3.323612954032588):5.395691704020711,59:13.587799866386199):0.8567381208436622):11.353475293032375):3.838446361448252):2.777739186161128):6.15229682707034;
tree new_tree79 = ((((54:2.1877376010546485,(99:1.8879581288128524,(75:0.8337685850027773,53:0.8337685850027773):1.0541895438100752):0.29977947224179613):4.929657685444592,((78:0.74575964520267,(10:0.5510295963264032,95:0.5510295963264032):0.19473004887626677):5.194710304140012,66:5.940469949342682):1.1769253371565584):21.80346371640554,(13:21.85050713405996,(72:13.399060032708068,((73:2.4064771837362686,((37:1.2545069342192852,22:1.2545069342192852):0.5799407269727781,(29:1.0694347113031193,30:1.0694347113031193):0.765012949888944):0.5720295225442054):6.045662091543867,((((93:1.416640378214049,15:1.416640378214049):0.7065181841328378,28:2.123158562346887):0.32549533842062406,20:2.448653900767511):0.629302819454296,(((27:1.6652246818524223,(50:1.0491486170256308,48:1.0491486170256308):0.6160760648267916):0.6530052602959957,((87:1.464735774187316,(24:1.1266929059902258,107:1.1266929059902258):0.3380428681970902):0.29171994203164386,(65:0.953139406992104,79:0.953139406992104):0.8033163092268558):0.5617742259294582):0.11412847031763773,(77:1.9839335824673705,(12:0.6680862706721852,(61:0.13910172292022094,60:0.13910172292022094):0.5289845477519642):1.3158473117951854):0.44842482999868527):0.6455983077557512):5.374182555058328):4.946920757427932):8.451447101351892):7.070351868844821):3.5523894307389874,(((64:10.67504063444475,1:10.67504063444475):17.565938103351385,((56:16.06104409451536,(((39:3.072299374669887,6:3.072299374669887):0.9349647474960201,88:4.007264122165907):11.441235616351442,((((96:2.538534839115353,69:2.538534839115353):3.9766139045782443,(89:1.9516929664412113,26:1.9516929664412113):4.563455777252386):7.124800240167351,(((17:6.991973277211906,(74:4.1129558114612195,34:4.1129558114612195):2.879017465750686):1.8728085603623308,(108:3.382171328717795,83:3.382171328717795):5.482610508856442):0.35641774182083097,36:9.221199579395067):4.418749404465881):0.40431457709898844,49:14.044263560959937):1.4042361775574115):0.6125443559980113):9.24163178670931,(((85:2.0669524309620657,92:2.0669524309620657):14.977405796930732,(42:7.745407646096914,100:7.745407646096914):9.298950581795882):1.997351626298073,(2:18.708231418814073,16:18.708231418814073):0.3334784353767972):6.260966027033799):2.938302856571468):2.0251765777917896,((14:25.30603374645475,((((33:2.0519036410353593,4:2.0519036410353593):1.8150245591406198,62:3.866928200175979):9.118010108827457,(86:7.358751554350471,(40:7.243101161318415,(3:6.686086197831206,21:6.686086197831206):0.5570149634872088):0.11565039303205626):5.626186754652965):3.718768001104891,(((8:2.9815639582344495,7:2.9815639582344495):5.3109209407507905,(91:3.1491885734987903,(43:2.4896345255184436,((25:2.2616114826355176,32:2.2616114826355176):0.06365839419610797,41:2.3252698768316256):0.164364648686818):0.6595540479803468):5.14329632548645):3.1909060534439195,59:11.48339095242916):5.220315357679167):8.602327436346425):0.35325251716077943,((47:17.065751072595436,((((81:11.519532200791877,((23:5.858406511767689,(80:4.219255138465549,((19:1.5908404593129293,(((82:0.22334383605241687,103:0.22334383605241687):0.8344984195511906,67:1.0578422556036076):0.3922676159678504,9:1.450109871571458):0.1407305877414713):1.4527541749999242,104:3.0435946343128535):1.1756605041526953):1.6391513733021403):1.865254542552945,(((38:4.454850353443786,35:4.454850353443786):0.2510127696582698,31:4.705863123102056):0.93442857075829,(18:4.7090167126595945,45:4.7090167126595945):0.931274981200751):2.0833693604602885):3.795871146471243):2.863312616245965,102:14.382844817037842):1.4679537501028417,((52:5.050408875639686,5:5.050408875639686):2.351519197174879,55:7.401928072814565):8.448870494326119):0.8406066279581896,((((((57:1.6256243076820853,98:1.6256243076820853):1.2448251373956958,68:2.870449445077781):0.12644562476262688,106:2.996895069840408):2.5507716642619243,((70:2.6826447737139905,105:2.6826447737139905):1.5326218963079503,(94:2.587183957947196,(46:0.5609985775173506,(51:0.3908324010284571,76:0.3908324010284571):0.17016617648889348):2.0261853804298453):1.628082712074745):1.3324000640803915):7.517454468874007,((58:3.7560600622824536,(((97:2.287697737587503,(44:0.9285599731500495,101:0.9285599731500495):1.3591377644374538):0.11700779327080735,71:2.4047055308583105):0.35891039270684644,63:2.763615923565157):0.9924441387172966):1.772947406993067,90:5.529007469275521):7.536113733700819):3.5311871486178426,84:16.596308351594182):0.09509684350469172):0.37434587749656245):1.9090208623911877,11:18.974771934986624):6.684514328628907):4.606869051972396):2.207093118055841):8.77563021100621;
tree new_tree80 = ((((54:1.8867795713700029,(99:1.8804982276164297,(75:1.1277659831980908,53:1.1277659831980908):0.7527322444183389):0.006281343753573143):5.202492704982527,((95:0.7428129202808681,(10:0.01974121363490115,78:0.01974121363490115):0.723071706645967):2.4626017350449696,66:3.205414655325838):3.8838576210266917):19.898205715862453,(13:21.85926684379157,(72:13.707879307903488,((73:2.4037391843454197,((22:0.8801114223118698,(29:0.4777894807061128,30:0.4777894807061128):0.40232194160575696):0.017005980542677435,37:0.8971174028545472):1.5066217814908724):8.513653125249572,(((((27:1.2514425799724644,(50:0.6833742035034914,48:0.6833742035034914):0.568068376468973):1.21593441178118,((87:1.4589481542250162,(24:0.8146258700725058,107:0.8146258700725058):0.6443222841525105):0.2905672671331012,(65:0.9493732610728355,79:0.9493732610728355):0.800142160285282):0.7178615703955269):0.45780621406550726,(77:0.6670384365369526,(12:0.5264206594260382,(61:0.15239609307098712,60:0.15239609307098712):0.3740245663550511):0.1406177771109144):2.258144769282199):0.34708057848029394,20:3.2722637842994455):0.3022801915566573,((93:0.5368584924119305,15:0.5368584924119305):0.9499507975159237,28:1.4868092899278542):2.0877346859282486):7.342848333738888):2.790486998308497):8.151387535888082):5.128211148423414):5.357458684327369,(((64:11.932449785055221,1:11.932449785055221):17.191961706726673,((56:15.25934450989918,(((39:3.060159778229112,6:3.060159778229112):0.8337924687826961,88:3.893952247011808):10.110070836763818,(((96:2.2817327897094417,69:2.2817327897094417):6.856838971477042,(89:1.9439812293675933,26:1.9439812293675933):7.19459053181889):3.262426578340124,((((17:5.9945975765721,(74:3.4402523873845974,34:3.4402523873845974):2.5543451891875026):2.667623810307414,(108:4.147814110216565,83:4.147814110216565):4.514407276662949):0.5225424068246731,36:9.184763793704187):2.563638725306026,49:11.748402519010213):0.6525958205163942):1.6030247442490193):1.2553214261235528):9.943352744046432,(((85:2.3234949037775308,92:2.3234949037775308):14.075339115256286,(42:8.102413119702428,100:8.102413119702428):8.29642089933139):4.601871837925707,(2:18.634309462699544,16:18.634309462699544):2.3663963942599793):4.201991396986088):3.9217142378362837):1.0221529680533976,((14:22.907862084107034,((47:18.500478108814644,11:18.500478108814644):0.7017590521938679,(((81:11.314367703209946,((23:5.835258152130208,(80:5.289927217926294,((19:2.1207726148735304,(((82:0.25001042852191996,103:0.25001042852191996):0.26505422424736597,67:0.5150646527692859):0.7844671150880935,9:1.2995317678573794):0.821240847016151):1.0739587887226762,104:3.1947314035962067):2.0951958143300877):0.5453309342039132):4.041842805161234,(((38:1.9444153250071834,35:1.9444153250071834):2.742853490622436,31:4.687268815629619):3.2222322752951698,(18:5.7298055999182385,45:5.7298055999182385):2.1796954910065507):1.967599866366652):1.437266745918505):4.5259861578625795,102:15.840353861072526):0.6415161501013529,((((((57:0.9547650915271446,68:0.9547650915271446):0.6284420498633441,98:1.5832071413904887):1.6305945915004403,106:3.213801732890929):2.311944469672334,((70:2.093277090624998,105:2.093277090624998):3.03499686467336,(94:2.57696120119814,(46:0.8999712198672097,(51:0.3892881024280076,76:0.3892881024280076):0.5106831174392021):1.6769899813309306):2.5513127541002176):0.39747224726490504):6.63480989673335,((63:3.7378171756835528,(((97:2.2786583426829066,(44:0.4537888102165031,101:0.4537888102165031):1.8248695324664035):0.7482368604313723,71:3.026895203114279):0.3160140319327982,58:3.342909235047077):0.3949079406364757):3.518483336011683,90:7.256300511695236):4.904255587601377):4.094103113959974,(84:13.961395463168605,((52:5.030453162301118,5:5.030453162301118):1.4758102682403509,55:6.506263430541469):7.455132032627136):2.2932637500879824):0.22721079791729082):2.720367149834633):3.7056249230985223):3.0220759013244525,((((62:3.43274771142953,4:3.43274771142953):0.4189010702748579,33:3.851648781704388):6.62870379996224,((3:7.469758151810536,(86:4.094665180926792,21:4.094665180926792):3.3750929708837445):1.0065522548761567,40:8.476310406686693):2.0040421749799346):6.157352265387102,(((8:2.9697828852329895,7:2.9697828852329895):3.805967256578911,(91:3.4922082653833795,(41:2.470173077985937,((25:1.9639595379261128,32:1.9639595379261128):0.06816453844117354,43:2.0321240763672863):0.4380490016186509):1.0220351873974423):3.283541876428521):5.336796821728627,59:12.112546963540527):4.525157883513202):9.292233138377757):4.216626474403807):2.1983722167070603):8.18946923671868;
tree new_tree81 = ((((99:1.9086203210502521,(54:1.9022662664942838,(75:1.200134222664801,53:1.200134222664801):0.7021320438294827):0.00635405455596838):6.562123456832474,((95:0.7514114822418339,(10:0.1877308594731175,78:0.1877308594731175):0.5636806227687163):4.999271907417325,66:5.750683389659159):2.720060388223567):18.82913252533433,(13:22.191566434208585,(72:16.439837508126896,((73:3.687094767899068,(((22:0.8962016792507963,29:0.8962016792507963):0.011300464315838532,37:0.9075021435666348):1.9526216152091422,30:2.860123758775777):0.8269710091232909):7.251093883680771,((87:1.4758364658838883,(24:0.8240557154986939,107:0.8240557154986939):0.6517807503851943):1.3965671274037634,(((65:0.9652062365018815,79:0.9652062365018815):1.3166161440203075,(27:1.7492429096381035,((77:1.3606719944248993,(12:0.6618719160129896,(61:0.0824416301900615,60:0.0824416301900615):0.5794302858229281):0.6988000784119097):0.2525899443730697,(50:0.38944918383637805,48:0.38944918383637805):1.223812754961591):0.1359809708401345):0.5325794708840854):0.2406080875650658,(((93:0.09888249714090605,15:0.09888249714090605):1.4051376159357296,28:1.5040201130766357):0.9153724607987912,20:2.419392573875427):0.10303789421182774):0.34997312520039703):8.065785058292187):5.501648856547057):5.7517289260816895):5.1083098690084725):5.419474892167532,(((64:12.070575961945245,1:12.070575961945245):17.390970291431884,((14:24.3365755763835,((47:18.714633655901764,(((((106:2.940440974504877,68:2.940440974504877):0.7137405285343372,(57:0.8544624938393861,98:0.8544624938393861):2.799719009199828):2.3654679470434568,((70:1.5298434757880146,105:1.5298434757880146):3.080166787821752,(94:3.6399745885189,(46:0.7938058961426727,(51:0.23521937859241557,76:0.23521937859241557):0.5585865175502571):2.846168692376227):0.970035675090867):1.409639186472904):5.659470084568095,((58:3.4501415398030004,(((97:2.3050353541921065,71:2.3050353541921065):0.3869801054867956,(44:0.3942541265992261,101:0.3942541265992261):2.2977613330796762):0.3805212360098498,63:3.072536695688752):0.37760484411424855):0.6221188833816282,90:4.072260423184629):7.606859111466138):4.993539269574903,((84:11.347844933490936,((52:2.2478029971048943,5:2.2478029971048943):4.453718374738628,55:6.701521371843523):4.646323561647414):4.378100069771694,((81:13.220749497825157,((23:5.902805211974495,(80:5.130092254081265,(((9:0.36601134774676447,67:0.36601134774676447):1.374856810670909,(19:0.906483487255049,(82:0.2936449622690076,103:0.2936449622690076):0.6128385249860414):0.8343846711626245):0.9752538390828209,104:2.7161219975004944):2.4139702565807704):0.7727129578932299):5.025522635441104,(((38:1.9669232475182832,35:1.9669232475182832):2.4277185735565037,31:4.394641821074787):3.6064170946451437,(18:5.04499847213552,45:5.04499847213552):2.956060443584411):2.927268931695668):2.2924216504095583):2.2960975754208732,102:15.51684707324603):0.2090979300166005):0.9467138009630389):2.0419748516760947):0.7098823878645462,11:19.42451604376631):4.912059532617189):0.35011004668780643,((((4:2.433041357259073,33:2.433041357259073):2.6057681269864337,62:5.0388094842455065):4.757595034275591,((21:7.124175648089588,(86:5.708116296955305,40:5.708116296955305):1.4160593511342832):1.437220172173129,3:8.561395820262717):1.2350086982583797):4.684177330399919,(((8:6.216014681240472,7:6.216014681240472):1.5402112362737475,(91:3.1092939756979234,(41:2.2923932932320854,((25:1.9866936979206669,43:1.9866936979206669):0.20239787400103992,32:2.189091571921707):0.10330172131037862):0.816900682465838):4.646931941816296):2.824632212625895,59:10.580858130140115):3.8997237187809013):10.20610377415029):4.774860630305824):0.24733744865334018,((56:14.352775552726747,(((39:3.0955831974308254,6:3.0955831974308254):1.8002380374778855,88:4.895821234908711):8.074252972016863,((((96:2.308145390022405,69:2.308145390022405):7.896358487882058,(89:2.064007805388922,26:2.064007805388922):8.14049607251554):1.325920468184723,(((17:6.224883362647641,(74:3.7264038981544876,34:3.7264038981544876):2.4984794644931534):2.3567483650725025,(108:4.454152057027643,83:4.454152057027643):4.127479670692501):0.5663878699186782,36:9.148019597638822):2.382404748450364):0.9747879792669938,49:12.50521232535618):0.46486188156939434):1.3827013458011734):7.982952016375489,(2:21.718383243350033,(((85:3.2807221451545274,92:3.2807221451545274):8.916257955165625,(42:4.577082428285948,100:4.577082428285948):7.619897672034204):4.633352346125955,16:16.830332446446107):4.888050796903926):0.6173443257522031):7.373156132928234):3.0104674933541204):9.25334737083075;
tree new_tree82 = ((((99:1.972021448952755,(54:1.0332699855365157,(75:0.5914110420958834,53:0.5914110420958834):0.44185894344063237):0.9387514634162393):6.235878727757313,((78:0.7280955013629632,(95:0.5749885551966334,10:0.5749885551966334):0.1531069461663298):3.5455204675922367,66:4.2736159689552):3.9342842077548674):22.16345323547783,(13:22.802669723798886,(72:15.60902499375011,((73:3.815440838011752,(((22:0.2891455802380061,29:0.2891455802380061):0.5689937879602512,30:0.8581393681982573):1.1067488322785994,37:1.9648882004768569):1.8505526375348953):6.783340440275331,(((((12:0.11655151219440565,60:0.11655151219440565):0.9709102862980135,(61:0.5263127075332011,77:0.5263127075332011):0.5611490909592179):1.3095880819531094,(50:0.6973229130567067,48:0.6973229130567067):1.6997269673888218):0.08885638824738029,(27:1.6719963295697808,(65:1.5807032813133792,79:1.5807032813133792):0.09129304825640161):0.8139099391231279):0.29736785447048897,(((((15:0.09581421502507548,93:0.09581421502507548):1.3615367892786843,28:1.4573510043037599):0.20049816748140303,20:1.657849171785163):0.5978626256343993,(24:0.7984856147486126,107:0.7984856147486126):1.4572261826709496):0.4694083622802885,87:2.7251201596998507):0.058153963463547065):7.815507155123685):5.010243715463027):7.193644730048776):7.568683688389012):2.1791036624483873,(((64:10.329174588497386,1:10.329174588497386):13.025276487467197,((56:13.907414990298722,((((96:1.874374186008231,69:1.874374186008231):8.013488247203735,(89:7.6886441354516535,26:7.6886441354516535):2.1992182977603125):0.8000607097966004,(((17:6.0317278614518495,(74:2.3385949553928134,34:2.3385949553928134):3.693132906059036):0.7381161538995435,(108:1.8717941359505406,83:1.8717941359505406):4.898049879400853):2.124424802023337,36:8.89426881737473):1.7936543256338364):1.730472122794982,(((39:2.9995285584666824,6:2.9995285584666824):1.744377411640734,88:4.743905970107416):7.148660555178292,49:11.892566525285709):0.5258287405178397):1.489019724495174):7.735244387506899,(2:20.091393708295403,((16:12.075663999575116,(85:1.4210319681557275,92:1.4210319681557275):10.65463203141939):3.592063861092541,(42:4.435057494010875,100:4.435057494010875):11.232670366656782):4.4236658476277455):1.5512656695102187):1.7117916981589616):5.930089376666693,((14:23.58142191662943,((47:17.379406649403922,(((((106:3.5003780988790183,68:3.5003780988790183):0.040415695738986734,(57:0.9767236484367864,98:0.9767236484367864):2.5640701461812188):3.119739726418894,((70:1.7898137252144866,105:1.7898137252144866):2.350283702484729,(94:2.546143733840101,(46:0.786291867934604,(51:0.02773355433220358,76:0.02773355433220358):0.7585583136024004):1.759851865905497):1.5939536938591146):2.5204360933376835):9.470757425565164,((90:3.5999042888854205,(58:2.991385601398965,63:2.991385601398965):0.6085186874864554):0.7896694217110682,((97:2.3169114906613695,(44:0.17873486647066555,101:0.17873486647066555):2.138176624190704):0.2602907710329636,71:2.577202261694333):1.8123714489021556):11.741717236005575):1.103060804269429,(102:15.362863555544916,((81:11.676755559885528,((23:7.356685905779178,(80:3.220950113500232,((((103:0.87835568756693,(82:0.5293109855212789,67:0.5293109855212789):0.3490447020456512):0.535652155631803,19:1.414007843198733):0.14651752249948835,9:1.5605253656982214):0.9923772284061159,104:2.5529025941043373):0.6680475193958948):4.135735792278945):2.935950034421759,(45:7.1078785001864455,(18:5.50602681848791,((38:1.9306285840011035,35:1.9306285840011035):2.3276493577728767,31:4.25827794177398):1.2477488767139295):1.6018516816985358):3.184757440014491):1.3841196196845917):3.124798035792928,(84:12.813386167221198,((52:3.669330227138067,5:3.669330227138067):7.088986792500345,55:10.758317019638412):2.0550691475827865):1.988167428457258):0.5613099598664597):1.8714881953265774):0.14505489853242892):1.0969164565763485,11:18.47632310598027):5.10509881064916):0.33924627983436295,((((4:2.2596849603302536,33:2.2596849603302536):0.3418319473512934,62:2.601516907681547):6.6477629656121815,((21:5.949488558407608,(86:5.812560968090931,40:5.812560968090931):0.13692759031667645):2.3350059369767306,3:8.284494495384338):0.96478537790939):5.447185416183608,(((8:6.113013732775713,7:6.113013732775713):1.402539770942786,(91:3.066244185856217,((25:1.9250474317035329,32:1.9250474317035329):0.2127320121883185,(41:1.4366198896108604,43:1.4366198896108604):0.701159554280991):0.9284647419643655):4.449309317862282):2.736985068263742,59:10.25253857198224):4.443926717495096):9.224202906986458):5.3638722561674825):3.265916622005008):8.48984673400948;
tree new_tree83 = (((((75:0.13749985281427832,53:0.13749985281427832):1.8864362355663609,(54:1.1952673154142424,99:1.1952673154142424):0.8286687729663968):6.400041950139837,((78:2.7696354818629696,(95:0.5133775630747036,10:0.5133775630747036):2.256257918788266):1.6164859733785888,66:4.386121455241558):4.037856583278917):22.74691934524435,(13:23.402963588418263,(72:14.35075216506072,((73:3.915884591029244,(((22:0.14503569350056417,29:0.14503569350056417):0.9925219332848207,30:1.1375576267853849):0.879057426103768,37:2.016615052889153):1.899269538140091):3.5350754987646575,(((((15:0.18876600390578963,93:0.18876600390578963):0.2267744596876029,28:0.41554046359339253):1.2004321752879306,20:1.6159726388813231):0.6991221153911931,(24:0.9283679698026188,107:0.9283679698026188):1.3867267844698974):0.5414507182515704,((((79:1.5165561608188454,(27:1.4921509011293237,65:1.4921509011293237):0.024405259689521674):1.1018308698674462,(50:0.7156803541562271,48:0.7156803541562271):1.9027066765300644):0.009454995892231643,87:2.627842026578523):0.001709001445193259,((12:0.032268076956451834,60:0.032268076956451834):0.5753162252260194,(61:0.48971385841392706,77:0.48971385841392706):0.11787044376854422):2.0219667258412453):0.2269944445003702):4.594414617269814):6.899792075266819):9.052211423357543):7.767933795346565):1.442362199801142,(14:27.68774612117906,((((((((((106:2.45494547876721,98:2.45494547876721):0.2922773485167074,57:2.747222827283917):0.15360645519249294,68:2.90082928247641):5.668616860290426,((70:2.933164904489463,105:2.933164904489463):0.03469877673491739,(94:1.4716490360665806,(46:0.38974730596477997,(51:0.028463656671594763,76:0.028463656671594763):0.3612836492931852):1.0819017301018006):1.4962146451577998):5.601582461542455):4.693342077890716,((90:3.9902623163701176,(58:3.4161439869211927,63:3.4161439869211927):0.5741183294489249):0.5148695371404632,((97:2.377905565897155,(44:0.18344016830749052,101:0.18344016830749052):2.1944653975896644):0.25834478195318455,71:2.6362503478503396):1.8688815056602412):8.757656367146971):4.448970085619166,((84:12.262753734888186,((52:3.654266374201665,5:3.654266374201665):6.681641967596459,55:10.335908341798124):1.926845393090062):3.504546355811785,((81:13.107685867821418,((23:6.7256277789291685,(80:3.30574354404145,((104:2.5740098058120675,19:2.5740098058120675):0.04609946991219793,((82:0.9934322819261683,(103:0.5209381938201281,67:0.5209381938201281):0.4724940881060402):0.1326541533821919,9:1.1260864353083602):1.4940228404159053):0.6856342683171848):3.4198842348877183):3.83796793398711,(((38:1.9814535316003352,35:1.9814535316003352):1.3815293461911173,31:3.3629828777914526):3.341637137114178,(18:5.962937594581598,45:5.962937594581598):0.7416824203240324):3.8589756980106475):2.54409015490514):2.547052665939292,102:15.65473853376071):0.1125615569392604):1.9444582155767467):0.12517157653499567,11:17.836929882811713):0.32671998856423556,47:18.16364987137595):6.236485722268643,((((62:5.099735253486136,33:5.099735253486136):0.09955290218275703,4:5.199288155668893):4.293484520324637,((40:6.106112388971965,(86:5.965580098268893,21:5.965580098268893):0.1405322907030726):1.9746993745738237,3:8.080811763545789):1.411960912447741):5.59058581729394,(((8:6.385563995874425,7:6.385563995874425):3.1172581931758687,(91:5.023237669974585,((25:0.5653361866162019,32:0.5653361866162019):1.4752811039359037,(41:1.9442542090234824,43:1.9442542090234824):0.09636308152862316):2.9826203794224795):4.479584519075709):2.6731727797939335,59:12.175994968844227):2.9073635244432428):9.316777100357122):2.1412463578325607,((64:6.44403160432907,1:6.44403160432907):17.525239309061078,((56:15.030723046596234,(((((96:1.9237182030680997,69:1.9237182030680997):8.22444809915367,(89:3.617345633405018,26:3.617345633405018):6.530820668816753):1.1306299532417796,(((17:5.746589181799726,(74:3.612504776165297,34:3.612504776165297):2.134084405634429):0.9714312245428456,(108:4.004209704093795,83:4.004209704093795):2.713810702248776):3.570577839186555,36:10.288598245529126):0.9901980099344243):0.690729289564155,((39:2.8909660305623053,6:2.8909660305623053):2.3598150279446637,88:5.250781058506969):6.718744486520737):2.061078851412434,49:14.03060439644014):1.0001186501560948):6.286881048006476,(2:19.074455355820575,((16:14.350793721404218,(85:1.4584414812629396,92:1.4584414812629396):12.892352240141278):1.729396408866405,(42:4.856497941000861,100:4.856497941000861):11.223692189269762):2.9942652255499524):2.2431487387821356):2.6516668187874366):2.572111038087005):1.1463641697019078):4.92551346238691):8.06009992568404;
tree new_tree84 = (((((75:0.3599190109379247,53:0.3599190109379247):1.6537183589105233,(54:0.6676891667443046,99:0.6676891667443046):1.3459482031041434):6.170669917316559,((78:0.39691785725436857,(10:0.012066149066652779,95:0.012066149066652779):0.3848517081877158):1.9642682468268768,66:2.3611861040812454):5.823121183083762):22.318601925088792,(13:21.569490948887296,(72:14.277728931707813,((((30:0.9211198574334856,29:0.9211198574334856):0.21064935247467287,22:1.1317692099081584):3.7127825422976333,(73:1.5460618647084896,37:1.5460618647084896):3.2984898874973023):3.4257642178442325,((((12:0.16134622284028055,60:0.16134622284028055):1.9127509548596442,(61:0.07104546499012737,77:0.07104546499012737):2.003051712709797):0.5309662944055455,(((15:0.27404382694562274,93:0.27404382694562274):0.004423649008714559,28:0.2784674759543373):1.3564556020793148,20:1.634923078033652):0.9701403940718181):0.23694658205001184,((107:2.1307218580500127,(24:1.4196823465434714,(50:0.712038643052409,48:0.712038643052409):0.7076437034910623):0.7110395115065413):0.6251527500030432,((27:1.508839224929318,(79:1.4845581504360044,65:1.4845581504360044):0.024281074493313737):0.8513222682770427,87:2.360161493206361):0.395713114846695):0.08613544610242618):5.428305915894542):6.0074129616577885):7.291762017179483):8.933418263366502):1.795618773010382,(14:27.474894006225522,(((((((81:12.59050588104386,((23:6.691404688662076,(80:3.9209748582843145,((67:1.1069808219187502,(103:0.6366363183807595,82:0.6366363183807595):0.47034450353799073):0.7597544585930174,((19:1.1203563891341066,9:1.1203563891341066):0.45316663636796495,104:1.5735230255020716):0.29321225500969605):2.054239577772547):2.7704298303777617):1.4578151686966168,(18:7.016221656357704,(((38:1.9713709838737938,35:1.9713709838737938):1.3744994888937119,31:3.3458704727675057):2.586724950307703,45:5.932595423075209):1.0836262332824953):1.132998201000989):4.4412860236851675):2.4863320905449324,102:15.076837971588793):1.6551592672045263,((84:12.200355198753465,((52:2.724541930962009,5:2.724541930962009):5.680701361454093,55:8.405243292416102):3.795111906337363):4.270664139720493,((((68:2.62001103077593,(106:1.4850705018194816,98:1.4850705018194816):1.1349405289564485):1.0497230791785563,57:3.6697341099544865):3.3960211259270086,((70:1.925824613744146,105:1.925824613744146):1.0269372108206711,(94:1.0812452144974003,(46:0.27079923551787716,(51:0.028318820483268177,76:0.028318820483268177):0.242480415034609):0.8104459789795231):1.8715166100674168):4.112993411316678):6.1295458128140705,((90:4.998546398764948,(58:2.972344479570998,63:2.972344479570998):2.02620191919395):1.275733231772918,((97:2.198032110469867,(44:0.08789633371280064,101:0.08789633371280064):2.1101357767570663):0.42480378201858215,71:2.622835892488449):3.651443738049417):6.921021418157699):3.2757182897783927):0.26097790031936086):0.48272926636249736,47:17.214726505155816):3.294166945256549,11:20.508893450412366):3.802086272472998,((((62:5.073785452864533,4:5.073785452864533):0.09904633118749118,33:5.172831784052025):4.271637294589103,((21:6.657885935490903,(86:5.040995391099877,40:5.040995391099877):1.6168905443910262):1.3818069378181086,3:8.039692873309011):1.4047762053321158):5.5621383430417115,(((8:5.299428147916307,7:5.299428147916307):3.913481301869308,(91:4.083105432336607,((25:1.925711137356786,32:1.925711137356786):0.10452255302732572,(41:1.9265642981009274,43:1.9265642981009274):0.10366939228318417):2.0528717419524956):5.129804017449008):2.3547955234233893,59:11.567704973209004):3.4389024484738346):9.304372301202525):2.0953474589560805,((64:7.175500342545096,1:7.175500342545096):16.95496775759705,((56:18.527614663473386,(((((96:3.310173018733143,69:3.310173018733143):5.660983922469577,(89:4.011391511084058,26:4.011391511084058):4.9597654301186616):2.2502476067440735,((((108:3.983834441790268,83:3.983834441790268):1.9063690004420573,(74:2.6961893272844955,34:2.6961893272844955):3.1940141149478296):0.4164593560334131,17:6.306662798265738):0.861895154249261,36:7.168557952514999):4.052846595431794):0.5484328804075247,((39:2.876255464548974,6:2.876255464548974):2.347807202746842,88:5.224062667295816):6.545774761058502):1.9314998943800585,49:13.701337322734377):4.82627734073901):3.4679784438154577,(2:17.457162104375048,((16:11.8507292578746,(42:6.282756799417788,100:6.282756799417788):5.567972458456811):0.9955195645338506,(85:1.5318818634235936,92:1.5318818634235936):11.314366958984856):4.610913281966598):4.538431002913796):2.1348749928533017):2.2758590816992985):1.068566824384078):4.823633979038657):8.64750677834537;
tree new_tree85 = ((((((54:0.3453311908293364,99:0.3453311908293364):1.4014567860227425,53:1.7467879768520789):0.29272600662710624,75:2.039513983479185):6.249967234541671,((78:0.8149541932220791,(10:0.7384430949597585,95:0.7384430949597585):0.07651109826232061):1.5765747627750386,66:2.3915289559971176):5.89795226202374):23.26599549201852,(13:20.59353977303054,(72:13.950758848074113,((((30:0.48906069980406597,29:0.48906069980406597):0.10777285710102535,(73:0.5249388696462334,37:0.5249388696462334):0.07189468725885795):2.643810393604614,22:3.240643950509705):5.291545220212942,((((79:0.7674357068507502,65:0.7674357068507502):0.8546690636824468,27:1.622104770533197):0.40504190771796944,((24:1.559351897828806,(50:0.8276421160325405,48:0.8276421160325405):0.7317097817962654):0.364564539823117,107:1.9239164376519229):0.10323024059924357):0.7662239419858561,(87:2.696505547956309,(((12:0.16341963185211822,60:0.16341963185211822):0.2841812199831651,(61:0.14659771119103832,77:0.14659771119103832):0.301003140644245):2.029790623844805,(((28:0.24528503159152115,93:0.24528503159152115):0.03676094136127983,15:0.282045972952801):1.3460262422155638,20:1.6280722151683646):0.8493192605117235):0.21911407227622082):0.09686507228071362):5.738818550485625):5.418569677351465):6.642780924956426):10.961936937008836):1.1581093894765964,(14:29.67035987014211,(((((((81:10.821790630039294,((23:5.013726843316932,(80:3.9341936491086194,((104:0.49041567810884523,19:0.49041567810884523):1.7976200686046337,((67:0.9027348482382236,(103:0.03987398736554751,82:0.03987398736554751):0.8628608608726761):0.6910090213838842,9:1.5937438696221078):0.6942918770913711):1.6461579023951405):1.0795331942083126):3.240216047492752,(45:6.900745367079004,(18:6.233287303758123,((38:2.093911594369341,35:2.093911594369341):2.663998192643794,31:4.757909787013135):1.475377516744988):0.6674580633208809):1.35319752373068):2.5678477392296095):4.448794992842542,102:15.270585622881836):1.4717689426302698,(((55:11.8190473197089,(52:2.7595541530849794,5:2.7595541530849794):9.059493166623922):2.173286828493488,84:13.992334148202389):2.6903490230490554,(((106:3.7168926962584234,((57:2.0016479656101716,98:2.0016479656101716):1.1520209581578174,68:3.153668923767989):0.5632237724904345):4.3755899593642,((70:0.39413226943119917,105:0.39413226943119917):4.089403465673451,(94:1.09513995298139,(46:0.12563023008103444,(51:0.04940261758936605,76:0.04940261758936605):0.07622761249166839):0.9695097229003556):3.3883957821232595):3.6089469205179734):6.224738943602755,((90:2.084231214116257,(58:1.7320278959577051,63:1.7320278959577051):0.352203318158552):4.270677189130001,((97:1.803355152390185,(44:0.08902586155187511,101:0.08902586155187511):1.7143292908383099):0.05152271621380722,71:1.8548778686039922):4.500030534642265):7.962313195979121):2.3654615720260654):0.05967139426066126):0.6935929167684343,47:17.43594748228054):2.632518352306125,11:20.068465834586664):4.747566712271027,((((62:1.568537161929537,4:1.568537161929537):5.23730603209413,33:6.805843194023668):2.7599937540039097,((3:7.881069177059296,(86:6.596593693910222,40:6.596593693910222):1.2844754831490741):0.8831037390210801,21:8.764172916080376):0.801664031947201):6.235548306129292,(((8:6.498503618157273,7:6.498503618157273):2.8327980018456715,(91:4.611971462265462,(43:2.66856110443313,(41:2.0136992823907427,(25:1.9504578389287475,32:1.9504578389287475):0.06324144346199523):0.6548618220423874):1.9434103578323318):4.719330157737483):4.31753384860883,59:13.648835468611775):2.1525497855450944):9.014647292700822):1.0375420582552408,((64:9.866181748736604,1:9.866181748736604):14.899845415169391,((56:16.425508698388267,((49:12.474081771107972,((39:0.6304251266072068,6:0.6304251266072068):3.029814472183483,88:3.6602395987906897):8.813842172317283):1.0859914809238234,((((36:7.033636663220439,(74:2.7308371991119387,34:2.7308371991119387):4.3027994641085):0.22704214839479597,((108:4.035029431594609,83:4.035029431594609):1.7254729131649222,17:5.760502344759531):1.500176466855704):3.917642818856483,(89:2.9893810429294105,26:2.9893810429294105):8.188940587542307):0.6645251884335384,(96:3.1184057921522172,69:3.1184057921522172):8.72444102675304):1.7172264331265392):2.8654354463564715):4.723531128756587,(2:17.364680882731182,(16:13.750129980453083,((42:7.609455241450952,100:7.609455241450952):5.401876640280536,(85:1.0348790798449028,92:1.0348790798449028):11.976452801886586):0.7387980987215954):3.614550902278099):3.784358944413672):3.6169873367611416):1.0875474412069366):3.8167852650291785):3.043226229373861):6.33364880182276;
tree new_tree86 = ((((((54:0.9647675943224665,99:0.9647675943224665):0.7782250495547749,53:1.7429926438772414):0.29208998629706784,75:2.0350826301743092):6.236387620386291,((10:1.6793290326310406,(78:0.7621684894305533,95:0.7621684894305533):0.9171605432004873):0.7070037296509519,66:2.3863327622819925):5.885137488278608):22.20715294754741,(13:20.96564333452351,(72:15.309143021335977,(((73:2.9485872727331537,(37:0.5064391855717505,(30:0.28367997737855033,29:0.28367997737855033):0.22275920819320016):2.442148087161403):0.28501556974966746,22:3.233602842482821):6.764020493501608,((((50:0.8258438569101005,48:0.8258438569101005):0.8111540558173136,107:1.6369979127274141):0.17778881692987314,((24:1.0503391354067138,27:1.0503391354067138):0.2887915897830766,(79:0.4698284476378611,(87:0.3077374847444586,65:0.3077374847444586):0.16209096289340247):0.8693022775519292):0.4756560044674969):0.9725145955270902,(((12:0.3696903396801089,60:0.3696903396801089):0.9617285934751983,(61:0.9026043927659347,77:0.9026043927659347):0.4288145403893725):1.2592181319523734,(((93:0.13440596173831654,15:0.13440596173831654):0.6324994120716768,28:0.7669053738099934):0.5441723303302639,20:1.3110777041402573):1.2795593609674234):0.1966642600766968):7.210322010800051):5.3115196853515485):5.656500313187532):9.512979863584501):1.7629776020209462,(14:29.949122655803585,((((((((98:3.708816818933309,((68:0.3566285848408457,57:0.3566285848408457):2.448075420036848,106:2.804704004877694):0.9041128140556149):3.5645017964139707,((70:2.838089047219629,105:2.838089047219629):1.635705087161405,(94:1.9873971601383509,(46:0.31812887157012354,(51:0.005768820043620512,76:0.005768820043620512):0.31236005152650304):1.6692682885682273):2.486396974242683):2.7995244809662454):7.01279524558148,((58:1.6743630270589576,(90:1.1779242717095553,63:1.1779242717095553):0.4964387553494023):3.0084953505846963,((97:0.773241753293637,71:0.773241753293637):1.0776059300604568,(44:0.015094097257174786,101:0.015094097257174786):1.8357535860969192):2.8320106942895595):9.603255483285107):2.6098455335454798,(((55:11.837495768875517,(52:2.7535583327496873,5:2.7535583327496873):9.08393743612583):2.6144634521240597,84:14.451959220999576):1.2768085496456631,((81:12.184270383501714,((23:9.081478621081375,(80:3.6432610959677167,(9:2.4113779667139266,((82:0.9125045619555716,(103:0.5750021172740893,67:0.5750021172740893):0.33750244468148227):1.1643271945788496,(104:0.48935012761321034,19:0.48935012761321034):1.5874816289212108):0.33454621017950537):1.2318831292537902):5.438217525113659):1.9438619367768144,(((38:2.5985009480486774,35:2.5985009480486774):2.149071092114096,31:4.7475720401627735):2.1381797347976095,(18:6.533162185967137,45:6.533162185967137):0.3525895889932462):4.139588782897807):1.1589298256435239):1.9164850540045162,102:14.10075543750623):1.6280123331390097):1.1671916238289999):0.502104138921851,47:17.39806353339609):5.697571745653747,11:23.095635279049837):1.3476941559158853,((((62:5.624846946761204,33:5.624846946761204):1.1662088538076487,4:6.791055800568853):2.7539969785258718,((40:6.479291010376749,21:6.479291010376749):2.0537330304570114,(86:7.0182932180894,3:7.0182932180894):1.5147308227443608):1.0120287382609643):7.687731334633796,(((8:6.484383996660026,7:6.484383996660026):2.112876902828682,(91:5.555996332047866,(25:3.585749792125781,(41:1.9462199823312587,(43:1.788913134942578,32:1.788913134942578):0.15730684738868073):1.6395298097945221):1.9702465399220852):3.041264567440842):1.6728119798172951,59:10.270072879306003):6.9627112344225175):7.210545321237202):0.9001147581657918,((64:5.313118926354432,1:5.313118926354432):18.397055429477803,((56:16.763650702906208,((49:11.559839224200696,((39:2.334737258336841,6:2.334737258336841):1.4526245634337434,88:3.7873618217705842):7.772477402430111):2.559219179106236,(((96:3.796827560286124,69:3.796827560286124):7.1473480751447624,((((108:3.7687483818675775,83:3.7687483818675775):1.7057253938357309,17:5.474473775703308):0.5259549691002654,(74:4.130435924562691,34:4.130435924562691):1.869992820240883):1.2444744294254413,36:7.244903174229015):3.699272461201871):0.027985836333048297,(89:10.26779830473973,26:10.26779830473973):0.704363167024205):3.1468969315429973):2.6445922995992763):4.339437555241265,(2:16.011192233512812,(16:15.273188836869819,((42:5.092751030812236,100:5.092751030812236):4.194159598047603,(85:1.0326305466807444,92:1.0326305466807444):8.254280082179095):5.9862782080099795):0.7380033966429931):5.091896024634661):2.6070860976847605):1.6332698372992809):4.605678462672071):2.292478144325372):7.88150444016985;
[truncated: 4,187,651 more chars]
