# Supplementary material for: Evolutionary history of the Arctic flora
Source: Nat Commun. 2023 Jul 18;14:4021. doi: 10.1038/s41467-023-39555-6 (PMC10354081; doi:10.1038/s41467-023-39555-6)
Supplement: Supplementary file 8 — Source Data [file 41467_2023_39555_MOESM8_ESM.zip › Source Data/Supplementary Figure 29-35/Artemisia/Artemisia_dis.csv]

ID	Name	dis
1	Artemisia_abrotanum	B
2	Artemisia_absinthium	B
3	Artemisia_adamsii	B
4	Artemisia_afra	B
5	Artemisia_alaskana	AB
6	Artemisia_androsacea	AB
7	Artemisia_annua	B
8	Artemisia_apiacea	B
9	Artemisia_arbuscula	B
10	Artemisia_arctica	AB
11	Artemisia_austriaca	B
12	Artemisia_bargusinensis	B
13	Artemisia_biennis	B
14	Artemisia_bigelovii	B
15	Artemisia_borealis	AB
16	Artemisia_caerulescens	B
17	Artemisia_caespitosa	B
18	Artemisia_californica	B
19	Artemisia_cana	B
20	Artemisia_canadensis	AB
21	Artemisia_chamaemelifolia	B
22	Artemisia_changaica	B
23	Artemisia_comata	A
24	Artemisia_commutata	B
25	Artemisia_compacta	B
26	Artemisia_czekanowskiana	B
27	Artemisia_depauperata	B
28	Artemisia_dolosa	B
29	Artemisia_dracunculiformis	AB
30	Artemisia_dracunculus	AB
31	Artemisia_flava	AB
32	Artemisia_fragrans	B
33	Artemisia_freyniana	B
34	Artemisia_frigida	AB
35	Artemisia_furcata	AB
36	Artemisia_glacialis	B
37	Artemisia_glauca	B
38	Artemisia_globularia	AB
39	Artemisia_glomerata	AB
40	Artemisia_gmelinii	AB
41	Artemisia_gobica	B
42	Artemisia_gorgonum	B
43	Artemisia_herba_alba	B
44	Artemisia_hultenii	AB
45	Artemisia_hyperborea	AB
46	Artemisia_integrifolia	B
47	Artemisia_jacutica	AB
48	Artemisia_japonica	B
49	Artemisia_judaica	B
50	Artemisia_klementzae	B
51	Artemisia_koidzumii	B
52	Artemisia_kruhsiana	AB
53	Artemisia_laciniata	B
54	Artemisia_laciniatiformis	AB
55	Artemisia_lagocephala	B
56	Artemisia_lagopus	AB
57	Artemisia_leucophylla	AB
58	Artemisia_ludoviciana	B
59	Artemisia_macrantha	B
60	Artemisia_manshurica	B
61	Artemisia_marschalliana	B
62	Artemisia_messerschmidtiana	B
63	Artemisia_michauxiana	B
64	Artemisia_molinieri	B
65	Artemisia_monostachya	B
66	Artemisia_norvegica	AB
67	Artemisia_nova	B
68	Artemisia_obscura	B
69	Artemisia_obtusiloba	B
70	Artemisia_opulenta	AB
71	Artemisia_palmeri	B
72	Artemisia_palustris	B
73	Artemisia_pamirica	B
74	Artemisia_pedemontana	B
75	Artemisia_phaeolepis	B
76	Artemisia_princeps	B
77	Artemisia_pubescens	B
78	Artemisia_punctigera	B
79	Artemisia_pycnorhiza	B
80	Artemisia_pygmaea	B
81	Artemisia_rigida	B
82	Artemisia_rothrockii	B
83	Artemisia_rupestris	B
84	Artemisia_rutifolia	B
85	Artemisia_samoiedorum	AB
86	Artemisia_santolinifolia	B
87	Artemisia_scoparia	B
88	Artemisia_senjavinensis	A
89	Artemisia_sericea	AB
90	Artemisia_serrata	B
91	Artemisia_sieberi	B
92	Artemisia_sieversiana	B
93	Artemisia_sphaerocephala	B
94	Artemisia_stelleriana	B
95	Artemisia_subarctica	AB
96	Artemisia_subviscosa	B
97	Artemisia_suksdorfii	B
98	Artemisia_superba	B
99	Artemisia_tanacetifolia	AB
100	Artemisia_thuscula	B
101	Artemisia_tilesii	AB
102	Artemisia_tournefortiana	B
103	Artemisia_tridentata	B
104	Artemisia_tripartita	B
105	Artemisia_unalaskensis	B
106	Artemisia_vulgaris	AB
107	Artemisia_xanthochroa	B
108	Artemisia_xerophytica	B
