# Supplementary material for: Evolutionary history of the Arctic flora
Source: Nat Commun. 2023 Jul 18;14:4021. doi: 10.1038/s41467-023-39555-6 (PMC10354081; doi:10.1038/s41467-023-39555-6)
Supplement: Supplementary file 8 — Source Data [file 41467_2023_39555_MOESM8_ESM.zip › Source Data/Supplementary Figure 29-35/Astragalus/Astragalus.tre]

#NEXUS
Begin taxa;
	Dimensions ntax=158;
	Taxlabels
		Astragalus_abditus
		Astragalus_acmonotrichus
		Astragalus_aduncus
		Astragalus_agrestis_PAF
		Astragalus_alaschanus
		Astragalus_algarbiensis
		Astragalus_alpinus_PAF
		Astragalus_alyssoides
		Astragalus_americanus_PAF
		Astragalus_annularis
		Astragalus_arpilobus
		Astragalus_asterias
		Astragalus_atricapillus
		Astragalus_australis
		Astragalus_bakaliensis
		Astragalus_barbatus
		Astragalus_beckii
		Astragalus_berytheus
		Astragalus_biovulatus
		Astragalus_biserrula
		Astragalus_bisulcatus
		Astragalus_bodinii_PAF
		Astragalus_boeticus
		Astragalus_brachyodontus
		Astragalus_brachypetalus
		Astragalus_brandegei
		Astragalus_callichrus
		Astragalus_camptoceras
		Astragalus_campylorhynchus
		Astragalus_campyolotrichus
		Astragalus_canadensis
		Astragalus_capito
		Astragalus_caprinus
		Astragalus_chlorostachys
		Astragalus_christianus
		Astragalus_commixtus
		Astragalus_compactus
		Astragalus_compositus
		Astragalus_contortuplicatus
		Astragalus_cornu_bovis
		Astragalus_coronilla
		Astragalus_crenatus
		Astragalus_daenensis
		Astragalus_dahuricus
		Astragalus_depressus
		Astragalus_dipelta
		Astragalus_duplostrigosus
		Astragalus_duplostrogoosus
		Astragalus_edulis
		Astragalus_epiglottis
		Astragalus_eucosmus_PAF
		Astragalus_facetus
		Astragalus_falcatus
		Astragalus_filicaulis
		Astragalus_flavus
		Astragalus_fragrans
		Astragalus_frigidus_PAF
		Astragalus_gaeobotrys
		Astragalus_glaucacanthos
		Astragalus_glychyphyllos
		Astragalus_glycyphylloides
		Astragalus_glycyphyllos
		Astragalus_gracilipes
		Astragalus_griseus
		Astragalus_guttatus
		Astragalus_hamosus
		Astragalus_himalayanus
		Astragalus_hispidulus
		Astragalus_hissaricus
		Astragalus_hymenostegis
		Astragalus_hypoglottis
		Astragalus_incanus
		Astragalus_incertus
		Astragalus_inopinatus_PAF
		Astragalus_intercedens
		Astragalus_jacobsii
		Astragalus_jodostachys
		Astragalus_kaufmannii
		Astragalus_kerkukiensis
		Astragalus_lasioglottis
		Astragalus_latifolius
		Astragalus_laxmannii_PAF
		Astragalus_leucocephalus
		Astragalus_linifolius
		Astragalus_lonchocarpus
		Astragalus_longicaulis
		Astragalus_longidentatus
		Astragalus_lunatus
		Astragalus_macropterus
		Astragalus_macrostachys
		Astragalus_macrourus
		Astragalus_mareoticus
		Astragalus_mesogitanus
		Astragalus_microcephalus
		Astragalus_migpo
		Astragalus_monoensis
		Astragalus_norvegicus_PAF
		Astragalus_nothoxys
		Astragalus_nuttallianus
		Astragalus_nutzotinensis_PAF
		Astragalus_odoratus
		Astragalus_oncotrichus
		Astragalus_oocalycis
		Astragalus_ophiocarpus
		Astragalus_oreades
		Astragalus_ornithopodioides
		Astragalus_oxyglottis
		Astragalus_oxyodon
		Astragalus_peduncularis
		Astragalus_pelecinus
		Astragalus_penetratus
		Astragalus_persepolitanus
		Astragalus_peterae
		Astragalus_polaris_PAF
		Astragalus_polycladus
		Astragalus_praeteritus
		Astragalus_pseudosinaicus
		Astragalus_raphaelis
		Astragalus_richardsonii_PAF
		Astragalus_robbinsii_PAF
		Astragalus_saganlugensis
		Astragalus_saharae
		Astragalus_schelichovii_PAF
		Astragalus_schimperi
		Astragalus_schmalhausenii
		Astragalus_sclerocladus
		Astragalus_scorpioides
		Astragalus_scorpiurus
		Astragalus_semitarius
		Astragalus_sesameus
		Astragalus_sesamoides
		Astragalus_siliquosus
		Astragalus_simonii
		Astragalus_sinaicus
		Astragalus_sinicus
		Astragalus_solandri
		Astragalus_spachianus
		Astragalus_stalinskyi
		Astragalus_stella
		Astragalus_stocksii
		Astragalus_strictus
		Astragalus_submitis
		Astragalus_sungpanensis
		Astragalus_sutchuensis
		Astragalus_thlaspi
		Astragalus_tibetanus
		Astragalus_tribuloides
		Astragalus_triradiatus
		Astragalus_tugarinovii
		Astragalus_uliginosus
		Astragalus_umbellatus_PAF
		Astragalus_vegetus
		Astragalus_verrucosus
		Astragalus_vicarius
		Astragalus_williamsii_PAF
		Astragalus_xiphidioides
		Astragalus_yilmazii
		Astragalus_zerdanus
		;
End;
Begin trees;
	Translate
		1 Astragalus_abditus,
		2 Astragalus_acmonotrichus,
		3 Astragalus_aduncus,
		4 Astragalus_agrestis_PAF,
		5 Astragalus_alaschanus,
		6 Astragalus_algarbiensis,
		7 Astragalus_alpinus_PAF,
		8 Astragalus_alyssoides,
		9 Astragalus_americanus_PAF,
		10 Astragalus_annularis,
		11 Astragalus_arpilobus,
		12 Astragalus_asterias,
		13 Astragalus_atricapillus,
		14 Astragalus_australis,
		15 Astragalus_bakaliensis,
		16 Astragalus_barbatus,
		17 Astragalus_beckii,
		18 Astragalus_berytheus,
		19 Astragalus_biovulatus,
		20 Astragalus_biserrula,
		21 Astragalus_bisulcatus,
		22 Astragalus_bodinii_PAF,
		23 Astragalus_boeticus,
		24 Astragalus_brachyodontus,
		25 Astragalus_brachypetalus,
		26 Astragalus_brandegei,
		27 Astragalus_callichrus,
		28 Astragalus_camptoceras,
		29 Astragalus_campylorhynchus,
		30 Astragalus_campyolotrichus,
		31 Astragalus_canadensis,
		32 Astragalus_capito,
		33 Astragalus_caprinus,
		34 Astragalus_chlorostachys,
		35 Astragalus_christianus,
		36 Astragalus_commixtus,
		37 Astragalus_compactus,
		38 Astragalus_compositus,
		39 Astragalus_contortuplicatus,
		40 Astragalus_cornu_bovis,
		41 Astragalus_coronilla,
		42 Astragalus_crenatus,
		43 Astragalus_daenensis,
		44 Astragalus_dahuricus,
		45 Astragalus_depressus,
		46 Astragalus_dipelta,
		47 Astragalus_duplostrigosus,
		48 Astragalus_duplostrogoosus,
		49 Astragalus_edulis,
		50 Astragalus_epiglottis,
		51 Astragalus_eucosmus_PAF,
		52 Astragalus_facetus,
		53 Astragalus_falcatus,
		54 Astragalus_filicaulis,
		55 Astragalus_flavus,
		56 Astragalus_fragrans,
		57 Astragalus_frigidus_PAF,
		58 Astragalus_gaeobotrys,
		59 Astragalus_glaucacanthos,
		60 Astragalus_glychyphyllos,
		61 Astragalus_glycyphylloides,
		62 Astragalus_glycyphyllos,
		63 Astragalus_gracilipes,
		64 Astragalus_griseus,
		65 Astragalus_guttatus,
		66 Astragalus_hamosus,
		67 Astragalus_himalayanus,
		68 Astragalus_hispidulus,
		69 Astragalus_hissaricus,
		70 Astragalus_hymenostegis,
		71 Astragalus_hypoglottis,
		72 Astragalus_incanus,
		73 Astragalus_incertus,
		74 Astragalus_inopinatus_PAF,
		75 Astragalus_intercedens,
		76 Astragalus_jacobsii,
		77 Astragalus_jodostachys,
		78 Astragalus_kaufmannii,
		79 Astragalus_kerkukiensis,
		80 Astragalus_lasioglottis,
		81 Astragalus_latifolius,
		82 Astragalus_laxmannii_PAF,
		83 Astragalus_leucocephalus,
		84 Astragalus_linifolius,
		85 Astragalus_lonchocarpus,
		86 Astragalus_longicaulis,
		87 Astragalus_longidentatus,
		88 Astragalus_lunatus,
		89 Astragalus_macropterus,
		90 Astragalus_macrostachys,
		91 Astragalus_macrourus,
		92 Astragalus_mareoticus,
		93 Astragalus_mesogitanus,
		94 Astragalus_microcephalus,
		95 Astragalus_migpo,
		96 Astragalus_monoensis,
		97 Astragalus_norvegicus_PAF,
		98 Astragalus_nothoxys,
		99 Astragalus_nuttallianus,
		100 Astragalus_nutzotinensis_PAF,
		101 Astragalus_odoratus,
		102 Astragalus_oncotrichus,
		103 Astragalus_oocalycis,
		104 Astragalus_ophiocarpus,
		105 Astragalus_oreades,
		106 Astragalus_ornithopodioides,
		107 Astragalus_oxyglottis,
		108 Astragalus_oxyodon,
		109 Astragalus_peduncularis,
		110 Astragalus_pelecinus,
		111 Astragalus_penetratus,
		112 Astragalus_persepolitanus,
		113 Astragalus_peterae,
		114 Astragalus_polaris_PAF,
		115 Astragalus_polycladus,
		116 Astragalus_praeteritus,
		117 Astragalus_pseudosinaicus,
		118 Astragalus_raphaelis,
		119 Astragalus_richardsonii_PAF,
		120 Astragalus_robbinsii_PAF,
		121 Astragalus_saganlugensis,
		122 Astragalus_saharae,
		123 Astragalus_schelichovii_PAF,
		124 Astragalus_schimperi,
		125 Astragalus_schmalhausenii,
		126 Astragalus_sclerocladus,
		127 Astragalus_scorpioides,
		128 Astragalus_scorpiurus,
		129 Astragalus_semitarius,
		130 Astragalus_sesameus,
		131 Astragalus_sesamoides,
		132 Astragalus_siliquosus,
		133 Astragalus_simonii,
		134 Astragalus_sinaicus,
		135 Astragalus_sinicus,
		136 Astragalus_solandri,
		137 Astragalus_spachianus,
		138 Astragalus_stalinskyi,
		139 Astragalus_stella,
		140 Astragalus_stocksii,
		141 Astragalus_strictus,
		142 Astragalus_submitis,
		143 Astragalus_sungpanensis,
		144 Astragalus_sutchuensis,
		145 Astragalus_thlaspi,
		146 Astragalus_tibetanus,
		147 Astragalus_tribuloides,
		148 Astragalus_triradiatus,
		149 Astragalus_tugarinovii,
		150 Astragalus_uliginosus,
		151 Astragalus_umbellatus_PAF,
		152 Astragalus_vegetus,
		153 Astragalus_verrucosus,
		154 Astragalus_vicarius,
		155 Astragalus_williamsii_PAF,
		156 Astragalus_xiphidioides,
		157 Astragalus_yilmazii,
		158 Astragalus_zerdanus
		;
tree TREE1 = [&R] (((((((135[&length_range={1.221019686826634,7.460712391443224},height_95%_HPD={0.0,5.329070518200751E-15},length_95%_HPD={1.576687777356903,5.301722478275928},length=3.391040488466393,length_median=3.275729362540459,height_median=3.552713678800501E-15,height_range={0.0,7.105427357601002E-15},height=2.9021229863701593E-15]:3.2296229428680068,144[&length_range={1.221019686826634,7…
End;
