# Supplementary material for: Evolutionary history of the Arctic flora
Source: Nat Commun. 2023 Jul 18;14:4021. doi: 10.1038/s41467-023-39555-6 (PMC10354081; doi:10.1038/s41467-023-39555-6)
Supplement: Supplementary file 8 — Source Data [file 41467_2023_39555_MOESM8_ESM.zip › Source Data/Supplementary Figure 29-35/Astragalus/Astragalus.trees]

#NEXUS
Begin trees;
   Translate
1 Astragalus_abditus,
2 Astragalus_acmonotrichus,
3 Astragalus_aduncus,
4 Astragalus_agrestis_PAF,
5 Astragalus_alaschanus,
6 Astragalus_algarbiensis,
7 Astragalus_alpinus_PAF,
8 Astragalus_alyssoides,
9 Astragalus_americanus_PAF,
10 Astragalus_annularis,
11 Astragalus_arpilobus,
12 Astragalus_asterias,
13 Astragalus_atricapillus,
14 Astragalus_australis,
15 Astragalus_bakaliensis,
16 Astragalus_barbatus,
17 Astragalus_beckii,
18 Astragalus_berytheus,
19 Astragalus_biovulatus,
20 Astragalus_biserrula,
21 Astragalus_bisulcatus,
22 Astragalus_bodinii_PAF,
23 Astragalus_boeticus,
24 Astragalus_brachyodontus,
25 Astragalus_brachypetalus,
26 Astragalus_brandegei,
27 Astragalus_callichrus,
28 Astragalus_camptoceras,
29 Astragalus_campylorhynchus,
30 Astragalus_campyolotrichus,
31 Astragalus_canadensis,
32 Astragalus_capito,
33 Astragalus_caprinus,
34 Astragalus_chlorostachys,
35 Astragalus_christianus,
36 Astragalus_commixtus,
37 Astragalus_compactus,
38 Astragalus_compositus,
39 Astragalus_contortuplicatus,
40 Astragalus_cornu_bovis,
41 Astragalus_coronilla,
42 Astragalus_crenatus,
43 Astragalus_daenensis,
44 Astragalus_dahuricus,
45 Astragalus_depressus,
46 Astragalus_dipelta,
47 Astragalus_duplostrigosus,
48 Astragalus_duplostrogoosus,
49 Astragalus_edulis,
50 Astragalus_epiglottis,
51 Astragalus_eucosmus_PAF,
52 Astragalus_facetus,
53 Astragalus_falcatus,
54 Astragalus_filicaulis,
55 Astragalus_flavus,
56 Astragalus_fragrans,
57 Astragalus_frigidus_PAF,
58 Astragalus_gaeobotrys,
59 Astragalus_glaucacanthos,
60 Astragalus_glychyphyllos,
61 Astragalus_glycyphylloides,
62 Astragalus_glycyphyllos,
63 Astragalus_gracilipes,
64 Astragalus_griseus,
65 Astragalus_guttatus,
66 Astragalus_hamosus,
67 Astragalus_himalayanus,
68 Astragalus_hispidulus,
69 Astragalus_hissaricus,
70 Astragalus_hymenostegis,
71 Astragalus_hypoglottis,
72 Astragalus_incanus,
73 Astragalus_incertus,
74 Astragalus_inopinatus_PAF,
75 Astragalus_intercedens,
76 Astragalus_jacobsii,
77 Astragalus_jodostachys,
78 Astragalus_kaufmannii,
79 Astragalus_kerkukiensis,
80 Astragalus_lasioglottis,
81 Astragalus_latifolius,
82 Astragalus_laxmannii_PAF,
83 Astragalus_leucocephalus,
84 Astragalus_linifolius,
85 Astragalus_lonchocarpus,
86 Astragalus_longicaulis,
87 Astragalus_longidentatus,
88 Astragalus_lunatus,
89 Astragalus_macropterus,
90 Astragalus_macrostachys,
91 Astragalus_macrourus,
92 Astragalus_mareoticus,
93 Astragalus_mesogitanus,
94 Astragalus_microcephalus,
95 Astragalus_migpo,
96 Astragalus_monoensis,
97 Astragalus_norvegicus_PAF,
98 Astragalus_nothoxys,
99 Astragalus_nuttallianus,
100 Astragalus_nutzotinensis_PAF,
101 Astragalus_odoratus,
102 Astragalus_oncotrichus,
103 Astragalus_oocalycis,
104 Astragalus_ophiocarpus,
105 Astragalus_oreades,
106 Astragalus_ornithopodioides,
107 Astragalus_oxyglottis,
108 Astragalus_oxyodon,
109 Astragalus_peduncularis,
110 Astragalus_pelecinus,
111 Astragalus_penetratus,
112 Astragalus_persepolitanus,
113 Astragalus_peterae,
114 Astragalus_polaris_PAF,
115 Astragalus_polycladus,
116 Astragalus_praeteritus,
117 Astragalus_pseudosinaicus,
118 Astragalus_raphaelis,
119 Astragalus_richardsonii_PAF,
120 Astragalus_robbinsii_PAF,
121 Astragalus_saganlugensis,
122 Astragalus_saharae,
123 Astragalus_schelichovii_PAF,
124 Astragalus_schimperi,
125 Astragalus_schmalhausenii,
126 Astragalus_sclerocladus,
127 Astragalus_scorpioides,
128 Astragalus_scorpiurus,
129 Astragalus_semitarius,
130 Astragalus_sesameus,
131 Astragalus_sesamoides,
132 Astragalus_siliquosus,
133 Astragalus_simonii,
134 Astragalus_sinaicus,
135 Astragalus_sinicus,
136 Astragalus_solandri,
137 Astragalus_spachianus,
138 Astragalus_stalinskyi,
139 Astragalus_stella,
140 Astragalus_stocksii,
141 Astragalus_strictus,
142 Astragalus_submitis,
143 Astragalus_sungpanensis,
144 Astragalus_sutchuensis,
145 Astragalus_thlaspi,
146 Astragalus_tibetanus,
147 Astragalus_tribuloides,
148 Astragalus_triradiatus,
149 Astragalus_tugarinovii,
150 Astragalus_uliginosus,
151 Astragalus_umbellatus_PAF,
152 Astragalus_vegetus,
153 Astragalus_verrucosus,
154 Astragalus_vicarius,
155 Astragalus_williamsii_PAF,
156 Astragalus_xiphidioides,
157 Astragalus_yilmazii,
158 Astragalus_zerdanus
		;
tree new_tree1 = ((((38:3.1118959168981473,95:3.1118959168981473):9.804663037986469,(66:6.357679747995566,(11:1.3976438624061194,125:1.3976438624061194):4.960035885589447):6.55887920688905):4.44640095921004,(((55:0.10653067662952723,116:0.10653067662952723):0.8065903990119884,(156:0.07187028356518212,34:0.07187028356518212):0.8412507920763335):1.4315747506508512,97:2.3446958262923667):15.01826408780229):106.06450268178587,((((((((18:0.1415219123463297,29:0.1415219123463297):2.6834860170700483,(79:0.9396041556132653,(96:0.5147078693128317,62:0.5147078693128317):0.4248962863004335):1.8854037738031126):1.982120820215032,((78:2.1233320769284774,(4:0.04958485137760418,150:0.04958485137760418):2.073747225550873):2.048776667577341,((((53:0.292900173411685,(5:0.17162690645649703,8:0.17162690645649703):0.12127326695518797):0.2817868962191575,93:0.5746870696308425):0.61389268389001,(42:0.39430017562250397,121:0.39430017562250397):0.7942795778983485):2.7344059211930833,((115:0.7560024231887886,(148:0.6778994633161961,25:0.6778994633161961):0.07810295987259253):0.09703688203023053,(132:0.7520951889517771,142:0.7520951889517771):0.10094411626724209):3.0699463694949167):0.24912306979188248):0.6350200051255914):8.671356964053903,((37:2.5779596012776853,(57:0.517089667781142,50:0.517089667781142):2.0608699334965435):8.001326265251791,(((16:0.6294219346863271,136:0.6294219346863271):1.6871222022235388,(133:0.7305510441679587,((24:0.18946247968862429,(49:0.1136480689067948,51:0.1136480689067948):0.07581441078182949):0.12893566535103007,87:0.31839814503965436):0.41215289912830433):1.5859930927419073):0.1448689384389299,129:2.461413075348796):8.11787279118068):2.8991998471558365):13.285967867603954,(((((124:0.8603996343119704,76:0.8603996343119704):0.4968552333490639,144:1.3572548676610343):0.4926254757963924,(107:0.5097147578820558,119:0.5097147578820558):1.340165585575371):0.7363582264626931,((75:1.0439213310924362,(72:0.2143340011671116,146:0.2143340011671116):0.8295873299253247):0.2333195943021158,((110:0.7131748149079399,70:0.7131748149079399):0.03556637184164402,105:0.7487411867495839):0.5284997386449681):1.3089976445255678):13.105478435443,2:15.69171700536312):11.072736575926147):9.822626348085358,(((56:0.7836411706790432,(109:0.01047133050592651,101:0.01047133050592651):0.7731698401731166):4.672842471766762,((127:0.5026649613791808,(138:0.18806810738442875,(1:0.15839179697281924,122:0.15839179697281924):0.029676310411609508):0.31459685399475207):2.4332302485967454,(40:0.7258173618672652,((28:0.48547773846266606,26:0.48547773846266606):0.12117894610270386,32:0.6066566845653699):0.11916067730189528):2.210077848108661):2.520588432469879):13.24455075640394,((((154:4.728596041972168,((81:3.1259287916102703,(113:0.4927484136568622,((106:0.11291787783334517,118:0.11291787783334517):0.25078501532547276,(((103:0.05550887083509214,21:0.05550887083509214):0.08865483660487583,59:0.14416370743996798):0.14359723657300866,117:0.28776094401297664):0.07594194914584129):0.1290455204980443):2.633180377953408):0.9198900666851189,(46:2.4868458523460624,131:2.4868458523460624):1.5589730059493268):0.6827771836767793):2.7849913049576953,(((128:0.36254463047569857,22:0.36254463047569857):0.4554780029635587,84:0.8180226334392573):0.9092294185563166,((((82:0.11756133679486425,141:0.11756133679486425):0.012403877051044288,98:0.12996521384590853):1.0819627519607709,15:1.2119279658066793):0.2968908559658321,((89:0.7477027233638996,17:0.7477027233638996):0.7394421918246395,7:1.4871449151885392):0.02167390658397217):0.2184332302230625):5.78633529493429):2.202474061483116,(14:8.898767490183838,(68:6.350800420346577,(85:2.0952008492423704,60:2.0952008492423704):4.255599571104206):2.547967069837261):0.8172939182291419):2.885874979346653,63:12.601936387759633):6.099098011090113):17.88604553052488):8.316864682860924,((((54:2.1778537379675478,(108:2.1189186036926455,(((9:0.6920748883965211,83:0.6920748883965211):0.07539609705775718,145:0.7674709854542783):0.5338856472845805,71:1.3013566327388588):0.8175619709537867):0.05893513427490227):0.39898275677913464,(47:0.844842540186065,45:0.844842540186065):1.7319939545606173):9.456589089758387,(((39:0.18414846097240523,80:0.18414846097240523):1.786755668687376,30:1.9709041296597811):1.7012789497476097,((102:1.2402731234006505,(19:1.1408723606499704,140:1.1408723606499704):0.0994007627506801):1.5709868192284258,((158:0.12637165577798248,41:0.12637165577798248):0.8617430710161643,(143:0.651474089348961,(100:0.46759535025562676,43:0.46759535025562676):0.18387873909333424):0.3366406374451858):1.8231452158349295):0.8609231367783146):8.361242505097678):9.304914359100307,(10:0.34345684358611644,(13:0.1462113815279301,(86:0.139344806964523,35:0.139344806964523):0.006866574563407085):0.19724546205818635):20.99488310001926):23.565604668630172):26.871422232528374,(((64:10.715016995808735,((99:3.256939978770443,149:3.256939978770443):0.6595674765144115,((137:0.5433300416316791,130:0.5433300416316791):2.620389867187734,157:3.163719908819413):0.7527875464654414):6.798509540523881):0.7323867168563609,73:11.447403712665096):8.579106469610178,((((155:1.224894656518516,135:1.224894656518516):5.841393688194128,((120:0.33403945806778246,6:0.33403945806778246):0.7128862701656736,(12:0.020306098474626062,(61:0.017077197647070115,44:0.017077197647070115):0.003228900827555947):1.02661962975883):6.019362616479189):5.118862055147041,(((((139:0.05888175113537694,147:0.05888175113537694):1.1057687537908725,(((36:0.29757586731564933,(74:0.03603944463514943,65:0.03603944463514943):0.2615364226804999):0.0881874308015424,114:0.38576329811719173):0.1958533260557283,52:0.58161662417292):0.5830338807533294):0.24915357537084937,(104:0.25440996290389417,(20:0.10699046456740698,88:0.10699046456740698):0.1474194983364872):1.1593941173932047):0.035185027704655925,151:1.4489891080017547):0.1441031516231721,58:1.5930922596249268):10.592058140234759):1.27942364692262,((((152:0.3922069591323222,90:0.3922069591323222):1.2125820163563512,(27:0.4915800437153388,69:0.4915800437153388):1.1132089317733347):3.6220642939978007,(((77:0.15918682703453133,3:0.15918682703453133):1.4399616974145415,(91:0.2935909686014732,67:0.2935909686014732):1.3055575558475996):2.773121485664001,(((33:0.774498491006569,111:0.774498491006569):0.4305805840903888,112:1.2050790750969578):1.1595958810708022,(23:0.20147361909365527,126:0.20147361909365527):2.1632013370741046):2.0075950539453142):0.8545832593734):4.804662323412403,((134:3.9741337876990643,(31:2.0740555663842972,(123:1.1257107037587584,92:1.1257107037587584):0.9483448626255389):1.9000782213147671):2.209532375945022,(94:2.421661939735026,(48:0.06218444348691442,153:0.06218444348691442):2.3594774962481115):3.7620042239090603):3.847849429254791):3.4330584538834277):6.561936135492969):51.74885666248865):51.652095751116605):164.682942118668;
tree new_tree2 = (((((((((89:0.16064688359389925,78:0.16064688359389925):0.17574498159943527,(62:0.28497448473831183,149:0.28497448473831183):0.0514173804550227):0.1295136630531294,(97:0.3741680545256835,5:0.3741680545256835):0.0917374737207804):0.8804563191231334,((158:0.6931110631248771,(157:0.07073237663441671,132:0.07073237663441671):0.6223786864904605):0.43591367188245944,119:1.1290247350073366):0.21733711236226072):0.2213447296784692,(145:0.3539223862892331,(9:0.2779932471445609,((20:0.17802663546839168,107:0.17802663546839168):0.06596884263493524,((79:0.13423282091081937,41:0.13423282091081937):0.016516359029432215,19:0.15074917994025158):0.09324629816307534):0.033997769041234):0.0759291391446722):1.2137841907588334):0.814930486839788,((154:0.6941207790990291,4:0.6941207790990291):0.917735234286688,((125:0.7074968022039291,38:0.7074968022039291):0.050929830331229,65:0.7584266325351581):0.8534293808505591):0.7707810505021373):1.3754324272738958,(((10:0.3336358734725708,(151:0.1204306604535138,34:0.1204306604535138):0.21320521301905698):1.9365711894897948,(((51:0.5564955152236652,57:0.5564955152236652):0.9007002737185259,120:1.4571957889421912):0.6314305040755541,((50:0.46421663911770134,110:0.46421663911770134):0.24700026517361823,155:0.7112169042913196):1.3774093887264258):0.18158076994462036):0.20918613888468007,(((56:0.3126894383496448,44:0.3126894383496448):1.2332035659334095,(58:1.011182205915543,2:1.011182205915543):0.5347107983675112):0.20959274249520954,(((109:0.40389673737725046,(150:0.2028081679856172,53:0.2028081679856172):0.20108856939163325):0.26516294889563724,(((23:0.1785529698791504,(6:0.10501036551158877,136:0.10501036551158877):0.07354260436756163):0.37161069381558787,(66:0.4985405837349106,(101:0.37318784004543726,49:0.37318784004543726):0.12535274368947336):0.05162307995982762):0.03121995247453191,(60:0.09130400839376955,61:0.09130400839376955):0.4900796077755006):0.08767607010361755):0.03429258151966563,(31:0.6419094852979981,123:0.6419094852979981):0.06144278249455526):1.0521334789857106):0.7239074550687818):1.2786762893147046):0.13681411387362452,(((42:0.18265206817299004,133:0.18265206817299004):0.30870774200517126,140:0.4913598101781613):3.0080590408188E-4,(45:0.47967800912885067,14:0.47967800912885067):0.011982606953392538):3.4032229889531314):10.800607676710518,((((((146:1.519554597534141,((67:0.4625819156391051,(48:0.1412758627051161,47:0.1412758627051161):0.321306052933989):0.28665526458423063,(((72:0.1712766447517217,108:0.1712766447517217):0.2161481996270689,(40:0.15659300394886724,(7:0.13076832074701264,141:0.13076832074701264):0.025824683201854604):0.23083184042992336):0.16770576422968103,69:0.5551306086084716):0.1941065716148641):0.7703174173108052):0.14409730429289414,((36:0.41557665326991555,(15:0.2948073236860046,128:0.2948073236860046):0.12076932958391096):1.221014369815518,((((24:0.27921585868016113,(((106:0.23005458863894332,(((117:0.09714560864474785,139:0.09714560864474785):0.005507097952604997,(86:0.0535044015181119,122:0.0535044015181119):0.04914830507924094):0.05014248947346406,147:0.1527951960708169):0.07725939256812642):0.016142960083963626,(137:0.21529099474640834,17:0.21529099474640834):0.030906553976498607):0.0255649251235755,(90:0.20222628236322832,76:0.20222628236322832):0.06953619148325413):0.007453384833678689):0.3983827267398326,73:0.6775985854199937):0.3657669892239428,((16:0.30483255816561594,121:0.30483255816561594):0.4618520939536006,((52:0.49174132698511214,((102:0.35640723714323597,63:0.35640723714323597):0.13429116630014093,124:0.4906984034433769):0.0010429235417352412):0.08811089226396845,(91:0.4243463571004664,95:0.4243463571004664):0.15550586214861417):0.18683243287013596):0.27668092252472):0.2956064789955113,(((8:0.27044450632408346,(93:0.22354467388326899,(152:0.05363241043951305,77:0.05363241043951305):0.16991226344375593):0.04689983244081447):0.9098295931772709,((((32:0.08145900402864747,127:0.08145900402864747):0.6672178657037482,((12:0.5795219786191256,148:0.5795219786191256):0.06472425993228825,130:0.6442462385514138):0.10443063118098184):0.12651913767357004,80:0.8751960074059657):0.18947120872591516,((134:0.07207579423246592,74:0.07207579423246592):0.056012465071265824,64:0.12808825930373174):0.9365789568281491):0.11560688336947345):0.10558517656302957,((105:0.13780495652273902,82:0.13780495652273902):0.325197755732359,3:0.463002712255098):0.822856563809286):0.05311277757506394):0.29761896944598565):0.02706087874160157):2.041981330937395,((((((111:0.43694792272515,(126:0.08403946614216241,94:0.08403946614216241):0.3529084565829876):0.1452264592802402,(37:0.562053818026858,(70:0.09237859309177299,142:0.09237859309177299):0.46967522493508507):0.020120563978532124):0.10920445607659779,(1:0.08348882430805232,43:0.08348882430805232):0.6078900137739356):0.2507098137647573,((((29:0.43752110234730024,18:0.43752110234730024):0.29157924227130483,(28:0.3040604280592194,26:0.3040604280592194):0.42503991655938567):0.03911115036885204,((153:0.41802357835889503,((84:0.14224242241182244,(96:0.13060921710418,100:0.13060921710418):0.011633205307642447):0.05673023915896666,22:0.1989726615707891):0.21905091678810593):0.15785057429077887,(((98:0.35695132810451496,((85:0.16246938713797662,((103:0.036788033679775775,55:0.036788033679775775):0.03817383626251748,21:0.07496186994229326):0.08750751719568337):0.14636024557023805,156:0.3088296327082147):0.04812169539630029):0.0723073178694848,99:0.42925864597399976):0.1388157579264313,(87:0.23294220530125123,92:0.23294220530125123):0.33513219859917986):0.00779974874924283):0.1923373423377832):7.205938804420997E-4,138:0.7689320888678992):0.17315656297884607):0.17099906793547626,((((((115:0.15375161103262094,13:0.15375161103262094):0.03492264076659238,(25:0.1254998399881681,129:0.1254998399881681):0.06317441181104522):0.4151072217943174,88:0.6037814735935307):0.10315054176259009,(35:0.6942771387285729,((11:0.252062839612907,33:0.252062839612907):0.22979932381190504,54:0.48186216342481203):0.21241497530376086):0.01265487662754794):0.21705216059918875,75:0.9239841759553096):0.05108034720893084,112:0.9750645231642404):0.13802319661798113):1.6599586638894155,(81:2.2046712480772848,(144:0.10967048308159882,135:0.10967048308159882):2.095000764995686):0.5683751355943523):0.9325868490927931):0.7651057220453441,(39:0.5587081818702193,30:0.5587081818702193):3.9120307729395547):0.04406915350610063,((59:0.28637348544021335,113:0.28637348544021335):3.3455782146963644,(46:1.128417547213325,((((27:0.16560315667721082,(143:0.074045372086146,116:0.074045372086146):0.09155778459106481):0.035314095787978145,114:0.20091725246518896):0.08844483179400683,71:0.2893620842591958):0.837910676529211,131:1.1272727607884068):0.0011447864249183315):2.5035341529232524):0.8828564081792973):0.18036165966041384,(((68:1.7800685617623146,104:1.7800685617623146):0.7179050011224468,118:2.4979735628847615):0.972560845367358,83:3.4705344082521195):1.2246353597241693):10.000321513769604):0.329501171299523;
tree new_tree3 = (((((((140:0.6773021239823551,10:0.6773021239823551):0.16468241163332464,(65:0.73754314882,(42:0.30505732407173275,133:0.30505732407173275):0.4324858247482673):0.10444138679567971):0.684520498505475,(51:0.5428575006958335,14:0.5428575006958335):0.9836475334253213):2.0235481320962094,(((57:0.6131427738649214,151:0.6131427738649214):0.6785200283608256,34:1.291662802225747):1.3449084350758753,45:2.6365712373016224):0.9134819289157421):0.12772630649761085,((((158:0.5458654286784447,(157:0.5441743377215318,132:0.5441743377215318):0.0016910909569128885):1.1365447479246082,(((119:0.6782680361869157,78:0.6782680361869157):0.10442537986697786,((97:0.33915120803982396,120:0.33915120803982396):0.24913418909268298,(89:0.11199562126453466,5:0.11199562126453466):0.4762897758679723):0.1944080189213866):0.4400613897695941,(155:0.08144375834184198,149:0.08144375834184198):1.1413110474816457):0.4596553707795654):1.0357455169020384,(((27:0.18433058039147868,154:0.18433058039147868):0.766123862867784,(44:0.907947463674946,((((20:0.2623396828767422,107:0.2623396828767422):0.18862999367060457,((19:0.049872711953155485,41:0.049872711953155485):0.22322023318989628,79:0.27309294514305177):0.177876731404295):0.0834623289264469,(145:0.18936314358434914,(125:0.12962174273846436,38:0.12962174273846436):0.05974140084588478):0.3450688618894445):0.2288328071348681,113:0.7632648126086617):0.1446826510662843):0.042506979584316595):0.1460699160276978,9:1.0965243592869605):1.621631334218131):0.6789912225808163,((56:1.4324581831498973,(58:1.2948499862572191,2:1.2948499862572191):0.13760819689267811):0.32061223387529414,(((60:0.03318894859455889,61:0.03318894859455889):0.6190484645780834,109:0.6522374131726423):0.28397197674224883,(((66:0.4274501789421205,(101:0.38834706209727554,49:0.38834706209727554):0.039103116844844965):0.1473611378865181,((23:0.2440478467006434,62:0.2440478467006434):0.13367967216096294,(6:0.20431813176191813,136:0.20431813176191813):0.1734093870996882):0.1970837979670323):0.19383145090814602,(31:0.6046097152766001,((123:0.06953207948807806,150:0.06953207948807806):0.29850996571666705,53:0.3680420452047451):0.23656767007185503):0.16403305246018451):0.16756662217810647):0.8168610271103003):1.6440764990607164):0.2806325566290675):1.9239610396501603,(50:0.696473688651069,110:0.696473688651069):4.905266823714067):11.700163621427752,(((39:1.0565732590414822,30:1.0565732590414822):3.5222231966063977,((4:2.113383923141388,(((146:1.8298132566615162,(40:0.28130064778142766,(7:0.2431828831429348,141:0.2431828831429348):0.03811776463849287):1.5485126088800885):0.012016695379898357,((((46:1.2625320086250336,80:1.2625320086250336):0.06420092383360743,((131:1.0398887168151596,(((105:0.3677357895557339,3:0.3677357895557339):0.2096844487289627,124:0.5774202382846966):0.06339880413636634,(72:0.47987829334696863,(67:0.26570992918718145,108:0.26570992918718145):0.21416836415978718):0.16094074907409428):0.3990696743940967):0.03641408740070129,(69:0.6937649934282516,82:0.6937649934282516):0.3825378107876093):0.2504301282427801):0.3854995347676926,((((((24:0.22742712162628564,(152:0.20983253818736514,77:0.20983253818736514):0.017594583438920508):0.08570584240509005,((73:0.2685255563558282,93:0.2685255563558282):0.01770216426727017,8:0.28622772062309837):0.026905243408277324):0.6870459346842858,(((137:0.15223553652265814,17:0.15223553652265814):0.6398625455130711,((((147:0.2845536204343991,(((139:0.12442113598139433,117:0.12442113598139433):0.06957990962924636,122:0.1940010456106407):0.013098051902733054,86:0.20709909751337374):0.07745452292102534):0.19746572178938365,(130:0.3005432961686395,134:0.3005432961686395):0.18147604605514323):0.186575656880564,(12:0.5744477284822194,148:0.5744477284822194):0.09414727062212735):0.11543823303162026,(90:0.16273009908238892,76:0.16273009908238892):0.6213031330535781):0.008064849899762194):0.14001343632408936,(64:0.3135349248648856,((106:0.06786427127329232,127:0.06786427127329232):0.025646123036870014,32:0.09351039431016234):0.22002453055472326):0.618576593494933):0.06806738035584292):0.12568541914817843,((91:0.894304174783463,52:0.894304174783463):0.18524646446190585,(121:0.43068460548293275,16:0.43068460548293275):0.6488660337624361):0.04631367861847102):0.3380022028500269,95:1.4638665207138668):0.04651107556149947,(47:0.7515420819525721,48:0.7515420819525721):0.7588355143227942):0.20185487095096732):0.12158106585619866,((((143:0.20288176588006154,116:0.20288176588006154):0.2864185375941227,114:0.48930030347418424):0.09533035524975458,71:0.5846306587239388):1.2286268140956778,74:1.8132574728196165):0.020556060262915787):0.008016418958882277):0.15323918227560895,(102:0.9816085441522114,(128:0.5863232450918127,15:0.5863232450918127):0.3952852990603988):1.013460590164812):0.11831478882436453):1.970334567045728,((((((25:0.3289168107442143,129:0.3289168107442143):0.5048989715922879,(13:0.621111007331125,115:0.621111007331125):0.2127047750053772):0.4077717861747576,(11:0.9535789435026575,54:0.9535789435026575):0.28800862500860236):0.5388869090860284,(((138:1.0571596005385695,(18:0.4231518057031142,153:0.4231518057031142):0.6340077948354552):0.0938404747983872,(((70:0.34266495998822866,142:0.34266495998822866):0.10867949765386742,((59:0.30815075399406905,94:0.30815075399406905):0.07934719601333579,126:0.38749795000740483):0.06384650763469124):0.5950653166608736,(111:0.37106387375464994,(1:0.3161434783926384,43:0.3161434783926384):0.05492039536201154):0.6753459005483198):0.10459030103398703):0.42438569629725587,((((63:0.851611549788591,((84:0.7066500289394226,98:0.7066500289394226):0.07439692717519586,(((96:0.3449348149722678,(22:0.30499535790469556,100:0.30499535790469556):0.03993945706757224):0.17799917919931058,((21:0.31846086666790385,(103:0.15679572825028806,55:0.15679572825028806):0.1616651384176158):0.0594152456656048,((26:0.30756187019229064,85:0.30756187019229064):0.0529173198875888,156:0.36047919007987944):0.01739692225362921):0.14505788183806972):0.09110368312259765,99:0.614037677294176):0.16700927882044247):0.0705645936739725):3.542918307560816E-4,(87:0.5171926596381692,92:0.5171926596381692):0.3347731819811779):0.2266020214695198,28:1.0785678630888669):0.4231007426339679,(36:1.3238173324090028,29:1.3238173324090028):0.177851273313832):0.07371716591137778):0.2050887059630757):1.625666963193507,((37:1.2124651973516647,(144:0.326546660820743,135:0.326546660820743):0.8859185365309217):1.7037800132184677,81:2.9162452105701324):0.48989623022066286):0.08014904894718944,((35:2.197276200670869,(112:1.5211805933471245,75:1.5211805933471245):0.6760956073237443):0.26278672168841855,(88:1.5260608536637204,33:1.5260608536637204):0.934002068695567):1.0262275673786974):0.5974280004491312):0.495077965460764):0.8416227755534686,(((68:1.4864130918439333,104:1.4864130918439333):2.037996734130954,118:3.5244098259748875):0.737196646115764,83:4.2616064720906515):1.1588127591106971):11.88148490259154):0.388230601203077;
tree new_tree4 = ((((((140:0.7822273320421121,34:0.7822273320421121):0.31781763483688874,(35:0.6334087389174181,33:0.6334087389174181):0.4666362279615828):1.3767594537516383,(10:0.8063640719963129,(57:0.0992809332015043,9:0.0992809332015043):0.7070831387948086):1.6704403486343264):1.077553669933832,((151:1.5080909472451853,44:1.5080909472451853):2.034555566431088,(50:0.8668240965257247,110:0.8668240965257247):2.675822417150549):0.011711576888197683):0.17846996246302949,((((154:0.34143285927436867,40:0.34143285927436867):0.22964541189593796,27:0.5710782711703066):1.580277668763832,(((((((78:0.6400307717291558,119:0.6400307717291558):0.04605844750724475,(97:0.49438505667836063,120:0.49438505667836063):0.1917041625580399):0.11318060987508594,(89:0.710554450402186,5:0.710554450402186):0.08871537870930046):0.10143315902262984,113:0.9007029881341163):0.1305541482646012,(155:0.1609607939993091,149:0.1609607939993091):0.8702963423994085):0.332603802602802,(((20:0.15879173308210667,107:0.15879173308210667):0.4505549667205765,(41:0.3412692058555711,(112:0.3250552883517383,(19:0.28135335825455104,79:0.28135335825455104):0.04370193009718726):0.016213917503832775):0.2680774939471121):0.20854634063966493,(145:0.6084772222429594,(125:0.3975549496930231,38:0.3975549496930231):0.21092227254993634):0.2094158181993887):0.5459678985591714):0.016776521026467428,(65:1.2698914137756767,((133:0.33317443199730756,((158:0.1811725508473366,157:0.1811725508473366):0.05134712199937172,132:0.23251967284670833):0.10065475915059924):0.12894714208028668,42:0.46212157407759424):0.8077698396980825):0.11074604625231022):0.7707184799061517):0.44232908624036593,((((45:1.4059641960913096,((66:0.49538215935965735,(101:0.3461556278209397,49:0.3461556278209397):0.14922653153871762):0.777123897587027,((23:0.2462817937233331,62:0.2462817937233331):0.6399413654929336,(6:0.4721335719023689,136:0.4721335719023689):0.4140895873138977):0.3862828977304178):0.13345813914462523):0.0020629926469013515,((56:1.064806899551174,(58:0.4234382008088884,2:0.4234382008088884):0.6413686987422855):0.05784317577246534,(((53:0.4470186556945286,(123:0.06722426013304203,150:0.06722426013304203):0.37979439556148653):0.09476099400523696,31:0.5417796496997656):0.07442983966440353,109:0.6162094893641691):0.5064405859594702):0.2853771134145717):0.6105235793770145,(60:0.0016219196371754045,61:0.0016219196371754045):2.01692884847805):0.3484914325180388,51:2.3670422006332643):0.22664282554124027):1.139143026852996):8.857450458720711,((((((((3:0.6767840973669178,(148:0.24116723352539352,124:0.24116723352539352):0.4356168638415243):0.6205343693983009,((67:0.4016680377667775,108:0.4016680377667775):0.6190463160549703,105:1.0207143538217478):0.27660411294347087):0.08360743428802597,(82:0.6078563641348871,69:0.6078563641348871):0.7730695369183576):0.07200728735207718,131:1.4529331884053218):0.22135626646001572,(95:1.3537497796074638,114:1.3537497796074638):0.32053967525787375):0.12376429331310956,(((80:0.8664133774596122,146:0.8664133774596122):0.801547025624361,((((((73:0.44185578028531636,(((152:0.2348646309292458,(24:0.21474390405094607,77:0.21474390405094607):0.020120726878299744):0.05257110071202048,8:0.2874357316412663):0.05497289602801114,93:0.34240862766927743):0.09944715261603893):0.18806784880021854,((137:0.4559312682939627,17:0.4559312682939627):0.08480426904897975,(64:0.4107031851153657,91:0.4107031851153657):0.13003235222757675):0.08918809174259246):0.03478578546458644,(90:0.3396702681952058,76:0.3396702681952058):0.32503914635491554):0.18050165933431583,(16:0.23052572311085,121:0.23052572311085):0.6146853507735872):0.19404535577866744,((((134:0.31415460955417107,(127:0.23829279372308623,47:0.23829279372308623):0.07586181583108484):0.2977860840684764,(12:0.4897645949167488,(147:0.4665538562449267,(((139:0.14642738991668933,117:0.14642738991668933):0.07150352197682447,122:0.2179309118935138):0.09008345233050732,(86:0.20439164524237594,130:0.20439164524237594):0.10362271898164518):0.15853949202090556):0.023210738671822106):0.12217609870589868):0.00996752187797556,(32:0.614225582564731,106:0.614225582564731):0.007682632935891998):0.26762265824994347,52:0.8895308737505665):0.1497255559125381):0.5102667172653481,(((48:0.1609370830569258,74:0.1609370830569258):0.8151685419466699,46:0.9761056250035957):0.4687400034433743,(((14:0.8255586919550255,7:0.8255586919550255):0.07597736581568604,(((115:0.5500135652259163,72:0.5500135652259163):0.22626516793381368,(143:0.4130741092981538,116:0.4130741092981538):0.36320462386157615):0.07956857237088621,141:0.8558473055306162):0.04568875224009539):0.45045289459208526,(71:0.955950308982659,4:0.955950308982659):0.39603864338013783):0.09285667608417314):0.10467751848148277):0.11843725615552048):0.09661676877152403,(102:0.9067620083378342,(128:0.532671504861824,15:0.532671504861824):0.37409050347601014):0.8578151635176631):0.03347657632294987):1.6739237911290923,((54:1.1452379116747275,88:1.1452379116747275):0.9358691635518399,((((((25:0.7921828043836557,129:0.7921828043836557):0.25835704782624813,11:1.0505398522099039):0.24409109190806788,(((1:0.10133562477911094,43:0.10133562477911094):0.8967438114077851,(111:0.7743624939693063,(126:0.6555340236987817,(59:0.3708159193549154,(94:0.11251904530010835,37:0.11251904530010835):0.25829687405480706):0.28471810434386624):0.11882847027052468):0.22371694221758975):0.2341224006962832,(((138:0.4713327949298008,36:0.4713327949298008):0.503889022543583,63:0.9752218174733839):0.23234834221054645,(18:0.6157446979041817,153:0.6157446979041817):0.5918254617797486):0.02463167719924897):0.06242910723479245):0.02313256961035015,((((((26:0.19829915938496723,85:0.19829915938496723):0.02850314186482822,(21:0.19476841855970742,(103:0.030673198248168238,55:0.030673198248168238):0.16409522031153917):0.03203388269008803):0.14734224791120393,156:0.3741445491609994):0.43083428616777575,(98:0.7724733972260553,((22:0.5811837269590407,100:0.5811837269590407):0.06514799255311376,(96:0.3863512327283663,84:0.3863512327283663):0.2599804867837882):0.12614167771390083):0.032505438102719775):0.06689682152675125,99:0.8718756568555264):0.19587164130266266,(87:0.8763591157559991,92:0.8763591157559991):0.1913881824021899):0.25001621557013287):0.23982599178969544,(29:1.0063934640251855,28:1.0063934640251855):0.5511960414928319):0.46683824765515736,(13:2.004965722745266,(((70:0.49331586808930816,142:0.49331586808930816):0.5710870845301497,(144:0.634672406433186,135:0.634672406433186):0.4297305461862718):0.08476044939018901,81:1.1491634020096468):0.8558023207356193):0.019462030427908505):0.05667932205339277):1.390870464080972):0.2927045404923958,((39:2.404339838423857,30:2.404339838423857):1.2201245592970102,((((68:0.1757489691622305,75:0.1757489691622305):1.1877597956972756,104:1.3635087648595061):1.2371384046669751,118:2.6006471695264812):0.3859832900892184,83:2.9866304596156996):0.6378339381051674):0.14021768207906815):8.825596431948277):1.63740792825863;
tree new_tree5 = (((((50:0.9744541409455207,10:0.9744541409455207):2.477712405054492,110:3.452166546000013):3.1196786160770116,((151:0.8549386814070694,(57:0.2600450838849312,9:0.2600450838849312):0.5948935975221382):3.176527798030765,(((35:1.1123354473892322,33:1.1123354473892322):0.19383607521906132,34:1.3061715226082935):1.2261349162503286,140:2.532306438858622):1.4991600405792123):2.54037868263919):0.2551826558745205,(((((154:0.8126474275008031,40:0.8126474275008031):0.5364467587187225,27:1.3490941862195256):1.470046633585211,(((((20:0.3068422779719352,107:0.3068422779719352):0.430545169940979,(41:0.3345744491013678,(19:0.3340343947560743,(112:0.06409921001334878,79:0.06409921001334878):0.26993518474272554):5.400543452934725E-4):0.4028129988115464):0.10567903941969115,(145:0.5791826800354936,(125:0.22001377076893575,38:0.22001377076893575):0.3591689092665578):0.2638838072971118):1.4487765869456504,(((97:0.8557823175389452,120:0.8557823175389452):0.6048685914901051,((119:0.9560242859141507,78:0.9560242859141507):0.4211318465522852,89:1.3771561324664359):0.08349477656261439):0.5786975473586653,((5:1.2769207313497304,(155:0.5353601917405767,149:0.5353601917405767):0.7415605396091537):0.06428659345396492,113:1.3412073248036953):0.6981411315840202):0.25249461789054006):0.4198664576207425,(65:1.895104045656785,(((132:0.8844011815440591,157:0.8844011815440591):0.2597452515769889,(158:0.6044737322018175,133:0.6044737322018175):0.5396727009192305):0.11465161127070767,42:1.2587980443917557):0.6363060012650292):0.8166054862422132):0.10743128790573842):1.6364573442170118,((((((6:0.7880426686901034,136:0.7880426686901034):0.13411770943106593,(23:0.7009817751771249,62:0.7009817751771249):0.22117860294404446):0.1620560231534014,(66:0.6878614067858188,(101:0.5236314787192039,49:0.5236314787192039):0.16422992806661485):0.396354994488752):0.5281796576917508,45:1.6123960589663215):0.4575617001570196,(109:1.652659930170205,((53:1.244942534570011,(56:1.0135482551283623,(58:0.6633874683123178,2:0.6633874683123178):0.35016078681604457):0.2313942794416486):0.21415060465774083,(123:0.44088747658805877,(31:0.4320947160435391,150:0.4320947160435391):0.008792760544519662):1.018205662639693):0.19356679094245322):0.41729782895313616):0.5093754860894322,(60:0.08507549114288714,61:0.08507549114288714):2.4942577540698863):1.876264918808975):1.4812391048866882,(51:3.263814857329795,44:3.263814857329795):2.6730224115786414):0.8901905490431083):7.363720920173441,(((((68:0.6211490462453014,75:0.6211490462453014):2.346773365874844,104:2.9679224121201453):0.8670437984298194,118:3.8349662105499647):1.0182993667342979,((((25:2.8401466201507306,((29:1.4831886396369969,(28:1.4396953980849778,11:1.4396953980849778):0.04349324155201906):1.0556793452102897,(((((99:0.926530970005319,98:0.926530970005319):0.14980141896036536,((((21:0.4471035412667756,(103:0.08461839564511466,55:0.08461839564511466):0.36248514562166095):0.03371506608902275,85:0.48081860735579834):0.0888197731158456,26:0.569638380471644):0.16902510142050675,156:0.7386634818921507):0.3376689070735337):0.4755541678462989,(((114:0.7492212009386523,22:0.7492212009386523):0.29000135942839855,(84:0.6543073798775151,100:0.6543073798775151):0.38491518048953577):0.006808531306705445,96:1.0460310916737563):0.505855465138227):0.4462866508765786,(87:1.5277430462425996,92:1.5277430462425996):0.4704301614459623):0.3999622146338324,(((((138:0.5775846448942945,36:0.5775846448942945):0.4805565441435149,63:1.0581411890378094):0.8474254190951853,((1:0.8518128058351262,43:0.8518128058351262):0.9186461951869669,(111:1.6359281359641353,(126:1.107713334900017,(59:0.8134869888326386,((94:0.432192715424606,37:0.432192715424606):0.3382824601303531,(70:0.5776477924702089,142:0.5776477924702089):0.19282738308475023):0.043011813277679445):0.2942263460673784):0.5282148010641183):0.13453086505795775):0.13510760711090164):0.39619737332355265,30:2.3017639814565474):0.033795037611717316,((18:0.27614154397351093,153:0.27614154397351093):0.6145415245717918,129:0.8906830685453027):1.444875950522962):0.06257640325412961):0.1407325625248923):0.301278635303444):0.41862526647994525,((54:1.856921303477262,88:1.856921303477262):1.30357343248589,81:3.160494735963152):0.09827715066752374):0.3164091804474345,((144:0.8404398457405295,135:0.8404398457405295):1.4490745979807502,13:2.2895144437212798):1.2856666233568306):0.29839711511419553,(((146:1.9598638359604703,(74:1.753180094547981,(48:1.0378672223239682,46:1.0378672223239682):0.7153128722240127):0.20668374141248935):0.5805472096244533,(((121:1.088045076472425,((((17:0.36442984835340203,137:0.36442984835340203):0.12751551706461156,(64:0.2783775649407195,91:0.2783775649407195):0.21356780047729407):0.3225951434750912,((24:0.2869444398468737,(152:0.24719337453430726,77:0.24719337453430726):0.03975106531256642):0.13980205471192098,((8:0.3611109756585918,73:0.3611109756585918):0.048372374159274756,93:0.40948334981786655):0.017263144740928105):0.38779401433431016):0.04435087934018933,(90:0.4106677703678788,76:0.4106677703678788):0.4482236178654153):0.22915368823913085):0.0759968233156596,16:1.1640418997880846):0.8031088576556866,(((32:0.619262714360687,106:0.619262714360687):1.156663468176113,((127:0.19737462929577915,134:0.19737462929577915):0.813555719401575,((12:0.5610156128190269,((86:0.4084497947905225,((117:0.19236012097401947,139:0.19236012097401947):0.11764049347325237,122:0.31000061444727184):0.09844918034325068):0.05205499219878296,130:0.46050478698930547):0.10051082582972143):0.10539381241458301,147:0.6664094252336099):0.3445209234637443):0.7649958338394458):0.14697439470558749,(80:1.873926111642128,52:1.873926111642128):0.04897446560025953):0.044250180201383715):0.5732602881411524):0.2453303233450721,((102:1.9165097361924097,(128:0.7824204358098089,15:0.7824204358098089):1.134089300382601):0.7946289402563882,((((((143:0.7041973459144811,116:0.7041973459144811):0.37834777849910417,(141:0.9090705598713877,115:0.9090705598713877):0.17347456454219756):0.09813960048427339,(14:1.0016051289280212,7:1.0016051289280212):0.17907959596983747):0.6924938479739124,((4:0.7574428165159476,47:0.7574428165159476):0.0653864000232417,72:0.8228292165391893):1.0503493563325819):0.10310540999690287,71:1.976283982868674):0.7063219187860477,(95:2.5054000456218812,((131:2.157832747541035,(67:0.8712646178951381,108:0.8712646178951381):1.2865681296458966):0.06656651603432717,(((148:1.3631711759331346,124:1.3631711759331346):0.16327902931908933,(3:1.2073866652318168,105:1.2073866652318168):0.31906354002040715):0.4515634729952025,(82:1.4824144070724183,69:1.4824144070724183):0.4955992711750081):0.24638558532793553):0.28100078204651924):0.17720585603284045):0.028532774794076232):0.07460269248119777):1.0878368132623102):0.9796873950919567):0.37224298946341783,(83:3.9130347388999116,39:3.9130347388999116):1.3124738278477688):8.965240171377307):3.09436613086129;
tree new_tree6 = ((((((154:2.0469294918477057,40:2.0469294918477057):0.20481014035427014,27:2.251739632201976):2.006961113479867,((65:3.165161051310503,((133:1.6645552806051074,(132:1.3802312264282435,(158:0.5754974546412757,157:0.5754974546412757):0.8047337717869678):0.2843240541768639):0.6159717358118553,42:2.2805270164169626):0.8846340348935402):0.9657863629440806,((((20:0.5281242215463984,107:0.5281242215463984):1.5386552791243104,(((112:0.040221131101400714,41:0.040221131101400714):0.6706440765375786,19:0.7108652076389793):0.012378924385044843,79:0.7232441320240242):1.3435353686466847):0.8095308947124193,(145:0.5054276191333796,(125:0.3097252917592648,38:0.3097252917592648):0.19570232737411486):2.3708827762497484):1.206402168475467,(((5:1.3917496643232683,(155:0.39868644760188,149:0.39868644760188):0.9930632167213883):0.33553345157327485,((97:0.7216764538722843,120:0.7216764538722843):0.4016543736078858,113:1.12333082748017):0.603952288416373):1.048690919773233,((119:1.8984446688212329,89:1.8984446688212329):0.5140941082570885,78:2.4125387770783213):0.36343525859145487):1.306738528188819):0.04823485039598818):0.1277533314272592):3.2485760356371935,(((60:0.1452870101846489,62:0.1452870101846489):0.7028556344225212,61:0.84814264460717):3.273893635446371,((109:2.830311171372621,((53:2.245313651479217,(56:1.8725308878756814,(58:0.8217328111264347,2:0.8217328111264347):1.0507980767492469):0.3727827636035357):0.42262534322023004,(150:1.3372738562965945,(123:1.2364557390811775,31:1.2364557390811775):0.100818117215417):1.3306651384028527):0.16237217667317383):0.1786229350914028,(45:2.722827487560079,((66:1.1459434472061185,(101:0.9687089371997668,49:0.9687089371997668):0.1772345100063517):0.24464902654068132,(23:1.331706037845736,(6:0.963547622479336,136:0.963547622479336):0.3681584153663999):0.058886435901063905):1.3322350138132792):0.28610661890394473):1.113102173589517):3.3852405012654954):4.159796309483803,(((151:3.9536225399221325,(57:1.9530428961003325,9:1.9530428961003325):2.0005796438218):4.715293069816127,(((35:3.1703686201262844,33:3.1703686201262844):2.806275869193823,34:5.976644489320107):0.7648031744678292,140:6.741447663787937):1.9274679459503234):2.3315254863091646,(((((81:5.5481873010227725,((25:5.248959669627922,(((28:3.0359469378035047,(29:2.5837373720939,11:2.5837373720939):0.4522095657096048):0.397918871220142,(((87:1.345729729974609,92:1.345729729974609):1.1694286389295427,((((156:1.3807082663190808,(26:1.1296516019640304,(((103:0.07111945334161296,55:0.07111945334161296):0.7809302761281477,21:0.8520497294697607):0.10635942288196143,85:0.9584091523517221):0.17124244961230828):0.2510566643550505):0.711960442860128,114:2.092668709179209):0.15559083769657756,(22:1.8285413128357193,((84:1.1537171291705235,96:1.1537171291705235):0.24131288757756564,100:1.3950300167480891):0.43351129608763017):0.41971823404006714):0.029863277236649832,(99:1.4624721123425,98:1.4624721123425):0.8156507117699363):0.2370355447917154):0.7076282630622384,((30:2.8083467565810625,((138:1.3168942078796035,36:1.3168942078796035):0.5047597058286475,63:1.821653913708251):0.9866928428728114):0.19822085061697914,((153:1.141636994578094,18:1.141636994578094):0.2480086668218684,129:1.3896456613999624):1.6169219457980792):0.21621902476834842):0.21107917705725665):0.448860119662446,(((1:1.3794777354036447,43:1.3794777354036447):1.1162063127668698,111:2.4956840481705145):1.3058885422619637,(126:2.443885613594012,((94:0.4133568154599887,37:0.4133568154599887):1.498585023209442,(59:1.8547052397859292,(70:0.8446350679327368,142:0.8446350679327368):1.0100701718531924):0.05723659888350152):0.5319437749245812):1.3576869768384663):0.08115333825361448):1.3662337409418295):0.2451100708680567,((54:3.9263998635039905,88:3.9263998635039905):1.4778545857516048,13:5.404254449255595):0.08981529124038357):0.05411756052679362):1.8802371002883786,((((67:3.409715300302269,108:3.409715300302269):1.5335591562851145,((102:2.477887083640641,(128:1.9815221526564823,15:1.9815221526564823):0.4963649309841587):2.375506292890144,(146:4.455847650461391,(80:4.339814899228417,(52:3.0058586145964523,(((106:0.8983298253514528,32:0.8983298253514528):1.1533485644700203,((127:0.8030940981882709,134:0.8030940981882709):0.28958433905315906,((12:0.832579983139489,147:0.832579983139489):0.11050707457855591,((130:0.5993378644814786,86:0.5993378644814786):0.16776780880175346,((117:0.20180232509415846,139:0.20180232509415846):0.1971348523049254,122:0.39893717739908385):0.36816849588414824):0.17598138443481282):0.14959137952338508):0.9589999525800432):0.8996671531823299,((16:2.299338368595458,((((64:0.7607999310101552,91:0.7607999310101552):0.8545959192007833,(17:0.5890085483882422,137:0.5890085483882422):1.0263873018226963):0.39062690719883664,(73:1.5237120581375823,((8:0.9816598297586828,((152:0.2961985485757199,24:0.2961985485757199):0.04765363496945674,77:0.34385218354517666):0.6378076462135062):0.04985348744893836,93:1.0315133172076212):0.4921987409299611):0.48231069927219283):0.09172731966728831,(90:1.4399098113182494,76:1.4399098113182494):0.657840265758814):0.2015882915183944):0.2428542650497656,121:2.5421926336452234):0.40915290935857973):0.054513071592649176):1.3339562846319644):0.11603275123297419):0.397545726069394):0.08988108005659878):0.32807761395816826,((71:3.037377299698624,(95:2.4693478610031434,131:2.4693478610031434):0.5680294386954805):0.530732107287986,((105:2.3215818496873437,((148:1.0642226430938309,124:1.0642226430938309):0.6492332517032287,3:1.7134558947970595):0.6081259548902842):0.5948950473963954,(82:2.189554167954977,69:2.189554167954977):0.7269227291287623):0.6516325099028708):1.703242663558942):0.8736631446320056,(((46:2.2692158091714747,74:2.2692158091714747):0.9915457193256971,48:3.260761528497172):1.6656049258424828,(((115:1.94740994574707,((143:0.5688837080437518,116:0.5688837080437518):0.8776081109082011,(14:0.9676956506358936,7:0.9676956506358936):0.4787961683160593):0.500918126795117):0.7355927657428336,141:2.6830027114899035):1.2388988531934175,((4:2.420584254584555,72:2.420584254584555):0.4669191616565165,47:2.8875034162410715):1.0343981484422495):1.0044648896563335):1.2186487608379029):1.2834091861335937):0.5141216074865973,(((68:1.1735504450148586,75:1.1735504450148586):4.503058510957561,104:5.676608955972419):1.1537490598116342,118:6.8303580157840535):1.1121879930136949):1.037287153646341,(((44:4.29016884298505,39:4.29016884298505):0.6097204841394532,(144:2.8764127980779906,135:2.8764127980779906):2.023476529046513):2.0026663279080665,83:6.90255565503257):2.0772775074115195):0.4772619298695684,51:9.457095092313658):1.5433460037337667):0.6666319947554147):1.3953883599564794,((50:3.150447373961404,10:3.150447373961404):3.6537774519801767,110:6.8042248259415805):6.258236624817738):4.9014274790981;
tree new_tree7 = (((((65:4.026158211133331,((((132:1.0379813148533397,157:1.0379813148533397):0.4507429657534072,158:1.4887242806067469):1.0251337252057044,133:2.5138580058124513):0.28692994645980807,42:2.8007879522722594):1.2253702588610715):1.046399055068881,(((154:3.352672456177838,40:3.352672456177838):0.3215985207996801,27:3.674270976977518):1.1023250759563594,((((20:0.25510639288281517,107:0.25510639288281517):1.2886854018990141,((112:0.983019832346579,79:0.983019832346579):0.3627356070889217,(19:1.2084906979497727,41:1.2084906979497727):0.13726474148572798):0.19803635534632869):0.8512071222372617,(145:1.2368258852258838,(125:0.7206274190391431,38:0.7206274190391431):0.5161984661867407):1.1581730317932073):1.5966010961870252,(((5:1.5488319772165267,((97:0.7084252081469162,120:0.7084252081469162):0.3603917161892871,113:1.0688169243362033):0.4800150528803233):0.7886007154539816,(149:0.23994862628984745,155:0.23994862628984745):2.0974840663806606):0.6305154091202074,((78:2.719524478341155,119:2.719524478341155):0.1912969932021289,89:2.910821471543284):0.05712663024743181):1.0236519114154006):0.7849960397277611):0.2959612132683347):3.902303060948496,(((60:0.5119942737953216,61:0.5119942737953216):0.5335707992067564,62:1.045565073002078):3.350430024331329,(45:3.4740185681643942,(((109:2.090425153325348,((31:0.5496674087297033,(150:0.26606753706113095,123:0.26606753706113095):0.28359987166857237):0.19414382144127906,53:0.7438112301709824):1.346613923154366):0.5831719345117303,(56:1.2255449698255,(58:0.6170141541270783,2:0.6170141541270783):0.6085308156984218):1.4480521180115784):0.5791255353046778,(((6:0.8656469735803646,136:0.8656469735803646):0.29350012130519365,23:1.1591470948855582):0.8952821192350673,(66:1.3514651099686765,(101:0.7948408585674684,49:0.7948408585674684):0.5566242514012081):0.702964104151949):1.1982934090211308):0.22129594502263794):0.921976529169013):4.578865229817301):2.6077016836718894,(((151:0.8828676301106104,(57:0.6054338170067199,9:0.6054338170067199):0.2774338131038905):8.06006115770624,(((35:4.550269510150062,33:4.550269510150062):1.6304397174673921,34:6.180709227617454):1.5851749800038348,140:7.765884207621289):1.1770445801955614):1.86340701842059,(((((((54:2.847085167625647,88:2.847085167625647):1.6443995038644785,(13:4.224257368391197,81:4.224257368391197):0.2672273030989283):2.050012552900826,(25:5.70446977489955,((((((11:2.9647929858568567,((138:1.2909426729824978,36:1.2909426729824978):0.522739723172505,63:1.8136823961550028):1.1511105897018539):0.27489889113621224,30:3.239691876993069):0.2660770042881464,29:3.5057688812812153):0.14705986828561812,28:3.6528287495668335):0.3418367436841323,(((((100:0.9224962758384387,22:0.9224962758384387):1.7540048504955694,(96:1.8736754278686862,84:1.8736754278686862):0.8028256984653219):0.47458673198923984,((((103:0.388212859613359,55:0.388212859613359):0.6004231052854199,21:0.9886359648987788):0.04580592272581474,(114:0.9766165281515691,(156:0.9533891706682427,26:0.9533891706682427):0.023227357483326383):0.057825359473024474):0.1936898035776624,85:1.228131691202256):1.922956167120992):0.09456290994721739,(99:2.9104533872975287,98:2.9104533872975287):0.3351973809729367):0.4239954318049399,((87:0.9239929923197591,92:0.9239929923197591):2.7126263493390916,((18:1.5700746240155123,153:1.5700746240155123):1.2707382687575615,129:2.840812892773074):0.7958064488857768):0.03302685841655473):0.32501929317556044):0.613994492954224,(((1:0.7661456839081165,43:0.7661456839081165):1.8449445329175878,111:2.6110902168257044):1.6250135538212365,(126:2.2024191171621474,((70:1.0049739091188206,142:1.0049739091188206):0.9128505802889326,(59:1.0779218918024758,(94:0.2470737757825116,37:0.2470737757825116):0.8308481160199641):0.8399025976052774):0.28459462775439426):2.0336846534847934):0.3725562155582489):1.0958097886943605):0.8370274494914014):1.4232483693651252,(((((((90:0.5688403235491544,76:0.5688403235491544):1.1236394690921556,(73:1.4457122536386369,((8:1.2123111957311725,(77:1.0493289748833858,(24:0.3404342673649854,152:0.3404342673649854):0.7088947075184004):0.16298222084778669):0.13437105979276565,93:1.3466822555239382):0.0990299981146987):0.24676753900267312):0.14123488786512706,(((32:1.3635861816067572,16:1.3635861816067572):0.296509475658677,121:1.6600956572654342):0.020458111374909826,((64:0.9714809533639579,91:0.9714809533639579):0.16786060450524776,(137:0.7462949384224207,17:0.7462949384224207):0.393046619446785):0.5412122107711383):0.15316091186609304):0.12991464860317636,(106:1.8839703186032484,((127:0.7984571073351802,134:0.7984571073351802):0.7636900179757901,((((139:0.4879074748586065,117:0.4879074748586065):0.18391519538305034,12:0.6718226702416569):0.03736474727924877,(122:0.6070410508638939,(86:0.5227498803355914,130:0.5227498803355914):0.08429117052830248):0.10214636665701171):0.42701465194400345,147:1.136202069464909):0.4259450558460611):0.32182319329227815):0.07965901050636504):0.14734785745176326,52:2.1109771865613767):0.8268303661712078,146:2.9378075527325844):3.4553870132316273,((((102:2.181796453170811,(128:1.7490176192698612,15:1.7490176192698612):0.43277883390094973):2.666874779510976,(95:3.9072991177132907,((67:2.878313736212583,108:2.878313736212583):0.6473362684157191,(131:3.452898419331635,((105:2.419589669550413,(71:2.364456671239658,((148:0.9661963743330669,124:0.9661963743330669):0.6794087211365402,3:1.645605095469607):0.7188515757700511):0.05513299831075491):0.3332730278103022,(82:2.010075470323639,69:2.010075470323639):0.7427872270370761):0.7000357219709197):0.07275158529666692):0.38164911308498883):0.9413721149684964):0.048981557222267824,(((((143:1.765013619664588,116:1.765013619664588):0.6241775729281744,(14:0.3515490814030567,7:0.3515490814030567):2.037642111189706):0.23151345474777285,115:2.6207046473405353):0.4886884403346259,141:3.109393087675161):1.523481637870245,((4:2.7497618201254475,72:2.7497618201254475):0.5562801190094757,47:3.306041939134923):1.326832786410483):0.2647780643586488):1.273741935385316,(80:6.113503333878008,((48:0.38049368284487545,74:0.38049368284487545):1.6645481379566618,46:2.0450418208015373):4.06846151307647):0.05789139141136346):0.2217998406748407):1.5715510277918652):0.9171448547455912,(((68:1.6598092757637783,75:1.6598092757637783):4.182973429139205,104:5.842782704902983):0.7618325482574058,118:6.6046152531603886):2.2772751953412795):1.0100984989378556,((((44:2.2905797453857137,39:2.2905797453857137):0.23694000569092255,135:2.5275197510766363):0.9750657446150974,144:3.5025854956917337):1.6972503552019482,83:5.199835850893682):4.692153096545842):0.38689460450415325,51:10.278883551943677):0.5274522542937632):0.7762262045851571):2.4459815281839994,((50:2.5193812097876926,10:2.5193812097876926):3.1118945467897254,110:5.631275756577418):8.397267782429179):4.8428380703329;
tree new_tree8 = ((((151:1.3077015626074604,(57:0.38650462747209147,9:0.38650462747209147):0.9211969351353689):6.600163525188265,(((35:4.369940217484786,33:4.369940217484786):1.9447128023322744,34:6.314653019817061):0.8370151332346669,140:7.151668153051728):0.756196934743997):3.5430529485304865,(((((154:0.9564487764416733,40:0.9564487764416733):0.3297461672823051,27:1.2861949437239784):4.801437788726851,((65:3.99590190157951,((((157:0.45895417951714607,158:0.45895417951714607):0.3796378348559178,132:0.8385920143730639):0.30072682230308057,133:1.1393188366761444):0.41261982702069067,42:1.551938663696835):2.443963237882675):0.9252709269839161,(((((97:1.5175648722791328,120:1.5175648722791328):0.6667217488840647,113:2.1842866211631975):0.8545188583576158,((149:0.44460513701139404,155:0.44460513701139404):1.794714094347531,5:2.239319231358925):0.7994862481618883):0.6684542699641627,((119:2.4819967124837756,78:2.4819967124837756):0.7748070203811688,89:3.2568037328649444):0.45045601662003154):0.8293745018454768,(((20:0.4408752207383489,107:0.4408752207383489):1.3227085526636182,((41:0.5942589158495254,(112:0.20035550127654883,19:0.20035550127654883):0.39390341457297656):0.1576339815710993,79:0.7518928974206247):1.0116908759813423):0.5051418930997165,(145:1.4330254488413532,(125:0.9040941933753801,38:0.9040941933753801):0.5289312554659731):0.8357002176603303):2.2679085848287692):0.38453857723297347):1.1664599038874028):3.55554728889292,(((60:0.5160088510387398,61:0.5160088510387398):0.47873731136172026,62:0.9947461624004601):4.021050182054011,((45:2.924155460108422,((56:1.840338138341125,(58:0.7225673776447408,2:0.7225673776447408):1.1177707606963843):0.9220316335357388,((53:1.4097301040365418,((123:0.14272940644575652,150:0.14272940644575652):0.882810575921156,31:1.0255399823669125):0.3841901216696293):0.6872247840232606,109:2.0969548880598023):0.6654148838170615):0.16178568823155803):0.007465225954596644,(((6:1.5384497707970834,136:1.5384497707970834):0.5587196754646149,23:2.0971694462616983):0.13600663958507386,(66:1.9410220088847667,(101:1.377112368454828,49:1.377112368454828):0.5639096404299386):0.29215407696200546):0.6984446002162463):2.0841756583914526):4.627383676889278):1.0745664271273352,(((((((25:4.8618993592084445,(((((87:1.3753535694260006,92:1.3753535694260006):1.6433797040232845,(((99:2.093759839364696,98:2.093759839364696):0.28254619198355657,(156:1.2352511516386113,((((103:0.05169658446076767,55:0.05169658446076767):0.37973755182278973,21:0.4314341362835574):0.39744826935691524,(26:0.5859957007765768,85:0.5859957007765768):0.24288670486389585):0.37922919228086527,114:1.208111597921338):0.02713955371727339):1.1410548797096411):0.2256092792147122,((96:1.7143414939120156,84:1.7143414939120156):0.13112672231751876,(22:1.1152736430485644,100:1.1152736430485644):0.73019457318097):0.7564470943334303):0.41681796288632045):0.5512248136767557,(((129:1.6700741084882813,153:1.6700741084882813):0.3648731821514326,18:2.034947290639714):1.255501194358617,((((138:1.6369336365307545,36:1.6369336365307545):0.27991859758072124,63:1.9168522341114758):1.0891339788402747,(11:2.479170252560696,30:2.479170252560696):0.5268159603910547):0.19085828184951437,29:3.196844494801265):0.093603990197066):0.2795096021277099):0.5810022931077099,28:4.150960380233751):0.40458724470518437,(((1:1.55227117458412,43:1.55227117458412):1.2512433911090912,111:2.8035145656932112):1.0637927870222992,(126:1.694563771183185,(((70:1.0195717193553957,142:1.0195717193553957):0.3891444478262971,59:1.4087161671816928):0.14104123759601261,(94:0.20030799963775198,37:0.20030799963775198):1.3494494051399535):0.1448063664054795):2.1727435815323255):0.6882402722234247):0.30635173426950946):0.6255421715146827,81:5.487441530723127):0.07356576089211497,((54:2.86203021402155,88:2.86203021402155):2.476016886933692,13:5.338047100955242):0.22296019066000028):1.3012471201529845,(80:6.240516767093626,((((95:5.040093849710111,(102:2.499211765184173,(128:0.7837997770635613,15:0.7837997770635613):1.715411988120612):2.5408820845259377):0.14637281009509717,146:5.186466659805208):0.5185103723725639,((((105:2.1862418713477356,3:2.1862418713477356):0.19295513486310956,(67:1.5201064696707576,108:1.5201064696707576):0.8590905365400876):1.4795992728857454,(131:3.7139838072526197,((148:1.470892943168908,124:1.470892943168908):1.7098894954568724,(82:1.785468260147271,69:1.785468260147271):1.3953141784785095):0.5332013686268393):0.14481247184397095):1.8195179485566881,((46:1.7216848415479944,(74:0.6331755713481741,48:0.6331755713481741):1.0885092701998202):1.5145912812206033,((106:1.9700120528756417,((134:0.6367396964522757,127:0.6367396964522757):0.7733426832695399,((12:0.8462970383346692,147:0.8462970383346692):0.3127133146369271,((122:0.9060958832265803,(117:0.4522246383307329,139:0.4522246383307329):0.4538712448958474):0.13231801324260106,(130:0.8809233392203364,86:0.8809233392203364):0.15749055724884498):0.1205964565024149):0.25107202675021933):0.5599296731538261):0.6424194266633854,(((((93:0.8040243388754043,(73:0.780563686288927,(24:0.667880769937684,(77:0.615281146177213,152:0.615281146177213):0.052599623760471004):0.11268291635124306):0.023460652586477226):0.2880785048314103,8:1.0921028437068145):0.9096190405783002,(((90:0.5948986738917793,76:0.5948986738917793):0.8596084549134096,121:1.454507128805189):0.5427439639923821,(32:1.009451223075461,16:1.009451223075461):0.98779986972211):0.004470791487543702):0.08086377346797269,((137:1.073079798741822,(64:0.6744476935601412,91:0.6744476935601412):0.3986321051816807):0.09989239789506144,17:1.1729721966368833):0.9096134611162041):0.4600837403702305,52:2.542669398123318):0.06976208141570917):0.6238446432295706):2.442038104884681):0.02666280452449321):0.32848044214781424,(71:5.252795063799672,((141:2.8691896134282167,(115:2.3553146853049776,((14:1.4473785481484662,7:1.4473785481484662):0.34625521449917596,(143:0.9458583678270813,116:0.9458583678270813):0.8477753948205609):0.5616809226573354):0.5138749281232391):1.5173660959136268,((47:2.501721021975729,4:2.501721021975729):0.15531959050638644,72:2.6570406124821155):1.729515096859728):0.8662393544578286):0.7806624105259141):0.20705929276804014):0.6217376446746004):0.687190618200777,(((68:1.5701814851797693,75:1.5701814851797693):3.2912282364309444,104:4.8614097216107135):1.3052507796314128,118:6.166660501242126):1.3827845287268774):0.5562011734275245,(((144:2.753170083821073,135:2.753170083821073):1.1073395850470664,(44:1.7778596045467707,39:1.7778596045467707):2.082650064321369):2.4205607836154273,83:6.281070452483567):1.8245757509129614):0.5400897520405419,51:8.64573595543707):2.072010493034014):0.7331715878551268):1.5537635635127245,((50:3.4237016963494744,10:3.4237016963494744):2.536839669569046,110:5.9605413659185205):7.044140233920415):2.85900177852768;
tree new_tree9 = ((((151:2.375772991438707,(57:1.898736215883457,9:1.898736215883457):0.47703677555525004):4.605309722993525,(((35:4.217639604203416,33:4.217639604203416):0.7881688254773618,34:5.005808429680778):0.6428824067155654,140:5.6486908363963435):1.3323918780358888):3.870755027589408,((((((44:2.1590207810346453,39:2.1590207810346453):0.9208884051709805,135:3.079909186205626):0.10095380773939544,144:3.1808629939450213):1.9893550473259327,83:5.170218041270954):4.323891734265522,((((68:0.7535156239758145,75:0.7535156239758145):2.2692541930183276,104:3.022769816994142):2.1097786059105106,118:5.1325484229046525):4.006928073002519,((72:7.106088858329359,((141:4.506159219174066,51:4.506159219174066):0.03639627038944848,(((143:0.34998056240943815,116:0.34998056240943815):1.3038934794182775,(14:1.5309545573237449,7:1.5309545573237449):0.12291948450397072):0.9120876059421734,115:2.565961647769889):1.9765938417936253):2.563533368765845):0.7235031155919076,((((((82:2.0598964785108533,69:2.0598964785108533):2.7603315596641043,(148:2.7243456003478776,124:2.7243456003478776):2.09588243782708):0.08516175524877223,((105:3.590244020816948,3:3.590244020816948):0.8196272494978998,(67:2.676547825671147,108:2.676547825671147):1.733323444643701):0.4955185231088821):0.05628986413697046,131:4.9616796575607):0.7556163638919671,(((80:5.1605191007833495,71:5.1605191007833495):0.21179126650729518,((48:1.579290838536024,46:1.579290838536024):1.1025318921518874,74:2.6818227306879114):2.6904876366027333):0.32286190563014294,(((146:1.7085299099738314,4:1.7085299099738314):2.3716078916305965,((47:1.917326750491515,95:1.917326750491515):1.9793574733527264,(102:2.279624081784942,(128:0.6248477860934664,15:0.6248477860934664):1.6547762956914758):1.6170601420592994):0.18345357776018645):0.0747489898461895,(((((121:1.4120586433147981,(32:0.8316433788364108,16:0.8316433788364108):0.5804152644783873):0.5472715436634359,(((137:0.8713128858653504,17:0.8713128858653504):0.5439279620004936,(64:1.092400110559393,91:1.092400110559393):0.322840737306451):0.5065556240324682,(90:0.9360455359623301,76:0.9360455359623301):0.9857509359359822):0.03753371507992176):0.010900384895327297,((8:1.3606247808959333,(93:0.7765204785020543,((152:0.5874141382402446,24:0.5874141382402446):0.006670161639783068,77:0.5940842998800276):0.18243617862202666):0.584104302393879):0.18654322804039625,73:1.5471680089363296):0.42306256293723177):1.3022209485962333,(106:1.8794915076493273,((134:0.4925305828251529,127:0.4925305828251529):1.039034493510343,((147:1.4193907101331602,12:1.4193907101331602):0.0030442722274148792,((122:0.9589568025417435,(139:0.8087229239968714,117:0.8087229239968714):0.15023387854487213):0.35977790362808826,(130:0.6677971101229796,86:0.6677971101229796):0.6509375960468522):0.10370027619074329):0.1091300939749209):0.3479264313138313):1.3929600128204673):0.4491695724428717,52:3.7216210929126663):0.43326569853795105):1.5402854814701703):0.022123748531879706):1.2159181215359967,((13:6.167497616405023,(81:5.803564190508888,(54:4.018068736785671,88:4.018068736785671):1.7854954537232173):0.36393342589613464):0.2868169268324472,(25:6.196798554875706,((((87:1.326903197819853,92:1.326903197819853):2.5378622970273867,((96:1.6771631430973553,84:1.6771631430973553):1.9010090196787435,((99:2.727423287082439,98:2.727423287082439):0.6541162860699155,(156:2.129458053950582,((26:1.1237764728725839,(85:0.7026407607656625,((114:0.5900855945366626,21:0.5900855945366626):0.06055790610275347,(103:0.26005863579405747,55:0.26005863579405747):0.39058486484535865):0.05199726012624639):0.42113571210692136):0.53576317179001,(22:0.3569214306908377,100:0.3569214306908377):1.3026182139717561):0.469918409287988):1.2520815192017727):0.1966325896237442):0.2865933320711411):0.14481461975902388,(28:3.8286796190695895,(30:3.141461350908461,(((153:0.7783941791397012,129:0.7783941791397012):0.5807936957670378,18:1.359187874906739):1.7324229106582196,(29:2.648719345754988,(11:2.308277042917011,((138:1.3337687785810424,36:1.3337687785810424):0.4527884897758905,63:1.7865572683569328):0.5217197745600783):0.34044230283797683):0.4428914398099706):0.04985056534350241):0.6872182681611285):0.1809004955366742):1.6635760345956072,(((1:0.9031104089240927,43:0.9031104089240927):1.742421033971545,111:2.6455314428956376):2.7061450481817966,(126:3.316062434573775,((59:2.1356605303232272,(94:0.4217582157178873,37:0.4217582157178873):1.71390231460534):0.480699427439903,(70:2.038666332529309,142:2.038666332529309):0.5776936252338212):0.6997024768106446):2.0356140565036593):0.3214796581244368):0.5236424056738347):0.2575159883617646):0.4788995997511938):0.8963778309326029):1.3098845219859045):0.35463327962930435):0.9903148688232868,((((65:4.830448622771428,((((132:0.9324044277217275,158:0.9324044277217275):0.508393088373993,157:1.4407975160957205):0.6446022344341518,133:2.0853997505298723):0.42193255971823707,42:2.5073323102481093):2.3231163125233185):0.5696120258699109,(((5:3.166580134235534,((149:0.008960109029156888,155:0.008960109029156888):3.136043907630623,((97:0.30152976627915795,120:0.30152976627915795):0.7492393961372904,113:1.0507691624164484):2.0942348542433313):0.02157611757575406):0.4410660795091297,((78:1.9905005259785955,119:1.9905005259785955):0.6970394643742142,89:2.6875399903528097):0.920106223391854):1.2785410776585797,(((20:1.5240942443213263,107:1.5240942443213263):0.6612915554462926,(79:0.5239990677066785,((41:0.35570948792733126,112:0.35570948792733126):0.12671431612730816,19:0.4824238040546394):0.04157526365203906):1.6613867320609406):1.20852556760373,(145:0.9239898368093152,(125:0.46455771618149433,38:0.46455771618149433):0.4594321206278209):2.4699215305620337):1.4922759240318944):0.5138733572380954):0.42989953510027146,(27:2.498921318720873,(40:1.7202135888957308,154:1.7202135888957308):0.7787077298251421):3.331038865020737):3.6154570716026786,(((62:0.042799296458456704,60:0.042799296458456704):1.5936631620495394,61:1.636462458507996):4.501076806191033,(((66:2.1160715310349505,(101:1.9839795144805905,49:1.9839795144805905):0.13209201655435998):0.5562802073099498,((6:1.699645270524832,136:1.699645270524832):0.8779456350143635,23:2.5775909055391955):0.0947608328057048):1.9781771807219806,(45:4.2604008797084925,((109:2.1737720619343324,(((53:0.81533864593706,150:0.81533864593706):0.5507193285082659,123:1.3660579744453258):0.2251871640081038,31:1.5912451384534296):0.5825269234809027):1.5245270219913514,(56:3.2159359166672323,(58:1.453691840304493,2:1.453691840304493):1.7622440763627394):0.4823631672584514):0.5621017957828087):0.39012803935838836):1.4870103456321484):3.3078779906452596):1.0390073890154738):0.3674130976618777):1.2786905337382404,((50:3.886521835074792,10:3.886521835074792):1.6887730243716894,110:5.5752948594464815):6.555233416313399):3.8789181851255;
tree new_tree10 = (((((((144:2.7728688940141004,135:2.7728688940141004):1.1743143800852556,(44:1.568883241020219,39:1.568883241020219):2.378300033079137):2.1767968050329283,83:6.123980079132284):2.9518650734724723,((((68:0.767883696339766,75:0.767883696339766):3.3941335419366667,104:4.162017238276433):2.2352869902551697,118:6.397304228531603):2.4586260821623185,((((((((((106:2.3227904256952066,((134:0.8471321518753521,127:0.8471321518753521):1.308529438937073,(((12:1.274456421790488,147:1.274456421790488):0.2854822393047307,(130:1.0567953456091586,86:1.0567953456091586):0.5031433154860601):0.022018846323813124,(139:0.9069940540690321,(117:0.46163739706198337,122:0.46163739706198337):0.44535665700704874):0.6749634533499996):0.5737040833933933):0.16712883488278152):0.16174405476095632,((((90:1.9344462541109724,76:1.9344462541109724):0.1134332657969177,(121:1.4848132094913329,(32:1.1723621988620752,16:1.1723621988620752):0.31245101062925773):0.5630663104165572):0.06223619963752025,((64:0.8619283052434262,91:0.8619283052434262):0.8078225614031657,(137:0.8483694914468499,17:0.8483694914468499):0.821381375199742):0.44036485289881844):0.04938795313175692,((8:1.7060127716820574,(93:1.3403982426089576,((24:1.1551674550220956,152:1.1551674550220956):0.004494934301764841,77:1.1596623893238605):0.18073585328509711):0.3656145290730999):0.1408023513293557,73:1.8468151230114132):0.3126885496657541):0.3250308077789956):0.7835842166266129,52:3.268118697082776):0.7450205090301099,80:4.013139206112886):0.22754102908718288,(95:3.996340364396171,(4:3.4031305856271388,(102:1.7546014716185665,(128:1.2395887319229113,15:1.2395887319229113):0.5150127396956552):1.6485291140085723):0.5932097787690322):0.24433987080389752):0.004451806359865529,((74:0.7865927076578131,146:0.7865927076578131):3.283334729580261,71:4.069927437238074):0.17520460432186002):1.2872373465750453,(48:3.833615387209246,46:3.833615387209246):1.6987540009257334):0.08702001022464145,((82:4.191608151529978,69:4.191608151529978):0.7157044789777443,(131:4.661133710977904,((105:3.5941510556921212,(67:2.2532837472299247,108:2.2532837472299247):1.3408673084621965):0.7835966384948305,((148:2.630294763019196,(47:1.4434009566861217,124:1.4434009566861217):1.1868938063330743):1.3279427372884283,3:3.9582375003076242):0.41951019387932753):0.2833860167909519):0.24617891952981896):0.7120767678518982):1.9100500417939923,(((54:3.9111091967039116,88:3.9111091967039116):2.517423704231076,(13:5.463414526781659,81:5.463414526781659):0.9651183741533282):0.16018939261443244,(25:6.061559132783065,((((((98:2.639583183357342,99:2.639583183357342):0.6714139444008467,((96:2.124859418322395,84:2.124859418322395):1.0825113469166494,((((114:0.4236589234694706,100:0.4236589234694706):0.17695319781155566,22:0.6006121212810263):0.9322083029175485,156:1.5328204241985748):0.5944766372592876,((85:1.1613496487416162,(21:0.496392824381107,(103:0.10629491241012522,55:0.10629491241012522):0.39009791197098176):0.6649568243605092):0.08023115671232173,26:1.241580805453938):0.8857162560039245):1.0800737037811823):0.10362636251914426):0.2520846666016223,(87:2.250259163041421,92:2.250259163041421):1.3128226313183902):0.7854920703075745,((((11:2.674882763422369,((138:0.5223958417962006,63:0.5223958417962006):0.8429423713804599,36:1.3653382131766605):1.3095445502457086):0.5635046350125794,30:3.2383873984349485):0.19975843888039257,29:3.438145837315341):0.327123388845318,(18:2.2727599994604737,(129:1.0120535722168027,153:1.0120535722168027):1.260706427243671):1.4925092267001854):0.5833046385067266):0.13022282348541303,28:4.478796688152799):0.961242282563826,(((1:1.0889236303651972,43:1.0889236303651972):1.87473693843515,111:2.9636605688003472):1.96905093386599,(126:3.31829721761366,(((94:0.5503052994808708,37:0.5503052994808708):2.189290855020018,(70:1.6616335828572242,142:1.6616335828572242):1.0779625716436645):0.27459019953926056,59:3.0141863540401492):0.3041108635735106):1.6144142850526775):0.5073274680502875):0.6215201620664406):0.5271631607663547):0.940717146604193):0.4596128792318943,(72:7.206036234152167,((((14:1.2060479285445789,7:1.2060479285445789):0.93941915132543,(143:0.7871837050935921,116:0.7871837050935921):1.3582833747764167):1.1793049639526547,115:3.3247720438226636):1.3254321182889819,(141:4.254740916406367,51:4.254740916406367):0.3954632457052787):2.5558320720405217):0.7830160852333403):0.8668779913084137):0.21991484191083543):2.208464028918387,(((((((20:1.2986656747939493,107:1.2986656747939493):0.695619600743193,((79:0.776990187049275,112:0.776990187049275):0.10869693188909535,(19:0.2976226937917397,41:0.2976226937917397):0.5880644251466307):1.108598156598772):1.2469265956167248,(145:2.31608779542182,(125:2.054324794663301,38:2.054324794663301):0.26176300075851877):0.9251240757320471):3.2311054956834733,(((5:1.9328136994205045,((97:1.011402142058118,120:1.011402142058118):0.24713578335966946,113:1.2585379254177875):0.674275774002717):1.8538303527034912,(149:0.6306017357922824,155:0.6306017357922824):3.156042316331713):1.124785711966724,((119:3.0339349913000038,89:3.0339349913000038):0.17498711955363566,78:3.2089221108536394):1.7025076532370802):1.5608876027466208):0.18340675588654864,(65:5.610820906504336,(((158:0.4740746511089042,133:0.4740746511089042):2.4539765373728435,(157:1.8529180918214139,132:1.8529180918214139):1.0751330966603336):0.4835637357742226,42:3.41161492425597):2.199205982248366):1.044903216219553):1.375911782345824,(27:3.3917679399146903,(40:3.0056956925480045,154:3.0056956925480045):0.3860722473666858):4.639867965155023):1.8351795015778052,(((61:0.34864021472562984,60:0.34864021472562984):1.422168944244873,62:1.7708091589705028):4.947926323072576,((((53:1.250924403952303,(31:0.713439484002144,(123:0.2521803258079,150:0.2521803258079):0.46125915819424396):0.5374849199501591):0.11046448025111921,109:1.3613888842034223):0.8719600479392757,(56:1.4272643084666883,(58:0.8795601573313048,2:0.8795601573313048):0.5477041511353835):0.8060846236760097):1.589946992128895,(45:3.514978106674994,((66:2.73304670970011,(101:1.9504782486885213,49:1.9504782486885213):0.7825684610115888):0.6130894878652251,(23:1.7955225390972196,(6:1.4134847943991682,136:1.4134847943991682):0.3820377446980514):1.5506136584681156):0.16884190910965868):0.30831781759659904):2.895439557771486):3.1480799246044393):1.4174937748756253):0.3169284734325153,(((9:0.324526690811291,57:0.324526690811291):3.0063060298269497,151:3.3308327206382407):3.4079303595907913,(((35:2.8915894675829605,33:2.8915894675829605):1.4777310743609506,34:4.369320541943911):0.26547507579413665,140:4.634795617738048):2.103967462490984):4.862474574726627):2.5324096546152557,((50:5.484115177721395,10:5.484115177721395):4.231337832542498,110:9.715453010263893):4.418194299307022):1.88235161186317;
tree new_tree11 = (((((((144:2.0834188138561736,135:2.0834188138561736):2.2796005834621207,(44:2.725831896200603,39:2.725831896200603):1.6371875011176913):1.9093748065677305,83:6.272394203886025):2.199885528559994,(72:7.638175216286553,(((((81:4.742199898802579,((54:2.444577963087652,88:2.444577963087652):1.5223315926752616,13:3.9669095557629137):0.7752903430396656):0.5030411818123675,(25:4.86221083521801,((((((30:1.787613443125349,11:1.787613443125349):0.13896193330822415,((138:0.9679885741023002,36:0.9679885741023002):0.3529299168067208,63:1.320918490909021):0.6056568855245521):1.3040114622195762,29:3.2305868386531493):0.11699158670513166,(153:2.793535888768385,(18:0.7451353472580393,129:0.7451353472580393):2.048400541510346):0.554042536589896):0.9973674928128342,(28:4.084259818372562,((((96:1.6353262240265094,(22:0.7495652681830784,100:0.7495652681830784):0.885760955843431):0.31730566667801474,84:1.9526318907045241):0.7609078360605466,((99:2.100815282803979,98:2.100815282803979):0.43816823073230715,((156:1.9154600810447169,114:1.9154600810447169):0.018436192330651746,((85:1.5264020139783965,26:1.5264020139783965):0.020620500155689836,(21:1.3604685879593181,(103:0.7907592522662967,55:0.7907592522662967):0.5697093356930214):0.18655392617476818):0.3868737592412823):0.6050872401609173):0.17455621322878478):0.36717435898482487,(87:1.4370893755343865,92:1.4370893755343865):1.643624710215509):1.0035457326226664):0.2606860997985532):0.3120061226562827,(((1:2.9420564169540144,43:2.9420564169540144):0.8590191500998445,111:3.801075567053859):0.4677665575123804,(126:3.928124722516699,(59:3.7916693168387896,((94:0.4923770474603575,37:0.4923770474603575):3.2381330129486665,(70:2.2343730788760756,142:2.2343730788760756):1.4961369815329486):0.061159256429765385):0.13645540567790926):0.3407174020495405):0.38810991626115854):0.20525879439061168):0.3830302453969372):0.9954319482096299,(((68:1.2799623023978937,75:1.2799623023978937):1.8293358432157203,104:3.109298145613614):1.1217795073230419,118:4.231077652936656):2.009595375887921):0.4468917941117274,(((((3:3.045180869044371,105:3.045180869044371):0.8969260718506522,(67:2.7388880643049163,108:2.7388880643049163):1.2032188765901068):0.3973338448773944,((148:2.802812466036963,(47:0.9107268979436769,124:0.9107268979436769):1.8920855680932862):1.1710708204085805,(131:3.823070515229535,(82:2.5331408138324214,69:2.5331408138324214):1.2899297013971136):0.15081277121600856):0.365557499326874):0.9983308075022634,((95:3.4580817215936652,(146:2.3516108730679632,(74:0.43227842126151944,4:0.43227842126151944):1.9193324518064439):1.106470848525702):1.3694814100579804,((102:3.2921013805676536,(128:1.7388906398341177,15:1.7388906398341177):1.5532107407335358):1.3157838685917378,(71:3.641368698825612,(52:2.6823846481370164,((80:2.2684700461902096,((((90:1.1964274077315675,76:1.1964274077315675):0.7846625944605141,(32:1.3417685683383818,16:1.3417685683383818):0.6393214338536999):0.09427730828586878,121:2.0753673104779504):0.08460628913923696,(((8:1.5533311766283409,((24:1.1344020526863834,77:1.1344020526863834):0.15948969046265127,152:1.2938917431490347):0.2594394334793062):0.13431354604563994,(93:0.7273174533601121,73:0.7273174533601121):0.9603272693138687):0.3538232962948853,(17:1.1792844696023104,((64:0.8483245168663001,91:0.8483245168663001):0.3306567036732573,137:1.1789812205395573):3.0324906275303043E-4):0.8621835493665557):0.11850558064832128):0.10849644657302226):0.1168365970786942,(((134:0.27092175862355833,127:0.27092175862355833):0.9732618640278234,((12:0.9537783746973032,((86:0.41151707054687053,130:0.41151707054687053):0.36570293402145354,((139:0.6022952207659745,117:0.6022952207659745):0.01990801037712353,122:0.6222032311430981):0.15501677342522602):0.17655837012897913):0.024057969575275284,147:0.9778363442725785):0.26634727837880334):0.2142408855218032,106:1.458424508173185):0.9268821350957188):0.29707800486811253):0.9589840506885956):0.9665165503337794):0.21967788249225428):0.5102084616230353):0.168639076295233,(48:2.773541840684154,46:2.773541840684154):2.73286882888576):1.18115415336639):0.731485552348353,((115:2.948826123595065,((14:1.2912307635145166,7:1.2912307635145166):0.24286391445044453,(143:1.1501967915188365,116:1.1501967915188365):0.38389788644612466):1.4147314456301037):0.47420580397874845,(51:2.7581312923818073,141:2.7581312923818073):0.6649006351920059):3.996018447710844):0.21912484100189555):0.8341045161594662):1.4867390871632828,(((27:5.193911962981879,(40:2.0718560061556013,154:2.0718560061556013):3.122055956826278):0.833408996223648,(((((149:0.600260149233197,155:0.600260149233197):1.8283157673741832,(((97:0.3734416192504586,120:0.3734416192504586):0.5292403194541399,113:0.9026819387045985):1.0001928329818828,5:1.9028747716864811):0.525701144920899):1.1100149764085918,((119:1.3129370947463643,78:1.3129370947463643):1.7010106154763256,89:3.01394771022269):0.524643182793282):1.3506144897473615,(((20:1.3097487038729465,107:1.3097487038729465):1.0328516172055457,(79:1.0441862365403176,(19:1.0215439325193811,(41:0.009964391964707763,112:0.009964391964707763):1.0115795405546735):0.022642304020936477):1.2984140845381746):0.8264394935725963,(145:2.683335164102356,(125:0.43510500947089376,38:0.43510500947089376):2.2482301546314623):0.48570465054873235):1.720165568112245):1.0057157515657202,(65:4.455278821977153,((133:1.5145284889531732,(132:0.3756986436146264,(157:0.3001747202869826,158:0.3001747202869826):0.0755239233276438):1.1388298453385468):0.37759299485637854,42:1.8921214838095517):2.563157338167601):1.4396423123519009):0.13239982487647328):2.1415330542921946,(((60:0.06493268651587632,61:0.06493268651587632):0.7783399275464714,62:0.8432726140623478):3.6827970360890165,(((66:3.317035756411826,(101:2.975902375821379,49:2.975902375821379):0.34113338059044684):0.17183067562475607,(23:3.258704879417472,(6:1.9928099951157756,136:1.9928099951157756):1.2658948843016964):0.23016155261910987):0.15639795218370844,(45:3.2383400874960184,(((((53:0.8134926413257116,31:0.8134926413257116):0.04602693138408953,150:0.8595195727098012):0.16840187918913385,123:1.027921451898935):1.158422058705218,(56:1.8272506911035005,(58:1.1604934316591582,2:1.1604934316591582):0.6667572594443423):0.35909281950065264):0.4669780514230051,109:2.653321562027158):0.5850185254688602):0.4069242967242719):0.8808052659310741):3.6427843633463572):1.79016480611158):0.22451601875031812,(((9:0.21308824883751246,57:0.21308824883751246):1.868496353739699,151:2.0815846025772116):4.283086942000304,(((35:2.876927325313027,33:2.876927325313027):0.703975540715637,34:3.580902866028664):0.6702727131176465,140:4.25117557914631):2.1134959654312055):3.818863293782104):0.9401191432356413,((50:3.425002108815237,10:3.425002108815237):3.725754538587492,110:7.150756647402729):3.972897334192532):3.0536575100685;
tree new_tree12 = (((((27:1.3324484547933761,(40:0.7180124435296009,154:0.7180124435296009):0.6144360112637752):4.272390402658935,(((((149:0.02484705274843277,155:0.02484705274843277):2.994234119035121,(((97:0.9493906344027555,120:0.9493906344027555):0.9386708116821457,113:1.8880614460849012):0.907033071908234,5:2.7950945179931352):0.22398665379041827):0.8903503347311474,(78:3.6088899359724635,(89:3.1228683397267485,119:3.1228683397267485):0.48602159624571506):0.3005415705422374):1.0631746690201904,(((20:0.7035984391998572,107:0.7035984391998572):1.3999449831036546,(79:0.9868344076785742,(41:0.4281107883065674,(112:0.025148522927632914,19:0.025148522927632914):0.4029622653789345):0.5587236193720069):1.1167090146249377):0.7180536696070998,(145:1.5840921501875007,(125:1.080586680151979,38:1.080586680151979):0.5035054700355217):1.237504941723111):2.1510090836242797):0.49260725995133114,(65:4.334359636032536,((133:1.3956022062702622,(157:1.1503061459759025,(132:0.7157575822964727,158:0.7157575822964727):0.43454856367942984):0.24529606029435969):0.8685945075029331,42:2.2641967137731953):2.0701629222593407):1.1308537994536865):0.1396254219660884):2.8536315428743766,(((61:0.13062925094052955,60:0.13062925094052955):1.1884592670691139,62:1.3190885180096434):4.644211038048608,((45:4.482385674137412,((66:3.2032062286067178,(101:2.184828115873642,49:2.184828115873642):1.018378112733076):0.7811498293284633,(23:2.1288968741394485,(6:1.523296347670187,136:1.523296347670187):0.6056005264692614):1.8554591837957326):0.4980296162022313):1.2174582912399465,((56:2.446467767658013,(58:1.6236312406237086,2:1.6236312406237086):0.8228365270343043):2.463889241321068,((53:1.7674714571992929,((150:0.5935689286048204,31:0.5935689286048204):0.37606507081778984,123:0.9696339994226102):0.7978374577766827):2.049528775861094,109:3.8170002330603867):1.0933567759186942):0.789486956398278):0.2634555906808931):2.4951708442684355):3.3240198931096696,((((9:0.5902575563401938,57:0.5902575563401938):1.5569438804626627,151:2.1472014368028565):5.709989636137626,(((35:3.6586378973448848,33:3.6586378973448848):1.0437559059624832,34:4.702393803307368):1.898948425988145,140:6.601342229295513):1.2558488436449693):3.2169437630865687,((((135:2.3126448410890417,144:2.3126448410890417):1.0279320095861304,(39:3.1795031260691586,44:3.1795031260691586):0.16107372460601344):2.8438007664571416,83:6.184377617132314):2.4724220283436233,((72:7.031760233336713,(((((143:1.2583589507878081,116:1.2583589507878081):0.1691518214720238,(14:0.7851721897649446,7:0.7851721897649446):0.6423385824948873):0.36941590101939004,115:1.796926673279222):0.7689686124914881,141:2.56589528577071):0.3496990153255699,51:2.91559430109628):4.116165932240433):1.3355434225917984,((((54:3.2819744527141985,88:3.2819744527141985):1.5747810215152525,(13:4.686404260398147,81:4.686404260398147):0.17035121383130392):1.0189309153329846,(25:5.438572026942279,((((29:3.890863826522131,(30:3.459689932555394,(11:3.2393491101181535,((138:1.4213740950317282,36:1.4213740950317282):1.2180762467990311,63:2.6394503418307593):0.5998987682873942):0.2203408224372403):0.43117389396673733):0.7011413136838129,28:4.592005140205944):0.012923028047302054,((87:2.194078499222375,92:2.194078499222375):2.1706166888367604,((129:1.3263155696353892,(153:0.3725764246334396,18:0.3725764246334396):0.9537391450019497):2.8155728291668933,(((96:2.1445232190323904,84:2.1445232190323904):0.4599540962652111,(22:0.7300375223474929,100:0.7300375223474929):1.8744397929501087):0.9711509883904612,((99:1.8886422798128724,98:1.8886422798128724):0.700288376812598,(156:2.189471321964873,(((21:0.824966466610107,114:0.824966466610107):0.015143021184467975,(103:0.11099130604542906,55:0.11099130604542906):0.7291181817491459):0.7631281307747093,(85:1.4974561854084856,26:1.4974561854084856):0.10578143316079869):0.5862337033955889):0.39945933466059724):0.9866976470625923):0.5662600951142198):0.22280678925685304):0.24023298019411055):0.34504919529445655,(((1:0.952278016682525,43:0.952278016682525):2.427282467496551,111:3.379560484179076):1.2503623152781334,(126:3.615291277980042,(59:3.5186420407905423,((94:0.23722233998880302,37:0.23722233998880302):2.627188664994736,(70:2.412669873795721,142:2.412669873795721):0.4517411311878181):0.6542310358070034):0.0966492371894998):1.0146315214771673):0.32005456409049327):0.4885946633945766):0.43711436262015635):1.805783708358434,((((68:0.483222391145809,75:0.483222391145809):2.999037779727325,104:3.482260170873134):1.6236702487155479,118:5.105930419588682):2.4589650388992492,((131:4.7921912056302824,(((82:3.336614587133595,69:3.336614587133595):1.124310071726704,((3:1.769798938059508,105:1.769798938059508):1.7245996087046005,(67:2.8496975432807603,108:2.8496975432807603):0.6447010034833482):0.9665261120961905):0.008696879945643943,(148:2.2497572763054188,(124:0.27133722166782076,47:0.27133722166782076):1.978420054637598):2.2198642625005243):0.3225696668243394):0.571260394396389,(((95:4.12406202007517,(80:4.037369510901957,((((121:3.1165356275534606,((32:0.7133873021907678,16:0.7133873021907678):2.041089875672091,((((8:1.5329073670344362,((24:0.5393824351428556,152:0.5393824351428556):0.046394795768865404,77:0.585777230911721):0.9471301361227152):0.2191724942464821,93:1.7520798612809183):0.40769310912598256,73:2.159772970406901):0.2050263746797314,((90:0.6718838525275372,76:0.6718838525275372):1.663656153128593,((17:0.30965004479470487,137:0.30965004479470487):1.5793544147117977,(91:1.4276891536748693,64:1.4276891536748693):0.46131530583163327):0.44653554614962765):0.029259339430502074):0.3896778327762269):0.3620584496906014):0.21644361629447806,(((134:0.3911007452874834,127:0.3911007452874834):1.6155322845001914,((((139:0.47065712233157453,117:0.47065712233157453):0.3484140798803531,122:0.8190712022119276):0.19107307159329034,(130:0.7462865874334491,86:0.7462865874334491):0.2638576863717689):0.13810737170494947,(147:0.9925704414501253,12:0.9925704414501253):0.15568120406004216):0.8583813842775074):0.6372633333655449,106:2.6438963631532197):0.6890828806947189):0.11956635802664861,52:3.4525456018745873):0.3757682053838707,71:3.828313807258458):0.20905570364349924):0.08669250917321314):0.10558074333821743,(102:2.9538890216613525,(128:0.6976930213802811,15:0.6976930213802811):2.2561960002810713):1.2757537417520353):0.10117607373851545,(146:4.283768378368015,((74:0.339100170972457,4:0.339100170972457):3.738642633019733,(48:2.2137985329735757,46:2.2137985329735757):1.8639442710186143):0.20602557437582547):0.047050458783887805):1.0326327628747682):2.2014438584612597):0.11657463943293855):0.6858335580076416):0.28949598954742584):2.417335190551114):0.708355457409306):1.4009653904424937,((50:2.703452305155522,10:2.703452305155522):2.1922632666019193,110:4.895715571757441):8.287740112121408):2.63249691356578;
tree new_tree13 = (((((((44:3.377636701971683,39:3.377636701971683):0.3053631389318219,(144:2.1796249812073554,135:2.1796249812073554):1.5033748596961494):4.633142580989506,83:8.31614242189301):1.18694844657246,((((((68:2.3091859294970813,75:2.3091859294970813):1.6098737068341262,104:3.9190596363312076):1.105049267004547,118:5.024108903335755):3.1850389511670656,(((25:5.726905202535746,(((((153:2.9828145650870685,(129:2.8351857975327017,18:2.8351857975327017):0.14762876755436682):1.8905130044264147,(((((96:2.0237203793885015,84:2.0237203793885015):0.588869097346624,(22:0.3212957650359368,100:0.3212957650359368):2.2912937116991885):0.3719763659688855,(156:1.472479833396992,(26:0.8154329162487516,((85:0.7236119074125984,(21:0.5869477015417124,(103:0.295253154099725,55:0.295253154099725):0.29169454744198736):0.136664205870886):0.08049910883768208,114:0.8041110162502805):0.011321899998471108):0.6570469171482404):1.512086009307019):0.11392022867029805,(99:2.725669578367744,98:2.725669578367744):0.37281649300656516):0.4989701333177994,(87:2.697401383436127,92:2.697401383436127):0.9000548212559814):1.2758713648213749):0.22532583791993144,28:5.098653407433415):0.10198020749968073,(29:4.42429654710084,(((138:1.7640167051681541,36:1.7640167051681541):1.1362409385372503,63:2.9002576437054044):1.1184500783676352,(30:3.8841952844768346,11:3.8841952844768346):0.13451243759620501):0.4055888250278006):0.7763370678322552):0.4584917944608353,(((1:2.172429425782919,43:2.172429425782919):1.2102090603144675,111:3.3826384860973864):1.5560858245928681,(126:3.0741512161612836,(((94:0.3424905638518903,37:0.3424905638518903):2.147325753482654,(70:1.300414364201118,142:1.300414364201118):1.1894019531334263):0.3253721839927226,59:2.815188501327267):0.2589627148340168):1.864573094528971):0.7204010987036762):0.06777979314181515):0.6803795345364652,((13:5.8649623532523005,(54:2.781021123165337,88:2.781021123165337):3.0839412300869635):0.487007352964028,81:6.3519697062163285):0.05531503085588252):1.688000182389172,(((48:4.501216723145655,46:4.501216723145655):1.74073217691405,((131:4.4684320243010704,((67:1.9857149013854032,108:1.9857149013854032):1.6146795676630157,(105:2.09154528394384,3:2.09154528394384):1.5088491851045789):0.8680375552526516):0.10659694008792275,((148:1.938406165087509,(47:0.5113066964741569,124:0.5113066964741569):1.4270994686133522):2.6155198546000107,(82:4.283724799919964,69:4.283724799919964):0.2702012197675554):0.021102944701473447):1.6669199356707116):0.15039718174928307,(((52:4.314785784158469,(((32:1.1557552310158996,16:1.1557552310158996):1.6294002534531395,((((91:1.3090297804774351,64:1.3090297804774351):0.8066716940126313,(17:1.855811519074434,137:1.855811519074434):0.2598899554156324):0.5764152218096554,121:2.692116696299722):0.0403487934691964,((((8:1.0281305229566893,((77:0.6313976947600766,24:0.6313976947600766):0.11168705622527408,152:0.7430847509853507):0.2850457719713386):0.009714458157294104,93:1.0378449811139834):0.4958816958663341,73:1.5337266769803175):0.8641176964068935,(90:0.614306961143151,76:0.614306961143151):1.7835374122440601):0.3346211163817072):0.05268999470012092):1.4740290311074484,(((134:1.7282907677363804,127:1.7282907677363804):0.35452220165265413,((((139:0.5766615332429935,117:0.5766615332429935):0.344786886711261,122:0.9214484199542545):0.36940107740327766,(130:0.8783277386562816,86:0.8783277386562816):0.41252175870125063):0.3199849294744985,(147:1.2171425931035424,12:1.2171425931035424):0.39369183372848826):0.4719785425570038):0.6070790828149062,106:2.6898920522039407):1.569292463372547):0.05560126858198178):1.2095105953598067,(102:3.1746654775153185,(128:2.212874958592426,15:2.212874958592426):0.9617905189228924):2.3496309020029575):0.24770077209602004,(((80:4.32699075794358,((74:0.49430595323333304,146:0.49430595323333304):2.5746329666005177,4:3.0689389198338506):1.2580518381097296):0.1486198208335061,95:4.475610578777086):0.7961611689163082,71:5.2717717476933945):0.5002254039209015):0.6203489301946918):1.702938837652395):0.1138629350414373):0.404203555425509,((((14:1.1626202714621512,7:1.1626202714621512):0.6747405472758621,(143:1.3264466493556957,116:1.3264466493556957):0.5109141693823176):0.46511681765707014,115:2.3024776363950834):2.193238732356663,(141:4.258161253172918,51:4.258161253172918):0.2375551155788287):4.117635041176583):0.39993616928458664,72:9.013287579212916):0.48980328925255456):2.4814751973398685,(((27:2.6770965578499033,(40:1.6136829756404056,154:1.6136829756404056):1.0634135822094977):4.9405187351304765,(((((20:0.8540937707190142,107:0.8540937707190142):2.094236124376784,((41:1.162604301137036,(112:0.5009058038020463,19:0.5009058038020463):0.6616984973349896):0.5431233072198156,79:1.7057276083568516):1.2426022867389466):0.3101988627368075,(145:1.6039783846900109,(125:1.31203880568525,38:1.31203880568525):0.29193957900476075):1.6545503731425948):3.127518431936865,(((119:1.9663965219641937,78:1.9663965219641937):1.6294693904450281,(5:2.6501168682890284,89:2.6501168682890284):0.9457490441201934):0.02750191974072802,(((97:0.8652525372037267,120:0.8652525372037267):0.9733529398557359,113:1.8386054770594626):0.7034412884209813,(149:0.7812637263032656,155:0.7812637263032656):1.7607830391771784):1.081321066669506):2.762679357619521):0.2750332681005405,(65:3.8745478113703795,((((158:1.0492613345227144,132:1.0492613345227144):0.3536759002977554,157:1.4029372348204698):1.043065033587478,133:2.446002268407948):0.23391119100974267,42:2.6799134594176905):1.194634351952689):2.786532646499632):0.9565348351103689):1.3840272046195246,(((61:0.01083492401297051,60:0.01083492401297051):1.7626783960637875,62:1.773513320076758):4.804096061009465,((45:4.5045777087012615,((66:2.022676476046212,(101:1.1173771046584848,49:1.1173771046584848):0.9052993713877271):0.363662806314212,(23:1.8429469426698315,(6:1.2768754832934097,136:1.2768754832934097):0.5660714593764218):0.5433923396905924):2.1182384263408376):0.021040146633715118,(((56:2.520492596304613,(58:1.2348293304899782,2:1.2348293304899782):1.285663265814635):1.0622389570600217,((150:2.583632091319682,(31:2.329036724427553,123:2.329036724427553):0.25459536689212925):0.46593072309209793,53:3.04956281441178):0.5331687389528548):0.35571560149430725,109:3.938447154858942):0.5871707004760345):2.051991525751247):2.424033116513681):2.9829235682054343):0.12691484243291562,(((9:0.3517193853025924,57:0.3517193853025924):2.8132070936590505,151:3.1649264789616427):5.916370581321255,(((35:5.866348805756522,33:5.866348805756522):1.2918132055674842,34:7.1581620113240065):0.8394721067895334,140:7.99763411811354):1.083662942169358):3.0301838479553567):1.4274751625946749,((50:5.567525368726423,10:5.567525368726423):0.7500080734515908,110:6.317533442178013):7.221422628654916):2.96957086201111;
tree new_tree14 = (((((9:0.49463095724453743,57:0.49463095724453743):1.8318354036172262,151:2.3264663608617635):5.492469677130164,(((35:3.14815090048267,33:3.14815090048267):0.91976579209999,34:4.06791669258266):2.2527227319997163,140:6.320639424582376):1.4982966134095514):3.3317089470570354,((((27:3.9924689631904386,(40:1.955737064229873,154:1.955737064229873):2.0367318989605656):2.1303809852407025,(((65:4.225668239576929,(((133:1.1181341740462085,158:1.1181341740462085):0.6638303059312396,(157:1.4982766675996846,132:1.4982766675996846):0.2836878123777635):0.7926219016996836,42:2.5745863816771317):1.651081857899797):1.0300061696141158,(((20:0.7879887655336669,107:0.7879887655336669):1.6145624263170952,(((79:1.046408016386399,112:1.046408016386399):0.08471802195327949,41:1.1311260383396784):0.2857884493954619,19:1.4169144877351403):0.985636704115622):2.674349454387746,(145:2.6528819346101242,(125:1.736195378128754,38:1.736195378128754):0.9166865564813702):2.424018711628384):0.17877376295253633):0.03518539486915717,(((149:0.050609163703486344,155:0.050609163703486344):2.557948648451541,(((97:1.0992727749947118,120:1.0992727749947118):0.5667438068820179,113:1.6660165818767296):0.6423554582068804,(5:1.374446035891529,89:1.374446035891529):0.9339260041920812):0.3001857720714174):1.3283755174433778,(119:2.2019148517585942,78:2.2019148517585942):1.735018477839811):1.3539264744617965):0.8319901443709394):2.1684240516380173,(((60:0.08451976934119979,61:0.08451976934119979):0.6363298854423333,62:0.720849654783533):4.684478798620713,((((109:2.5454278086387676,(((150:0.7804423711353964,123:0.7804423711353964):0.6839137410036457,53:1.464356112139042):0.4089286741646847,31:1.8732847863037267):0.6721430223350409):0.1906408727035256,(56:1.9392780127632618,(58:1.0106503806742264,2:1.0106503806742264):0.9286276320890354):0.7967906685790314):0.3482775386591066,45:3.0843462200014):0.45238579527035405,((66:2.0590978305992764,(101:1.5430749272719064,49:1.5430749272719064):0.51602290332737):0.7060276260939831,(23:2.1876186744916764,(6:1.3914199071870397,136:1.3914199071870397):0.7961987673046367):0.5775067822015831):0.7716065585784944):1.8685964381324927):2.885945546664912):2.5655530692138484,((((44:2.0736739206963066,39:2.0736739206963066):0.6890892807171127,(144:1.9244192853292474,135:1.9244192853292474):0.8383439160841719):5.967330989113799,83:8.730094190527218):0.9499530381364512,((72:8.678095711431421,(((((143:1.041189226099258,116:1.041189226099258):0.8216453515383919,(14:1.490301991285705,7:1.490301991285705):0.37253258635194486):0.5282140151973775,115:2.3910485928350274):1.054347038845144,141:3.4453956316801713):0.3260476681223281,51:3.7714432998024994):4.906652411628922):0.16854148881595066,(((((((67:2.131586275432807,108:2.131586275432807):2.030525379626084,(148:2.3092430794408965,(47:0.3126206771348648,124:0.3126206771348648):1.9966224023060317):1.8528685756179946):0.14770334323808232,(3:2.07029494164088,105:2.07029494164088):2.2395200566560933):0.7358930388206879,((82:1.8611868905984503,69:1.8611868905984503):1.1984155999435127,131:3.059602490541963):1.9861055465756983):0.5054667953435317,(((((((90:0.5735089847513656,76:0.5735089847513656):1.9962141006133516,(73:2.075855733402012,((8:1.5408140023366763,(24:1.267033497474719,(152:1.0904504989344852,77:1.0904504989344852):0.17658299854023385):0.27378050486195726):0.3556992058362698,93:1.896513208172946):0.17934252522906569):0.4938673519627055):0.020322346586808315,(((17:0.9925526496230344,137:0.9925526496230344):0.6267189416503522,(91:1.341428239325953,64:1.341428239325953):0.2778433519474337):0.7877813729942944,(121:0.9083564520172842,(32:0.40882371922198174,16:0.40882371922198174):0.49953273279530247):1.4986965122503968):0.18299246768384458):0.20062290333597987,106:2.7906683352875055):0.6946301812926423,(52:2.7003433474624536,((134:1.5722654099701443,127:1.5722654099701443):0.6322082839508338,(((122:0.3949763613497337,117:0.3949763613497337):0.8378723945608884,(130:0.9852315833774233,86:0.9852315833774233):0.2476171725331987):0.7250445438390187,(147:1.6663389039080234,(12:0.9310005389789172,139:0.9310005389789172):0.7353383649291062):0.29155439584161735):0.24658039417133737):0.4958696535414755):0.7849551691176941):0.4949700967951509,71:3.9802686133752987):0.12154374894669662,((102:1.9493719748978766,(128:0.863743268743318,15:0.863743268743318):1.0856287061545586):1.248593889125605,((80:2.4053863100482165,146:2.4053863100482165):0.3534095778467754,((4:0.3220179466706513,74:0.3220179466706513):2.410884704292056,95:2.7329026509627075):0.025893236932284402):0.43916997612848974):0.9038464982985137):1.4493624701391976):1.2881831973753046,46:6.8393580298364975):1.5482556591356351,((((25:5.5603120553993675,((((((18:1.6341421282456963,129:1.6341421282456963):0.5087559664660233,153:2.1428980947117195):1.67235663889788,((87:1.5075224119482893,92:1.5075224119482893):2.1473009903076017,(((((96:1.4794771043533421,100:1.4794771043533421):0.31574692285700534,22:1.7952240272103475):0.43001293572185295,84:2.2252369629322004):0.8050917433067455,(((26:0.7710516067266482,(85:0.5256510226760621,(21:0.3931518957517015,(103:0.09807616339183597,55:0.09807616339183597):0.2950757323598655):0.1324991269243606):0.24540058405058607):0.5788786555164112,156:1.3499302622430593):0.5445168468835713,114:1.8944471091266306):1.1358815971123153):0.16001527526230586,(99:1.668809517911083,98:1.668809517911083):1.5215344635901689):0.464479420754639):0.1604313313537089):1.0315934017022825,28:4.846848135311882):0.12128714920428152,(29:3.6183053661795723,(30:3.201967364648913,(((138:1.8870416969508803,36:1.8870416969508803):0.27721966655260455,63:2.164261363503485):0.9002917674047444,11:3.0645531309082292):0.13741423374068384):0.41633800153065925):1.3498299183365914):0.24440264913020648,(((1:1.7976294222073816,43:1.7976294222073816):2.6946027680023192,111:4.492232190209701):0.3863888038389769,(126:3.3261627637393807,(((70:0.9544290636832506,142:0.9544290636832506):1.106554919109619,(94:1.4599760875456413,37:1.4599760875456413):0.6010078952472282):0.5442361731731551,59:2.6052201559660246):0.7209426077733561):1.552458230309297):0.3339169395976924):0.34777412175299727):0.7648764730350548,(81:6.1719486433247654,(54:2.7038740945649806,88:2.7038740945649806):3.468074548759785):0.1532398851096568):0.5263462605989355,13:6.851534789033358):1.2721272656324532,(((75:1.9325722523889752,(48:0.4654178927539512,68:0.4654178927539512):1.467154359635024):2.778900086457254,104:4.711472338846229):1.5581043371829741,118:6.269576676029203):1.8540853786366078):0.26395163430632174):0.4590235112752392):0.8334100284162975):1.1767798406193375):0.2938179157659562):2.52447586612929,((50:4.7060414199122205,10:4.7060414199122205):2.443096259929649,110:7.1491376798418695):6.525983171336383):1.52062716276878;
tree new_tree15 = (((((9:0.9684885888854834,57:0.9684885888854834):1.1557680857651773,151:2.1242566746506606):9.51161760672954,(((35:6.935476079944627,33:6.935476079944627):0.984862912444294,34:7.920338992388921):0.7108623889241086,140:8.63120138131303):3.0046729000671704):3.614363072013015,((((65:8.301333451427544,(((133:4.355243488177531,158:4.355243488177531):0.026533343271237797,(157:1.4628723182728722,132:1.4628723182728722):2.918904513175897):1.5159988123856243,42:5.897775643834393):2.4035578075931507):0.8614502585631332,(((((20:1.1600284315501723,107:1.1600284315501723):1.7304862087907764,((112:0.0627567047228709,19:0.0627567047228709):1.0958258972653792,(79:0.7057215011840505,41:0.7057215011840505):0.4528611008041996):1.7319320383526986):1.915278214985694,(145:4.554382438193605,(125:1.205522617873868,38:1.205522617873868):3.3488598203197375):0.25141041713303736):3.36978393564569,(27:4.670424442937046,(40:3.893741339474764,154:3.893741339474764):0.7766831034622816):3.5051523480352866):0.3705227462280316,(((((97:0.7504541147992576,120:0.7504541147992576):2.4486375540329313,113:3.199091668832189):1.2634653159606826,(5:3.110283574152698,89:3.110283574152698):1.3522734106401733):1.2467796191801455,(149:2.1310909506922124,155:2.1310909506922124):3.5782456532808045):0.5178190966307206,(119:5.627601124523715,78:5.627601124523715):0.5995545760800223):2.3189438365966266):0.616684172790313):3.6527280699870577,(((61:1.2251099110659047,60:1.2251099110659047):0.18122429174339438,62:1.406334202809299):7.543264412926533,((((56:2.393540726864912,(58:1.1157326830397267,2:1.1157326830397267):1.2778080438251853):2.3534083176567737,((((150:0.8766470067544186,123:0.8766470067544186):2.284183176918077,53:3.1608301836724957):0.10517087112572598,31:3.2660010547982217):0.7424298805236167,109:4.008430935321838):0.7385181091998474):2.138872620304576,45:6.885821664826262):0.013440864874535663,((66:3.8105389995345296,(101:2.8813324897970434,49:2.8813324897970434):0.9292065097374862):1.1292543909343018,(23:3.8063889877260397,(6:2.8518919982253714,136:2.8518919982253714):0.9544969895006683):1.1334044027427916):1.9594691392319659):2.050336086035035):3.8659131642419027):1.6110538070977984,((((13:10.709234911729371,(((25:8.837605591653924,(((((((((100:2.560006782148441,96:2.560006782148441):0.5544111355912293,22:3.1144179177396705):0.767589217613931,84:3.8820071353536014):1.336111858711075,(((156:1.2629376316505334,85:1.2629376316505334):1.1120946864038246,26:2.375032318054358):0.2722432862339135,(114:2.219446994710149,((103:0.9212575037785492,55:0.9212575037785492):0.8384866213218612,21:1.7597441251004105):0.4597028696097385):0.4278286095781225):2.570843389776405):0.10257884556451291,(99:3.372256158239606,98:3.372256158239606):1.9484416813895833):0.623455365714344,(87:3.7401756823605417,92:3.7401756823605417):2.2039775229829917):0.2847319057012099,((18:1.322223064132501,129:1.322223064132501):0.5617409303270111,153:1.8839639944595121):4.3449211165852315):0.5218300131821731,(((30:4.822786486175483,(((138:1.937788951262876,36:1.937788951262876):0.8520689469694462,63:2.7898578982323223):1.4654403396082931,11:4.2552982378406154):0.5674882483348673):1.5285382173134128,28:6.3513247034888956):0.3068953922833568,29:6.658220095772252):0.09249502845466395):0.6899086449908722,(((1:3.1766234495761756,43:3.1766234495761756):2.822623125051387,111:5.999246574627563):0.6210241885713952,(126:4.7514308418233115,(((70:1.9264508075854103,142:1.9264508075854103):0.6735966370197157,59:2.600047444605126):0.10481865365302578,(94:0.7666941874253891,37:0.7666941874253891):1.9381719108327626):2.0465647435651597):1.8688399213756464):0.8203530060188307):1.3969818224361354):1.2599413751813788,81:10.097546966835303):0.6058888303217582,(54:7.6587445114317925,88:7.6587445114317925):3.0446912857252686):0.005799114572310415):1.3847669384851589,(((((131:6.020705614296672,(67:4.530688501958623,108:4.530688501958623):1.490017112338049):1.1698119673497178,((82:4.747433017793509,69:4.747433017793509):1.7613126405351665,(105:6.053933709070677,(3:5.923171384447229,((124:0.9418388807828034,47:0.9418388807828034):0.9415735931982422,148:1.8834124739810456):4.039758910466183):0.13076232462344795):0.4548119492579987):0.6817719233177142):2.3955407607599604,((95:6.06065958496356,(((80:4.435576874771994,(146:1.4277349522697729,74:1.4277349522697729):3.007841922502221):1.1574815913653254,((71:4.904688041517314,52:4.904688041517314):0.13065276684354554,((106:3.786280770398244,((134:1.455227091215393,127:1.455227091215393):1.6146594576230033,((12:1.7389670601525855,147:1.7389670601525855):0.8694727083091578,((86:0.5547325278571213,130:0.5547325278571213):1.6856035671094272,(122:1.4553475844128292,(139:0.7773955031247144,117:0.7773955031247144):0.6779520812881148):0.7849885105537193):0.3681036734951948):0.4614467803766531):0.7163942215598476):0.49957712580782276,(((((73:2.5656738287941345,8:2.5656738287941345):0.7791742456352044,(93:2.685482275007007,((24:1.6901736908348088,152:1.6901736908348088):0.1692196328050335,77:1.8593933236398423):0.8260889513671645):0.6593657994223321):0.6776963362106878,(121:2.8308560825118874,(32:2.119056831200951,16:2.119056831200951):0.7117992513109366):1.1916883281281394):0.016103153647359925,((137:1.1914281032516787,17:1.1914281032516787):1.7428176301640075,(91:2.267816124871287,64:2.267816124871287):0.6664296085443993):1.1044018308717005):4.883563984847683E-5,(90:1.506370216214405,76:1.506370216214405):2.53232618371283):0.24716149627883155):0.749482912154793):0.5577176577764593):0.1852437112680967,4:5.778302177405416):0.28235740755814387):0.31568805874169215,(102:3.323794158868575,(128:2.1169205190375133,15:2.1169205190375133):1.2068736398310618):3.0525534848366767):3.209710698701098):1.5244407219788787,46:11.110499064385229):0.8483646143486272,(72:9.590915721609573,((((14:2.3139590460333284,7:2.3139590460333284):0.2902558020297845,(143:1.5440563521745259,116:1.5440563521745259):1.060158495888587):1.4719267541948033,115:4.076141602257916):1.0871365460980433,(51:4.896628291410915,141:4.896628291410915):0.26664985694504484):4.427637573253613):2.367947957124283):0.13513817148067453):0.49464541997588896,(((75:1.3452848879972055,(68:0.2860970641631221,48:0.2860970641631221):1.0591878238340833):4.861700074821481,104:6.206984962818687):2.4004626605180093,118:8.607447623336697):3.9811996468537227):0.6581955859333952,((144:3.597494569078722,(135:2.936591251209424,(44:2.845597290851831,39:2.845597290851831):0.09099396035759266):0.6609033178692982):2.990571875787781,83:6.588066444866503):6.658776411257311):1.1797227309517186):0.8236717663176822):0.553719886037694,((50:3.567729395156659,10:3.567729395156659):4.074127512063022,110:7.6418569072196805):8.162100332211228):4.00723941497049;
tree new_tree16 = (((((((144:2.2908891424484112,135:2.2908891424484112):0.8308716088426968,(44:2.449033925382363,39:2.449033925382363):0.6727268259087449):4.302974431329488,83:7.424735182620596):3.0327574804416635,((((75:1.611369434441329,(68:0.032223661880753554,48:0.032223661880753554):1.5791457725605753):2.880853191303971,104:4.4922226257453):1.7055549576566342,118:6.197777583401934):4.257295298077552,((((81:7.263680185225647,13:7.263680185225647):0.331268098857632,((25:5.9345310084761795,(((28:4.800031604292765,((((99:2.896421467700293,98:2.896421467700293):0.016231924844725576,(96:1.2006009792666086,84:1.2006009792666086):1.7120524132784098):0.6387253882723329,(((((21:0.33996603863973995,(103:0.06258937128888152,55:0.06258937128888152):0.2773766673508584):0.2118426876246975,85:0.5518087262644374):0.4650882686454173,26:1.0168969949098547):0.24816586537796526,114:1.26506286028782):1.098777983990332,(156:1.537030727975455,(100:0.6982072543932982,22:0.6982072543932982):0.8388234735821567):0.8268101163026971):1.1875379365391994):0.15500752719994404,(87:2.188436868270944,92:2.188436868270944):1.5179494397463515):1.0936452962754695):0.36633690482562997,((((129:2.0649771477882624,153:2.0649771477882624):0.6247937934448924,18:2.6897709412331547):1.0414743128818174,29:3.731245254114972):0.29727273685058364,((((138:1.5439162857534257,36:1.5439162857534257):0.6739226703989574,63:2.217838956152383):1.4318085532136555,11:3.6496475093660385):0.11647458758647344,30:3.766122096952512):0.26239589401304375):1.137850518152839):0.5046064114547786,(((1:1.0120512011143683,43:1.0120512011143683):1.939239192518159,111:2.951290393632527):1.194707833429264,(126:3.281114453582612,((59:2.4570343185304657,(94:0.6903968508979845,37:0.6903968508979845):1.7666374676324812):0.207444055219987,(70:1.6128338176886587,142:1.6128338176886587):1.051644556061794):0.6166360798321593):0.8648837734791792):1.5249766935113822):0.2635560879030061):1.2776324989593038,(54:2.948008353649142,88:2.948008353649142):4.264155153786341):0.38278477664779587):1.1714856739579362,(((((((3:3.0781639315893283,105:3.0781639315893283):0.9768355324725784,(67:2.4092222565922237,108:2.4092222565922237):1.645777207469683):0.7361847811403939,((82:2.7533005269495097,69:2.7533005269495097):1.445928187865237,((124:2.039851546582768,47:2.039851546582768):1.4023382695894542,148:3.442189816172222):0.7570388986425245):0.5919555303875539):1.5160832922115368,131:6.307267537413837):0.8145494045001112,95:7.1218169419139485):0.30406644590169485,(((71:3.851472393922177,((52:3.3894861024679077,((121:3.1213901314700645,(32:1.5306999720892054,16:1.5306999720892054):1.5906901593808591):0.150100857524754,(((90:1.4368768559478784,76:1.4368768559478784):1.3825852889458596,((137:0.32278855361824377,17:0.32278855361824377):1.2866551129958321,(91:1.2679551208135,64:1.2679551208135):0.34148854580057586):1.2100184782796621):0.0820590718362757,((((152:1.5640176163754602,(77:1.0249429462510549,24:1.0249429462510549):0.5390746701244054):0.421768753333956,8:1.9857863697094162):0.22240289316533102,93:2.2081892628747473):0.006376115606814725,73:2.214565378481562):0.6869558382484517):0.36996977226480476):0.11799511347308922):0.05650553566968819,((134:0.7079991165476408,127:0.7079991165476408):2.3234549533258275,(106:2.5539878799406104,(147:1.5070360665773206,(((86:0.9229250150667807,130:0.9229250150667807):0.33087527382643156,(122:0.8896392871773008,(117:0.6013538189417613,139:0.6013538189417613):0.28828546823553947):0.3641610017159115):0.15160420176145806,12:1.4054044906546703):0.10163157592265026):1.0469518133632898):0.47746618993285805):0.41453756826412747):0.405480755784581):1.4799456888486509,(((4:1.665450551432654,74:1.665450551432654):0.5584383794918586,146:2.2238889309245127):2.3266527663879644,80:4.550541697312477):0.7808763854583507):1.3330488033462577,(102:2.3655340226073807,(128:0.8495010768081837,15:0.8495010768081837):1.516032945799197):4.298932863509705):0.7614165016985579):0.20188033864184174,46:7.627763726457485):1.1386702315837303):0.6289411895124903,(72:5.155180158016406,(((14:1.3029287932444773,7:1.3029287932444773):1.7507366600511807,((143:1.2227678809963027,116:1.2227678809963027):0.8079507889024211,115:2.030718669898724):1.0229467833969341):0.8322476317220726,(141:3.3671973370156145,51:3.3671973370156145):0.5187157480021161):1.2692670729986752):4.2401949895373):1.0596977339257805):0.0024197815827733393):0.9327032885305968,(((9:1.7529002832154932,57:1.7529002832154932):1.6970913965675418,151:3.449991679783035):6.2988259123846175,(((35:4.444522631644068,33:4.444522631644068):1.9374812723249368,34:6.382003903969005):1.6484764736681798,140:8.030480377637184):1.718337214530468):1.6413783594252038):0.21947366655527212,((((65:5.04441987572212,((((158:0.8665078318574544,157:0.8665078318574544):0.4582855162383279,132:1.3247933480957823):0.5008842283357373,133:1.8256775764315196):1.7266752675978578,42:3.5523528440293775):1.4920670316927427):1.8212606882636964,((((20:1.4015204683736926,107:1.4015204683736926):0.7645361889568185,((79:0.39708090761709885,(41:0.3580745027605354,112:0.3580745027605354):0.03900640485656348):0.2370464983354425,19:0.6341274059525414):1.5319292513779699):0.45551038661650134,(145:1.2004547619425963,(125:0.8051178565162983,38:0.8051178565162983):0.39533690542629796):1.4211122820044162):4.1974829458840635,((((5:0.7791423815012493,89:0.7791423815012493):1.9535841444912887,((97:0.49252782338080897,120:0.49252782338080897):1.8351184821038842,113:2.327646305484693):0.40508022050784476):0.4173725370137382,(149:0.2789157637437296,155:0.2789157637437296):2.8711832992625466):1.0087168416227414,(119:3.51615137249476,78:3.51615137249476):0.6426645321342574):2.660234085202058):0.046630574154741034):1.4119817942774935,(27:2.237625900621123,(40:1.7250938835124918,154:1.7250938835124918):0.5125320171086312):6.040036457642187):1.5703900563909272,(((61:0.19965158748196626,60:0.19965158748196626):0.9297044873175342,62:1.1293560747995004):4.388495686474176,(((109:3.529851229312389,(((31:0.31003179362551686,123:0.31003179362551686):2.1253797192809243,150:2.435411512906441):0.2025898024509134,53:2.6380013153573545):0.8918499139550344):0.25648577707909404,(56:2.751688986151868,(58:0.6721274090028305,2:0.6721274090028305):2.0795615771490374):1.034648020239615):0.9759835720560077,(45:4.3054895481552995,((66:2.7380923143791307,(101:1.7790717335906578,49:1.7790717335906578):0.9590205807884729):0.9931499743764798,(23:2.802390140832865,(6:2.0726937777174004,136:2.0726937777174004):0.7296963631154645):0.9288521479227456):0.574247259399689):0.4568310302921912):0.7555311828261857):4.330200653380561):1.7616172034938913):1.4247371256996786,((50:4.257535470120918,10:4.257535470120918):2.267584750193257,110:6.525120220314175):6.509286523533632):3.00327324942872;
tree new_tree17 = ((((((27:3.5785907842487217,(40:1.9291496505393952,154:1.9291496505393952):1.6494411337093264):3.483142931099717,((65:5.454545605589019,(((158:1.056457433733458,133:1.056457433733458):0.49951442015387215,(132:1.0912945595705805,157:1.0912945595705805):0.46467729431674965):1.5396313110593116,42:3.095603164946642):2.3589424406423776):0.5091998840797762,((((20:0.778828388486374,107:0.778828388486374):1.045836571985732,((79:0.48767746386685207,19:0.48767746386685207):0.40090385611502144,(112:0.5913911754583292,41:0.5913911754583292):0.2971901445235443):0.9360836404902326):0.8643337027865674,(145:1.7927049125962629,(125:0.4880194468758239,38:0.4880194468758239):1.304685465720439):0.8962937506624107):2.7771181860523653,(((((97:1.4099096555821105,120:1.4099096555821105):0.21956025586848482,113:1.6294699114505953):1.1375445095013603,(149:0.30261889187276453,155:0.30261889187276453):2.4643955290791912):0.22330848049875884,(5:1.2656016580392084,89:1.2656016580392084):1.724721243411506):0.7632954123154727,(119:3.122884189128083,78:3.122884189128083):0.6307341246381042):1.7124985355448517):0.4976286403577568):1.097988225679643):2.605537495255845,(((60:0.1720668931824814,61:0.1720668931824814):0.07968967939721414,62:0.2517565725796955):5.37605084342006,((((66:2.3155127893714296,(101:2.073457810128456,49:2.073457810128456):0.24205497924297337):0.09989819938935884,(23:1.5963152013189674,(6:1.2431680242635978,136:1.2431680242635978):0.3531471770553696):0.819095787441821):0.7129440728537082,45:3.1283550616144966):0.10341632135274903,((109:2.310185027480923,(31:1.9730651485596988,((123:0.5906956081691598,150:0.5906956081691598):0.6994727633466123,53:1.2901683715157721):0.6828967770439267):0.3371198789212242):0.22792281996602748,(56:1.6508667117707008,(58:1.321468066605747,2:1.321468066605747):0.32939864516495376):0.8872411356762497):0.6936635355202951):2.3960360330325106):4.0394637946045275):1.8924146319563615,(((((((95:5.099098984038593,((((82:1.4365247712035778,69:1.4365247712035778):2.4746036493379693,((124:2.539038233078915,(47:2.510552240729112,148:2.510552240729112):0.02848599234980309):0.79779971656497,(105:2.8989986807233254,3:2.8989986807233254):0.43783926892055947):0.5742904708976622):0.3855464653413172,131:4.296674885882864):0.42722589310392145,(67:2.994400281178453,108:2.994400281178453):1.7295004978083326):0.3751982050518077):0.30073720719283603,(((71:3.684860516433274,((((121:3.08384883058959,(((137:2.0893853627264374,(17:1.892300450456768,(91:1.5873210915351987,64:1.5873210915351987):0.30497935892156924):0.1970849122696694):0.6373398760778097,(90:2.2537403411297317,76:2.2537403411297317):0.47298489767451546):0.09516881264384836,(((8:1.4670062532701424,(24:1.110745722417075,(152:0.8300843034945592,77:0.8300843034945592):0.2806614189225157):0.3562605308530675):0.3102774775834527,93:1.7772837308535951):0.3737418362108107,73:2.151025567064406):0.6708684843836896):0.2619547791414947):0.05693285903657852,(32:1.9184815644639448,16:1.9184815644639448):1.2223001251622239):0.28940825887723554,52:3.430189948503404):0.096832896771466,(106:2.3711530666343235,(((147:1.0199278274669543,((130:0.7413837814738438,86:0.7413837814738438):0.0949695593993487,((139:0.33019440237326825,117:0.33019440237326825):0.09373260752892904,122:0.4239270099021973):0.4124263309709952):0.18357448659376185):0.42409151163936865,12:1.444019339106323):0.42921855331234804,(134:0.948967120190373,127:0.948967120190373):0.924270772228298):0.49791517421565246):1.1558697786405467):0.15783767115840375):0.7859818274139028,((74:0.11117297640911777,146:0.11117297640911777):4.118165184211372,(4:2.5567268210008884,80:2.5567268210008884):1.6726113396196012):0.2415041832266871):0.5617839804449218,(102:3.3402465723187027,(128:1.112913141542968,15:1.112913141542968):2.227333430775735):1.6923797519733959):0.3672098669393309):0.21988011165038301,46:5.6197163028818125):1.811328117054103,(((75:0.45341012653780016,(68:0.06649967287782094,48:0.06649967287782094):0.3869104536599792):3.0438719349668952,104:3.4972820615046953):1.0234974012513276,118:4.520779462756023):2.9102649571798924):0.06335313097867434,((13:4.391730243962616,81:4.391730243962616):2.3316427395298707,((25:5.415536909841609,(((29:4.770812084305143,(((((99:1.629271031470826,98:1.629271031470826):1.2426823525948354,((((26:0.8907080271612979,(21:0.6365786722263539,(103:0.374408259264753,55:0.374408259264753):0.2621704129616009):0.25412935493494404):0.49878538878302603,85:1.389493415944324):0.6042465962772705,114:1.9937400122215945):0.1396662343992594,((22:0.8056479835002496,100:0.8056479835002496):1.1006307742446166,156:1.906278757744866):0.22712748887598777):0.7385471374448076):0.024220992703561706,(96:1.5310537609774149,84:1.5310537609774149):1.3651206157918083):0.3227410417460188,(87:1.3244889169308667,92:1.3244889169308667):1.8944265015843753):1.1419323117404003,((30:2.7308959570217977,(((138:0.6674007540172512,36:0.6674007540172512):0.06426685971824964,63:0.7316676137355008):1.8010431538631755,11:2.5327107675986764):0.19818518942312124):0.8675760555342382,((153:0.562231169500615,129:0.562231169500615):0.6594279203289142,18:1.2216590898295292):2.376812922726507):0.7623757176996064):0.4099643540495004):0.10801910810187465,28:4.878831192407017):0.15961686729590152,(((1:0.4503637888229081,43:0.4503637888229081):2.8870026475259305,111:3.3373664363488387):0.6962933209522792,(126:3.5131053804425068,(59:2.65710376410967,((94:0.863762864955094,37:0.863762864955094):1.6205272315418204,(70:2.348601791159263,142:2.348601791159263):0.13568830533765164):0.1728136676127554):0.8560016163328368):0.5205543768586112):1.004788302401801):0.37708885013868976):0.8688635988372448,(54:4.136113349865814,88:4.136113349865814):2.14828715881304):0.43897247481363344):0.7710245674221028):1.4698046250353496,(72:8.322730066399984,(141:3.6155892130883633,(51:3.060101868626523,(115:2.8602602374248307,((143:0.3615164179070084,116:0.3615164179070084):1.7730727543112108,(14:0.7807628934385362,7:0.7807628934385362):1.353826278779683):0.7256710652066114):0.1998416312016924):0.5554873444618402):4.707140853311621):0.6414721095499551):1.1134233071867374,(((144:2.0334692398533227,135:2.0334692398533227):0.6359411722670232,(44:2.2468473308616135,39:2.2468473308616135):0.42256308125873243):4.6792690879324805,83:7.348679500052826):2.7289459830838503):1.4820603594239685):0.2563180131448046,(((9:4.05043454626416,57:4.05043454626416):0.35841802122332567,151:4.408852567487486):3.8148119337432362,(((35:3.054109202812592,33:3.054109202812592):2.1095671365950857,34:5.163676339407678):1.2986194943261413,140:6.462295833733819):1.7613686674969031):3.5923393544747277):1.3819478342320277,((50:5.323937555168418,10:5.323937555168418):2.8806597724258305,110:8.204597327594248):4.993354362343229):2.27836359771516;
tree new_tree18 = ((((((9:0.27902712649236383,57:0.27902712649236383):2.6571586466424004,151:2.9361857731347643):2.4159568470847006,(((35:4.129344496364363,33:4.129344496364363):0.3033200327776795,34:4.432664529142042):0.291959296760969,140:4.724623825903011):0.6275187943164537):4.705188792510586,((((((115:2.9454280081188355,((143:1.6538279649570866,116:1.6538279649570866):0.3672589033424136,(14:0.9957842370590649,7:0.9957842370590649):1.0253026312404354):0.9243411398193353):0.5251491542109976,51:3.470577162329833):0.20854035687612082,141:3.679117519205954):2.2063651877529904,72:5.885482706958944):3.028176852219808,(((((13:5.754183503662446,81:5.754183503662446):0.13991030867720333,(54:5.513016243836243,88:5.513016243836243):0.38107756850340646):0.3508228758065002,(25:5.445052767628202,((28:4.027094573412355,((((84:1.854807872728603,(22:1.7826734503610757,(100:1.7190365306340374,96:1.7190365306340374):0.06363691972703833):0.07213442236752732):0.615562424802212,((((26:0.6007841715442919,85:0.6007841715442919):0.477501370882647,((21:0.5121360965210939,(103:0.16069766466542373,55:0.16069766466542373):0.3514384318556702):0.14595446584027572,114:0.6580905623613696):0.4201949800655692):0.38424473677669035,156:1.4625302792036292):0.6868724528816621,(98:2.0762680804390476,99:2.0762680804390476):0.07313465164624366):0.32096756544552374):0.61997477793828,(87:1.8370666166438516,92:1.8370666166438516):1.2532784588252435):0.6989764954208577,(((153:1.1325240797348695,129:1.1325240797348695):0.8066544677797418,18:1.9391785475146113):1.5633715384160107,(29:2.595149454152454,((((138:0.8499433677475401,36:0.8499433677475401):0.26149015217699656,63:1.1114335199245367):1.0377756215258094,11:2.149209141450346):0.17031257071286454,30:2.3195217121632106):0.27562774198924345):0.907400631778168):0.2867714849593308):0.23777300252240208):1.0943137254566002,((126:2.8109848077118613,((70:1.6429443587132484,142:1.6429443587132484):0.7888913203461927,(59:2.2844728397901597,(94:1.0804984809686768,37:1.0804984809686768):1.2039743588214828):0.1473628392692814):0.37914912865242023):1.006984931054371,(111:2.8610257658084364,(1:1.6191620776921398,43:1.6191620776921398):1.2418636881162965):0.956943972957796):1.3034385601027227):0.32364446875924724):0.7998639205179474):0.6365668725085634,((95:4.595693683514915,((67:2.7554497741876403,108:2.7554497741876403):1.2379055606997027,(((82:2.119616965734287,69:2.119616965734287):0.5707439176217939,((105:1.8319959307437688,3:1.8319959307437688):0.5521212282457015,(148:1.4219961633363958,(124:0.2272458799716877,47:0.2272458799716877):1.1947502833647081):0.9621209956530745):0.3062437243666105):1.263722510475119,131:3.9540833938312):0.03927194105614307):0.6023383486275717):1.2116268441516835,((((((106:3.3227351045961706,((((130:0.6213543764065299,86:0.6213543764065299):0.3295526818997243,(122:0.7362250335684352,117:0.7362250335684352):0.21468202473781905):0.539172656582172,(147:0.876089157691163,(12:0.6737382542309814,139:0.6737382542309814):0.20235090346018159):0.6139905571972631):1.1707738474640152,(134:1.0344519840830029,127:1.0344519840830029):1.6264015782694385):0.6618815422437292):1.1902955767187722,((121:3.50626871083995,(32:0.9456617980765426,16:0.9456617980765426):2.5606069127634075):0.508674547417991,((90:1.8720103360015157,76:1.8720103360015157):0.39927079524664477,((17:1.686214946294045,((91:0.9403815178243607,64:0.9403815178243607):0.24194421827433665,137:1.1823257360986974):0.5038892101953476):0.5463220447629378,((93:1.5103141056886538,(((152:0.5167684124530431,24:0.5167684124530431):0.21329858472575036,77:0.7300669971787934):0.6016027557575021,8:1.3316697529362955):0.17864435275235824):0.13868085675554176,73:1.6489949624441955):0.5835420286127873):0.03874414019117767):1.7436621270097805):0.4980874230570018):0.020340035344886154,52:4.533370716659829):0.09059875816097396,71:4.623969474820803):0.4036532034830991,((80:3.144946371941084,74:3.144946371941084):0.30230177698536886,146:3.447248148926453):1.580374529377449):9.433888117280631E-4,(46:4.064764671255683,(4:3.3768265348476283,(102:2.0979338831777747,(128:0.8807911010866304,15:0.8807911010866304):1.2171427820911442):1.2788926516698536):0.687938136408055):0.9638013958599467):0.7787544605509682):1.0741630329881149):0.6413986188727367,(((68:1.20514934171129,(48:0.23651830386236697,75:0.23651830386236697):0.968631037848923):2.576195361099956,104:3.781344702811246):0.94716917533894,118:4.728513878150186):2.794368301377264):1.3907773796513023):0.20835116245914875,(((144:2.4533774287386563,135:2.4533774287386563):1.164931802209206,(44:2.264300181088364,39:2.264300181088364):1.3540090498594983):1.4203682423473745,83:5.038677473295237):4.083333248342664):0.9353206910921497):0.9661812755843115,(((((65:5.983184092925357,(42:3.8937095191431563,((157:1.1797245988369558,132:1.1797245988369558):1.8523138584181984,(158:2.342019565646296,133:2.342019565646296):0.6900188916088581):0.8616710618880021):2.0894745737822005):0.7756210136561856,(((20:1.9036865740927427,107:1.9036865740927427):0.5333146370801307,(((112:0.5729043061187582,79:0.5729043061187582):0.18178732791075247,41:0.7546916340295107):0.6419971699166165,19:1.3966888039461272):1.0403124072267462):0.4555368976756986,(145:2.0167504680762405,(125:1.149865964239146,38:1.149865964239146):0.8668845038370945):0.8757876407723315):3.8662669977329704):0.3623862352672731,(((((120:0.7381167391390104,97:0.7381167391390104):0.9027523507702782,113:1.6408690899092886):1.1090535237703143,(5:1.4737374919110886,89:1.4737374919110886):1.2761851217685143):0.3580940649135056,(149:0.3955266895911931,155:0.3955266895911931):2.7124899890019156):0.601526851597229,(78:1.9175096688341335,119:1.9175096688341335):1.792033861356204):3.411647811658478):0.5004997586575808,(27:2.956286015877903,(40:1.6736657259047747,154:1.6736657259047747):1.2826202899731283):4.665405084628493):0.9869287763939578,(((60:0.2639832878392268,61:0.2639832878392268):0.7698388904305424,62:1.0338221782697692):3.662534552159472,((45:3.660616742444275,(23:2.612228639999904,((66:2.1013138767972013,(101:1.8772275373936511,49:1.8772275373936511):0.22408633940355016):0.3416859709908757,(6:1.921528590980174,136:1.921528590980174):0.521471256807903):0.16922879221182718):1.0483881024443709):0.4615872422924232,(((56:1.7338850747899734,(58:1.229223725919209,2:1.229223725919209):0.5046613488707645):0.46637426494121326,(((150:0.07254231551402776,123:0.07254231551402776):1.4359902493016687,53:1.5085325648156964):0.5563241091217594,31:2.064856673937456):0.13540266579373084):0.11903779795492309,109:2.31929713768611):1.8029068470505885):0.574152745692543):3.912263146471113):2.414892811414008):3.078381459329247,((50:5.149306327737362,10:5.149306327737362):3.1663963404978563,110:8.315702668235218):5.786191479408391):2.68975719268536;
tree new_tree19 = (((((((((((25:4.127174168251193,(((28:3.318633795495429,(((129:0.5103326438016222,153:0.5103326438016222):0.9217491161782607,18:1.432081759979883):1.4108488823117995,(29:2.5907283557866254,((11:2.140509608621797,((138:0.9721935537364311,36:0.9721935537364311):0.261532215589653,63:1.2337257693260841):0.906783839295713):0.18453573832517645,30:2.3250453469469736):0.2656830088396518):0.25220228650505705):0.47570315320374634):0.43628433417450285,(((84:1.5270442696722837,(96:0.9148210098227135,(22:0.7915824005059575,100:0.7915824005059575):0.12323860931675601):0.6122232598495702):0.9302232364909688,((98:1.5355232238297023,99:1.5355232238297023):0.09576704488150067,(156:1.5171770152387607,((85:1.1511912633211019,(((103:0.21454889235878355,55:0.21454889235878355):0.5994576748296048,21:0.8140065671883883):0.1793941357383374,26:0.9934007029267257):0.15779056039437622):0.1832643362483677,114:1.3344555995694696):0.18272141566929112):0.11411325347244228):0.8259772374520495):0.24430239774549278,(87:2.1107195609880294,92:2.1107195609880294):0.5908503429207159):1.0533482257611864):0.1182549787503242,((126:2.5109467910706944,((94:0.5304644261170361,37:0.5304644261170361):1.457030092060899,((70:1.3231065742601718,142:1.3231065742601718):0.5475609165528343,59:1.870667490813006):0.116827027364929):0.5234522728927593):1.279109318469152,(111:1.815142661322325,(1:1.4311595034572653,43:1.4311595034572653):0.38398315786505965):1.9749134482175215):0.08311699888040947):0.2540010598309368):0.8533210077406377,(54:2.2762888213124084,88:2.2762888213124084):2.704206354679422):1.1346482310159924,81:6.115143407007823):0.08178699899347475,13:6.1969304060012975):1.0588153982071162,((46:6.156116097257744,(80:5.204183210255917,(((102:2.471776979365984,(128:0.8191920058377467,15:0.8191920058377467):1.6525849735282374):2.129591908761867,((((106:3.5177017339314256,((((86:0.5245627934340487,130:0.5245627934340487):1.0766194643949953,(139:1.0717380677527903,(122:0.6372863744703879,117:0.6372863744703879):0.4344516932824024):0.5294441900762537):0.08933061902491923,(12:1.4771130760813778,147:1.4771130760813778):0.21339980077258547):0.9656576943963224,(134:1.3065474610530095,127:1.3065474610530095):1.3496231101972762):0.8615311626811399):0.11481008203032106,(((90:1.1453253959574123,76:1.1453253959574123):1.6499724900103465,((121:2.568207484489713,(32:1.1509460307238177,16:1.1509460307238177):1.4172614537658952):0.21953981009072265,(73:2.2457057868393897,(((77:1.2473897983693998,(24:0.7182318857008534,152:0.7182318857008534):0.5291579126685464):0.1932277104743525,8:1.4406175088437523):0.31433339369536073,93:1.754950902539113):0.4907548843002767):0.5420415077410459):0.00755059138732328):0.0679007446422637,((137:1.2345110429428174,17:1.2345110429428174):0.4481898359474237,(91:1.2308975715438677,64:1.2308975715438677):0.4518033073463734):1.1804977517197814):0.7693131853517241):0.14576888359062057,52:3.7782806995523672):0.5825943098144708,71:4.360875009366838):0.24049387876101314):0.19395977069949488,(146:1.0475323951807787,74:1.0475323951807787):3.7477962636465674):0.4088545514285711):0.9519328870018269):0.3442383257632793,((131:4.573170938574923,((((3:1.1506664239611744,105:1.1506664239611744):1.6660185500914624,(148:1.1700940343419552,(124:0.5805468377760101,47:0.5805468377760101):0.5895471965659451):1.6465909397106815):0.412313222252227,((82:1.0656053186265675,69:1.0656053186265675):1.0108236409466285,4:2.076428959573196):1.1525692367316678):1.0588414116220353,(67:1.8208774353632846,108:1.8208774353632846):2.4669621725636146):0.28533133064802385):0.5439647617602308,95:5.117135700335154):1.3832187226858697):0.7553913811873905):1.3461468199330406,(72:7.964456922921236,(((115:2.454722047416889,((14:1.6015152605907783,7:1.6015152605907783):0.4632534222608813,(143:0.3811013804578991,116:0.3811013804578991):1.6836673023937605):0.38995336456522933):1.098703552680567,51:3.553425600097456):0.07355633092962677,141:3.6269819310270828):4.337474991894153):0.6374357012202188):0.3549333224287743,(((75:1.6555774881560337,(68:0.019513151278715928,48:0.019513151278715928):1.6360643368773178):3.2876638121835944,104:4.943241300339628):0.8944595986435218,118:5.83770089898315):3.1191250475870786):1.2109357997021863,(((144:2.0672249114668575,135:2.0672249114668575):1.2236198589633518,(44:2.4498414296176962,39:2.4498414296176962):0.841003340812513):4.3466766919681605,83:7.63752146239837):2.530240283874045):1.8847339897100301,(((9:0.7760619593883915,57:0.7760619593883915):0.6111543711744369,151:1.3872163305628284):6.579656067283623,(((35:3.912927844890812,33:3.912927844890812):1.2825824447468634,34:5.195510289637675):1.5189736757934398,140:6.714483965431115):1.2523884324153363):4.085623338135994):0.2768453351728386,(((((65:4.191926850746503,(((133:1.494697644953226,158:1.494697644953226):0.5905409177860805,(132:1.2718161614319743,157:1.2718161614319743):0.8134224013073323):0.7895587536147048,42:2.8747973163540115):1.3171295343924916):0.799404191740793,(((20:0.5041385564411904,107:0.5041385564411904):1.0071015014829103,((41:0.44499212167141927,(79:0.1291865160750764,112:0.1291865160750764):0.31580560559634285):0.6295663929790161,19:1.0745585146504353):0.4366815432736655):0.7081434600655407,(145:2.136231585697026,(125:1.3780952681540901,38:1.3780952681540901):0.7581363175429359):0.08315193229261553):2.7719475244976546):0.22154631472855435,(((((120:0.4912534554643543,97:0.4912534554643543):0.8685523088338648,113:1.359805764298219):0.65767038684554,(5:1.7179239593242526,89:1.7179239593242526):0.29955219181950654):0.20149797835757788,(149:0.5810648973978572,155:0.5810648973978572):1.6379092321034798):1.051458088690318,(78:2.707173314044841,119:2.707173314044841):0.5632589041468141):1.9424451390241955):0.33488967621006793,(27:2.148480507460784,(40:1.642576020578505,154:1.642576020578505):0.5059044868822788):3.3992865259651346):2.4078302066726485,(((61:0.03671240887752677,60:0.03671240887752677):2.4199231503812015,62:2.456635559258728):3.7301765503355484,(((66:2.8358746253346814,(101:2.5883789541669358,49:2.5883789541669358):0.24749567116774562):1.3461739434846187,(23:3.865095817632269,(6:1.2578299659855734,136:1.2578299659855734):2.6072658516466958):0.3169527511870309):0.13880673295486812,(45:4.072281643268923,((56:2.378642606782155,(58:0.7585455019672336,2:0.7585455019672336):1.6200971048149213):1.4681882777437467,((((150:1.6342656857466684,123:1.6342656857466684):0.6958559861731519,31:2.3301216719198203):0.8350195381161281,53:3.1651412100359484):0.5308252705350194,109:3.6959664805709678):0.15086440395493383):0.22545075874302123):0.24857365850524538):1.8659568078201083):1.7687851305042903):4.373743831056717):1.3982153066101635,((50:3.79691991962995,10:3.79691991962995):4.236810871171459,110:8.033730790801409):5.693825586964039):3.28305975024482;
tree new_tree20 = ((((((((((20:0.5605799703772473,107:0.5605799703772473):1.0333955993602242,(19:1.109855752888645,((112:0.09744368671760524,79:0.09744368671760524):0.7892908344642654,41:0.8867345211818707):0.22312123170677434):0.48411981684882655):2.638024729508813,(145:3.4990372090791224,(125:1.9133080003481464,38:1.9133080003481464):1.585729208730976):0.7329630901671624):0.3196696363498974,((119:1.8779501008108377,(89:1.836943396080634,78:1.836943396080634):0.041006704730203625):0.7923784474448197,((5:2.1570231362647005,((120:0.5337130592273713,97:0.5337130592273713):1.052911537196665,113:1.5866245964240364):0.5703985398406641):0.05775100587325044,(149:0.3533190012105503,155:0.3533190012105503):1.8614551409274007):0.45555440611770637):1.881341387340525):0.3221690401350381,(65:4.391007859163881,(((132:1.7467647879080874,(157:0.5123842931987672,158:0.5123842931987672):1.2343804947093202):0.7206787034184723,133:2.4674434913265597):0.4658913794067687,42:2.9333348707333284):1.4576729884305522):0.4828311165673398):0.4496929717772673,(27:2.2203150215759844,(40:1.2688573434059887,154:1.2688573434059887):0.9514576781699957):3.1032169259325033):2.8170405403571346,((62:1.2139261135009303,(61:0.16947844386963415,60:0.16947844386963415):1.044447669631296):3.4611816800348736,((((66:2.725048687167102,(101:2.422927595744349,49:2.422927595744349):0.302121091422753):0.7794939540663126,(23:1.8945870134139287,(6:1.4744383099913176,136:1.4744383099913176):0.420148703422611):1.609955627819486):0.45978561310514987,(109:3.3091169022975553,((56:2.3234888569012426,(58:1.3623913181653688,2:1.3623913181653688):0.9610975387358738):0.7397522082790506,(((150:0.6468385978294805,31:0.6468385978294805):0.2970073388547201,123:0.9438459366842006):0.46619459867810387,53:1.4100405353623044):1.6532005298179888):0.24587583711726202):0.6552113520410092):0.1547738058131296,45:4.119102060151694):0.5560057333841097):3.4654646943298184):1.7123160886234476,(((9:0.7879254142238731,57:0.7879254142238731):0.6374417229099102,151:1.4253671371337833):7.1437715825789105,(((35:4.259977281129942,33:4.259977281129942):0.7850680271877373,34:5.045045308317679):0.46138298586058557,140:5.5064282941782645):3.062710425534429):1.2837498567763763):0.16320481174973978,(((((144:2.1174307267607433,135:2.1174307267607433):0.30520622716710655,(44:1.7486237631420947,39:1.7486237631420947):0.6740131907857552):3.1010429517329405,83:5.52367990566079):3.713557634511737,(((75:1.9055263972701995,(68:0.11271716984527155,48:0.11271716984527155):1.7928092274249279):3.0504919118164016,104:4.956018309086601):1.5629046045391233,118:6.518922913625724):2.7183146265468032):0.23906059594860807,((72:6.449553689845931,((115:2.868336075824445,((14:1.0580999594611082,7:1.0580999594611082):1.3860867233168332,(143:1.5830227214592096,116:1.5830227214592096):0.8611639613187319):0.4241493930465037):0.4465075933213143,(51:2.6196222503784696,141:2.6196222503784696):0.6952214187672898):3.134710020700172):1.2858218181495795,(((25:4.015743174308272,(((28:3.309524546021451,(((96:1.8914211991763334,84:1.8914211991763334):0.9120439106055107,((22:1.0631474212410428,100:1.0631474212410428):1.627681926706554,(87:1.0996880260240247,92:1.0996880260240247):1.5911413219235722):0.11263576183424728):0.1868324211462542,(((((21:0.9327720956028668,(114:0.6019279193557754,(103:0.22681553356651693,55:0.22681553356651693):0.37511238578925843):0.3308441762470914):0.2645033510191991,26:1.1972754466220659):0.1913343273145638,85:1.3886097739366297):0.5880580091530854,156:1.976667783089715):0.5976223178058075,(98:2.22810103116678,99:2.22810103116678):0.34618906972874264):0.4160074300325758):0.3192270150933525):0.013878682155936684,(((30:2.168144373864827,(((138:1.1945842282223114,36:1.1945842282223114):0.12102498356393654,63:1.315609211786248):0.42638796158924963,11:1.7419971733754975):0.4261472004893294):0.08513264410360044,29:2.2532770179684274):0.47586715884536934,((153:0.7990880152601888,129:0.7990880152601888):0.38288514943751617,18:1.181973164697705):1.5471710121160918):0.5942590513635908):0.2497267333767721,((126:2.0271084615579555,((59:1.4626559922110542,(70:1.074682188458153,142:1.074682188458153):0.38797380375290125):0.06214582851157213,(94:0.6778205322045902,37:0.6778205322045902):0.8469812885180362):0.5023066408353292):0.9724597294943882,(111:2.2748133733379885,(1:0.9073270704499601,43:0.9073270704499601):1.3674863028880284):0.7247548177143552):0.5735617705018159):0.4426132127541127):2.7418265106743664,((13:5.732395866913119,81:5.732395866913119):0.0847363106543737,(54:2.78858391010614,88:2.78858391010614):3.0285482674613533):0.9404375074151456):0.6410933447683069,(((((4:3.965903183493215,131:3.965903183493215):0.10423439087627395,((((105:2.188007010340407,(148:1.2346567683207166,(124:0.8575798358331491,47:0.8575798358331491):0.37707693248756746):0.9533502420196904):0.8394014830170318,3:3.027408493357439):0.5403009884563508,(82:2.2925315505062804,69:2.2925315505062804):1.2751779313075091):0.08106257208117418,(67:2.0392813964368837,108:2.0392813964368837):1.60949065745808):0.421365520474525):0.6987467173597324,95:4.768884291729221):0.7767801694656162,46:5.545664461194837):0.06740728025482134,((146:4.221863431768705,(71:4.21516134689688,(((90:2.250216619215352,76:2.250216619215352):0.4367381994734649,((((17:1.4370895648099027,(91:1.288704691045098,64:1.288704691045098):0.14838487376480458):0.3647714590930402,137:1.801861023902943):0.4217875661834696,((73:1.2502363700414534,8:1.2502363700414534):0.24780806595734184,(((24:0.6380613168717963,152:0.6380613168717963):0.12780343537589467,77:0.765864752247691):0.08264474230013996,93:0.848509494547831):0.6495349414509642):0.7256041540876172):0.2666865657296351,((32:0.8600425574048073,16:0.8600425574048073):1.4036783787629066,121:2.2637209361677137):0.22661421964833384):0.19661966287276922):0.9869372835686052,((106:3.3411444781637383,((130:1.9250893570246486,((12:1.5061695420805545,((122:1.206917637639534,(139:1.198379085668106,117:1.198379085668106):0.008538551971428054):0.09964419194971463,147:1.3065618295892487):0.19960771249130582):0.26141677560471654,86:1.767586317685271):0.15750303933937748):0.9649504109196629,(127:0.3096556093637901,134:0.3096556093637901):2.5803841585805216):0.4511047102194268):0.31211665321069937,(80:3.2344852525053667,52:3.2344852525053667):0.41877587886907097):0.02063097088298438):0.5412692446394582):0.006702084871824887):1.1704218249783693,(102:2.3787311167118226,(128:2.122680879686042,15:2.122680879686042):0.25605023702578045):3.013554140035252):0.22078648470258422):1.785591288301287):0.3367124782445652):1.7409226281256247):0.5397952521176741):2.649236154156135,(((74:1.1515796141705998,10:1.1515796141705998):2.483454233019712,50:3.635033847190312):2.2129596091350785,110:5.847993456325391):6.817336086069554):4.29228161402672;
tree new_tree21 = (((((((((72:1.2294322463644363,81:1.2294322463644363):5.231064622575457,((54:4.600950433041718,88:4.600950433041718):1.5734058113855278,13:6.174356244427246):0.28614062451264743):0.048952793503168834,(25:5.620627215947868,((28:5.142525714840637,(((29:3.084507203172428,((((138:1.0515283269482043,36:1.0515283269482043):0.3149685897555381,63:1.3664969167037424):0.9000330112274928,11:2.266529927931235):0.5639185317351796,30:2.830448459666415):0.2540587435060133):0.7335360314138026,(129:2.2275379950566006,(18:1.2002987542548942,153:1.2002987542548942):1.0272392408017064):1.5905052395296302):0.4910558716468305,((87:1.251530197941167,92:1.251530197941167):2.151337518178879,(((((85:1.3913282939761418,26:1.3913282939761418):0.06345672827490056,(114:0.8054633193998518,(21:0.47489874991312947,(103:0.18433369471029346,55:0.18433369471029346):0.29056505520283604):0.33056456948672236):0.6493217028511905):0.7022742794289905,156:2.157059301680033):0.6037038549136926,(98:1.760091322634343,99:1.760091322634343):1.0006718339593823):0.13511006279850069,(((22:1.1612692203218238,100:1.1612692203218238):0.37414217445209585,96:1.5354113947739196):0.15592137721884036,84:1.69133277199276):1.204540447399466):0.5069944967278199):0.9062313901130152):0.8334266086075761):0.14405468300926838,((126:2.7440933935035186,((59:1.2680472676247387,(94:0.44125093572339874,37:0.44125093572339874):0.82679633190134):0.044204218668432604,(70:0.8842870635227499,142:0.8842870635227499):0.42796442277042146):1.4318419072103472):2.1969381812258733,(111:3.0402761543106505,(1:0.7332208225228635,43:0.7332208225228635):2.307055331787787):1.9007554204187413):0.34554882312051394):0.33404681809796255):0.8888224464951939):0.5111507006668567,((((46:3.46860922855898,(102:2.5130807066776932,(128:1.4224585381378447,15:1.4224585381378447):1.0906221685398485):0.9555285218812868):1.5811567272646259,((71:4.251131543626253,(((106:2.27091905334366,((((130:0.9662299470551842,86:0.9662299470551842):0.12573705430450033,(127:0.3984417799996579,134:0.3984417799996579):0.6935252213600266):0.24326586793399985,((117:0.6901816453917875,139:0.6901816453917875):0.14977934908876056,122:0.8399609944805481):0.4952718748131363):0.5115728173641751,(12:1.6564960762629801,147:1.6564960762629801):0.19030961039487937):0.42411336668580035):1.586197281715323,(80:3.361376712529915,((((121:0.892154441372836,(32:0.7536891919509482,16:0.7536891919509482):0.13846524942188776):1.41646410787945,(90:1.552994454705774,76:1.552994454705774):0.755624094546512):0.6481454687711907,(((91:1.3411493263651713,64:1.3411493263651713):0.507586074638017,137:1.8487354010031882):0.30201707283062773,17:2.150752473833816):0.8060115441896607):0.15219762663109515,(73:2.2560560349949084,((93:0.9940595218641608,(24:0.7408077964601933,(152:0.5450125726427844,77:0.5450125726427844):0.195795223817409):0.25325172540396745):1.1764429446814413,8:2.170502466545602):0.08555356844930628):0.8529056096596634):0.2524150678753432):0.4957396225290678):0.1648928592902168,52:4.0220091943492):0.22912234927705377):0.6058253672341678,146:4.856956910860421):0.19280904496318474):0.6980417383093602,(((67:2.4056992405384343,108:2.4056992405384343):2.132685348151814,((4:2.6355787520133793,131:2.6355787520133793):1.5970366512393817,(((3:1.3951067582822345,105:1.3951067582822345):2.0402190773950712,(148:2.3099856963253558,(124:0.4421492039874632,47:0.4421492039874632):1.8678364923378925):1.12534013935195):0.20812155680552635,(82:2.3775782094822313,69:2.3775782094822313):1.2658691830006008):0.5891680107699289):0.3057691854374873):0.03163723983978706,95:4.570021828530035):1.1777858656029307):0.4398026428525137,((115:2.038967155771128,((14:1.3503281684202595,7:1.3503281684202595):0.36216778588413434,(143:0.7512098726742851,116:0.7512098726742851):0.9612860816301088):0.32647120146673414):0.8556380525400891,(141:2.355941166578503,51:2.355941166578503):0.538664041732714):3.2930051286742628):0.8329900261244392):1.5124032351823615,(((75:2.1017841090947926,(68:0.4703360100561579,48:0.4703360100561579):1.6314480990386349):2.4932075408081142,104:4.594991649902907):1.2806923587420833,118:5.87568400864499):2.6573195896472903):0.3262819991932844,(((44:1.8449076788263032,39:1.8449076788263032):0.7070821472036437,(135:2.085512151038536,144:2.085512151038536):0.466477674991411):4.002589319007033,83:6.554579145036979):2.3047064524485856):0.8238467486528904,(((((((20:0.46704314736605623,107:0.46704314736605623):0.8179612381289919,((41:0.47967595722789,19:0.47967595722789):0.23285275047431153,(79:0.438420845891656,112:0.438420845891656):0.2741078618105456):0.5724756777928466):2.622736036287871,(145:3.4112231802290136,(125:1.5855298073618982,38:1.5855298073618982):1.8256933728671154):0.49651724155390564):1.4750517450089555,(((119:2.6693188141672093,89:2.6693188141672093):0.18380096991186656,78:2.853119784079076):0.22571751292691644,((((120:0.8353320798724495,97:0.8353320798724495):0.660395178224054,113:1.4957272580965035):0.3596157665178219,5:1.8553430246143254):0.33820101276016445,(149:0.4433932937137204,155:0.4433932937137204):1.7501507436607695):0.8852932596315024):2.3039548697858825):0.3630045370066881,(65:4.3006298546736,(((133:2.2470740971425105,158:2.2470740971425105):0.1547780387334945,(132:2.15883134350117,157:2.15883134350117):0.2430207923748351):0.42385191012245826,42:2.8257040459984633):1.474925808675137):1.4451668491249627):0.2855901118353721,(27:2.694503001428871,(40:1.579849205482631,154:1.579849205482631):1.11465379594624):3.336883814205064):1.3913525911714517,((62:0.18061969661852337,(60:0.021508058574679422,61:0.021508058574679422):0.15911163804384396):5.072223178074401,((((66:2.6958147815103013,(101:1.7474376730312333,49:1.7474376730312333):0.948377108479068):0.46317098351357444,(23:2.708470755523256,(6:2.149618130151252,136:2.149618130151252):0.5588526253720043):0.4505150095006196):0.7420835463302526,45:3.9010693113541284):0.29583584535988505,(109:3.549894388531286,((56:2.05266592063861,(58:1.5496474456052531,2:1.5496474456052531):0.5030184750333568):1.3478004498568779,((31:2.0996003370567,(150:1.5112155838649435,123:1.5112155838649435):0.5883847531917565):0.5383362462804864,53:2.6379365833371864):0.7625297871583014):0.14942801803579808):0.6470107681827275):1.0559377179789102):2.169896532112463):2.2603929393330686):0.1876423414877859,(((9:0.43642101946816125,57:0.43642101946816125):1.4511937453932384,151:1.8876147648613997):6.125474365768017,(((35:5.067833275652936,33:5.067833275652936):0.5597039029505257,34:5.627537178603462):0.31048607573639586,140:5.938023254339858):2.0750658762895595):1.8576855569968238):2.3027886783483833,(((74:0.9258418712545156,10:0.9258418712545156):2.872098375075656,50:3.797940246330172):3.412840197267987,110:7.210780443598159):4.962782922376466):3.62417619926577;
tree new_tree22 = (((((((65:5.550522331688201,(((157:1.406042873945025,132:1.406042873945025):1.9432455621172195,(133:1.4184847340136357,158:1.4184847340136357):1.9308037020486088):0.9018512563379213,42:4.251139692400166):1.2993826392880354):1.4803384952418632,((((20:0.526766771727968,107:0.526766771727968):1.3140246212113513,((112:0.10860271174384577,41:0.10860271174384577):1.023022500348988,(19:0.8439923617791735,79:0.8439923617791735):0.28763285031366015):0.7091661808464857):1.0720002350017952,(145:2.201687278154698,(125:0.9429841063238992,38:0.9429841063238992):1.258703171830799):0.7111043497864165):3.5637293473599874,((89:2.904310218699889,(78:1.807849793989465,119:1.807849793989465):1.096460424710424):1.350047494680629,(((149:0.05187561344029592,155:0.05187561344029592):3.5944234611818944,((120:1.5939597752763701,97:1.5939597752763701):1.1640759622627552,113:2.7580357375391253):0.8882633370830648):0.21638798899331668,5:3.862687063615507):0.3916706497650111):2.222163261920584):0.5543398516289626):1.503806225949985,(40:4.414893177615033,(27:0.4217618390609274,154:0.4217618390609274):3.9931313385541056):4.119773875265016):1.838736961004443,((62:0.7763534768031425,(61:0.7404993214124347,60:0.7404993214124347):0.0358541553907078):7.0644311975928415,(((66:2.888874980936983,(101:1.9631750210270955,(49:1.7076397463164448,45:1.7076397463164448):0.25553527471065074):0.9256999599098876):1.2733581001178602,(23:2.792355067288192,(6:1.8657093669365452,136:1.8657093669365452):0.9266457003516468):1.3698780137666513):0.6080473637221244,((56:1.314739377015146,(58:0.8015416315954803,2:0.8015416315954803):0.5131977454196658):1.9631661922061059,(109:2.9176026827774377,(53:1.6285902267010066,(31:1.34062825538809,(123:0.15376705032689827,150:0.15376705032689827):1.1868612050611917):0.2879619713129167):1.2890124560764311):0.36030288644381425):1.4923748755557158):3.070504229619016):2.532619339488509):1.2100964376191197,(((9:2.3663699378756564,57:2.3663699378756564):1.1476669677141298,151:3.514036905589786):4.573262408721914,(((35:5.17357141608337,33:5.17357141608337):1.027799898377097,34:6.201371314460467):1.166632785781359,140:7.368004100241826):0.7192952140698736):3.496201137191912):1.71027606528029,((((((54:6.618166813554921,88:6.618166813554921):1.293515298850374,((72:1.3407027806821472,81:1.3407027806821472):6.194614958258107,13:7.535317738940255):0.3763643734650399):0.6268792074658407,(25:6.883961715725801,((30:6.11332223795415,(((29:2.7386066175306922,28:2.7386066175306922):2.912402428264641,(11:4.704460452927637,((138:1.3902103206890901,36:1.3902103206890901):0.33390474836816475,63:1.7241150690572549):2.980345383870382):0.9465485928676962):0.32902172451119593,(((87:1.9416952584340654,92:1.9416952584340654):1.740296111924223,(((((21:0.9434536287063399,(103:0.25765714638659276,55:0.25765714638659276):0.6857964823197471):1.4634456143411079,((114:2.0580681326623687,26:2.0580681326623687):0.061288926014515965,85:2.1193570586768846):0.287542184370563):0.06298471016005758,156:2.469883953207505):0.5524968315330607,(98:1.9829065919529791,99:1.9829065919529791):1.0394741927875868):0.32476054151307565,(84:2.484760819234513,(96:2.144489724390244,(100:1.6701141177182663,22:1.6701141177182663):0.47437560667197753):0.3402710948442693):0.8623805070191284):0.3348500441046469):1.3550053367566322,((18:1.356604577136095,129:1.356604577136095):0.9929303883404199,153:2.349534965476515):2.6874617416384057):0.9430340631916083):0.1332914676476209):0.2604756963525272,((126:3.3061557247955635,((70:1.5017301836657213,142:1.5017301836657213):1.2165133242478532,(59:2.1371209765106496,(94:0.14874242966733572,37:0.14874242966733572):1.988378546843314):0.5811225314029249):0.587912216881989):1.0441652616516945,(111:2.881835284521365,(1:0.8273570630213487,43:0.8273570630213487):2.054478221500016):1.4684857019258932):2.023476947859419):0.5101637814191236):1.6545996041453348):0.902343599497847,(((95:7.741356854565269,(131:6.793791468039499,((67:3.5112727816740774,108:3.5112727816740774):3.1320980337271207,((((3:2.4235358221682826,52:2.4235358221682826):1.0034885409216354,105:3.427024363089918):0.3392873867533739,((124:2.340981228039131,47:2.340981228039131):0.12187538797586761,148:2.4628566160149985):1.3034551338282934):1.5613633783175564,(82:1.669910086452521,69:1.669910086452521):3.6577650417083274):1.3156956872403498):0.15042065263830118):0.9475653865257696):0.15246109611830505,(((46:3.8118262930825697,4:3.8118262930825697):3.768311029958465,(102:3.4467435005042932,(128:0.7553269282989094,15:0.7553269282989094):2.6914165722053838):4.133393822536741):0.22225079591780084,(146:7.43039251736195,(71:6.860529725569409,(80:6.082175062037361,((106:2.9987267932062447,((127:1.3033996424166518,134:1.3033996424166518):0.8808337831403958,(((((139:0.4262977036830342,117:0.4262977036830342):0.28216203166356224,122:0.7084597353465965):0.16855082699998947,(86:0.5212221804499451,130:0.5212221804499451):0.35578838189664086):0.3128740929960393,147:1.1898846553426252):0.37421075463688647,12:1.5640954099795117):0.620138015577536):0.814493367649197):2.0842970250526363,((((17:1.1811988587110998,(137:1.153078276968917,(91:0.8428615947289461,64:0.8428615947289461):0.3102166822399709):0.028120581742182793):1.9832557636567532,(90:2.277753946513738,76:2.277753946513738):0.8867006758541147):0.1491546053057573,((93:1.536063207253316,(8:1.4148209288650266,((152:0.8180375167637329,24:0.8180375167637329):0.20452704480112327,77:1.0225645615648562):0.39225636730017044):0.12124227838828938):0.30366943653520795,73:1.839732643788524):1.4738765838850862):0.06864457137976965,(121:1.99689513727833,(32:0.8687835767550119,16:0.8687835767550119):1.128111560523318):1.38535866177505):1.700770019205501):0.9991512437784804):0.7783546635320473):0.5698627917925414):0.3719956015968853):0.09142983172473862):0.19878008581344542,((115:3.432606740648241,((14:0.7682016856734554,7:0.7682016856734554):2.3141145243822194,(143:1.5163794733798832,116:1.5163794733798832):1.5659367366757915):0.3502905305925661):1.3773422005186924,(141:2.954319031321499,51:2.954319031321499):1.855629909845434):3.282649095330086):1.348306882871963):0.5848286802070568,((((48:0.024297985422986192,68:0.024297985422986192):0.4761678608199746,75:0.5004658462429608):4.351431680808474,104:4.8518975270514355):0.7902805788704343,118:5.64217810592187):4.383555493654169):0.41786687032912084,(((44:2.8825854552810433,39:2.8825854552810433):2.090003825105311,(135:4.180783951305126,144:4.180783951305126):0.7918053290812281):2.6407579093413025,83:7.613347189727657):2.8302532801775033):2.850176046878742):1.3481908697303027,(((10:1.2207935094812092,74:1.2207935094812092):3.2993483714965293,50:4.5201418809777385):4.420185734716308,110:8.940327615694047):5.701639770820158):2.94490230429935;
tree new_tree23 = (((((9:0.4532429835804186,57:0.4532429835804186):1.3539535820521371,151:1.8071965656325557):5.959356063975228,(((35:2.532117606213188,33:2.532117606213188):1.924877666782804,34:4.456995272995992):0.5736002326305512,140:5.030595505626543):2.7359571239812404):2.1500509063498257,(((((((78:3.5140002866501985,(89:3.4103587574418275,119:3.4103587574418275):0.103641529208371):0.30354719622040394,(((149:0.22110998397394482,155:0.22110998397394482):1.2852131590910922,5:1.506323143065037):1.1030327662048867,((120:0.587714157895054,97:0.587714157895054):1.0607653036144422,113:1.6484794615094962):0.9608764477604275):1.2081915736006787):1.0089245467854298,(((20:0.34370586895413796,107:0.34370586895413796):1.6866514331609341,((19:1.2202966545212117,79:1.2202966545212117):0.25862303003549036,(112:0.04266353850204061,41:0.04266353850204061):1.4362561460546615):0.55143761755837):1.1280896264428226,(145:2.7065950266999845,(125:1.8225915417297092,38:1.8225915417297092):0.8840034849702754):0.45185190185791013):1.6680251010981375):0.04878603271963655,(65:4.043762218008109,((133:2.0904767335434444,(132:1.1506248089830913,(157:0.6490307745255657,158:0.6490307745255657):0.5015940344575256):0.9398519245603532):0.4470398950390524,42:2.537516628582497):1.5062455894256126):0.8314958443675593):0.3671762162813126,(27:1.5206049489994922,(40:1.2353043075664358,154:1.2353043075664358):0.28530064143305633):3.7218293296574894):1.9818258311571695,((62:0.3278811248063814,(61:0.14730801444217098,60:0.14730801444217098):0.1805731103642104):5.198203137821502,(((((56:0.8669824853928527,101:0.8669824853928527):1.3663685279043047,(58:0.6001307360720276,2:0.6001307360720276):1.6332202772251299):0.7731009064810919,(109:2.700476736202469,(31:1.6255790000624384,(53:1.468737739498371,(123:0.08051653672787752,150:0.08051653672787752):1.3882212027704934):0.15684126056406744):1.0748977361400305):0.30597518357578046):0.20714834556643513,45:3.2136002653446845):0.5467449867827865,(23:2.431449010257779,((49:1.7331076334887952,66:1.7331076334887952):0.5143281993226441,(6:1.4370349375085592,136:1.4370349375085592):0.8104008953028801):0.1840131774463396):1.3288962418696921):1.765739010500413):1.698175847186267):1.8258225111046587,((((((54:3.5279491031158106,88:3.5279491031158106):1.790351975305935,(25:4.527769031949076,((((30:3.1564642081210206,(11:3.0237803572802715,(63:1.9259513890143949,(36:0.9530939568844383,138:0.9530939568844383):0.9728574321299566):1.0978289682658766):0.13268385084074907):0.7282563950702929,(29:3.4533437581521587,28:3.4533437581521587):0.43137684503915485):0.30484957146814207,((126:2.1528653634874053,((70:1.2882614816152702,142:1.2882614816152702):0.49520532951168383,(59:1.7758179245942955,(94:0.916248192920767,37:0.916248192920767):0.8595697316735286):0.007648886532658494):0.36939855236045127):1.475103474523475,((1:0.9277765185576351,43:0.9277765185576351):1.8858293093938463,111:2.8136058279514815):0.8143630100593988):0.5616013366485753):0.05918035854148229,((129:1.076938571012307,(18:0.6937958139570778,153:0.6937958139570778):0.38314275705522916):2.3933662991757423,((87:2.124455319272123,92:2.124455319272123):1.1884111568791274,((((156:1.8001600808738911,((85:0.3809051300066638,26:0.3809051300066638):0.6761168566145798,(21:0.8105860399199741,(103:0.0711956517228536,55:0.0711956517228536):0.7393903881971206):0.24643594670126945):0.7431380942526475):0.004645603543476096,114:1.8048056844173672):0.6785028084907689,((((100:0.6577968510787121,22:0.6577968510787121):0.8119037714858995,96:1.4697006225646116):0.14408372573120531,84:1.613784348295817):0.6982536667631023,98:2.3120380150589193):0.1712704778492169):0.21368255750623844,99:2.6969910504143746):0.6158754257368759):0.1574383940367987):0.7784456630128886):0.27901849874813855):0.7905320464726691):0.295020525986061,((72:0.9564658010086847,81:0.9564658010086847):3.1704426333024323,13:4.126908434311117):1.4864131700966894):0.7319705489514137,((((((14:0.571270507693834,7:0.571270507693834):1.0429792761618908,(143:0.8390709885476901,116:0.8390709885476901):0.7751787953080347):0.6269751372477663,115:2.241224921103491):0.8868623043152963,(141:2.7668993907602952,51:2.7668993907602952):0.36118783465849225):1.8470027466817367,(((102:1.8899120680115695,(128:0.9825020621472018,15:0.9825020621472018):0.9074100058643677):1.899110427368492,((80:2.750495477794939,146:2.750495477794939):0.9188773368486327,(71:3.2608447231939697,((121:1.3389635674511715,(32:0.8812040540108225,16:0.8812040540108225):0.45775951344034904):1.5688232345890123,(((17:0.3431222567052058,137:0.3431222567052058):1.7305403354752111,(91:1.0869673341678652,64:1.0869673341678652):0.9866952580125516):0.6229379990523287,(((90:0.6314903260711815,76:0.6314903260711815):1.8625317435458566,((93:1.639951384197138,(((152:0.3069580761737884,24:0.3069580761737884):0.6282383872112667,77:0.9351964633850551):0.3190485371051701,8:1.2542450004902252):0.3857063837069128):0.23129585606224046,73:1.8712472402593785):0.6227748293576596):0.10991187463065,(106:2.443554291441554,((127:0.31518551844068754,134:0.31518551844068754):1.3363857984274672,(12:1.24405586285479,(147:0.9968117514431809,(((139:0.48359058708174907,117:0.48359058708174907):0.09089930072190855,122:0.5744898878036576):0.38184865102463583,(130:0.662570891374211,86:0.662570891374211):0.29376764745408246):0.040473212614887455):0.24724411141160907):0.40751545401336475):0.7919829745733991):0.1603796528061343):0.09266664698505744):0.21118621080743827):0.35305792115378587):0.4085280914496021):0.11964968073648974):0.23890371935951915,(46:1.8035621407211004,4:1.8035621407211004):2.2243640740184802):0.9471637573609435):0.35892809017247984,(95:4.455049006575673,(((((124:0.8590546986748474,47:0.8590546986748474):0.47444859479867196,148:1.3335032934735194):1.7121086096931488,((105:0.7771292122269315,3:0.7771292122269315):1.0352183853191528,52:1.8123475975460843):1.2332643056205839):0.4287328248102118,(82:3.044892130556636,69:3.044892130556636):0.4294525974202439):0.3932422097990953,((67:1.4607225565684427,108:1.4607225565684427):1.7342699609333343,131:3.194992517501777):0.6725944202741982):0.5874620687996979):0.8789690556973309):1.0112740910862161):1.5324845100078468,(((75:1.0284879111809935,(48:0.7890491707206212,68:0.7890491707206212):0.23943874046037228):2.89816359114131,104:3.9266515023223034):1.0799758677177156,118:5.006627370040019):2.871149293327048):0.24439474234821112,(((144:3.6456539032861293,135:3.6456539032861293):0.36305119055004953,(44:2.516534615514993,39:2.516534615514993):1.492170478321186):3.65820139182528,83:7.666906485661459):0.45526492005381947):0.9279112152035314):0.8665209150387998):1.244533252407102,(((10:1.3212678887135854,74:1.3212678887135854):1.4878020901064397,50:2.809069978820025):4.206623254747119,110:7.015693233567144):4.145443554797567):1.57913209251611;
tree new_tree24 = ((((((9:0.9373321339534791,57:0.9373321339534791):0.5859671186379766,151:1.5232992525914557):3.1734440307821785,(((35:2.497032812063277,33:2.497032812063277):1.0183975800432141,34:3.515430392106491):0.43607660374809587,(140:2.415582961404385,74:2.415582961404385):1.5359240344502019):0.7452362875190475):5.41316315421635,(((((54:5.070566572652737,88:5.070566572652737):1.5897883902095433,((25:5.206390021011575,(((((87:1.4528720577563572,92:1.4528720577563572):2.0634983297950646,(((156:1.3764333552145318,((26:0.9586864489715857,85:0.9586864489715857):0.13560323451611167,((103:0.24804744583781238,55:0.24804744583781238):0.5538359735388266,(21:0.6753047776187537,114:0.6753047776187537):0.12657864175788525):0.2924062641110584):0.2821436717268344):0.8810912312098516,((84:1.5621022657924937,((22:0.8714413696629075,100:0.8714413696629075):0.4827371600104007,96:1.3541785296733082):0.20792373611918546):0.6630283202018958,(99:1.938354438640602,98:1.938354438640602):0.28677614735378754):0.03239400042999385):1.2088584381901013,(129:2.5967611584130936,(153:0.6857142756546508,18:0.6857142756546508):1.9110468827584428):0.869621866201391):0.049987362936937174):0.31930281769372026,28:3.835673205245142):0.3363934281598957,(29:2.9802429812796305,(((63:1.3001336615030705,(36:1.1222279572702303,138:1.1222279572702303):0.17790570423284024):1.064155023765297,11:2.3642886852683676):0.466715554310269,30:2.8310042395786366):0.14923874170099394):1.1918236521254073):0.1676925094033681,((126:2.934790241898143,(59:2.480885978339656,((70:1.0547514988440512,142:1.0547514988440512):1.0766613459112488,(94:0.36812490562341327,37:0.36812490562341327):1.7632879391318868):0.34947313358435617):0.4539042635584867):1.1006522909849128,((1:1.0007312884346533,43:1.0007312884346533):1.9684098076297045,111:2.969141096064358):1.0663014368186978):0.30431660992535026):0.8666308782031695):1.4118765701218186,(13:6.601048487931131,(72:0.9681022880473225,81:0.9681022880473225):5.632946199883808):0.017218103202263357):0.042088371728886464):0.927055461858914,(((115:2.8007074697921492,((143:1.0027410194610378,116:1.0027410194610378):0.7536852891270838,(14:0.6161768897562724,7:0.6161768897562724):1.140249418831849):1.0442811612040277):0.9809141327726083,(141:1.9786774773645943,51:1.9786774773645943):1.8029441252001632):1.5137912299412895,((((121:2.9305491042265377,((32:1.3997054728180536,16:1.3997054728180536):1.5000419905355082,((((91:1.708806435810568,64:1.708806435810568):0.04847448428695156,(17:1.744625149896889,137:1.744625149896889):0.012655770200630467):0.9320941705383718,((8:1.0463563343718247,73:1.0463563343718247):0.3055680852662772,((24:0.7366711602395531,(77:0.6189764719039508,152:0.6189764719039508):0.11769468833560237):0.6044198436106937,93:1.3410910038502468):0.010833415787855127):1.3374506709977894):0.099773625882007,(90:0.8522262502027181,76:0.8522262502027181):1.9369224663151803):0.11059874683566351):0.030801640872975877):0.899458937175428,(106:2.520647885179917,((127:0.3272365716907273,134:0.3272365716907273):2.0769399683828795,(((117:0.7308344722062244,122:0.7308344722062244):0.26156102870389375,(86:0.8733865001156887,130:0.8733865001156887):0.11900900079442944):1.1404649573615468,((12:1.032603333656934,139:1.032603333656934):0.129503311138208,147:1.162106644795142):0.970753813476523):0.2713160818019418):0.11647134510630996):1.309360156222049):0.8932642007598917,71:4.723272242161857):0.45281654414083405,((((67:1.528789384044615,108:1.528789384044615):1.5928588790540084,131:3.1216482630986233):1.2951899977382357,((((3:1.4835791897933448,105:1.4835791897933448):0.9535291197652218,52:2.4371083095585666):0.4597172668046552,((124:1.1601393236648385,47:1.1601393236648385):1.1559921293451993,148:2.316131453010038):0.5806941233531839):0.9695328156345613,(82:3.293944908051798,69:3.293944908051798):0.5724134839459851):0.550479868839076):0.7369624740800962,((((146:1.3538716051240747,80:1.3538716051240747):0.5488303778489652,95:1.9027019829730398):1.0485491419206512,(102:1.8718363429247489,(128:1.249868505473334,15:1.249868505473334):0.6219678374514148):1.0794147819689421):0.7659505353063225,(46:1.9882686537238228,4:1.9882686537238228):1.7289330064761907):1.4365990747169417):0.022288051385736196):0.11932404620335557):2.2919975922151474):0.6021688062997343,(((75:0.9001165857779918,(48:0.06872569171605017,68:0.06872569171605017):0.8313908940619417):3.912040487055269,104:4.812157072833261):1.4456247426557063,118:6.2577818154889675):1.9317974155319613):0.6372437819910388,(((144:1.7902218879314176,135:1.7902218879314176):1.2898615774860587,(44:1.4615948022238383,39:1.4615948022238383):1.618488663193638):2.997820320168123,83:6.077903785585599):2.7489192274263683):1.2830834245780167):0.4829814380686859,((((((145:1.3447604518215623,(125:1.022259159005458,38:1.022259159005458):0.3225012928161044):0.6811591862507211,((20:0.7994056464300644,107:0.7994056464300644):0.805008325171238,(41:0.9354416148951029,(112:0.9090234089259867,(79:0.579269713086724,19:0.579269713086724):0.3297536958392626):0.02641820596911626):0.6689723567061995):0.4215056664709811):3.511482631974068,(((119:1.7427906532306432,78:1.7427906532306432):1.154277323021038,89:2.897067976251681):0.9414145263113793,((5:2.887436548325732,((120:1.0257922617291304,97:1.0257922617291304):0.5567466695444458,113:1.5825389312735763):1.3048976170521558):0.036398375346132106,(149:0.29297440423772686,155:0.29297440423772686):2.6308605194341372):0.9146475788911963):1.6989197674832912):0.9639990761153037,(65:5.072925756766563,((133:2.9571711244332612,(132:2.432162429411967,(158:1.6292958731965461,157:1.6292958731965461):0.8028665562154207):0.5250086950212944):0.8579954107266325,42:3.815166535159894):1.257759221606669):1.4284755893950924):0.3931493917366682,(27:2.5917069074832795,(40:2.1623828173994712,154:2.1623828173994712):0.42932409008380823):4.3028438304150445):2.5762456356841126,((61:0.3906625646548928,(62:0.3480492545652115,60:0.3480492545652115):0.04261331008968128):5.145065973944953,(((((6:2.594563867122142,136:2.594563867122142):1.0098447628247342,23:3.6044086299468763):0.22926243238284005,(66:1.610987612219796,49:1.610987612219796):2.2226834501099204):1.1055093107768403,(((56:0.765961394468966,101:0.765961394468966):1.1347172091550646,(58:1.0158197776685987,2:1.0158197776685987):0.884858825955432):1.4179973413064044,(109:2.4934218022514862,(53:1.9905305017379946,(31:1.529427783158388,(123:0.8175130209990911,150:0.8175130209990911):0.7119147621592969):0.4611027185796066):0.5028913005134916):0.8252541426789488):1.6205044281761216):0.1061404312775256,45:5.045320804384082):0.4904077342157631):3.9350678349825907):1.122091502076234):1.2311979701304043,((10:5.343393129768501,50:5.343393129768501):2.8972434756542693,110:8.24063660542277):3.5834492403663045):1.30152672175375;
tree new_tree25 = ((((((((145:2.8704591296814232,(125:2.558001147828988,38:2.558001147828988):0.3124579818524351):1.0264073265848062,((20:0.6976451181515706,107:0.6976451181515706):2.590682746980539,((112:0.4959295493516195,19:0.4959295493516195):1.6352328248585208,(41:1.394659604717581,79:1.394659604717581):0.7365027694925594):1.1571654909219693):0.6085385911341197):4.571867088554269,(((119:2.7985747933059306,78:2.7985747933059306):0.9284360833319192,89:3.72701087663785):2.518107595696399,(5:4.857814155787159,((149:1.5459002823281272,155:1.5459002823281272):1.9485190511223531,((120:1.5310744175624549,97:1.5310744175624549):0.5747742643348654,113:2.1058486818973203):1.38857065155316):1.3633948223366783):1.3873043165470902):2.2236150724862496):0.37140153968639034,(65:6.703720677157294,(((132:1.6559971737500376,157:1.6559971737500376):1.439619566153758,(158:2.3311274485886795,133:2.3311274485886795):0.7644892913151162):0.6696382444335165,42:3.765254984337312):2.938465692819982):2.1364144073495943):0.938867576543899,(27:6.68884010142172,(154:5.755350535275733,40:5.755350535275733):0.9334895661459868):3.090162559629068):1.4537102423478334,((62:0.9376156557899222,(60:0.09230991630001473,61:0.09230991630001473):0.8453057394899075):8.361593753712492,(((((66:2.7669942086702766,49:2.7669942086702766):0.27954828453757363,(6:2.7552856671081396,136:2.7552856671081396):0.2912568260997106):0.6015771424668874,23:3.6481196356747376):2.3773670505632496,45:6.025486686237987):0.3655756211603558,(((56:1.895107562947215,101:1.895107562947215):2.5686487937406235,(58:2.4048416610924517,2:2.4048416610924517):2.0589146955953868):1.0038369687951825,(109:4.193680912551856,(53:3.245841796668608,(31:2.2127691285029196,(123:0.28963160169182933,150:0.28963160169182933):1.9231375268110904):1.0330726681656883):0.947839115883248):1.273912412931165):0.9234689819153221):2.9081471021040723):1.9335034938962057):4.4695983164271045,((((((((54:5.38849790658785,88:5.38849790658785):0.6681690478806477,(72:0.8792248683411187,81:0.8792248683411187):5.177442086127379):1.604179592898869,(25:6.885691032096288,((((28:4.8336343939878645,((18:1.3726960799774628,(153:1.0162543637781505,129:1.0162543637781505):0.3564417161993123):2.9300239041782086,(30:3.9591540679907116,(11:3.5155777302222413,(63:2.4911393729460634,(36:1.7174089287331866,138:1.7174089287331866):0.7737304442128767):1.024438357276178):0.4435763377684703):0.3435659161649598):0.5309144098321932):1.0291432121122233,((((((156:2.6860235349576183,114:2.6860235349576183):0.6868469811075513,(26:3.1325147453875286,(85:2.095167012958118,((103:0.5015250174109709,55:0.5015250174109709):0.744011423880657,21:1.2455364412916279):0.8496305716664903):1.0373477324294105):0.2403557706776409):1.2188164249016293,98:4.591686940966799):0.021681952469560173,99:4.613368893436359):0.3166596935276562,((22:0.9798822941810571,100:0.9798822941810571):2.3792377856730367,(84:2.850816278387993,96:2.850816278387993):0.5083038014661008):1.5709085071099214):0.42587923618423407,(87:2.1616139268005092,92:2.1616139268005092):3.19429389634774):0.5068697829518385):0.020669659308826027,29:5.883447265408914):0.3260485964320914,((126:4.1656061033256515,(((94:0.3290596028691972,37:0.3290596028691972):1.4816013918551807,59:1.810660994724378):1.8248738519197492,(70:2.5482975286215988,142:2.5482975286215988):1.0872373180225283):0.5300712566815244):1.628528893785564,((1:4.111796279081827,43:4.111796279081827):1.0287285206838979,111:5.140524799765725):0.6536101973454906):0.4153608647297897):0.6761951702552826):0.775155515271079):0.11895752997034936,13:7.779804077337716):1.7671959727412387,(((51:3.8630462379454764,141:3.8630462379454764):1.838880476372994,(115:4.267054113023085,((143:1.7911466164207541,116:1.7911466164207541):1.9842262759019473,(14:1.94350738151249,7:1.94350738151249):1.8318655108102115):0.49168122070038356):1.4348726012953854):2.2404167097843954,((((((4:1.9291009468116553,146:1.9291009468116553):3.305330498777924,80:5.234431445589579):1.0415344852537363,(71:4.469174271078194,(((((((77:1.314660961604274,152:1.314660961604274):0.0325658268043707,24:1.3472267884086446):0.24191550039235543,8:1.589142288801):0.4352691284578458,(93:1.939106122522865,73:1.939106122522865):0.08530529473598092):1.7905074791308468,(32:1.6023561729987834,16:1.6023561729987834):2.212562723390909):0.19691740179571848,121:4.011836298185411):0.16548470878357602,(((137:1.0918969944531955,17:1.0918969944531955):0.8159009536549371,(91:1.454707566433167,64:1.454707566433167):0.4530903816749656):1.744723280295182,((90:2.2273432249808396,76:2.2273432249808396):0.7708816516002033,(106:2.5166443438584722,((127:0.354287957330522,134:0.354287957330522):2.009013973212812,((12:1.2091170382398757,147:1.2091170382398757):0.5489987497941238,((130:0.7351959652618104,86:0.7351959652618104):0.6441559251605643,((117:0.43486747685121574,122:0.43486747685121574):0.5463581495411406,139:0.9812256263923563):0.3981262640300184):0.37876389761162477):0.6051861425093343):0.15334241331513843):0.4815805327225706):0.6542963518222717):0.5247997785656726):0.2918532641092071):1.8067916597651212):0.016511417263905592,(102:4.690034845714169,(128:3.426676130561998,15:3.426676130561998):1.2633587151521706):1.6024425023930524):0.4389377495596527,95:6.731415097666874):0.6856378053429077,(46:6.763550489970087,(((82:3.094590299922909,69:3.094590299922909):1.9568039065578944,(((3:3.5828528665712382,105:3.5828528665712382):0.6010066979917705,((148:2.8305434905472717,(47:0.7727784095806676,124:0.7727784095806676):2.057765080966604):1.2750104465116063,52:4.105553937058878):0.07830562750413073):0.20957854883309945,74:4.393438113396108):0.657956093084695):0.8085408470054247,(131:5.696314089874211,(67:4.35191643082315,108:4.35191643082315):1.3443976590510616):0.16362096361201672):0.9036154364838591):0.6535024130396945):0.5252905210930843):1.604656625976089):1.8243028476003218,(((75:3.2726296090067315,(68:1.7985148886267064,48:1.7985148886267064):1.4741147203800251):2.987494979332804,104:6.260124588339536):2.5837303286321935,118:8.843854916971729):2.5274479807075476):2.4045162593671847,(((144:3.8140040298485003,135:3.8140040298485003):1.703947039959563,(44:4.62284303530101,39:4.62284303530101):0.8951080345070537):6.44683899134186,83:11.964790061149923):1.8110290958965383):1.553269761476292,(((9:0.8704847511058161,57:0.8704847511058161):0.29508400201685203,151:1.1655687531226682):8.342646268071368,(((35:4.206066027491162,33:4.206066027491162):1.2305368878819607,34:5.436602915373123):2.320471872510182,140:7.757074787883305):1.751140233310732):5.820873897328717):0.37322230130297207):1.7336740236512167,((10:7.210777522202456,50:7.210777522202456):2.9757016187894223,110:10.186479140991878):7.249506102485064):1.29300512087897;
tree new_tree26 = ((((((9:1.56635202272839,57:1.56635202272839):1.2135194695534146,151:2.7798714922818046):4.437517794318213,(((35:3.3823873392722774,33:3.3823873392722774):1.6254025915833026,34:5.00778993085558):0.6079669302475033,140:5.615756861103083):1.601632425496934):4.948049977370532,((((((54:2.7006840818818256,88:2.7006840818818256):3.8695712575484693,((72:0.6138668531492965,81:0.6138668531492965):5.075019088291325,13:5.688885941440621):0.8813693979896735):0.4030776440059576,(25:5.976406425860918,((((((129:1.336684729423459,153:1.336684729423459):1.985301361956659,18:3.321986091380118):1.1734461963171383,(30:3.7848946160889407,(11:2.8398515602052194,(63:1.9889303612015077,(36:1.4408406980485946,138:1.4408406980485946):0.5480896631529131):0.8509211990037118):0.9450430558837213):0.7105376716083156):0.9475381060763102,(((((((((103:0.3735545737197268,55:0.3735545737197268):0.39758386037400417,21:0.771138434093731):0.2939262309272802,(85:1.06223166469882,26:1.06223166469882):0.002833000322191248):0.49111167673603284,156:1.556176341757044):0.4306875201884999,114:1.9868638619455439):1.0784702310500602,(99:1.9439304582123986,98:1.9439304582123986):1.1214036347832055):1.0186863941948374,(96:3.276044491219475,84:3.276044491219475):0.8079759959709665):0.13354806650992757,(100:3.133017771355601,22:3.133017771355601):1.0845507823447682):0.44787667039096934,(87:3.736557344100414,92:3.736557344100414):0.9288878799909246):0.7775251696822281):0.13686897357637662,(29:5.084032541025764,28:5.084032541025764):0.49580682632417883):0.2917903999581082,((126:3.332766439344094,(((94:0.7061894012402514,37:0.7061894012402514):1.2969295749374,59:2.0031189761776513):0.41760935843512703,(70:1.941861135251543,142:1.941861135251543):0.47886719936123545):0.9120381047313155):2.179510377347519,((1:0.8729961601022742,43:0.8729961601022742):3.6755938773439905,111:4.548590037446265):0.9636867792453483):0.35935295061643835):0.10477665855286666):0.9969265575753345):0.9778041448778296,(((51:2.460797325983783,141:2.460797325983783):1.2295570314724524,(115:2.951781984786399,((14:0.8719907182467636,7:0.8719907182467636):1.624405933230185,(143:1.5955449674245719,116:1.5955449674245719):0.9008516840523768):0.4553853333094504):0.7385723726698363):2.9521246976814846,((((((((3:2.4264383554529467,105:2.4264383554529467):1.2378111972204513,52:3.664249552673398):0.0758656754165381,((124:1.208805690153786,47:1.208805690153786):0.5893752802904966,148:1.7981809704442826):1.9419342576456535):0.5463405187754957,((69:1.7279866028110271,74:1.7279866028110271):1.0649823895350352,82:2.7929689923460623):1.4934867545193695):0.29106059337407064,(67:2.323616738868519,108:2.323616738868519):2.2538996013709833):0.6778440964677284,131:5.255360436707231):0.5622281357068832,95:5.817588572414114):0.5797435379331608,((((102:3.2027831523157877,(128:1.655602635030988,15:1.655602635030988):1.5471805172847997):1.439987303207741,4:4.642770455523529):0.5779142342481398,((146:3.1994461696667287,80:3.1994461696667287):1.800380757959286,((((90:2.1961063745131577,76:2.1961063745131577):0.9365480245468811,(((32:0.6270018628395322,16:0.6270018628395322):2.146602833751641,121:2.7736046965911734):0.347001550568931,(((137:1.6899258590023327,17:1.6899258590023327):0.690385943455994,(91:1.6300750870197827,64:1.6300750870197827):0.7502367154385441):0.5342021543232289,(93:1.822958258831743,(73:1.6970010360997958,(8:1.540772467905673,(24:1.019668689552416,(152:0.7976845815624423,77:0.7976845815624423):0.2219841079899738):0.5211037783532568):0.1562285681941229):0.1259572227319472):1.0915556979498127):0.2060922903785487):0.012048151899934467):0.4142192927570094,(106:2.364448540552211,((127:1.636305904650877,134:1.636305904650877):0.4270090874772916,((((122:1.0664083722197475,(117:0.6144516608325201,139:0.6144516608325201):0.4519567113872274):0.04076243961724657,(86:1.040961252122179,130:1.040961252122179):0.06620955971481512):0.3381579367065677,12:1.4453287485435617):0.2143894149290797,147:1.6597181634726415):0.40359682865552715):0.3011335484240423):1.1824251512648374):0.2773515978813359,71:3.824225289698384):1.1756016379276306):0.22085776214565378):0.2348718922946036,46:5.455556582066272):0.9417755282810027):0.24514694479044508):1.3086580731763622):0.8189460603221441,(((68:1.8711065514747165,(48:1.721031384223015,75:1.721031384223015):0.15007516725170156):3.635925514785776,104:5.507032066260493):1.676995277302347,118:7.18402734356284):1.5860558450733864):1.810701736657892,(((144:3.1460737113039294,135:3.1460737113039294):1.568265684613944,(44:3.683472799355025,39:3.683472799355025):1.0308665965628485):3.063078770422326,83:7.777418166340199):2.803366758953919):1.5846543386764314):0.09348751979121595,((((((145:1.6404741152556974,(125:1.281748306201371,38:1.281748306201371):0.3587258090543264):0.1499726360185143,((20:0.7223072781556975,107:0.7223072781556975):0.7976594820636472,((41:0.6420793612226893,79:0.6420793612226893):0.2716271984286128,(112:0.017969296270532967,19:0.017969296270532967):0.8957372633807691):0.6062602005680426):0.270479991054867):4.740819625332759,(((78:2.1392762411348283,119:2.1392762411348283):0.6526126965297263,89:2.7918889376645546):2.379255629785463,((149:1.0289360361229267,155:1.0289360361229267):2.5069172095282917,(5:3.3597708147194543,((120:1.4204432162607106,97:1.4204432162607106):0.8863746720254733,113:2.306817888286184):1.0529529264332704):0.17608243093176412):1.6352913217987992):1.3601218091569534):0.6440852504929522,(65:6.503407634637989,((133:2.678922565969802,((157:1.4318781692615696,132:1.4318781692615696):0.99054876137539,158:2.4224269306369597):0.2564956353328425):0.3857881479579275,42:3.0647107139277296):3.43869692071026):0.6719439924619337):0.277104588897763,(27:6.384755848324277,(154:2.21769251936049,40:2.21769251936049):4.167063328963787):1.0677003676734094):2.969097210201446,((61:0.3969460742782723,(60:0.29278042138097177,62:0.29278042138097177):0.10416565289730051):6.7082074790914135,((45:4.671891591602857,(((66:2.8830372656064616,49:2.8830372656064616):0.6165993145334694,(6:3.0055968594368374,136:3.0055968594368374):0.49403972070309354):0.20641806699556042,23:3.7060546471354914):0.9658369444673656):0.06197290325401994,(((56:1.2545725886593388,101:1.2545725886593388):1.610566769341949,(58:1.3233568356419054,2:1.3233568356419054):1.5417825223593824):1.4334368714249401,(109:3.229499121301849,(53:3.0371606176259425,(31:1.7841521765939805,(123:0.5049155613696745,150:0.5049155613696745):1.279236615224306):1.253008441031962):0.19233850367590666):1.0690771081243788):0.4352882654306489):2.371289058512809):3.3163998728294466):1.8373733575626332):1.861327839328295,((10:3.097953101367272,50:3.097953101367272):5.36235973992901,110:8.460312841296282):5.659941781793778):2.32268071442121;
tree new_tree27 = (((((((((145:1.1636988932101042,(125:0.4630664663635351,38:0.4630664663635351):0.7006324268465691):0.9543452386305273,((20:0.9633658326059873,107:0.9633658326059873):0.6324340715620431,((112:0.2706632058884205,19:0.2706632058884205):0.9399993383648882,(79:1.1930911576158252,41:1.1930911576158252):0.017571386637483588):0.38513735991472164):0.5222442276726011):5.295424714171663,(((78:1.595456596677841,119:1.595456596677841):1.3740074272268172,89:2.969464023904658):1.4028195730772133,((149:0.2734824987302328,155:0.2734824987302328):1.7890927342011937,(5:1.861994533297597,((120:0.6994308772516473,97:0.6994308772516473):0.8023828375036974,113:1.5018137147553448):0.36018081854225215):0.20058069963382952):2.309708364050445):3.0411852490304234):0.09645279738825607,(65:6.719678919669019,(((133:1.227970659166884,158:1.227970659166884):0.8589054441230715,(132:0.7607205278984109,157:0.7607205278984109):1.3261555753915446):1.1700304330358025,42:3.256906536325758):3.4627723833432613):0.7902427237315317):0.5636543009940382,(27:1.2024387264690835,(154:0.748253346090611,40:0.748253346090611):0.45418538037847245):6.871137217925506):1.6072246871288627,((62:0.6248744048834138,(60:0.03451132666231307,61:0.03451132666231307):0.5903630782211008):7.259613371152578,((109:5.56532527358104,(((56:1.3164725388845226,101:1.3164725388845226):0.870720652024368,(58:1.2318127645959271,2:1.2318127645959271):0.9553804263129635):2.896328787060559,((31:1.8350432008154753,(123:0.29541243596466044,150:0.29541243596466044):1.539630764850815):0.4828169644960598,53:2.317860165311535):2.7656618126579144):0.4818032956115905):0.9506289006004556,(45:5.89353036319242,(((66:1.837307743045642,49:1.837307743045642):1.0906629409930413,(6:2.226165845729636,136:2.226165845729636):0.7018048383090472):0.2704772244868967,23:3.19844790852558):2.6950824546668404):0.6224238109890754):1.3685336018544962):1.79631285548746):2.787329198751296,(((((25:5.976539838058247,(((((30:3.581962174361509,(11:3.2244208106788133,(63:1.9937512798575585,(36:1.62159586161562,138:1.62159586161562):0.37215541824193843):1.2306695308212547):0.35754136368269585):1.2777472979248907,((129:1.9426509048167058,153:1.9426509048167058):1.9633369406199257,18:3.9059878454366315):0.9537216268497684):0.4252103085509509,(((114:1.4590371248463252,((((103:0.10409544734009862,55:0.10409544734009862):0.17822161427140543,21:0.28231706161150405):0.5869540708493324,(85:0.5556948400283374,26:0.5556948400283374):0.31357629243249907):0.41168189668770006,156:1.2809530291485365):0.1780840956977887):2.197255029300004,((99:1.701399137316564,98:1.701399137316564):1.5467763743330518,(84:2.7437301070722935,(22:2.4304661373440775,(96:2.1381910308037466,100:2.1381910308037466):0.29227510654033084):0.313263969728216):0.5044454045773223):0.4081166424967133):1.139191643613561,(87:2.5676932352503656,92:2.5676932352503656):2.2277905625095245):0.4894359830774606):0.10592031070985009,(28:3.0717959487117446,29:3.0717959487117446):2.3190441428354562):0.4406901132605183,((126:2.967326560115638,(((94:0.3545037770436543,37:0.3545037770436543):1.584304481930891,(70:1.0955573039138826,142:1.0955573039138826):0.8432509550606626):0.6922799144110057,59:2.631088173385551):0.3362383867300869):1.3714279693705609,((1:0.5792631506800889,43:0.5792631506800889):2.9874489063955183,111:3.5667120570756072):0.7720424724105914):1.4927756753215204):0.14500963325052751):0.6516489730764263,((72:1.4368097153468147,81:1.4368097153468147):5.0751786141158,((54:3.7945906793905864,88:3.7945906793905864):1.3661750416863296,13:5.160765721076916):1.351222608385699):0.11620048167205788):1.916292053544777,(((51:2.6850451833696827,141:2.6850451833696827):1.2458501267117752,(115:2.7959712069850466,((143:0.8877532055663264,116:0.8877532055663264):1.0495484562149784,(14:1.073837834001102,7:1.073837834001102):0.8634638277802027):0.8586695452037418):1.1349241030964112):4.065849856127582,((((146:5.0140252405103345,80:5.0140252405103345):0.810849110192609,(((121:2.745708532149765,(32:0.8536142864074425,16:0.8536142864074425):1.8920942457423227):1.2177346703462333,(((73:2.348428217987151,8:2.348428217987151):0.28450126516051144,((152:1.373661067135614,(24:1.3543894252641517,77:1.3543894252641517):0.01927164187146224):0.9755202883749108,93:2.3491813555105248):0.28374812763713786):1.2496561977654266,((106:2.765771071356382,((127:0.7942028268743572,134:0.7942028268743572):1.1524393890257638,((((122:0.8210424152163656,(139:0.5640976731388879,117:0.5640976731388879):0.25694474207747764):0.18041106361005732,(86:0.8461536618486903,130:0.8461536618486903):0.15529981697773254):0.42886733909395236,12:1.4303208179203752):0.047036324934595086,147:1.4773571428549703):0.46928507304515055):0.8191288554562612):0.7402790837675304,(((17:0.836941301421298,137:0.836941301421298):0.35031461301525446,(91:0.8997825556131067,64:0.8997825556131067):0.2874733588234457):1.6087484565790733,(90:1.3426285567998801,76:1.3426285567998801):1.4533758142157456):0.7100457841082868):0.3765355257891767):0.08085752158290926):0.6264847654528074,71:4.589927967948806):1.2349463827541376):1.2936715760097677,((46:4.331209753753315,4:4.331209753753315):2.771300919135415,((131:5.301998383760721,((((3:2.712662826400354,105:2.712662826400354):0.3326463623795357,(((124:0.6518144825003223,47:0.6518144825003223):1.5930471009126057,148:2.244861583412928):0.6994313761119502,52:2.944292959524878):0.10101622925501141):1.2724700239724673,((74:2.6625798787689594,69:2.6625798787689594):0.18927547177762616,82:2.8518553505465856):1.4659238622057713):0.19069462075105736,(67:2.5704224860683227,108:2.5704224860683227):1.9380513474350916):0.793524550257307):0.5198244754389201,95:5.821822859199641):1.280687813689089):0.016035253823980966):0.04077989706042917,(102:4.055349089548462,(128:2.0027398437301196,15:2.0027398437301196):2.052609245818342):3.1039767342246787):0.8374193424358998):0.5477356984704098):0.8772711130260493,(((75:1.3755576702577834,(48:1.1705492975578775,68:1.1705492975578775):0.2050083726999059):2.4093319905879094,104:3.784889660845693):2.3417725021507825,118:6.1266621629964755):3.2950898147090237):2.060255983531105,(((144:2.8757122960909167,135:2.8757122960909167):2.355498632769646,(44:4.117591595371482,39:4.117591595371482):1.1136193334890807):3.988815495019429,83:9.220026423879991):2.261981537356613):0.9861218690381435):0.09005533251323605,(((9:0.47047705285129404,57:0.47047705285129404):0.9836395642594538,151:1.4541166171107478):6.055425406279149,(((35:3.7013306375431823,33:3.7013306375431823):0.6957436177925196,34:4.397074255335702):1.6486170886070495,140:6.045691343942751):1.4638506794471455):5.048643139398087):2.027617879188977,((10:5.640128577863441,50:5.640128577863441):3.278029229966938,110:8.91815780783038):5.6676452341465815):1.74250367640486;
tree new_tree28 = ((((((9:0.8508201124820257,57:0.8508201124820257):1.4601690512407246,151:2.31098916372275):6.755989497562666,(((35:4.3106218331133395,33:4.3106218331133395):1.928863477129898,34:6.2394853102432375):1.2442055759824653,140:7.483690886225703):1.5832877750597136):3.538779696054105,(((((25:7.702726181663022,(((28:5.394684984298209,((11:4.84852450412525,(63:2.9093634622303726,(36:1.700914380955983,138:1.700914380955983):1.2084490812743895):1.9391610418948777):0.33902326379395475,29:5.187547767919205):0.20713721637900395):0.3234600404598931,(30:5.595603430736209,(((((22:1.9440027062120964,(100:1.1697146467899477,96:1.1697146467899477):0.7742880594221486):0.02681476869293964,84:1.970817474905036):1.810412051348142,((85:1.7536984871478412,114:1.7536984871478412):0.02392144968730725,(((21:1.488772638337125,(103:0.20701242801672223,55:0.20701242801672223):1.2817602103204027):0.03500975214440927,26:1.5237823904815342):0.01054386286005049,156:1.5343262533415847):0.24329368349356373):2.00360958941803):0.013476344239162774,(99:3.3529588382706854,98:3.3529588382706854):0.44174703222165546):0.8847742808200385,((87:2.6180337496041703,92:2.6180337496041703):1.2439100098936908,((129:2.43198692890285,18:2.43198692890285):0.4022513561076573,153:2.8342382850105072):1.027705474487354):0.8175363918145182):0.9161232794238297):0.12254159402189302):1.113473192576354,((126:4.196986593761279,(((70:1.3840320199825513,142:1.3840320199825513):1.117915874799962,(94:1.0400486244325626,37:1.0400486244325626):1.4618992703499507):1.0454879029544517,59:3.547435797736965):0.6495507960243141):0.5790648906685041,((1:2.267003270819479,43:2.267003270819479):1.0779079260700226,111:3.344911196889502):1.4311402875402814):2.0555667329046727):0.8711079643285657):1.1392298601363366,((72:1.314487910380418,81:1.314487910380418):6.901599550833124,((54:4.786685477386446,88:4.786685477386446):3.339079065941106,13:8.125764543327552):0.0903229178859899):0.6258685805858164):0.8893455335536462,((71:6.203664589135448,((((106:4.356919737922147,(80:2.5773771707169915,((134:1.2762958102888446,(12:1.0511440497956503,(((117:0.6363318979277165,(139:0.5537267738549534,122:0.5537267738549534):0.0826051240727631):0.3062967734870523,(130:0.6606480382383971,86:0.6606480382383971):0.2819806331763717):0.08419540970811557,147:1.0268240811228844):0.02431996867276598):0.2251517604931943):0.42651061225489695,127:1.7028064225437416):0.8745707481732499):1.7795425672051555):0.35178856892536103,((((17:2.656933082911229,(91:2.2024755915594003,64:2.2024755915594003):0.45445749135182867):0.1595112991588965,137:2.8164443820701255):1.4145535450030833,((90:2.581540488237103,76:2.581540488237103):1.2072112009344642,(121:3.1834060429457165,(32:1.2735768229480113,16:1.2735768229480113):1.9098292199977052):0.6053456462258509):0.4422462379016414):0.07607562988606364,((((152:0.9762836150099942,(77:0.6985839784023331,24:0.6985839784023331):0.27769963660766106):0.47645939761845024,93:1.4527430126284444):0.5551489400191825,8:2.007891952647627):0.5176512454712241,73:2.525543198118851):1.7815303588404214):0.40163474988823555):0.3122390282471246,46:5.0209473350946325):0.4591869431177429,(146:2.1794422129599558,4:2.1794422129599558):3.3006920652524196):0.7235303109230724):2.4656447550246146,((((51:3.1667191211816568,141:3.1667191211816568):0.9733655745011327,(115:2.580567073221747,((143:1.2328011842218258,116:1.2328011842218258):0.6635053673540248,(14:1.4552365323586716,7:1.4552365323586716):0.44107001921717903):0.6842605216458966):1.5595176224610423):3.697751533239731,(102:3.9993047086419358,(128:1.4801956065507538,15:1.4801956065507538):2.519109102091182):3.8385315202805845):0.015716287901375026,((131:6.349220071387937,(((148:3.6063303175691455,(47:2.374699525664009,124:2.374699525664009):1.2316307919051366):1.3970586808060435,((105:2.750783310151712,3:2.750783310151712):1.7448765656846246,52:4.495659875836337):0.5077291225388523):0.3815760725483255,((82:2.214794254527487,69:2.214794254527487):0.5284705167723938,74:2.7432647712998808):2.6417002996236336):0.9642550004644228):0.7295254909500102,(95:5.773724091557433,(67:4.342331684251634,108:4.342331684251634):1.4313924073057995):1.3050214707805141):0.7748069544859479):0.8157568273361671):1.0619922311929422):1.1642648979090833,(((75:1.2053393092082647,(68:0.15325582538812046,48:0.15325582538812046):1.0520834838201443):5.1048748226244545,104:6.310214131832719):2.2455733739787718,118:8.555787505811491):2.339778967450597):0.5406973158557715,(((144:3.499282148289266,135:3.499282148289266):1.330683192828304,(44:4.169577725651267,39:4.169577725651267):0.6603876154663029):3.1368627732393666,83:7.966828114356937):3.4694356747609225):1.169494568221662):0.4801893520352767,((((65:7.571305161787344,(((133:2.122312925850443,158:2.122312925850443):1.7434621633853276,(157:2.0503829228498103,132:2.0503829228498103):1.8153921663859602):0.9537997301891123,42:4.819574819424883):2.7517303423624613):0.7392766869670018,((((149:0.6293120907477077,155:0.6293120907477077):2.418226023019648,(((120:1.2618190144103667,97:1.2618190144103667):0.6784836018212574,113:1.9403026162316241):0.5349100604296633,5:2.4752126766612874):0.5723254371060684):2.2322773696149163,(89:4.5305860682149,(78:1.595733434037842,119:1.595733434037842):2.9348526341770578):0.7492294151673722):2.5223967524840143,((145:2.1068862187082686,(125:1.7930775314213312,38:1.7930775314213312):0.31380868728693745):1.0237207361648912,((20:0.8839256456108385,107:0.8839256456108385):0.918121012439885,(41:0.5675706681686277,(19:0.4611684948683909,(112:0.42866572450417945,79:0.42866572450417945):0.03250277036421145):0.10640217330023677):1.2344759898820958):1.3285602968224364):4.671605280993127):0.5083696128880595):0.21974921914046952,(27:2.5903912972723386,(154:1.7446274392325598,40:1.7446274392325598):0.8457638580397788):5.939939770622477):3.40579378582936,((62:1.1979648985208533,(61:0.28825117822784235,60:0.28825117822784235):0.909713720293011):8.295977556221924,((((56:1.0935771199734416,101:1.0935771199734416):2.8166189084792275,(58:1.6156577911636656,2:1.6156577911636656):2.2945382372890037):1.2680361041493975,(109:4.475811603753625,((53:2.120432178537136,(123:0.18029360603071273,150:0.18029360603071273):1.940138572506423):1.709136062442731,31:3.829568240979867):0.6462433627737583):0.7024205288484415):2.035554742889782,((((23:2.6731268593431943,49:2.6731268593431943):0.03460634893832992,(6:2.6209994765495,136:2.6209994765495):0.08673373173202403):0.9199798123071021,66:3.6277130205886263):3.3225157638401472,45:6.950228784428774):0.26355809106307504):2.2801555792509287):2.442182398981398):1.1498228556506227):0.9700327641958495,((10:4.922777328733432,50:4.922777328733432):3.2183146195476082,110:8.14109194828104):5.914888525289607):1.71946589482075;
tree new_tree29 = (((((((25:7.894773204685379,(((28:5.737833648153419,(29:4.652188302917617,(30:3.4233783436517,((63:1.4155601197256449,(36:0.6888857207098111,138:0.6888857207098111):0.7266743990158337):1.6096555600583653,11:3.02521567978401):0.39816266386768984):1.228809959265917):1.0856453452358021):0.13415129341455057,(((153:2.459503084409841,18:2.459503084409841):0.4647827132262874,129:2.9242857976361285):2.449392243043626,(((99:2.646364880916764,98:2.646364880916764):1.319766936911225,((((22:1.6657338043407095,100:1.6657338043407095):0.6322911875280717,96:2.298024991868781):0.601691261706129,84:2.89971625357491):0.9037559859510247,(((((103:1.2167098837972732,55:1.2167098837972732):0.5845509935905122,21:1.8012608773877854):0.568921095248095,156:2.3701819726358804):0.6674536334867658,26:3.037635606122646):0.4393761711837989,(114:2.2079865535190835,85:2.2079865535190835):1.2690252237873616):0.32646046221948977):0.16265957830205435):0.5257195429013493,(87:2.8820504167604457,92:2.8820504167604457):1.6098009439688927):0.8818266799504162):0.49830690088821505):1.6213820599196973,((126:4.977330078762397,((59:3.052691866180497,(70:1.923956118699786,142:1.923956118699786):1.128735747480711):1.038318238046625,(94:1.2680557008324447,37:1.2680557008324447):2.822954403394677):0.886319974535275):0.3499741769958007,((1:1.5886410575231609,43:1.5886410575231609):1.7658665580941681,111:3.354507615617329):1.9727966401408685):2.1660627457294694):0.4014062031977117):0.9062110703004862,(((72:1.371145021320002,81:1.371145021320002):4.235385070679595,13:5.606530091999597):2.0000203194843635,(54:4.346469032152449,88:4.346469032152449):3.2600813793315115):1.1944338635019047):2.718613917399564,(((141:3.8802329329375347,51:3.8802329329375347):1.2607826198588583,(115:3.913532018009434,((143:1.6001016141925337,116:1.6001016141925337):1.691204980992222,(14:2.217304787658588,7:2.217304787658588):1.0740018075261677):0.6222254228246782):1.227483534786959):4.369626029167653,(((((((90:1.0154634962123994,76:1.0154634962123994):1.747786617038148,((17:1.5402534669506391,137:1.5402534669506391):0.3863155526868869,(91:1.0281105728570157,64:1.0281105728570157):0.8984584467805103):0.8366810936130213):0.3321199394916361,((93:2.3111271244337575,((24:1.2018679183606273,(152:1.0611887076794186,77:1.0611887076794186):0.1406792106812087):0.6384102792975117,8:1.840278197658139):0.4708489267756184):0.16734861224303677,73:2.478475736676794):0.6168943160653892):0.8702102648597063,(121:3.344460343044167,(32:2.0654105223001378,16:2.0654105223001378):1.2790498207440293):0.6211199745577227):1.4144885721099314,106:5.380068889711821):1.1964432830280796,(46:4.34669592191374,(80:3.9023923423487603,((134:2.2209759818499375,(86:1.9436993783263607,(130:1.8206497492313267,((122:1.0073734030846462,(117:0.6403824864121652,139:0.6403824864121652):0.36699091667248096):0.39841286645359175,(147:1.2658464264059013,12:1.2658464264059013):0.13993984313233665):0.4148634796930888):0.12304962909503403):0.27727660352357675):0.732286581633034,127:2.9532625634829714):0.9491297788657889):0.4443035795649801):2.2298162508261603):2.885722244750693,((146:8.001661094304973,(((71:5.161104359133853,(131:4.872131391847572,(67:2.6443568837800178,108:2.6443568837800178):2.227774508067554):0.2889729672862815):0.7699290328141872,((((148:2.366551474581761,(47:1.0213831388308003,124:1.0213831388308003):1.3451683357509605):0.7169427352503219,3:3.0834942098320828):0.2576544540932546,(52:2.6031018997157735,105:2.6031018997157735):0.7380467642095638):2.3384294110908925,(69:4.066145017354085,(82:0.0640400669877994,74:0.0640400669877994):4.002104950366285):1.613433057662145):0.25145531693181056):1.605858595303581,95:7.536891987251622):0.4647691070533515):0.7873338866175406,((102:2.793978241438242,(128:1.109815854980749,15:1.109815854980749):1.6841623864574928):5.228267752875765,4:8.022245994314007):0.7667489866085067):0.67323943656808):0.048407164473452724):2.0089566104213823):0.7321256942096603,(((68:0.953092810312042,(48:0.4826326038860764,75:0.4826326038860764):0.4704602064259656):3.8139633505252393,104:4.7670561608372815):2.749111408507753,118:7.5161675693450345):4.7355563172500545):1.2682702901754084,(((144:2.1687842178105776,135:2.1687842178105776):2.8241071376029123,(39:2.9019547180908707,44:2.9019547180908707):2.0909366373226193):3.5387523239742498,83:8.53164367938774):4.988350497382758):1.1942388399845498,((((57:2.758329680892066,9:2.758329680892066):0.4404495230254595,151:3.1987792039175256):5.808691698203822,(((35:3.928485077132667,33:3.928485077132667):1.0973383406285735,34:5.025823417761241):1.9787782141154269,140:7.0046016318766675):2.0028692702446804):5.247546722797837,((((((78:3.002311435219457,119:3.002311435219457):3.1050720895905264,((((120:2.1927354320323764,97:2.1927354320323764):0.3052966891836122,113:2.4980321212159886):1.0450276824428357,(5:2.6479260947085437,89:2.6479260947085437):0.8951337089502807):0.3471149519405805,(149:0.10581201818320624,155:0.10581201818320624):3.7843627374161986):2.2172087692105786):1.9236499886621372,((145:2.0322250693147224,(125:1.2955132269447918,38:1.2955132269447918):0.7367118423699306):3.2501522977683344,((20:1.2428487300766302,107:1.2428487300766302):2.1735843567866118,(79:1.9459749002156657,((112:0.9433314708935268,41:0.9433314708935268):0.5212599305723948,19:1.4645914014659216):0.48138349874974407):1.4704581866475763):1.8659442802198147):2.748656146389064):1.458496964034163,(65:7.078761443875214,(((158:1.5386449345467321,(157:1.2765471908928463,132:1.2765471908928463):0.26209774365388583):2.6886817341783074,133:4.2273266687250395):0.30927704404381373,42:4.536603712768853):2.542157731106361):2.4107690336310696):2.1053478728922297,((154:1.7227647170736138,40:1.7227647170736138):0.8809014993033595,27:2.6036662163769733):8.99121213402154):1.4391396124285798,(((61:0.7688315706878462,60:0.7688315706878462):3.4708067213859723,62:4.239638292073819):6.061461322136449,((((56:0.9551330149133545,101:0.9551330149133545):2.8199893996051113,(58:2.614859044949607,2:2.614859044949607):1.1602633695688587):3.9540460223100147,(109:3.688338340821235,((53:2.4018261773961087,(150:0.8561822145220931,123:0.8561822145220931):1.5456439628740157):0.24289512879065578,31:2.6447213061867645):1.0436170346344706):4.040830096007245):1.0440735385869253,((((6:2.5803415205695845,136:2.5803415205695845):1.1789959011141122,(49:3.027383721335419,66:3.027383721335419):0.7319537003482779):0.7941373200034287,23:4.5534747416871255):1.9768096603186347,45:6.53028440200576):2.2429575734096456):1.5278576387948615):2.732918348616826):1.2209996620920922):0.4592153918358619):1.1201941167490386,((10:3.1287745325523715,50:3.1287745325523715):2.8788577970692564,110:6.007632329621628):9.826794803882457):2.19640981212433;
tree new_tree30 = (((((57:0.9076350790496883,9:0.9076350790496883):2.289023195703596,151:3.196658274753284):5.898826877171061,(((35:4.779067606824866,33:4.779067606824866):0.9948662327079667,34:5.773933839532833):0.4526453289959935,140:6.2265791685288265):2.8689059833955186):3.364686165697101,(((((((54:7.726689522399393,88:7.726689522399393):0.5623073486643424,(25:7.0833810669116675,((28:5.4856395912041105,(((87:2.3788827184589665,92:2.3788827184589665):2.6251827321157974,(((22:3.165877376279939,(100:1.9304102652615618,(96:1.725523206605657,84:1.725523206605657):0.20488705865590484):1.235467111018377):1.1410693229890665,(((156:2.938114307823086,114:2.938114307823086):0.2770829266334185,(85:1.699762312990839,((21:0.9247987809425889,(103:0.7401707505855486,55:0.7401707505855486):0.18462803035704034):0.6271419453724268,26:1.5519407263150158):0.14782158667582324):1.5154349214656653):0.817102979746219,98:4.032300214202723):0.274646485066282):0.5460012031676014,99:4.852947902436607):0.15111754813815725):0.3821318807035894,(((153:1.2175503631654634,129:1.2175503631654634):0.95996460766078,18:2.1775149708262433):2.556931630266648,(((30:3.776438116404127,11:3.776438116404127):0.2789667943244831,(63:1.3769563975919281,(36:1.2829003453004446,138:1.2829003453004446):0.0940560522914835):2.678448513136682):0.2268146916382312,29:4.282219602366841):0.4522269987260499):0.6517507301854621):0.09944225992575717):0.6688421682793253,((126:4.722848417658399,((70:2.9505607507840894,142:2.9505607507840894):0.6938354523660206,((94:1.13388897606948,37:1.13388897606948):1.2289648241561635,59:2.3628538002256434):1.2815424029244666):1.0784522145082893):1.061254668641899,((1:2.942649067362194,43:2.942649067362194):1.200134089161836,111:4.14278315652403):1.6413199297762686):0.37037867318313733):0.9288993074282317):1.2056158041520684):0.05981176689256529,((72:1.0007643771950996,81:1.0007643771950996):6.78131724011813,13:7.78208161731323):0.5667270206430715):1.3210991066259403,(((((80:5.259880952509883,(127:3.4153214892006263,(134:3.153396440588755,(86:2.4740172537732463,(130:2.2880733733393144,((122:1.0188710852196126,(117:0.8964828494815016,139:0.8964828494815016):0.12238823573811097):0.8119252925808285,(147:1.3217628956540264,12:1.3217628956540264):0.5090334821464146):0.45727699553887335):0.18594388043393195):0.6793791868155088):0.26192504861187116):1.844559463309257):0.4476905045967605,((((90:0.723335505112669,76:0.723335505112669):2.6760637609334124,106:3.3993992660460814):0.6761162299098618,((73:3.3217372936635416,(93:2.745942627350172,(8:1.6080318718675497,((152:0.8587310871508869,24:0.8587310871508869):0.3897914166731218,77:1.2485225038240086):0.35950936804354106):1.1379107554826224):0.5757946663133695):0.3924772324246075,(17:2.1650317668339603,((91:1.179720141056966,64:1.179720141056966):0.5659700556358942,137:1.7456901966928602):0.4193415701411001):1.549182759254189):0.36130096986779403):0.8578770753660327,(121:4.61114667350335,(32:1.1734673861250096,16:1.1734673861250096):3.43767928737834):0.3222458978186262):0.7741788857846679):0.23139184200402152,46:5.938963299110665):2.0970309629870867,(4:2.304179645934571,146:2.304179645934571):5.731814616163181):0.7916364125577093,(((141:3.728623229769957,51:3.728623229769957):0.7568649717252192,(115:4.062336772686292,((143:1.5098293442404624,116:1.5098293442404624):1.383940548734109,(14:0.7682915165495595,7:0.7682915165495595):2.125478376425012):1.1685668797117206):0.42315142880888423):4.0669320285649135,((102:1.6425567445246698,(128:0.5909815937387246,15:0.5909815937387246):1.0515751507859452):5.911469820879077,(95:7.2636102454126,((69:5.168041848413982,(((52:3.4576453691482185,((((124:0.7941104083086332,47:0.7941104083086332):0.8380133316327332,148:1.6321237399413664):0.653581948354303,3:2.2857056882956694):0.3317459374205325,105:2.617451625716202):0.8401937434320166):0.059158659306215444,71:3.516804028454434):0.7873212269629999,82:4.304125255417434):0.8639165929965484):1.0141156991684657,((131:1.7169364096676183,74:1.7169364096676183):4.247451929913502,(67:2.6648603931831194,108:2.6648603931831194):3.2995279463980007):0.21776920800132782):1.0814526978301524):0.2904163199911469):0.9983936646563425):0.2752104445953716):0.8422770699267801):0.7765783058673019,(((75:2.0300095907373414,(68:0.6368199804159741,48:0.6368199804159741):1.3931896103213672):2.7993148343872916,104:4.829324425124633):1.3568759163243271,118:6.18620034144896):4.260285709000583):0.23495690619692944,(((144:2.458398618519463,135:2.458398618519463):1.6016072417570903,(39:2.729368168106642,44:2.729368168106642):1.3306376921699115):4.37989132528939,83:8.439897185565943):2.2415457710805295):1.5323741371215398,((((((78:5.273624063860692,119:5.273624063860692):0.3217321629605534,((((120:1.8358076054868542,97:1.8358076054868542):0.9567849833918729,113:2.792592588878727):0.8370694707049964,(5:2.0390013341580517,89:2.0390013341580517):1.5906607254256717):0.5515059788405177,(149:1.01783430369334,155:1.01783430369334):3.163333734730901):1.414188188397004):2.1062658756217445,((145:4.0147489648056744,(125:3.4373866989412694,38:3.4373866989412694):0.5773622658644051):1.5331078978861221,((20:2.6595387432720083,107:2.6595387432720083):1.0956497869225372,((79:0.6344698580255624,41:0.6344698580255624):0.8720711832123355,(19:0.16328626520269995,112:0.16328626520269995):1.3432547760351978):2.2486474889566477):1.792668332497251):2.153765239751193):0.40476114200473035,(65:6.7802855704550575,((133:2.5382518098847116,(158:2.461602862216087,(157:1.028990300364956,132:1.028990300364956):1.432612561851131):0.07664894766862451):1.16455388478792,42:3.7028056946726315):3.077479875782426):1.3260976739926624):0.46188085556361536,((154:1.9526100476911314,40:1.9526100476911314):1.1444509854597045,27:3.097061033150836):5.471203066860499):1.492185916239702,(((60:0.10729449778324772,62:0.10729449778324772):0.5839394022673177,61:0.6912339000505654):6.421773657034518,((109:5.2938485345707775,(((56:2.593312006765578,101:2.593312006765578):1.5508598850393729,(58:1.885195132561554,2:1.885195132561554):2.2589767592433967):1.0297505806677636,(53:2.0601242600654146,((150:0.20013543367679212,123:0.20013543367679212):1.0762246330105838,31:1.276360066687376):0.7837641933780386):3.1137982124073):0.11992606209806311):1.3129658214997448,(45:6.03732666262926,((23:4.257459965941123,(6:3.0875670387817085,136:3.0875670387817085):1.169892927159415):0.05849525252221355,(66:3.3929648597086493,49:3.3929648597086493):0.9229903587546877):1.7213714441659231):0.5694876934412623):0.5061932010145611):2.947442459165954):2.1533670775169753):0.24635422385343375):2.3741953573187438,((10:2.4877756357938607,50:2.4877756357938607):5.030472631010978,110:7.5182482668048385):7.316118408135352):3.30735662313805;
tree new_tree31 = (((((((154:1.5530872193355356,40:1.5530872193355356):1.580026163706715,27:3.1331133830422506):5.854229138136379,((65:6.687246140777342,(((133:2.796300369363404,158:2.796300369363404):0.4465845211459558,(157:1.8843356838261491,132:1.8843356838261491):1.3585492066832106):0.768218375090048,42:4.011103265599408):2.676142875177934):1.4656461113726706,(((78:3.9001521861526256,119:3.9001521861526256):1.1686925305882068,(((120:1.0634262370896306,97:1.0634262370896306):0.7136546881568697,113:1.7770809252465003):1.122245851680902,((5:1.6853299245615259,89:1.6853299245615259):1.0592910107461568,(149:0.0011504223547907472,155:0.0011504223547907472):2.743470512952892):0.15470584161971956):2.16951793981343):2.1201010265956794,((145:2.5271136141592887,(125:2.219651974622313,38:2.219651974622313):0.3074616395369758):0.46803785578134827,((20:0.6975409971794677,107:0.6975409971794677):0.8917412128857007,((41:0.6506797997587961,(112:0.08530875542799203,19:0.08530875542799203):0.5653710443308041):0.30496946797777336,79:0.9556492677365694):0.633632942328599):1.4058692598754685):4.193794273395875):0.9639465088135006):0.8344502690286166):2.524071864569054,(((60:0.7863482746625724,61:0.7863482746625724):0.5165578776357836,62:1.302906152298356):5.955089729918828,((109:4.28808689318537,(((56:1.549473578099549,101:1.549473578099549):1.0158547970864027,(58:1.1980967978795316,2:1.1980967978795316):1.36723157730642):1.0236090843689265,(53:2.893028430828773,((31:1.958160846271873,123:1.958160846271873):0.152712277655203,150:2.110873123927076):0.7821553069016969):0.6959090287261054):0.6991494336304918):1.3198207824746326,(45:5.39419704872903,((((6:1.2626856118006855,136:1.2626856118006855):0.4369052724655216,23:1.699590884266207):0.9254443804079133,49:2.6250352646741204):0.601853864108755,66:3.2268891287828754):2.1673079199461545):0.21371062693097276):1.6500882065571814):4.253418503530499):1.7587562090736615,(((((((54:6.854097245514701,88:6.854097245514701):1.0073899003933091,13:7.8614871459080105):0.3531122453534943,(72:1.120627300381709,81:1.120627300381709):7.093972090879795):0.04123885276070638,(25:6.5216906556278715,(((((129:1.8277939200334914,153:1.8277939200334914):0.8555191425150332,18:2.6833130625485246):1.8373843560945344,(29:4.135405118379894,(30:3.405085381353718,(11:2.834931865273211,(63:1.3260787170331163,(36:0.9625035938634926,138:0.9625035938634926):0.3635751231696237):1.5088531482400946):0.5701535160805071):0.7303197370261758):0.3852923002631652):1.1557784214328848,(28:5.415180037834115,((87:2.7795726531569636,92:2.7795726531569636):1.6710584681450569,(((99:3.5320159404812492,98:3.5320159404812492):0.22382735285360944,((156:2.3582357438733075,((26:0.8747552350237513,85:0.8747552350237513):0.6123730149462745,(21:0.9389384116188284,(103:0.012077836954645356,55:0.012077836954645356):0.926860574664183):0.5481898383511974):0.8711074939032817):0.5983070448303529,114:2.9565427887036604):0.7993005046311983):0.05408292560549999,(((100:1.7430296686851057,84:1.7430296686851057):0.6277573187280228,96:2.3707869874131284):0.8837992895522246,22:3.254586276965353):0.5553399419750056):0.6407049023616618):0.9645489165320944):0.261295802241829):0.7760411365800648,(((59:2.1874292125411703,(94:1.2114449093824406,37:1.2114449093824406):0.9759843031587296):0.7699868363157303,(126:2.5763982790030764,(70:2.3003769123539994,142:2.3003769123539994):0.27602136664907695):0.3810177698538242):2.3886789037334153,((1:0.6816944496692054,43:0.6816944496692054):0.5694479543045803,111:1.2511424039737857):4.09495254861653):1.1064220240656928):0.06917367897186288):1.7341475883943396):1.175202627925497,((((((((105:4.040804511253752,3:4.040804511253752):0.6913954414116033,(52:4.586412144502735,((124:1.6316968829927758,47:1.6316968829927758):1.270957102658391,148:2.902653985651167):1.6837581588515684):0.14578780816261983):0.9032041929424537,71:5.635404145607809):0.03982386518175929,(82:4.716220936453822,69:4.716220936453822):0.9590070743357462):0.8256295050151348,((67:3.5813292265230956,108:3.5813292265230956):1.116555854623818,131:4.6978850811469135):1.8029724346577893):0.3220356098410635,(74:1.7449702667155056,95:1.7449702667155056):5.077922858930261):1.4627732663026425,((4:1.2754570767884508,146:1.2754570767884508):4.236872932775931,((46:3.298471479569056,80:3.298471479569056):2.0758634280677186,(((134:2.0909195385981096,(((122:0.6263184604817008,(117:0.3031438192919366,139:0.3031438192919366):0.3231746411897642):0.49271554020102004,(130:0.9894113506939772,86:0.9894113506939772):0.12962264998874362):0.2724861887781771,(147:1.2513152125484472,12:1.2513152125484472):0.1402049769124507):0.6993993491372117):0.08576679297406908,127:2.1766863315721787):2.5774354409920033,((((90:2.34763611286195,76:2.34763611286195):0.6680134024431972,(106:1.7328547864555612,((91:0.7743622097918191,64:0.7743622097918191):0.6859862012462995,(137:1.1953820172532892,17:1.1953820172532892):0.26496639378482945):0.2725063754174426):1.282794728849586):0.2425367761611832,(((77:1.6589686398874117,152:1.6589686398874117):0.028039872717777525,24:1.6870085126051892):0.20232288449157165,(8:1.6435597937416315,(93:1.6052691704459807,73:1.6052691704459807):0.038290623295650805):0.24577160335512938):1.3688548943695695):0.9534801227410945,(121:4.04518780292354,(32:1.4467034403008727,16:1.4467034403008727):2.598484362622668):0.16647861128388453):0.5424553583567571):0.6202131350725928):0.1379951019276069):2.773336382384027):0.4090070873181837,(((141:2.6436475424124604,51:2.6436475424124604):2.536987259370786,(115:4.089907905832385,((143:0.7340089405414995,116:0.7340089405414995):1.7897210638657315,(14:1.367937646692971,7:1.367937646692971):1.1557923577142601):1.5661779014251542):1.0907268959508611):3.4598388171511703,(102:1.7614964883243704,(128:1.1549360673445288,15:1.1549360673445288):0.6065604209798416):6.878977130610046):0.05419986033217583):0.7363673926811156):1.1492826381501011,(((75:0.744306026735564,(68:0.2930588409310573,48:0.2930588409310573):0.45124718580450673):3.9021153953504735,104:4.646421422086037):3.885923266513638,118:8.532344688599675):2.047978821498134):0.7141437547265035,((144:5.531895229524963,(135:2.6184996915071905,(39:1.3568160325296728,44:1.3568160325296728):1.2616836589775178):2.9133955380177725):4.5236128778734095,83:10.055508107398373):1.2389591574259402):1.9757033299970317):0.4748065917997035,(((57:0.06687986997446803,9:0.06687986997446803):2.1338296397457297,151:2.200709509720198):6.110793941396951,(((35:3.234743057324477,33:3.234743057324477):2.4540321162880097,34:5.688775173612487):1.746201791219499,140:7.434976964831986):0.8765264862851634):5.433473735503899):0.5102619680224443,((10:4.618730997565576,50:4.618730997565576):4.6266563758854495,110:9.245387373451026):5.0098517811924665):1.84048990832639;
tree new_tree32 = ((((((((13:6.694617766638672,((88:4.6403924350495664,54:4.6403924350495664):1.408527569416953,(72:0.7056425190311586,81:0.7056425190311586):5.343277485435361):0.6456977621721522):0.0784180975929134,(25:6.225028279220288,((((87:2.347230836616161,92:2.347230836616161):2.5907707770361617,(((98:2.588722749549016,99:2.588722749549016):1.3437082844455754,(((26:0.6592371785155976,(114:0.6000395681221206,85:0.6000395681221206):0.05919761039347704):0.41532735603205506,(21:0.3581142370619278,(103:0.038223098138279045,55:0.038223098138279045):0.31989113892364873):0.7164502974857249):0.6240235155763296,156:1.6985880501239823):2.233842983870609):0.34126471468152797,(84:2.2638134085995563,((100:1.7576998399571135,22:1.7576998399571135):0.2587383568609185,96:2.016438196818032):0.24737521178152422):2.009882340076563):0.6643058649762033):0.4686653315157878,((29:4.27945663245711,(((18:2.3000116919133693,(129:1.61691649207372,153:1.61691649207372):0.6830951998396493):1.63508778454334,30:3.9350994764567093):0.09355096251904849,((63:1.7237578215282856,(36:1.283264777474529,138:1.283264777474529):0.44049304405375667):1.1533072048926416,11:2.877065026420927):1.1515854125548306):0.2508061934813526):0.8490701253047463,28:5.128526757761857):0.2781401874062537):0.26306752280911994,((126:3.5224233977732364,((70:1.2761945774485473,142:1.2761945774485473):0.9684935411289015,(59:2.1290089096492317,(94:0.9073517078378737,37:0.9073517078378737):1.221657201811358):0.11567920892821704):1.2777352791957877):1.435739085591278,((1:2.3157488265483934,43:2.3157488265483934):2.213812839316021,111:4.529561665864414):0.42860081750009993):0.711571984612716):0.5552938112430574):0.5480075850112973):1.4758354355570722,(((4:1.1650971622936799,146:1.1650971622936799):3.19596361196961,((46:2.568691592524719,80:2.568691592524719):0.9505679961057267,((32:1.472946086735673,16:1.472946086735673):1.534951366008827,((106:2.258525630286226,(((147:1.2915883846119622,12:1.2915883846119622):0.05283986347037528,((122:1.0517163931966547,(117:0.8341117702152677,139:0.8341117702152677):0.21760462298138694):0.07490550575911481,(86:0.8894281812383841,130:0.8894281812383841):0.2371937177173854):0.21780634912656804):0.34697146083853214,(127:0.5336732325509639,134:0.5336732325509639):1.1577264763699058):0.5671259213653563):0.48645706392060717,((((73:1.2648914502375874,8:1.2648914502375874):0.19397624740067787,((24:0.8338842632013206,(77:0.6168794769100746,152:0.6168794769100746):0.21700478629124598):0.5029480369080466,93:1.3368323001093672):0.12203539752889814):0.5725926448215033,((17:1.5428410496285012,137:1.5428410496285012):0.28026546338302394,(91:1.437633662789305,64:1.437633662789305):0.3854728502222202):0.20835382944824343):0.38655802214398616,(121:1.9360123931348876,(90:1.3624699718128228,76:1.3624699718128228):0.5735424213220648):0.48200597146886714):0.3269643296030784):0.26291475853766677):0.5113621358859457):0.8418011856328445):2.489214233329708,(((95:5.152639971933715,(131:4.850735694848639,((67:3.464434978020369,108:3.464434978020369):1.08931874690956,(((((124:0.9826387310989448,47:0.9826387310989448):1.0655580408437755,148:2.0481967719427203):1.154794784294796,((105:1.990561188471714,3:1.990561188471714):0.9045182739989805,52:2.8950794624706946):0.3079120937668218):0.6389105001440667,71:3.841902056381583):0.31344248852616907,(82:3.5312264804897224,69:3.5312264804897224):0.6241180644180297):0.39840918002217673):0.2969819699187104):0.3019042770850753):0.5753238890585433,((102:3.622324365850808,(128:1.532361855929657,15:1.532361855929657):2.0899625099211514):1.2138677317531208,74:4.836192097603929):0.8917717633883289):0.31134231967406567,((141:3.5477899889877036,51:3.5477899889877036):0.4378307898305316,(115:2.350464603109811,((143:0.7973437438446574,116:0.7973437438446574):1.346662098255436,(14:0.9597669967003144,7:0.9597669967003144):1.1842388453997792):0.2064587610097175):1.635156175708424):2.0536854018480883):0.8109688269266746):1.3985962921956592):1.5665452136215041,(((75:1.410195667201019,(48:0.03596167645893434,68:0.03596167645893434):1.3742339907420846):2.283062398603434,104:3.6932580658044527):3.308957898561836,118:7.002215964366289):2.8132005490438727):0.7862904945273126,(((39:4.513956344213243,44:4.513956344213243):1.165644723666449,(135:4.4534664990197905,144:4.4534664990197905):1.2261345688599015):1.3898056932573706,83:7.069406761137063):3.5323002468004114):1.1694896893340054,(((57:0.852398222688575,9:0.852398222688575):4.6709237369284144,151:5.52332195961699):2.12406056645687,(((35:3.4306593764448143,33:3.4306593764448143):1.2893514033587623,34:4.720010779803577):1.5852346832752637,140:6.30524546307884):1.3421370629950191):4.12381417119762):0.06302639027687107,((((154:2.390974712800516,40:2.390974712800516):0.8931550409123927,27:3.2841297537129086):4.590662316673864,((((145:1.9990181439236627,(125:0.49510841099442654,38:0.49510841099442654):1.5039097329292361):0.8360097271578946,((20:0.5881270879676566,107:0.5881270879676566):1.1505530297596356,(19:0.45615498194184645,((112:0.08087575151502802,79:0.08087575151502802):0.3376104759698761,41:0.4184862274849041):0.037668754456942344):1.2825251357854457):1.0963477533542652):4.660683575998679,((119:2.0657975329400675,78:2.0657975329400675):3.4253749932852604,((((120:1.8796805482433994,97:1.8796805482433994):0.5420182125897963,113:2.4216987608331957):0.7285438815033332,(5:1.8815005550342967,89:1.8815005550342967):1.2687420873022321):0.16056529171566236,(149:1.4560362805305263,155:1.4560362805305263):1.854771653521665):2.1803645921731367):2.004538920854908):0.36187287802268653,(65:7.563429776739433,((((158:2.057659031204643,132:2.057659031204643):0.18507311347048994,157:2.242732144675133):1.083927489429973,42:3.326659634105106):1.6659992184452856,133:4.992658852550392):2.5707709241890413):0.29415454836348953):0.017207745283849718):2.44149233043147,(((61:1.0417424987947328,60:1.0417424987947328):0.9290023050510892,62:1.970744803845822):4.767336771472785,(45:4.486033103387057,((23:3.2984107284187325,((66:1.459724258222026,49:1.459724258222026):1.5962426115093966,(6:1.915776906853024,136:1.915776906853024):1.1401899628783987):0.2424438586873099):0.8767651637137654,(109:3.9257727678170604,(((56:1.3106307788570781,101:1.3106307788570781):1.272776909073559,(58:1.1414932992166589,2:1.1414932992166589):1.4419143887139783):1.047965554491502,(53:3.3950202667389204,(31:2.70668238833106,(150:0.8158011727952312,123:0.8158011727952312):1.8908812155358288):0.6883378784078604):0.23635297568321878):0.2943995253949212):0.24940312431543754):0.3108572112545591):2.2520484719315492):3.578202825499636):1.5179386867301083):2.833611947082076,((10:3.9366902545901454,50:3.9366902545901454):7.192128012854937,110:11.128818267445082):3.5390167671853447):4.01832971313785;
tree new_tree33 = (((((((((72:2.2576649139183167,81:2.2576649139183167):5.289228195178168,((88:4.138029181093062,54:4.138029181093062):0.7539997137248644,13:4.892028894817926):2.6548642142785592):0.6423841639494903,(25:6.035409083646795,(((((30:3.6042203506391624,(18:1.275617236317594,(129:0.9525237500797067,153:0.9525237500797067):0.32309348623788725):2.3286031143215684):0.516882317232112,(29:3.8817763719614202,((63:1.9944560055242289,(36:1.5477693132330175,138:1.5477693132330175):0.4466866922912114):1.4649659809893645,11:3.4594219865135933):0.4223543854478269):0.2393262959098541):0.8884117179810866,28:5.009514385852361):0.30592435539105534,((87:1.2253462512615445,92:1.2253462512615445):3.2921192734258704,(((98:3.1557598203811468,99:3.1557598203811468):0.3057265133088265,(156:1.73777103441533,(((26:0.8626522228953322,85:0.8626522228953322):0.2149114363780673,114:1.0775636592733995):0.19848463046505382,(21:0.9059719412614686,(103:0.7517054344812244,55:0.7517054344812244):0.15426650678024423):0.3700763484769847):0.4617227446768768):1.7237152992746432):0.7080305360417771,(84:3.2157417225569156,(22:1.8849283571560675,(100:1.7843918773926155,96:1.7843918773926155):0.10053647976345204):1.330813365400848):0.9537751471748348):0.3479486549556645):0.7979732165560014):0.49472525336743356,((126:3.35889021689396,(59:3.19081778389826,((70:1.8480453694930798,142:1.8480453694930798):1.0115099508507226,(94:0.5129731292086451,37:0.5129731292086451):2.346582191135157):0.33126246355445765):0.16807243299569974):1.3111857312615647,((1:1.0450942638916598,43:1.0450942638916598):1.4843210110559881,111:2.529415274947648):2.1406606732078766):1.1400880464553254):0.22524508903594498):2.153868189399181):1.2497069394357716,(((141:4.018408897950461,51:4.018408897950461):0.46935060505167847,(115:3.210051055216913,((14:1.6518240001132225,7:1.6518240001132225):0.6629976611745032,(143:1.1570227021049566,116:1.1570227021049566):1.157798959182769):0.8952293939291871):1.2777084477852263):3.833658726785891,(((((67:3.9569524482291896,108:3.9569524482291896):1.5870877423961463,131:5.544040190625336):0.3064597687910604,(((((124:0.8531505270740187,47:0.8531505270740187):0.6398884505512636,148:1.4930389776252824):1.8591480876139914,((3:2.6351848317661077,105:2.6351848317661077):0.6450638507421806,52:3.2802486825082884):0.0719383827309854):1.3832323677426737,71:4.7354194329819475):0.6023055073688326,(82:4.3966439383606,69:4.3966439383606):0.9410810019901801):0.5127750190656162):0.21786435524729608,95:6.068364314663692):0.714906425078806,((((((((137:1.5727880322210965,(91:1.3643119399734656,64:1.3643119399734656):0.20847609224763097):0.04107328018125411,17:1.6138613124023506):0.4404095306957809,((32:1.0498696941586079,16:1.0498696941586079):0.6758324870694903,121:1.7257021812280982):0.3285686618700334):0.7609839588700988,((90:1.9749190000576737,76:1.9749190000576737):0.7601671724818031,(73:2.2276655824843457,(93:2.157805317418274,((24:1.6420195625386946,(77:0.9622849416675362,152:0.9622849416675362):0.6797346208711584):0.43251243897807345,8:2.074532001516768):0.083273315901506):0.06986026506607157):0.5074205900551312):0.08016862942875358):0.389089913661814,106:3.2043447156300444):1.8786996239399234,(((86:2.1365048575346712,(((122:0.9180778887485772,(117:0.7305971852677366,139:0.7305971852677366):0.18748070348084056):0.27408789770327635,(147:0.7048624030371744,12:0.7048624030371744):0.48730338341467916):0.41047648781847945,130:1.602642274270333):0.5338625832643382):0.12133518796569787,(127:0.7747759708409827,134:0.7747759708409827):1.4830640746593864):1.0984915541224587,80:3.356331599622828):1.72671273994714):0.2992343661127581,((4:4.0907570593720095,46:4.0907570593720095):0.6767016843676474,(74:0.35816023605537267,146:0.35816023605537267):4.4092985076842846):0.614819961943069):1.2387794331035602,(102:1.991911729307794,(128:1.1772406476168586,15:1.1772406476168586):0.8146710816909353):4.629146409478492):0.16221260095621215):1.5381474900455316):1.1175659826937174):0.9294530869815958,(((75:0.7085544463243234,(48:0.18739070606331637,68:0.18739070606331637):0.521163740261007):3.3271187717979496,104:4.035673218122273):2.168513901791872,118:6.204187119914145):4.164250179549198):1.187220069919384,(((144:5.29153820471754,135:5.29153820471754):0.4503776601060361,(44:4.530440915825267,39:4.530440915825267):1.2114749489983092):3.0657272911631095,83:8.807643155986685):2.7480142133960417):0.8849157017237257,((((154:1.9700746966044482,40:1.9700746966044482):0.45370609212912605,27:2.4237807887335743):6.537673441155747,((((119:2.714325812916258,78:2.714325812916258):0.8767148942393241,((149:0.31229329582252474,155:0.31229329582252474):2.002759386272974,(((120:1.006631732808011,97:1.006631732808011):0.406788943220618,113:1.413420676028629):0.6616041836877695,(5:1.1870721781420828,89:1.1870721781420828):0.8879526815743157):0.24002782237909992):1.2759880250600837):2.037276121501676,((145:1.7009058230245384,(125:1.2581012991949019,38:1.2581012991949019):0.44280452382963653):1.2346178096740266,((20:0.42531306800779045,107:0.42531306800779045):1.396059868601296,(19:1.3285626882295027,(41:1.0001793965711983,(79:0.043054752265826966,112:0.043054752265826966):0.9571246443053713):0.3283832916583045):0.49281024837958376):1.1141506960894785):2.6927931959586933):2.068663552425477,(65:6.8746976683224235,(((158:2.5471120642621585,133:2.5471120642621585):0.817938043926909,(132:1.9882807826832176,157:1.9882807826832176):1.37676932550585):1.2763031665151496,42:4.641353274704217):2.2333443936182062):0.8222827127603116):1.2644738488065865):1.072024304358477,(((60:0.12700434748789494,61:0.12700434748789494):0.3921570661349051,62:0.5191614136228):6.6388557530341945,((45:3.919022312102993,(((66:1.7130119688820744,49:1.7130119688820744):1.3599824277766985,(6:2.4175194350339946,136:2.4175194350339946):0.6554749616247784):0.2309403090443234,23:3.3039347057030963):0.6150876063998965):1.474011386674357,(((56:1.7981633112907358,101:1.7981633112907358):2.3796446491202863,(58:2.171009675031985,2:2.171009675031985):2.006798285379037):0.8701309625178526,(109:3.1311083294310547,(53:2.141544817026849,((123:0.5032291257951355,150:0.5032291257951355):1.4319668992021937,31:1.935196024997329):0.20634879202951995):0.9895635124042057):1.9168305934978203):0.3450947758484748):1.7649834678796452):2.8754613675908036):2.4070945368586543):0.09260634383510791,(((57:1.6197244802945954,9:1.6197244802945954):0.9472010570247749,151:2.5669255373193702):4.465167606103227,(((35:2.906000225957961,33:2.906000225957961):2.4456847280933736,34:5.3516849540513345):0.4578180304289017,140:5.809502984480236):1.2225901589423618):5.501086271518963):2.067271134626207,((10:3.856891581401073,50:3.856891581401073):7.270739787525822,110:11.127631368926895):3.4728191806408724):2.09651623305694;
tree new_tree34 = ((((((((75:1.203651976059531,(48:0.9825224993394623,68:0.9825224993394623):0.22112947672006866):4.07356666152549,104:5.277218637585021):1.9265700260702516,118:7.203788663655272):1.9610981702546617,((((95:5.457128352350686,((((148:1.9982520941537034,(47:0.7519949431132507,124:0.7519949431132507):1.2462571510404528):1.0703564275502737,(105:2.2233192861002564,(3:2.0765434662220064,52:2.0765434662220064):0.14677581987825006):0.8452892356037207):0.9083186382848645,(82:2.497505262530095,69:2.497505262530095):1.4794218974587467):0.7489936530240184,(71:4.445516837430647,(131:3.7014730145966657,(67:2.425665617548081,108:2.425665617548081):1.2758073970485846):0.7440438228339814):0.28040397558221297):0.7312075393378263):1.2964369574052022,((46:3.6238629274496863,4:3.6238629274496863):0.9119876319043176,((74:0.8284049772751898,146:0.8284049772751898):3.1423646834975063,(102:1.443014183987209,(128:1.0208899265725175,15:1.0208899265725175):0.4221242574146915):2.5277554767854875):0.5650808985813076):2.2177147504018846):0.1060404181717427,((((((32:0.9991288806351427,16:0.9991288806351427):0.6577485638929245,121:1.6568774445280672):2.2237333403480815,(90:1.7056853152364866,76:1.7056853152364866):2.1749254696396623):0.31777766347725933,(((91:0.5877316516038822,64:0.5877316516038822):0.4220609429607891,(17:0.4290249111188102,137:0.4290249111188102):0.580767683445861):3.0948334097913124,(73:2.461392933085668,(93:2.037135912222494,(((77:1.5682029412777836,152:1.5682029412777836):0.23465748428277733,24:1.802860425560561):0.22403589720029693,8:2.026896322760858):0.010239589461636278):0.42425702086317374):1.6432330712703158):0.0937624439974245):0.23130927963133985,((((139:1.414521062643983,(117:0.8006340621139987,122:0.8006340621139987):0.6138870005299844):0.5057100139308903,(12:1.6042671115363403,((130:1.2852391104186622,86:1.2852391104186622):0.2193884292446726,147:1.5046275396633348):0.09963957187300543):0.3159639650385331):1.0152621981186782,(127:1.3291892384468071,134:1.3291892384468071):1.6063040362467444):1.0949333407378754,106:4.030426615431427):0.39927111255332104):1.2837125582483981,80:5.713410286233146):1.146195441694485):1.8508702504866168,(((25:5.594108940913911,((((28:3.7758112889628968,29:3.7758112889628968):0.5882758192870932,((30:3.3606283162057085,((129:1.2965345024777541,153:1.2965345024777541):1.6416923690606333,18:2.9382268715383875):0.422401444667321):0.27741291296719783,((63:1.9847303152190916,(36:1.0758817158922427,138:1.0758817158922427):0.9088485993268489):1.0322240593924037,11:3.0169543746114953):0.621086854561411):0.7260458790770836):0.09059561359513513,((87:1.9212920465625127,92:1.9212920465625127):1.9189007441941164,(((99:3.0622729416987267,98:3.0622729416987267):0.11220526115479901,((26:1.191712149828146,((21:0.5221678715892201,(103:0.1927755271441964,55:0.1927755271441964):0.32939234444502363):0.4527236389956103,85:0.9748915105848304):0.21682063924331563):1.0319769482737924,(156:0.8231841345368301,114:0.8231841345368301):1.4005049635651083):0.9507891047515873):0.09623173665249096,(84:1.894375193242217,((100:1.480976199695293,96:1.480976199695293):0.20555113230159172,22:1.6865273319968848):0.20784786124533228):1.3763347462637996):0.5694828512506125):0.6144899310884959):0.7968524681333795,((126:3.2666454474051676,(59:3.0484683261064927,((94:0.18311846462816242,37:0.18311846462816242):2.3465058413510786,(70:2.2516084727573884,142:2.2516084727573884):0.27801583322185275):0.5188440201272515):0.21817712129867495):1.107896569378645,((1:1.8207413613784602,43:1.8207413613784602):2.105352136200553,111:3.926093497579013):0.44844851920479956):0.876993173194692):0.3425737509354061):0.989911943879525,(88:5.44168049200637,54:5.44168049200637):1.142340392787066):0.16459046668833732,((72:2.0538742385481723,81:2.0538742385481723):3.6046732229995553,13:5.658547461547728):1.0900638899340453):1.961864626932475):0.45441085549568605):0.49932513157248515,(((144:3.029379221391742,135:3.029379221391742):1.4962983715457385,(44:1.7862559860695695,39:1.7862559860695695):2.7394216068679107):1.355810255174851,83:5.881487848112331):3.782724117370088):0.909382982498455,(141:4.873198512817655,(51:4.6372980439357,(115:3.039899345107656,((14:1.1226216536245517,7:1.1226216536245517):0.6188671042187901,(143:0.7344837431902089,116:0.7344837431902089):1.0070050146531329):1.2984105872643141):1.597398698828044):0.23590046888195548):5.700396435163219):1.1255392019536874,((((57:1.8295776251975613,9:1.8295776251975613):3.157953157729556,151:4.987530782927117):1.7048052734278905,(((35:3.786345647050067,33:3.786345647050067):0.5940869523872352,34:4.380432599437302):1.4396111247118455,140:5.820043724149148):0.87229233220586):3.786490156812797,((((154:3.522084982650237,40:3.522084982650237):0.9496755994814556,27:4.471760582131693):3.260079840354667,((65:6.398117310273445,((133:4.071312807670169,(132:3.159485395793845,(157:1.9918926233080143,158:1.9918926233080143):1.1675927724858306):0.9118274118763239):0.6267189566452576,42:4.698031764315426):1.7000855459580189):0.7683761369862676,(((145:3.914722991558366,(125:0.8563442285957938,38:0.8563442285957938):3.058378762962572):0.6467614166762279,((20:1.3042479550275459,107:1.3042479550275459):2.2054154960015433,((41:1.0948245948667483,19:1.0948245948667483):0.6839705494868358,(79:0.28560010407745406,112:0.28560010407745406):1.49319504027613):1.7308683066755053):1.0518209572055044):1.9028045181332969,((119:2.482613335489199,78:2.482613335489199):2.486692860351348,((149:0.9309012833022892,155:0.9309012833022892):2.981035336085264,((5:1.1543734579689928,89:1.1543734579689928):1.8904136812836076,((120:1.1517899996563774,97:1.1517899996563774):0.7654150086822158,113:1.9172050083385932):1.1275821309140073):0.8671494801349526):1.0573695764529938):1.4949827305273438):0.7022045208918222):0.5653469752266469):1.9990805986518767,(((61:0.7356304605928026,60:0.7356304605928026):1.696942107123558,62:2.4325725677163605):5.434771743144245,(45:5.45461498173341,((((56:1.3259557012892564,101:1.3259557012892564):1.609659894579154,(58:2.014541344641202,2:2.014541344641202):0.9210742512272083):0.9752261101462469,(109:2.560946903353941,((31:1.9277350074970714,(150:0.5015899600116915,123:0.5015899600116915):1.4261450474853798):0.3154221934814332,53:2.2431572009785046):0.31778970237543636):1.3498948026607165):1.5211560889548639,((66:2.800780623101197,49:2.800780623101197):1.2097858191356154,((6:2.633800246256632,136:2.633800246256632):1.2374228966111724,23:3.8712231428678043):0.13934329936900802):1.421431352732709):0.02261718676388913):2.4127293291271954):1.8635767102776306):0.7479051920295685):1.2203079367667566):1.5649019307848508,((10:2.8117146408759135,50:2.8117146408759135):6.458207652590679,110:9.269922293466593):3.99411378725282):5.32419724088949;
tree new_tree35 = (((((((65:6.5687819479791525,((((132:1.1379568376677034,157:1.1379568376677034):1.047748455313182,158:2.1857052929808853):1.239115399690308,133:3.4248206926711933):0.3926379993817686,42:3.817458692052962):2.7513232559261906):0.4730411611163614,(((145:1.5975057377298674,(125:0.581196494070349,38:0.581196494070349):1.0163092436595185):2.340420579551745,((20:0.3826706773827852,107:0.3826706773827852):1.4598549624621593,((79:0.8417503751935312,41:0.8417503751935312):0.1959746640494432,(19:0.6584976797169131,112:0.6584976797169131):0.37922735952606135):0.8048006006019701):2.0954006774366682):1.6736218839242776,((119:1.8549887831466292,78:1.8549887831466292):1.1238192634250759,((149:0.99790585739473,155:0.99790585739473):1.7466702337970328,(((120:1.3505994520153073,97:1.3505994520153073):0.4826654035509883,113:1.8332648555662956):0.5167034701065771,(5:1.7081872676313488,89:1.7081872676313488):0.641781058041524):0.3946077655188902):0.23423195537994213):2.632740154634185):1.4302749078896237):0.8390059897239253,((154:0.9378193398029424,40:0.9378193398029424):0.9714219559480899,27:1.9092412957510323):5.971587803068407):1.950581938945784,(((60:0.14917575629182223,61:0.14917575629182223):0.09518270419728408,62:0.2443584604891063):7.698440492614983,(45:7.143223160242795,((((56:0.8736129632449038,101:0.8736129632449038):2.187227246184775,(58:1.9673541342836056,2:1.9673541342836056):1.093486075146073):1.3838782185601177,(109:2.754087026636552,(((123:0.10629831599553993,150:0.10629831599553993):1.7968005893289651,53:1.903098905324505):0.3836034080722732,31:2.2867023133967783):0.4673847132397735):1.6906314013532446):0.8597667618861795,(23:4.241493988766988,((66:2.270002182623691,49:2.270002182623691):1.6934420320141657,(6:2.9840456176684587,136:2.9840456176684587):0.9793985969693981):0.2780497741291308):1.0629912011089884):1.838737970366819):0.7995757928612948):1.8886120846611334):2.3849257293123483,((141:3.907471663565287,(51:3.749475940206134,(115:2.896289209033962,((143:1.9623200613849934,116:1.9623200613849934):0.30284546551353464,(14:1.3692533578513328,7:1.3692533578513328):0.8959121690471952):0.631123682135434):0.8531867311721721):0.15799572335915268):6.011738950993804,((((((75:0.48614656007703827,48:0.48614656007703827):0.18718359783869332,68:0.6733301579157316):3.298751514925632,104:3.9720816728413637):0.4892931078841314,118:4.461374780725495):4.512867157868491,(((80:5.802300901347182,((46:3.284946279322513,4:3.284946279322513):1.9632513864281775,((102:3.6542528503210736,(128:0.5758822468980747,15:0.5758822468980747):3.078370603422999):1.3935278946603926,((((((((130:0.911300422071529,86:0.911300422071529):0.6497991750363817,(122:0.9529404866940182,(117:0.5287027031337764,139:0.5287027031337764):0.4242377835602418):0.6081591104138925):0.05841024705612763,12:1.6195098441640383):0.028948202538531476,147:1.6484580467025698):0.9199857066157409,(127:1.1554230975427933,134:1.1554230975427933):1.4130206557755174):0.47676738984664624,106:3.045211143164957):0.08884682451474601,((121:2.9693215583304804,((90:1.7305751477797557,76:1.7305751477797557):0.8070866063104851,((32:0.9825387390583685,16:0.9825387390583685):1.4350417499092911,(17:1.9270540973773758,((91:0.9447363131898201,64:0.9447363131898201):0.5744905697510985,137:1.5192268829409186):0.4078272144364572):0.490526391590284):0.1200812651225811):0.43165980424023953):0.045461149404038004,((8:1.0756290619965168,73:1.0756290619965168):0.7729710468570534,((24:1.0141710603464786,(152:0.6540420283725649,77:0.6540420283725649):0.36012903197391377):0.31747250701004615,93:1.3316435673565248):0.5169565414970454):1.1661825988809482):0.11927525994518451):1.2424760274353313,(146:0.23548957720682245,74:0.23548957720682245):4.141044417908212):0.6712467498664321):0.20041692076922413):0.5541032355964912):0.7580280774402821,((((((148:1.2831789701703575,(47:0.9366153844706235,124:0.9366153844706235):0.346563585699734):0.9949310578392578,52:2.2781100280096154):0.42725782704200155,(105:1.577892338869249,3:1.577892338869249):1.127475516182368):1.2097528132355149,71:3.915120668287132):0.4916224156091915,(82:3.398019227919766,69:3.398019227919766):1.0087238559765574):0.5695552775180506,((131:4.39011718567295,95:4.39011718567295):0.36679776208114934,(67:3.522410015626332,108:3.522410015626332):1.2345049321277672):0.21938341366027458):1.5840306173730898):1.011388457794891,((88:4.810872011796118,54:4.810872011796118):1.065632908686923,((25:5.046111032002513,(((((129:0.9378799874456415,18:0.9378799874456415):1.1042567447623126,153:2.042136732207954):1.9013273561664583,(29:3.7392414865441697,(30:3.409812333307651,((63:1.1460283465198116,(36:0.8401107257189864,138:0.8401107257189864):0.3059176208008252):1.647814716369487,11:2.7938430628892985):0.6159692704183524):0.3294291532365188):0.20422260183024266):0.5086300411899067,(((87:2.544898698061632,92:2.544898698061632):1.053594761253486,((98:2.4782761056970304,99:2.4782761056970304):0.722775640119059,((84:1.604654665609953,(96:0.9556199390093361,(22:0.9427205290727338,100:0.9427205290727338):0.012899409936602213):0.6490347266006169):1.445989201737504,(156:2.4737658102818525,(26:1.4318964351938337,(((103:0.10927663035750662,55:0.10927663035750662):0.4769654298439691,21:0.5862420602014757):0.2955118018627009,(85:0.795538321549566,114:0.795538321549566):0.08621554051461056):0.5501425731296571):1.0418693750880188):0.5768780570656045):0.15040787846863246):0.39744171349902846):0.751899442902265,28:4.350392902217383):0.10170122734693621):0.18952437310038484,((126:3.198627443474398,(((94:1.2821256492274713,37:1.2821256492274713):1.2127235114631214,(70:0.7371324371400921,142:0.7371324371400921):1.7577167235505007):0.20379498772231086,59:2.6986441484129036):0.49998329506149464):0.4762657001515822,((1:1.6152623479070554,43:1.6152623479070554):0.809678882957648,111:2.4249412308647034):1.249951912761277):0.9667253590387235):0.40449252933780944):0.6570033004604738,((72:2.331200116520462,81:2.331200116520462):3.144810683950268,13:5.47601080047073):0.22710353199225697):0.17339058802005347):1.6952125160993141):1.402524502011631):0.2763469670037466,((((44:3.090294593034381,39:3.090294593034381):0.6517466194103654,135:3.742041212444746):0.34081187384404066,144:4.082853086288787):2.8839671904701767,83:6.9668202767589635):2.283768628838769):0.6686217089613589):2.29712615251848):0.0727909322926017,(((57:1.3466972835578999,9:1.3466972835578999):1.510702711797382,151:2.8573999953552818):6.080556065289112,(((35:3.838658188560619,33:3.838658188560619):1.257190448515995,34:5.095848637076614):0.9194760520393812,140:6.015324689115995):2.922631371528399):3.351171638725779):1.6684012174463216,((10:6.6921201308879,50:6.6921201308879):4.092423624859067,110:10.784543755746967):3.172985161069528):2.12010816551374;
tree new_tree36 = (((((((((68:0.8322076680328211,48:0.8322076680328211):0.2198271897394789,75:1.0520348577723):2.7553916183198277,104:3.8074264760921275):0.781491557117802,118:4.5889180332099295):3.623568549828863,(((((67:3.265385438211627,108:3.265385438211627):2.5746293728125726,(95:5.591738170019041,(131:5.126335884159697,((82:3.317437400365077,69:3.317437400365077):0.7674461637210523,(((105:2.2403787930998176,((148:1.1736194535690263,(47:0.2756034299788305,124:0.2756034299788305):0.8980160235901957):0.8423829857915401,52:2.0160024393605664):0.22437635373925113):0.5610044826958056,3:2.801383275795623):0.31793128384541935,71:3.1193145596410425):0.9655690044450869):1.0414523200735673):0.4654022858593443):0.2482766410051589):1.0054807819879317,(102:3.137476013748375,(128:1.0636910358598852,15:1.0636910358598852):2.0737849778884896):3.7080195792637567):0.5397140264714331,(((80:2.2190086994296703,(74:0.7770548274188248,4:0.7770548274188248):1.4419538720108456):2.7268203056941287,146:4.945829005123799):0.5240798457389539,(((((12:1.3687272100257557,(147:1.3158998207437627,((86:0.8275315012487282,130:0.8275315012487282):0.08958342496469285,(122:0.5857960349830609,(117:0.4906296196802363,139:0.4906296196802363):0.0951664153028246):0.3313188912303602):0.3987848945303416):0.05282738928199304):0.12022336068861672,(127:0.26399718979087766,134:0.26399718979087766):1.2249533809234947):0.7131180321812545,106:2.202068602895627):0.7467192944959908,((32:2.046731727737093,16:2.046731727737093):0.7915625749130584,(((((64:0.40199762954656276,137:0.40199762954656276):0.07717235257941013,17:0.4791699821259729):1.7790290810743106,((((152:0.8757972906912592,(77:0.7891339221761773,24:0.7891339221761773):0.08666336851508194):0.13498620371983927,8:1.0107834944110985):0.3443949246986524,93:1.355178419109751):0.5340455912799451,73:1.889224010389696):0.3689750528105875):0.17957567592360535,((76:1.6018915257140312,90:1.6018915257140312):0.27261544088012624,91:1.8745069665941574):0.5632677725297315):0.39913714896996755,121:2.8369118880938564):0.001382414556295064):0.11049359474146625):0.32004784265610464,46:3.2688357400477224):2.2010731108150305):1.9153007686208117):0.2823695633613932,((((72:0.939065724083797,81:0.939065724083797):4.126362422426159,13:5.065428146509956):0.050172322252036494,(25:4.620020908945481,((((29:3.267754658884925,((11:2.566593888310387,(63:1.1913891364319875,(36:0.8209100454733543,138:0.8209100454733543):0.3704790909586332):1.3752047518783996):0.5897851647452335,30:3.1563790530556206):0.11137560582930428):0.2555189586641218,(18:0.6847305061860884,(129:0.41579582597584375,153:0.41579582597584375):0.2689346802102447):2.8385431113629584):0.18791617237137048,(28:2.9352299844455945,((87:0.9765946644723144,92:0.9765946644723144):1.7849052424185685,((((22:1.3549699585802808,84:1.3549699585802808):0.20534736397249342,(96:1.37889856313443,100:1.37889856313443):0.1814187594183443):0.4035367190358521,(((114:1.0032764126772105,(26:0.6924404453396777,85:0.6924404453396777):0.3108359673375327):0.06992938403135529,((103:0.5890423668620614,55:0.5890423668620614):0.35732770668686975,21:0.9463700735489311):0.12683572315963465):0.4478244111726306,156:1.5210302078811964):0.44282383370742995):0.24414396983742703,(98:1.884133920586269,99:1.884133920586269):0.3238640908397843):0.5535018954648296):0.17373007755471148):0.7759598054748227):0.07894303159510674,((126:2.589431298270062,(59:2.233961472415742,((70:1.5044991093462405,142:1.5044991093462405):0.4030186620589389,(94:0.8263108177135241,37:0.8263108177135241):1.0812069536916553):0.3264437010105625):0.35546982585431985):0.9706895364922508,((1:1.2498024171138704,43:1.2498024171138704):1.3488230332781157,111:2.598625450391986):0.9614953843703264):0.23001198675321133):0.829888087429957):0.4955795598165116):0.030072807424238235,(88:3.0153755395570045,54:3.0153755395570045):2.130297736629226):2.521905906658727):0.5449074001938348):0.6974502885478113,((((144:2.341181701949539,135:2.341181701949539):1.57111578031317,(44:2.506304948575203,39:2.506304948575203):1.405992533687506):2.095267755075531,83:6.00756523733824):2.750359914962968,((((115:1.0880489660157244,(143:0.8516992540777342,116:0.8516992540777342):0.23634971193799026):0.17156899244486135,(14:0.42407428882309695,7:0.42407428882309695):0.8355436696374888):0.566388851439076,51:1.8260068098996618):0.5420056791149881,141:2.36801248901465):6.389912663286559):0.15201171928539559):0.6071588046751852,(((57:0.3896852599310977,9:0.3896852599310977):0.7556657405399091,151:1.1453510004710068):3.5113341869313377,(((35:2.044055614094228,33:2.044055614094228):0.44175815261724116,34:2.4858137667114693):0.7969714837182038,140:3.282785250429673):1.3738999369726717):4.860410488859444):0.6980564205385917,((((65:5.40139235499605,((133:2.7367549129031405,(132:1.5953448716715215,(157:1.2523861587758385,158:1.2523861587758385):0.342958712895683):1.141410041231619):1.4749389010126905,42:4.211693813915831):1.1896985410802188):1.7556461081074195,(((145:1.7502235300638593,(125:0.8608999509679488,38:0.8608999509679488):0.8893235790959105):1.6280460936911594,((20:1.2090615506212854,107:1.2090615506212854):1.2237729396214425,((19:1.237130152153365,(112:0.5161122674439559,79:0.5161122674439559):0.7210178847094092):0.3111420466371444,41:1.5482721987905095):0.8845622914522184):0.9454351335122908):2.5519808677888873,((119:1.151423060108607,78:1.151423060108607):3.607993399564383,(((5:1.7363039260663677,89:1.7363039260663677):1.9389464009158919,((120:0.7953047837252997,97:0.7953047837252997):0.9399154850260371,113:1.7352202687513367):1.940030058230923):0.5492210103766015,(149:0.27522487460660616,155:0.27522487460660616):3.9492464627522548):0.534945122314129):1.1708340318709158):1.2267879715595633):0.6450723385105386,((40:1.055813170849215,154:1.055813170849215):0.439729795889213,27:1.4955429667384281):6.30656783487558):0.9438633359852133,(((60:0.18750718679740758,61:0.18750718679740758):0.3019098039595334,62:0.48941699075694095):6.829916832644483,((109:3.7688320159915465,(((56:1.123405250930906,101:1.123405250930906):1.5339017827353125,(58:1.8027909303919116,2:1.8027909303919116):0.8545161032743069):0.5360600490489955,(53:2.706785249499029,(31:2.6164886352706285,(123:0.257459648745558,150:0.257459648745558):2.3590289865250704):0.09029661422840052):0.4865818332161851):0.5754649332763324):2.0073125824447473,(45:4.275951637173146,(((23:1.4838286087315424,49:1.4838286087315424):0.3072844733794293,(6:1.3855924209155082,136:1.3855924209155082):0.4055206611954636):0.4592715198415196,66:2.2503846019524913):2.025567035220655):1.5001929612631475):1.54318922496513):1.4266403141977975):1.4691779592011596):1.5437829441687327,((10:2.9560440565967996,50:2.9560440565967996):2.177659318612222,110:5.133703375209022):6.625231665760092):2.28813435818432;
tree new_tree37 = (((((((145:2.8874145192894014,(125:2.1082584837284477,38:2.1082584837284477):0.7791560355609537):2.9920132267364012,((20:2.255060030244176,107:2.255060030244176):1.5965672665300805,(79:0.8506131023739318,((41:0.04093851867002847,112:0.04093851867002847):0.6496639892468768,19:0.6906025079169054):0.16001059445702648):3.001014194400325):2.0278004492515462):1.149045223402327,(((((120:0.847633389640442,97:0.847633389640442):1.4575307094862857,113:2.3051640991267277):0.4077668588927881,((149:0.17746881627975636,155:0.17746881627975636):1.9264365236843624,5:2.1039053399641188):0.609025618055397):0.399630960553194,((119:2.2807153912185134,78:2.2807153912185134):0.6020189761074581,89:2.8827343673259715):0.22982755124673826):3.4718216116339367,(65:4.77496624662412,(((132:0.8591132907939062,157:0.8591132907939062):0.7282979630806631,(158:0.7944970979278752,133:0.7944970979278752):0.7929141559466941):0.7697058044274256,42:2.357117058301995):2.4178491883221254):1.8094172835825262):0.44408943922148314):0.982654470008212,((40:3.468272985846144,154:3.468272985846144):1.4943504266017609,27:4.962623412447905):3.0485040269884367):1.4297020068262274,(((61:0.03191704966099068,60:0.03191704966099068):2.875074187332101,62:2.906991236993092):3.874816657544969,(((53:3.50619922313369,(31:2.3176442040356187,(123:0.6662347231387525,150:0.6662347231387525):1.651409480896866):1.1885550190980712):1.207684413122263,(109:4.435667875799388,((56:1.1615492047386655,101:1.1615492047386655):1.046229446078656,(58:1.753058489555613,2:1.753058489555613):0.45472016126170867):2.2278892249820665):0.2782157604565647):1.040993060986077,(45:4.285742776306322,(23:3.7091773869109264,((6:2.1679899740943824,136:2.1679899740943824):1.321285511308385,(49:2.636125049780851,66:2.636125049780851):0.8531504356219166):0.21990190150815891):0.5765653893953959):1.4691339209357075):1.0269311972960313):2.659021551724508):3.4480138175655863,(((((135:3.2833619445550353,144:3.2833619445550353):1.0267867506654387,(44:1.9126080161017969,39:1.9126080161017969):2.397540679118677):4.699329259368686,83:9.00947795458916):1.7892210326252762,(((((143:1.0657011644048502,116:1.0657011644048502):0.46068446882696756,(14:0.7592524558557379,7:0.7592524558557379):0.7671331773760799):1.8983149518773954,115:3.424700585109213):4.254843719105374,(141:4.3095640954106695,51:4.3095640954106695):3.3699802088039172):2.2600593740876684,(((((48:0.31797876475259973,68:0.31797876475259973):0.5378630774355153,75:0.8558418421881151):3.314690060281746,104:4.170531902469861):0.657385795459863,118:4.827917697929724):3.28495110155996,((((((((((((86:0.892672713130195,130:0.892672713130195):0.4077427308573973,(122:1.1487407997711399,(117:0.9017035654510636,139:0.9017035654510636):0.2470372343200763):0.1516746442164525):0.10001367145927142,(12:1.3161289895967427,147:1.3161289895967427):0.08430012585012103):0.36438968458244436,(127:1.1515077110537024,134:1.1515077110537024):0.6133110889756057):0.36679795146949346,106:2.1316167514988016):2.350050192328428,(74:0.27422789708600254,80:0.27422789708600254):4.207439046741227):0.12501441844533367,(((93:1.9038155324011214,((152:0.5150673982142203,(77:0.40942320565825524,24:0.40942320565825524):0.10564419255596508):1.3806541156061711,73:1.8957215138203913):0.008094018580730111):0.49389505425021807,8:2.3977105866513395):0.4921724870409525,((121:2.514808333428683,(32:2.33548015482455,16:2.33548015482455):0.17932817860413275):0.2061004819917418,((137:0.4845302319702668,17:0.4845302319702668):0.43848242594544784,64:0.9230126579157146):1.7978961575047099):0.1689742582718674):1.716798288580271):1.314233228611955,(146:1.0810827699884928,4:1.0810827699884928):4.839831820896025):0.2640619468032037,(102:2.4184331219752804,(128:1.312805389775503,15:1.312805389775503):1.1056277321997774):3.7665434157124413):0.09746954009436681,46:6.2824460777820885):0.8252291928198607,(95:5.918265075336668,(131:4.685670896799462,(((82:3.5437006334074286,69:3.5437006334074286):0.610054649173621,(((105:2.5331839824781905,(52:1.7535056762106223,((76:0.7809440073473671,90:0.7809440073473671):0.5429825780863188,91:1.323926585433686):0.42957909077693635):0.7796783062675683):1.3425922223299875,(3:3.767206216241907,(148:1.7535085403153057,(47:0.7935009656391075,124:0.7935009656391075):0.9600075746761981):2.0136976759266014):0.1085699885662712):0.046456781505164635,71:3.9222329863133427):0.23152229626770682):0.2061867554081802,(67:3.3986838042810867,108:3.3986838042810867):0.961258233708143):0.3257288588102325):1.232594178537206):1.189410195265281):0.8023043328528976,(((25:6.166671589123827,((((29:4.493335910209303,((18:2.1077037449071705,(129:1.6949720005779143,153:1.6949720005779143):0.4127317443292562):1.8786167933956737,((63:1.5741605644653753,(36:1.2636301609521952,138:1.2636301609521952):0.3105304035131802):1.741703010121964,(11:2.1849026599103536,30:2.1849026599103536):1.1309609146769857):0.6704569637155049):0.5070153719064585):0.8819250864769019,28:5.375260996686205):0.1636356837812416,((87:1.2589889293350425,92:1.2589889293350425):3.27469260655288,(((((26:1.4617183691964215,((103:0.49378085253045284,55:0.49378085253045284):0.3208562316394961,21:0.814637084169949):0.6470812850264726):0.2963133500811803,(114:1.6061517451216858,85:1.6061517451216858):0.15187997415591603):1.2743184083751293,156:3.032350127652731):1.1093853645527094,(84:2.119583117228423,(96:1.8895096005446457,(22:1.4904749784128424,100:1.4904749784128424):0.3990346221318033):0.2300735166837773):2.0221523749770176):0.21548925396188867,(98:4.29537510533185,99:4.29537510533185):0.06184964083547939):0.17645678972059287):1.005215144579524):0.32621534852165723,((126:3.8128841284219535,((70:1.5632689835346745,142:1.5632689835346745):0.9575609743668609,(59:1.8286294892923693,(94:0.43632702743807356,37:0.43632702743807356):1.3923024618542958):0.6922004686091661):1.292054170520418):0.5150565457674805,((1:1.4819748511243276,43:1.4819748511243276):2.053461145115874,111:3.5354359962402016):0.7925046779492324):1.5371713547996695):0.3015595601347236):1.3097217186171726,13:7.476393307741):0.021107821793649784,((72:2.325176095453844,81:2.325176095453844):4.632521606299905,(88:3.07175873138558,54:3.07175873138558):3.885938970368169):0.5398034277809005):0.41247847392019743):0.20288919603483713):1.8267348788125712):0.8590953089121811):1.8020005581857035,(((57:1.317008942434118,9:1.317008942434118):0.9041159578675584,151:2.2211249003016764):7.982950134092251,(((35:3.736909635596445,33:3.736909635596445):4.4496964601172895,34:8.186606095713735):1.7776321728232833,140:9.964238268537018):0.23983676585690894):2.3966245110062125):0.28814371842801556):0.6895851265279305,((10:4.370633697355097,50:4.370633697355097):5.365617516312649,110:9.736251213667746):3.84217717668834):1.29736988739298;
tree new_tree38 = (((((57:2.780583456512867,9:2.780583456512867):2.8929157893587383,151:5.673499245871605):6.005962446089853,(((35:3.09975049596483,33:3.09975049596483):1.4233847474879506,34:4.5231352434527805):3.1224215388647467,140:7.645556782317527):4.0339049096439314):2.205498307330556,(((141:8.763534268879425,((115:4.168941584494957,((14:1.8777301238697837,7:1.8777301238697837):1.1303986038617861,(143:1.34125116131492,116:1.34125116131492):1.6668775664166497):1.1608128567633869):3.0847938054319277,51:7.253735389926884):1.509798878952541):3.32277741425497,((((135:4.888085742767704,144:4.888085742767704):0.6497323920985796,(44:3.0718924570803177,39:3.0718924570803177):2.4659256777859655):1.388194483306811,83:6.926012618173094):4.064512298594177,(((((75:1.119438732060037,68:1.119438732060037):1.1686089439868093,48:2.2880476760468462):2.1227429892817296,104:4.410790665328576):4.158782198787045,118:8.56957286411562):1.703223045501156,((((74:2.497480036094928,80:2.497480036094928):4.615602103609291,((((95:2.6938922093399245,131:2.6938922093399245):0.939045862696215,71:3.6329380720361395):2.173971709515093,((((3:3.58964489834452,(52:2.5738666368032317,((76:1.0419951605871782,90:1.0419951605871782):1.1722210072953945,91:2.2142161678825727):0.359650468920659):1.0157782615412883):0.10134408835196274,((148:1.5259608401137363,(47:0.578107625364375,124:0.578107625364375):0.9478532147493614):1.9879484442718307,105:3.513909284385567):0.17707970231091563):0.9706210441895031,(67:3.2213563542985177,108:3.2213563542985177):1.440253676587468):0.26277462642022087,(82:3.5403985760130245,69:3.5403985760130245):1.3839860812931821):0.882525124245026):1.0074019121086941,(((102:2.3100667242663553,(128:1.1466116628538519,15:1.1466116628538519):1.1634550614125034):3.567820126942566,(((32:1.8653172371437972,16:1.8653172371437972):3.226446028736385,((((73:1.9600451864307697,8:1.9600451864307697):0.21977831084302557,((152:0.7940226789633197,(77:0.5812659110550402,24:0.5812659110550402):0.21275676790827946):0.3239473060545911,93:1.1179699850179108):1.0618535122558845):0.9333029713998187,((137:2.357490570256986,17:2.357490570256986):0.12796156084391042,64:2.4854521311008964):0.6276743375727176):0.9370199542347875,121:4.050146422908401):1.0416168429717807):0.21351676677330111,(((147:2.214444899173444,(12:2.158464194909234,((122:1.1790286458646535,(117:0.6296240981050891,139:0.6296240981050891):0.5494045477595644):0.8462061799400455,(86:1.7861960065627618,130:1.7861960065627618):0.23903881924193726):0.13322936910453498):0.05598070426420998):0.673012071563126,(127:0.519021981123193,134:0.519021981123193):2.368434989613377):1.794208055893019,106:4.681665026629589):0.6236150060238943):0.572606818555438):0.08486519442170692,146:5.962752045630628):0.8515596480292986):0.29877044604429237):0.1448874592303797,(46:4.854966889468643,4:4.854966889468643):2.403002709465956):2.072360941636571,((25:7.387020250080224,(((((87:2.1907416305103964,92:2.1907416305103964):2.614135449288089,((((((85:0.7963011085407821,114:0.7963011085407821):0.6309783598116772,(21:1.0297662238561665,(103:0.3225768951782014,55:0.3225768951782014):0.7071893286779651):0.3975132444962928):0.11921949072971638,26:1.5464989590821756):0.4178566907659651,156:1.9643556498481407):1.608783014510178,((96:1.450519779043979,(22:0.9314201572819791,100:0.9314201572819791):0.5190996217619999):0.39382649279719817,84:1.8443462718411772):1.7287923925171416):0.04712254434417806,(98:2.6911075074295168,99:2.6911075074295168):0.92915370127298):1.1846158710959886):0.26924696563990747,(((153:1.8107748343938532,129:1.8107748343938532):0.7244389402388121,18:2.5352137746326653):1.6912893030474638,((30:3.0717282613729635,11:3.0717282613729635):0.10701939042166053,(63:2.486874618094176,(36:2.1023915376115423,138:2.1023915376115423):0.3844830804826338):0.691873033700448):1.047755425885505):0.8476209677582638):0.3965345854161395,(29:2.9237874480422428,28:2.9237874480422428):2.5468711828122896):1.202644736488792,((126:5.026465572021606,(((70:1.2662511242413135,142:1.2662511242413135):1.3574920619666264,(94:0.6169196815807962,37:0.6169196815807962):2.0068235046271434):2.0217018398589843,59:4.645445026066924):0.3810205459546818):0.9281357996602333,((1:1.2259048745052725,43:1.2259048745052725):1.9566395198049849,111:3.1825443943102574):2.772056977371582):0.7187019956614851):0.7137168827368994):0.947380399390231,((72:1.713110453665652,81:1.713110453665652):6.595751900128117,(13:8.17927232308818,(88:4.388963531304982,54:4.388963531304982):3.7903087917831977):0.1295900307055895):0.025538295676685863):0.9959298911007153):0.9424653690456068):0.7177290071504938):1.0957867663671248):1.5215647705744253,((((65:7.584557932198977,(((132:1.7625726701248012,157:1.7625726701248012):1.132919616823764,(158:0.5305105491416465,133:0.5305105491416465):2.364981737806919):0.3018036115376739,42:3.197295898486239):4.387262033712737):1.8137371190753049,(((145:4.9555502652130965,(125:1.2890757879955377,38:1.2890757879955377):3.666474477217559):0.8187886316745496,((20:1.64949801397635,107:1.64949801397635):1.9070309896083673,((79:0.6603028307697256,41:0.6603028307697256):2.4254793503232874,(112:2.187265142707695,19:2.187265142707695):0.898517038385318):0.4707468224917042):2.217809893302929):2.1498496876423987,(((78:2.187329636484711,119:2.187329636484711):0.06862335785727147,89:2.2559529943419823):3.2430952621117677,(5:4.097655394403192,((149:1.9282173137478797,155:1.9282173137478797):2.1426639452209106,((120:1.0594986682079703,97:1.0594986682079703):1.704162587112712,113:2.7636612553206823):1.307220003648108):0.02677413543440199):1.4013928620505576):2.425140328076295):1.474106466744237):1.4521855401988208,((40:2.5477490119489654,154:2.5477490119489654):1.3691664839830766,27:3.916915495932042):6.933565095541061):1.630606253270999,(((61:0.1858949535190417,60:0.1858949535190417):0.9596459478124464,62:1.1455409013314881):4.466160511769742,((((56:1.9524167265025352,101:1.9524167265025352):1.182679135474736,(58:1.3593117430542052,2:1.3593117430542052):1.7757841189230659):1.6117414108338726,(109:4.142339903420551,(((150:0.11418729995120318,123:0.11418729995120318):1.5935136764233429,53:1.707700976374546):0.10144984387541167,31:1.8091508202499578):2.333189083170593):0.6044973693905931):0.36165195959490326,(45:5.087925722119844,((66:3.071898140624672,(23:2.2474495648657338,49:2.2474495648657338):0.8244485757589382):1.0869197913042727,(6:2.940184533172364,136:2.940184533172364):1.2186333987565807):0.9291077901908995):0.020563510286202735):0.5032121806951828):6.869385431642872):1.1267896089647191):0.2770835455831939):1.5703380619630298,((10:4.601524037588742,50:4.601524037588742):4.606915095410384,110:9.208439132999127):6.246858928255918):3.67354344384067;
tree new_tree39 = ((((51:4.733822057058788,((115:2.3094424605184045,((143:0.8306161756176484,116:0.8306161756176484):0.9475707552845669,(14:1.4645914912940485,7:1.4645914912940485):0.3135954396081668):0.5312555296161892):2.366284156616957,141:4.6757266171353615):0.05809543992342636):5.414235735986013,((((135:2.446990690654742,144:2.446990690654742):4.062746067590781,(44:2.6444922552316736,39:2.6444922552316736):3.865244503013849):2.066886040837832,83:8.576622799083355):0.7679804455339472,(((((75:0.7808745983256947,48:0.7808745983256947):0.6306757100926496,68:1.4115503084183443):1.4421564351622718,104:2.853706743580616):2.456456731305885,118:5.310163474886501):3.2771863149828366,((((102:4.103997808512601,(128:0.8116440482939014,15:0.8116440482939014):3.2923537602187):1.0850518602255486,((4:4.779121674754073,((80:3.8458338452512093,(74:3.4875719609699862,46:3.4875719609699862):0.3582618842812231):0.7181289817395644,(((((((152:0.94576317209744,24:0.94576317209744):0.09610703611089533,77:1.0418702082083353):1.053433096855633,(8:1.326079674817671,88:1.326079674817671):0.7692236302462971):0.2189156489039794,93:2.3142189539679476):0.2470232384844624,73:2.56124219245241):1.1523058397030055,((121:2.2079160445259296,(32:1.6761209747590626,16:1.6761209747590626):0.531795069766867):0.9986870323562145,((137:1.0244532611259307,17:1.0244532611259307):0.09769812056153948,64:1.1221513816874702):2.084451695194674):0.5069449552732714):0.501011465119638,((((130:1.1114338300235593,86:1.1114338300235593):0.40452640174140875,((((117:0.7496316312962114,122:0.7496316312962114):0.599625130655595,139:1.3492567619518063):0.1492565716045633,147:1.4985133335563696):0.011426677537984542,12:1.5099400110943542):0.006020220670613918):0.39953766909795996,(127:0.127420516771162,134:0.127420516771162):1.788077384091766):1.3212458451054254,106:3.2367437459683535):0.9778157513067001):0.3494033297157202):0.2151588477632993):0.10444120765317422,146:4.883562882407247):0.30548678633090276):1.4315936154886746,((((82:3.139430779539719,69:3.139430779539719):0.8083894510653322,(71:3.5057015388242276,(((52:2.476726390616753,((76:1.1279447950807506,90:1.1279447950807506):0.7746802262964543,91:1.902625021377205):0.574101369239548):0.20537020742602863,((124:1.1131470847253615,47:1.1131470847253615):0.06723902595813214,148:1.1803861106834936):1.501710487359288):0.13719525648524256,(3:1.9190209723158447,105:1.9190209723158447):0.9002708822121794):0.6864096842962035):0.4421186917808235):0.3341861984174872,(131:3.763300571609519,(67:2.294912692255226,108:2.294912692255226):1.4683878793542928):0.5187058574130194):1.8018842146732732,95:6.083890643695812):0.536752640531013):1.4566586253007472,((13:5.9897254649559,(25:5.499548159589076,((29:4.900877127280451,(28:4.80071844023772,((((153:0.9409975650102324,129:0.9409975650102324):0.3915520212767899,18:1.3325495862870222):2.703696443439268,((11:3.248175501494426,(63:1.48520426119468,(138:1.1080139062217877,36:1.1080139062217877):0.3771903549728923):1.7629712402997457):0.058159182357752304,30:3.306334683852178):0.729911345874112):0.41404521091477964,((87:0.984999386491082,92:0.984999386491082):3.0126318741853932,(((84:2.1988530135231503,(96:2.070304831488771,(100:1.020735347753877,22:1.020735347753877):1.049569483734894):0.12854818203437945):1.003064466641149,((((85:0.8481245017554837,26:0.8481245017554837):0.13057939976585453,(21:0.8632130933777522,((103:0.3590012551933785,55:0.3590012551933785):0.3566971368166763,114:0.7156983920100548):0.1475147013676974):0.11549080814358603):1.7463276315598115,156:2.72503153308115):0.3327812775842478,98:3.0578128106653977):0.14410466949890166):0.1169611723604671,99:3.3188786525247664):0.6787526081517088):0.4526599799645945):0.35042719959665014):0.10015868704273156):0.43446045627283425,((126:3.2379544358925303,(((70:2.271831049919735,142:2.271831049919735):0.6725748199307593,59:2.9444058698504945):0.09898608409432841,(94:0.41089109758522163,37:0.41089109758522163):2.6325008563596013):0.19456248194770742):1.6423281759512536,((1:0.8158142263196622,43:0.8158142263196622):3.411991704252377,111:4.227805930572039):0.6524766812717449):0.4550549717095018):0.16421057603579037):0.49017730536682436):0.008475209840901776,(54:5.742103164819815,(72:1.475971848224614,81:1.475971848224614):4.266131316595201):0.2560975099769873):2.0791012347307696):0.5100478803417658):0.7572534547479641):0.8034545484274993):1.1048130242232332,((((57:0.11733007689846223,9:0.11733007689846223):1.455014609939198,151:1.5723446868376603):2.8486757596552192,(((35:2.3607855230069235,33:2.3607855230069235):0.7461566729325093,34:3.1069421959394328):0.5238503950745033,140:3.630792591013936):0.7902278554789435):6.225658065650992,((((65:5.2859856532308,(((132:1.8416508768114512,157:1.8416508768114512):1.0265233668020886,(158:1.3041977726251446,133:1.3041977726251446):1.5639764709883952):0.6562252185482,42:3.52439946216174):1.7615861910690604):0.8681695939616105,(((145:0.8712872093120515,(125:0.6334565490339733,38:0.6334565490339733):0.2378306602780782):3.737702373168498,((20:1.3031330676780033,107:1.3031330676780033):2.1025720533749945,((79:1.181354043027282,(19:0.627144246204945,112:0.627144246204945):0.554209796822337):0.09470186906968303,41:1.276055912096965):2.129649208956033):1.2032844614275513):1.1835389617224727,(((78:1.7411174149117927,119:1.7411174149117927):0.04807324958835113,89:1.7891906645001439):1.8523561139905036,(((149:0.053345942278674806,155:0.053345942278674806):2.4702222748624005,((120:0.9244502708652366,97:0.9244502708652366):1.0339473683677052,113:1.9583976392329419):0.5651705779081335):0.36516569211160776,5:2.888733909252683):0.7528128692379643):2.1509817657123746):0.3616267029893887):1.093713598074535,(27:3.609628349952428,(154:2.727426930680406,40:2.727426930680406):0.8822014192720222):3.6382404953145175):2.5078682266224464,(((61:0.006383731502144055,60:0.006383731502144055):0.8451436000697435,62:0.8515273315718876):7.493301418063107,((45:4.724563317917725,(((56:0.9634041085157186,101:0.9634041085157186):1.511040459256099,(58:1.4780840229471723,2:1.4780840229471723):0.9963605448246453):1.5256467367480462,(109:3.264685153054811,(53:2.135565099232045,((123:0.5779568915679393,150:0.5779568915679393):0.5871566781691225,31:1.1651135697370618):0.9704515294949831):1.1291200538227661):0.7354061514650527):0.724472013397861):0.5020436551744396,(((49:2.053835765254926,66:2.053835765254926):1.5121266705317638,(6:3.090362044247929,136:3.090362044247929):0.47560039153876055):1.2526958608441228,23:4.8186582966308125):0.407948676461352):3.1182217765428293):1.4109083222543983):0.8909414402544797):0.6061923051241624):1.2138788390300945,((10:4.267782310107286,50:4.267782310107286):2.4044317629659036,110:6.67221407307319):5.794535583224939):1.0147342038994;
tree new_tree40 = ((((((((((68:0.40619255998749215,48:0.40619255998749215):0.8945810373308497,75:1.3007735973183419):2.7568026574042754,104:4.057576254722617):1.1445946255799138,118:5.202170880302531):3.269591246025926,((((95:5.1550428201332394,(((67:1.8699944769588608,108:1.8699944769588608):2.6092554157206225,((82:3.1781204368473457,69:3.1781204368473457):1.1163207527955867,((((52:2.123182779811355,((76:0.599379856631926,90:0.599379856631926):0.4702544147840433,91:1.0696342714159692):1.0535485083953857):0.5900178538138259,(105:2.53529960771277,3:2.53529960771277):0.17790102591241075):0.42700450887059693,((124:1.3255699827466345,47:1.3255699827466345):0.927101874285428,148:2.2526718570320625):0.8875332854637152):0.9383428379125665,71:4.078547980408344):0.2158932092345882):0.18480870303655106):0.15168327861304665,131:4.63093317129253):0.5241096488407093):0.31430201063819485,(((74:2.0396238629680545,4:2.0396238629680545):2.080534191852316,((80:1.7375036295270074,146:1.7375036295270074):2.3240823605530343,46:4.061585990080042):0.0585720647403285):0.638842230037092,(((32:0.8695633658475008,16:0.8695633658475008):1.8875169937781908,121:2.7570803596256916):1.0307185589116683,((((93:1.5846281601779983,((8:1.1486840074479685,88:1.1486840074479685):0.3595379329783517,((77:1.138251153977571,152:1.138251153977571):0.06780511670409317,24:1.2060562706816642):0.302165669744656):0.07640621975167816):0.6763242566794618,73:2.26095241685746):0.5698066903454393,((17:1.263615966791388,137:1.263615966791388):0.13308911969972637,64:1.3967050864911144):1.4340540207117851):0.14127486568187742,((((147:1.0370146425893383,12:1.0370146425893383):0.13775313903509323,((130:0.7168290732851611,86:0.7168290732851611):0.2922699200907447,((117:0.5630597337491955,139:0.5630597337491955):0.361557949927625,122:0.9246176836768205):0.0844813096990853):0.1656687882485257):1.050801608560549,(127:1.240455785520784,134:1.240455785520784):0.9851136046641964):0.4113207390165976,106:2.636890129201578):0.3351438436831988):0.8157649456525831):0.9712013663201025):0.7103445459139719):0.19892565879951452,(102:1.93023204053108,(128:0.5839249572595252,15:0.5839249572595252):1.346307083271555):3.738038449039869):1.5880235797288353,(((72:1.384653179265121,81:1.384653179265121):3.89118802732093,(25:4.410696079777463,(((28:4.196666007089822,29:4.196666007089822):0.10372270655269222,((((153:1.2047154016630888,129:1.2047154016630888):0.5669474083168415,18:1.7716628099799303):1.506101955050823,((11:2.934905395549149,(63:1.8937473790790873,(138:1.4789260445393422,36:1.4789260445393422):0.4148213345397451):1.0411580164700618):0.28647927246944604,30:3.221384668018595):0.05638009701215818):0.8884219968610423,((87:0.980407987781767,92:0.980407987781767):2.854621075848877,(((96:1.3999842843213788,(22:1.342155183824166,100:1.342155183824166):0.05782910049721268):0.5765991023557191,(((26:1.190540398942307,156:1.190540398942307):0.4372799981283948,(114:1.5227444582173013,85:1.5227444582173013):0.10507593885340039):0.10940187999905082,(21:1.2678593107642144,(103:0.0626832242691649,55:0.0626832242691649):1.2051760864950496):0.4693629663055381):0.23936110960734536):1.335909400083071,((99:2.6942060216529495,98:2.6942060216529495):0.610694348223904,84:3.3049003698768535):0.007592416883315245):0.5225362768704751):0.3311576982611517):0.13420195175071825):0.0788694711740563,((126:3.216151332518322,(((70:1.2003970089102318,142:1.2003970089102318):1.590840833446315,59:2.791237842356547):0.014047229099493741,(94:0.5820312816133639,37:0.5820312816133639):2.2232537898426767):0.4108662610622815):0.5400635493600641,((1:0.6823047649533833,43:0.6823047649533833):1.775235988820371,111:2.4575407537737544):1.298674128104632):0.6230433029381839):0.03143789496089244):0.8651451268085886):0.025878983485587703,(13:4.827563430304933,54:4.827563430304933):0.47415675976670624):1.9545738792281453):1.2154680570286729):0.8830166881805521,(((135:2.8940071527735856,144:2.8940071527735856):0.5871180023515201,(39:2.7279562919958447,44:2.7279562919958447):0.753168863129261):2.715399494094735,83:6.196524649219841):3.1582541652891685):0.11369392159028102,((51:3.935121845840914,(115:3.1221879279057303,((143:1.0066203496800583,116:1.0066203496800583):0.691947140251864,(14:0.7551531832390815,7:0.7551531832390815):0.9434143066928408):1.423620437973808):0.8129339179351835):0.7069380051640146,141:4.6420598510049285):4.826412885094362):0.4111045201875285,(((((119:3.6995305711847917,78:3.6995305711847917):0.13693153710583816,89:3.83646210829063):0.2758527207622814,((5:3.291152707830953,((120:1.6584201967790202,97:1.6584201967790202):1.2479765385325612,113:2.9063967353115814):0.38475597251937144):0.28974665391790566,(149:0.1044410158155806,155:0.1044410158155806):3.476458345933278):0.5314154673040528):1.8987973915849228,((65:4.8558443670706035,(((133:1.1000158577752204,158:1.1000158577752204):1.095249343707713,(132:1.4332126551260227,157:1.4332126551260227):0.7620525463569108):0.8477929189324827,42:3.043058120415416):1.8127862466551874):0.60957340973125,(((145:2.817509886025721,(125:1.7008194559141265,38:1.7008194559141265):1.1166904301115945):0.7342981771612966,((20:0.35759318695237036,107:0.35759318695237036):2.373879099968039,(79:0.9426231436539223,((41:0.5318656464157185,112:0.5318656464157185):0.3857256609712274,19:0.9175913073869459):0.02503183626697636):1.788849143266487):0.8203357762666084):0.7592477458184508,(27:1.9243837011821907,(154:1.348613634976841,40:1.348613634976841):0.5757700662053498):2.3866721078232778):1.154361967796385):0.5456944438359805):1.9336781513153154,(((60:0.12633775889258353,61:0.12633775889258353):1.401075333150252,62:1.5274130920428355):4.033267139923858,(45:4.436314401876428,((((56:1.1972756123795048,101:1.1972756123795048):0.9451829812464192,(58:1.6606624576328148,2:1.6606624576328148):0.4817961359931091):0.841223029249138,((31:1.7016952222853092,((123:0.17312040082355593,150:0.17312040082355593):1.172228056329259,53:1.345348457152815):0.3563467651324943):0.6085809911792786,109:2.310276213464588):0.6734054094104742):1.271048409601176,(((6:2.0719758350760644,136:2.0719758350760644):0.2843782313859262,(49:2.0328121178475285,66:2.0328121178475285):0.32354194861446217):0.8938433077008141,23:3.2501973741628047):1.0045326583134333):0.18158436940018952):1.124365830090266):2.384110139986456):1.9347868843336693):0.7156367324558026,(((57:0.5843568943969899,9:0.5843568943969899):0.5748210332133452,151:1.1591779276103351):4.122789898058351,(((35:3.5379009410922566,33:3.5379009410922566):0.452131067786949,34:3.9900320088792056):0.8647341988220991,140:4.854766207701305):0.42720161796738143):5.313246163073935):1.2785597967253945,((10:4.030973319034325,50:4.030973319034325):3.273078022650659,110:7.304051341684984):4.569722443783032):1.35537643817122;
tree new_tree41 = ((((151:4.409541062131109,(57:2.220771004874203,9:2.220771004874203):2.188770057256906):4.748097730573227,(((35:2.8423047223688194,33:2.8423047223688194):1.1382868631470653,34:3.9805915855158847):3.800661303977962,140:7.781252889493847):1.3763859032104895):2.8410218336919666,((((27:4.133862908623116,(154:2.7609689904510164,40:2.7609689904510164):1.3728939181720996):3.979214531162019,((65:7.153458055270349,(((132:0.8238028365193547,157:0.8238028365193547):1.9627802333345534,(158:1.26508787961466,133:1.26508787961466):1.5214951902392482):1.1099488053880644,42:3.8965318752419726):3.256926180028376):0.660036146987153,(((145:1.8512372632838912,(125:1.0231982290542532,38:1.0231982290542532):0.828039034229638):3.187877523089716,((20:0.3539128900939145,107:0.3539128900939145):2.4156865886134082,((19:0.5289745154903478,79:0.5289745154903478):0.11474096237889375,(112:0.2814744322362369,41:0.2814744322362369):0.36224104563300463):2.125884000838081):2.269515307666284):2.1090981926908876,(((119:2.3813616029605877,78:2.3813616029605877):1.1691389762020723,89:3.55050057916266):0.23411846822796312,((5:2.335229806508157,((120:0.5023049247756837,97:0.5023049247756837):0.8018588841247527,113:1.3041638089004364):1.0310659976077208):0.1758079437973743,(149:0.9560137421282493,155:0.9560137421282493):1.5550240081772821):1.2735812970850917):3.363593931673871):0.6652812231930074):0.2995832375276333):1.245155023825026,(((61:0.3468058347845461,60:0.3468058347845461):0.1646933532882311,62:0.5114991880727772):5.78587474310144,((((49:4.078556063972909,((6:3.4912027810879676,136:3.4912027810879676):0.5565611732950839,23:4.0477639543830515):0.03079210958985712):0.1533561813706772,66:4.231912245343586):0.43028474514311554,45:4.662196990486701):0.5124890982150045,(109:4.409295112801594,((53:2.0670656980933555,((150:0.06288327671793342,123:0.06288327671793342):1.0155178603033486,31:1.078401137021282):0.9886645610720735):1.9830387084884822,((56:1.4331216248757999,101:1.4331216248757999):0.9837948656373925,(58:1.7275303331492544,2:1.7275303331492544):0.6893861573639379):1.6331879160686453):0.35919070621975635):0.7653909759001118):1.1226878424725113):3.060858532435944):2.5623667340918175,(((((((48:0.26606675285151754,68:0.26606675285151754):0.21804279266958093,75:0.48410954552109847):3.9052866557489176,104:4.389396201270016):2.4905378971952388,118:6.879934098465255):2.583171947733846,((((74:1.1037315568185095,46:1.1037315568185095):0.37467716978832954,4:1.478408726606839):5.300393131688448,(((102:2.0910174457695545,(128:1.9415801384782867,15:1.9415801384782867):0.1494373072912678):3.999895737757834,(80:2.8998921508315223,146:2.8998921508315223):3.191021032695866):0.04503384236814245,((((((147:1.6725324069785734,12:1.6725324069785734):0.8660826294999078,((130:1.6905108945615739,86:1.6905108945615739):0.4257411499222088,((117:0.8165490239904247,139:0.8165490239904247):0.5125292046045571,122:1.3290782285949818):0.7871738158888009):0.4223629919946985):0.1116284421171958,106:2.650243478595677):0.4548832900749824,(127:1.0571064504617869,134:1.0571064504617869):2.0480203182088728):1.9609029550265684,((32:2.205615059908372,16:2.205615059908372):2.1875781843314903,(((64:1.931493748825556,(137:1.4108016252805724,17:1.4108016252805724):0.5206921235449835):0.739485446940547,121:2.670979195766103):1.0353916347157406,((73:2.7384917221361227,((8:1.8194658806118327,88:1.8194658806118327):0.42557441519647,((77:1.2072210350842412,152:1.2072210350842412):0.5283873701923689,24:1.73560840527661):0.5094318905316926):0.49345142632782):0.3607398843891403,93:3.099231606525263):0.6071392239565805):0.6868224137580188):0.6728364794573656):1.06916842325362,(95:5.517551093452652,((82:2.6437346967285626,69:2.6437346967285626):2.0705462641601664,((((105:3.9376843262893773,(67:2.46820239597526,108:2.46820239597526):1.4694819303141173):0.24026060686505035,71:4.177944933154428):0.010811566458210464,(((124:2.099600062284967,148:2.099600062284967):1.8140791481315843,3:3.9136792104165514):0.06033772032221307,(52:2.525428084921971,((76:1.2385155873851421,90:1.2385155873851421):0.3512275046165403,91:1.5897430920016824):0.9356849929202886):1.4485888458167935):0.21473956887387358):0.45797375094744286,131:4.646730250560081):0.06755071032864812):0.8032701325639229):0.6176470534981959):7.488789446830069E-4):0.642854832399756):1.4133798152948582,((((47:4.9784595925919835,54:4.9784595925919835):0.2095788189877883,(72:0.8924595501289249,81:0.8924595501289249):4.2955788614508466):1.514737271140226,13:6.702775682719998):0.9551997873148022,(25:7.0740622858747075,((((((30:3.8008779103274666,(11:3.343892716878273,(63:1.9511398769366142,(138:1.4358209954641694,36:1.4358209954641694):0.5153188814724448):1.3927528399416589):0.4569851934491935):0.26191506379720053,29:4.062792974124667):0.6054461038252468,((129:1.4041187112386637,153:1.4041187112386637):1.2682790480202872,18:2.672397759258951):1.995841318690963):0.9214608662395047,((87:1.9157930565384127,92:1.9157930565384127):2.723908640499774,(98:4.203315074928295,(((156:2.793912625869357,((((26:1.5881795680490185,85:1.5881795680490185):0.4207015659251303,(21:1.1026669865899448,(103:0.8224058094332303,55:0.8224058094332303):0.2802611771567145):0.906214147384204):0.15581022922337473,((100:0.8870367374009551,22:0.8870367374009551):0.6730945893742,96:1.560131326775155):0.6045600364223684):0.004335794873068011,114:2.1690271580705915):0.6248854677987654):0.8480003436658068,99:3.6419129695351637):0.306219418225536,84:3.9481323877606997):0.25518268716759485):0.4363866221098922):0.9499982471512318):0.11014272982712381,28:5.699842674016542):1.282126899924175,((126:4.161854689666779,((70:1.4191092920786315,142:1.4191092920786315):1.0581511322756574,((94:0.3953066963474361,37:0.3953066963474361):1.3700531832237017,59:1.7653598795711378):0.711900544783151):1.68459426531249):2.142739647563011,((1:1.3173075329322388,43:1.3173075329322388):3.3590116926263582,111:4.676319225558597):1.6282751116711927):0.6773752367109278):0.09209271193399005):0.5839131841600924):0.5342062035553452):1.270924372608956):0.6220265572315054,(((135:3.8947221671528127,144:3.8947221671528127):1.2770573752756333,(39:3.843728000862465,44:3.843728000862465):1.3280515415659813):3.9616945506896073,83:9.133474093118053):0.9516585103125532):0.41540086282517663,((51:5.7102026195954,(((14:1.9918201521179124,7:1.9918201521179124):0.6676002837680686,115:2.659420435885981):0.05712455715748899,(143:1.4337632948832961,116:1.4337632948832961):1.2827816981601738):2.9936576265519297):1.5874654037128133,141:7.297668023308213):3.2028654429475703):1.4200657314461953):0.07806142869432442):2.5199145657753803,((10:4.842297632548077,50:4.842297632548077):4.54229481283316,110:9.384592445381237):5.133982746790446):1.25043166253087;
tree new_tree42 = ((((151:3.0522782773224355,(57:1.4581954859965192,9:1.4581954859965192):1.5940827913259163):4.396311386498055,(((35:4.738656862351871,33:4.738656862351871):0.7912487965572019,34:5.5299056589090725):0.9633129790837165,140:6.493218637992789):0.9553710258277013):4.359643349304635,((((27:3.343235038311953,(40:2.9885821974721014,154:2.9885821974721014):0.3546528408398517):6.169719531498346,((((145:1.4415540677989918,(125:1.1108717409101105,38:1.1108717409101105):0.3306823268888812):4.987166400599653,((20:1.2590802464032074,107:1.2590802464032074):1.2329343641251793,(112:2.30737430343763,((41:0.9869612425434582,79:0.9869612425434582):0.38350460686795595,19:1.3704658494114141):0.9369084540262158):0.18464030709075674):3.936705857870258):1.7773465868020466,(((5:4.82261990848443,89:4.82261990848443):0.4764800613746525,(((120:1.5583140690411899,97:1.5583140690411899):1.6296371020895477,113:3.1879511711307376):1.5169461412949903,(149:0.22771386747961153,155:0.22771386747961153):4.4771834449461165):0.594202657433355):1.5270353630707083,(119:2.073776005526709,78:2.073776005526709):4.752359327403083):1.3799317222709):0.29797299921649945,(65:6.982833938476398,((((132:1.2387672477731164,157:1.2387672477731164):2.196960839732774,133:3.43572808750589):0.378356240501017,158:3.814084328006907):0.7567503935814317,42:4.570834721588339):2.4119992168880593):1.5212061159407924):1.0089145153931085):0.5672655805164695,(((60:0.6426510459276901,61:0.6426510459276901):1.5477814251575555,62:2.1904324710852454):3.815513183236074,((((((31:2.1296824273593895,(150:1.0897448392195987,123:1.0897448392195987):1.0399375881397908):0.9220040803288052,53:3.0516865076881947):0.41720555762426415,((56:1.9320204984736333,101:1.9320204984736333):1.0351291048269122,(58:2.4692550329350396,2:2.4692550329350396):0.497894570365506):0.5017424620119133):0.9593446221955038,109:4.428236687507963):0.7326134672770284,(66:4.584172796562666,(136:3.506830314466752,(23:3.1689084390232245,(49:3.151796024042552,6:3.151796024042552):0.017112414980672508):0.3379218754435276):1.077342482095914):0.5766773582223248):0.23791896398307522,45:5.398769118768066):0.6071765355532532):4.074274496005449):1.2783681456977298,(((((135:2.875254611868772,144:2.875254611868772):0.45771091808984155,(39:1.9841416798655964,44:1.9841416798655964):1.3488238500930172):2.605624730173788,83:5.938590260132401):3.76869759030333,(((((68:1.676162028750289,75:1.676162028750289):0.01659459466629154,48:1.6927566234165805):2.9817739594240313,104:4.674530582840612):0.42221114393725045,118:5.0967417267778625):3.5849349151044496,(((131:6.297585288859938,((105:4.580126606320339,(67:2.5010872102650565,108:2.5010872102650565):2.079039396055282):0.5636808270038838,((82:3.5760264882667627,69:3.5760264882667627):1.309204387896047,(52:4.410564558845784,((124:3.280767064801677,148:3.280767064801677):0.549188084837489,3:3.829955149639166):0.5806094092066179):0.474666317317026):0.2585765571614127):1.1537778555357159):0.3476318183283915,((((((4:3.678081027526233,46:3.678081027526233):0.7779323584243953,(102:2.309565438689036,(128:0.90392565787366,15:0.90392565787366):1.4056397808153758):2.1464479472615925):0.6422080382499118,((((17:2.583899795674943,(64:1.5655545941292501,137:1.5655545941292501):1.0183452015456929):1.2702831203562095,(73:3.460716278272537,(93:2.687551328071533,((8:1.8833683545069364,88:1.8833683545069364):0.49900639441009464,((24:1.101399765069849,77:1.101399765069849):1.1087115213047896,152:2.2101112863746386):0.17226346254239244):0.305176579154502):0.7731649502010041):0.39346663775861535):0.30240153103100775,((((((((130:0.6462178541730822,86:0.6462178541730822):0.24531626313737687,(122:0.8245628264565951,(117:0.6302661005049285,139:0.6302661005049285):0.19429672595166658):0.066971290853864):0.577582615791809,147:1.469116733102268):0.044052298241744614,12:1.5131690313440127):0.8145433362003511,(127:0.3705050392624186,134:0.3705050392624186):1.957207328281945):0.22186668743176208,106:2.549579054976126):0.6937107115886736,((76:1.3807054882140577,90:1.3807054882140577):0.6186906383392938,91:1.9993961265533515):1.243893640011448):0.3674753472612151,121:3.6107651138260146):0.5458193332361456):0.14380559420747652,(32:2.140871509342513,16:2.140871509342513):2.159518531927124):0.7978313829309034):0.2145906797189383,146:5.3128121039194784):0.06308217367629787,(95:4.604198180924125,71:4.604198180924125):0.7716960966716515):1.1634674894617163,(80:2.6981043549320347,74:2.6981043549320347):3.841257412125458):0.1058553401308373):1.27583640546273,(13:7.262765979902813,(((72:1.2371890941677433,81:1.2371890941677433):5.532072561712694,(25:6.126728907863442,(((28:5.308399060198572,29:5.308399060198572):0.17908649736677518,(((30:3.3771232548406127,(11:2.7441571301593566,(63:1.9537248343623725,(138:1.473416981887028,36:1.473416981887028):0.4803078524753446):0.790432295796984):0.6329661246812561):0.04759169920401485,((129:1.1784830971995635,153:1.1784830971995635):0.5149147652377393,18:1.6933978624373027):1.7313170916073248):1.676784799186834,((87:2.9171513132507747,92:2.9171513132507747):1.4443573492281128,(84:3.60211303829125,(((((114:0.7891420666709773,(85:0.5508282300416348,26:0.5508282300416348):0.23831383662934247):1.4446438225404834,(96:1.728688737010865,(22:0.48759238961399637,100:0.48759238961399637):1.2410963473968686):0.5050971522005956):0.28308398805375967,(21:1.4964909377425797,(103:0.2616222121432198,55:0.2616222121432198):1.2348687255993598):1.0203789395226406):0.3507198804576799,156:2.8675897577229):0.7238533635021991,(99:3.1633785959677896,98:3.1633785959677896):0.42806452525730965):0.010669917066150614):0.7593956241876376):0.7399910907525742):0.3859858043338855):0.36225010016581294,((126:3.6864439044945216,((70:1.7042321473999575,142:1.7042321473999575):1.4651474905836441,(59:1.9581297286169619,(94:0.13127501365274044,37:0.13127501365274044):1.8268547149642214):1.2112499093666398):0.51706426651092):1.8344153315695202,((1:1.7930540397080623,43:1.7930540397080623):1.0843245117290263,111:2.8773785514370886):2.643480684626953):0.3288764216671183):0.27699325013228204):0.6425327480169951):0.13280387494586776,(47:5.523577982103345,54:5.523577982103345):1.3784875487229602):0.360700449076508):0.6582875327482469):0.7606231292312522):1.0256112085534195):0.8466743735245608,((51:4.709914846877883,141:4.709914846877883):1.8769101079135373,(((143:1.0595248539497555,116:1.0595248539497555):0.7083001242377622,(14:1.1065786558011717,7:1.1065786558011717):0.6612463223863461):0.8217813045244045,115:2.589606282711922):3.997218672079498):3.967137269168872):0.804626072064206):0.44964471710062703):1.3977274040158232,((10:3.1345448881614897,50:3.1345448881614897):4.025818037850188,110:7.160362926011677):6.045597491129271):2.20666041814576;
tree new_tree43 = ((((151:3.0035735808961532,(57:0.9785354099399592,9:0.9785354099399592):2.025038170956194):5.685477482155255,(((35:4.577376405343605,33:4.577376405343605):1.0327369899978862,34:5.610113395341491):2.067443567624581,140:7.677556962966072):1.0114941000853364):5.180965928981788,((((141:6.547611795096025,(51:6.3641941892213945,(115:3.1488833407797285,((14:1.7438020461711052,7:1.7438020461711052):1.199052025762557,(143:0.8138282081634566,116:0.8138282081634566):2.1290258637702055):0.20602926884606632):3.215310848441666):0.18341760587463085):3.8143758309471822,(((((68:0.9994297175399431,75:0.9994297175399431):0.1326122313679723,48:1.1320419489079154):3.4704914581679467,104:4.602533407075862):1.8988537919822406,118:6.501387199058103):3.0754795128014987,(((((((80:2.7962341455268476,74:2.7962341455268476):1.7483520723677888,(102:2.8279728587209076,(128:2.3366525474641624,15:2.3366525474641624):0.49132031125674525):1.7166133591737287):0.04531270066382387,4:4.58989891855846):0.7288870928580149,46:5.318786011416475):2.1004743832992787,(146:6.687011601174826,(71:4.088927985005203,((((73:3.051531249467933,(((8:1.8016322033121426,88:1.8016322033121426):0.7620067362425471,((77:1.329893251894796,24:1.329893251894796):0.1739458349760734,152:1.5038390868708693):1.0597998526838204):0.21852985079185583,93:2.7821687903465455):0.2693624591213877):0.6895998672730737,(76:2.801312958109214,90:2.801312958109214):0.9398181586317929):0.08771049931272756,((137:1.589507261497853,((64:1.1817239441024168,91:1.1817239441024168):0.20218836762955283,17:1.3839123117319696):0.20559494976588333):2.024983498496635,((((147:1.1415747493813462,12:1.1415747493813462):0.31491553738503475,((122:1.1146025406950906,(139:0.42171770084714355,117:0.42171770084714355):0.692884839847947):0.23204206251872206,(86:0.9891075399635935,130:0.9891075399635935):0.35753706325021917):0.1098456835525683):0.27554697451521903,(127:1.301228277152929,134:1.301228277152929):0.43080898412867086):1.0224703357073057,106:2.7545075969889057):0.8599831630055821):0.21435085605924664):0.1674174196721432,((32:2.3782338041326847,16:2.3782338041326847):1.1550771894331553,121:3.53331099356584):0.4629480421600376):0.09266894927932512):2.5980836161696237):0.7322487935409274):0.19481222361707928,(((((124:2.5879178404446503,148:2.5879178404446503):1.8056309504051886,(82:3.9454366974492863,69:3.9454366974492863):0.4481120934005527):0.12233017053974038,((67:2.5055582622856503,108:2.5055582622856503):1.4224852970071833,(52:3.236227987933072,(3:2.827452598119974,105:2.827452598119974):0.40877538981309813):0.6918155713597613):0.5878354020967458):0.8713736988545779,131:5.387252660244157):1.3840348578320318,95:6.771287518076189):0.842785100256644):0.9145123743597798,(((47:1.160999007538028,13:1.160999007538028):5.810117191319085,(((((((129:1.0022624911679205,153:1.0022624911679205):0.5697560693402413,18:1.5720185605081618):2.864302905395017,(30:4.173735561975951,((63:1.993136328885054,(138:1.3439353000657235,36:1.3439353000657235):0.6492010288193306):1.7486193673564476,11:3.7417556962415017):0.43197986573444913):0.2625859039272278):0.73676939979336,((87:3.122995888908396,92:3.122995888908396):1.406382489398247,((84:3.768532629110009,(99:2.7597436237330877,98:2.7597436237330877):1.0087890053769213):0.0639155789882655,(((((103:0.3279243286060482,55:0.3279243286060482):1.12834588150093,21:1.4562702101069782):0.8033739870305656,85:2.259644197137544):0.47850299893743165,(26:2.5531845148816577,((22:1.620878290993203,100:1.620878290993203):0.2516034931532809,96:1.8724817841464838):0.6807027307351738):0.18496268119331782):0.13225096629744248,(156:2.5697870196413053,114:2.5697870196413053):0.30061114273111267):0.9620500457258565):0.6969301702083688):0.6437124873898954):0.6218772532821077,(28:5.347286849723595,29:5.347286849723595):0.44768126925505136):0.22185415557568344,((126:5.264422378060088,(((94:0.31914549072154785,37:0.31914549072154785):3.4550145814274646,59:3.7741600721490123):0.9600931540754338,(70:3.219401820508413,142:3.219401820508413):1.514851405716033):0.5301691518356417):0.27423752792391376,((1:1.5762676805493419,43:1.5762676805493419):2.249811102252634,111:3.826078782801976):1.7125811231820256):0.47816236857032823):0.19327436794941466,25:6.2100966425037445):0.7610195563533688):0.7826658837998011,(54:7.675162696569722,(72:1.002728985749442,81:1.002728985749442):6.672433710820281):0.07861938608719221):0.7748029100356986):1.0482817191669884):0.7851209141836062):1.5155895137999043,(((135:3.883934939085929,144:3.883934939085929):0.16444021727032432,(44:3.353193104729051,39:3.353193104729051):0.6951820516272025):4.767260208874734,83:8.815635365230987):3.0619417746121247):1.7418323755388272,(((27:2.8582377741190563,(40:2.1162905234524483,154:2.1162905234524483):0.741947250666608):4.939785009276205,((65:5.886031778881196,(((132:2.081449506189583,(158:0.9065980579112386,157:0.9065980579112386):1.174851448278344):1.3212773725982432,133:3.402726878787826):1.4157505256117648,42:4.818477404399591):1.0675543744816052):1.8395831500464839,(((145:2.3353479766966596,(125:0.6962243235889742,38:0.6962243235889742):1.6391236531076854):1.6622992124861855,((20:1.4962536779816165,107:1.4962536779816165):1.3494380461874158,(((112:0.3109296460215108,19:0.3109296460215108):0.5810918521768962,41:0.892021498198407):0.7147627606403334,79:1.6067842588387404):1.2389074653302918):1.1519554650138129):3.379021649448257,(((149:0.17810168199614418,155:0.17810168199614418):4.368864501807558,(((120:1.9848519122006445,97:1.9848519122006445):0.559415322346424,113:2.5442672345470685):1.109612078103292,(5:2.953290354656385,89:2.953290354656385):0.7005889579939755):0.8930868711533408):0.5783327924582773,(119:4.522619030625914,78:4.522619030625914):0.6026799456360648):2.251369862369123):0.34894609029657797):0.07240785446758125):3.0492582064725102,(((60:0.07395870929563571,61:0.07395870929563571):0.7169749870451068,62:0.7909336963407425):7.2584944064010415,(((((31:1.906262653248414,(150:0.633500060260017,123:0.633500060260017):1.2727625929883968):0.5266855167685653,53:2.4329481700169793):1.3317164094061527,109:3.764664579423132):2.5180661045549138,((56:0.6782495930028575,101:0.6782495930028575):5.106414674754683,(58:1.9335936403326983,2:1.9335936403326983):3.8510706274248427):0.49806641622050485):0.33176647238899637,((66:4.296174446073631,(49:3.692976413720474,(23:3.3134440092906092,(136:2.319140102925314,6:2.319140102925314):0.9943039063652952):0.3795324044298649):0.6031980323531569):1.7069951460610255,45:6.003169592134657):0.6113275642323854):1.4349309463747417):2.7978528871259876):2.7721285255141677):0.2506074766512576):1.942460454994114,((10:5.023944900376803,50:5.023944900376803):7.110900318403123,110:12.134845218779926):3.6776322282473846):2.10651913237978;
tree new_tree44 = ((((((39:5.275740436863178,((135:3.671949122355447,144:3.671949122355447):1.4288014715565098,44:5.100750593911957):0.17498984295122177):3.8401939110830297,83:9.115934347946208):1.3083485122191956,(((((68:1.3963038014173053,48:1.3963038014173053):0.6909617035036002,75:2.0872655049209055):1.9144201407764374,104:4.001685645697343):1.866056364492933,118:5.867742010190276):3.7576067408338547,((((((((((((105:1.4670546514065577,3:1.4670546514065577):0.9737270499148538,52:2.4407817013214115):0.129175458159426,(124:1.54068664425821,148:1.54068664425821):1.0292705152226276):0.783739690502125,(69:2.5299082997093225,82:2.5299082997093225):0.82378855027364):0.8318994834398685,131:4.185596333422831):0.4607215786600136,(67:2.4703117868415805,108:2.4703117868415805):2.176006125241264):0.128901796804894,95:4.775219708887739):0.5756028669983291,((80:3.466587482997946,74:3.466587482997946):0.20030835824780402,4:3.66689584124575):1.6839267346403175):0.06548589165859653,46:5.416308467544664):1.268929479121013,(102:4.418722280064164,(128:1.3112479245703899,15:1.3112479245703899):3.107474355493774):2.2665156666015136):0.9524992709445934,((71:5.193072284722239,(121:4.7427174297252375,(((76:3.232070727301251,90:3.232070727301251):0.44855636680222233,((((((147:1.4445947228552802,12:1.4445947228552802):0.13617540454194654,((86:0.8877479527996766,130:0.8877479527996766):0.23627400732482373,(122:0.8885237432887731,(139:0.6397484364127654,117:0.6397484364127654):0.2487753068760078):0.23549821683572714):0.4567481672727265):0.43820651372072383,(127:0.6779206754611214,134:0.6779206754611214):1.341055965656829):0.4010228467268875,106:2.419999487844838):1.210925229896119,(73:3.080921483544529,(((8:1.7552602860359925,88:1.7552602860359925):0.16017802404702963,(152:1.6480035807219666,(24:1.3045619323712438,77:1.3045619323712438):0.3434416483507228):0.2674347293610555):0.5404461240717156,93:2.4558844341547377):0.6250370493897912):0.5500032341964283):0.038569395030563225,((64:1.308055548603589,91:1.308055548603589):1.0600186647908336,(137:0.6654367666857387,17:0.6654367666857387):1.702637446708684):1.3014198993770978):0.011132981331952951):0.3766944668924075,(32:3.202036605623654,16:3.202036605623654):0.8552849553722268):0.6853958687293566):0.4503548549970011):0.07309366771298098,146:5.26616595243522):2.371571265175051):1.702709087346495,((47:1.6500799963322323,13:1.6500799963322323):5.928203274211518,(((72:1.1631934154051373,81:1.1631934154051373):4.688526146699883,54:5.85171956210502):1.4262524124510234,(((((29:4.736087802495427,(30:4.509050713924652,((36:1.750513266880135,(138:0.8151342270663791,63:0.8151342270663791):0.935379039813756):1.3431732531147111,11:3.0936865199948462):1.4153641939298058):0.22703708857077487):0.37808298439165355,((153:1.3611410479467412,129:1.3611410479467412):0.4506911326117009,18:1.811832180558442):3.3023386063286386):0.5953496336405619,(((87:2.1714871172222883,92:2.1714871172222883):1.5245021305425794,(((84:3.0388274578636096,((114:2.1458356568042065,(((96:1.6960142203613433,100:1.6960142203613433):0.14749966700410466,22:1.843513887365448):0.20850196657916298,(((103:0.12066327937158543,55:0.12066327937158543):0.5308981240450704,21:0.6515614034166558):0.16081685491395714,(85:0.8070339711235769,26:0.8070339711235769):0.005344287207036058):1.239637595613998):0.09381980285959557):0.5812598049741866,156:2.727095461778393):0.3117319960852165):0.0031542859082724917,99:3.041981743771882):0.02498792325712529,98:3.0669696670290074):0.6290195807358603):1.7101606369504547,28:5.406149884715322):0.30337053581232):0.7470624578832563,((126:4.689008386247871,((70:1.8872690968547876,142:1.8872690968547876):0.5457415188319308,((94:0.34022362730900707,37:0.34022362730900707):1.3856136894214957,59:1.7258373167305028):0.7071732989562156):2.255997770561153):1.5920309169369977,((1:1.57348054696939,43:1.57348054696939):1.6540359002203113,111:3.2275164471897013):3.0535228559951677):0.1755435752260297):0.15113991375227442,25:6.607722792163173):0.6702491823928707):0.300311295987707):1.7621630344130148):0.28490244606736503):0.7989341091412729):1.9383137427202772,(141:6.826056651502634,((115:2.8495556081356943,((143:2.3130882584304153,116:2.3130882584304153):0.3441931353125871,(14:1.3535637408392251,7:1.3535637408392251):1.3037176529037773):0.19227421439269188):3.289663459250038,51:6.139219067385732):0.6868375841169021):5.536539951383046):1.4209687438965535,((((27:2.5294896572476873,(40:1.8838890288346593,154:1.8838890288346593):0.645600628413028):4.861430110513088,((65:5.947503201781563,((((158:0.592013763515482,157:0.592013763515482):2.123350416588882,132:2.715364180104364):1.5303818178752855,133:4.2457459979796495):0.44100967313218575,42:4.686755671111835):1.260747530669728):1.2789888670009724,(((145:2.023969402145073,(125:1.1920639962549981,38:1.1920639962549981):0.8319054058900748):1.0102549913467644,((20:0.7246689867599191,107:0.7246689867599191):0.9178478950935341,((112:0.2255343272493374,79:0.2255343272493374):0.8448815031861371,(41:0.9486176613882444,19:0.9486176613882444):0.12179816904723006):0.5721010514179787):1.3917075116383841):2.7437758937469443,((78:3.3402347344575007,119:3.3402347344575007):1.1889542245769658,((149:0.07138253749553383,155:0.07138253749553383):3.470884637388159,((5:0.8268908790429119,89:0.8268908790429119):2.7038238845906917,((120:1.4707524448956988,97:1.4707524448956988):1.1193261134866732,113:2.590078558382372):0.9406362052512316):0.0115524112500891):0.9869217841507738):1.2488113282043152):1.448491781543754):0.1644276989782396):3.0777931167817387,((62:0.3047375257991433,(60:0.1499122805214175,61:0.1499122805214175):0.15482524527772581):7.234721258390634,((((31:1.8312835517717438,(150:0.9709979997453426,123:0.9709979997453426):0.8602855520264012):2.1054977064748446,(53:3.7631866218087366,((56:1.5974521541827655,101:1.5974521541827655):1.5057740725844895,(58:1.7385160106203452,2:1.7385160106203452):1.3647102161469098):0.6599603950414816):0.17359463643785178):0.23242981066456458,109:4.169211068911153):2.2719098125744015,((66:4.335678028233226,((136:1.7836066788867297,6:1.7836066788867297):0.9402321767497024,(23:2.6883224086483963,49:2.6883224086483963):0.0355164469880358):1.611839172596794):1.0433639107698225,45:5.379041939003049):1.062078942482506):1.0983379027042224):2.929254100352737):2.437453386020021,((151:6.526342120439409,(57:0.11463679059949483,9:0.11463679059949483):6.411705329839914):2.80534799261528,(((35:4.792109651796709,33:4.792109651796709):0.8181711589620049,34:5.610280810758714):0.5083750230197532,140:6.118655833778467):3.213034279276222):3.5744761575078456):0.8773990762196995):1.916562617205198,((10:5.329645801579578,50:5.329645801579578):6.583326053342792,110:11.91297185492237):3.7871561090650623):4.8944330664784;
tree new_tree45 = ((((151:1.4241348800228881,(57:0.3270469420237785,9:0.3270469420237785):1.0970879379991096):4.664531600809044,(((35:3.070991138018565,33:3.070991138018565):1.3758379291898306,34:4.446829067208395):1.0383255229350326,140:5.485154590143428):0.6035118906885035):6.081956979397199,((((((145:2.4515390995927233,(125:0.5701585701123787,38:0.5701585701123787):1.8813805294803445):0.16848966402601562,((20:0.7810286864366969,107:0.7810286864366969):1.4910882233709741,(19:1.2146003667653986,(79:0.6246583628416926,(112:0.19664296921043495,41:0.19664296921043495):0.4280153936312577):0.589942003923706):1.0575165430422724):0.34791185381106793):3.6893955379111945,(27:3.361673875477252,(40:2.7309613066736635,154:2.7309613066736635):0.6307125688035886):2.9477504260526812):0.5402522634101796,(((78:3.6168690295838943,((5:1.8207728730213544,89:1.8207728730213544):1.0203102949001657,119:2.84108316792152):0.7757858616623743):0.48299203505178356,((149:1.1307943648754122,155:1.1307943648754122):1.6178864641467101,((120:0.6706494585725271,97:0.6706494585725271):1.3290752438483555,113:1.9997247024208826):0.7489561266012397):1.3511802356135556):2.645711052217804,(65:4.868584076195894,(((157:2.3152963684749075,(158:2.1836892732986417,132:2.1836892732986417):0.1316070951762658):0.4977606891263484,133:2.813057057601256):0.35140459966266846,42:3.1644616572639244):1.70412241893197):1.8769880406575874):0.10410444808663133):1.7982150636570537,((62:0.8323161006942572,(60:0.003728464043154882,61:0.003728464043154882):0.8285876366511024):5.412426861908861,((109:4.180460837054995,((53:3.8716553280864785,(31:1.7320509756569369,(123:0.6002126489310622,150:0.6002126489310622):1.1318383267258747):2.139604352429542):0.1676163534417192,((56:1.9791720488927063,101:1.9791720488927063):1.343795435774213,(58:1.3592468701929223,2:1.3592468701929223):1.963720614473997):0.7163041968612784):0.14118915552679745):0.6418601283710439,((((136:1.3984062687668093,6:1.3984062687668093):0.4884991193486081,(66:1.4637285170261403,49:1.4637285170261403):0.42317687108927715):0.3152818917456901,23:2.2021872798611075):1.0027172356871428,45:3.2049045155482503):1.6174164498777888):1.4224219971770786):2.403148665994049):2.8459667678618263,((((141:3.0812057750822537,51:3.0812057750822537):1.9020618341625055,(115:4.002206737449443,((143:1.208672522419868,116:1.208672522419868):1.6402979318046766,(14:1.880091300331306,7:1.880091300331306):0.9688791538932386):1.1532362832248984):0.9810608717953162):4.7700298716356375,(((((68:0.18547003842279325,48:0.18547003842279325):0.51177641168652,75:0.6972464501093133):3.4130560076394154,104:4.110302457748729):1.2944668114279558,118:5.404769269176684):3.4188332586944075,(((((((69:2.333637220382397,82:2.333637220382397):1.1488889025548943,(((124:1.3807223905035177,148:1.3807223905035177):1.3922688380435184,(3:2.4801265875352505,105:2.4801265875352505):0.29286464101178566):0.5052567964900514,52:3.2782480250370876):0.2042780979002039):1.3901549305675989,(67:2.8814100687599624,108:2.8814100687599624):1.991270984744928):0.16536715391088652,131:5.038048207415777):0.6289536025312499,95:5.667001809947027):0.3374286579357504,(((74:4.875736736272899,(146:3.7589073495673877,80:3.7589073495673877):1.1168293867055117):0.8067502374969768,(71:4.365274051439139,(((((64:1.4121549456079074,91:1.4121549456079074):0.6980695278671301,(137:1.0409480746117494,17:1.0409480746117494):1.069276398863288):0.6992728010584841,(76:1.6299060297546635,90:1.6299060297546635):1.1795912447788581):0.4896252709874025,(((32:1.0173626113752798,16:1.0173626113752798):1.8783766025599171,121:2.895739213935197):0.29052019538446805,(((8:1.1599860572928646,88:1.1599860572928646):0.1109266619817808,((77:0.4194284545696552,24:0.4194284545696552):0.1275544607146339,152:0.5469829152842891):0.7239298039903563):0.4704559513724724,(73:1.5371089213738471,93:1.5371089213738471):0.20425974927327073):1.4448907386725471):0.1128631362012591):0.890366763155714,((((((130:1.0138156217467884,(122:0.8775029497893849,(139:0.39803051662621886,117:0.39803051662621886):0.47947243316316607):0.1363126719574035):0.0849977681344618,86:1.0988133898812502):0.3211765018696304,12:1.4199898917508806):0.12568910801539857,147:1.5456789997662792):0.3145413913170634,(127:0.4560292179793735,134:0.4560292179793735):1.4041911731039691):1.9420172685561203,106:3.802237659639463):0.3872516490371751):0.17578474276250056):1.3172129223307376):0.30208640959673616,((46:4.0873017333273225,4:4.0873017333273225):1.057900140743408,(102:1.565745927324054,(128:0.5629638487330378,15:0.5629638487330378):1.0027820785910162):3.579455946746677):0.8393715092958818):0.019857084516164747):2.3213386919359333,((((72:1.1232934128494119,81:1.1232934128494119):4.798983025054129,54:5.922276437903541):0.699175936165072,((((28:5.380834281812175,((87:1.2499912990518973,92:1.2499912990518973):1.9720228163664653,(84:2.626126869191749,((99:1.8072420156098739,98:1.8072420156098739):0.6597076611677468,(((96:1.4176510388208496,(114:0.8051590342457571,(22:0.7198473009119835,100:0.7198473009119835):0.08531173333377362):0.6124920045750926):0.3445856980348794,(85:1.6130994070862386,(26:1.157678829667501,((103:0.5744449944302334,55:0.5744449944302334):0.2710619562423091,21:0.8455069506725426):0.31217187899495835):0.45542057741873765):0.14913732976949046):0.3315629043646573,156:2.0937996412203863):0.37315003555723436):0.1591771924141283):0.5958872462266136):2.158820166393812):0.4055468964368556,(((30:3.2321418048858437,(11:3.0994676487150654,(63:1.1986701833660522,(138:1.1565431490869644,36:1.1565431490869644):0.042127034279087816):1.9007974653490132):0.13267415617077827):0.2119532899259262,(18:2.014390319546914,(129:1.6517218154573812,153:1.6517218154573812):0.3626685040895328):1.429704775264856):0.12664970795945818,29:3.570744802771228):2.215636375477802):0.09821979347479992,((126:3.1537987046484846,(((70:0.9905792246211459,142:0.9905792246211459):0.578251760904427,(94:0.150378825834417,37:0.150378825834417):1.418452159691156):0.5035656866895595,59:2.0723966722151324):1.0814020324333522):1.5526963613977927,((1:1.7282294672526015,43:1.7282294672526015):1.2701617259114084,111:2.99839119316401):1.7081038728822673):1.178105905677553):0.28165807810934407,(25:5.1451103696097995,47:5.1451103696097995):1.0211486802233747):0.4551933242354389):0.1721616130961161,13:6.793613987164729):1.5321551726539813):0.49783336805238143):0.9296949530093048):1.272491259133341,(((135:3.3496489848693876,144:3.3496489848693876):2.3096700547095472,(39:2.116454408676502,44:2.116454408676502):3.5428646309024328):2.8864500075197848,83:8.54576904709872):2.4800196929150182):0.46806965644525533):0.6767650637701372):1.884972271676169,((10:3.0860897555232736,50:3.0860897555232736):2.919514674613258,110:6.005604430136532):8.049991301768767):3.4545372082569;
tree new_tree46 = ((((((((135:2.357312747883132,144:2.357312747883132):1.473974294844092,(39:3.3278790233809534,44:3.3278790233809534):0.5034080193462707):2.550540183367498,83:6.381827226094722):2.9222199630368424,((51:5.094199870225979,(115:3.6321253422103728,((14:1.1863700047691634,7:1.1863700047691634):0.44643348991083,(143:1.3303045548028185,116:1.3303045548028185):0.3024989398771749):1.9993218475303793):1.4620745280156062):0.1020345116305501,141:5.196234381856529):4.107812807275035):0.4608451964826532,((((68:1.051812523696624,(75:0.6911271859278987,48:0.6911271859278987):0.36068533776872536):3.3438480429780144,104:4.395660566674638):1.3530056431408664,118:5.748666209815505):3.5320462297816624,((((((69:2.5944205184450855,82:2.5944205184450855):1.6326205212567517,(52:3.6669369506410003,(105:3.5326115960473383,((47:0.5339288858527503,124:0.5339288858527503):0.6181140230929195,148:1.1520429089456699):2.3805686871016682):0.13432535459366202):0.5601040890608369):0.3765634901119448,((67:1.4520174997181918,108:1.4520174997181918):2.6831947318161324,131:4.135212231534324):0.4683922982794577):0.9946078121915392,95:5.598212342005321):0.14801345450934456,(((146:3.003802403174755,(46:2.6290906100803597,(4:1.4328932508942605,74:1.4328932508942605):1.1961973591860993):0.3747117930943955):1.4626051572775323,(71:4.4125599951515,(((((32:0.6177690159342983,16:0.6177690159342983):2.1761303464083124,(121:2.62641014239638,(17:2.1091169216355556,(137:1.8476084269341517,(64:0.6662752690112003,91:0.6662752690112003):1.1813331579229516):0.2615084947014039):0.5172932207608243):0.16748921994623078):0.13094420646835614,((((8:1.2584805415286782,(88:0.9920496190620043,3:0.9920496190620043):0.2664309224666739):0.4412937586805674,(152:1.102768255635848,(77:0.5047126324800503,24:0.5047126324800503):0.5980556231557977):0.5970060445733976):0.8910563906850868,(73:2.5092486362827238,93:2.5092486362827238):0.08158205461160861):0.25242997974248604,(76:1.9030684391198336,90:1.9030684391198336):0.9401922315169848):0.08158289817414843):0.10347548592693512,(((((122:1.3980072410296243,(117:0.735285739841203,139:0.735285739841203):0.6627215011884212):0.2956418669811136,(130:1.4463042852757664,86:1.4463042852757664):0.2473448227349715):0.36284704193061446,(12:1.6620014815002508,147:1.6620014815002508):0.3944946684411015):0.30145082679087887,(127:1.3389697200574524,134:1.3389697200574524):1.0189772566747788):0.4751671564841349,106:2.833114133216366):0.1952049215215359):0.7433489981897594,80:3.7716680529276614):0.6408919422238384):0.053847565300787714):0.7264120371664795,(102:2.9473681961543994,(128:0.48111757971823393,15:0.48111757971823393):2.4662506164361653):2.2454514014643676):0.5534061988958987):2.525737023083969,(((((((((153:1.0686738398277964,18:1.0686738398277964):0.19214373201251056,129:1.260817571840307):1.7751566457785453,((87:1.1930747324940394,92:1.1930747324940394):1.5385707486393385,(((99:1.6868390848246906,98:1.6868390848246906):0.4201033417326798,84:2.1069424265573704):0.09812930338165682,(((((114:1.1585994196620228,26:1.1585994196620228):0.044440748542713626,((22:0.6470700759446185,100:0.6470700759446185):0.22797324397398844,96:0.875043319918607):0.3279968482861295):0.21251017221091684,(21:1.2954397042036339,(103:0.6712663665078125,55:0.6712663665078125):0.6241733376958214):0.12011063621201945):0.2337376523000123,85:1.6492879927156656):0.49443361419895315,156:2.1437216069146188):0.061350123024408454):0.5265737511943507):0.3043287364854743):1.409664516641917,28:4.445638734260769):0.28085282195391414,(((11:2.241677587393769,(63:1.3963223051594833,(138:1.028801988320593,36:1.028801988320593):0.3675203168388903):0.8453552822342856):1.0575724711099825,30:3.2992500585037514):0.7855017152583028,29:4.084751773762054):0.6417397824526292):0.36381293888952637,((126:3.2494806457112078,(59:2.584680468028181,((94:0.34255776744314914,37:0.34255776744314914):2.1445026524140354,(70:1.798757359893227,142:1.798757359893227):0.6883030599639577):0.09762004817099657):0.6648001776830266):0.6249890706435441,((1:0.9869796332855811,43:0.9869796332855811):2.0215672901681727,111:3.008546923453754):0.865922792900998):1.215834778749458):0.7555234633701504,25:5.84582795847436):1.118589608723374,(54:5.656029501439897,13:5.656029501439897):1.3083880657578373):0.09900786354145286,(72:1.3564272717593109,81:1.3564272717593109):5.706998158979876):1.2085373888594475):1.0087496199985324):0.4841799460170506):1.3713205374756363,((151:2.0727282492990433,(57:0.1872353490935655,9:0.1872353490935655):1.8854929002054779):6.594362561672744,((34:4.901971315999463,(35:3.290566045956685,33:3.290566045956685):1.611405270042778):1.5508778744294345,140:6.452849190428897):2.2142416205428903):2.4691221121180664):0.15515464630145637,(((27:2.162536200355487,(40:2.0391401148380615,154:2.0391401148380615):0.12339608551742565):5.199886568191756,(((((149:0.292209548757286,155:0.292209548757286):3.6610867106718,((5:1.35811753769363,89:1.35811753769363):2.0806254033903118,((120:1.8660668786346455,97:1.8660668786346455):1.2046161437689844,113:3.07068302240363):0.36805991868031196):0.5145533183451443):0.7227537035663518,(78:2.3734861859913075,119:2.3734861859913075):2.3025637770041305):1.076176517306835,((38:0.8933265126697608,(125:0.4853155190322108,145:0.4853155190322108):0.40801099363755):1.4906143945164034,((20:0.5558049773815502,107:0.5558049773815502):1.1875274412721066,((79:0.20524160703572822,112:0.20524160703572822):0.3759129795721491,(41:0.5725917871631688,19:0.5725917871631688):0.008562799444708502):1.1621778320457794):0.6406084885325076):3.3682855731161085):1.4012972284488185,(65:5.264421131807814,((133:2.620174748294282,((157:0.5496763747962824,158:0.5496763747962824):0.30340499977436564,132:0.853081374570648):1.767093373723634):1.0604068722597968,42:3.680581620554079):1.5838395112537351):1.8891025769432774):0.20889905979615175):1.0948328324296055,((62:0.32467093843302874,(61:0.1080730937785024,60:0.1080730937785024):0.21659784465452636):4.811317705619581,(((66:3.5721485087620763,(23:3.3631524944313798,(49:2.4708277066125346,(136:1.511512206094596,6:1.511512206094596):0.9593155005179386):0.8923247878188452):0.2089960143306966):0.5293709709735577,45:4.101519479735634):0.17877219221222784,(109:3.335036064306071,((((123:0.5766356908849474,150:0.5766356908849474):0.5156952779926157,31:1.092330968877563):1.8728450365185147,53:2.965176005396078):0.22057047124485107,((56:1.2792737581120466,101:1.2792737581120466):0.9891875980179645,(58:0.7904590122881205,2:0.7904590122881205):1.4780023438418906):0.9172851205109178):0.1492895876651419):0.9452556076417911):0.8556969721047478):3.321266956924239):2.8341119684144616):3.784132785200514,((10:3.2809188140982393,50:3.2809188140982393):3.807890498343112,110:7.088809312441351):7.986691042150473):1.99114155963873;
tree new_tree47 = (((((151:2.2147403598323994,(57:0.5241562986076644,9:0.5241562986076644):1.690584061224735):3.395794341257618,((34:2.8515234293218494,(35:2.206643620804239,33:2.206643620804239):0.6448798085176106):0.7870879398762223,140:3.6386113691980717):1.9719233318919458):4.1254229793975075,(((((135:2.929647375046032,144:2.929647375046032):0.8972730200920069,(39:2.447947441837503,44:2.447947441837503):1.378972953300536):2.1438777908737414,83:5.9707981860117805):1.6590904287818606,(141:3.9186341917970537,((115:2.2809279056522866,((143:0.7815055712626034,116:0.7815055712626034):1.3783128729814953,(14:0.7537813815224803,7:0.7537813815224803):1.4060370627216185):0.12110946140818779):1.353115205588773,51:3.6340431112410596):0.28459108055599414):3.7112544229965874):0.9236824286874938,(((((68:0.7859658044774188,48:0.7859658044774188):0.19433687341210804,75:0.9803026778895269):1.7313999508761384,104:2.711702628765665):2.9542173760587023,118:5.665920004824367):1.8913005267330156,(((46:1.6929980422160176,(74:0.1269084364695226,4:0.1269084364695226):1.566089605746495):4.281162015055537,(((102:3.3709464291275544,(128:1.3429019618672107,15:1.3429019618672107):2.0280444672603437):1.7574694418080452,(((67:2.577190575678046,108:2.577190575678046):1.5902823758022282,(((69:1.6791391837748266,82:1.6791391837748266):1.8499075739938848,((105:1.1648145766098978,52:1.1648145766098978):1.449748958254129,((47:0.4735985156471913,124:0.4735985156471913):0.4204301125182505,148:0.8940286281654418):1.7205349066985849):0.9144832229046846):0.3153678860001623,131:3.8444146437688738):0.3230583077114004):0.7041060191410082,95:4.871578970621282):0.25683690031431716):0.11439875780230668,(71:4.887087840063635,(((((((((64:1.2667883033518699,91:1.2667883033518699):0.30176416773455284,17:1.5685524710864227):0.030916702297228538,137:1.5994691733836512):0.47561495731864833,(76:1.7976932350966426,90:1.7976932350966426):0.277390895605657):0.9202886218411188,((93:2.4512053457431047,((24:1.2411789034511218,(152:0.981201145263369,77:0.981201145263369):0.2599777581877528):1.1929088086168698,(8:1.8014832680818322,(88:1.4698554276626512,3:1.4698554276626512):0.33162784041918103):0.6326044439861593):0.017117633675113098):0.155539060224005,73:2.6067444059671097):0.38862834657630874):0.15148011738388423,((32:0.4302232884596631,16:0.4302232884596631):1.8543768784990182,121:2.2846001669586813):0.8622527029686213):0.7175888740339276,106:3.86444174396123):0.38646336323709596,(80:3.599684626766213,(127:3.337553646573345,(134:2.9911295743814215,((147:1.2265708610123682,((139:1.0408296202620426,(122:0.6716469122227077,117:0.6716469122227077):0.36918270803933495):0.11294651332289396,12:1.1537761335849366):0.07279472742743165):0.4935104249505762,(130:0.8957269366699653,86:0.8957269366699653):0.8243543492929791):1.271048288418477):0.3464240721919234):0.2621309801928682):0.6512204804321131):0.3645084403471932,146:4.615413547545519):0.2716742925181155):0.35572678867427143):0.7313454285336487):0.605930587938234,(((((((((98:2.265610767995183,99:2.265610767995183):0.30134107603249705,84:2.56695184402768):0.54433274237826,(114:2.7960236358272397,((26:2.502338226373559,(85:1.7763809235645671,((96:1.0165088374941724,(100:0.6385451154680204,22:0.6385451154680204):0.377963722026152):0.6986825120902171,((103:0.22840578601517644,55:0.22840578601517644):1.4577200414294569,21:1.6861258274446334):0.029065522139756217):0.06118957398017755):0.7259573028089918):0.022361583036222488,156:2.5246998094097814):0.2713238264174582):0.3152609505787005):0.15771157417343984,(87:1.7248192380560508,92:1.7248192380560508):1.5441769225233293):0.9369194931627498,28:4.20591565374213):0.0698947379631365,((29:3.343616280788164,((11:2.6855326734983724,(63:1.2662500316462364,(138:0.9441600228212794,36:0.9441600228212794):0.322090008824957):1.419282641852136):0.2723246433169595,30:2.957857316815332):0.38575896397283227):0.35821559720072127,(129:1.6804648621264704,(18:0.6590029968025259,153:0.6590029968025259):1.0214618653239445):2.021367015862415):0.5739785137163809):0.16444080110060177,((126:3.3699406489689427,(59:2.74885857417756,((70:1.4270844298584624,142:1.4270844298584624):1.0201046458731642,(94:1.2559145517909511,37:1.2559145517909511):1.1912745239406755):0.3016694984459334):0.6210820747913828):0.49350449959967024,((1:1.413298400617311,43:1.413298400617311):1.1396606002231784,111:2.5529590008404894):1.3104861477281236):0.5768060442372551):0.1750578126529323,25:4.6153090054588):0.6011594332209755,(((72:1.1131307514025417,81:1.1131307514025417):2.9811959436992534,13:4.094326695101795):0.2844373973029457,54:4.378764092404741):0.8377043462750349):1.363622206530013):0.9771298863475941):0.9963505119237519):1.18238663700639):0.470518355900051,((((65:4.326666994510595,((133:2.0291281347210433,((132:1.2000925206106419,157:1.2000925206106419):0.37922945318688783,158:1.5793219737975297):0.44980616092351355):1.3804161966022535,42:3.4095443313232967):0.9171226631872984):0.9071715148175725,(((145:0.6933575889072381,(125:0.4926438980856037,38:0.4926438980856037):0.20071369082163437):1.4835232620914216,((20:0.6859650064368317,107:0.6859650064368317):0.9102978759568716,((19:0.1509473559040816,41:0.1509473559040816):0.7372167881211095,(112:0.39311009506248035,79:0.39311009506248035):0.4950540489627107):0.7080987383685122):0.5806179686049564):2.7656327330411417,(((((120:0.5157834902769877,97:0.5157834902769877):0.9018260695964396,113:1.4176095598734273):0.7108367714048942,(5:1.9619435814034176,89:1.9619435814034176):0.16650274987490388):0.09223585939372736,(149:0.5377860626379762,155:0.5377860626379762):1.6828961280340726):1.639033388755609,(78:3.639531678723576,119:3.639531678723576):0.220183900704082):1.0827980046121435):0.2913249252883663):1.3357047521474295,(27:2.086168214112983,(40:1.4967602810243772,154:1.4967602810243772):0.589407933088606):4.483375047362614):3.3331476230876627,((62:0.5367223889492089,(60:0.0776936939460367,61:0.0776936939460367):0.45902869500317217):5.343923724184927,(((((136:1.5101311501207058,6:1.5101311501207058):0.36906159082449896,(49:1.069775850154241,66:1.069775850154241):0.8094168907909638):1.188492717453687,23:3.0676854583988917):1.1263998480548199,45:4.194085306453712):0.42982439562558117,(((56:1.1079067165217222,101:1.1079067165217222):1.0153509392007707,(58:0.6982226693054735,2:0.6982226693054735):1.4250349864170193):1.1535138956375448,(31:2.684925282395151,((53:1.260078720320119,109:1.260078720320119):0.05222328457008829,(123:0.05677065104976254,150:0.05677065104976254):1.2555313538404447):1.3726232775049438):0.5918462689648867):1.347138150719255):1.2567364110548436):4.022044771429123):0.3037851518243162):1.855702526524004,((10:4.46607608501804,50:4.46607608501804):1.5939053380257766,110:6.0599814230438165):6.002197139867763):1.95963229794742;
tree new_tree48 = ((((((((145:2.616512088308521,(125:0.601946904397462,38:0.601946904397462):2.014565183911059):1.2548223240238272,((20:1.2455839639676654,107:1.2455839639676654):2.235195988129232,((41:0.658305731056996,79:0.658305731056996):0.28385539271684246,(19:0.5899495399272114,112:0.5899495399272114):0.352211583846627):2.5386188283230586):0.3905544602354514):4.311443671563323,(((5:1.7276231890826819,89:1.7276231890826819):3.687327606892118,(((120:0.7701393896226627,97:0.7701393896226627):1.4109430603465987,113:2.1810824499692614):2.373345802416844,(149:0.5360444919506671,155:0.5360444919506671):4.018383760435438):0.8605225435886945):0.1724141956372156,(78:4.355208609846414,119:4.355208609846414):1.232156381765602):2.595413092283656):0.6721268962992326,(65:6.188853610034983,((133:3.6515008228605237,(132:2.4238930105128405,(158:1.6887563460569401,157:1.6887563460569401):0.7351366644559003):1.2276078123476832):0.5029918444225401,42:4.154492667283064):2.0343609427519196):2.666051370159921):1.1320797911649905,(27:5.115065630175131,(40:4.547293975854356,154:4.547293975854356):0.5677716543207749):4.8719191411847635):2.3827973506256033,((62:1.1681422895260891,(61:0.26200404815275485,60:0.26200404815275485):0.9061382413733343):8.069402755916713,((((136:2.7671690100170263,6:2.7671690100170263):2.87021903700498,(49:4.981157295482083,66:4.981157295482083):0.6562307515399235):0.1336967750964897,23:5.771084822118496):0.8988683410512612,(45:6.6291210961978,(((56:1.0825972178162404,101:1.0825972178162404):3.4117001421285185,(58:1.5320754487379116,2:1.5320754487379116):2.9622219112068473):1.2945082355591966,(109:3.307112190251698,(((123:0.2434496187210597,150:0.2434496187210597):2.23345001914652,53:2.4768996378675796):0.3120442391204534,31:2.788943876988033):0.518168313263665):2.4816934052522575):0.840315500693845):0.04083206697195685):2.567591882273045):3.1322370765426957):1.9745139750823189,(((151:2.7665617719373743,(57:0.5355120921137043,9:0.5355120921137043):2.23104967982367):6.620672879026072,((34:5.573197854804808,(35:4.005981908011717,33:4.005981908011717):1.567215946793091):1.2471883716694165,140:6.820386226474224):2.566848424489222):4.623312656231395,((((135:3.2815703275060684,(39:2.682320725843523,44:2.682320725843523):0.5992496016625455):0.15021834520442034,144:3.4317886727104887):5.545659583669249,83:8.977448256379738):3.586743748018275,((((((48:0.21310530448306164,75:0.21310530448306164):0.5950621956782901,68:0.8081675001613517):2.9206758062075444,104:3.7288433063688964):1.4895398525249575,118:5.218383158893854):5.205754916723857,((54:7.421370227045953,((((((((18:0.5115238758557578,129:0.5115238758557578):1.8903559117607114,153:2.401879787616469):2.339209781444726,(29:4.188213775961563,(((63:2.104515362807973,(138:1.4967700158127977,36:1.4967700158127977):0.6077453469951755):1.3338496417165717,11:3.438365004524545):0.40360258650834435,30:3.841967591032889):0.34624618492867354):0.5528757930996324):0.9763156910856132,28:5.717405260146808):0.06816002039749591,(((98:1.3815060490772695,99:1.3815060490772695):2.494849137630683,((156:3.295899128652821,(((85:2.6179741541991266,((103:0.09427093930611484,55:0.09427093930611484):1.1113439693351372,21:1.205614908641252):1.4123592455578746):0.1375411830964266,26:2.755515337295553):0.020085217358681184,(96:2.537379856437015,((114:1.4405023445535066,22:1.4405023445535066):0.4914350410455999,100:1.9319373855991064):0.6054424708379087):0.23822069821721925):0.5202985739985868):0.5439408823246854,84:3.8398400109775066):0.036515175730445826):0.5022577602748992,(87:2.562078092034207,92:2.562078092034207):1.8165348549486446):1.4069523335614527):0.672079486839551,((((59:3.590072733925707,(94:0.49983472989857824,37:0.49983472989857824):3.0902380040271287):0.09073024645231387,(70:3.035118378454041,142:3.035118378454041):0.6456846019239797):1.0662947750697431,126:4.747097755447764):1.448692264489508,((1:3.366843698386096,43:3.366843698386096):1.9709535200623796,111:5.337797218448475):0.8579928014887965):0.2618547474465833):0.11386922223389284,25:6.571513989617748):0.48791751712243325,((72:2.010420104617683,81:2.010420104617683):4.936099674664366,13:6.946519779282048):0.11291172745813327):0.3619387203057718):1.0431008646827546,(((((131:5.480949649678764,(((148:2.661859953120448,(47:2.387121949718038,124:2.387121949718038):0.27473800340241006):1.151808321796238,(52:3.43209529383966,105:3.43209529383966):0.3815729810770261):0.7743184022220286,(69:2.5827761311740005,82:2.5827761311740005):2.0052105459647143):0.8929629725400492):0.5748651154201889,(67:3.3642472005764277,108:3.3642472005764277):2.691567564522525):0.4527613719452104,95:6.508576137044163):0.9223183579634355,(102:5.427737977594088,(128:1.9619397876085012,15:1.9619397876085012):3.4657981899855868):2.003156517413511):0.2579805228455152,(((((((76:2.499105329586603,90:2.499105329586603):2.9787489965223677,(((((24:1.6895480127910596,152:1.6895480127910596):0.808966464678146,77:2.4985144774692056):0.831950625611805,(8:2.5940889046567164,(88:2.322835547676162,3:2.322835547676162):0.2712533569805542):0.7363761984242942):0.3602587572903797,93:3.6907238603713903):0.8046426493038803,73:4.495366509675271):0.9824878164337001):0.008185531626533127,(17:3.709884452591396,((64:3.1292959372548634,91:3.1292959372548634):0.5695894182061378,137:3.6988853554610013):0.01099909713039482):1.7761554051441077):0.38729341348259627,(80:5.408497398684945,((((((130:0.9299292722719772,86:0.9299292722719772):0.5924926301318869,((139:0.5602645316950947,117:0.5602645316950947):0.4985835701327368,122:1.0588481018278315):0.4635738005760326):0.44177245563379985,12:1.964194358037664):0.2551211979584167,147:2.2193155559960807):1.0693766675028162,(134:0.8452176919301381,127:0.8452176919301381):2.443474531568759):1.8183284330126712,106:5.107020656511568):0.30147674217337705):0.46483587253315495):0.1741433621685271,((32:0.8176141305451282,16:0.8176141305451282):4.9189078036102565,121:5.736521934155385):0.3109546992312424):0.18494238289872555,146:6.232419016285353):0.030959900882718827,((71:0.6981282128012705,74:0.6981282128012705):5.171746285667297,(4:2.161061535607525,46:2.161061535607525):3.708812962861042):0.3935044186995045):1.4254961006850424):0.7755960738755938):1.9596669838890026):1.3593798800729857,((115:3.9032080769034003,((14:1.2691819270164997,7:1.2691819270164997):1.096537847140409,(143:1.5518994976512492,116:1.5518994976512492):0.8138202765056595):1.5374883027464916):2.9972179281452496,(51:4.226083257254117,141:4.226083257254117):2.674342747794533):4.883091950642046):0.7806740487073167):1.4463553027968281):0.33374878987297585):2.002707627718829,((10:4.988751786048957,50:4.988751786048957):2.7416246691570567,110:7.730376455206014):8.616627269580633):5.78818755966606;
tree new_tree49 = (((((((65:6.3509062642428,(((158:1.5121373993401908,133:1.5121373993401908):0.583191553524594,(132:1.4561986784020922,157:1.4561986784020922):0.6391302744626925):1.2635984773903735,42:3.358927430255158):2.991978833987642):2.0061466059278334,(((145:1.598454691968259,(125:1.004229227022833,38:1.004229227022833):0.5942254649454259):3.6077188028513536,((20:1.2595649083016602,107:1.2595649083016602):1.8086421481513364,((112:1.397747742040539,19:1.397747742040539):0.44235260469171034,(79:1.7994167605364695,41:1.7994167605364695):0.04068358619577994):1.2281067097207472):2.137966438366616):2.7527145682805783,((78:3.0179273347763593,119:3.0179273347763593):1.5917515523425725,((((120:1.0680082283816072,97:1.0680082283816072):0.7146367306124837,113:1.782644958994091):1.8790408004185684,(5:1.2902152768590756,89:1.2902152768590756):2.3714704825535837):0.3652552509107787,(149:0.9674280183846021,155:0.9674280183846021):3.0595129919388357):0.5827378767954938):3.349209175981259):0.3981648070704429):0.44123467068818734,(27:3.863031576445364,(40:2.3206011001361753,154:2.3206011001361753):1.542430476309189):4.935255964413457):0.5820196881453299,((62:1.212758256745779,(61:0.3282777203258822,60:0.3282777203258822):0.8844805364198969):4.879338192630102,((109:4.538045049837325,(((56:2.1507550717705715,101:2.1507550717705715):1.113893474978977,(58:1.6184158983967556,2:1.6184158983967556):1.646232648352793):0.5889094988518209,(((123:1.0308940574187133,150:1.0308940574187133):1.3595059256650543,53:2.3903999830837677):1.24199559016169,31:3.6323955732454576):0.2211624723559118):0.6844870042359554):0.9263117373078869,(45:4.9823032798643965,(((49:3.8023444914462594,66:3.8023444914462594):0.3477391473972915,(136:2.6275828135569217,6:2.6275828135569217):1.5225008252866292):0.19567872714441936,23:4.34576236598797):0.6365409138764262):0.4820535072808152):0.6277396622306695):3.28821077962827):1.138064259981114,((151:1.2515428936054942,(57:0.7741047163493646,9:0.7741047163493646):0.4774381772561296):5.679775115606353,((34:4.703937623518775,(35:2.2032540731649077,33:2.2032540731649077):2.5006835503538674):0.6795537810153185,140:5.383491404534094):1.5478266046777538):3.5870534797734175):1.572476951667479,((((135:4.62529970145347,144:4.62529970145347):1.0208550778573091,(39:4.41886794555166,44:4.41886794555166):1.227286833759119):4.477126010563818,83:10.123280789874597):0.49528443279634793,((((((143:2.3051497529691725,116:2.3051497529691725):0.32791534631468133,(14:1.3999066747683093,7:1.3999066747683093):1.2331584245155445):1.2334444723544982,115:3.866509571638352):2.0127036618239997,141:5.879213233462352):0.010077727182328466,51:5.88929096064468):3.4764067766283455,(((((68:0.824948652950052,48:0.824948652950052):0.18952599018574445,75:1.0144746431357965):2.933744922046469,104:3.9482195651822654):1.7069819194810245,118:5.65520148466329):2.346906626701135,(((13:3.652618393621389,54:3.652618393621389):1.7455975842211737,((72:1.1670334966269122,81:1.1670334966269122):4.217126942314267,((((28:3.5350198903968697,(((99:2.2906455676560324,98:2.2906455676560324):0.9209336758102626,((((((103:0.049504325298811706,55:0.049504325298811706):1.157471731953007,21:1.2069760572518187):0.1171375912618533,(26:0.6891125316392175,85:0.6891125316392175):0.6350011168744545):0.727020437898964,(96:1.735217214836808,(22:0.9843373729438099,100:0.9843373729438099):0.7508798418929981):0.31591687157582804):0.0801411630347193,(114:2.036946554748139,156:2.036946554748139):0.09432869469921634):1.004980786116231,84:3.1362560355635862):0.07532320790270886):0.11435355486360832,(87:1.8185873135272945,92:1.8185873135272945):1.5073454848026089):0.2090870920669663):0.2268673773726908,((18:2.091078978393085,(153:1.7043044199580692,129:1.7043044199580692):0.38677455843501596):1.3775044686581865,(29:3.071619206579014,(30:2.613288837721878,(11:2.5038998393922913,(63:1.333760238839996,(138:1.1525668448440336,36:1.1525668448440336):0.18119339399596246):1.1701396005522953):0.1093889983295866):0.4583303688571361):0.39696424047225776):0.29330382071828875):0.7959647113728123,25:4.557851979142373):0.3664263950767266,(((((70:2.723669243619428,142:2.723669243619428):0.5942699689898419,(94:1.0493569596134962,37:1.0493569596134962):2.2685822529957735):0.24659097235367922,59:3.564530184962949):0.08011687962241298,126:3.644647064585362):0.7530595788160053,((1:1.186648190799075,43:1.186648190799075):2.059279252120259,111:3.245927442919334):1.151779200482033):0.5265717308177322):0.4598820647220796):0.01405553890138389):1.8657642613920116,(((((((148:1.3801857744892265,(47:1.2191936725955765,124:1.2191936725955765):0.16099210189364999):1.706209130245369,105:3.0863949047345955):0.012721428942271018,52:3.0991163336768666):0.9895391192310732,(69:3.1315760731486466,82:3.1315760731486466):0.9570793797592931):0.42105780858821085,((67:1.7576570750739064,108:1.7576570750739064):1.381508592219834,131:3.1391656672937405):1.3705475942024101):0.4412916413564787,95:4.951004902852629):0.642292914561156,(((102:4.4993034794809335,(128:3.0495572152332486,15:3.0495572152332486):1.4497462642476848):0.9007916650911758,4:5.400095144572109):0.09355065163086795,((146:2.9681400930050987,(71:0.8174523768944536,74:0.8174523768944536):2.150687716110645):2.2501808400172516,(((((130:2.5807863070593537,(((12:1.0985144563748503,147:1.0985144563748503):0.6534513579966952,((139:0.7762307466284036,117:0.7762307466284036):0.6997120082022134,122:1.475942754830617):0.27602305954092854):0.703226318617022,86:2.4551921329885675):0.1255941740707862):0.8102189384888501,(134:2.8878720941346043,127:2.8878720941346043):0.5031331514135995):0.43041568046574996,80:3.821420926013954):0.6518928895088592,(46:4.462969545530912,106:4.462969545530912):0.010344269991900745):0.12059475239211803,((((76:2.757477164069832,90:2.757477164069832):1.1481210405041349,((17:2.1492942713473573,137:2.1492942713473573):0.013093066863395286,(64:1.3939300610124734,91:1.3939300610124734):0.7684572771982792):1.7432108663632144):0.003529076072090298,(121:3.4418768379378357,(32:2.438758170593481,16:2.438758170593481):1.0031186673443546):0.4672504427082216):0.3682491336475282,((93:3.153667314474265,((8:2.3758441212890973,(88:1.7611071228673334,3:1.7611071228673334):0.6147369984217639):0.553383347530557,(24:1.1587494395569213,(152:1.0816915315867695,77:1.0816915315867695):0.07705790797015188):1.770478029262733):0.22443984565461061):0.5884074267505803,73:3.742074741224845):0.5353016730687403):0.31653215362134546):0.6244123651074194):0.2753248631806269):0.09965202121080807):1.6706824218207892):0.7381278721298505):1.3635896259086007):1.2528674853979194):1.4722832179817988):1.2293756453765177,((10:4.978447024868525,50:4.978447024868525):1.0766364151005803,110:6.055083439969105):7.265140646060156):2.39369145344642;
tree new_tree50 = ((((141:4.811348328375889,((((143:1.4231083617616545,116:1.4231083617616545):0.540636076234734,(14:1.6463661522823405,7:1.6463661522823405):0.3173782857140479):0.5428855080049655,115:2.506629946001354):1.4722230722651535,51:3.9788530182665074):0.8324953101093815):7.016772284395222,((((135:3.508955419793156,144:3.508955419793156):2.80246319547447,(39:3.7429628147104705,44:3.7429628147104705):2.5684558005571554):2.883972122017439,83:9.195390737285065):1.9548289176835567,(((((72:0.9117860068267888,81:0.9117860068267888):6.961585871729236,((((28:4.250575130243063,29:4.250575130243063):1.2973283335857229,((((156:1.9420912451463235,((((100:0.8975858018566214,96:0.8975858018566214):0.14387558567926395,114:1.0414613875358854):0.23730578224554089,22:1.2787671697814262):0.5545926352444932,(26:1.2052287694505515,(((103:0.17997231174803766,55:0.17997231174803766):0.4297567067559509,21:0.6097290185039885):0.5694181968714218,85:1.1791472153754103):0.026081554075141122):0.628131035575368):0.10873144012040403):1.327652478153084,((98:1.4699357485849378,99:1.4699357485849378):0.8811074783879225,84:2.3510432269728603):0.9187004963265473):0.6910642877032327,(87:1.1097516896929842,92:1.1097516896929842):2.851056321309656):1.2058592688555732,((18:2.236418240315461,(153:1.4447759397442415,129:1.4447759397442415):0.7916423005712194):2.270626707349624,(30:3.561510657633961,(11:2.994480619871437,((36:1.4503826284248271,138:1.4503826284248271):0.2655593286678115,63:1.7159419570926386):1.2785386627787985):0.5670300377625237):0.9455342900311239):0.6596223321931287):0.38123618397057246):0.4439378890657597,(((((70:2.519176932143906,142:2.519176932143906):0.6919967810027594,59:3.2111737131466653):0.18535454483018698,(94:0.1569248322110866,37:0.1569248322110866):3.2396034257657655):0.5970270482271625,126:3.9935553062040148):0.9003913380386175,((1:1.1122541289013799,43:1.1122541289013799):1.919960890032356,111:3.032215018933736):1.8617316253088965):1.0978947086519133):0.12246692797677117,25:6.114308280871317):1.7590635976847082):0.14837398259274792,(54:6.215860679428784,13:6.215860679428784):1.8058851817199892):0.613656348763028,((46:5.260190509148361,((((((((64:0.8813319255370738,91:0.8813319255370738):0.5536374509081324,17:1.4349693764452063):0.20941449325947237,137:1.6443838697046786):0.7252478048719573,((32:1.365378658526044,16:1.365378658526044):0.24730523667753812,121:1.612683895203582):0.7569477793730539):0.9779080926023105,(((((24:0.853940222012706,152:0.853940222012706):0.48100956294295594,77:1.334949784955662):1.2066987459847456,(93:0.9645754120939443,73:0.9645754120939443):1.5770731188464633):0.5617887013218663,(8:2.4007783318481053,(88:1.6064846690341081,3:1.6064846690341081):0.7942936628139972):0.7026589004141686):0.20382885008063356,(76:1.1636041952112972,90:1.1636041952112972):2.14366188713161):0.04027368483603899):0.6730860029155323,80:4.020625770094479):0.6001939634574383,(106:3.0914894346840724,(127:2.888126641179414,(134:2.2745414732349367,(86:1.240256796308205,(130:1.1139422443049454,(((139:0.34008857388702146,117:0.34008857388702146):0.1545243014520642,122:0.49461287533908566):0.510825988158724,(12:0.901210388680702,147:0.901210388680702):0.10422847481710773):0.10850338080713562):0.12631455200325958):1.0342846769267318):0.6135851679444775):0.20336279350465825):1.5293302988678446):0.39345568887276805,((4:3.8333360872332873,(102:2.8367805480977375,(128:1.924365975184869,15:1.924365975184869):0.9124145729128685):0.9965555391355498):1.1779906031374914,((74:1.6980602089046264,146:1.6980602089046264):3.0587872273225636,71:4.75684743622719):0.25447925414358874):0.0029487320539063333):0.24591508672367635):1.1573479873649504,((95:5.166349126139873,((((148:2.1106219765988143,(47:0.41152682366302723,124:0.41152682366302723):1.6990951529357872):1.33109375536004,(52:3.256516245677788,105:3.256516245677788):0.18519948628106642):0.8965709517705567,131:4.338286683729411):0.4190904409337497,(69:1.904851777412668,82:1.904851777412668):2.8525253472504923):0.4089720014767124):0.5530258402674075,(67:2.3068499903448343,108:2.3068499903448343):3.4125249760624463):0.6981635301060312):2.217863713398489):0.9712515554164689,((((68:0.02073159773497038,48:0.02073159773497038):1.0581211907264843,75:1.0788527884614547):4.3625809806794535,104:5.441433769140908):1.808673693190828,118:7.250107462331736):2.3565463029965334):1.5435658896403517):0.677900957802489):0.9985650597958511,(((151:2.0967863681159455,(57:1.0036290292616983,9:1.0036290292616983):1.0931573388542473):6.7163986143129835,(((33:2.8305528320446447,35:2.8305528320446447):2.1322109776035587,34:4.962763809648203):1.2824920751317164,140:6.24525588477992):2.5679290976490092):3.648083591510762,(((((78:4.71153427313658,119:4.71153427313658):0.9996598025428591,((((120:2.267394953121536,97:2.267394953121536):1.3916950050049692,113:3.659089958126505):0.7740262954843375,(5:1.2364022005220912,89:1.2364022005220912):3.1967140530887512):0.022647586708096412,(149:1.6617010851917584,155:1.6617010851917584):2.7940627551271806):1.2554302353605005):2.173237320478214,((65:6.565694476521724,((((158:2.2734025566264027,157:2.2734025566264027):0.07253826038130251,132:2.345940817007705):1.466443725103049,133:3.8123845421107543):0.4635333738390113,42:4.275917915949766):2.2897765605719584):1.1656594135381733,((145:2.6678107117735768,(125:1.0564858495224607,38:1.0564858495224607):1.611324862251116):1.63018728882285,((20:0.8599009926079147,107:0.8599009926079147):1.814604421832489,(19:1.0050077743898225,((79:0.6685608531319549,41:0.6685608531319549):0.2974689351380224,112:0.9660297882699773):0.038977986119845154):1.6694976400505812):1.623492586156023):3.4333558894634706):0.15307750609775628):0.7674286984589092,(27:4.461355496712696,(40:3.758489577611023,154:3.758489577611023):0.7028659191016731):4.190504597903867):2.593205849860656,((62:0.8661271527878841,(60:0.2932090823944585,61:0.2932090823944585):0.5729180703934256):7.653057282826529,((45:5.030332043397632,(((56:1.0408433705914688,101:1.0408433705914688):2.5558402333338957,(58:1.5728654497650665,2:1.5728654497650665):2.023818154160298):0.6504342411650548,(109:3.1334810448822243,(53:3.0502365089232306,(31:1.6258507504800446,(123:0.6058304528468892,150:0.6058304528468892):1.0200202976331554):1.424385758443186):0.08324453595899373):1.1136368002081949):0.7832141983072125):0.0923963052950354,(((49:1.772972553568994,66:1.772972553568994):2.644950978486085,(136:2.286103726691132,6:2.286103726691132):2.131819805363947):0.33461370447585903,23:4.752537236530938):0.37019111216172895):3.396456086921746):2.7258815088628054):1.2162026294624724):0.3654170986272707):1.7897207699450561,((10:4.276376047285933,50:4.276376047285933):4.0075613620273485,110:8.283937409313282):6.332469033198736):2.53464052059993;
tree new_tree51 = ((((((((((125:0.4513401326398279,38:0.4513401326398279):1.6258981691151082,145:2.077238301754936):0.2183766832457139,((20:1.1673049641058673,107:1.1673049641058673):0.6229360227088929,((112:0.40355247580206727,79:0.40355247580206727):0.3928457062661454,(41:0.7799395533952534,19:0.7799395533952534):0.01645862867295922):0.9938428047465475):0.5053739981858898):5.24347550295699,(((149:2.0824898289895626,155:2.0824898289895626):2.122389488412199,((120:2.332616554076917,97:2.332616554076917):0.5180340165183499,113:2.850650570595267):1.3542287468064949):0.7690470105710334,((5:2.354905394077786,89:2.354905394077786):2.408994111523225,(119:2.4918211603515505,78:2.4918211603515505):2.2720783452494606):0.21002682237178405):2.565164159984845):0.10578626094610577,(65:6.281176900072708,(((158:2.7984953856079997,133:2.7984953856079997):0.015173328153440746,(157:1.7065434663026222,132:1.7065434663026222):1.1071252474588182):0.813116950763237,42:3.6267856645246774):2.654391235548031):1.363699848831038):0.7357150647116413,(27:3.825112442458034,(40:2.8325394293262334,154:2.8325394293262334):0.9925730131318007):4.555479371157354):3.012361358621142,(((60:0.4447219411391607,61:0.4447219411391607):0.13607385019587775,62:0.5807957913350384):6.4973512303310414,((((109:3.1940386485710057,(53:3.0810423099502517,(150:2.070206762513759,(123:1.3935014534839132,31:1.3935014534839132):0.6767053090298458):1.0108355474364927):0.11299633862075398):0.49882527659754006,((56:1.5492750662818826,101:1.5492750662818826):0.7307713888621221,(58:0.816043412740053,2:0.816043412740053):1.4640030424039518):1.412817470024541):2.0131674539806306,(23:4.5904651371729654,((136:2.2120225859620293,6:2.2120225859620293):1.9281350411928102,(49:3.250251543315106,66:3.250251543315106):0.8899060838397337):0.45030751001812597):1.115566241976211):0.1019377921867548,45:5.807969171335931):1.2701778503301488):4.314806150570449):1.3026124667770222,((((((54:6.732886885451533,13:6.732886885451533):0.34559675488522235,((72:1.1339041357900224,81:1.1339041357900224):5.807185473817632,(((((84:4.26592602005324,((156:2.9442312193494393,(85:2.721094690599088,((26:2.5176977727849397,((114:1.182573987492368,22:1.182573987492368):0.4364836750032772,(100:1.1215504959950051,96:1.1215504959950051):0.4975071665006401):0.8986401102892945):0.0019666421572246406,((103:0.45372168441789773,55:0.45372168441789773):0.1993379253645433,21:0.653059609782441):1.8666048051597233):0.20143027565692373):0.22313652875035128):1.2370080649310573,(99:3.9094217370530875,98:3.9094217370530875):0.27181754722740914):0.08468673577274366):0.29573964516250584,(87:1.943313539658336,92:1.943313539658336):2.61835212555741):0.7879168689691847,((((129:0.8898880752821962,153:0.8898880752821962):0.46978499609701074,18:1.359673071379207):2.371399404046303,(((11:3.1590934744019474,30:3.1590934744019474):0.13992749588771414,((36:1.2525083846393346,138:1.2525083846393346):0.1550133054087499,63:1.4075216900480845):1.891499280241577):0.2717689548939446,29:3.570789925183606):0.16028255024190363):1.1394240984927064,28:4.870496573918216):0.47908596026671457):0.5064137719790498,(((((70:2.7470142532556494,142:2.7470142532556494):0.5048942869582538,(94:1.3574697770633422,37:1.3574697770633422):1.894438763150561):0.38060824015812367,59:3.632516780372027):0.5788023943302929,126:4.21131917470232):1.3157438927193637,((1:1.1233553414466657,43:1.1233553414466657):1.1131365464136032,111:2.236491887860269):3.2905711795614145):0.3289332387422972):0.2699924858487037,25:6.125988792012684):0.8151008175949697):0.1373940307291015):0.49227987190172495,((74:4.560566651228298,(102:2.5008444342480276,(128:1.486515301458769,15:1.486515301458769):1.0143291327892585):2.05972221698027):1.6563661022481009,((95:5.3647453928291124,(((131:4.62247581612922,(67:1.7818414288615714,108:1.7818414288615714):2.8406343872676487):0.13118848962643437,((69:2.219703582300177,82:2.219703582300177):2.3331018754591932,(71:4.220336957208102,((52:3.5612345772501377,(47:2.4865971603296173,(124:1.7565194940221758,148:1.7565194940221758):0.7300776663074415):1.0746374169205204):0.4339297994561022,105:3.99516437670624):0.22517258050186184):0.3324685005512684):0.20085884799628406):0.5920708180939611,4:5.345735123849615):0.01901026897949709):0.529479019183178,(((80:3.630627896849212,46:3.630627896849212):1.3137053437118857,(((((((((77:0.8172253465106596,24:0.8172253465106596):0.2059657641294954,152:1.023191110640155):0.849659613990569,(8:1.38819531552267,(88:1.333607675899647,3:1.333607675899647):0.054587639623023154):0.48465540910805394):0.4491902134315606,(73:1.2375672999130876,93:1.2375672999130876):1.084473638149197):0.6063814646784342,(76:1.1264044535358806,90:1.1264044535358806):1.8020179492048383):0.04920886075843933,(137:1.4111064613145947,((64:1.0657788112879987,91:1.0657788112879987):0.23992932906339792,17:1.3057081403513966):0.10539832096319812):1.5665248021845635):0.4088883465771067,121:3.386519610076265):0.16446965552671555,(32:2.022882480055453,16:2.022882480055453):1.5281067855475277):0.8087263238589881,((134:1.6048883829692122,(((139:0.8471760899045692,(117:0.702455070964181,122:0.702455070964181):0.14472101894038814):0.40805189518780527,(147:1.0115947555662832,12:1.0115947555662832):0.24363322952609123):0.12187846582937412,(130:1.0411937770195236,86:1.0411937770195236):0.3359126739022249):0.22778193204746366):1.3599077714911356,(106:1.7226472929985566,127:1.7226472929985566):1.2421488614617913):1.3949194350016207):0.584617651099129):0.05361371399551995,146:4.9979469545566175):0.8962774574556729):0.3227083414641081):1.353830758762082):1.7593953520396628,((((48:0.48934302525690554,68:0.48934302525690554):0.5385048516530284,75:1.027847876909934):3.0461456061411742,104:4.073993483051108):1.831594314821519,118:5.905587797872627):3.424571066405516):0.43461485592570703,(((135:3.304051751146546,144:3.304051751146546):1.620409435208435,(39:4.33028542842415,44:4.33028542842415):0.5941757579308309):2.982185792815274,83:7.906646979170255):1.8581267410335949):0.06235697931270501,(((((143:1.0186079700872848,116:1.0186079700872848):1.289604311194717,(14:1.538595936824239,7:1.538595936824239):0.7696163444577628):0.14944912244773345,115:2.4576614037297353):0.799813645707784,51:3.2574750494375193):1.8968747085550914,141:5.154349757992611):4.6727809415239445):2.8684349394969963):1.288609567097133,((151:3.4842477889927244,(57:0.29401002973041945,9:0.29401002973041945):3.190237759262305):3.7129264549901793,(((33:2.672645292811882,35:2.672645292811882):1.5949476465940733,34:4.267592939405955):1.6842201590152213,140:5.951813098421177):1.245361145561727):6.787000962127781):2.2404520752670436,((10:2.5894414946135798,50:2.5894414946135798):8.270982312312979,110:10.860423806926558):5.36420347445117):1.91170256114454;
tree new_tree52 = (((((((((13:5.77661971613389,(54:5.687981387251253,(72:1.935141473661288,81:1.935141473661288):3.7528399135899653):0.08863832888263712):0.2769502716721659,(((((((((36:0.9124455515782883,138:0.9124455515782883):0.1453709882817269,63:1.0578165398600152):1.4872055145490708,11:2.545022054409086):0.34411212325006746,30:2.8891341776591535):0.40750487125427304,((129:0.9589523872934287,153:0.9589523872934287):0.6397383288683609,18:1.5986907161617896):1.697948332751637):1.3256924595972284,28:4.622331508510655):0.22072370255274798,(((((((((103:0.29287959226223537,55:0.29287959226223537):1.2414146057551543,21:1.5342941980173896):0.08875746046864208,26:1.6230516584860317):0.7249495479408075,((96:1.5897624279340614,(100:1.2293440298733305,22:1.2293440298733305):0.36041839806073095):0.5964170461764859,85:2.1861794741105474):0.16182173231629182):0.8168466829337633,(156:3.100467537038963,114:3.100467537038963):0.0643803523216393):0.8550223508553265,84:4.019870240215929):0.0020224896056539876,(99:2.7755934916134084,98:2.7755934916134084):1.2462992382081746):0.0998035943344524,(87:1.8680281929116738,92:1.8680281929116738):2.2536681312443614):0.6644225457530784,29:4.786118869909114):0.05693634115428914):0.3850068393188337,(((((94:0.375228056154622,37:0.375228056154622):2.227742888904846,59:2.602970945059468):0.06337113731408905,(70:1.3362175372452894,142:1.3362175372452894):1.3301245451282677):0.6908654089393096,126:3.3572074913128667):1.391491279537025,((1:0.8985107797664158,43:0.8985107797664158):2.24235578510938,111:3.140866564875796):1.6078322059740957):0.47936327953234503):0.41103458018123273,25:5.639096630563469):0.4144733572425867):0.8365085816940043,((((((((148:2.077710692927692,(124:1.1527792480273364,47:1.1527792480273364):0.9249314449003554):1.146190884784387,52:3.2239015777120787):0.6221771861321428,105:3.8460787638442215):0.21173819774342162,((74:1.9488961848549433,82:1.9488961848549433):1.4501394971906305,69:3.399035682045574):0.6587812795420693):0.545476834842912,((67:2.4178642716789223,108:2.4178642716789223):1.0039586373687497,(71:2.437245880562481,131:2.437245880562481):0.9845770284851909):1.1814708873828832):0.3334525822315353,95:4.93674637866209):0.42845402462844984,(102:3.8020849701712067,(128:2.265343130330118,15:2.265343130330118):1.5367418398410888):1.5631154331193335):0.9990454758134746,((146:3.8225021304271496,4:3.8225021304271496):1.2044117681163944,(((106:3.936206575796894,((((32:1.3449077254397996,16:1.3449077254397996):1.477960514783154,(76:2.0127915402989225,90:2.0127915402989225):0.8100766999240312):0.05375552287800378,(121:2.4503706818191744,(137:1.861025752431695,((64:0.8318578091902122,91:0.8318578091902122):0.6691475634183208,17:1.501005372608533):0.36002037982316204):0.5893449293874793):0.4262530812817831):0.36021729835934435,(73:2.3904988353561145,(93:2.2233151847451684,((8:1.6606098854014544,(88:1.219653272822223,3:1.219653272822223):0.44095661257923147):0.400272111836121,(77:0.6558747019153317,(24:0.44691306534221403,152:0.44691306534221403):0.20896163657311767):1.4050072953222437):0.16243318750759306):0.1671836506109461):0.8463422261041873):0.6993655143365922):0.40866487408312224,46:4.344871449880016):0.0013431879628260646,((((130:1.193388822486288,(86:1.1774692871944106,((122:0.6998823770556355,(117:0.45954505355693953,139:0.45954505355693953):0.24033732349869597):0.4370842092947622,(147:0.6741636934925751,12:0.6741636934925751):0.4628028928578226):0.04050270084401286):0.015919535291877507):0.30404080059559635,134:1.4974296230818844):0.0980665931112159,127:1.5954962161931003):2.473501258999037,80:4.068997475192138):0.27721716265070473):0.6806992607007016):1.3373319805604709):0.5258326903960455):0.8049488075234938,((((48:0.0605994490403075,68:0.0605994490403075):1.206771541535791,75:1.2673709905760984):2.2139967138168997,104:3.4813677043929983):2.527495649661843,118:6.008863354054841):1.686164022968713):0.9713540434725472,(((135:3.9948156064323377,144:3.9948156064323377):1.4261113325799193,(44:1.8345362836700814,39:1.8345362836700814):3.586390655342176):0.8662953393319324,83:6.287222278344189):2.379159142151912):1.3370481126652223,(51:5.891899305254482,((((143:1.671856406083098,116:1.671856406083098):1.6149918719078895,(14:1.2996129692588985,7:1.2996129692588985):1.987235308732089):0.2680150383252293,115:3.554863316316217):1.5298828318639197,141:5.084746148180137):0.8071531570743451):4.111530227906842):2.4349542836145623,(((((((125:1.4980869058935535,38:1.4980869058935535):2.5934858370834535,145:4.091572742977007):0.3286578269715985,((20:0.43976112739510537,107:0.43976112739510537):0.5853997684089896,((19:0.5102079978485508,79:0.5102079978485508):0.20979354014141882,(41:0.026915762657233406,112:0.026915762657233406):0.6930857753327362):0.3051593578141254):3.3950696741445108):1.4314290166907737,((119:1.5579531409805731,78:1.5579531409805731):2.4749631732365858,((149:0.6842699602549739,155:0.6842699602549739):3.043564277607876,((5:1.299643573656771,89:1.299643573656771):2.324460646455318,((120:1.3766177795477745,97:1.3766177795477745):0.6257222925070292,113:2.0023400720548037):1.6217641480572853):0.10373001775076096):0.3050820763543092):1.8187432724222203):0.373859221894949,(65:5.775052601736963,((42:2.476505366864139,(132:0.8144979346917803,157:0.8144979346917803):1.6620074321723588):1.3653800467362482,(158:2.0193989230773735,133:2.0193989230773735):1.8224864905230138):1.9331671881365757):0.4504662067973655):0.3541789834185396,(27:2.154229547307363,(40:2.0075351304841424,154:2.0075351304841424):0.14669441682322049):4.425468244645505):1.2380062489217085,(((60:0.04013467174942826,61:0.04013467174942826):0.4304877180554809,62:0.47062238980490917):5.11222053728862,(((((49:2.2793149939999724,66:2.2793149939999724):0.36009315565376854,(136:1.6044200969442406,6:1.6044200969442406):1.0349880527095003):0.25024672573035867,23:2.8896548753840996):1.0525442792589623,45:3.942199154643062):0.6417232972560778,(((53:2.6559015627110125,(31:2.319648884329352,(123:1.1354522706002268,150:1.1354522706002268):1.184196613729125):0.3362526783816606):0.1590098392806505,((56:1.8350373965596964,101:1.8350373965596964):0.6932217349089993,(58:1.5054670662759644,2:1.5054670662759644):1.0227920651927314):0.28665227052296727):0.7267069899899141,109:3.541618391981577):1.0423040599175626):0.9989204751943888):2.234861113781048):4.620679775901309):1.6866059780595535,((151:2.321512154605284,(57:0.6038447734843904,9:0.6038447734843904):1.7176673811208936):7.692635180314328,(((33:5.213199765476743,35:5.213199765476743):0.6028206058814147,34:5.8160203713581575):0.7338701024226948,140:6.549890473780852):3.464256861138759):4.110842459915828):1.1624789724870919,((10:3.421672791490446,50:3.421672791490446):2.208616662048716,110:5.630289453539162):9.65717931378337):1.35306547254185;
tree new_tree53 = (((((((135:3.1230467689571286,144:3.1230467689571286):1.219687400048291,(44:3.791336488914518,39:3.791336488914518):0.5513976800909015):0.8517649935287634,83:5.194499162534183):5.1294230916679995,(((((54:4.7250229772762875,13:4.7250229772762875):2.667256074420277,(((((((((85:2.4262679385971646,26:2.4262679385971646):0.6959001192950693,(((103:0.10568126416836489,55:0.10568126416836489):0.9766337965831535,21:1.0823150607515184):1.9878443778671113,(100:2.311092563909826,((96:1.4505082771411828,114:1.4505082771411828):0.8376118406731032,22:2.288120117814286):0.022972446095539834):0.7590668747088039):0.05200861927360423):0.6324237002309916,156:3.7545917581232255):0.190455608388735,(98:3.7735088960155254,99:3.7735088960155254):0.1715384704964351):0.14485823118551933,84:4.08990559769748):0.7708570887095831,(87:1.8241908647374643,92:1.8241908647374643):3.0365718216695985):1.0187557015057953,(28:5.7610277756386274,((30:4.696295284794907,(29:4.407346645028212,(11:4.296322043331719,(63:1.199327638444714,(138:0.7086360796204161,36:0.7086360796204161):0.49069155882429794):3.0969944048870044):0.11102460169649309):0.28894863976669516):0.3987195818723164,((129:1.6783755212931124,153:1.6783755212931124):1.00723795328081,18:2.6856134745739224):2.409401392093301):0.6660129089714042):0.11849061227423086):0.637923238047855,(((59:2.5551074160837475,((70:1.7882657070006311,142:1.7882657070006311):0.27402482066314815,126:2.0622905276637793):0.4928168884199682):0.24982041897604512,(94:0.5500957239855987,37:0.5500957239855987):2.254832111074194):2.5306502932854866,((1:0.5200943861547905,43:0.5200943861547905):4.566609651120402,111:5.086704037275192):0.2488740910700873):1.181863497615434):0.3616361645530741,25:6.879077790513787):0.5132012611827772):0.06848602771561207,(72:1.565743445707266,81:1.565743445707266):5.895021633704911):1.25749736128828,((((102:1.5504772308420283,(128:1.1326314678250682,15:1.1326314678250682):0.4178457630169601):4.841006049910585,(46:4.890760814587951,4:4.890760814587951):1.500722466164662):0.588672057122035,((((((74:2.236377572786031,69:2.236377572786031):0.16012177361038749,82:2.3964993463964186):2.463027148322542,(((71:2.743741081128717,105:2.743741081128717):0.3132531970390535,52:3.0569942781677706):0.18857005135180405,(148:1.870455761626703,(47:1.675315697135791,124:1.675315697135791):0.19514006449091204):1.3751085678928716):1.613962165199386):0.42954382413824366,131:5.289070318857204):0.202321851767306,95:5.49139217062451):0.09466224621338792,(67:1.3145526665121776,108:1.3145526665121776):4.27150175032572):1.3941009210367499):0.15621892123006198,(((106:3.4009689460010466,((((8:1.511858517854797,(88:1.0706813373772959,3:1.0706813373772959):0.4411771804775011):0.6852235484122158,((152:0.9119676119867949,24:0.9119676119867949):0.016244623279791592,77:0.9282122352665865):1.2688698310004263):0.2014634284106558,(93:1.6775899021178904,73:1.6775899021178904):0.7209555925597781):0.8106943797148394,(((76:0.5143970307664685,90:0.5143970307664685):1.7577972039230143,((137:1.7463602628808652,17:1.7463602628808652):0.19023458524815262,(64:1.0374517899162763,91:1.0374517899162763):0.8991430582127415):0.33559938656046495):0.657195030404143,(121:2.791977838781593,(32:1.1069820416101215,16:1.1069820416101215):1.6849957971714713):0.13741142631203296):0.27985060929888217):0.1917290716085387):0.8188826484501281,((127:2.4947990796684767,(134:2.365328536174303,((122:1.1434040183430854,(117:0.768662430959419,139:0.768662430959419):0.37474158738366636):0.7475037727436868,((86:1.289553911151574,130:1.289553911151574):0.2985050607070998,(12:1.1121400294921697,147:1.1121400294921697):0.475918942366504):0.3028488192280985):0.47442074508753085):0.12947054349417364):0.7554761495798679,80:3.2502752292483446):0.9695763652028302):1.788339206394653,146:6.008190800845828):1.1281834582588823):1.5818881815957466):1.0663936972150765,((((68:0.6645985913607542,48:0.6645985913607542):0.7176955167423824,75:1.3822941081031366):4.640991626061217,104:6.023285734164354):0.795221942032696,118:6.81850767619705):2.9661484617184835):0.5392661162866492):1.4382451219541252,((((143:2.237486937536012,116:2.237486937536012):1.0685149448831508,(14:0.9011572128954842,7:0.9011572128954842):2.4048446695236785):0.5725511816928468,115:3.8785530641120096):0.32671230465935475,(51:3.411607420662534,141:3.411607420662534):0.7936579481088302):7.556902007384943):2.1984990881858444,(((151:3.3780574169222133,(57:1.1009231175386711,9:1.1009231175386711):2.277134299383542):6.645132288503402,(((33:3.2250831780803,35:3.2250831780803):1.2664347538824798,34:4.49151793196278):2.826351173426624,140:7.317869105389404):2.7053206000362113):3.192239072175898,(((((((125:0.6313550531499316,38:0.6313550531499316):0.30361925351080754,145:0.9349743066607391):3.14614331008712,((20:0.24126792178694992,107:0.24126792178694992):1.956232771744026,(((19:1.1133172323301348,112:1.1133172323301348):0.58337347514301,41:1.6966907074731448):0.3331466752080874,79:2.029837382681232):0.16766331084974384):1.883616923216883):1.7477189099853367,((119:1.6586980843075594,78:1.6586980843075594):1.7804774749761405,(((149:0.649293224294884,155:0.649293224294884):2.2029521629682773,((120:1.2067460997447375,97:1.2067460997447375):0.48804595775203996,113:1.6947920574967774):1.157453329766384):0.1720903998339689,(5:1.734476022230691,89:1.734476022230691):1.2898597648664394):0.41483977218656953):2.3896609674494957):1.331958858802289,(65:6.236611653528361,(42:3.845338987406975,(((132:0.7056177809702774,157:0.7056177809702774):0.4579421073706006,158:1.163559888340878):0.7744486635593335,133:1.9380085519002115):1.9073304355067637):2.391272666121386):0.9241837320071236):0.6091432897314704,(27:3.047584536030589,(40:1.9719069420558741,154:1.9719069420558741):1.0756775939747147):4.722354139236366):0.6828763846827606,(((61:0.08022032751271055,60:0.08022032751271055):1.5975300122503973,62:1.6777503397631077):4.498498023214678,(((66:3.1722245603324817,((136:2.2301182507347783,6:2.2301182507347783):0.2663204852257679,(49:2.488342088265098,23:2.488342088265098):0.008096647695448045):0.6757858243719355):1.1025279515082458,45:4.2747525118407275):0.293429192745049,(((53:2.2387964082711136,(31:1.6714471278274416,(123:0.7419703515301832,150:0.7419703515301832):0.9294767762972584):0.5673492804436719):0.8663223267054132,109:3.105118734976527):0.4129790529358859,((56:1.2162810570410914,101:1.2162810570410914):0.8750066290500285,(58:1.2600979181162717,2:1.2600979181162717):0.8311897679748481):1.4268101018212929):1.0500839166733638):1.6080666583920094):2.27656669697193):4.7626137176517975):0.745237686740639):1.2371599179934574,((10:3.7806347408436807,50:3.7806347408436807):2.693175212828006,110:6.473809953671687):8.724016428663923):1.50741379117226;
tree new_tree54 = (((((51:2.8735450681719885,(141:2.827702479798677,(((14:0.5028279406861016,7:0.5028279406861016):0.35631028211079274,(143:0.6035795338245665,116:0.6035795338245665):0.2555586889723278):0.7407709951933218,115:1.5999092179902161):1.227793261808461):0.045842588373311344):5.398424872838998,(((((48:0.9839566410558696,75:0.9839566410558696):0.056473881808952964,68:1.0404305228648225):2.3987515719725145,104:3.4391820948373373):1.3569713799171814,118:4.796153474754519):2.720768169609359,((((72:2.299658808766359,81:2.299658808766359):3.516583432324007,(13:4.567127017816544,54:4.567127017816544):1.2491152232738223):0.3151983387583739,(((((((156:1.9295736347544366,(114:1.7515019314846296,((26:1.2540788529856017,(21:1.0877473895343606,(103:0.12730565199866425,55:0.12730565199866425):0.9604417375356963):0.16633146345124117):0.26977507869128603,((96:1.0951581501782617,(100:0.7262392134248674,22:0.7262392134248674):0.36891893675339427):0.34945891194618417,85:1.4446170621244458):0.07923686955244191):0.22764799980774186):0.17807170326980692):0.7403160179895059,84:2.6698896527439424):0.1738102703629636,(99:2.4992822012088647,98:2.4992822012088647):0.3444177218980413):0.3193261748162559,(87:1.9815798737695993,92:1.9815798737695993):1.1814462241535626):1.6002248453435493,(((29:2.9843923919944935,((63:1.2685340285312252,(138:1.0225890703322713,36:1.0225890703322713):0.2459449581989539):1.6918394750781447,(30:2.627156769415879,11:2.627156769415879):0.33321673419349107):0.02401888838512356):0.13760441617312402,((129:0.7325554787390413,153:0.7325554787390413):0.23402345707545558,18:0.9665789358144968):2.1554178723531208):1.5679428206550776,28:4.689939628822695):0.07331131444401606):0.47653553395412285,((((70:1.2883916637697217,142:1.2883916637697217):1.05543311531506,(59:1.9454936993680256,(94:0.9148816472802537,37:0.9148816472802537):1.030612052087772):0.3983310797167561):1.1565175923676216,126:3.5003423714524033):0.4980865851133198,((1:0.7355319041444381,43:0.7355319041444381):2.8847785428161483,111:3.6203104469605862):0.37811850960513693):1.2413575206551108):0.265443526878407,25:5.505230004099241):0.6262105757494991):0.9172138402463688,((46:5.349731721966309,4:5.349731721966309):0.39067545645476454,(((102:3.16141795875566,(128:1.521767322254805,15:1.521767322254805):1.639650636500855):1.5762367500811072,(146:4.578136853549417,(((((134:0.5730446951829081,127:0.5730446951829081):2.1168021204778853,((12:1.372757270245515,147:1.372757270245515):0.42968859861628417,((86:1.583766729475505,130:1.583766729475505):0.17527414068357983,(122:1.4160727988766502,(117:1.060017763629508,139:1.060017763629508):0.3560550352471421):0.34296807128243456):0.043404998702714526):0.8874009467989941):0.3505524603427146,106:3.040399276003508):0.2179955956091808,(((76:1.2093595127501287,90:1.2093595127501287):1.7188743052043276,(73:2.449641184564331,((((24:1.3771031851924318,152:1.3771031851924318):0.31910607055925366,77:1.6962092557516855):0.4303424309403867,(8:1.805952551181887,(88:1.0659555395633127,3:1.0659555395633127):0.7399970116185743):0.32059913551018515):0.2226996798603298,93:2.349251366552402):0.10038981801192914):0.47859263339012514):0.09448189176540556,(((64:1.240218413600899,91:1.240218413600899):0.36995496151389107,(17:1.3846378667399408,137:1.3846378667399408):0.22553550837484915):1.3170086950803674,(121:2.106314346627696,(32:1.0716896775607863,16:1.0716896775607863):1.0346246690669099):0.8208677235674613):0.0955336395247044):0.2356791618928269):0.10528125360430707,80:3.3636761252169958):1.214460728332421):0.1595178552873504):0.5425722699535394,(((67:1.943387327443408,108:1.943387327443408):2.3205811238531204,(((71:2.995469396907541,(105:2.8057945345344453,(52:2.093164561800214,(148:1.1252858673117767,(124:0.5856584220922657,47:0.5856584220922657):0.539627445219511):0.9678786944884374):0.7126299727342311):0.18967486237309572):0.47331269552615796,((74:1.78415747005016,82:1.78415747005016):0.7247477751256202,69:2.50890524517578):0.9598768472579189):0.7838165822360814,131:4.25259867466978):0.011369776626747985):0.45758756254636523,95:4.721556013842894):0.5586709649474129):0.4601801996307673):1.3082472416740352):0.4682672242687689):0.755048296647109):1.079669017755407,(((135:3.339433913049986,144:3.339433913049986):0.645553676756518,(44:2.530367403520842,39:2.530367403520842):1.4546201862856618):3.2644637430542898,83:7.249451332860794):2.1021876259056):1.5392088274605875,(((151:2.109766747791999,(57:0.06748047945831555,9:0.06748047945831555):2.0422862683336835):4.210281768355902,(((33:3.2301228191604925,35:3.2301228191604925):1.095256697421918,34:4.3253795165824105):0.3486475431464786,140:4.674027059728889):1.646021456419012):4.468733603664539,((((65:4.183236429828742,(42:2.947781291319696,((158:1.6110411958037136,133:1.6110411958037136):0.7290826827575649,(157:1.4234343836155496,132:1.4234343836155496):0.9166894949457289):0.6076574127584173):1.2354551385090464):0.8376221160545914,((((125:1.1775237589584868,38:1.1775237589584868):1.6727905366719746,145:2.8503142956304615):0.4156356939111827,((20:1.4974774726992237,107:1.4974774726992237):0.8969640678127395,((41:0.6213030451238536,19:0.6213030451238536):0.07684123959152633,(79:0.34665984671380157,112:0.34665984671380157):0.35148443800157836):1.6962972557965834):0.8715084490296809):1.5429203328478227,((119:3.043105258752396,78:3.043105258752396):0.449954005021838,((149:0.3267591752423943,155:0.3267591752423943):2.547783550513094,((5:0.9831059829158835,89:0.9831059829158835):1.792373216860764,((120:0.99959764347481,97:0.99959764347481):0.914268531356248,113:1.913866174831058):0.8616130249455896):0.09906352597884105):0.6185165380187456):1.3158110586152327):0.2119882234938668):0.9498506988669737,(27:2.1829628419692377,(40:1.650817567329238,154:1.650817567329238):0.5321452746399997):3.7877464027810697):0.675952723270683,((62:0.43632479527507523,(61:0.06773385174300692,60:0.06773385174300692):0.36859094353206834):3.9740075650121973,((45:3.467006286644767,(66:2.6225127670321178,((136:1.608084807516259,6:1.608084807516259):0.7649281533395933,(23:1.58642362434987,49:1.58642362434987):0.7865893365059824):0.24949980617626544):0.8444935196126493):0.1556238453887988,((((56:0.8959799754882077,101:0.8959799754882077):1.4933361312001217,(58:1.7173952727556874,2:1.7173952727556874):0.6719208339326419):0.6892621412066449,(((123:0.4608080250243546,150:0.4608080250243546):2.190215617613771,53:2.6510236426381257):0.31622660152489246,31:2.967250244163018):0.11132800373195595):0.35546769309871973,109:3.434045940993694):0.188584191039872):0.7877022282537065):2.236329607733718):4.14212015179145):0.10206566641454096):2.924648873517331,((10:6.348901192051371,50:6.348901192051371):1.2338262791758083,110:7.582727471227179):6.232769188517133):4.2861342841542;
tree new_tree55 = ((((151:0.8520845000952338,(57:0.34403648563544864,9:0.34403648563544864):0.5080480144597852):8.186528812215847,(((33:2.606268835973075,35:2.606268835973075):3.186929442296748,34:5.793198278269823):1.7145419345310327,140:7.507740212800855):1.5308730995102264):3.2475186275871817,((((((135:3.078540851146729,144:3.078540851146729):1.3650932921937273,(44:3.6281770918817604,39:3.6281770918817604):0.8154570514586958):1.9696975664802316,83:6.413331709820688):3.0116527850052757,((((75:1.2269535063908805,(48:0.07129932043217159,68:0.07129932043217159):1.1556541859587088):4.064199500833087,104:5.291153007223968):1.8396294612575135,118:7.130782468481481):1.406207859878263,((13:7.261033870697988,(((72:1.1289839480229251,81:1.1289839480229251):5.518209480130439,(((((((156:2.4024035755495503,((85:1.724751781083002,(26:1.2272108907272528,(21:0.7762015459250908,(103:0.21440595827790984,55:0.21440595827790984):0.561795587647181):0.4510093448021619):0.4975408903557492):0.46165959429759273,((22:1.6302043107122426,100:1.6302043107122426):0.20060985529356956,96:1.8308141660058121):0.35559720937478256):0.2159922001689556):1.2916889356674295,((99:2.376755565614954,98:2.376755565614954):1.1439281206017546,(114:3.460192687354979,84:3.460192687354979):0.06049099886172993):0.173408825000271):0.28271535910646284,(87:1.8164808185399155,92:1.8164808185399155):2.1603270517835274):0.9673801691997888,28:4.944188039523231):0.6231706682583731,(((((63:1.0825627844779744,(138:0.7081233184990341,36:0.7081233184990341):0.3744394659789403):1.4955527866825777,11:2.578115571160552):0.6395864691206752,29:3.2177020402812273):1.1791032325029347,(18:3.6294850201077975,(153:0.8049754704270332,129:0.8049754704270332):2.8245095496807644):0.7673202526763645):0.28506158841013907,30:4.681866861194301):0.8854918465873034):0.11581799956702099,((126:4.009243363596483,((59:1.3191321883472271,(94:0.35930965239074614,37:0.35930965239074614):0.9598225359564809):1.677384567482368,(70:2.035528266517645,142:2.035528266517645):0.96098848931195):1.0127266077668882):0.40072263687982,((1:0.8219045634909459,43:0.8219045634909459):3.2767180539638443,111:4.09862261745479):0.3113433830215131):1.2732107068723222):0.49223733455633223,25:6.175414041904958):0.4717793862484063):0.2776582243320993,54:6.924851652485463):0.3361822182125245):0.8901928379437418,((((((((134:0.8895017074976703,127:0.8895017074976703):2.0659719206801626,((((117:0.9529900233864591,139:0.9529900233864591):0.09624010853029608,122:1.0492301319167552):0.34302808287464104,(130:1.2685435108113097,86:1.2685435108113097):0.12371470398008655):0.03228265286633891,(12:0.9593691390768059,147:0.9593691390768059):0.46517172858092926):1.5309327605200977):0.6819010906590348,106:3.6373747188368677):0.33264107006454813,(((73:3.1049833527154416,((((77:1.1124775245037317,152:1.1124775245037317):0.18125741605177859,24:1.2937349405555103):1.7099527895724125,(8:2.500363372168663,(88:1.92597586479602,3:1.92597586479602):0.5743875073726432):0.5033243579592597):0.03343903858454089,93:3.0371267687124637):0.0678565840029779):0.4041020680778531,((76:1.1832584194613367,90:1.1832584194613367):1.196937048775077,(121:2.0994480861489637,(32:0.6257127319725229,16:0.6257127319725229):1.4737353541764409):0.28074738208745):1.128889952556881):0.0716774892867793,(((64:2.0700221648340396,91:2.0700221648340396):0.3031681678132978,137:2.3731903326473374):0.651863794144838,17:3.0250541267921753):0.5557087832878986):0.38925287882134185):0.25909393939588155,80:4.229109728297297):0.26724229550782486,146:4.496352023805122):2.6404313726932687,((((((52:3.7550956984232946,((148:1.695076838904662,(124:0.8180013401611128,47:0.8180013401611128):0.8770754987435492):2.0589609441542724,105:3.7540377830589344):0.0010579153643601735):0.23095509194287578,71:3.9860507903661704):0.4236490007466296,(82:1.0132810069580631,(74:0.18614946108611233,69:0.18614946108611233):0.8271315458719508):3.396418784154737):0.36331357425674415,(4:3.964900393154527,((67:2.4952455246674248,108:2.4952455246674248):1.2245369872042704,131:3.719782511871695):0.24511788128283163):0.8081129722150173):0.44286030955656486,95:5.215873674926109):1.8056230734589969,(102:3.4806594668643545,(128:2.0026088301112335,15:2.0026088301112335):1.478050636753121):3.5408372815207514):0.11528664811328504):0.7696003512698439,46:7.906383747768235):0.24484296087349477):0.38576361971801454):0.8879941664662194):1.4427504967789897,((115:1.9638906265630238,((143:0.585302585303922,116:0.585302585303922):1.2867318151473732,(14:0.9386360849391948,7:0.9386360849391948):0.9333983155121004):0.09185622611172861):3.073558706135163,(51:4.527905423250022,141:4.527905423250022):0.5095439094481646):5.830285658906766):1.150164233789086,((((65:6.4838680713669685,(42:3.4728506180839833,(((132:1.3670501425931116,157:1.3670501425931116):0.6997312220234619,158:2.0667813646165736):1.0330290882461806,133:3.099810452862754):0.3730401652212292):3.011017453282985):0.5522623965839486,(((145:3.69807594363966,(125:3.1932979325554154,38:3.1932979325554154):0.5047780110842446):0.40690701399895257,((20:0.3504162389642587,107:0.3504162389642587):1.4408782999925964,((19:0.1896568790640065,112:0.1896568790640065):0.8227172442564292,(41:0.5442866823884577,79:0.5442866823884577):0.46808744093197807):0.7789204156364193):2.3136884186817577):2.1987436912174507,((119:2.0154632164615762,78:2.0154632164615762):3.0667459270673296,((149:0.758945331126682,155:0.758945331126682):3.480227065191075,((5:2.9614998559985772,89:2.9614998559985772):0.09430929035596325,((120:0.8851318421890051,97:0.8851318421890051):1.2847105550018307,113:2.169842397190836):0.8859667491637047):1.1833632499632167):0.8430367472111486):1.2215175053271574):0.7324038190948539):0.6008322757520137,(27:3.4627893946788215,(40:2.7220753978189105,154:2.7220753978189105):0.740713996859911):4.174173349024109):1.662498576177045,((62:0.46678120731793754,(61:0.0045217061519672004,60:0.0045217061519672004):0.46225950116597037):6.4068266826743265,(((((49:1.7477984744200032,(136:1.577513584139701,6:1.577513584139701):0.17028489028030225):0.19197311213041668,23:1.93977158655042):0.4166056658920676,66:2.3563772524424875):0.9425141296259105,45:3.298891382068398):0.7051728200167777,((((56:1.2997013410915808,101:1.2997013410915808):0.9635101141910722,(58:1.218586284240077,2:1.218586284240077):1.044625171042576):0.9113335844661221,(53:2.9694828565245506,(31:2.1859979046423295,(150:0.4984889057625776,123:0.4984889057625776):1.6875089988797518):0.7834849518822211):0.20506218322422454):0.4270244510053498,109:3.601569490754125):0.40249471133105086):2.869543687907088):2.425853429887712):2.7184379055140635):0.26823271450422403):1.5330726323655686,((10:4.9504827796356405,50:4.9504827796356405):5.866977944841844,110:10.817460724477485):3.001743847786347):3.28802347529245;
tree new_tree56 = ((((151:3.942791508528667,(57:1.717207520038258,9:1.717207520038258):2.225583988490409):3.575466381099865,(((33:3.5073010292065265,35:3.5073010292065265):1.7844314050287298,34:5.291732434235256):1.3916959532461108,140:6.683428387481367):0.8348295021471648):5.314655932038664,(((141:6.1694733916785545,((115:5.179120727948954,((14:1.6389396015357742,7:1.6389396015357742):1.639473131244399,(143:1.1532326296667659,116:1.1532326296667659):2.1251801031134074):1.9007079951687804):0.7426708940240747,51:5.921791621973028):0.24768176970552602):4.352051410141899,(((((75:1.6578432249408155,(48:1.1332454457019823,68:1.1332454457019823):0.5245977792388332):4.740499034161591,104:6.398342259102407):1.2941749094077473,118:7.692517168510154):1.4136455228021294,(((((28:6.04572428490871,(((87:2.773157637588175,92:2.773157637588175):2.436799471197387,((((((100:2.172464740282928,22:2.172464740282928):0.6493757287510844,96:2.8218404690340124):0.16848493323506597,((85:1.8421922328854796,(21:0.9710364414214683,(103:0.19803541709275013,55:0.19803541709275013):0.7730010243287182):0.8711557914640113):0.36568273868539025,26:2.20787497157087):0.7824504306982085):0.19390533994558456,114:3.184230742214663):0.707201317338412,156:3.891432059553075):0.5607812826243941,(84:4.423382152101682,(98:3.837031178242971,99:3.837031178242971):0.5863509738587105):0.028831190075787383):0.7577437666080931):0.27730225955849885,(((129:1.2424187161868596,18:1.2424187161868596):0.26159918405274585,153:1.5040179002396055):2.625212166213161,(((11:3.535623908465771,(63:1.7703794444692136,(138:1.2049210246563464,36:1.2049210246563464):0.5654584198128672):1.7652444639965572):0.5024408219236496,30:4.03806473038942):0.06050576595247126,29:4.098570496341892):0.030659570110874945):1.3580293018912943):0.5584649165646489):0.8295676153660922,((126:4.859182016179409,(59:3.6405935907337508,((70:1.5991644814634718,142:1.5991644814634718):1.453812844116193,(94:0.2783390748258354,37:0.2783390748258354):2.7746382507538296):0.5876162651540859):1.2185884254456578):1.2744870807622597,((1:1.5503130131816152,43:1.5503130131816152):2.085810166685805,111:3.6361231798674205):2.497545917074248):0.7416228033331338):0.1753753098819688,25:7.050667210156771):0.7858395706917563,(((72:2.1728309995217616,81:2.1728309995217616):5.169346467140713,54:7.342177466662474):0.2269280544671588,13:7.569105521129633):0.26740125971889395):0.8944068677739221,(((4:3.530811671190819,46:3.530811671190819):2.8280309687010203,(102:3.7017898922327444,(128:2.3680611536651677,15:2.3680611536651677):1.3337287385675767):2.657052747659095):0.281656393946661,((95:6.0419609164662536,((((82:3.094073200313905,69:3.094073200313905):0.7503843545155071,((105:3.078053491993147,((47:2.233815267094081,(124:1.1481968523162585,148:1.1481968523162585):1.0856184147778225):0.4310975336743623,52:2.6649128007684433):0.41314069122470354):0.5791571579656356,71:3.6572106499587824):0.18724690487062956):0.9787429160141201,(131:4.250034700800939,74:4.250034700800939):0.5731657700425927):0.565965791338563,(67:2.2386759438006703,108:2.2386759438006703):3.150490318381425):0.6527946542841585):0.19018129756861413,((80:5.200908798950412,(((((76:1.8310818904376718,90:1.8310818904376718):2.0673423470427807,(32:2.587197355104141,16:2.587197355104141):1.3112268823763116):0.017347882612998244,(121:3.4498466917461923,(((64:1.4753341336520782,91:1.4753341336520782):0.5305168948470051,137:2.0058510284990834):0.8779728706993986,17:2.883823899198482):0.5660227925477104):0.4659254283472585):0.01569939916748808,(73:3.1076748131518412,(93:2.5867615307331926,((77:1.2740891354672734,(24:1.2219252339533018,152:1.2219252339533018):0.052163901513971656):0.6537424938774359,(8:1.688307959918239,(88:1.0979551968590306,3:1.0979551968590306):0.5903527630592083):0.2395236694264704):0.6589299013884833):0.5209132824186486):0.8237967061090976):0.08300665991307143,(((134:0.571626821594113,127:0.571626821594113):2.6602292601452193,((12:2.1875667305428625,(((139:0.7134303330526508,117:0.7134303330526508):0.4695293160038634,122:1.1829596490565142):0.6520206373166157,(130:1.5832705891049914,86:1.5832705891049914):0.2517096972681385):0.3525864441697326):0.2034237952396598,147:2.3909905257825224):0.8408655559568099):0.6006023589900491,106:3.8324584407293814):0.18201973844462893):1.1864306197764014):0.2950277902373637,146:5.495936589187775):0.7362056248470923):0.4083568198036325):2.090414614783949):0.37524904268983406):0.7302794691736754,(((135:3.9625560283702215,144:3.9625560283702215):0.34415889737559846,(44:3.5407811011835215,39:3.5407811011835215):0.7659338245622984):3.664706350725261,83:7.971421276471081):1.8650208840148776):0.6850826413344944):1.1198669691757424,((((65:6.8062410480022475,(42:3.8624723595245576,((158:2.4418165131232565,133:2.4418165131232565):0.8233704673068898,(132:1.0242019664063708,157:1.0242019664063708):2.2409850140237753):0.5972853790944113):2.94376868847769):1.0910804021335343,((((((120:1.536405796094407,97:1.536405796094407):0.8161419634882812,113:2.3525477595826882):0.7555610809032092,(5:0.9475649762559868,89:0.9475649762559868):2.1605438642299104):0.386647555598882,(149:0.05350161285703181,155:0.05350161285703181):3.4412547832277474):1.2614071851137703,(119:4.410325560998172,78:4.410325560998172):0.3458380202003779):2.4930885174351713,((145:1.6121046786550213,(125:0.7146778641870525,38:0.7146778641870525):0.8974268144679688):1.6538805513070927,((20:1.25027878773149,107:1.25027878773149):0.6045992429722007,(41:0.8833731100896582,(79:0.7955987020440475,(19:0.39299523737413006,112:0.39299523737413006):0.4026034646699174):0.08777440804561076):0.9715049206140325):1.4111071992584232):3.983266868671607):0.6480693515020608):0.15315539612591866,(27:6.756560811534004,(40:3.0740610439167178,154:3.0740610439167178):3.682499767617286):1.2939160347276966):1.1360815945989415,((62:0.7474296431805739,(61:0.43233235008944715,60:0.43233235008944715):0.3150972930911268):4.992235093281355,(((23:3.578002593425628,((49:2.1924111651422082,66:2.1924111651422082):0.7706614927543032,(136:2.530663091265905,6:2.530663091265905):0.43240956663060626):0.6149299355291165):1.1161595479439197,45:4.694162141369548):0.2595586249860604,(109:4.292267532553219,((53:3.5134210482867987,(31:2.376577397938803,(123:0.15277908086716485,150:0.15277908086716485):2.223798317071638):1.1368436503479957):0.6551129834113629,((56:1.520130352160792,101:1.520130352160792):1.9931950380190346,(58:2.642540967149679,2:2.642540967149679):0.8707844230301478):0.6552086415183349):0.12373350085505752):0.6614532338023889):0.7859439701063211):3.446893704398713):2.4548333301355534):1.1915220506710007):2.6216729203400195,((10:7.055868082507748,50:7.055868082507748):2.327884812343761,110:9.38375289485151):6.070833847155706):1.36889208736419;
tree new_tree57 = (((((141:4.0109121554529565,((((14:1.045378489086273,7:1.045378489086273):1.2650714944802501,(143:1.7134119508969785,116:1.7134119508969785):0.5970380326695446):0.09324439738765467,115:2.4036943809541778):1.1666446406421938,51:3.5703390215963715):0.44057313385658503):6.055964785747472,((((135:4.649630893609833,144:4.649630893609833):0.16267411017800892,(44:2.6076134836115035,39:2.6076134836115035):2.204691520176339):3.963649857365108,83:8.77595486115295):0.8265088411290087,((((68:1.907167706112056,(48:0.600259931398651,75:0.600259931398651):1.306907774713405):3.7833989088530764,104:5.690566614965133):1.0188613201608554,118:6.709427935125988):1.9518638260437582,((((72:1.3305698600834,81:1.3305698600834):4.7942126161333185,13:6.124782476216718):0.7316045095610013,(54:6.640108226377044,((((28:4.855340235364439,(((153:0.7544040943752042,129:0.7544040943752042):0.45407635035652927,18:1.2084804447317334):2.6850196762760534,(30:3.7457635938924594,(29:3.2521930857709234,((63:1.4929275346444681,(138:1.059082116383027,36:1.059082116383027):0.4338454182614411):1.1054164230801065,11:2.5983439577245746):0.6538491280463488):0.493570508121536):0.14773652711532748):0.9618401143566522):0.31436912511516724,((87:2.1048434759107137,92:2.1048434759107137):1.5113409178622756,((84:2.4663074304204944,(98:2.371976724416618,99:2.371976724416618):0.0943307060038765):0.8954145326930893,(156:2.5628459389467086,((((21:0.7580195198387274,(103:0.24187716861491604,55:0.24187716861491604):0.5161423512238114):0.48587089614196355,85:1.243890415980691):0.36678501936709984,26:1.6106754353477908):0.04743754073366824,((114:0.7300433330776702,100:0.7300433330776702):0.3997897566691543,(96:1.112477507438868,22:1.112477507438868):0.01735558230795653):0.5282798863346345):0.9047329628652496):0.7988760241668751):0.25446243065940566):1.5535249667066169):0.3930306486119264,((126:3.8418042975482947,((94:1.082682767961307,37:1.082682767961307):2.154586093327187,((70:1.8151704040791177,142:1.8151704040791177):1.0565422941966907,59:2.8717126982758083):0.3655561630126858):0.6045354362598006):1.5338310481325546,((1:1.4398690577625637,43:1.4398690577625637):0.47986454259275924,111:1.919733600355323):3.4559017453255265):0.18710466341068344):0.4973574119253401,25:6.060097421016873):0.5800108053601711):0.21627875940067565):1.064081295683998,(((((106:3.3299009372278974,((17:2.1907708168848448,((64:1.4321126444389738,91:1.4321126444389738):0.7342540136216242,137:2.166366658060598):0.024404158824246736):0.6927803335519633,((76:1.4321289188929327,90:1.4321289188929327):1.1230264541293031,(121:2.4871139050127202,(32:0.8953503323169327,16:0.8953503323169327):1.5917635726957875):0.0680414680095156):0.32839577741457227):0.4463497867910893):0.546013235066722,80:3.8759141722946193):0.08749136818742453,((93:3.1004563909838665,(((24:2.01032805841432,77:2.01032805841432):0.03026705421489151,152:2.0405951126292114):0.8392929488382466,(8:1.9587115844816476,(88:1.6321299978732622,3:1.6321299978732622):0.32658158660838543):0.9211764769858104):0.22056832951640848):0.27207387324128174,73:3.3725302642251482):0.5908752762568956):1.2020380725167499,(46:4.591278064657617,(146:3.9798371417442513,((127:1.1314859549596499,134:1.1314859549596499):1.3118676182698545,(((12:1.5666193476344215,((122:0.49605630315953303,117:0.49605630315953303):0.8886097088234297,139:1.3846660119829628):0.18195333565145866):0.006596893848959562,147:1.573216241483381):0.3204127289129495,(86:1.393431268450658,130:1.393431268450658):0.5001977019456725):0.5497246028331739):1.5364835685147469):0.6114409229133657):0.5741655483411767):0.3324953942842841,((95:4.714032237691516,(((71:3.3359770742124217,((52:2.8771949757488895,105:2.8771949757488895):0.06583795320087393,(124:1.3192817918425985,(47:0.5005845685979221,148:0.5005845685979221):0.8186972232446764):1.623751137107165):0.3929441452626583):0.08358028484272229,(((82:1.431887717727211,69:1.431887717727211):0.10563575380271106,74:1.537523471529922):1.3889250275959513,4:2.9264484991258732):0.4931088599292708):0.8920447896291757,((108:2.6924836322253225,67:2.6924836322253225):1.3927618031077835,131:4.085245435333106):0.22635671335121366):0.4024300890071961):0.579954283891408,(102:4.160319041565097,(128:0.9475197196266416,15:0.9475197196266416):3.212799321938455):1.1336674800178272):0.203952485700154):2.4225292741786397):0.7408234797080286):0.9411719411122128):0.4644132389184694):1.4709410219014316,((((65:5.443042169621157,(((157:1.5219019186218075,132:1.5219019186218075):1.3116696917214965,(133:1.2860385318275764,158:1.2860385318275764):1.5475330785157275):0.45693811843638565,42:3.2905097287796896):2.1525324408414677):2.299759678156483,(((145:2.4840935989864357,(125:0.609044108428457,38:0.609044108428457):1.8750494905579786):2.2711051695318756,((20:1.2912490303245554,107:1.2912490303245554):0.27087154019118365,(112:0.8415659203965775,((19:0.5635138767021951,41:0.5635138767021951):0.15951326702183222,79:0.7230271437240273):0.1185387766725502):0.7205546501191615):3.1930781980025724):1.9016634564834058,(((((120:0.6306730977200619,97:0.6306730977200619):0.7323404118180534,113:1.3630135095381153):0.9067553926491354,(149:1.1634165437623076,155:1.1634165437623076):1.106352358424943):1.1063471364126696,(119:2.535243753729475,78:2.535243753729475):0.8408722848704451):0.9884986019978115,(5:1.132088972206251,89:1.132088972206251):3.2325256683914807):2.2922475844039853):1.085939622775923):0.5006622299214012,(27:2.8167157711713426,(40:2.3185080076728,154:2.3185080076728):0.49820776349854246):5.426748306527699):1.1211854458414887,(((61:1.896149101499295,60:1.896149101499295):0.0750625870909798,62:1.9712116885902748):3.5488800633936135,(((109:2.1786312129259575,(((123:1.03732440045753,31:1.03732440045753):0.15610455123499434,150:1.1934289516925243):0.8108397499075113,53:2.0042687016000356):0.17436251132592195):1.8869039830977896,((56:1.4205343792669913,101:1.4205343792669913):1.758151515873973,(58:2.7390389779190776,2:2.7390389779190776):0.43964691722188665):0.8868493008827829):0.4298762637532727,(45:4.326041511500413,(((136:2.2904998024684997,6:2.2904998024684997):0.18688430660772903,(66:1.8335636626601186,49:1.8335636626601186):0.6438204464161101):0.4482531760023636,23:2.9256372850785923):1.4004042264218204):0.16936994827660712):1.0246802922068685):3.8445577715566417):2.17316843956133):0.052063770239790585,((151:3.5184457508906344,(57:1.4772409004585159,9:1.4772409004585159):2.0412048504321185):4.250675378181343,(((33:4.038808791398766,35:4.038808791398766):0.9035750321780966,34:4.942383823576862):1.4980052471165504,140:6.440389070693413):1.3287320583785656):3.8207606042696725):1.6275761187437254,((10:6.723189423490296,50:6.723189423490296):4.1429647716029026,110:10.866154195093198):2.3513036569921777):1.7824106399578;
tree new_tree58 = ((((((27:2.346336801630677,(40:2.2126900140883556,154:2.2126900140883556):0.1336467875423213):6.200074234846031,((((145:2.2570456841370916,(125:0.8674340916715148,38:0.8674340916715148):1.389611592465577):1.8810873190335258,((20:0.7493048342171972,107:0.7493048342171972):1.8129479262579289,(((19:1.0284993915933842,41:1.0284993915933842):0.2350183351058699,112:1.263517726699254):0.4921282117452517,79:1.7556459384445058):0.8066068220306202):1.5758802426954914):3.108993374402778,(((((120:0.3793546262005046,97:0.3793546262005046):0.9976450503200716,113:1.376999676520576):0.27861389111930146,(149:0.13023205836404034,155:0.13023205836404034):1.5253815092758372):0.9053642169114995,(5:1.4787441204514065,89:1.4787441204514065):1.0822336640999706):1.8163009694902428,(119:3.4608727172297753,78:3.4608727172297753):0.9164060368118445):2.8698476235317756):1.1340575811548446,(65:6.618642168294921,(((132:2.118567719231751,157:2.118567719231751):1.1262522263725736,(158:0.48419595877834226,133:0.48419595877834226):2.7606239868259825):1.3585617647950206,42:4.603381710399345):2.0152604578955753):1.7625417904333194):0.1652270777484688):3.070692309891557,(((61:0.3827179186227445,60:0.3827179186227445):2.7847192974440445,62:3.167437216066789):4.405078640889732,(((109:3.0893372216364776,(53:2.678699429933474,((150:2.3093555744864593,123:2.3093555744864593):0.19928021996974588,31:2.508635794456205):0.17006363547726888):0.4106377917030035):2.2184682984070374,((56:2.6631170436367295,101:2.6631170436367295):0.7172500356968263,(58:2.1730262501454054,2:2.1730262501454054):1.2073408291881504):1.9274384407099592):1.6690419963642364,(45:6.027709611495319,(23:4.494256475744992,((136:2.8329532133972433,6:2.8329532133972433):1.4750067731771082,(66:3.434237110020391,49:3.434237110020391):0.8737228765539604):0.18629648917064046):1.5334531357503272):0.9491379049124324):0.5956683405487695):4.044587489411745):1.1377059125774789,(((((143:1.2388701834756561,116:1.2388701834756561):1.9536215888530355,(14:1.7319357398359678,7:1.7319357398359678):1.4605560324927238):2.4569714079745357,115:5.649463180303227):1.1619712077598843,(51:4.208661655792045,141:4.208661655792045):2.6027727322710668):4.274163661705601,(((135:4.410418107720157,144:4.410418107720157):0.3649883384601722,(44:3.0920096750782053,39:3.0920096750782053):1.683396771102124):6.056281116844393,(83:10.359151549009564,(((((68:0.15735604601906858,48:0.15735604601906858):0.4080359589250936,75:0.5653920049441622):5.195778078615011,104:5.761170083559174):1.375699155745389,118:7.136869239304563):2.3789719867218153,(((54:6.954063492136068,(13:6.722603169345606,(72:2.2031898627967403,81:2.2031898627967403):4.519413306548866):0.23146032279046125):0.7787704430229851,((((28:5.322482653617446,((29:3.208800047297246,((63:1.7742766292910734,(138:0.9349221040553063,36:0.9349221040553063):0.8393545252357671):1.0795401578016355,11:2.853816787092709):0.3549832602045373):0.8831027245777605,(((129:1.33496646386766,153:1.33496646386766):0.6655798137873954,18:2.0005462776550553):1.862122870150634,30:3.8626691478056894):0.22923362406931735):1.2305798817424396):0.6065887356194093,((87:2.617309133486036,92:2.617309133486036):2.438513985194943,((98:3.8015756552323148,(((((26:1.6684673555098657,((21:0.7060374807550698,(103:0.18364646342020186,55:0.18364646342020186):0.5223910173348679):0.17298237640276037,85:0.8790198571578302):0.7894474983520355):0.44380922309959914,114:2.112276578609465):1.1031873658361477,(96:2.275200615702827,(100:2.1808823870790492,22:2.1808823870790492):0.09431822862377759):0.9402633287427857):0.3137487945835691,156:3.5292127390291816):0.1411350760785952,99:3.670347815107777):0.13122784012453792):0.7476818465333532,84:4.549257501765668):0.506565616915311):0.8732482705558766):0.3596333174861721,((126:3.860252282093574,((70:2.092464614116395,142:2.092464614116395):1.3729489160680401,(59:2.4828688298547728,(94:0.33286766464596784,37:0.33286766464596784):2.150001165208805):0.9825447003296626):0.39483875190913853):1.3892230622871309,((1:1.3041353830349915,43:1.3041353830349915):2.827469041275048,111:4.13160442431004):1.117870920070665):1.039229362342323):0.13727973199345378,25:6.4259844387164815):1.3068494964425712):0.9442536360641638,(((95:5.467952819265456,((((52:3.4141082342983036,((124:2.001607158792018,148:2.001607158792018):1.018753392899224,105:3.020360551691242):0.3937476826070614):0.22769202569629376,71:3.6418002599945973):0.27639005413714113,(69:2.9104197162147156,82:2.9104197162147156):1.0077705979170228):0.9772652154937607,((108:2.6622456207917553,67:2.6622456207917553):1.1856995958667196,(131:3.428414542030894,4:3.428414542030894):0.41953067462758087):1.0475103129670242):0.5724972896399567):1.1070705388848383,(146:6.425624722317756,(46:5.6156645629260264,((((((76:0.4901718493206809,90:0.4901718493206809):2.827365733489481,(((64:0.9178533913783521,91:0.9178533913783521):1.1419227282123714,137:2.0597761195907234):0.5352770757622629,17:2.5950531953529863):0.7224843874571758):0.5725836744163662,(((93:2.6670238223677867,(24:1.5013463550192534,(77:0.7510484992651759,152:0.7510484992651759):0.7502978557540775):1.1656774673485333):0.5576810893929807,(8:2.5070496484444984,(88:2.0456169903131225,3:2.0456169903131225):0.4614326581313759):0.7176552633162689):0.35153967757384974,73:3.576244589334617):0.31387666789191115):0.08429323366071317,(121:2.077860436671591,(32:0.7048752825561826,16:0.7048752825561826):1.3729851541154086):1.8965540542156503):0.5153292915910832,(106:2.46148174076445,(((134:1.0633456283893816,47:1.0633456283893816):0.9355627692242525,127:1.9989083976136341):0.3642824582100772,(147:2.0418481116662957,(((86:0.9461601137266011,130:0.9461601137266011):0.7097872437585453,(122:1.4352230724299866,(139:1.0645578099564228,117:1.0645578099564228):0.3706652624735638):0.22072428505515984):0.17952459667978404,12:1.8354719541649305):0.20637615750136518):0.3213427441574157):0.09829088494073845):2.028262041713875):1.0345101793323694,(74:1.4547064661076912,80:1.4547064661076912):4.069547495703003):0.09141060111533239):0.8099601593917294):0.14939863583253832):0.2408938286999165,(102:2.7752812206670265,(128:0.5310071343568679,15:0.5310071343568679):2.244274086310159):4.040635966183184):1.8611703843730059):0.8387536548031616):0.8433103229831858):0.47253601401515866):0.2539104867439903):1.669211209177032):0.6723031608054288,((151:4.9491927795808,(57:1.0941328198952596,9:1.0941328198952596):3.8550599596855406):4.329809376833186,(((33:3.898075849031607,35:3.898075849031607):1.3222948883851116,34:5.220370737416719):2.3970925957146996,140:7.617463333131418):1.6615388232825676):4.148110263337188):1.2502543717450418,((10:5.444383414577339,50:5.444383414577339):4.43446401238699,110:9.87884742696433):4.798519364531886):3.32945090567318;
[truncated: 6,402,848 more chars]
