# Supplementary material for: Evolutionary history of the Arctic flora
Source: Nat Commun. 2023 Jul 18;14:4021. doi: 10.1038/s41467-023-39555-6 (PMC10354081; doi:10.1038/s41467-023-39555-6)
Supplement: Supplementary file 8 — Source Data [file 41467_2023_39555_MOESM8_ESM.zip › Source Data/Supplementary Figure 29-35/Astragalus/Astragalus_dis.csv]

ID	Name	dis
1	Astragalus_abditus	B
2	Astragalus_acmonotrichus	B
3	Astragalus_aduncus	B
4	Astragalus_agrestis_PAF	AB
5	Astragalus_alaschanus	B
6	Astragalus_algarbiensis	B
7	Astragalus_alpinus_PAF	AB
8	Astragalus_alyssoides	B
9	Astragalus_americanus_PAF	AB
10	Astragalus_annularis	B
11	Astragalus_arpilobus	B
12	Astragalus_asterias	B
13	Astragalus_atricapillus	B
14	Astragalus_australis	B
15	Astragalus_bakaliensis	B
16	Astragalus_barbatus	B
17	Astragalus_beckii	B
18	Astragalus_berytheus	B
19	Astragalus_biovulatus	B
20	Astragalus_biserrula	B
21	Astragalus_bisulcatus	B
22	Astragalus_bodinii_PAF	AB
23	Astragalus_boeticus	B
24	Astragalus_brachyodontus	B
25	Astragalus_brachypetalus	B
26	Astragalus_brandegei	B
27	Astragalus_callichrus	B
28	Astragalus_camptoceras	B
29	Astragalus_campylorhynchus	B
30	Astragalus_campyolotrichus	B
31	Astragalus_canadensis	B
32	Astragalus_capito	B
33	Astragalus_caprinus	B
34	Astragalus_chlorostachys	B
35	Astragalus_christianus	B
36	Astragalus_commixtus	B
37	Astragalus_compactus	B
38	Astragalus_compositus	B
39	Astragalus_contortuplicatus	B
40	Astragalus_cornu_bovis	B
41	Astragalus_coronilla	B
42	Astragalus_crenatus	B
43	Astragalus_daenensis	B
44	Astragalus_dahuricus	B
45	Astragalus_depressus	B
46	Astragalus_dipelta	B
47	Astragalus_duplostrigosus	B
48	Astragalus_duplostrogoosus	B
49	Astragalus_edulis	B
50	Astragalus_epiglottis	B
51	Astragalus_eucosmus_PAF	AB
52	Astragalus_facetus	B
53	Astragalus_falcatus	B
54	Astragalus_filicaulis	B
55	Astragalus_flavus	B
56	Astragalus_fragrans	B
57	Astragalus_frigidus_PAF	AB
58	Astragalus_gaeobotrys	B
59	Astragalus_glaucacanthos	B
60	Astragalus_glychyphyllos	B
61	Astragalus_glycyphylloides	B
62	Astragalus_glycyphyllos	B
63	Astragalus_gracilipes	B
64	Astragalus_griseus	B
65	Astragalus_guttatus	B
66	Astragalus_hamosus	B
67	Astragalus_himalayanus	B
68	Astragalus_hispidulus	B
69	Astragalus_hissaricus	B
70	Astragalus_hymenostegis	B
71	Astragalus_hypoglottis	B
72	Astragalus_incanus	B
73	Astragalus_incertus	B
74	Astragalus_inopinatus_PAF	AB
75	Astragalus_intercedens	B
76	Astragalus_jacobsii	B
77	Astragalus_jodostachys	B
78	Astragalus_kaufmannii	B
79	Astragalus_kerkukiensis	B
80	Astragalus_lasioglottis	B
81	Astragalus_latifolius	B
82	Astragalus_laxmannii_PAF	AB
83	Astragalus_leucocephalus	B
84	Astragalus_linifolius	B
85	Astragalus_lonchocarpus	B
86	Astragalus_longicaulis	B
87	Astragalus_longidentatus	B
88	Astragalus_lunatus	B
89	Astragalus_macropterus	B
90	Astragalus_macrostachys	B
91	Astragalus_macrourus	B
92	Astragalus_mareoticus	B
93	Astragalus_mesogitanus	B
94	Astragalus_microcephalus	B
95	Astragalus_migpo	B
96	Astragalus_monoensis	B
97	Astragalus_norvegicus_PAF	AB
98	Astragalus_nothoxys	B
99	Astragalus_nuttallianus	B
100	Astragalus_nutzotinensis_PAF	AB
101	Astragalus_odoratus	B
102	Astragalus_oncotrichus	B
103	Astragalus_oocalycis	B
104	Astragalus_ophiocarpus	B
105	Astragalus_oreades	B
106	Astragalus_ornithopodioides	B
107	Astragalus_oxyglottis	B
108	Astragalus_oxyodon	B
109	Astragalus_peduncularis	B
110	Astragalus_pelecinus	B
111	Astragalus_penetratus	B
112	Astragalus_persepolitanus	B
113	Astragalus_peterae	B
114	Astragalus_polaris_PAF	AB
115	Astragalus_polycladus	B
116	Astragalus_praeteritus	B
117	Astragalus_pseudosinaicus	B
118	Astragalus_raphaelis	B
119	Astragalus_richardsonii_PAF	AB
120	Astragalus_robbinsii_PAF	AB
121	Astragalus_saganlugensis	B
122	Astragalus_saharae	B
123	Astragalus_schelichovii_PAF	AB
124	Astragalus_schimperi	B
125	Astragalus_schmalhausenii	B
126	Astragalus_sclerocladus	B
127	Astragalus_scorpioides	B
128	Astragalus_scorpiurus	B
129	Astragalus_semitarius	B
130	Astragalus_sesameus	B
131	Astragalus_sesamoides	B
132	Astragalus_siliquosus	B
133	Astragalus_simonii	B
134	Astragalus_sinaicus	B
135	Astragalus_sinicus	B
136	Astragalus_solandri	B
137	Astragalus_spachianus	B
138	Astragalus_stalinskyi	B
139	Astragalus_stella	B
140	Astragalus_stocksii	B
141	Astragalus_strictus	B
142	Astragalus_submitis	B
143	Astragalus_sungpanensis	B
144	Astragalus_sutchuensis	B
145	Astragalus_thlaspi	B
146	Astragalus_tibetanus	B
147	Astragalus_tribuloides	B
148	Astragalus_triradiatus	B
149	Astragalus_tugarinovii	AB
150	Astragalus_uliginosus	B
151	Astragalus_umbellatus_PAF	AB
152	Astragalus_vegetus	B
153	Astragalus_verrucosus	B
154	Astragalus_vicarius	B
155	Astragalus_williamsii_PAF	AB
156	Astragalus_xiphidioides	B
157	Astragalus_yilmazii	B
158	Astragalus_zerdanus	B
