# Supplementary material for: Evolutionary history of the Arctic flora
Source: Nat Commun. 2023 Jul 18;14:4021. doi: 10.1038/s41467-023-39555-6 (PMC10354081; doi:10.1038/s41467-023-39555-6)
Supplement: Supplementary file 8 — Source Data [file 41467_2023_39555_MOESM8_ESM.zip › Source Data/Supplementary Figure 29-35/Braya/Braya.trees.txt]

#NEXUS

Begin taxa;
	Dimensions ntax=17;
	Taxlabels
		Braya_alpina
		Braya_fernaldii
		Braya_glabella
		Braya_humilis
		Braya_linearis
		Braya_longii
		Braya_parvia
		Braya_pilosa
		Braya_rosea
		Braya_scharnhorstii
		Braya_siliquosa
		Braya_thorild_wulffii
		Christolea_crassifolia
		Dilophia_salsa
		Lepidostemon_rosularis
		Metashangrilaia_forrestii
		Shangrilaia_nana
		;
End;

Begin trees;
	Translate
		1 Braya_alpina,
		2 Braya_fernaldii,
		3 Braya_glabella,
		4 Braya_humilis,
		5 Braya_linearis,
		6 Braya_longii,
		7 Braya_parvia,
		8 Braya_pilosa,
		9 Braya_rosea,
		10 Braya_scharnhorstii,
		11 Braya_siliquosa,
		12 Braya_thorild_wulffii,
		13 Christolea_crassifolia,
		14 Dilophia_salsa,
		15 Lepidostemon_rosularis,
		16 Metashangrilaia_forrestii,
		17 Shangrilaia_nana
		;
tree STATE_0 [&lnP=-28352.767870699394,posterior=-28352.767870699394] = [&R] ((13:[&rate=0.5528094181764288]9.852356192072184,14:[&rate=0.0769275084074362]9.852356192072184):[&rate=0.9255632795848909]372.1325063042015,((((6:[&rate=2.724077757304187]14.923792207781053,((9:[&rate=1.8427494363733716]2.923399926287785,10:[&rate=2.222909952582198]2.923399926287785):[&rate=0.0027970714809621017]4.0016068724875735,(8:[&rate=0.027693761695343284]2.972387640819618,11:[&rate=0.01798401196053749]2.972387640819618):[&rate=0.38382893417293834]3.9526191579557404):[&rate=0.13155552102740165]7.998785409005695):[&rate=0.3165481216461648]1.3191741209781913,(1:[&rate=0.7814401449479587]2.86667855927283,7:[&rate=0.2587613835402214]2.86667855927283):[&rate=0.16718099054909139]13.376287769486414):[&rate=0.20930102647795434]16.613177941462233,(3:[&rate=0.001018888013256143]18.775262626189566,(15:[&rate=0.0769275084074362]7.6322456394515115,17:[&rate=4.566825111879182]7.6322456394515115):[&rate=0.13155552102740165]11.143016986738054):[&rate=0.16718099054909139]14.080881644031912):[&rate=1.8427494363733716]172.89891546027573,((16:[&rate=0.2587613835402214]2.8688477516042763,12:[&rate=0.6583756929897759]2.8688477516042763):[&rate=0.010875870230913343]24.41947835781587,(5:[&rate=0.010875870230913343]4.6485301595275645,(2:[&rate=0.01798401196053749]2.127915610840031,4:[&rate=0.3165481216461648]2.127915610840031):[&rate=0.4620091665212499]2.5206145486875338):[&rate=0.3165481216461648]22.639795949892584):[&rate=4.566825111879182]178.46673362107705):[&rate=8.148862799369096E-6]176.2298027657765);
tree STATE_50000 [&lnP=-2837.221859819804,posterior=-2837.221859819804] = [&R] ((14:[&rate=0.0066749350815890965]9.298580871056052,((9:[&rate=9.038420743287958E-4]3.5572741029756845,((6:[&rate=0.0021874737568002857]1.9024677230944158,(((3:[&rate=0.0029840854635969968]0.9886557836601939,(12:[&rate=0.007390717729589005]0.10817944524073718,8:[&rate=0.0033388050219278]0.10817944524073718):[&rate=0.004973497226699742]0.8804763384194567):[&rate=0.002816463386098232]0.4611066333990941,10:[&rate=0.0024954748286905304]1.449762417059288):[&rate=0.005303977152679674]0.3563571389727449,2:[&rate=0.0014246994455166995]1.806119556032033):[&rate=0.005303977152679674]0.09634816706238292):[&rate=9.038420743287958E-4]1.0463826953126618,((((11:[&rate=0.0035284391341742502]0.1468978813467068,5:[&rate=0.0010909797108085814]0.1468978813467068):[&rate=0.003157808367396564]0.2856865795823048,4:[&rate=0.0023402842891275363]0.4325844609290116):[&rate=0.0017341778922564646]0.19101131454968912,1:[&rate=0.003157808367396564]0.6235957754787007):[&rate=0.004167330313200702]0.24657855137281792,7:[&rate=0.005303977152679674]0.8701743268515186):[&rate=0.0024954748286905304]2.078676091555559):[&rate=0.004412076693832415]0.6084236845686068):[&rate=0.005303977152679674]1.4888085567404428,((16:[&rate=0.0037283351813362613]0.37132830781645093,17:[&rate=0.007390717729589005]0.37132830781645093):[&rate=0.002036165877560819]1.6999105026149353,15:[&rate=0.004167330313200702]2.071238810431386):[&rate=0.0017341778922564646]2.974843849284741):[&rate=0.003940473928056414]4.252498211339924):[&rate=0.004973497226699742]0.2564032863279415,13:[&rate=0.0017341778922564646]9.554984157383993);
tree STATE_100000 [&lnP=-2834.963988692835,posterior=-2834.963988692835] = [&R] (((9:[&rate=8.311849636299072E-4]6.797308685461818,(((((12:[&rate=3.318766531457232E-4]0.06330757504318832,8:[&rate=0.0015476437517943553]0.06330757504318832):[&rate=2.738563508139773E-4]1.4639396610302737,(2:[&rate=9.463485315676091E-4]0.7896847332984205,3:[&rate=6.860645530141532E-5]0.7896847332984205):[&rate=0.003343413461979548]0.7375625027750417):[&rate=0.003913624369731248]0.8896187151223449,10:[&rate=0.001214683968597188]2.416865951195807):[&rate=0.0015476437517943553]2.3733576184981695,6:[&rate=9.463485315676091E-4]4.790223569693977):[&rate=0.004695014167643111]0.6145528767644883,((7:[&rate=0.001971708103651067]2.779866126677026,(1:[&rate=0.001073605557084982]1.9847385677744658,(11:[&rate=0.0028981347536610772]1.1542114032781956,5:[&rate=5.456181686583665E-4]1.1542114032781956):[&rate=1.7542599743056503E-4]0.8305271644962702):[&rate=8.311849636299072E-4]0.7951275589025601):[&rate=5.456181686583665E-4]0.26513617469885853,4:[&rate=4.349753832924363E-5]3.0450023013758845):[&rate=0.002535494271407093]2.3597741450825804):[&rate=0.002535494271407093]1.3925322390033532):[&rate=0.00861731357755212]0.9842835164179515,((16:[&rate=0.001073605557084982]1.2142864697778482,17:[&rate=0.003343413461979548]1.2142864697778482):[&rate=0.001971708103651067]1.9634273339019672,15:[&rate=0.0022316153166787142]3.1777138036798154):[&rate=7.267265795939092E-4]4.603878398199955):[&rate=0.001971708103651067]4.852008425266435,(14:[&rate=0.004695014167643111]9.796990105441319,13:[&rate=7.267265795939092E-4]9.796990105441319):[&rate=0.003913624369731248]2.836610521704886);
tree STATE_150000 [&lnP=-2839.214580193596,posterior=-2839.214580193596] = [&R] (((9:[&rate=7.934076621676882E-4]4.191934548520973,(((((2:[&rate=0.0011937189254673827]0.4456314010648707,3:[&rate=3.8561263709244664E-4]0.4456314010648707):[&rate=3.8561263709244664E-4]0.590326263664253,(12:[&rate=4.927295072163933E-4]0.00904327365344787,8:[&rate=0.00200784529337484]0.00904327365344787):[&rate=0.0030099897328363123]1.026914391075676):[&rate=0.004566371856735231]1.3560799657090208,10:[&rate=8.919386007566172E-4]2.3920376304381445):[&rate=0.002294334722767939]1.169069774046306,6:[&rate=0.0011937189254673827]3.5611074044844506):[&rate=0.00200784529337484]0.2714390995660336,((4:[&rate=5.949966925415178E-4]1.1354453994623561,((5:[&rate=9.910939638407416E-4]0.3402868868414761,11:[&rate=0.0024521660586140563]0.3402868868414761):[&rate=0.0030099897328363123]0.22537697482985364,1:[&rate=0.0021467496700122123]0.5656638616713298):[&rate=0.002294334722767939]0.5697815377910264):[&rate=0.0017512216773572788]0.8383311202502293,7:[&rate=0.0021467496700122123]1.9737765197125854):[&rate=0.00200784529337484]1.8587699843378989):[&rate=0.007786902519717018]0.3593880444704891):[&rate=0.002294334722767939]4.134365974084214,((16:[&rate=8.919386007566172E-4]1.5180830581569165,17:[&rate=0.002294334722767939]1.5180830581569165):[&rate=9.910939638407416E-4]3.412352823923478,15:[&rate=0.001405736048505853]4.930435882080395):[&rate=7.934076621676882E-4]3.3958646405247928):[&rate=0.0026222166882476487]3.097326238817235,(14:[&rate=0.007786902519717018]7.5823768189006024,13:[&rate=0.00200784529337484]7.5823768189006024):[&rate=0.004566371856735231]3.84124994252182);
tree STATE_200000 [&lnP=-2845.663841101494,posterior=-2845.663841101494] = [&R] ((((((5:[&rate=0.0010131155987509843]0.1017783754180139,4:[&rate=0.001984360091841978]0.1017783754180139):[&rate=0.001295853853553312]2.594478323954755,((11:[&rate=5.183719999986261E-4]0.37078602309933606,7:[&rate=0.0029104865385030636]0.37078602309933606):[&rate=0.002127037365385282]2.1586496577313437,1:[&rate=7.015938965005622E-4]2.5294356808306797):[&rate=5.183719999986261E-4]0.1668210185420893):[&rate=7.015938965005622E-4]1.475984455153616,((10:[&rate=0.0027413367404598996]2.855799692686709,(3:[&rate=0.0018444272566872403]0.5018471530086706,(12:[&rate=0.0025794606416672766]0.044075768176236485,8:[&rate=0.006087203281128954]0.044075768176236485):[&rate=0.0034759452497388926]0.45777138483243407):[&rate=0.0017064676319931901]2.3539525396780387):[&rate=7.015938965005622E-4]0.47814813367342834,(2:[&rate=5.183719999986261E-4]1.3547805015131746,6:[&rate=0.0011564486203595973]1.3547805015131746):[&rate=0.002127037365385282]1.9791673248469628):[&rate=0.0034759452497388926]0.8382933281662477):[&rate=0.00556104624145494]0.25976855580235636,9:[&rate=0.0017064676319931901]4.4320097103287415):[&rate=0.0022732316180334154]2.1437353455168155,((16:[&rate=0.002127037365385282]1.291639168355781,17:[&rate=0.004455838724183916]1.291639168355781):[&rate=0.0034759452497388926]2.3572425935593495,15:[&rate=0.0022732316180334154]3.6488817619151304):[&rate=0.0015696738352295296]2.9268632939304267):[&rate=0.0029104865385030636]4.6055880196258645,(14:[&rate=0.007804258111889602]7.518424852458526,13:[&rate=0.0022732316180334154]7.518424852458526):[&rate=0.0022732316180334154]3.662908223012895);
tree STATE_250000 [&lnP=-2847.5625556596406,posterior=-2847.5625556596406] = [&R] (((((((1:[&rate=0.0011762885952630341]0.8606896377675507,(4:[&rate=0.0017489538802034214]0.35678116054687115,5:[&rate=0.00339238769968576]0.35678116054687115):[&rate=5.410218383223588E-4]0.5039084772206796):[&rate=0.006210305718161566]0.15057914211788692,7:[&rate=0.005047789824331301]1.0112687798854376):[&rate=0.0013691037258946829]4.988349640291379E-4,11:[&rate=5.410218383223588E-4]1.0117676148494668):[&rate=5.410218383223588E-4]3.623439681823514,((2:[&rate=0.0027333343898824853]1.2160725494164397,6:[&rate=0.0017489538802034214]1.2160725494164397):[&rate=0.002945074539529774]1.4373597586406668,(10:[&rate=7.695528302526229E-4]2.166274338913323,(3:[&rate=0.0041450161745626695]1.0509894546841745,(12:[&rate=0.0038808968804346857]0.05419918495157703,8:[&rate=7.695528302526229E-4]0.05419918495157703):[&rate=0.0019394467771725109]0.9967902697325974):[&rate=0.002327878709481685]1.1152848842291487):[&rate=0.006210305718161566]0.4871579691437833):[&rate=7.695528302526229E-4]1.9817749886158742):[&rate=0.0015593377865848557]0.7280260322313445,9:[&rate=0.0013691037258946829]5.363233328904325):[&rate=0.0017489538802034214]2.9834548397217535,((16:[&rate=0.0017489538802034214]0.1443086816548704,17:[&rate=0.0036306827625019944]0.1443086816548704):[&rate=0.0017489538802034214]2.0434904517430224,15:[&rate=0.0013691037258946829]2.187799133397893):[&rate=0.0011762885952630341]6.158889035228186):[&rate=0.0011762885952630341]4.5111294916749465,(13:[&rate=9.780308226013024E-4]12.344214179832582,14:[&rate=0.005047789824331301]12.344214179832582):[&rate=0.011411102961240021]0.5136034804684435);
tree STATE_300000 [&lnP=-2846.2791161210394,posterior=-2846.2791161210394] = [&R] (((9:[&rate=0.0010059837111526108]5.392690760297776,((6:[&rate=0.0010059837111526108]2.7701006121926377,(((8:[&rate=4.162890451046978E-4]0.09213745901964634,12:[&rate=5.29593545598784E-4]0.09213745901964634):[&rate=0.0023800703178627858]1.791834655599917,(3:[&rate=5.29593545598784E-4]1.2619086388647944,2:[&rate=6.44560808910247E-4]1.2619086388647944):[&rate=5.29593545598784E-4]0.622063475754769):[&rate=0.003018949706660405]0.4893770911561688,10:[&rate=6.44560808910247E-4]2.373349205775732):[&rate=0.006215883111468669]0.39675140641690554):[&rate=7.618979031360522E-4]1.5493942279264759,(7:[&rate=0.004564466509141128]0.858002169875157,((11:[&rate=0.004179512840064688]0.1736643460189047,(5:[&rate=1.9003640720093986E-4]0.027908956062914773,4:[&rate=0.007106519802131652]0.027908956062914773):[&rate=0.0025779599206845138]0.14575538995598994):[&rate=0.001403738573145215]0.2203202943290141,1:[&rate=0.0032675695851066525]0.3939846403479188):[&rate=0.002019618260162483]0.4640175295272382):[&rate=0.002194487479353349]3.4614926702439566):[&rate=0.0010059837111526108]1.0731959201786623):[&rate=0.0038415126562843446]2.7311255857429915,((16:[&rate=3.0366698956040434E-4]2.2195698970316875,17:[&rate=0.002194487479353349]2.2195698970316875):[&rate=0.0038415126562843446]2.0829629364289013,15:[&rate=0.003018949706660405]4.302532833460589):[&rate=0.0010059837111526108]3.8212835125801785):[&rate=0.0010059837111526108]5.223280463515232,(13:[&rate=5.29593545598784E-4]7.934493496122827,14:[&rate=0.007106519802131652]7.934493496122827):[&rate=0.005547770397845546]5.412603313433173);
tree STATE_350000 [&lnP=-2838.9423289345714,posterior=-2838.9423289345714] = [&R] ((14:[&rate=0.0049566869070538705]9.579008710063789,13:[&rate=0.001778403944259413]9.579008710063789):[&rate=0.001778403944259413]2.311824405022593,((9:[&rate=0.0011205882072582395]3.92025592368043,(((6:[&rate=0.001033132786237267]2.7468571157880155,2:[&rate=0.0012978242284314152]2.7468571157880155):[&rate=0.0038829044845485913]0.17580965015810301,(10:[&rate=0.0013886290929896392]2.392197301801492,((8:[&rate=0.0011205882072582395]0.08391244202673565,12:[&rate=0.0022426021045300532]0.08391244202673565):[&rate=0.0016758581500671765]1.5004824620827357,3:[&rate=9.456904921272265E-4]1.5843949041094714):[&rate=0.0049566869070538705]0.8078023976920208):[&rate=0.0028595515838803686]0.5304694641446264):[&rate=7.678717621772349E-4]0.4983132715287457,((11:[&rate=0.0021164628987649626]0.4039849623274239,7:[&rate=0.0030577157280185538]0.4039849623274239):[&rate=0.0022426021045300532]1.323857626077696,(4:[&rate=4.7315547478140045E-4]0.9920726264574395,(5:[&rate=0.0016758581500671765]0.6809238063561273,1:[&rate=0.0023777229405615476]0.6809238063561273):[&rate=3.5312411228976263E-4]0.3111488201013123):[&rate=0.0012086434073317164]0.7357699619476803):[&rate=0.001778403944259413]1.6931374490697444):[&rate=0.001997809882555833]0.49927588620556573):[&rate=0.001481553766827282]4.477982299262933,((16:[&rate=0.0013886290929896392]1.9173127284159373,17:[&rate=0.001481553766827282]1.9173127284159373):[&rate=7.678717621772349E-4]4.794466875562911,15:[&rate=9.456904921272265E-4]6.711779603978848):[&rate=0.0012978242284314152]1.6864586189645143):[&rate=0.0022426021045300532]3.4925948921430194);
tree STATE_400000 [&lnP=-2837.3583181741787,posterior=-2837.3583181741787] = [&R] (14:[&rate=0.004257110398018303]10.94827501946561,(((9:[&rate=0.0013463734493956829]3.019904320920686,((6:[&rate=0.002651229286591237]1.8471766901535807,(10:[&rate=0.0028414426322806432]1.3252378170616608,((8:[&rate=0.0016491419713701512]0.04945678980294227,12:[&rate=0.0011969748663076749]0.04945678980294227):[&rate=0.002651229286591237]0.9703587194901506,(3:[&rate=0.006935947886553396]0.214853915017308,2:[&rate=0.0016491419713701512]0.214853915017308):[&rate=0.0022947295975687693]0.804961594275785):[&rate=0.0018043030729237154]0.3054223077685678):[&rate=0.002126267079517139]0.5219388730919199):[&rate=0.004257110398018303]0.12605836194558795,(7:[&rate=0.0030413649920395256]1.326304678449799,((1:[&rate=0.005297905085044861]0.4205475770622129,4:[&rate=0.0011969748663076749]0.4205475770622129):[&rate=0.003975878143170674]0.0766478938621864,(11:[&rate=0.003252594139406894]0.12500774405982404,5:[&rate=0.003975878143170674]0.12500774405982404):[&rate=5.796029243922002E-4]0.37218772686457524):[&rate=0.002651229286591237]0.8291092075253996):[&rate=0.003975878143170674]0.6469303736493697):[&rate=0.003975878143170674]1.0466692688215173):[&rate=0.004257110398018303]1.442447738549821,((16:[&rate=7.415762613602073E-4]1.8214032664865076,17:[&rate=0.0034770624317509184]1.8214032664865076):[&rate=0.004565996427767215]0.4969019931061234,15:[&rate=0.0028414426322806432]2.318305259592631):[&rate=5.796029243922002E-4]2.144046799877876):[&rate=0.006277936608182187]3.387232345703919,13:[&rate=0.0016491419713701512]7.849584405174426):[&rate=0.0018043030729237154]3.0986906142911845);
tree STATE_450000 [&lnP=-2837.2910093238306,posterior=-2837.2910093238306] = [&R] ((13:[&rate=0.001228906558581506]7.7121971243855,14:[&rate=0.006248156640010253]7.7121971243855):[&rate=0.006248156640010253]2.8072409510773033,((9:[&rate=6.139673241334302E-4]6.114807558548093,(((2:[&rate=1.0116950230035222E-4]1.4059377254759025,6:[&rate=0.0010239958551745826]1.4059377254759025):[&rate=5.760268894409679E-5]1.5547472906988935,(((8:[&rate=0.0011227663870113488]0.15492518490805549,12:[&rate=0.00160424525953019]0.15492518490805549):[&rate=0.0028843478277938766]0.49973079169350254,3:[&rate=0.0032667430962616986]0.654655976601558):[&rate=0.001921756623364494]0.5452948630964825,10:[&rate=0.0014680512066171719]1.1999508396980405):[&rate=0.0014680512066171719]1.7607341764767555):[&rate=6.86715003629395E-4]2.0853697322771354,((5:[&rate=4.1722175935879786E-4]2.0399184736812668,(11:[&rate=0.00160424525953019]0.8319769198238272,(1:[&rate=0.0021104683414416474]0.7057802028661195,4:[&rate=1.962565799134989E-4]0.7057802028661195):[&rate=4.1722175935879786E-4]0.12619671695770762):[&rate=5.760268894409679E-5]1.2079415538574396):[&rate=0.0021104683414416474]2.3586575659806552,7:[&rate=1.0116950230035222E-4]4.398576039661922):[&rate=6.86715003629395E-4]0.6474787087900093):[&rate=0.001921756623364494]1.0687528100961616):[&rate=0.0021104683414416474]2.5613363886696208,((17:[&rate=0.0017544439087058912]0.832647322930109,16:[&rate=0.001228906558581506]0.832647322930109):[&rate=6.139673241334302E-4]3.967626965633756,15:[&rate=0.00160424525953019]4.800274288563865):[&rate=9.316882435595665E-4]3.8758696586538486):[&rate=0.0017544439087058912]1.8432941282450894);
tree STATE_500000 [&lnP=-2839.776277650587,posterior=-2839.776277650587] = [&R] (14:[&rate=0.006060493669704576]10.039460173541359,(((9:[&rate=0.002884112140671222]5.033503178303562,(((((2:[&rate=0.0024845834675247393]0.30568664270171775,3:[&rate=0.004114984419723301]0.30568664270171775):[&rate=0.003099767104911201]0.8025800751844905,(8:[&rate=0.001299031347133924]0.3826576459740275,12:[&rate=0.001614767000377155]0.3826576459740275):[&rate=9.914568648038925E-4]0.7256090719121807):[&rate=0.0033282689118885925]1.1784472653681455,10:[&rate=0.0021186201190934177]2.2867139832543537):[&rate=0.00229797439172677]1.0285381935407067,6:[&rate=9.914568648038925E-4]3.3152521767950605):[&rate=0.001455425081988808]1.5852818833539342,(11:[&rate=0.002884112140671222]0.7030410597035426,(7:[&rate=0.003099767104911201]0.44867600456327766,(4:[&rate=1.5474229473133396E-4]0.4033334185379009,(1:[&rate=0.005138278917181772]0.15920954834966447,5:[&rate=0.002679542733741942]0.15920954834966447):[&rate=0.002884112140671222]0.24412387018823642):[&rate=0.00229797439172677]0.045342586025376774):[&rate=0.0019455479548611454]0.2543650551402649):[&rate=0.0019455479548611454]4.197493000445452):[&rate=0.0017778730300894235]0.13296911815456713):[&rate=0.012869889014931886]0.4843574867324625,((17:[&rate=0.006060493669704576]0.22927404292875914,16:[&rate=0.0011447105241016741]0.22927404292875914):[&rate=0.005565869186201049]0.5278881331106602,15:[&rate=0.00664914820739707]0.7571621760394193):[&rate=8.380130245614596E-4]4.760698488996605):[&rate=0.00737926142159821]3.39690756366831,13:[&rate=0.0011447105241016741]8.914768228704334):[&rate=0.004114984419723301]1.124691944837025);
tree STATE_550000 [&lnP=-2845.015447328172,posterior=-2845.015447328172] = [&R] (((9:[&rate=5.02120134913114E-4]6.516131037408051,(((7:[&rate=4.253814381082779E-4]1.459318844135626,11:[&rate=2.1362968282330477E-4]1.459318844135626):[&rate=8.461957947141938E-4]0.6406385345923997,((5:[&rate=0.0010454445892047817]0.28533339672927266,4:[&rate=0.0010454445892047817]0.28533339672927266):[&rate=0.0018105599706837916]0.32127701057929675,1:[&rate=0.0023486019361971372]0.6066104073085694):[&rate=0.0016599735431408716]1.4933469714194563):[&rate=0.0013900824436443486]2.002431441862689,((10:[&rate=0.001268152742507175]2.7336905258311313,(3:[&rate=0.0013900824436443486]0.9237532346084274,((8:[&rate=9.431867031570333E-4]0.32845144327918846,12:[&rate=0.001268152742507175]0.32845144327918846):[&rate=0.003423538377046388]0.3134253802660137,2:[&rate=5.822815106899937E-4]0.6418768235452021):[&rate=8.461957947141938E-4]0.28187641106322525):[&rate=9.431867031570333E-4]1.8099372912227039):[&rate=0.0013900824436443486]0.562068113192641,6:[&rate=8.660675607427422E-5]3.2957586390237723):[&rate=9.431867031570333E-4]0.8066301815669426):[&rate=0.0016599735431408716]2.4137422168173366):[&rate=0.004314716342037937]2.9168132492778227,((17:[&rate=0.0023486019361971372]1.5070306246759444,16:[&rate=3.5183852354289094E-4]1.5070306246759444):[&rate=0.0016599735431408716]1.7519513541144713,15:[&rate=8.461957947141938E-4]3.2589819787904157):[&rate=2.813034421381734E-4]6.173962307895458):[&rate=0.001973870257290169]0.6467468303411525,(13:[&rate=8.461957947141938E-4]6.092377314867274,14:[&rate=0.008163063189241919]6.092377314867274):[&rate=0.008163063189241919]3.9873138021597523);
tree STATE_600000 [&lnP=-2837.2795951897288,posterior=-2837.2795951897288] = [&R] (((9:[&rate=0.0011509031620952574]5.414100407215302,((7:[&rate=1.9731326348265254E-4]2.360592763203512,((11:[&rate=7.370043774996551E-4]0.41805947260315285,1:[&rate=0.003555923161116318]0.41805947260315285):[&rate=0.0021549076178070605]0.11832729872614184,(5:[&rate=0.0014606343542032216]0.11699726371333836,4:[&rate=0.003555923161116318]0.11699726371333836):[&rate=0.002741270851640446]0.41938950761595634):[&rate=0.0019064307859183336]1.8242059918742173):[&rate=0.00202790070909482]1.6175391008113116,((2:[&rate=3.7208499058190883E-4]0.7545013572893975,6:[&rate=0.0029158091521048744]0.7545013572893975):[&rate=0.0014606343542032216]0.9174251480042841,(((8:[&rate=8.433436258119294E-4]0.47548508037755055,12:[&rate=7.370043774996551E-4]0.47548508037755055):[&rate=0.00310667396881525]0.2962686449310158,3:[&rate=0.002741270851640446]0.7717537253085663):[&rate=0.005848211559399476]0.39350769165879307,10:[&rate=0.0021549076178070605]1.1652614169673594):[&rate=7.370043774996551E-4]0.5066650883263222):[&rate=0.002741270851640446]2.306205358721142):[&rate=0.0019064307859183336]1.4359685432004783):[&rate=0.0021549076178070605]3.7244329168034698,((17:[&rate=0.0033180578733857024]0.899771299381101,16:[&rate=0.0014606343542032216]0.899771299381101):[&rate=0.005848211559399476]0.7407391461202543,15:[&rate=0.002741270851640446]1.6405104455013553):[&rate=1.9731326348265254E-4]7.498022878517416):[&rate=0.005848211559399476]1.6808832250839973,(13:[&rate=0.00202790070909482]6.640428576159889,14:[&rate=0.0074696060086858465]6.640428576159889):[&rate=0.00310667396881525]4.17898797294288);
tree STATE_650000 [&lnP=-2847.0589730127813,posterior=-2847.0589730127813] = [&R] ((14:[&rate=0.00577879032016649]10.216792196459098,13:[&rate=0.001089894119358189]10.216792196459098):[&rate=6.939482744457294E-4]1.4643208681625186,((9:[&rate=8.816814867599753E-4]6.170645277848524,((7:[&rate=0.001089894119358189]2.8902636775696093,(11:[&rate=0.00577879032016649]1.3808816683135907,(1:[&rate=8.816814867599753E-4]0.5225027288420926,(4:[&rate=0.0036362481684824003]0.4410676747543056,5:[&rate=8.816814867599753E-4]0.4410676747543056):[&rate=0.0013192400336239187]0.081435054087787):[&rate=6.939482744457294E-4]0.8583789394714981):[&rate=0.0013192400336239187]1.5093820092560186):[&rate=0.01331546640203779]0.18803324941243504,((((3:[&rate=6.447586771310288E-5]0.5871113367670051,2:[&rate=0.0015706562138204391]0.5871113367670051):[&rate=0.004098178609307192]0.8838362291444488,(8:[&rate=0.001089894119358189]0.32939160283500935,12:[&rate=0.001089894119358189]0.32939160283500935):[&rate=8.816814867599753E-4]1.1415559630764447):[&rate=0.006464786050089213]0.1736546835083117,10:[&rate=0.0024712182442532724]1.6446022494197656):[&rate=5.263353307768378E-4]1.17785696307932,6:[&rate=0.001089894119358189]2.8224592124990857):[&rate=0.01331546640203779]0.25583771448295867):[&rate=8.816814867599753E-4]3.0923483508664797):[&rate=0.001089894119358189]2.8624402316027497,((17:[&rate=5.263353307768378E-4]1.4987922309780608,16:[&rate=6.939482744457294E-4]1.4987922309780608):[&rate=3.7881939702167744E-4]3.6526083391074753,15:[&rate=0.0015706562138204391]5.151400570085536):[&rate=0.002826562992173167]3.881684939365738):[&rate=0.00910025721364946]2.6480275551703425);
tree STATE_700000 [&lnP=-2842.1737823250114,posterior=-2842.1737823250114] = [&R] ((13:[&rate=0.002081514370306386]7.702524734743105,14:[&rate=0.005431277677832776]7.702524734743105):[&rate=0.0014764834650705632]7.3499958875139315,((9:[&rate=0.0012279792121139693]6.259601682451268,(((11:[&rate=0.0018565994033506183]2.2643610630409103,(4:[&rate=0.0016574424581105099]0.7485389610169848,(1:[&rate=0.003742895361026227]0.4900678008274276,5:[&rate=9.95389464808291E-4]0.4900678008274276):[&rate=0.0013084489314671049]0.2584711601895572):[&rate=3.225570900184209E-4]1.5158221020239255):[&rate=0.001565055892010479]0.3055122001644701,7:[&rate=9.95389464808291E-4]2.5698732632053805):[&rate=9.95389464808291E-4]2.5066073590733184,((10:[&rate=0.0018565994033506183]1.9088192299966265,((8:[&rate=0.0018565994033506183]0.175607590547266,12:[&rate=0.0026656817133786097]0.175607590547266):[&rate=0.0023441383320376595]0.6824009992223328,(2:[&rate=0.0018565994033506183]0.6888781282230969,3:[&rate=9.193198605914835E-4]0.6888781282230969):[&rate=0.003090531645891618]0.1691304615465019):[&rate=0.0024956008278981118]1.0508106402270276):[&rate=0.0022070949662497197]1.7625428009163264,6:[&rate=9.193198605914835E-4]3.671362030912953):[&rate=0.0014764834650705632]1.405118591365746):[&rate=0.002081514370306386]1.183121060172569):[&rate=0.0016574424581105099]3.229977090582394,((17:[&rate=0.0010718843510523946]4.1529392894157,16:[&rate=9.193198605914835E-4]4.1529392894157):[&rate=0.001754344570945495]2.740722089663798,15:[&rate=0.0010718843510523946]6.893661379079498):[&rate=0.0019652297100065073]2.5959173939541635):[&rate=0.001149268538478913]5.562941849223375);
tree STATE_750000 [&lnP=-2833.000462632056,posterior=-2833.000462632056] = [&R] ((14:[&rate=0.013249301499060069]3.531206642420054,13:[&rate=0.0020414717064908467]3.531206642420054):[&rate=0.00244992019516987]5.292085050323692,((15:[&rate=0.0016810045235871522]4.647455671326436,(17:[&rate=0.004547495345862203]1.851761357761023,16:[&rate=1.3668709047788284E-4]1.851761357761023):[&rate=0.0018559263981077392]2.795694313565413):[&rate=0.004147989813909988]1.302818225050797,(9:[&rate=6.79860106712523E-4]4.803875784435963,(((11:[&rate=0.0018559263981077392]0.5839288974017073,(5:[&rate=9.32694673207904E-4]0.02486170467648242,4:[&rate=4.482052639797584E-4]0.02486170467648242):[&rate=2.3578079211324394E-4]0.5590671927252249):[&rate=0.0013588167697300595]0.4789779157442505,(1:[&rate=0.002238946052649975]0.8421823074371823,7:[&rate=0.0018559263981077392]0.8421823074371823):[&rate=1.3668709047788284E-4]0.22072450570877555):[&rate=0.002238946052649975]1.5179906630757902,((((8:[&rate=0.006181911015473144]0.0972709463059492,12:[&rate=8.034604896467204E-4]0.0972709463059492):[&rate=0.00553920348281574]0.4377664072518092,(2:[&rate=0.004147989813909988]0.3939129070406719,3:[&rate=4.310398956480168E-5]0.3939129070406719):[&rate=0.004147989813909988]0.1411244465170865):[&rate=0.006987771916014043]0.546294716797681,10:[&rate=0.0018559263981077392]1.0813320703554394):[&rate=0.005004775282863303]0.7528155885964143,6:[&rate=0.0020414717064908467]1.8341476589518537):[&rate=0.0026763053331055123]0.7467498172698943):[&rate=0.0013588167697300595]2.222978308214215):[&rate=0.00553920348281574]1.14639811194127):[&rate=0.002920457600312065]2.873017796366513);
tree STATE_800000 [&lnP=-2838.4283326981713,posterior=-2838.4283326981713] = [&R] (14:[&rate=0.0034075893739892093]12.307929779604832,((((17:[&rate=0.002542861015162492]0.6882897510716331,16:[&rate=0.0022843034943031255]0.6882897510716331):[&rate=0.004637259019730754]0.6511283457697953,15:[&rate=0.002542861015162492]1.3394180968414284):[&rate=0.0010324051321234087]3.972369043718996,(9:[&rate=0.0016408916856274314]3.389118412945836,(((11:[&rate=0.0034075893739892093]0.3315710582563175,((4:[&rate=0.007017954530596813]0.06660818607645672,5:[&rate=0.0019023326738690203]0.06660818607645672):[&rate=5.262647147201277E-4]0.1565967375237581,1:[&rate=0.002029965772253974]0.22320492360021482):[&rate=0.0022843034943031255]0.10836613465610268):[&rate=0.0019023326738690203]0.5477469143983297,7:[&rate=0.0012053343758213853]0.8793179726546472):[&rate=0.0013602069091374937]1.9412981022402975,(6:[&rate=0.0034075893739892093]1.4730674415204033,(((3:[&rate=0.002156997172941769]1.0095445544693349,2:[&rate=0.002542861015162492]1.0095445544693349):[&rate=0.00415358532116194]0.041575624197384364,(8:[&rate=0.003945594336960218]0.11393141582843115,12:[&rate=0.00415358532116194]0.11393141582843115):[&rate=0.0016408916856274314]0.9371887628382881):[&rate=0.004927959337294867]0.1471438360849331,10:[&rate=0.002156997172941769]1.1982640147516523):[&rate=0.0026756065967238245]0.2748034267687509):[&rate=0.0017730689674189425]1.3475486333745414):[&rate=0.002542861015162492]0.5685023380508913):[&rate=0.0034075893739892093]1.9226687276145884):[&rate=0.0037538962303499453]3.378619138515111,13:[&rate=0.0013602069091374937]8.690406279075535):[&rate=0.0030972505411945668]3.6175235005292965);
tree STATE_850000 [&lnP=-2830.5537833021117,posterior=-2830.5537833021117] = [&R] ((((17:[&rate=0.0022641541118376316]0.4193534798901976,16:[&rate=0.002713676193732926]0.4193534798901976):[&rate=4.885617265495556E-4]4.42402268490952,15:[&rate=0.001015312467394817]4.843376164799718):[&rate=0.0015570079711775698]2.560320261582717,(9:[&rate=0.0018845525962745083]3.0872839338732256,((7:[&rate=0.001715107676709055]1.4371038188082146,((1:[&rate=7.876821025683601E-4]0.8719594161657508,5:[&rate=0.0029731426059278927]0.8719594161657508):[&rate=0.006492233113033391]0.0992025762382982,(4:[&rate=6.826991433375879E-4]0.673988219056653,11:[&rate=0.0024787010111747363]0.673988219056653):[&rate=2.5718125016847962E-5]0.29717377334739603):[&rate=0.002713676193732926]0.4659418264041656):[&rate=0.0024787010111747363]1.5093115131289676,((10:[&rate=0.0029731426059278927]1.4477465884766194,((3:[&rate=0.004403391691859997]0.4821432636445037,(8:[&rate=0.0012699016462566035]0.07569354342501557,12:[&rate=2.5718125016847962E-5]0.07569354342501557):[&rate=0.0024787010111747363]0.40644972021948816):[&rate=0.0022641541118376316]0.19408057094892378,2:[&rate=0.0020669188478545106]0.6762238345934275):[&rate=0.004403391691859997]0.7715227538831919):[&rate=0.010803855087884943]0.10774270012898879,6:[&rate=0.001015312467394817]1.5554892886056082):[&rate=0.00113893455118402]1.390926043331574):[&rate=0.007855483522377278]0.14086860193604345):[&rate=0.0024787010111747363]4.31641249250921):[&rate=0.0018845525962745083]3.376111690785386,(14:[&rate=0.006492233113033391]7.1580492327114875,13:[&rate=0.0012699016462566035]7.1580492327114875):[&rate=0.0029731426059278927]3.6217588844563338);
tree STATE_900000 [&lnP=-2848.1735407224096,posterior=-2848.1735407224096] = [&R] ((14:[&rate=0.00482516847104431]9.62813087894423,13:[&rate=0.0017360820852604872]9.62813087894423):[&rate=2.3442807456159872E-4]0.5102357013534391,(((17:[&rate=0.0059810038591586]0.29545855764225815,16:[&rate=0.007067019090537386]0.29545855764225815):[&rate=0.0022619445755874914]0.4379247593225253,15:[&rate=0.004512292938802419]0.7333833169647834):[&rate=0.0012262603312208499]3.9977889653040037,(9:[&rate=0.0012262603312208499]3.5728329771009277,(((2:[&rate=8.76517230423035E-4]0.8266278456648719,6:[&rate=0.00422420726175994]0.8266278456648719):[&rate=0.0015658286621941203]0.499266089988327,(((8:[&rate=0.0026345661513930392]0.2808494260126661,12:[&rate=0.013210596634920422]0.2808494260126661):[&rate=0.008756265269477457]0.18406953041252194,3:[&rate=0.006477801645839584]0.46491895642518805):[&rate=0.002083181270480491]0.42694706967816204,10:[&rate=0.0037062284497342375]0.8918660261033501):[&rate=0.007067019090537386]0.4340279095498488):[&rate=0.0012262603312208499]1.8230343680994963,((11:[&rate=0.0022619445755874914]1.2189925305689766,7:[&rate=6.89988093534965E-4]1.2189925305689766):[&rate=0.0017360820852604872]0.5256158302717424,(5:[&rate=8.76517230423035E-4]1.6407694744507137,(4:[&rate=8.76517230423035E-4]0.8732357553385305,1:[&rate=6.89988093534965E-4]0.8732357553385305):[&rate=0.0026345661513930392]0.7675337191121833):[&rate=0.013210596634920422]0.10383888639000527):[&rate=0.0051685129201674476]1.4043199429119761):[&rate=0.010191598414960042]0.42390467334823256):[&rate=0.0019082042432268704]1.1583393051678592):[&rate=0.0026345661513930392]5.407194298028882);
tree STATE_950000 [&lnP=-2841.5288468316176,posterior=-2841.5288468316176] = [&R] (13:[&rate=6.984286602675654E-4]14.778688573493387,(((9:[&rate=0.0010119470338373947]4.834091865987985,((6:[&rate=0.0013029237503507025]3.241121746656869,(((8:[&rate=0.005402529057111403]0.25761646115677467,12:[&rate=4.4018595664909214E-4]0.25761646115677467):[&rate=0.0016979131659560932]0.6485521722844703,3:[&rate=0.0028219059724847325]0.906168633441245):[&rate=0.005402529057111403]0.12282562213419645,(2:[&rate=8.081409547231768E-4]0.9305614227207346,10:[&rate=0.0025204328981884155]0.9305614227207346):[&rate=0.003918830001589906]0.09843283285470683):[&rate=0.0026654529988501176]2.2121274910814277):[&rate=0.0018018457901096785]0.3134006482956795,(7:[&rate=0.001206527766710976]1.9369699572234718,(11:[&rate=0.0031807809357859516]0.9353682349991255,((5:[&rate=0.003918830001589906]0.25778621711079713,4:[&rate=9.118846901207683E-4]0.25778621711079713):[&rate=9.118846901207683E-4]0.13808453695677658,1:[&rate=0.002020080737844234]0.3958707540675737):[&rate=5.787129202651E-4]0.5394974809315518):[&rate=0.0015966149311895245]1.0016017222243463):[&rate=0.0019090142837990673]1.6175524377290766):[&rate=0.0031807809357859516]1.2795694710354368):[&rate=0.0031807809357859516]2.0781541971129975,(15:[&rate=0.0025204328981884155]2.2178545943020826,(17:[&rate=0.005402529057111403]1.190278350028036,16:[&rate=0.001109808776344823]1.190278350028036):[&rate=0.0022570276120563006]1.0275762442740466):[&rate=0.0013029237503507025]4.6943914687989):[&rate=0.004268309275945805]4.452160986103487,14:[&rate=0.005402529057111403]11.36440704920447):[&rate=0.0029924665618842436]3.414281524288917);
tree STATE_1000000 [&lnP=-2832.089749080468,posterior=-2832.089749080468] = [&R] ((13:[&rate=0.0016705124943295216]7.888026076253476,((9:[&rate=9.529826371139E-4]4.415800762034383,(((10:[&rate=0.0022139190745961413]0.8349291787082236,(3:[&rate=0.0010817662327372948]0.4576305955693107,(8:[&rate=2.0459757622478479E-4]0.2126582425392422,12:[&rate=7.13478283837229E-4]0.2126582425392422):[&rate=0.004562833761740271]0.24497235303006848):[&rate=0.007390910770900001]0.3772985831389129):[&rate=0.0010817662327372948]0.6886302362002832,(6:[&rate=0.00505559045617258]0.6424308098770372,2:[&rate=0.003447384019562692]0.6424308098770372):[&rate=3.9381451925295436E-4]0.8811286050314696):[&rate=0.00414150185807524]0.8783324614222208,((1:[&rate=0.007390910770900001]0.14642289057623473,((4:[&rate=3.609759481747932E-5]0.09387778866868976,11:[&rate=0.006392680768885834]0.09387778866868976):[&rate=0.00414150185807524]0.022451487372632764,5:[&rate=3.609759481747932E-5]0.11632927604132252):[&rate=0.0018400796406742458]0.030093614534912203):[&rate=0.0018400796406742458]1.0042046049662519,7:[&rate=0.0010817662327372948]1.1506274955424867):[&rate=0.00136002174696656]1.2512643807882409):[&rate=0.0016705124943295216]2.0139088857036556):[&rate=0.0026453618817561682]1.8682845135246122,(15:[&rate=4.954647081500621E-4]4.513785310809019,(17:[&rate=0.00505559045617258]1.2319584470321057,16:[&rate=9.529826371139E-4]1.2319584470321057):[&rate=0.0018400796406742458]3.2818268637769132):[&rate=0.0015108288700493074]1.7702999647499764):[&rate=0.01218646392068259]1.603940800694481):[&rate=0.01218646392068259]1.9243325755282328,14:[&rate=0.004562833761740271]9.81235865178171);
tree STATE_1050000 [&lnP=-2845.423725607499,posterior=-2845.423725607499] = [&R] ((((9:[&rate=0.001688668954851147]4.063548924704088,((7:[&rate=0.003581837254827554]1.6979378303590635,(11:[&rate=0.002304789518843572]1.468394879263416,((5:[&rate=0.001688668954851147]0.5373456118350174,4:[&rate=0.0011588335995018624]0.5373456118350174):[&rate=0.0013654517906831196]0.39057088953126884,1:[&rate=0.001688668954851147]0.9279165013662862):[&rate=0.005109404243488563]0.5404783778971298):[&rate=0.003342170526860895]0.22954295109564749):[&rate=0.001688668954851147]1.699851637928835,((((8:[&rate=5.100521395216153E-4]0.08118006534345706,12:[&rate=0.0010563414658688324]0.08118006534345706):[&rate=0.001578383459875897]0.8290986555169788,3:[&rate=0.003857171101405795]0.9102787208604359):[&rate=0.0010563414658688324]1.6070765042341713,10:[&rate=0.001578383459875897]2.517355225094607):[&rate=0.0018023009025048815]0.6040866046794542,(2:[&rate=5.100521395216153E-4]0.6627946245574394,6:[&rate=0.003857171101405795]0.6627946245574394):[&rate=6.300953433480043E-4]2.458647205216622):[&rate=0.0075254446402497855]0.27634763851383726):[&rate=0.0027610297362239155]0.6657594564161897):[&rate=0.003342170526860895]1.7479671534008618,(15:[&rate=7.419414584060877E-4]5.237118642191069,(17:[&rate=0.0021702673504514175]1.3695179696208535,16:[&rate=0.0019199371646799023]1.3695179696208535):[&rate=8.490435647218187E-4]3.8676006725702154):[&rate=0.003129188072156689]0.5743974359138813):[&rate=0.0075254446402497855]2.8789582598625616,13:[&rate=0.0013654517906831196]8.690474337967512):[&rate=0.0018023009025048815]6.515003377230833,14:[&rate=0.003342170526860895]15.205477715198345);
tree STATE_1100000 [&lnP=-2841.2826170091275,posterior=-2841.2826170091275] = [&R] (((9:[&rate=0.001238786028319192]5.99025494756388,((6:[&rate=0.0018858785045782387]3.1995822036945505,(10:[&rate=0.0011046450159629122]2.42354147137893,((3:[&rate=0.004823521801151126]0.5188830117424871,2:[&rate=0.001238786028319192]0.5188830117424871):[&rate=3.8087162971465875E-4]1.008700714876929,(8:[&rate=0.00309509424822913]0.03643136547577758,12:[&rate=3.0314095025366886E-4]0.03643136547577758):[&rate=3.0314095025366886E-4]1.4911523611436386):[&rate=0.003430470145349887]0.8959577447595137):[&rate=0.0027995841561385096]0.7760407323156207):[&rate=0.0055198439757631656]0.03140637363148713,((((5:[&rate=8.623215605406296E-4]1.2909591542895902,1:[&rate=0.001382747274470783]1.2909591542895902):[&rate=5.542219810829723E-4]0.33203205777378697,4:[&rate=0.0011046450159629122]1.6229912120633772):[&rate=3.0314095025366886E-4]0.14821932462101062,11:[&rate=7.527538599208281E-4]1.7712105366843878):[&rate=0.0020829336862181282]0.7941525958488851,7:[&rate=8.623215605406296E-4]2.565363132533273):[&rate=0.006460560790104459]0.6656254447927648):[&rate=0.0018858785045782387]2.7592663702378424):[&rate=0.001238786028319192]3.901012104888933,(15:[&rate=0.00309509424822913]3.1944809548257864,(17:[&rate=0.0018858785045782387]2.4811114252280704,16:[&rate=0.0015376349989465205]2.4811114252280704):[&rate=0.0018858785045782387]0.713369529597716):[&rate=5.542219810829723E-4]6.696786097627026):[&rate=7.527538599208281E-4]0.8364633260405956,(13:[&rate=0.002535985999389179]6.6959616155062625,14:[&rate=0.006460560790104459]6.6959616155062625):[&rate=0.003817121669240902]4.031768762987146);
tree STATE_1150000 [&lnP=-2838.7460283498594,posterior=-2838.7460283498594] = [&R] ((((9:[&rate=0.0015151379655697489]3.707754023173098,(((11:[&rate=0.001253217073098976]1.9379067173968425,((1:[&rate=0.010264251899491709]0.16713839748484435,5:[&rate=0.00246292381765273]0.16713839748484435):[&rate=0.0010083737108023832]0.5477507343029876,4:[&rate=0.0013817417192318123]0.714889131787832):[&rate=4.4011173193553554E-4]1.2230175856090106):[&rate=0.0016540779895797529]0.8802496825886694,7:[&rate=0.0011289521176479848]2.818156399985512):[&rate=0.010264251899491709]0.09667405090652714,(6:[&rate=0.002656163268026914]2.5195442146106464,((2:[&rate=0.0039123139398476205]0.892838234897731,(3:[&rate=8.909268217378486E-4]0.8670106952335588,(8:[&rate=0.00246292381765273]0.09520946014049339,12:[&rate=8.471961423616948E-5]0.09520946014049339):[&rate=0.006527761234590617]0.7718012350930654):[&rate=0.006527761234590617]0.025827539664172172):[&rate=0.004659521592608087]0.9073281624621504,10:[&rate=0.001253217073098976]1.8001663973598814):[&rate=0.0016540779895797529]0.719377817250765):[&rate=0.0010083737108023832]0.3952862362813927):[&rate=0.0039123139398476205]0.792923572281059):[&rate=0.002656163268026914]1.4879803520744201,(15:[&rate=0.0019517180503774228]2.4977908350082854,(17:[&rate=5.514569988203628E-4]0.6431307194692906,16:[&rate=0.0011289521176479848]0.6431307194692906):[&rate=0.0015151379655697489]1.8546601155389948):[&rate=0.00246292381765273]2.697943540239233):[&rate=0.0033358513671615554]4.281688363386335,13:[&rate=0.0011289521176479848]9.477422738633853):[&rate=0.0036079636352565722]0.6776106483437658,14:[&rate=0.005138661968719381]10.15503338697762);
tree STATE_1200000 [&lnP=-2834.943989536043,posterior=-2834.943989536043] = [&R] ((14:[&rate=0.005289686203777761]8.280865400861556,13:[&rate=0.001257872218933175]8.280865400861556):[&rate=0.0011305641496167816]2.5707777641872678,((9:[&rate=0.002505508700902399]3.443676025332568,((((5:[&rate=8.874320495446977E-4]0.1861220458084195,4:[&rate=0.005912363974646721]0.1861220458084195):[&rate=0.0016698842557234495]0.1949616235794842,1:[&rate=0.0015268763771983593]0.3810836693879037):[&rate=6.559055337765591E-4]1.21432974743418,(7:[&rate=0.0015268763771983593]0.7643591502050263,11:[&rate=4.30855488085558E-4]0.7643591502050263):[&rate=0.005289686203777761]0.8310542666170574):[&rate=0.004789752301824464]0.7747919814594337,((((8:[&rate=0.0023184354445889644]0.09394627501597207,12:[&rate=0.005912363974646721]0.09394627501597207):[&rate=0.0036943292033020146]0.5885612342169044,(2:[&rate=0.004789752301824464]0.3718742712586307,3:[&rate=0.004371359478696745]0.3718742712586307):[&rate=2.0317784967701792E-4]0.3106332379742458):[&rate=0.004371359478696745]0.685742977809874,10:[&rate=0.0027057455149258197]1.3682504870427505):[&rate=0.0023184354445889644]0.7628216900695948,6:[&rate=0.0013897687080309045]2.1310721771123453):[&rate=0.004789752301824464]0.23913322116917213):[&rate=0.0021427051478820846]1.0734706270510506):[&rate=0.0023184354445889644]3.588791400260261,(15:[&rate=0.007991050653249942]1.838823313032193,(17:[&rate=0.0015268763771983593]0.9268236007725085,16:[&rate=0.0015268763771983593]0.9268236007725085):[&rate=0.004371359478696745]0.9119997122596845):[&rate=0.0011305641496167816]5.193644112560636):[&rate=0.004789752301824464]3.8191757394559946);
tree STATE_1250000 [&lnP=-2837.149260493536,posterior=-2837.149260493536] = [&R] ((13:[&rate=0.0015503733965819596]9.05161042299987,14:[&rate=0.0059980121635786554]9.05161042299987):[&rate=3.9245032677704447E-4]0.3118939897687252,((9:[&rate=0.0010718203284615277]4.983722426219492,(((11:[&rate=7.352686039364092E-4]2.8753238715760836,7:[&rate=5.099305199358667E-4]2.8753238715760836):[&rate=1.1937568537818554E-4]0.4197263729808882,((5:[&rate=9.585812132370197E-4]0.012315347313870517,4:[&rate=1.1937568537818554E-4]0.012315347313870517):[&rate=1.1937568537818554E-4]2.6156702119716475,1:[&rate=0.0011870204279627414]2.627985559285518):[&rate=0.004789891375148051]0.6670646852714537):[&rate=0.007029746376739655]0.5828744582187118,((6:[&rate=9.585812132370197E-4]1.8820790506549196,2:[&rate=0.002418899712625528]1.8820790506549196):[&rate=8.466500896660643E-4]1.464587719355866,((3:[&rate=0.0037128049260389804]0.6209400712252885,(8:[&rate=0.0011870204279627414]0.449759083309699,12:[&rate=0.00225514237649945]0.449759083309699):[&rate=0.004017845382492417]0.1711809879155895):[&rate=0.0019536500013413883]1.3499127799574122,10:[&rate=9.585812132370197E-4]1.9708528511827008):[&rate=0.0015503733965819596]1.375813918828085):[&rate=0.0029819106673235366]0.5312579327648979):[&rate=0.0032016303446114752]1.1057977234438083):[&rate=0.0034433948531444]1.9434364166769926,(15:[&rate=7.352686039364092E-4]5.956904212994795,(17:[&rate=0.0034433948531444]1.123798828171718,16:[&rate=0.0015503733965819596]1.123798828171718):[&rate=0.0010718203284615277]4.833105384823077):[&rate=0.0015503733965819596]0.9702546299016896):[&rate=0.007029746376739655]2.4363455698721106);
tree STATE_1300000 [&lnP=-2835.3593331156885,posterior=-2835.3593331156885] = [&R] ((13:[&rate=0.0010761416606260496]10.715705577668437,14:[&rate=0.0056185887259123084]10.715705577668437):[&rate=4.956516680666835E-4]1.8277467613054839,((9:[&rate=0.0010761416606260496]4.394180535919397,((7:[&rate=9.580403678892447E-4]1.9346643991134789,(((1:[&rate=0.002162788659320696]0.5457466500397706,4:[&rate=2.5121637816844856E-4]0.5457466500397706):[&rate=0.002162788659320696]0.29045571070385645,11:[&rate=0.0020065728921372017]0.8362023607436271):[&rate=2.5121637816844856E-4]0.30286428796770015,5:[&rate=7.265826638794848E-4]1.1390666487113272):[&rate=0.003341446781262872]0.7955977504021516):[&rate=0.005055368481947051]0.2670762445450787,((((8:[&rate=0.0015791496262982272]0.01064520902353085,12:[&rate=0.003891693660027045]0.01064520902353085):[&rate=0.007487376757132831]0.31928087016877943,(3:[&rate=8.417608111691877E-4]0.12324149852496011,2:[&rate=0.0031054454926599012]0.12324149852496011):[&rate=0.009865226233033294]0.20668458066735015):[&rate=0.0031054454926599012]1.5192214298760618,10:[&rate=0.0018578503675611003]1.849147509068372):[&rate=0.0015791496262982272]0.2389112795276931,6:[&rate=0.002889049966811232]2.088058788596065):[&rate=0.002688915337538398]0.11368185506249251):[&rate=0.0018578503675611003]2.1924398922608397):[&rate=0.001196700778183379]4.063096498418637,(15:[&rate=6.11618183029344E-4]5.158754263234538,(17:[&rate=0.0056185887259123084]0.861871639320657,16:[&rate=7.265826638794848E-4]0.861871639320657):[&rate=0.0017156549959875748]4.2968826239138815):[&rate=7.265826638794848E-4]3.298522771103496):[&rate=0.0056185887259123084]4.086175304635887);
tree STATE_1350000 [&lnP=-2839.9458280313884,posterior=-2839.9458280313884] = [&R] ((13:[&rate=0.001408987638361712]10.715881923338133,14:[&rate=0.0056767661749934075]10.715881923338133):[&rate=0.003914070998818696]4.9429245270342665,((9:[&rate=3.4872882290435634E-4]7.433404512020358,(((((4:[&rate=4.879037779586998E-4]0.08704010691762841,5:[&rate=0.002307133947376705]0.08704010691762841):[&rate=9.587551330577335E-4]0.35857580421523094,11:[&rate=0.0029760724067032997]0.44561591113285937):[&rate=0.0010703678591571382]0.05592571941214464,1:[&rate=0.004230394048227268]0.501541630545004):[&rate=0.0010703678591571382]1.379223369833297,7:[&rate=0.002458886727191125]1.880765000378301):[&rate=0.0017673461467991693]5.011364783309793,(6:[&rate=0.0011821143719787795]4.894216842344478,(((3:[&rate=0.0020258109532185022]1.228827389258276,(8:[&rate=0.0015254139671042088]0.21537747738405785,12:[&rate=8.463321667802516E-4]0.21537747738405785):[&rate=0.002163151934465272]1.0134499118742182):[&rate=6.134138793159604E-4]0.3205060413269709,2:[&rate=8.463321667802516E-4]1.5493334305852469):[&rate=0.0012947631999185583]2.0328002899018456,10:[&rate=8.463321667802516E-4]3.5821337204870924):[&rate=0.0020258109532185022]1.3120831218573854):[&rate=6.134138793159604E-4]1.9979129413436167):[&rate=0.003914070998818696]0.5412747283322634):[&rate=0.0056767661749934075]1.142426747221906,(15:[&rate=0.0017673461467991693]4.015428201225491,(17:[&rate=0.004230394048227268]0.6499752112634755,16:[&rate=0.001408987638361712]0.6499752112634755):[&rate=0.0012947631999185583]3.365452989962016):[&rate=0.0010703678591571382]4.560403058016773):[&rate=0.0012947631999185583]7.082975191130135);
tree STATE_1400000 [&lnP=-2841.050289441233,posterior=-2841.050289441233] = [&R] ((((15:[&rate=0.002142881227357751]3.6913458712416,(17:[&rate=9.68499267046911E-4]2.5845053548514265,16:[&rate=7.868041183213138E-4]2.5845053548514265):[&rate=0.0012635073638639482]1.1068405163901733):[&rate=8.764554512845805E-4]3.800947169730464,(9:[&rate=0.0018526923177770987]5.139707699943704,((((11:[&rate=0.003773885555590793]0.5256570323015383,7:[&rate=0.004198829100905303]0.5256570323015383):[&rate=6.99107478953185E-4]0.27902807242477745,(1:[&rate=0.0026785067923665107]0.24783441493045477,5:[&rate=3.5747514507583454E-4]0.24783441493045477):[&rate=6.129067044011566E-4]0.5568506897958609):[&rate=6.99107478953185E-4]0.019647205539199186,4:[&rate=0.0013698134362518026]0.8243323102655149):[&rate=0.0017215932275888028]3.8435780667244988,((10:[&rate=0.0031447332943875896]1.9554001247833732,((3:[&rate=0.0024828882829614]1.0453889703481658,(8:[&rate=0.0024828882829614]0.13171255482153288,12:[&rate=0.0015980670048649688]0.13171255482153288):[&rate=8.764554512845805E-4]0.9136764155266329):[&rate=0.0047627844100183]0.7338696348294589,2:[&rate=6.129067044011566E-4]1.7792586051776247):[&rate=0.0034317825914697425]0.17614151960574853):[&rate=0.0010633758929528552]0.9872887386193099,6:[&rate=0.0018526923177770987]2.942688863402683):[&rate=9.68499267046911E-4]1.7252215135873303):[&rate=0.002142881227357751]0.4717973229536909):[&rate=0.0034317825914697425]2.3525853410283597):[&rate=0.0031447332943875896]3.5399760762401487,13:[&rate=8.764554512845805E-4]11.032269117212213):[&rate=0.002142881227357751]0.3098283557208106,14:[&rate=0.004198829100905303]11.342097472933023);
tree STATE_1450000 [&lnP=-2839.94581058017,posterior=-2839.94581058017] = [&R] ((14:[&rate=0.006705945063270811]9.768543900773944,13:[&rate=0.0014239998083819003]9.768543900773944):[&rate=0.002332609551509666]4.015238089087241,((15:[&rate=0.001762764580784153]6.161913497760127,(17:[&rate=0.0010395113814661513]2.9609810538008294,16:[&rate=3.7224745303332296E-4]2.9609810538008294):[&rate=0.0011303148426786789]3.200932443959297):[&rate=0.0031834239726163003]3.1989220909268603,(9:[&rate=0.0010395113814661513]7.17601840831258,((11:[&rate=6.992270644879149E-4]2.1506674623483155,(7:[&rate=0.0013220179542763866]1.4971872721877044,(1:[&rate=0.0025086025551600945]0.6718166266562536,(4:[&rate=0.0011303148426786789]0.4611122957260235,5:[&rate=0.0020257750970192356]0.4611122957260235):[&rate=0.001762764580784153]0.2107043309302301):[&rate=0.001762764580784153]0.8253706455314508):[&rate=0.0014239998083819003]0.6534801901606111):[&rate=0.0012243137082678167]3.5506996080471067,(6:[&rate=0.0015309156393580948]4.29424037038521,((10:[&rate=8.656530691751132E-4]3.3609306537179195,((8:[&rate=0.005118763153910657]0.13254525045547544,12:[&rate=4.550220760422526E-4]0.13254525045547544):[&rate=0.0020257750970192356]0.4646230918780125,3:[&rate=0.0021726580280331162]0.5971683423334879):[&rate=0.0011303148426786789]2.763762311384432):[&rate=0.003488683208924123]0.350225961696061,2:[&rate=9.514371968974412E-4]3.7111566154139806):[&rate=0.003488683208924123]0.5830837549712293):[&rate=0.0018897214795107222]1.4071267000102123):[&rate=0.0020257750970192356]1.474651337917158):[&rate=0.0025086025551600945]2.1848171803744068):[&rate=0.0038670255707852104]4.4229464011741975);
tree STATE_1500000 [&lnP=-2840.946121081868,posterior=-2840.946121081868] = [&R] ((13:[&rate=7.880282834877082E-4]8.171972100937802,14:[&rate=0.007325713903621484]8.171972100937802):[&rate=0.001121997181415301]2.7983630238512696,((9:[&rate=0.0017978511907810607]4.37375053164539,((6:[&rate=7.880282834877082E-4]3.6142991331310603,((10:[&rate=0.0032325653799154296]1.1946914786146436,2:[&rate=0.0023135558134183705]1.1946914786146436):[&rate=0.00124352513486078]1.0144086241684929,(3:[&rate=0.0032325653799154296]1.3102910325724337,(8:[&rate=7.880282834877082E-4]0.08863339014906928,12:[&rate=0.002729753161671348]0.08863339014906928):[&rate=0.0017978511907810607]1.2216576424233645):[&rate=0.0023135558134183705]0.8988090702107028):[&rate=0.001121997181415301]1.4051990303479238):[&rate=0.001371108242350098]0.29788060441772846,((1:[&rate=0.00426440630350909]0.7574929138174846,((7:[&rate=6.853280306619628E-4]0.2918054756221304,4:[&rate=3.0724966387479536E-4]0.2918054756221304):[&rate=8.947500352457644E-4]0.11840536401413249,5:[&rate=8.947500352457644E-4]0.41021083963626287):[&rate=5.86262242058569E-4]0.34728207418122176):[&rate=0.001121997181415301]1.2799838863151451,11:[&rate=3.975870925086246E-4]2.0374768001326298):[&rate=0.0021293708912394817]1.874702937416159):[&rate=0.0016473734928248416]0.4615707940966014):[&rate=0.002729753161671348]3.6381331712911766,(15:[&rate=0.0019580469687342813]2.865360022939637,(17:[&rate=0.007325713903621484]0.8664967784320029,16:[&rate=3.975870925086246E-4]0.8664967784320029):[&rate=0.0017978511907810607]1.9988632445076342):[&rate=6.853280306619628E-4]5.14652367999693):[&rate=0.007325713903621484]2.958451421852505);
tree STATE_1550000 [&lnP=-2844.964575226828,posterior=-2844.964575226828] = [&R] (((9:[&rate=7.204016978032853E-4]7.032512509322887,(((6:[&rate=0.001138239792427643]0.5538935948164043,2:[&rate=7.204016978032853E-4]0.5538935948164043):[&rate=9.564354590680877E-4]4.457184042554388,(10:[&rate=9.564354590680877E-4]4.551549053022778,((8:[&rate=0.0035845199148504658]0.024940389796690277,12:[&rate=0.0017302137449149951]0.024940389796690277):[&rate=9.564354590680877E-4]3.449201234516901,3:[&rate=2.81834890473038E-4]3.4741416243135914):[&rate=0.0027698651951472367]1.0774074287091864):[&rate=0.00429110465550191]0.459528584348015):[&rate=0.005807819518287609]0.6182216921415256,((((5:[&rate=2.5585006021807964E-5]1.7044451455358836,4:[&rate=4.54780777569685E-4]1.7044451455358836):[&rate=9.564354590680877E-4]0.06901144436736861,11:[&rate=0.0024912056538493005]1.7734565899032522):[&rate=5.817406205553321E-4]0.6467248697631616,1:[&rate=8.734433367935234E-4]2.4201814596664137):[&rate=0.0027698651951472367]1.0433497696283482,7:[&rate=6.494582648946227E-4]3.463531229294762):[&rate=0.0015904275547226822]2.1657681002175564):[&rate=0.003118433776974821]1.4032131798105683):[&rate=0.0018853791177349908]2.41974724601055,(15:[&rate=0.0024912056538493005]3.477196201118466,(17:[&rate=0.0027698651951472367]2.387716421179357,16:[&rate=7.204016978032853E-4]2.387716421179357):[&rate=0.003118433776974821]1.0894797799391092):[&rate=0.0013464640982913435]5.97506355421497):[&rate=0.0018853791177349908]2.916884263820828,(13:[&rate=0.0012385641045549014]10.631881537652124,14:[&rate=0.005807819518287609]10.631881537652124):[&rate=0.0013464640982913435]1.7372624815021407);
tree STATE_1600000 [&lnP=-2836.2828479316904,posterior=-2836.2828479316904] = [&R] ((14:[&rate=0.009779070497412393]6.475326875233054,13:[&rate=0.0021931042399739513]6.475326875233054):[&rate=0.001363777132343898]5.672855605272116,((9:[&rate=0.0015017143747004314]5.597585992084709,((7:[&rate=0.003956458129101615]1.0078516860907651,(11:[&rate=7.596977933356934E-4]0.5297669267490543,(5:[&rate=0.0035204817319634267]0.15303720077409486,(1:[&rate=0.0047835634112018775]0.14762759060974118,4:[&rate=0.003956458129101615]0.14762759060974118):[&rate=9.253027972591178E-4]0.005409610164353679):[&rate=0.0023378370259050196]0.37672972597495946):[&rate=0.0020515813709372655]0.4780847593417108):[&rate=0.001078054715060888]3.088788156344476,(6:[&rate=7.596977933356934E-4]3.5182311998147595,((3:[&rate=0.001363777132343898]0.36383182373845496,(8:[&rate=0.0020515813709372655]0.08494893622603143,12:[&rate=0.0021931042399739513]0.08494893622603143):[&rate=0.0067281644819733024]0.2788828875124235):[&rate=0.006059926585773496]0.6323214998661713,(2:[&rate=0.003956458129101615]0.4065017080804925,10:[&rate=0.00555026156303046]0.4065017080804925):[&rate=5.698676382567443E-4]0.5896516155241338):[&rate=9.253027972591178E-4]2.5220778762101332):[&rate=0.001078054715060888]0.5784086426204817):[&rate=0.0015017143747004314]1.5009461496494678):[&rate=0.0047835634112018775]2.6490263046524225,((17:[&rate=0.0037300670150813174]0.7960419972052829,16:[&rate=0.0019124923877641394]0.7960419972052829):[&rate=0.0031405250274485793]1.3415443347550435,15:[&rate=0.0021931042399739513]2.1375863319603265):[&rate=3.165774163925433E-4]6.109025964776805):[&rate=0.0020515813709372655]3.9015701837680385);
tree STATE_1650000 [&lnP=-2833.678011487504,posterior=-2833.678011487504] = [&R] ((13:[&rate=0.001331292795808354]8.410598420769876,14:[&rate=0.005622932220424793]8.410598420769876):[&rate=0.007592372715013848]2.427645185094857,((9:[&rate=0.0011685764484833017]2.671152468624473,((((5:[&rate=4.749142588267314E-4]0.03775128603192032,4:[&rate=0.002896044403883649]0.03775128603192032):[&rate=0.001483472364147636]0.13802549988223062,1:[&rate=0.003551266369899301]0.17577678591415094):[&rate=0.00260234997387543]0.46487879748482697,(11:[&rate=0.0017701473657149253]0.5604906506409433,7:[&rate=0.006089115979588319]0.5604906506409433):[&rate=0.00320938156683569]0.0801649327580346):[&rate=0.00162894478571363]1.594564626458311,(6:[&rate=0.0030497603206732964]1.673400248400229,((2:[&rate=0.0027472117076679597]0.811447243389124,((8:[&rate=0.006089115979588319]0.026468350274090436,12:[&rate=0.005622932220424793]0.026468350274090436):[&rate=0.0039342333372350945]0.6465872050634037,3:[&rate=0.002896044403883649]0.6730555553374942):[&rate=0.00524159854976364]0.13839168805162982):[&rate=0.004916780310918954]0.3956713537053098,10:[&rate=0.003736614436950291]1.2071185970944338):[&rate=0.0020461717151527845]0.46628165130579524):[&rate=0.00320938156683569]0.5618199614570598):[&rate=0.005622932220424793]0.43593225876718433):[&rate=0.0019087906948780464]5.6365701608716865,((17:[&rate=0.002896044403883649]0.9753511620887102,16:[&rate=7.756260511512077E-4]0.9753511620887102):[&rate=0.0039342333372350945]0.8848929669873974,15:[&rate=0.003736614436950291]1.8602441290761076):[&rate=7.756260511512077E-4]6.447478500420052):[&rate=0.003551266369899301]2.5305209763685728);
tree STATE_1700000 [&lnP=-2834.139569427858,posterior=-2834.139569427858] = [&R] (((9:[&rate=6.168905312429892E-4]6.963952098577058,((7:[&rate=1.8654362521980692E-4]4.498983836568664,(11:[&rate=4.18968171664162E-4]1.9603206793919943,(1:[&rate=0.0012850057971779232]1.549402671959035,(4:[&rate=7.295288595157111E-4]0.01553986681186902,5:[&rate=0.007931592359967297]0.01553986681186902):[&rate=1.2623869182959763E-4]1.533862805147166):[&rate=0.0023011045774662133]0.41091800743295925):[&rate=4.18968171664162E-4]2.5386631571766696):[&rate=0.0057872381027352215]0.397481098011057,((2:[&rate=0.0012850057971779232]2.337320475483534,6:[&rate=0.0016390463887577561]2.337320475483534):[&rate=6.168905312429892E-4]1.031841964179093,(((8:[&rate=0.0031929247701859057]0.0894107693326279,12:[&rate=0.0011287796314505092]0.0894107693326279):[&rate=0.014043769766979157]0.4336725384133252,3:[&rate=0.006695733685821535]0.5230833077459531):[&rate=0.007931592359967297]0.3125856126979789,10:[&rate=0.004486681041034985]0.835668920443932):[&rate=0.0011287796314505092]2.5334935192186947):[&rate=0.0014546133450365165]1.5273024949170941):[&rate=0.0011287796314505092]2.0674871639973373):[&rate=0.0031929247701859057]3.0087369914135813,((17:[&rate=0.003992056961716311]0.9342152696381928,16:[&rate=0.0025672285603597013]0.9342152696381928):[&rate=5.135004071424296E-4]7.712571080343327,15:[&rate=5.135004071424296E-4]8.64678634998152):[&rate=0.0016390463887577561]1.32590274000912):[&rate=0.003992056961716311]2.5124010525007314,(14:[&rate=0.009841311775630619]6.308249714013138,13:[&rate=0.0023011045774662133]6.308249714013138):[&rate=6.168905312429892E-4]6.176840428478233);
tree STATE_1750000 [&lnP=-2836.7651165745297,posterior=-2836.7651165745297] = [&R] ((13:[&rate=0.0015625239790962237]10.895414896753945,14:[&rate=0.0043102652994671045]10.895414896753945):[&rate=0.002507334999467228]2.847430290345331,((9:[&rate=8.515660830579495E-4]3.820944521474439,((((3:[&rate=0.0018586568224983446]0.7079296566169979,(2:[&rate=0.003285210628134935]0.4188932228230062,(8:[&rate=3.846791919043669E-4]0.03768975118897131,12:[&rate=0.004633582886575351]0.03768975118897131):[&rate=0.003754839776763074]0.38120347163403484):[&rate=0.001276750876825729]0.28903643379399174):[&rate=0.007357087673572723]0.2871165024014005,10:[&rate=0.003285210628134935]0.9950461590183984):[&rate=0.004019558553156749]0.7024495933418781,6:[&rate=0.001708907563752247]1.6974957523602765):[&rate=0.003754839776763074]0.28188136075934045,((11:[&rate=0.0015625239790962237]1.3553010408406516,(1:[&rate=0.007357087673572723]0.3133370711781036,(4:[&rate=0.0018586568224983446]0.09540139676840932,5:[&rate=5.517948034262532E-4]0.09540139676840932):[&rate=0.0021713543298587283]0.2179356744096943):[&rate=0.0011356611066201984]1.041963969662548):[&rate=0.005920824318598046]0.2526580236670062,7:[&rate=0.001276750876825729]1.6079590645076578):[&rate=0.003754839776763074]0.37141804861195915):[&rate=0.0018586568224983446]1.8415674083548221):[&rate=0.007357087673572723]2.2576202971362567,((17:[&rate=0.004998946563063752]0.7356462271309182,16:[&rate=0.002507334999467228]0.7356462271309182):[&rate=0.0011356611066201984]1.0663363697587354,15:[&rate=0.006539649764823727]1.8019825968896535):[&rate=8.515660830579495E-4]4.276582221721043):[&rate=0.0018586568224983446]7.66428036848858);
tree STATE_1800000 [&lnP=-2835.250750320741,posterior=-2835.250750320741] = [&R] (((15:[&rate=0.0013383748996922355]4.151722383785753,(17:[&rate=4.5917764964633457E-4]1.6582991249048484,16:[&rate=0.002298991648900566]1.6582991249048484):[&rate=9.704636892896587E-4]2.493423258880904):[&rate=0.0019352131416000675]2.31758307242308,(9:[&rate=0.0010870354473050026]4.15876120941826,(((1:[&rate=0.0039026801854048034]0.29655538111613156,(5:[&rate=5.531598334588449E-4]0.1482023996481102,4:[&rate=8.592222476873676E-4]0.1482023996481102):[&rate=0.0016186116518892282]0.14835298146802137):[&rate=4.5917764964633457E-4]0.7147948976773754,(7:[&rate=0.0035516452732648027]0.13766610955954173,11:[&rate=0.0014744746582900055]0.13766610955954173):[&rate=0.0010870354473050026]0.8736841692339652):[&rate=0.0013383748996922355]1.7899042862720511,(6:[&rate=9.704636892896587E-4]2.371220224991152,((((8:[&rate=0.002503403238176667]0.06225414891845757,12:[&rate=1.9749885175858358E-4]0.06225414891845757):[&rate=0.00624741438090372]0.3694273568835589,3:[&rate=0.00297187256573558]0.4316815058020165):[&rate=0.004804899146419132]0.43456752077738503,2:[&rate=0.0014744746582900055]0.8662490265794015):[&rate=0.002298991648900566]0.36987234372724476,10:[&rate=0.0039026801854048034]1.2361213703066463):[&rate=0.0019352131416000675]1.1350988546845058):[&rate=0.0019352131416000675]0.430034340074406):[&rate=0.0035516452732648027]1.3575066443527017):[&rate=0.0013383748996922355]2.310544246790573):[&rate=0.0017717895034324509]5.61523289284694,(13:[&rate=0.0035516452732648027]6.193569650841409,14:[&rate=0.007501316284847968]6.193569650841409):[&rate=0.0014744746582900055]5.890968698214364);
tree STATE_1850000 [&lnP=-2842.3732542124803,posterior=-2842.3732542124803] = [&R] (((15:[&rate=6.689217944332208E-4]3.7442353309900906,(17:[&rate=0.002843926639352424]0.5808629850837596,16:[&rate=0.0025855401941635684]0.5808629850837596):[&rate=0.0013850020390319467]3.163372345906331):[&rate=9.286230552681828E-4]4.665573039467549,(9:[&rate=0.0012999998462585429]6.07964321369818,((7:[&rate=0.001142359173273951]1.7011870813772259,(1:[&rate=0.001786602823398855]0.9671882752547856,((4:[&rate=3.4879704647257994E-4]0.21137251049563774,11:[&rate=0.002843926639352424]0.21137251049563774):[&rate=0.0016745516063370448]0.7378111052914242,5:[&rate=6.061077585009576E-4]0.949183615787062):[&rate=7.3221104726721E-4]0.01800465946772356):[&rate=6.689217944332208E-4]0.7339988061224403):[&rate=0.0016745516063370448]3.3847505148109,(((((8:[&rate=5.433324722805085E-4]0.2694595260380834,12:[&rate=7.3221104726721E-4]0.2694595260380834):[&rate=0.003691645699157519]1.0309411788451999,3:[&rate=0.00204563297066133]1.3004007048832833):[&rate=0.003691645699157519]0.1790809722709461,2:[&rate=9.974445093490533E-4]1.4794816771542294):[&rate=0.001786602823398855]0.6252945149665883,10:[&rate=0.0012193296174549425]2.1047761921208177):[&rate=0.0015712215732943955]2.306099029790976,6:[&rate=0.001142359173273951]4.410875221911794):[&rate=0.0031843310220416392]0.6750623742763322):[&rate=9.974445093490533E-4]0.993705617510054):[&rate=0.0025855401941635684]2.3301651567594597):[&rate=0.003691645699157519]4.4761532697572886,(14:[&rate=0.004755575821159291]10.24756572139127,13:[&rate=0.0015712215732943955]10.24756572139127):[&rate=1.0021277075729438E-4]2.638395918823658);
tree STATE_1900000 [&lnP=-2832.251129850193,posterior=-2832.251129850193] = [&R] (((15:[&rate=0.001646498958083189]5.439721771991463,(17:[&rate=0.002449458353188]1.7601485389601823,16:[&rate=4.905336633597814E-4]1.7601485389601823):[&rate=0.002098488006871615]3.679573233031281):[&rate=0.0012571697805292986]1.867718077312989,(9:[&rate=0.0013813559687296012]3.9218739773456415,((7:[&rate=2.8735831928040526E-4]1.8293369586978123,((5:[&rate=2.8735831928040526E-4]1.572013334350869,1:[&rate=0.002268003779546963]1.572013334350869):[&rate=0.0019392600837578977]0.04058424045475495,(11:[&rate=0.0019392600837578977]0.508684498774913,4:[&rate=1.8327456387139351E-4]0.508684498774913):[&rate=7.133108003230675E-5]1.103913076030711):[&rate=0.0072409612737718825]0.21673938389218828):[&rate=0.004791656015046908]1.275417110510722,(6:[&rate=0.0012571697805292986]2.1831618737176637,((3:[&rate=0.003345439546819175]0.4155445209756432,(8:[&rate=0.0036325603821213146]0.02662145860440886,12:[&rate=0.0030889598717074246]0.02662145860440886):[&rate=0.005356190875116467]0.38892306237123436):[&rate=0.00610763670109915]0.4981379688224874,(10:[&rate=0.0030889598717074246]0.6604015660346773,2:[&rate=4.905336633597814E-4]0.6604015660346773):[&rate=3.8911222058117474E-4]0.25328092376345335):[&rate=0.0019392600837578977]1.269479383919533):[&rate=0.0012571697805292986]0.9215921954908706):[&rate=0.0036325603821213146]0.8171199081371072):[&rate=0.002268003779546963]3.3855658719588106):[&rate=0.0011377147933404762]6.571315960599281,(14:[&rate=0.009656906347836542]5.821380126645394,13:[&rate=0.0030889598717074246]5.821380126645394):[&rate=0.0013813559687296012]8.05737568325834);
tree STATE_1950000 [&lnP=-2839.44960682328,posterior=-2839.44960682328] = [&R] (((15:[&rate=6.144121635478072E-4]7.952538271241332,(17:[&rate=0.0011188858996672279]0.6161299416783244,16:[&rate=0.0030240146716378207]0.6161299416783244):[&rate=0.0010225223796454755]7.336408329563008):[&rate=0.0010225223796454755]1.8907409452174484,(((2:[&rate=7.448103933937576E-5]5.265766865672162,(6:[&rate=8.46152103876874E-4]4.4142371401056515,((3:[&rate=0.0014503776865140013]2.982976545405073,(8:[&rate=0.0030240146716378207]0.07223171656324393,12:[&rate=9.318211742788758E-4]0.07223171656324393):[&rate=6.144121635478072E-4]2.910744828841829):[&rate=0.0022373082455447884]0.3934125928810972,10:[&rate=0.0011188858996672279]3.37638913828617):[&rate=0.0015788494300899038]1.0378480018194813):[&rate=5.442865469725338E-4]0.8515297255665102):[&rate=0.0022373082455447884]1.8065896155219665,(7:[&rate=6.878666698393681E-4]1.8626934179858676,((11:[&rate=0.0015788494300899038]0.7183528816655036,1:[&rate=0.002457710927556755]0.7183528816655036):[&rate=0.0015788494300899038]0.45176978652598687,(5:[&rate=3.5114851334649494E-4]0.07116932907127659,4:[&rate=0.0010225223796454755]0.07116932907127659):[&rate=6.878666698393681E-4]1.098953339120214):[&rate=0.0034110024808016192]0.6925707497943772):[&rate=8.46152103876874E-4]5.209663063208261):[&rate=0.002714987929370344]0.7174603985296288,9:[&rate=5.442865469725338E-4]7.789816879723757):[&rate=0.0039290798344439075]2.0534623367350235):[&rate=0.006406760750807963]1.8888839744024448,(14:[&rate=0.006406760750807963]8.386086328403717,13:[&rate=6.878666698393681E-4]8.386086328403717):[&rate=0.002714987929370344]3.346076862457508);
tree STATE_2000000 [&lnP=-2831.7238645211855,posterior=-2831.7238645211855] = [&R] ((13:[&rate=0.0035495708793071724]4.1464309521121825,14:[&rate=0.009184771504469526]4.1464309521121825):[&rate=0.003035079353855191]7.352269895389601,((15:[&rate=0.0015263663720752375]3.8133579796814905,(17:[&rate=5.229614501524352E-4]1.3634384421873897,16:[&rate=0.001794577024459853]1.3634384421873897):[&rate=0.0019389966325248013]2.4499195374941007):[&rate=8.342992270698532E-4]2.8833033675590922,(((((((8:[&rate=0.004641472426216416]0.004300884301718152,12:[&rate=0.005171385286191343]0.004300884301718152):[&rate=0.005171385286191343]0.5826445120467623,3:[&rate=0.0042152182224418164]0.5869453963484804):[&rate=0.003035079353855191]0.729733190022399,10:[&rate=0.0022538175782464333]1.3166785863708794):[&rate=0.0042152182224418164]0.1533036371256551,2:[&rate=8.342992270698532E-4]1.4699822234965345):[&rate=0.0022538175782464333]0.4484171148550917,6:[&rate=0.003035079353855191]1.9183993383516262):[&rate=0.001163818950278671]1.3094532734466688,((7:[&rate=0.001794577024459853]0.6547217412337091,11:[&rate=5.229614501524352E-4]0.6547217412337091):[&rate=0.0015263663720752375]0.6980762514786018,((4:[&rate=0.0010510333904089162]0.015123314201849045,5:[&rate=0.006934362423642521]0.015123314201849045):[&rate=0.0012802547457894569]0.875210794222991,1:[&rate=0.0019389966325248013]0.8903341084248401):[&rate=0.0016573336868424965]0.46246388428747076):[&rate=0.001163818950278671]1.8750546190859843):[&rate=0.0010510333904089162]1.5495156301121602,9:[&rate=0.0010510333904089162]4.777368241910455):[&rate=0.004641472426216416]1.9192931053301274):[&rate=8.49940843866713E-5]4.802039500261201);
tree STATE_2050000 [&lnP=-2840.630530486332,posterior=-2840.630530486332] = [&R] (13:[&rate=8.108683969773615E-4]10.827180662027239,(14:[&rate=0.005984830417070526]10.530073595410856,((15:[&rate=0.00280190523881791]3.1099167393349822,(17:[&rate=5.899642791327715E-4]0.7667723546786953,16:[&rate=4.4853519198044897E-4]0.7667723546786953):[&rate=0.001764103446809416]2.343144384656287):[&rate=8.883767882104256E-4]2.1892597365727906,((((2:[&rate=6.620306636114046E-4]1.3850746170352128,(10:[&rate=0.0030765741888590854]1.3756653081358776,((8:[&rate=0.0023719077122639457]0.10813644205375367,12:[&rate=7.355418723803223E-4]0.10813644205375367):[&rate=8.108683969773615E-4]0.9685600105472065,3:[&rate=0.0030765741888590854]1.0766964526009601):[&rate=0.001529518869482025]0.2989688555349175):[&rate=0.0012283532337844716]0.009409308899335223):[&rate=3.070793770272773E-4]0.7803249839510886,6:[&rate=0.001529518869482025]2.1653996009863015):[&rate=0.001529518869482025]0.15185275312400837,(7:[&rate=0.0010514922502898223]0.5979601448807801,(((4:[&rate=8.108683969773615E-4]0.11747008565353828,5:[&rate=0.0023719077122639457]0.11747008565353828):[&rate=7.355418723803223E-4]0.1271110696644316,11:[&rate=0.0030765741888590854]0.24458115531796987):[&rate=0.00280190523881791]0.06656493083623588,1:[&rate=0.00280190523881791]0.31114608615420575):[&rate=0.0038693106771702135]0.28681405872657434):[&rate=0.0025712266515479565]1.7192922092295297):[&rate=0.0021960647900471394]0.45429925861988707,9:[&rate=0.0011379574060321924]2.771551612730197):[&rate=0.0021960647900471394]2.527624863177576):[&rate=0.004547704842673765]5.230897119503084):[&rate=0.0034174261919657396]0.2971070666163822);
tree STATE_2100000 [&lnP=-2835.9434182189552,posterior=-2835.9434182189552] = [&R] (((15:[&rate=0.0015932793160255841]5.672880771125652,(17:[&rate=0.0015932793160255841]2.24524742730341,16:[&rate=3.1808082330792134E-4]2.24524742730341):[&rate=9.483637380127579E-4]3.4276333438222424):[&rate=0.0017264094503345855]2.4610639672297774,((((((11:[&rate=0.0013529439853312594]0.4929872050885445,5:[&rate=0.0010418560120699027]0.4929872050885445):[&rate=4.06913149309921E-5]1.38781459662307,4:[&rate=6.119291786387139E-4]1.8808018017116144):[&rate=1.8021929668758438E-4]0.41416368318972197,1:[&rate=3.1808082330792134E-4]2.2949654849013363):[&rate=0.00346363670065435]0.3402127023973289,7:[&rate=7.734615549003009E-4]2.6351781872986653):[&rate=0.0014692019231433923]2.6167284865835256,((6:[&rate=0.0012434997305880186]1.9406343143517468,2:[&rate=0.0010418560120699027]1.9406343143517468):[&rate=8.590479513670912E-4]1.4016941461915102,(((8:[&rate=3.1808082330792134E-4]0.06835331776978085,12:[&rate=0.0010418560120699027]0.06835331776978085):[&rate=0.0020263936850971115]0.46292064902309404,3:[&rate=0.00712192153840951]0.5312739667928749):[&rate=0.00219773744383958]1.396083533519425,10:[&rate=0.0011400366370634615]1.9273575003123):[&rate=6.119291786387139E-4]1.414970960230957):[&rate=4.6098675209051626E-4]1.9095782133389338):[&rate=0.0026004508599721957]0.42532113522102843,9:[&rate=6.119291786387139E-4]5.677227809103219):[&rate=0.004448830642902533]2.4567169292522104):[&rate=0.0010418560120699027]5.756356385061482,(14:[&rate=0.005300337960844091]8.881752990585076,13:[&rate=0.0011400366370634615]8.881752990585076):[&rate=0.0028431106005095443]5.0085481328318355);
tree STATE_2150000 [&lnP=-2851.146440581125,posterior=-2851.146440581125] = [&R] (13:[&rate=7.230578161345194E-4]15.359504579500372,(14:[&rate=0.004261537134406837]11.966916267283935,((15:[&rate=0.005293340203740793]2.441293667789918,(17:[&rate=0.0013706382345602124]0.6200519691002002,16:[&rate=0.0017555865967281206]0.6200519691002002):[&rate=0.0020582360466731456]1.8212416986897177):[&rate=0.0034549499643603213]2.6208611092077816,(((((4:[&rate=7.230578161345194E-4]0.6633559255483295,5:[&rate=0.001466646223070158]0.6633559255483295):[&rate=0.0015623869183898566]0.1391814960350488,1:[&rate=0.0034549499643603213]0.8025374215833783):[&rate=9.653949393443602E-4]0.6260740434896503,(11:[&rate=0.0012736120400192808]1.2265374329995895,7:[&rate=0.004261537134406837]1.2265374329995895):[&rate=5.716289573190836E-4]0.2020740320734391):[&rate=0.0018541912223762305]1.401605017589962,((((8:[&rate=0.004261537134406837]0.13748491641586846,12:[&rate=0.0016585051174139091]0.13748491641586846):[&rate=0.0029239363027316733]0.6236062718039583,(3:[&rate=9.653949393443602E-4]0.2140130892518614,2:[&rate=0.0013706382345602124]0.2140130892518614):[&rate=9.653949393443602E-4]0.5470780989679653):[&rate=0.002777109040220524]0.7047544396877214,10:[&rate=0.0020582360466731456]1.4658456279075482):[&rate=3.556598792308853E-4]0.21412371681870446,6:[&rate=8.505865032304692E-4]1.6799693447262527):[&rate=0.0015623869183898566]1.1502471379367378):[&rate=0.0015623869183898566]1.114546278233369,9:[&rate=0.0017555865967281206]3.9447627608963596):[&rate=0.002777109040220524]1.11739201610134):[&rate=0.003678637072200306]6.904761490286235):[&rate=0.0016585051174139091]3.3925883122164375);
tree STATE_2200000 [&lnP=-2842.900046072917,posterior=-2842.900046072917] = [&R] ((13:[&rate=0.003275083208819103]4.370473313945574,14:[&rate=0.01214759593452511]4.370473313945574):[&rate=0.0029081680225967435]3.291464196927529,((((((3:[&rate=0.004087159039633528]0.2904077321983197,(8:[&rate=0.004087159039633528]0.2471894408535849,12:[&rate=0.0014914635078604336]0.2471894408535849):[&rate=0.009666043887801755]0.043218291344734816):[&rate=0.00273055520217637]0.9986533476765439,(10:[&rate=0.004814266260750173]1.1026629735875906,2:[&rate=0.0012929617834075459]1.1026629735875906):[&rate=0.005092482995328777]0.18639810628727305):[&rate=8.233261265424524E-4]0.3880966357674509,6:[&rate=0.005092482995328777]1.6771577156423145):[&rate=0.004314798890576225]0.6835624363866741,(((4:[&rate=0.00539561487431199]0.42582817508145254,(11:[&rate=0.00273055520217637]0.2377128619631025,7:[&rate=0.0029081680225967435]0.2377128619631025):[&rate=0.009666043887801755]0.18811531311835003):[&rate=0.003275083208819103]0.3142956274018269,5:[&rate=0.002208984564623519]0.7401238024832795):[&rate=0.004087159039633528]0.019687256007993592,1:[&rate=0.0036646915576922234]0.7598110584912731):[&rate=0.001678755192129646]1.6009090935377155):[&rate=0.0025555095213072383]0.5474551805278005,9:[&rate=0.003275083208819103]2.908175332556789):[&rate=0.003466473778783109]2.333290213456733,((17:[&rate=0.0076587357689546064]0.6017886099665899,16:[&rate=0.00273055520217637]0.6017886099665899):[&rate=0.0014914635078604336]2.882764376717562,15:[&rate=0.0014914635078604336]3.484552986684152):[&rate=0.0014914635078604336]1.7569125593293702):[&rate=0.0038710705408676657]2.4204719648595807);
tree STATE_2250000 [&lnP=-2840.217238833276,posterior=-2840.217238833276] = [&R] ((13:[&rate=0.002247479928964469]4.925940066776384,14:[&rate=0.011555881538325026]4.925940066776384):[&rate=0.0037334335661411947]3.7412319432160963,(((17:[&rate=0.005495256039047878]1.2692585027750372,16:[&rate=6.605789411499379E-4]1.2692585027750372):[&rate=0.003424608417558227]1.4844186188260002,15:[&rate=0.002061236148547544]2.7536771216010374):[&rate=0.0018864415366209777]3.137726929828438,((((4:[&rate=0.0015659815292518634]0.24267712117761014,5:[&rate=0.002247479928964469]0.24267712117761014):[&rate=2.4237131573667312E-4]1.6533754724794292,(1:[&rate=0.0018864415366209777]1.7348600489768071,(7:[&rate=0.0012776371864284825]0.27953101152007087,11:[&rate=0.0012776371864284825]0.27953101152007087):[&rate=7.742525695229305E-4]1.4553290374567363):[&rate=0.0012776371864284825]0.16119254468023225):[&rate=0.002061236148547544]1.9909751585429174,((6:[&rate=5.50925739408969E-4]0.9808993298077238,2:[&rate=0.0014182213883266463]0.9808993298077238):[&rate=0.002061236148547544]2.525384804937383,(10:[&rate=0.0018864415366209777]2.3270132633881064,((8:[&rate=0.0028934399455474154]0.07765946305289498,12:[&rate=0.005495256039047878]0.07765946305289498):[&rate=0.0037334335661411947]1.013602291921479,3:[&rate=5.50925739408969E-4]1.0912617549743742):[&rate=0.0037334335661411947]1.2357515084137323):[&rate=0.002061236148547544]1.1792708713570001):[&rate=0.00408065986997836]0.3807436174548502):[&rate=0.0028934399455474154]0.715877853358958,9:[&rate=0.0014182213883266463]4.602905605558915):[&rate=0.0031464770426597286]1.2884984458705606):[&rate=0.0012776371864284825]2.775767958563005);
tree STATE_2300000 [&lnP=-2843.1193338188223,posterior=-2843.1193338188223] = [&R] ((13:[&rate=0.0018388449957806878]9.077206823842896,14:[&rate=0.005012026355616807]9.077206823842896):[&rate=0.001595146172566189]0.35266082691004996,(((17:[&rate=0.0017549280920875223]0.678979295706622,16:[&rate=0.00289085722343254]0.678979295706622):[&rate=0.0016738726084200434]2.3229168952484973,15:[&rate=0.001220384475236151]3.001896190955119):[&rate=0.0010705637125187177]3.4113278807933862,((((((5:[&rate=0.0027243105017723964]0.2319970482218214,1:[&rate=0.0014427928106948743]0.2319970482218214):[&rate=0.003323334430031019]0.1595345381376739,4:[&rate=9.131288313753709E-4]0.3915315863594953):[&rate=0.0027243105017723964]0.20704372756947126,11:[&rate=0.0011460090524421658]0.5985753139289666):[&rate=0.0017549280920875223]0.3578564307475426,7:[&rate=0.0019262314049226274]0.9564317446765092):[&rate=0.001220384475236151]1.9715246563221376,(6:[&rate=9.932796564495778E-4]2.355177298749455,((2:[&rate=0.001595146172566189]1.318808122236051,10:[&rate=0.0011460090524421658]1.318808122236051):[&rate=0.0012943029326241025]0.6140562428759861,(3:[&rate=0.005012026355616807]0.43068853055643586,(8:[&rate=0.005012026355616807]0.10746340399358753,12:[&rate=0.003085793486788086]0.10746340399358753):[&rate=0.0020178019038792697]0.3232251265628483):[&rate=0.0025780102717503565]1.5021758345556013):[&rate=0.0025780102717503565]0.4223129336374176):[&rate=0.002114419255482135]0.5727791022491919):[&rate=6.351431925881596E-4]2.2046070906604944,9:[&rate=0.0014427928106948743]5.132563491659141):[&rate=0.0036320002399506737]1.2806605800893642):[&rate=0.003323334430031019]3.016643579004441);
tree STATE_2350000 [&lnP=-2834.500103486386,posterior=-2834.500103486386] = [&R] ((14:[&rate=0.007991362363602837]6.001553601877745,13:[&rate=0.0021323987139713024]6.001553601877745):[&rate=0.0012602572273655854]5.674759428333248,((((7:[&rate=0.002528517174166681]0.7643955251822296,((4:[&rate=3.0427613076199197E-4]0.3531542175916579,(1:[&rate=0.007165260681357829]0.24858322301656163,11:[&rate=0.004009698709891881]0.24858322301656163):[&rate=6.272589502663788E-4]0.10457099457509625):[&rate=7.839945507805601E-4]0.009209859013000032,5:[&rate=3.0427613076199197E-4]0.3623640766046579):[&rate=0.001593239153324044]0.4020314485775717):[&rate=0.002528517174166681]1.9004283366138064,((10:[&rate=0.0019462885125180282]0.864856135810104,(((8:[&rate=0.0029643063666295565]0.11500550006678259,12:[&rate=1.2318006324732288E-4]0.11500550006678259):[&rate=6.272589502663788E-4]0.4140601574220568,2:[&rate=0.0023261242815118487]0.5290656574888394):[&rate=0.0012602572273655854]0.04810100052735666,3:[&rate=0.002740778869032244]0.577166658016196):[&rate=0.004009698709891881]0.28768947779390797):[&rate=0.0010993004723343746]0.8624214983810169,6:[&rate=7.839945507805601E-4]1.727277634191121):[&rate=0.0032007489033460076]0.9375462276049151):[&rate=0.0023261242815118487]2.1285067993850286,9:[&rate=0.0012602572273655854]4.793330661181065):[&rate=0.002528517174166681]2.474968564588064,(15:[&rate=0.001766854600902538]6.495446172052405,(17:[&rate=0.005464923359295262]0.42526281818991285,16:[&rate=6.272589502663788E-4]0.42526281818991285):[&rate=9.408903031824404E-4]6.070183353862491):[&rate=0.004009698709891881]0.772853053716724):[&rate=0.0012602572273655854]4.408013804441865);
tree STATE_2400000 [&lnP=-2834.8314438792017,posterior=-2834.8314438792017] = [&R] ((14:[&rate=0.01000459386344963]5.669353141275429,13:[&rate=0.0015972434738005256]5.669353141275429):[&rate=0.0037533537585170565]4.392859382164734,(((((6:[&rate=9.088462681017077E-4]1.8869816823117407,2:[&rate=6.052763142904202E-4]1.8869816823117407):[&rate=0.0048955093542777574]0.5704629911178294,(10:[&rate=0.0015972434738005256]2.3715818753990887,((8:[&rate=7.464024904988812E-5]0.14351334632675242,12:[&rate=6.991720002730807E-4]0.14351334632675242):[&rate=0.001965813307192485]0.18200394834918496,3:[&rate=0.0048955093542777574]0.3255172946759374):[&rate=0.002178969296728249]2.0460645807231512):[&rate=0.0037533537585170565]0.08586279803048136):[&rate=0.0012885386894072616]1.5272037561664744,(((1:[&rate=0.005760470763631782]0.5209321483475216,4:[&rate=2.2949663222549614E-4]0.5209321483475216):[&rate=1.200461347778999E-4]0.5699755655836034,5:[&rate=7.464024904988812E-5]1.090907713931125):[&rate=3.650553827478839E-5]0.5641213811243926,(11:[&rate=0.0037533537585170565]0.5943079078292427,7:[&rate=0.002683321137844627]0.5943079078292427):[&rate=6.991720002730807E-4]1.060721187226275):[&rate=0.002178969296728249]2.329619334540527):[&rate=0.0017729187786369846]1.2920972458794977,9:[&rate=6.052763142904202E-4]5.276745675475542):[&rate=0.002178969296728249]2.4740293098926003,(15:[&rate=0.0014364120428889753]3.934739676551393,(17:[&rate=0.0015972434738005256]1.1025999955103978,16:[&rate=7.464024904988812E-5]1.1025999955103978):[&rate=0.001965813307192485]2.8321396810409953):[&rate=9.088462681017077E-4]3.8160353088167493):[&rate=8.001733239906205E-4]2.3114375380720205);
tree STATE_2450000 [&lnP=-2850.7694876658547,posterior=-2850.7694876658547] = [&R] (((((5:[&rate=2.2750886171762214E-4]2.8040392045514735,(7:[&rate=0.0031422197687315254]2.2983316779223677,(11:[&rate=0.0015706113546716189]2.178308318416722,(4:[&rate=2.9422707618728927E-4]1.9220146652390993,1:[&rate=5.065643246244441E-4]1.9220146652390993):[&rate=0.002188127925425295]0.25629365317762254):[&rate=3.3965270222663904E-5]0.12002335950564591):[&rate=4.3348196605953537E-4]0.5057075266291058):[&rate=8.285145854223779E-4]0.9889430370973114,((((3:[&rate=0.0012156169134331057]0.867432642739816,(8:[&rate=4.3348196605953537E-4]0.3804968205137358,12:[&rate=5.065643246244441E-4]0.3804968205137358):[&rate=0.004510852408369619]0.48693582222608023):[&rate=2.2750886171762214E-4]0.18094871617522768,2:[&rate=0.0026015290632921766]1.0483813589150437):[&rate=0.0031422197687315254]0.6057056545714443,10:[&rate=0.001326456991554381]1.654087013486488):[&rate=0.0026015290632921766]1.5599117214670928,6:[&rate=0.0020126680020177193]3.213998734953581):[&rate=0.0011110658620271507]0.578983506695204):[&rate=6.609999653441773E-4]1.1876663399449816,9:[&rate=0.0010120877298748284]4.980648581593766):[&rate=0.002382805212530831]2.384932062034811,(15:[&rate=5.823078245812917E-4]5.7564301425896085,(17:[&rate=0.003927622748132937]1.0602214974533593,16:[&rate=0.0018529155362954342]1.0602214974533593):[&rate=0.0018529155362954342]4.696208645136249):[&rate=0.0015706113546716189]1.609150501038969):[&rate=0.003491238707812005]3.227394040803903,(14:[&rate=0.0072900709886657075]5.0957986328737155,13:[&rate=0.0015706113546716189]5.0957986328737155):[&rate=0.0011110658620271507]5.497176051558765);
tree STATE_2500000 [&lnP=-2830.2657718836563,posterior=-2830.2657718836563] = [&R] ((13:[&rate=0.0014139458518081238]6.088874246853861,14:[&rate=0.008820141465773585]6.088874246853861):[&rate=0.002218191273171856]1.8084819386400284,((9:[&rate=0.0014139458518081238]4.102004999998967,((((((8:[&rate=0.0039037213017091934]0.023598424661827377,12:[&rate=0.00427400869785275]0.023598424661827377):[&rate=9.173837311531385E-4]0.9422668631463471,3:[&rate=2.489542979294141E-4]0.9658652878081745):[&rate=1.389944816640718E-4]0.4980705129019293,2:[&rate=0.0010742341951463915]1.4639358007101038):[&rate=0.008820141465773585]0.4794212419853974,10:[&rate=0.0012395626922493334]1.9433570426955011):[&rate=0.0051389670139492935]0.2730307717171092,6:[&rate=0.0027005212601428443]2.2163878144126103):[&rate=0.0029674991847054104]0.5730838952349457,((11:[&rate=0.007771431251338703]0.27741411684361694,7:[&rate=0.00199911958772149]0.27741411684361694):[&rate=4.937126736376938E-4]0.7762740175449551,(5:[&rate=7.685511771381772E-4]0.3518595595439676,(1:[&rate=0.006244875227639483]0.050352483592555564,4:[&rate=4.937126736376938E-4]0.050352483592555564):[&rate=3.674780876375088E-4]0.301507075951412):[&rate=0.0010742341951463915]0.7018285748446045):[&rate=0.0014139458518081238]1.735783575258984):[&rate=0.0014139458518081238]1.312533290351411):[&rate=0.0035656391032857873]2.6907845404688926,(15:[&rate=0.0012395626922493334]6.005429628559636,(17:[&rate=9.173837311531385E-4]1.4748448335090933,16:[&rate=6.273955940136613E-4]1.4748448335090933):[&rate=9.173837311531385E-4]4.530584795050542):[&rate=0.007771431251338703]0.787359911908224):[&rate=0.017026441298059584]1.1045666450260292);
tree STATE_2550000 [&lnP=-2836.966309194952,posterior=-2836.966309194952] = [&R] (((9:[&rate=0.0011552554860546742]6.316629176927244,((((10:[&rate=0.001445254730396464]1.0343092969485843,(3:[&rate=0.0021333122254437002]0.7482806546926302,(8:[&rate=0.001445254730396464]0.36278957580971266,12:[&rate=5.084758563918199E-4]0.36278957580971266):[&rate=0.00459108422298212]0.3854910788829175):[&rate=0.006847762392774353]0.28602864225595415):[&rate=6.98437172451231E-4]1.2071636396458656,2:[&rate=5.084758563918199E-4]2.24147293659445):[&rate=0.005319888806377526]0.8663998446043037,6:[&rate=0.00154774718931772]3.1078727811987537):[&rate=0.002581630644128591]0.4237804474949125,(7:[&rate=2.9149813919288097E-4]2.4878411237626943,(((5:[&rate=6.051459406876772E-4]0.03332235687294564,4:[&rate=0.0022716818165731184]0.03332235687294564):[&rate=0.003175196198765165]0.5581389893683881,11:[&rate=0.00459108422298212]0.5914613462413337):[&rate=0.004101932916153749]0.047365138600015344,1:[&rate=0.001445254730396464]0.6388264848413491):[&rate=2.9149813919288097E-4]1.849014638921345):[&rate=0.0037305552984435338]1.0438121049309719):[&rate=0.001445254730396464]2.784975948233578):[&rate=0.002581630644128591]2.92148828682583,(15:[&rate=0.0011552554860546742]7.772324489816178,(17:[&rate=0.001881187827448978]1.3945151659616242,16:[&rate=9.713255665100741E-4]1.3945151659616242):[&rate=0.001062689536285123]6.377809323854554):[&rate=0.00459108422298212]1.465792973936896):[&rate=0.005319888806377526]2.9764585526334884,(13:[&rate=0.0013460319240739778]9.017820046654775,14:[&rate=0.006847762392774353]9.017820046654775):[&rate=0.002581630644128591]3.1967559697317878);
tree STATE_2600000 [&lnP=-2842.029662762841,posterior=-2842.029662762841] = [&R] ((14:[&rate=0.005663929744882332]10.861182945167517,13:[&rate=0.0012737148158067355]10.861182945167517):[&rate=0.0027319616772826516]2.518521028866484,((9:[&rate=0.0019826412069202494]3.4494864243202885,(((10:[&rate=0.0016339727545628864]2.361939459869202,((8:[&rate=0.004168775026523764]0.06322799288379587,12:[&rate=0.0013970276521642622]0.06322799288379587):[&rate=0.0033424014859899957]0.3070792194439478,3:[&rate=0.003929591437476407]0.37030721232774366):[&rate=0.0015166253891886958]1.991632247541458):[&rate=0.006415075910312376]0.17073517440093022,(6:[&rate=0.0035212840501078614]0.7620844663585119,2:[&rate=0.0011445930914061291]0.7620844663585119):[&rate=0.0018661441612259973]1.77059016791162):[&rate=0.003929591437476407]0.3721914840006839,((7:[&rate=0.005663929744882332]0.7625272117663847,11:[&rate=0.0035212840501078614]0.7625272117663847):[&rate=0.0012737148158067355]0.00858406136276324,((1:[&rate=0.0037156681319333042]0.5200512729929003,5:[&rate=0.0019826412069202494]0.5200512729929003):[&rate=0.0027319616772826516]0.10343064438018212,4:[&rate=0.0037156681319333042]0.6234819173730825):[&rate=0.007962835775137804]0.1476293557560655):[&rate=0.0011445930914061291]2.133754845141668):[&rate=0.0019826412069202494]0.5446203060494725):[&rate=0.0033424014859899957]3.181894459380027,((17:[&rate=0.0015166253891886958]0.576485904002366,16:[&rate=0.003929591437476407]0.576485904002366):[&rate=0.001006369557130046]1.5148081658360433,15:[&rate=0.0022200239856668253]2.0912940698384093):[&rate=8.531240949534151E-4]4.540086813861906):[&rate=0.0023422642658152693]6.7483230903336855);
tree STATE_2650000 [&lnP=-2834.039381913204,posterior=-2834.039381913204] = [&R] (((15:[&rate=0.0017934190112552193]3.932209192060204,(17:[&rate=5.918875270885782E-4]3.0695296685964513,16:[&rate=3.314454816418768E-4]3.0695296685964513):[&rate=0.0017934190112552193]0.8626795234637528):[&rate=8.890377568182363E-4]2.636348055967732,((((10:[&rate=0.0013605465801648138]1.0889567397677626,((2:[&rate=0.0014958133056718337]0.5706882743381636,3:[&rate=0.0027711939616602787]0.5706882743381636):[&rate=0.0012329741557744684]0.2689856629732601,(8:[&rate=0.0023288206538185567]0.1514435895104032,12:[&rate=1.0194273428244025E-4]0.1514435895104032):[&rate=0.003029080009075553]0.6882303478010205):[&rate=0.005876920592099014]0.24928280245633894):[&rate=0.0017934190112552193]1.117445824959046,6:[&rate=0.0021360412848719554]2.2064025647268086):[&rate=0.004507212903595006]0.3677126909499746,(7:[&rate=0.0017934190112552193]2.0420585417632178,((4:[&rate=0.003029080009075553]0.041095194234969816,5:[&rate=0.003029080009075553]0.041095194234969816):[&rate=6.864544090924613E-4]0.6533318934086901,(1:[&rate=0.0050925180859438205]0.6021960690593386,11:[&rate=0.0012329741557744684]0.6021960690593386):[&rate=7.853824577498516E-4]0.09223101858432126):[&rate=0.0017934190112552193]1.3476314541195578):[&rate=0.0013605465801648138]0.5320567139135655):[&rate=0.0013605465801648138]0.8436308073230916,9:[&rate=0.0016397236091735636]3.417746062999875):[&rate=0.004507212903595006]3.1508111850280613):[&rate=0.0014958133056718337]6.427901301949474,(13:[&rate=0.0013605465801648138]9.670722359936848,14:[&rate=0.0050925180859438205]9.670722359936848):[&rate=0.002539354493224932]3.325736190040562);
tree STATE_2700000 [&lnP=-2842.1843129890794,posterior=-2842.1843129890794] = [&R] ((((17:[&rate=0.001381508096567228]1.2195760022410265,16:[&rate=0.0020500479993116535]1.2195760022410265):[&rate=7.658495457945352E-4]3.6770484656410125,15:[&rate=0.0022804018576224805]4.896624467882039):[&rate=0.0022804018576224805]1.5048326464655117,(9:[&rate=0.0017446680358839228]3.286831970373383,((((1:[&rate=0.003039049611623129]0.45536418853821026,(4:[&rate=0.0019438120083565527]0.4443849704920204,5:[&rate=0.0011231660824910638]0.4443849704920204):[&rate=0.005982782731958324]0.010979218046189843):[&rate=0.003248843270937787]0.6828983413994809,7:[&rate=0.002406981169042985]1.1382625299376912):[&rate=5.572775125250788E-4]0.17992337675325576,11:[&rate=0.0019438120083565527]1.318185906690947):[&rate=0.0011231660824910638]1.0945518513546948,(6:[&rate=0.0022804018576224805]2.152872431891924,(10:[&rate=0.003495582950483504]1.597183211045802,(2:[&rate=0.0010368458246401914]0.9521865496586326,((8:[&rate=0.0022804018576224805]0.11276794157211507,12:[&rate=0.0019438120083565527]0.11276794157211507):[&rate=0.002543366122642979]0.6576258111726128,3:[&rate=0.004192792676058896]0.7703937527447279):[&rate=0.0016503477098968107]0.1817927969139047):[&rate=0.0026918609850757635]0.6449966613871694):[&rate=0.004775936481738505]0.5556892208461219):[&rate=0.0026918609850757635]0.2598653261537178):[&rate=5.572775125250788E-4]0.8740942123277411):[&rate=0.003495582950483504]3.114625143974168):[&rate=0.003797807537371518]3.184286138781385,(14:[&rate=0.005982782731958324]7.474039912206504,13:[&rate=8.593895194331406E-4]7.474039912206504):[&rate=0.005982782731958324]2.111703340922431);
tree STATE_2750000 [&lnP=-2840.918839518101,posterior=-2840.918839518101] = [&R] (14:[&rate=0.004214675793827659]10.626786042688533,(13:[&rate=9.115810687822179E-4]10.132561361378693,((9:[&rate=0.0012205369005185438]4.470289638677654,(((11:[&rate=0.0022803432667666654]0.7746840394517918,7:[&rate=0.0012205369005185438]0.7746840394517918):[&rate=0.002142815423164383]0.7322223954562632,(1:[&rate=0.004214675793827659]0.45937185579200546,(4:[&rate=0.0016522928326232166]0.056852490815712316,5:[&rate=8.076904425034805E-4]0.056852490815712316):[&rate=1.7557909294401024E-4]0.40251936497629315):[&rate=0.0010144404092520278]1.0475345791160495):[&rate=0.003593562777055606]1.6096220965006396,((6:[&rate=0.0033462572714328303]1.5284469906627685,2:[&rate=0.0013251453715234047]1.5284469906627685):[&rate=0.004629678629112141]0.47693443503510435,((3:[&rate=0.0012205369005185438]1.3340723511522468,(8:[&rate=0.0033462572714328303]0.7339681696613646,12:[&rate=0.002425999353026985]0.7339681696613646):[&rate=0.0025812868910805413]0.6001041814908822):[&rate=0.003878048261618986]0.504582908788261,10:[&rate=0.0014315925104937015]1.8386552599405077):[&rate=0.0051759417035899796]0.1667261657573651):[&rate=0.0033462572714328303]1.1111471057108218):[&rate=0.003593562777055606]1.3537611072689595):[&rate=0.004629678629112141]2.392067138507274,(15:[&rate=9.115810687822179E-4]4.765499429443732,(17:[&rate=0.002928849562879087]1.4005877118196968,16:[&rate=5.912965019579604E-4]1.4005877118196968):[&rate=0.001767738269646104]3.3649117176240355):[&rate=0.0031267719052394316]2.096857347741196):[&rate=0.005989235047713502]3.270204584193765):[&rate=4.7382787894679286E-4]0.49422468130983965);
tree STATE_2800000 [&lnP=-2840.6999038726954,posterior=-2840.6999038726954] = [&R] ((14:[&rate=0.0050159522795387695]8.817041193182883,((9:[&rate=8.125920366920727E-4]4.212837944841674,((((((8:[&rate=9.530330833042139E-4]0.2863380298133006,12:[&rate=2.4337616631938958E-4]0.2863380298133006):[&rate=0.0037094383169133244]0.4191118983474027,3:[&rate=0.006245227843780265]0.7054499281607033):[&rate=0.0050159522795387695]0.05991736616595866,2:[&rate=0.0011030866438608486]0.765367294326662):[&rate=0.0014345991382307452]1.272911153136942,10:[&rate=0.0022506884865928292]2.038278447463604):[&rate=0.003362549962344278]1.3364400396473712,6:[&rate=3.3973212568863596E-4]3.374718487110975):[&rate=0.0037094383169133244]0.3511700179466706,((7:[&rate=0.0037094383169133244]0.3604179667014495,11:[&rate=0.008066850048955746]0.3604179667014495):[&rate=0.0020242951679561713]0.6958773284507291,(1:[&rate=0.006245227843780265]0.365133247226281,(5:[&rate=8.125920366920727E-4]0.2680160200791275,4:[&rate=0.001263358063303483]0.2680160200791275):[&rate=2.4337616631938958E-4]0.09711722714715348):[&rate=0.006245227843780265]0.6911620479258977):[&rate=0.0020242951679561713]2.669593209905467):[&rate=0.003362549962344278]0.48694943978402794):[&rate=0.0037094383169133244]2.5131239619105408,(15:[&rate=0.0011030866438608486]3.5667318816784768,(17:[&rate=8.125920366920727E-4]1.0311325347396085,16:[&rate=0.0020242951679561713]1.0311325347396085):[&rate=0.003362549962344278]2.5355993469388682):[&rate=2.4337616631938958E-4]3.1592300250737377):[&rate=0.006245227843780265]2.091079286430668):[&rate=0.0050159522795387695]2.8755381769268755,13:[&rate=3.3973212568863596E-4]11.692579370109758);
tree STATE_2850000 [&lnP=-2834.3603304151375,posterior=-2834.3603304151375] = [&R] ((((17:[&rate=0.002585257854752806]0.9255319904562019,16:[&rate=5.711818657366387E-4]0.9255319904562019):[&rate=0.0015842784749114111]5.508768288776605,15:[&rate=0.0014577967536808063]6.434300279232807):[&rate=0.0010182921427760226]1.9655383217188716,(9:[&rate=0.0013387960707442776]4.396976334503914,(((2:[&rate=2.629606906360011E-4]2.3072785233133914,6:[&rate=0.0015842784749114111]2.3072785233133914):[&rate=8.287138164019506E-4]0.9652662937015202,(10:[&rate=0.0012263673247361931]1.80773033997095,(3:[&rate=0.0033912043277740836]1.2901709063005844,(8:[&rate=4.910343470867548E-4]0.8036517967046148,12:[&rate=3.3728653825284367E-4]0.8036517967046148):[&rate=7.396788464400464E-4]0.48651910959596956):[&rate=0.003760802063307041]0.5175594336703655):[&rate=0.002191282593744206]1.4648144770439617):[&rate=0.0030826769528704084]0.8055962493873601,(((11:[&rate=0.0015842784749114111]0.50754740484999,(5:[&rate=6.539523594792461E-4]0.13434272942843786,4:[&rate=1.8970322142759105E-4]0.13434272942843786):[&rate=8.287138164019506E-4]0.3732046754215521):[&rate=0.002191282593744206]0.058005060326009494,1:[&rate=0.0028176721859358477]0.5655524651759994):[&rate=0.002378157445776118]0.526401570939352,7:[&rate=0.0012263673247361931]1.0919540361153515):[&rate=9.214421744361721E-4]2.9861870302869202):[&rate=0.00483845841906028]0.3188352681016422):[&rate=0.0014577967536808063]4.002862266447765):[&rate=0.0012263673247361931]3.5117723151251425,(13:[&rate=0.0015842784749114111]5.55646914709341,14:[&rate=0.007766166683587246]5.55646914709341):[&rate=0.0017193403822743929]6.355141768983411);
tree STATE_2900000 [&lnP=-2839.7654694399134,posterior=-2839.7654694399134] = [&R] ((((17:[&rate=0.007244648273360955]0.8042198899710902,16:[&rate=0.004334013675911029]0.8042198899710902):[&rate=9.797880700297347E-4]1.911539861819868,15:[&rate=0.001986347342962012]2.715759751790958):[&rate=4.818998297643528E-4]3.4198616229928356,(9:[&rate=0.0012432328831245214]5.00083844184682,(((10:[&rate=0.002522338867155397]1.710507686753354,((3:[&rate=0.002522338867155397]0.4354224745533283,2:[&rate=0.0013808711192259421]0.4354224745533283):[&rate=0.002723023992247301]0.054788327486168076,(8:[&rate=4.818998297643528E-4]0.4509828347875161,12:[&rate=0.0013808711192259421]0.4509828347875161):[&rate=0.011406596159409919]0.039227967251980245):[&rate=0.0015232886927175047]1.2202968847138576):[&rate=0.0034191683132143366]1.1189843752671251,6:[&rate=0.0015232886927175047]2.829492062020479):[&rate=8.527544967077378E-4]0.8466554459317224,(((1:[&rate=0.0023336791288898866]0.4938346788653881,11:[&rate=0.002522338867155397]0.4938346788653881):[&rate=0.0021554557897521583]0.025530435852029854,(5:[&rate=0.011406596159409919]0.2971454519558991,4:[&rate=0.001109741838156028]0.2971454519558991):[&rate=0.0034191683132143366]0.2222196627615189):[&rate=0.008574689658113454]0.1288909193644966,7:[&rate=0.0018252358203315366]0.6482560340819146):[&rate=6.046917566088767E-4]3.027891473870287):[&rate=0.0016711620665749948]1.324690933894619):[&rate=0.0036930309870071136]1.1347829329369734):[&rate=0.004334013675911029]3.723603043694599,(13:[&rate=0.0021554557897521583]9.817181910367385,14:[&rate=0.005165205279256446]9.817181910367385):[&rate=9.797880700297347E-4]0.04204250811100785);
tree STATE_2950000 [&lnP=-2837.4024216664343,posterior=-2837.4024216664343] = [&R] (14:[&rate=0.0051165605449240235]12.014167133732398,(13:[&rate=9.218544529588983E-4]10.19485935207151,(((17:[&rate=0.001265986660620154]3.2907875311366155,16:[&rate=5.477556144709352E-4]3.2907875311366155):[&rate=0.008447968803880563]0.363982378001793,15:[&rate=0.001857522093839292]3.6547699091384085):[&rate=8.03315333168734E-4]4.744887700408697,(9:[&rate=6.798392005834599E-4]3.8582232694747165,((11:[&rate=8.03315333168734E-4]1.4849719617256252,(7:[&rate=0.001857522093839292]1.1598840961577568,(1:[&rate=0.0034757930296810445]0.7712901794727243,(4:[&rate=0.0025483473867610367]0.3537829471499357,5:[&rate=6.798392005834599E-4]0.3537829471499357):[&rate=0.005711680731982799]0.4175072323227886):[&rate=5.477556144709352E-4]0.3885939166850325):[&rate=0.0027081907814192024]0.3250878655678684):[&rate=0.0034757930296810445]1.3633220656404164,(((10:[&rate=0.0028784791809324628]1.643970095502694,2:[&rate=3.9928689608156734E-4]1.643970095502694):[&rate=0.0022537428456719092]0.16317865904640638,(3:[&rate=0.0030612692973686325]0.6645041504894001,(8:[&rate=0.0022537428456719092]0.051656732102233247,12:[&rate=0.0037158101540528837]0.051656732102233247):[&rate=0.001151954435850446]0.6128474183871669):[&rate=0.001857522093839292]1.1426446040597003):[&rate=0.005711680731982799]0.512808530578825,6:[&rate=0.001857522093839292]2.3199572851279253):[&rate=0.0032592071879925045]0.5283367422381162):[&rate=0.0030612692973686325]1.009929242108675):[&rate=0.0016139665083654664]4.541434340072389):[&rate=0.008447968803880563]1.7952017425244051):[&rate=0.001037593315405297]1.8193077816608874);
tree STATE_3000000 [&lnP=-2844.2346788741615,posterior=-2844.2346788741615] = [&R] ((13:[&rate=0.0016095966623597296]6.631946200247866,14:[&rate=0.007339311975453084]6.631946200247866):[&rate=0.0057292418247660215]2.005059998873416,(((17:[&rate=9.97101867986329E-4]1.2384706982329852,16:[&rate=0.0030156082946295386]1.2384706982329852):[&rate=4.7319622329578556E-4]4.440209752202259,15:[&rate=8.978815259930258E-4]5.678680450435245):[&rate=0.003459143311453696]1.594143909460632,(9:[&rate=4.7319622329578556E-4]6.752926739937965,((6:[&rate=8.978815259930258E-4]3.324044675006829,(10:[&rate=0.0016095966623597296]2.197491341629067,((8:[&rate=1.7952213438471613E-4]0.20058166495037807,12:[&rate=9.97101867986329E-4]0.20058166495037807):[&rate=0.002827369702569645]1.2415442443823572,(3:[&rate=3.4462318472165427E-4]1.0213511319533428,2:[&rate=0.001398114319857375]1.0213511319533428):[&rate=0.00195373034962576]0.4207747773793924):[&rate=0.0016095966623597296]0.7553654322963319):[&rate=0.00195373034962576]1.1265533333777618):[&rate=0.0020784470543094404]0.41690658680096737,((7:[&rate=0.0057292418247660215]0.4619220674565364,(1:[&rate=0.002348543727080341]0.4462574471114631,(4:[&rate=7.974884343783235E-4]0.3891257882086125,5:[&rate=3.4462318472165427E-4]0.3891257882086125):[&rate=0.00172007496208003]0.0571316589028506):[&rate=0.0018345473144955047]0.01566462034507332):[&rate=0.0018345473144955047]0.9337613924013547,11:[&rate=0.0015024725218723695]1.395683459857891):[&rate=0.0010960552176603694]2.3452678019499054):[&rate=0.001195467594034123]3.0119754781301684):[&rate=0.004441996803426811]0.519897619957912):[&rate=0.007339311975453084]1.364181839225406);
tree STATE_3050000 [&lnP=-2847.0280763628157,posterior=-2847.0280763628157] = [&R] ((((17:[&rate=0.0025915923220433345]1.3947643535682492,16:[&rate=0.004491028253852332]1.3947643535682492):[&rate=0.002877324964209394]3.371396569128556,15:[&rate=0.0010594817514639726]4.766160922696805):[&rate=9.479146409922149E-4]3.740724917763842,(9:[&rate=0.0010594817514639726]5.815611971846355,((6:[&rate=0.0023368886425139714]2.4128374651691127,(((8:[&rate=0.004141243892813583]0.3610390768629777,12:[&rate=0.004491028253852332]0.3610390768629777):[&rate=0.0030360992156383926]0.4462968598107165,(2:[&rate=0.004491028253852332]0.5645275869243692,3:[&rate=0.003612048390408047]0.5645275869243692):[&rate=0.0038553656197027144]0.24280834974932497):[&rate=0.004947621621844809]0.4565467988894626,10:[&rate=8.289378061057572E-4]1.2638827355631568):[&rate=0.0018857248385084843]1.148954729605956):[&rate=0.0011663616036880372]0.872213509259554,(7:[&rate=0.0030360992156383926]0.7412754726136543,((4:[&rate=0.0010594817514639726]0.4114797287500422,5:[&rate=0.001372503277455543]0.4114797287500422):[&rate=0.0018857248385084843]0.25515300478493835,(11:[&rate=0.0038553656197027144]0.5522155496341336,1:[&rate=0.0070110150083505345]0.5522155496341336):[&rate=0.0014739245500796079]0.11441718390084699):[&rate=0.0070110150083505345]0.0746427390786738):[&rate=0.001993248559705198]2.5437755018150123):[&rate=3.273925087299147E-4]2.5305609974176884):[&rate=0.0033990831172901045]2.6912738686142923):[&rate=0.0011663616036880372]5.970453793339926,(14:[&rate=0.0070110150083505345]9.643079749337907,13:[&rate=0.001372503277455543]9.643079749337907):[&rate=0.002729829175641555]4.834259884462666);
tree STATE_3100000 [&lnP=-2837.0855891767856,posterior=-2837.0855891767856] = [&R] ((((17:[&rate=0.0023552749903249515]1.2597428717960912,16:[&rate=2.8319671563329225E-4]1.2597428717960912):[&rate=9.162954009279245E-4]1.556270072751354,15:[&rate=0.0029361034865897704]2.8160129445474453):[&rate=9.162954009279245E-4]6.089072052216991,(9:[&rate=7.45527588222165E-4]7.2171038940062475,((6:[&rate=4.5961773753632905E-4]4.6657282183855395,((2:[&rate=4.5961773753632905E-4]2.9966763158009155,(3:[&rate=7.45527588222165E-4]2.241697796328423,(8:[&rate=9.162954009279245E-4]0.04149359699578663,12:[&rate=0.006465424802560457]0.04149359699578663):[&rate=0.0011114533951803918]2.2002041993326364):[&rate=0.0011114533951803918]0.7549785194724925):[&rate=0.0017617690503305325]1.2313930638795827,10:[&rate=3.975902934085393E-4]4.228069379680498):[&rate=0.0033354419426967763]0.4376588387050413):[&rate=0.0019349561221975843]1.4384387265926746,((4:[&rate=7.45527588222165E-4]1.6118744018643598,(5:[&rate=9.025963346600317E-5]1.534099000982288,(11:[&rate=0.0013379722788944644]1.0263384001502611,1:[&rate=0.0023552749903249515]1.0263384001502611):[&rate=2.8319671563329225E-4]0.5077606008320268):[&rate=9.162954009279245E-4]0.07777540088207191):[&rate=0.0013379722788944644]0.8268773869758892,7:[&rate=9.025963346600317E-5]2.438751788840249):[&rate=0.0023552749903249515]3.665415156137965):[&rate=9.162954009279245E-4]1.1129369490280334):[&rate=0.0046917857831323545]1.6879811027581892):[&rate=0.002130642567305996]3.2851721524045345,(13:[&rate=0.0012202359320890438]7.1779122877041575,14:[&rate=0.006465424802560457]7.1779122877041575):[&rate=0.002130642567305996]5.012344861464814);
tree STATE_3150000 [&lnP=-2838.4317152699277,posterior=-2838.4317152699277] = [&R] ((13:[&rate=0.002307931214395604]7.075191253036613,((((11:[&rate=0.003663118066004157]0.82448166603617,(((5:[&rate=0.0044967652189984025]0.06482410132479743,4:[&rate=0.0025148506305428297]0.06482410132479743):[&rate=0.005152133245556659]0.03833955132447628,1:[&rate=0.003925124091738866]0.10316365264927371):[&rate=0.00552199439141976]0.2294354460050261,7:[&rate=0.006380939564140945]0.3325990986542998):[&rate=0.0034140326330303534]0.4918825673818702):[&rate=0.00552199439141976]0.8778014175378352,(6:[&rate=0.0027277674924375307]1.658869097575443,(10:[&rate=0.0027277674924375307]1.0391741046949627,((3:[&rate=0.0074834798576081515]0.2577699897749985,2:[&rate=0.0034140326330303534]0.2577699897749985):[&rate=0.0021059616511232325]0.3960514164054096,(8:[&rate=0.005152133245556659]0.15934447510211316,12:[&rate=0.006380939564140945]0.15934447510211316):[&rate=0.0013257612885526732]0.49447693107829493):[&rate=0.008185344461944202]0.38535269851455467):[&rate=0.003663118066004157]0.6196949928804802):[&rate=0.005152133245556659]0.04341398599856228):[&rate=0.004812100016990101]1.3405715100728794,9:[&rate=0.0021059616511232325]3.0428545936468847):[&rate=0.0031760945931780878]1.1384642724953835,((17:[&rate=0.006380939564140945]0.4080519947130188,16:[&rate=0.003925124091738866]0.4080519947130188):[&rate=0.0015191009873222173]1.3779608377579198,15:[&rate=0.00420215640833768]1.7860128324709386):[&rate=0.0025148506305428297]2.3953060336713294):[&rate=0.00420215640833768]2.893872386894345):[&rate=0.0029477839458488023]4.152689947017836,14:[&rate=0.0044967652189984025]11.22788120005445);
tree STATE_3200000 [&lnP=-2833.2931031073954,posterior=-2833.2931031073954] = [&R] ((14:[&rate=0.00684149697277804]7.807675823616876,13:[&rate=0.0018146029031167073]7.807675823616876):[&rate=0.00246873896993672]2.8544220945650327,((9:[&rate=0.001930844546129423]4.236481060274519,(((7:[&rate=0.0015968750609968892]0.8431227160564455,11:[&rate=0.001493953206815759]0.8431227160564455):[&rate=6.426032396381725E-4]0.3840299566435602,(1:[&rate=0.00246873896993672]0.9784920767596283,(5:[&rate=0.0012018799811031513]0.5143737739572884,4:[&rate=0.001930844546129423]0.5143737739572884):[&rate=3.177401185641638E-4]0.4641183028023399):[&rate=0.0015968750609968892]0.24866059594037737):[&rate=0.002999388296608285]2.21885867235535,((2:[&rate=0.0015968750609968892]1.7612695705057986,(((8:[&rate=0.0017035356003767238]0.03055144536984999,12:[&rate=0.004618975487583355]0.03055144536984999):[&rate=0.002999388296608285]0.3310011927448933,3:[&rate=0.0021826411678310233]0.3615526381147433):[&rate=0.0018146029031167073]0.8299194062348483,10:[&rate=0.002999388296608285]1.1914720443495916):[&rate=0.002999388296608285]0.5697975261562069):[&rate=1.6496770615678576E-4]0.6945016098411663,6:[&rate=0.0017035356003767238]2.455771180346965):[&rate=0.0034705850198585553]0.9902401647083909):[&rate=0.002320609978237041]0.7904697152191633):[&rate=0.002999388296608285]2.3311255278839145,((17:[&rate=0.0034705850198585553]1.0359612676369818,16:[&rate=0.00246873896993672]1.0359612676369818):[&rate=0.004135872107755638]0.6215492317771758,15:[&rate=0.005337729712666737]1.6575104994141576):[&rate=7.38133401199313E-4]4.910096088744276):[&rate=0.0015968750609968892]4.094491330023475);
tree STATE_3250000 [&lnP=-2850.670558064457,posterior=-2850.670558064457] = [&R] ((14:[&rate=0.01083046579162588]3.8577361066344045,13:[&rate=0.0017468882853701715]3.8577361066344045):[&rate=0.0017468882853701715]8.019513543307525,((9:[&rate=0.001225100127372915]3.854934844699335,((7:[&rate=5.512154433411666E-4]1.894230948100191,(((5:[&rate=0.006649632184665235]0.08415164117623349,1:[&rate=0.01083046579162588]0.08415164117623349):[&rate=3.389109556565485E-4]0.46282765982734203,11:[&rate=6.691348328143496E-4]0.5469793010035755):[&rate=3.389109556565485E-4]0.37946023618219105,4:[&rate=9.294254719693089E-4]0.9264395371857665):[&rate=6.691348328143496E-4]0.9677914109144246):[&rate=9.294254719693089E-4]1.6971345650541902,(6:[&rate=4.41149765227687E-4]3.1170535787400078,(((8:[&rate=0.0023894023814250726]0.26024411630162436,12:[&rate=0.0023894023814250726]0.26024411630162436):[&rate=9.294254719693089E-4]1.482150679960513,(3:[&rate=0.002908915511203126]1.0791335530680761,2:[&rate=0.0017468882853701715]1.0791335530680761):[&rate=2.446959781878866E-4]0.6632612431940612):[&rate=0.006649632184665235]0.5962001210057475,10:[&rate=0.004752091223040134]2.338594917267885):[&rate=9.294254719693089E-4]0.778458661472123):[&rate=0.005899392543309719]0.4743119344143736):[&rate=0.015087924903556362]0.26356933154495366):[&rate=0.0017468882853701715]2.4624643105803297,((17:[&rate=0.003890417017006345]0.3339815173652663,16:[&rate=0.0026383587505224276]0.3339815173652663):[&rate=3.389109556565485E-4]4.782174120849881,15:[&rate=0.001072568651605267]5.116155638215147):[&rate=0.005279373345972328]1.2012435170645173):[&rate=0.004294257891717709]5.559850494662264);
tree STATE_3300000 [&lnP=-2837.0092962114827,posterior=-2837.0092962114827] = [&R] ((13:[&rate=7.241624988164434E-4]6.3530938872096705,14:[&rate=0.009396763334404291]6.3530938872096705):[&rate=0.0026202823808050284]5.834006417995749,((9:[&rate=0.0013670979067073627]4.609552795021607,((((5:[&rate=0.0024607101977031916]0.1671674392205896,(1:[&rate=0.006324391140285485]0.07282934142571451,4:[&rate=0.001241519469150154]0.07282934142571451):[&rate=0.0021620616743765896]0.09433809779487509):[&rate=0.0029662018284878112]0.300952675337958,7:[&rate=0.001493418263710579]0.46812011455854763):[&rate=0.0027882815939217526]0.29086317195298794,11:[&rate=0.0026202823808050284]0.7589832865115356):[&rate=0.0011157832432352579]2.6748986622944138,((10:[&rate=0.004739585378030354]1.369216852594632,((8:[&rate=4.1983655778524934E-4]0.6894582648823202,12:[&rate=2.1541937107255645E-4]0.6894582648823202):[&rate=0.0027882815939217526]0.34037835226675095,3:[&rate=0.0027882815939217526]1.0298366171490712):[&rate=0.005657396812532009]0.33938023544556084):[&rate=0.0038221135125705396]0.5298485956330932,(6:[&rate=0.003580387914677858]0.6924525157461662,2:[&rate=0.0018843532038191862]0.6924525157461662):[&rate=0.0011157832432352579]1.2066129324815589):[&rate=9.887723000064554E-4]1.5348165005782242):[&rate=0.0016212594511536805]1.1756708462156573):[&rate=0.001241519469150154]6.751320521491037,((17:[&rate=9.887723000064554E-4]2.336066228844477,16:[&rate=0.0011157832432352579]2.336066228844477):[&rate=7.241624988164434E-4]5.004441785271039,15:[&rate=7.241624988164434E-4]7.340508014115517):[&rate=4.1983655778524934E-4]4.020365302397127):[&rate=0.0023083220350509494]0.8262269886927758);
tree STATE_3350000 [&lnP=-2842.486482154132,posterior=-2842.486482154132] = [&R] ((13:[&rate=0.001493548122238644]6.141225034245076,14:[&rate=0.009695413764755544]6.141225034245076):[&rate=0.004316486970973444]2.2136319931616724,((9:[&rate=0.0016343523961151016]3.8868344488737625,(((((1:[&rate=0.001493548122238644]0.17077393168339874,4:[&rate=0.0016343523961151016]0.17077393168339874):[&rate=0.0048821188372041285]0.15249303804116723,5:[&rate=0.0011994445761891854]0.323266969724566):[&rate=0.006765627014983864]0.049202467155035456,11:[&rate=0.003272910640877024]0.37246943687960143):[&rate=0.0013493130259505958]1.3070853564451705,7:[&rate=0.0027776012526748075]1.679554793324772):[&rate=0.0019115716529087348]1.4415933520676338,((((8:[&rate=0.0016343523961151016]0.2943828307729535,12:[&rate=0.0019115716529087348]0.2943828307729535):[&rate=0.0031004950269121383]0.4002894418950154,(3:[&rate=0.004316486970973444]0.5599560244122299,2:[&rate=0.003272910640877024]0.5599560244122299):[&rate=0.005224209361353747]0.13471624825573902):[&rate=0.002190015647105165]1.0578017577163572,10:[&rate=0.0031004950269121383]1.752474030384326):[&rate=0.002050188196787606]0.9324576253395667,6:[&rate=0.0011994445761891854]2.6849316557238927):[&rate=0.004583171177336831]0.43621648966851323):[&rate=0.002190015647105165]0.7656863034813566):[&rate=0.0011994445761891854]1.7459101451427346,((17:[&rate=0.00345451846008475]1.3806647658810824,16:[&rate=0.0019115716529087348]1.3806647658810824):[&rate=0.002050188196787606]3.9192570477115947,15:[&rate=0.002050188196787606]5.299921813592677):[&rate=0.0026248250371099756]0.33282278042381996):[&rate=0.00345451846008475]2.722112433390251);
tree STATE_3400000 [&lnP=-2839.670765034089,posterior=-2839.670765034089] = [&R] ((13:[&rate=0.0019494678418138535]9.847493714548802,((9:[&rate=0.0011565453092726866]5.6522171258795355,(((10:[&rate=0.0019494678418138535]1.9085269838339207,((3:[&rate=0.003223338298910835]0.7818490073994474,2:[&rate=9.446205983679898E-4]0.7818490073994474):[&rate=0.003994933618902583]0.7949536594094134,(12:[&rate=0.0014803662812261354]0.10082201808092217,8:[&rate=0.0017075264538935426]0.10082201808092217):[&rate=0.0011565453092726866]1.4759806487279388):[&rate=0.005327257407910809]0.3317243170250599):[&rate=0.0018263124884743656]0.7725532538123394,6:[&rate=0.0019494678418138535]2.68108023764626):[&rate=0.0013707637102200567]1.6374955463151113,(7:[&rate=0.0028342671284299933]2.362043310590336,((4:[&rate=0.0022120924828135675]0.17211593907396075,(5:[&rate=7.279244475643846E-4]0.13756957048584104,1:[&rate=0.003994933618902583]0.13756957048584104):[&rate=0.003019999071795272]0.034546368588119714):[&rate=7.279244475643846E-4]0.5422348582348664,11:[&rate=0.003223338298910835]0.7143507973088271):[&rate=0.0014803662812261354]1.647692513281509):[&rate=0.002353496116191195]1.9565324733710354):[&rate=0.0017075264538935426]1.333641341918164):[&rate=0.0028342671284299933]1.509787510400403,((17:[&rate=0.003702795058579052]0.4631341920580944,16:[&rate=6.140836326751827E-4]0.4631341920580944):[&rate=0.004766587875859626]0.7701225781921133,15:[&rate=0.0019494678418138535]1.2332567702502077):[&rate=0.0017075264538935426]5.928747866029731):[&rate=0.00616181736878811]2.685489078268864):[&rate=0.003223338298910835]0.58700458454061,14:[&rate=0.004766587875859626]10.434498299089412);
tree STATE_3450000 [&lnP=-2833.4089266961564,posterior=-2833.4089266961564] = [&R] (((9:[&rate=0.0018803691986684224]3.6445115909665016,(((((2:[&rate=0.0041840606298623306]0.1112418933885401,3:[&rate=0.001229136773878035]0.1112418933885401):[&rate=0.001229136773878035]0.5897294027438076,(12:[&rate=0.0032173386751467264]0.014340979809317228,8:[&rate=9.492693898188575E-4]0.014340979809317228):[&rate=0.0017041869137767495]0.6866303163230304):[&rate=0.0017041869137767495]1.1573648718978808,10:[&rate=0.00270575883113876]1.8583361680302286):[&rate=0.0032173386751467264]0.34857510526635793,6:[&rate=0.0029511814228968224]2.2069112732965865):[&rate=0.0013794344813149646]1.341143861687692,(((4:[&rate=4.4991847263367175E-5]0.878560849958383,(1:[&rate=0.0024781157833750444]0.661686524772798,5:[&rate=0.001537519439714933]0.661686524772798):[&rate=0.001537519439714933]0.21687432518558503):[&rate=0.0010859441766474418]0.11396752257960507,11:[&rate=5.736383539227102E-4]0.9925283725379881):[&rate=0.005043829764239168]0.8110521600540388,7:[&rate=5.736383539227102E-4]1.8035805325920269):[&rate=0.001229136773878035]1.7444746023922517):[&rate=0.0032173386751467264]0.09645645598222297):[&rate=0.0018803691986684224]3.378018239683479,((17:[&rate=5.736383539227102E-4]1.5373413015558755,16:[&rate=0.0010859441766474418]1.5373413015558755):[&rate=0.0010859441766474418]3.097021016019968,15:[&rate=0.0018803691986684224]4.634362317575843):[&rate=0.0024781157833750444]2.388167513074137):[&rate=0.00270575883113876]5.214251383749544,(13:[&rate=0.0017041869137767495]6.898696574197182,14:[&rate=0.009760148589231635]6.898696574197182):[&rate=0.001229136773878035]5.338084640202342);
tree STATE_3500000 [&lnP=-2838.1108547519393,posterior=-2838.1108547519393] = [&R] (14:[&rate=0.005178326113367418]10.252636541886591,(13:[&rate=0.0014813133051319663]9.91991004085351,(((17:[&rate=0.009641499762298002]0.34554923054329795,16:[&rate=5.404949814700558E-4]0.34554923054329795):[&rate=0.0011000749431579436]1.8199281456697212,15:[&rate=0.004122881777954157]2.165477376213019):[&rate=0.003262550478364493]2.437777596239459,(9:[&rate=0.0014813133051319663]4.141928930256412,(((((2:[&rate=0.004122881777954157]0.5895601455107238,3:[&rate=0.0018803055130773836]0.5895601455107238):[&rate=0.0038186582031229746]0.17560876994851338,(12:[&rate=0.0018803055130773836]0.09941558150283718,8:[&rate=0.0038186582031229746]0.09941558150283718):[&rate=0.0014813133051319663]0.6657533339564):[&rate=0.005178326113367418]0.5028061091930265,10:[&rate=0.0038186582031229746]1.2679750246522636):[&rate=0.003262550478364493]1.55097090524659,6:[&rate=9.134827603672855E-4]2.8189459298988537):[&rate=0.017294839133829627]0.155081173703842,((4:[&rate=0.003532684324757066]0.6840863128321504,((11:[&rate=0.0023045689047510223]0.41870401986946826,5:[&rate=0.0014813133051319663]0.41870401986946826):[&rate=0.0011000749431579436]0.02804477192092747,1:[&rate=0.004798567263628608]0.4467487917903957):[&rate=0.004122881777954157]0.23733752104175465):[&rate=0.010980447456895413]0.22979788711383753,7:[&rate=0.0020888047604474404]0.9138841999459879):[&rate=0.0027620939103117754]2.0601429036567076):[&rate=0.003532684324757066]1.1679018266537167):[&rate=0.017294839133829627]0.4613260421960659):[&rate=0.004798567263628608]5.316655068401032):[&rate=0.0011000749431579436]0.3327265010330809);
tree STATE_3550000 [&lnP=-2835.65014343454,posterior=-2835.65014343454] = [&R] ((((17:[&rate=8.617659547390732E-4]1.1605250935894866,16:[&rate=0.0015472195568531641]1.1605250935894866):[&rate=5.178624094469588E-4]4.721500175132784,15:[&rate=9.3788510955947E-4]5.882025268722271):[&rate=9.3788510955947E-4]2.185476194145676,(9:[&rate=8.617659547390732E-4]6.241392492155203,(((((12:[&rate=0.0016306554633591982]0.0602273567349769,8:[&rate=7.016263911769189E-4]0.0602273567349769):[&rate=0.005119579021594993]0.32681269580799743,3:[&rate=0.0022272669737132553]0.38704005254297436):[&rate=0.0020039823941072304]1.149008725258224,10:[&rate=0.00211152588669842]1.5360487778011982):[&rate=0.0013879424334325183]0.8186847675782993,(2:[&rate=0.0010869140453909016]1.855341338351267,6:[&rate=0.0013111504321248774]1.855341338351267):[&rate=6.143027130682386E-4]0.4993922070282306):[&rate=0.0017173441680404082]1.4558965966233561,((1:[&rate=0.0016306554633591982]0.6743952749663319,(5:[&rate=0.0032868750124229727]0.00219522897875692,4:[&rate=0.0020039823941072304]0.00219522897875692):[&rate=8.617659547390732E-4]0.672200045987575):[&rate=0.0018079275325523939]1.1537388924441165,(7:[&rate=0.0020039823941072304]0.4547402809226955,11:[&rate=2.4486150293962194E-4]0.4547402809226955):[&rate=0.0016306554633591982]1.373393886487753):[&rate=0.001903165848168995]1.9824959745924051):[&rate=0.0023531393902485502]2.4307623501523494):[&rate=0.0032868750124229727]1.8261089707127436):[&rate=0.0014664803582144317]4.936826598132402,(13:[&rate=7.834419800164191E-4]10.835383303339288,14:[&rate=0.005119579021594993]10.835383303339288):[&rate=0.003619131118807878]2.1689447576610608);
tree STATE_3600000 [&lnP=-2844.4221474885794,posterior=-2844.4221474885794] = [&R] ((14:[&rate=0.006008796433740239]10.207003378721888,13:[&rate=0.0030367614487389334]10.207003378721888):[&rate=0.002260065187092022]1.118102641170358,(((17:[&rate=0.0015472707465793534]2.269730296420674,16:[&rate=7.965134956180024E-4]2.269730296420674):[&rate=0.004292742126223748]1.3359854152695396,15:[&rate=0.0021300259558609046]3.6057157116902134):[&rate=0.0028589102617348045]3.657659666981517,(9:[&rate=7.965134956180024E-4]5.353134357616513,(((11:[&rate=0.0010155794489310973]0.9450895781076332,(1:[&rate=0.0025409358823578073]0.7245549538886367,(5:[&rate=2.2323809077230065E-4]0.13692806764599666,4:[&rate=4.1138172807060776E-4]0.13692806764599666):[&rate=0.0014393649045812873]0.58762688624264):[&rate=0.001332911622467412]0.2205346242189965):[&rate=0.001121779851016501]0.6308841334281263,7:[&rate=0.001121779851016501]1.5759737115357595):[&rate=0.0020055235075303103]1.9799055305677458,(6:[&rate=0.0016572274435383539]2.653394631986984,((3:[&rate=0.0016572274435383539]0.6147198432097102,((12:[&rate=0.0015472707465793534]0.3629346114389928,8:[&rate=0.0021300259558609046]0.3629346114389928):[&rate=0.0017698324818639186]0.14964811169552367,2:[&rate=5.543660906442545E-4]0.5125827231345165):[&rate=0.002260065187092022]0.10213712007519371):[&rate=0.0017698324818639186]0.8209668128697883,10:[&rate=0.0021300259558609046]1.4356866560794985):[&rate=0.0023966381363739677]1.2177079759074856):[&rate=0.0023966381363739677]0.9024846101165211):[&rate=0.0014393649045812873]1.7972551155130079):[&rate=0.0012272824439779257]1.9102410210552172):[&rate=0.003446080240717899]4.061730641220516);
tree STATE_3650000 [&lnP=-2844.4602083883615,posterior=-2844.4602083883615] = [&R] ((13:[&rate=7.982633287558206E-4]12.549385010474817,14:[&rate=0.005694313530642013]12.549385010474817):[&rate=5.87679723571972E-4]2.4546530632197676,(((17:[&rate=0.0023966357736766837]0.5509599815261402,16:[&rate=0.0013018683912976656]0.5509599815261402):[&rate=0.0011175574874505898]4.024205258580881,15:[&rate=0.0018868149066510367]4.5751652401070215):[&rate=8.731887116665613E-4]4.350714223085027,(9:[&rate=9.510880103073109E-4]6.224957614534185,((((5:[&rate=1.297441251131902E-4]0.2358196595424585,4:[&rate=0.0015098730781247939]0.2358196595424585):[&rate=0.0011175574874505898]1.9014952341993776,(1:[&rate=6.558484323643418E-4]2.08476185353313,11:[&rate=0.0010323839070492393]2.08476185353313):[&rate=3.273100551712585E-4]0.052553040208706214):[&rate=5.87679723571972E-4]1.3937705894359365,7:[&rate=0.0016253277438671948]3.5310854831777725):[&rate=0.005694313530642013]0.7433093192298585,(6:[&rate=0.0016253277438671948]2.918591116282537,(10:[&rate=8.731887116665613E-4]1.658391184352714,(2:[&rate=4.557741485941947E-4]0.8616820104847933,((12:[&rate=4.557741485941947E-4]0.3535505780650247,8:[&rate=0.002618015677274551]0.3535505780650247):[&rate=0.005694313530642013]0.2676431404598428,3:[&rate=0.0018868149066510367]0.6211937185248675):[&rate=0.005694313530642013]0.24048829195992583):[&rate=3.273100551712585E-4]0.7967091738679206):[&rate=3.273100551712585E-4]1.2601999319298232):[&rate=0.0020373991092810326]1.355803686125094):[&rate=0.001750323865288344]1.9505628121265541):[&rate=0.0036460034523628326]2.7009218486578632):[&rate=0.004301612360000771]6.078158610502536);
tree STATE_3700000 [&lnP=-2841.5127825886548,posterior=-2841.5127825886548] = [&R] ((((17:[&rate=0.0012455788228922175]0.8233312833648113,16:[&rate=0.0030451808422458523]0.8233312833648113):[&rate=0.0015302302600448455]4.800501192933352,15:[&rate=0.002303992268856643]5.623832476298163):[&rate=0.0011053882366411636]2.4256939708271696,(9:[&rate=0.0011053882366411636]6.708474403242823,(((((3:[&rate=0.0032579055280877642]0.3265809142109435,(8:[&rate=3.6569841261248045E-4]0.2458545786953981,12:[&rate=0.0028451148302931608]0.2458545786953981):[&rate=0.004291269668626288]0.0807263355155454):[&rate=0.003997939362240995]0.8344540692264102,10:[&rate=0.003485558323728788]1.1610349834373537):[&rate=0.004291269668626288]0.27848891266573506,6:[&rate=0.0032579055280877642]1.4395238961030887):[&rate=0.0012455788228922175]0.4213855132492421,2:[&rate=8.24004635421546E-4]1.8609094093523308):[&rate=8.24004635421546E-4]1.720312199798092,(7:[&rate=0.005413017130515534]1.1118998325129756,((4:[&rate=3.6569841261248045E-4]0.4509955589443937,1:[&rate=0.004617714113705517]0.4509955589443937):[&rate=8.24004635421546E-4]0.19475466636450567,(11:[&rate=0.0030451808422458523]0.6058234115255291,5:[&rate=0.0019799425386757426]0.6058234115255291):[&rate=6.79587035405945E-4]0.03992681378337026):[&rate=0.0016763422038374312]0.4661496072040763):[&rate=0.0015302302600448455]2.469321776637447):[&rate=1.700010782850051E-4]3.1272527940924):[&rate=0.007373845589443526]1.3410520438825095):[&rate=0.003485558323728788]3.3941352559707205,(14:[&rate=0.005413017130515534]9.813649878486299,13:[&rate=9.653052915433892E-4]9.813649878486299):[&rate=0.005919183942631378]1.6300118246097544);
tree STATE_3750000 [&lnP=-2833.4990113862455,posterior=-2833.4990113862455] = [&R] ((14:[&rate=0.007382165067346304]8.193469639360734,13:[&rate=0.001176443168286086]8.193469639360734):[&rate=0.005303450068053416]3.2587438090181724,(((17:[&rate=0.0037235513048628024]1.824695993840048,16:[&rate=4.184430441157749E-5]1.824695993840048):[&rate=6.051648778579452E-4]4.234373711829436,15:[&rate=0.0010636274976064607]6.059069705669484):[&rate=0.002894164305670058]1.4096957703259205,(9:[&rate=7.70287271315949E-4]4.970906078259012,(((((5:[&rate=0.0023331114443249147]0.5570597795835724,11:[&rate=0.0017350077272642228]0.5570597795835724):[&rate=1.6865637514178495E-4]0.09474594709521977,1:[&rate=0.0015757794174930465]0.6518057266787922):[&rate=2.7350197938091696E-4]0.12207852602579838,4:[&rate=6.051648778579452E-4]0.7738842527045906):[&rate=0.0010636274976064607]0.8269545720545359,7:[&rate=1.6865637514178495E-4]1.6008388247591265):[&rate=0.0010636274976064607]2.3046358989912585,(6:[&rate=0.0014309857288506108]3.5227263157174047,(((3:[&rate=0.001176443168286086]1.241352451031814,2:[&rate=6.051648778579452E-4]1.241352451031814):[&rate=0.001176443168286086]0.2692667648283773,(8:[&rate=0.004347711106958976]0.0334634508432526,12:[&rate=1.6865637514178495E-4]0.0334634508432526):[&rate=3.9367924383338867E-4]1.4771557650169387):[&rate=0.0032609126671707973]1.2711966483914265,10:[&rate=0.0017350077272642228]2.7818158642516178):[&rate=0.0037235513048628024]0.7409104514657869):[&rate=0.0019115217207574106]0.38274840803298016):[&rate=0.0014309857288506108]1.0654313545086271):[&rate=0.002894164305670058]2.4978593977363923):[&rate=0.0014309857288506108]3.9834479723835017);
tree STATE_3800000 [&lnP=-2841.4540645386273,posterior=-2841.4540645386273] = [&R] ((14:[&rate=0.004944787353890142]10.562469190286437,((9:[&rate=0.0019485050512037217]3.9668581762320017,((((4:[&rate=3.532308807604018E-4]0.6821151336653171,5:[&rate=0.0019485050512037217]0.6821151336653171):[&rate=5.132101981412022E-4]0.36285098434953955,1:[&rate=0.0015022087455064217]1.0449661180148566):[&rate=0.005876062861342068]0.4792090859425491,(7:[&rate=3.532308807604018E-4]0.1616544206022409,11:[&rate=0.0042504935822971195]0.1616544206022409):[&rate=8.036383718338746E-4]1.3625207833551647):[&rate=0.002620577507966002]0.8332830590524116,(6:[&rate=0.002106524074058761]1.4224614280059684,(((2:[&rate=0.006502170525449074]0.1951133664423108,(8:[&rate=0.0010815287200907795]0.024283693544016466,12:[&rate=9.430940110451753E-4]0.024283693544016466):[&rate=0.003691652157900759]0.17082967289829434):[&rate=0.0024415341846961464]0.17689024913836804,3:[&rate=0.006502170525449074]0.37200361558067885):[&rate=0.008569791545305244]0.7349331289371518,10:[&rate=0.0019485050512037217]1.1069367445178306):[&rate=0.0034469622877604214]0.3155246834881378):[&rate=0.0019485050512037217]0.9349968350038489):[&rate=0.0024415341846961464]1.6093999132221843):[&rate=0.007330205210720883]0.6853800032300876,((17:[&rate=0.002270547796856697]1.7913635542967719,16:[&rate=1.625833434465901E-4]1.7913635542967719):[&rate=0.003957860321413774]0.6416140656412355,15:[&rate=0.0042504935822971195]2.4329776199380073):[&rate=0.0010815287200907795]2.219260559524082):[&rate=0.002620577507966002]5.910231010824348):[&rate=8.036383718338746E-4]0.0684517424018285,13:[&rate=9.430940110451753E-4]10.630920932688266);
tree STATE_3850000 [&lnP=-2840.169632431243,posterior=-2840.169632431243] = [&R] (14:[&rate=0.0038453500531962126]12.247309663354647,(((9:[&rate=9.292634588034445E-4]3.929821056711576,((((5:[&rate=0.002190145244022759]0.46619707181037634,(1:[&rate=0.0034786113600228834]0.3374546544987677,4:[&rate=9.292634588034445E-4]0.3374546544987677):[&rate=8.492299853462568E-4]0.12874241731160863):[&rate=0.0018605319939827677]0.48340834880200995,11:[&rate=8.492299853462568E-4]0.9496054206123863):[&rate=0.0014079304269559452]0.9607881474692404,7:[&rate=0.0016689485434581857]1.9103935680816266):[&rate=0.004387260827386132]0.8656925130685553,(2:[&rate=0.0016689485434581857]2.212592879242278,(6:[&rate=0.003198205099879884]2.154411582194938,(10:[&rate=0.0019637412016348015]1.4408019265687508,((8:[&rate=0.0017625457862102236]0.11942409335829687,12:[&rate=0.0015790381536487995]0.11942409335829687):[&rate=0.002969428740237912]0.4560739862979445,3:[&rate=0.0017625457862102236]0.5754980796562413):[&rate=0.002605144367352278]0.8653038469125095):[&rate=0.002190145244022759]0.7136096556261873):[&rate=0.0010082351383166883]0.058181297047339875):[&rate=0.004387260827386132]0.563493201907904):[&rate=7.672444076059964E-4]1.153734975561394):[&rate=0.003198205099879884]2.843860846896512,(15:[&rate=0.0014922105777306336]2.349320966764014,(17:[&rate=0.0017625457862102236]1.3279764080276222,16:[&rate=4.92791697977318E-4]1.3279764080276222):[&rate=7.672444076059964E-4]1.0213445587363916):[&rate=7.672444076059964E-4]4.424360936844074):[&rate=0.004387260827386132]4.124890677826073,13:[&rate=5.917174704841424E-4]10.898572581434161):[&rate=0.0034786113600228834]1.3487370819204862);
tree STATE_3900000 [&lnP=-2832.466969726768,posterior=-2832.466969726768] = [&R] ((14:[&rate=0.005044924503210314]9.738792244742903,13:[&rate=0.0017802918353701789]9.738792244742903):[&rate=0.0010414187859387385]2.220478334252517,((15:[&rate=0.006095530034713166]1.6426551846562418,(17:[&rate=0.004269647065663475]0.6424489371537587,16:[&rate=0.0026912343967523795]0.6424489371537587):[&rate=7.727195600059554E-4]1.000206247502483):[&rate=6.412892317693171E-4]4.817468551757782,(9:[&rate=0.002489243092162304]4.344903459866486,((6:[&rate=0.001180194051165508]2.438141051796007,(10:[&rate=0.0021174842711287616]1.1842641816177761,(((8:[&rate=0.0033835447379835233]0.0020622718069833275,12:[&rate=7.727195600059554E-4]0.0020622718069833275):[&rate=0.002906143160129376]0.4407762076324284,3:[&rate=0.009181698552190615]0.44283847943941174):[&rate=0.0068073964029193475]0.19137704117447024,2:[&rate=0.0014699026294784415]0.634215520613882):[&rate=0.006095530034713166]0.5500486610038942):[&rate=0.001180194051165508]1.2538768701782308):[&rate=0.0021174842711287616]1.07326908102752,((11:[&rate=0.002906143160129376]0.806223260664747,(1:[&rate=0.012221564913850678]0.10318700495009143,(4:[&rate=0.0013228060386385083]0.06965772644098397,5:[&rate=0.0026912343967523795]0.06965772644098397):[&rate=0.006095530034713166]0.03352927850910746):[&rate=2.4338204039756555E-4]0.7030362557146556):[&rate=0.0017802918353701789]1.9734789534744797,7:[&rate=5.104978548232282E-4]2.7797022141392267):[&rate=0.004632459152990043]0.7317079186843003):[&rate=0.006095530034713166]0.8334933270429588):[&rate=0.0036519060265696544]2.1152202765475385):[&rate=0.0036519060265696544]5.499146842581396);
tree STATE_3950000 [&lnP=-2834.3883710779473,posterior=-2834.3883710779473] = [&R] (((15:[&rate=0.005596330528626244]1.7141586841367646,(17:[&rate=0.0013999928601156595]0.6769694026915626,16:[&rate=0.001232250319754212]0.6769694026915626):[&rate=0.0036144748053439832]1.037189281445202):[&rate=5.581219566604581E-4]5.004913067836899,(9:[&rate=0.002488615674659671]3.1634112944009645,(((10:[&rate=0.002292887160368478]2.0165100302776957,(3:[&rate=0.008053965064043702]0.4368740721693395,(8:[&rate=5.581219566604581E-4]0.051866262642832485,12:[&rate=8.994216877989175E-4]0.051866262642832485):[&rate=0.009115726315854682]0.385007809526507):[&rate=0.0019213205133033614]1.5796359581083563):[&rate=0.01070933599077118]0.15509239893850557,(6:[&rate=0.007252928997718236]0.46476203875396443,2:[&rate=7.311604182965807E-4]0.46476203875396443):[&rate=8.994216877989175E-4]1.706840390462237):[&rate=0.004475407721618824]0.08965535888912335,((1:[&rate=0.002905308047490204]0.8018106238387499,(4:[&rate=0.0015701366241864488]0.610559968212244,5:[&rate=0.0015701366241864488]0.610559968212244):[&rate=3.7455129139113267E-4]0.1912506556265059):[&rate=0.0026923568665032675]0.8158140015329389,(7:[&rate=0.0038808388999963545]0.2462008827878503,11:[&rate=0.0017436195297456656]0.2462008827878503):[&rate=0.0036144748053439832]1.3714237425838385):[&rate=0.0019213205133033614]0.6436331627336358):[&rate=0.0019213205133033614]0.9021535062956398):[&rate=0.002292887160368478]3.555660457572699):[&rate=0.0019213205133033614]4.331203997657573,(14:[&rate=0.01070933599077118]5.460431681091078,13:[&rate=0.002488615674659671]5.460431681091078):[&rate=0.002488615674659671]5.589844068540159);
tree STATE_4000000 [&lnP=-2837.673864180482,posterior=-2837.673864180482] = [&R] ((14:[&rate=0.01465175926081003]3.695572127253102,13:[&rate=0.0014443259516018188]3.695572127253102):[&rate=0.002526779151452014]7.402488544330874,((15:[&rate=4.961128509880242E-4]7.071731837892258,(17:[&rate=3.103426456632019E-4]1.4886864019106134,16:[&rate=0.0014443259516018188]1.4886864019106134):[&rate=8.409862968486256E-4]5.583045435981644):[&rate=7.167947620203149E-4]2.649051048294038,(9:[&rate=0.0011197521097679815]6.229354721497453,(((((3:[&rate=0.004300538348593729]0.43356016875000475,(8:[&rate=0.0022713879364031197]0.01884770281883135,12:[&rate=8.409862968486256E-4]0.01884770281883135):[&rate=0.003855559321844613]0.4147124659311734):[&rate=0.003855559321844613]0.9031433724065889,2:[&rate=0.0014443259516018188]1.3367035411565937):[&rate=0.0020379692140323146]0.5428115163553486,10:[&rate=0.005424652098457511]1.8795150575119424):[&rate=0.002526779151452014]0.6329778804797535,6:[&rate=0.002526779151452014]2.512492937991696):[&rate=8.409862968486256E-4]0.847475674025453,(7:[&rate=3.9894718013039484E-4]1.6690263176934614,(1:[&rate=0.0034651670597246214]0.3097192153698358,(11:[&rate=0.0031184866758832168]0.2731881509007631,(5:[&rate=0.001275830122274142]0.2683425766341693,4:[&rate=0.001275830122274142]0.2683425766341693):[&rate=0.0020379692140323146]0.004845574266593766):[&rate=0.0020379692140323146]0.03653106446907273):[&rate=8.409862968486256E-4]1.3593071023236256):[&rate=3.103426456632019E-4]1.6909422943236874):[&rate=6.019711869110495E-4]2.869386109480304):[&rate=0.0031184866758832168]3.491428164688843):[&rate=9.627026087507549E-6]1.3772777853976805);
tree STATE_4050000 [&lnP=-2840.5394803370455,posterior=-2840.5394803370455] = [&R] ((14:[&rate=0.007193003151235006]10.417838313312918,((15:[&rate=0.0013319603230657823]4.759184682198173,(17:[&rate=7.656128956692426E-4]2.499008491292732,16:[&rate=8.527239856908669E-4]2.499008491292732):[&rate=9.421499071893122E-4]2.2601761909054408):[&rate=5.96609917799738E-4]2.3094370116031095,(9:[&rate=0.0012287135948494102]4.912896508115967,(((10:[&rate=0.0011296788566981196]2.1044025591429754,(2:[&rate=0.0011296788566981196]2.017017712897313,(3:[&rate=0.00144002822117867]0.8029544893960141,(8:[&rate=5.96609917799738E-4]0.021927124967396273,12:[&rate=0.0030550994569473007]0.021927124967396273):[&rate=0.002082602336162564]0.7810273644286179):[&rate=0.0022404411051624314]1.2140632235012987):[&rate=0.0022404411051624314]0.08738484624566256):[&rate=0.0012287135948494102]1.351743157758451,6:[&rate=0.0013319603230657823]3.4561457169014265):[&rate=0.002082602336162564]0.14851107741473557,(7:[&rate=0.0012287135948494102]1.8276551161634043,(5:[&rate=0.0010343189861439536]0.45193650736337637,((11:[&rate=0.0036657143647353275]0.16051346301884248,4:[&rate=8.527239856908669E-4]0.16051346301884248):[&rate=0.0030550994569473007]0.0495681808523159,1:[&rate=0.0018008619845820276]0.21008164387115838):[&rate=0.0026025639676652153]0.241854863492218):[&rate=0.0019367073333838604]1.375718608800028):[&rate=0.0016735691308152523]1.7770016781527578):[&rate=0.0028145782132454403]1.308239713799805):[&rate=0.0030550994569473007]2.1557251856853155):[&rate=0.007193003151235006]3.349216619511636):[&rate=3.482543759679222E-4]4.093544764026419,13:[&rate=4.3126077318342526E-4]14.511383077339337);
tree STATE_4100000 [&lnP=-2848.629817882769,posterior=-2848.629817882769] = [&R] ((13:[&rate=0.0013510107624711443]9.266712451490655,((15:[&rate=0.0015003778390549572]3.2592803256361678,(17:[&rate=0.0019351565899008744]2.3507525870214767,16:[&rate=3.694923358597149E-4]2.3507525870214767):[&rate=0.007068956956867794]0.908527738614691):[&rate=0.0050660633993007955]1.0863110555973763,(9:[&rate=0.0020798401570297324]2.898782893197221,(((6:[&rate=0.0020798401570297324]0.9910667821820444,2:[&rate=0.004466481604281021]0.9910667821820444):[&rate=0.0010327080984536751]0.3907677888482465,(10:[&rate=0.0017910593492525323]1.2903524785145342,((8:[&rate=8.544416668867096E-4]0.07826764217816158,12:[&rate=0.0017910593492525323]0.07826764217816158):[&rate=0.0011962465159916131]0.9389094861273519,3:[&rate=0.001646538376223757]1.0171771283055135):[&rate=0.0019351565899008744]0.2731753502090206):[&rate=0.005856924054180784]0.09148209251575667):[&rate=0.0025261086130157627]0.4233101153200429,((((5:[&rate=0.003181948540277929]0.3104950360401701,11:[&rate=0.004749037188793781]0.3104950360401701):[&rate=0.005856924054180784]0.02546907524782338,4:[&rate=0.004749037188793781]0.33596411128799347):[&rate=6.484727343859668E-4]0.28515845360195174,1:[&rate=0.0017910593492525323]0.6211225648899452):[&rate=0.0010327080984536751]0.25380860051651033,7:[&rate=0.0023744864671558035]0.8749311654064555):[&rate=0.0017910593492525323]0.9302135209438782):[&rate=0.002226004532465764]1.093638206846887):[&rate=0.0050660633993007955]1.4468084880363232):[&rate=0.003008577398148087]4.921121070257111):[&rate=6.484727343859668E-4]3.2995020464012796,14:[&rate=0.003181948540277929]12.566214497891934);
tree STATE_4150000 [&lnP=-2837.6925642377037,posterior=-2837.6925642377037] = [&R] (14:[&rate=0.005976415599410861]10.910529377603941,(((15:[&rate=0.002416628764092271]1.519398762286546,(17:[&rate=0.0035826282750388485]0.7062768853990032,16:[&rate=0.005163624920276531]0.7062768853990032):[&rate=0.0021339347518357778]0.8131218768875427):[&rate=9.057768688139154E-4]4.656266070248632,(9:[&rate=0.0014242441080841246]3.433303545299875,(((((4:[&rate=0.0014242441080841246]0.16346563810956907,1:[&rate=0.0027382260259445623]0.16346563810956907):[&rate=0.002416628764092271]0.009449126879899739,5:[&rate=0.004203121319063669]0.1729147649894688):[&rate=0.005976415599410861]0.47139166395478227,7:[&rate=0.0018790672625768304]0.644306428944251):[&rate=0.002271217909126944]0.6126121273498146,11:[&rate=0.0016444130733454115]1.2569185562940657):[&rate=0.0016444130733454115]1.9825939157497938,((2:[&rate=0.002416628764092271]0.5748179164460867,6:[&rate=0.0018790672625768304]0.5748179164460867):[&rate=0.0021339347518357778]1.811619725140943,((3:[&rate=0.0013180755307391245]0.9661216919680208,(8:[&rate=0.0033356047598400358]0.27635921673763386,12:[&rate=1.7351256363706415E-4]0.27635921673763386):[&rate=0.004203121319063669]0.6897624752303869):[&rate=0.0038668152725692393]0.8799863750293649,10:[&rate=0.0038668152725692393]1.8461080669973857):[&rate=0.004617769273399656]0.5403295745896439):[&rate=0.0020035567470493786]0.8530748304568299):[&rate=0.007678895608225392]0.19379107325601552):[&rate=0.004617769273399656]2.742361287235303):[&rate=0.004617769273399656]3.608919400912608,13:[&rate=0.0012137576396768744]9.784584233447786):[&rate=0.0033356047598400358]1.1259451441561552);
tree STATE_4200000 [&lnP=-2837.8333642349335,posterior=-2837.8333642349335] = [&R] (((15:[&rate=3.90021421588643E-4]7.799461966020278,(17:[&rate=6.823278976646705E-4]2.989106546492969,16:[&rate=3.126484324854289E-4]2.989106546492969):[&rate=1.849087210909147E-4]4.810355419527308):[&rate=0.009410218286769795]0.5532927478613807,(9:[&rate=0.0012441205238976675]4.524952107662952,(((11:[&rate=0.001845305131751696]1.6047329976402167,(1:[&rate=0.0012441205238976675]1.4822417298112986,(5:[&rate=0.0010817522077782164]0.28300460277047196,4:[&rate=0.0010817522077782164]0.28300460277047196):[&rate=2.9695246700817617E-5]1.1992371270408266):[&rate=0.005248550324902198]0.12249126782891806):[&rate=6.823278976646705E-4]1.8424534061737592,7:[&rate=8.022336334723539E-4]3.447186403813976):[&rate=0.002686976284168731]0.26627728053137645,((10:[&rate=0.003948846068864104]1.3564344506127377,(3:[&rate=0.003948846068864104]0.9585239516193573,(8:[&rate=6.823278976646705E-4]0.47025168522463623,12:[&rate=1.849087210909147E-4]0.47025168522463623):[&rate=0.003948846068864104]0.4882722663947211):[&rate=0.002093285899821624]0.3979104989933804):[&rate=0.001845305131751696]1.249183194294569,(6:[&rate=0.0034619615272375656]1.4856372378987965,2:[&rate=9.349593255041585E-4]1.4856372378987965):[&rate=3.90021421588643E-4]1.1199804070085102):[&rate=0.0023718557761894655]1.1078460394380456):[&rate=0.005248550324902198]0.8114884233175998):[&rate=0.001845305131751696]3.8278026062187065):[&rate=0.002093285899821624]4.0654546939257905,(13:[&rate=0.004531402720596699]3.8237711907871,14:[&rate=0.01381742618227107]3.8237711907871):[&rate=0.001845305131751696]8.594438217020349);
tree STATE_4250000 [&lnP=-2841.3577973903775,posterior=-2841.3577973903775] = [&R] ((14:[&rate=0.0042075575499830745]9.756072212336887,13:[&rate=7.896934307378194E-4]9.756072212336887):[&rate=0.004785528190624948]2.4036989974412055,((15:[&rate=0.0032707029471839774]3.07986566003142,(17:[&rate=0.0021889759402250577]1.2085746408141027,16:[&rate=0.002433266860696549]1.2085746408141027):[&rate=0.0017724636822707006]1.8712910192173173):[&rate=9.747387077411199E-4]2.807246937086329,(9:[&rate=0.001971393306395301]3.3368661841877882,((((3:[&rate=0.0038157595792325783]0.6489524875476574,(8:[&rate=4.4856314342579416E-4]0.07024586532077029,12:[&rate=0.0038157595792325783]0.07024586532077029):[&rate=0.002879806562029253]0.5787066222268872):[&rate=0.0032707029471839774]0.4033858576229802,(10:[&rate=0.0018699914740972204]0.9909553475226115,2:[&rate=5.7838309588232E-4]0.9909553475226115):[&rate=9.747387077411199E-4]0.06138299764802613):[&rate=0.0015864943464793232]0.9352177173158429,6:[&rate=0.0013221624774509223]1.9875560624864805):[&rate=0.001149724876970992]0.661689959499288,((7:[&rate=0.0013221624774509223]1.399109626878623,((4:[&rate=0.0010629238704086893]0.32165119808217657,5:[&rate=0.0021889759402250577]0.32165119808217657):[&rate=0.0017724636822707006]0.016357092316349575,1:[&rate=0.0027169041207811442]0.33800829039852615):[&rate=7.896934307378194E-4]1.0611013364800967):[&rate=0.0042075575499830745]0.6441518603983707,11:[&rate=0.0014089972691611766]2.0432614872769936):[&rate=0.004785528190624948]0.6059845347087749):[&rate=0.003515769434450193]0.6876201622020197):[&rate=0.0018699914740972204]2.550246412929961):[&rate=8.841452789704188E-4]6.272658612660344);
tree STATE_4300000 [&lnP=-2836.6260777992275,posterior=-2836.6260777992275] = [&R] ((13:[&rate=0.0018777221582800363]7.409908062850999,14:[&rate=0.007225996627142119]7.409908062850999):[&rate=0.0037408919518440334]5.0920419305543945,((15:[&rate=9.142756838859128E-4]6.068392549914899,(17:[&rate=0.0021610735497318762]3.577258012556198,16:[&rate=2.0125966546979498E-4]3.577258012556198):[&rate=0.002014461972757629]2.491134537358701):[&rate=0.0015132440475453652]2.5130982830540045,(9:[&rate=0.0015132440475453652]4.355439306837659,((7:[&rate=8.245244423250408E-4]1.5537454530205903,((1:[&rate=0.0017493704937882977]0.7871801180950391,5:[&rate=7.363920253852427E-4]0.7871801180950391):[&rate=0.0015132440475453652]0.1257600721527724,(4:[&rate=2.978515951852172E-4]0.7275302130486406,11:[&rate=0.0028936226248430924]0.7275302130486406):[&rate=7.363920253852427E-4]0.18540997719917085):[&rate=0.0023194329695407846]0.6408052627727788):[&rate=0.0018777221582800363]2.0436811209363803,(((2:[&rate=0.0012987271392803526]1.98528057140201,10:[&rate=0.0021610735497318762]1.98528057140201):[&rate=6.493805194591007E-4]0.8397392947507245,((8:[&rate=8.895531486876614E-5]0.24754569252520356,12:[&rate=0.00100610870231641]0.24754569252520356):[&rate=0.0016282069561957694]1.2516932615613419,3:[&rate=8.245244423250408E-4]1.4992389540865454):[&rate=0.003410843899268749]1.3257809120661892):[&rate=0.0021610735497318762]0.4947942353644512,6:[&rate=0.0012987271392803526]3.319814101517186):[&rate=0.007225996627142119]0.27761247243978504):[&rate=0.007225996627142119]0.758012732880688):[&rate=0.001197851128342889]4.226051526131244):[&rate=9.142756838859128E-4]3.92045916043649);
tree STATE_4350000 [&lnP=-2838.0039957921135,posterior=-2838.0039957921135] = [&R] ((13:[&rate=8.948302496181745E-4]12.130747832330904,14:[&rate=0.005598933427666251]12.130747832330904):[&rate=4.79642172190173E-4]2.0905961197676213,((15:[&rate=0.0029055136696745994]3.950547000229242,(17:[&rate=0.0024135780440534475]1.98211467023388,16:[&rate=0.0010922077591476315]1.98211467023388):[&rate=0.0013138381156608016]1.968432329995362):[&rate=9.908177159094692E-4]3.6353885158008308,(9:[&rate=0.0013138381156608016]4.9425976692304205,(((5:[&rate=3.3749499198872855E-4]0.9002046964017534,((4:[&rate=3.3749499198872855E-4]0.31975771953753385,11:[&rate=0.0024135780440534475]0.31975771953753385):[&rate=1.442223179753174E-4]0.15825587383887596,1:[&rate=0.005598933427666251]0.4780135933764098):[&rate=2.705730370201607E-4]0.4221911030253436):[&rate=7.169995458801842E-4]2.1001815100962764,7:[&rate=5.552842195695076E-4]3.00038620649803):[&rate=0.0015664006978432868]1.3449081448023552,((6:[&rate=5.552842195695076E-4]3.2415068165133194,2:[&rate=7.169995458801842E-4]3.2415068165133194):[&rate=0.0018598160576092943]0.8443100461305253,(10:[&rate=0.0014357295787158022]3.599300793375142,(3:[&rate=0.0015664006978432868]1.774851840088569,(8:[&rate=3.3749499198872855E-4]1.0585066749968155,12:[&rate=0.0020263970772171325]1.0585066749968155):[&rate=0.0017072003822059556]0.7163451650917536):[&rate=0.0014357295787158022]1.8244489532865729):[&rate=0.0022097400847217825]0.4865160692687027):[&rate=0.005598933427666251]0.2594774886565405):[&rate=0.005598933427666251]0.5973033179300353):[&rate=0.0026430506155728744]2.6433378467996524):[&rate=0.0024135780440534475]6.635408436068452);
tree STATE_4400000 [&lnP=-2832.8547708991714,posterior=-2832.8547708991714] = [&R] ((14:[&rate=0.005757100919826415]8.409262059251281,13:[&rate=0.0014734537362069066]8.409262059251281):[&rate=0.0038429119352881977]4.686757643983608,((15:[&rate=0.0015932694133789667]3.785393110635892,(17:[&rate=0.0031895702887622277]0.6153138386043181,16:[&rate=8.579551800525943E-4]0.6153138386043181):[&rate=0.0010474033880348778]3.170079272031574):[&rate=0.0011472365602093076]2.550217930515998,(9:[&rate=0.0017199880449490232]4.536780359228348,(((7:[&rate=0.0017199880449490232]0.4246290257178166,11:[&rate=0.0023211046295829527]0.4246290257178166):[&rate=4.2322199571789176E-4]2.716369038286089,((4:[&rate=1.6486547720598622E-4]0.0990484471473418,5:[&rate=0.0034874548290123432]0.0990484471473418):[&rate=3.3889473303188266E-4]1.1749974991272754,1:[&rate=0.0018546701145622628]1.2740459462746172):[&rate=0.001998607882555212]1.8669521177292887):[&rate=0.0038429119352881977]0.3209289278653493,(6:[&rate=0.0010474033880348778]2.916214087673797,((3:[&rate=0.0027066030552572824]0.6529009815281429,((8:[&rate=9.511297374667717E-4]0.008027824003785074,12:[&rate=0.0027066030552572824]0.008027824003785074):[&rate=0.0014734537362069066]0.6218178584836308,2:[&rate=0.0011472365602093076]0.6298456824874159):[&rate=0.0010474033880348778]0.023055299040727006):[&rate=0.0031895702887622277]1.0904931789626477,10:[&rate=0.0015932694133789667]1.7433941604907908):[&rate=0.0010474033880348778]1.1728199271830064):[&rate=0.0013596579398157157]0.545712904195458):[&rate=0.0031895702887622277]1.0748533673590925):[&rate=0.004872564542290356]1.7988306819235422):[&rate=0.0012511332107805991]6.760408662082999);
tree STATE_4450000 [&lnP=-2841.502975391037,posterior=-2841.502975391037] = [&R] (((15:[&rate=0.005063413711411679]1.767053092521794,(17:[&rate=0.0020834480511435364]1.4126378311842702,16:[&rate=0.0010585644137169044]1.4126378311842702):[&rate=0.0016075504899658042]0.35441526133752377):[&rate=4.509171489492683E-4]6.878268077487155,(9:[&rate=8.087306498148159E-4]5.3633379350155295,(((5:[&rate=4.509171489492683E-4]0.19722767674508748,1:[&rate=0.0046198533267432975]0.19722767674508748):[&rate=8.210596828443415E-5]1.324696570884741,((4:[&rate=0.00118875760748445]1.1880280083160335,11:[&rate=0.00118875760748445]1.1880280083160335):[&rate=0.001323240118439764]0.014986456509119117,7:[&rate=0.006253882327790109]1.2030144648251526):[&rate=0.0026430069312949104]0.31890978280467586):[&rate=0.001323240118439764]1.9032436518420712,((10:[&rate=0.0017587632186260615]1.0993227688584901,((3:[&rate=0.0039022782045218685]0.2200114703767891,2:[&rate=3.3262359980646544E-4]0.2200114703767891):[&rate=8.210596828443415E-5]0.6381029089795207,(8:[&rate=2.117737403157059E-4]0.4334693469309459,12:[&rate=4.509171489492683E-4]0.4334693469309459):[&rate=0.0017587632186260615]0.42464503242536383):[&rate=0.008459123940030963]0.24120838950218038):[&rate=4.509171489492683E-4]1.3099840829857268,6:[&rate=0.0016075504899658042]2.409306851844217):[&rate=0.001323240118439764]1.0158610476276828):[&rate=0.0033312447524302315]1.9381700355436298):[&rate=0.0026430069312949104]3.281983234993419):[&rate=0.005063413711411679]2.806323262876102,(13:[&rate=0.0014626187909189516]9.58018652002328,14:[&rate=0.0046198533267432975]9.58018652002328):[&rate=0.0039022782045218685]1.8714579128617697);
tree STATE_4500000 [&lnP=-2842.5200504560767,posterior=-2842.5200504560767] = [&R] ((14:[&rate=0.00780321107595432]6.7488979413189405,13:[&rate=6.170470488188166E-4]6.7488979413189405):[&rate=0.0039086708622484674]4.119501551701077,((15:[&rate=0.0013426512677361577]4.869287133368475,(17:[&rate=0.0034175564292308904]2.2627633017232025,16:[&rate=9.853061947529473E-6]2.2627633017232025):[&rate=0.0012144617700870718]2.606523831645273):[&rate=0.0016345838873808088]2.4403232624207236,(9:[&rate=6.170470488188166E-4]4.992131453135794,((((5:[&rate=7.891065398167378E-4]0.10764548639591165,4:[&rate=0.0014820865392928101]0.10764548639591165):[&rate=4.008244932958447E-5]2.932149241150772,1:[&rate=6.170470488188166E-4]3.039794727546684):[&rate=2.742061193824275E-4]0.10179200451526027,(7:[&rate=0.0016345838873808088]0.4173013793488502,11:[&rate=8.842612479266623E-4]0.4173013793488502):[&rate=5.39163261226176E-4]2.724285352713094):[&rate=0.0014820865392928101]1.0812502393933525,(((3:[&rate=2.1864212513904012E-4]1.3654101735342272,(12:[&rate=7.891065398167378E-4]0.08499539080528205,8:[&rate=0.0010960737142525223]0.08499539080528205):[&rate=0.0018024662000114332]1.2804147827289452):[&rate=8.842612479266623E-4]1.4717790423323884,10:[&rate=9.863235091027516E-4]2.8371892158666157):[&rate=0.0012144617700870718]0.4384326044384377,(2:[&rate=0.0010960737142525223]0.4905835153274077,6:[&rate=0.0014820865392928101]0.4905835153274077):[&rate=2.742061193824275E-4]2.7850383049776455):[&rate=0.0024344092474039947]0.9472151511502434):[&rate=0.004571916652543885]0.7692944816804976):[&rate=0.0024344092474039947]2.3174789426534046):[&rate=0.0012144617700870718]3.558789097230819);
tree STATE_4550000 [&lnP=-2836.609915894738,posterior=-2836.609915894738] = [&R] ((14:[&rate=0.008683619466162713]7.638465625656815,13:[&rate=0.0017768231470670973]7.638465625656815):[&rate=0.0012917422548655072]1.9944244871802184,((15:[&rate=0.0017768231470670973]3.760555614255191,(17:[&rate=0.0010681636009213598]1.0438915752091884,16:[&rate=0.0026905891246768823]1.0438915752091884):[&rate=0.0011788660476459148]2.7166640390460026):[&rate=0.0012917422548655072]3.7070757107831716,(9:[&rate=5.223026140514324E-4]6.070193828203761,((((11:[&rate=0.005058908128009586]0.46795938932750747,(1:[&rate=0.0035665854288875693]0.28396079326752544,5:[&rate=2.8049155139098854E-4]0.28396079326752544):[&rate=0.002349953789449195]0.18399859605998203):[&rate=0.0016492717431499202]0.02469436965352756,4:[&rate=0.005700115369936002]0.49265375898103503):[&rate=6.336731299780931E-4]1.6909421530497855,7:[&rate=4.0618731770646483E-4]2.1835959120308206):[&rate=0.0021952256054712524]1.6445268275981193,((10:[&rate=0.0019097429157253845]0.9598876307662881,(2:[&rate=0.0025144891334811406]0.9368728562011808,((12:[&rate=8.508021237762084E-4]0.15568996918842204,8:[&rate=0.0010681636009213598]0.15568996918842204):[&rate=0.005058908128009586]0.2602047858944035,3:[&rate=0.0035665854288875693]0.41589475508282553):[&rate=0.0035665854288875693]0.5209781011183552):[&rate=8.508021237762084E-4]0.023014774565107365):[&rate=0.001407372945279693]1.011002236641274,6:[&rate=0.003086998578607302]1.9708898674075623):[&rate=0.0016492717431499202]1.8572328722213776):[&rate=0.0010681636009213598]2.2420710885748214):[&rate=0.004182115091835473]1.397437496834601):[&rate=0.008683619466162713]2.1652587877986713);
tree STATE_4600000 [&lnP=-2838.822772151868,posterior=-2838.822772151868] = [&R] (14:[&rate=0.0027570964722238413]15.386980578396951,(13:[&rate=5.782905742892335E-4]12.636519549600633,((15:[&rate=0.002283475345261706]1.5417494546715016,(17:[&rate=0.0034838867187709376]0.3423992951935795,16:[&rate=0.0018416602720277273]0.3423992951935795):[&rate=0.0024366840344295683]1.1993501594779221):[&rate=9.484665911669538E-4]4.538947074752998,(9:[&rate=0.0016975501209203882]4.042252169472747,(((11:[&rate=0.004710135042110837]0.26053265877689386,7:[&rate=0.00391495794333772]0.26053265877689386):[&rate=0.007113639597161616]0.715980517193503,(5:[&rate=9.484665911669538E-4]0.18543679656518527,(4:[&rate=5.782905742892335E-4]0.16988917073251714,1:[&rate=0.005855274006944926]0.16988917073251714):[&rate=0.00391495794333772]0.015547625832668138):[&rate=0.0024366840344295683]0.7910763794052116):[&rate=0.0018416602720277273]2.1280834043451238,((2:[&rate=7.756135299232069E-4]1.28101538664997,6:[&rate=0.0024366840344295683]1.28101538664997):[&rate=0.002283475345261706]0.14455461453798568,(10:[&rate=0.0024366840344295683]1.1610283114234066,((12:[&rate=0.007113639597161616]0.04704691064924463,8:[&rate=0.0063995474738610305]0.04704691064924463):[&rate=0.00391495794333772]0.1319562938321784,3:[&rate=0.008172749148855013]0.17900320448142304):[&rate=0.002926223310126257]0.9820251069419835):[&rate=0.005037225611892825]0.26454168976454917):[&rate=0.0016975501209203882]1.6790265791275647):[&rate=0.0014083297674322066]0.9376555891572269):[&rate=0.0054124794628327]2.038444359951752):[&rate=0.0019867819910786622]6.555823020176134):[&rate=0.0032881386111185107]2.750461028796318);
tree STATE_4650000 [&lnP=-2842.6880712063726,posterior=-2842.6880712063726] = [&R] (((((17:[&rate=0.003773534143309392]1.0452603503011464,16:[&rate=1.9947286528679118E-4]1.0452603503011464):[&rate=0.0013436740669148992]4.521342560830833,15:[&rate=0.0014903916013362967]5.566602911131979):[&rate=0.004457967637561822]1.3530375816070164,(9:[&rate=0.001202516182611284]6.027769579560937,((7:[&rate=0.0019711706622355576]3.595852060394364,(((4:[&rate=0.001202516182611284]0.07510743227230383,5:[&rate=0.003216154946239837]0.07510743227230383):[&rate=0.0014903916013362967]0.47808424471294136,11:[&rate=0.00348209183184367]0.5531916769852452):[&rate=1.9947286528679118E-4]0.36665582428274046,1:[&rate=0.0025330719828695284]0.9198475012679856):[&rate=6.81565197900969E-4]2.6760045591263784):[&rate=0.0016433514365432173]0.15247472203781243,(((2:[&rate=5.593734379951737E-4]0.6959192549803725,((12:[&rate=9.344394838485827E-4]0.0746775335980776,8:[&rate=0.0023347455899554413]0.0746775335980776):[&rate=0.00106629757047123]0.4399473238566588,3:[&rate=3.1968263735835425E-4]0.5146248574547364):[&rate=0.003773534143309392]0.18129439752563614):[&rate=0.004457967637561822]0.576220302400539,10:[&rate=0.0013436740669148992]1.2721395573809116):[&rate=0.0025330719828695284]1.8025134438904782,6:[&rate=0.00106629757047123]3.0746530012713897):[&rate=9.344394838485827E-4]0.6736737811607867):[&rate=0.00348209183184367]2.2794427971287607):[&rate=0.00903493210034376]0.8918709131780584):[&rate=0.007592944809464409]3.319287630403716,14:[&rate=0.005923038054115625]10.238928123142712):[&rate=0.005923038054115625]0.728870376729768,13:[&rate=6.81565197900969E-4]10.96779849987248);
tree STATE_4700000 [&lnP=-2846.9333940443425,posterior=-2846.9333940443425] = [&R] ((14:[&rate=0.0051168413096044935]7.834318443389084,13:[&rate=0.0025112360451577873]7.834318443389084):[&rate=0.0017398503642786583]4.498601368019664,((15:[&rate=0.002665479409958799]5.5050800527960515,(17:[&rate=0.0030483058100208103]2.127667238472002,16:[&rate=9.596072470013572E-4]2.127667238472002):[&rate=7.216958479172765E-4]3.3774128143240496):[&rate=0.0016533158160313532]3.6445412656554836,(9:[&rate=0.0010347687026394064]7.7796702163018505,(((11:[&rate=0.0014107631685757378]1.3653752975469287,((5:[&rate=0.0015699822576207873]0.5360063771445782,1:[&rate=0.002665479409958799]0.5360063771445782):[&rate=5.358360179735233E-4]0.2187111967988581,4:[&rate=0.0015699822576207873]0.7547175739434363):[&rate=7.216958479172765E-4]0.6106577236034924):[&rate=6.334846417987271E-4]0.196014900685046,7:[&rate=2.574432625785123E-4]1.5613901982319747):[&rate=0.00133392728527097]3.3699041921308095,(6:[&rate=5.358360179735233E-4]3.2246292792502698,((2:[&rate=0.002025677785838135]1.071650658937614,((12:[&rate=2.574432625785123E-4]0.08663038341260133,8:[&rate=8.041951152404151E-4]0.08663038341260133):[&rate=0.0022480566641899058]0.7629380873399939,3:[&rate=0.0012583536972958606]0.8495684707525952):[&rate=0.0014107631685757378]0.2220821881850188):[&rate=0.001109245940793006]0.6332746229202166,10:[&rate=0.0014892962981859095]1.7049252818578307):[&rate=0.002665479409958799]1.519703997392439):[&rate=8.830584912511084E-4]1.7066651111125144):[&rate=8.041951152404151E-4]2.8483758259390664):[&rate=0.0036306341135434795]1.3699511021496846):[&rate=0.0022480566641899058]3.1832984929572135);
tree STATE_4750000 [&lnP=-2834.4257937760767,posterior=-2834.4257937760767] = [&R] (((15:[&rate=0.002578921292952268]2.7125194652308844,(17:[&rate=0.002578921292952268]1.7671281016954612,16:[&rate=9.045233782780877E-4]1.7671281016954612):[&rate=0.006135547821253392]0.9453913635354232):[&rate=0.0023912201575013565]3.8438897202436717,(9:[&rate=9.045233782780877E-4]4.973875566153285,(((4:[&rate=1.7988102742906914E-4]0.5611044195972118,(5:[&rate=0.0023912201575013565]0.337434790120064,1:[&rate=0.0034238835138067033]0.337434790120064):[&rate=0.009815223039732845]0.2236696294771478):[&rate=0.003927030268507926]0.5993720921585396,(11:[&rate=0.003927030268507926]0.3736807654360584,7:[&rate=0.0034238835138067033]0.3736807654360584):[&rate=0.0029797262476430127]0.7867957463196931):[&rate=0.002578921292952268]2.186264960603375,(6:[&rate=0.001538375383130767]3.1274290215379623,(((3:[&rate=0.002035692897543133]1.294897635730945,(12:[&rate=0.0022104709244870815]0.024658821235724368,8:[&rate=0.007436589656661802]0.024658821235724368):[&rate=0.001538375383130767]1.2702388144952206):[&rate=0.00564654073900598]0.22442773404390137,2:[&rate=7.429333564478501E-4]1.5193253697748463):[&rate=0.003666840539862711]0.263752116492175,10:[&rate=0.002774672033394599]1.7830774862670213):[&rate=0.002774672033394599]1.344351535270941):[&rate=0.007436589656661802]0.2193124508211639):[&rate=5.750431704747934E-4]1.6271340937941585):[&rate=0.004207746375388937]1.5825336193212713):[&rate=0.009815223039732845]0.912009501859516,(14:[&rate=0.009815223039732845]5.769958743477125,13:[&rate=0.0022104709244870815]5.769958743477125):[&rate=0.006716740505679305]1.698459943856947);
tree STATE_4800000 [&lnP=-2838.2387728231997,posterior=-2838.2387728231997] = [&R] ((13:[&rate=8.313215692879063E-4]10.013814059215697,14:[&rate=0.006937019770033094]10.013814059215697):[&rate=0.0016751350883670673]3.5451037791555695,((15:[&rate=0.0016751350883670673]4.2219999742927925,(17:[&rate=0.0010090183178137597]3.2460041054890687,16:[&rate=1.0691925689535656E-4]3.2460041054890687):[&rate=0.0016751350883670673]0.9759958688037238):[&rate=0.004328804361112525]1.7296941864720736,(9:[&rate=0.0013116153178702602]4.6202705113806815,((((5:[&rate=1.0691925689535656E-4]0.6144510872145365,(4:[&rate=0.0023191015843909836]0.4426363643230077,1:[&rate=0.0023191015843909836]0.4426363643230077):[&rate=0.004328804361112525]0.17181472289152877):[&rate=0.005159478543296459]0.381242598039396,11:[&rate=0.003368006445589018]0.9956936852539324):[&rate=4.4488481199314687E-4]0.713454275946579,7:[&rate=0.0012051330795633181]1.7091479612005114):[&rate=0.0018150826943562851]2.1976776969741008,((10:[&rate=0.003779588220695512]0.9348151832605431,((12:[&rate=0.0019672730234376514]0.24304521439208682,8:[&rate=1.731141401587557E-4]0.24304521439208682):[&rate=0.005159478543296459]0.3698309614928581,(2:[&rate=0.0012051330795633181]0.4737926635311343,3:[&rate=0.002526571242617324]0.4737926635311343):[&rate=0.0023191015843909836]0.1390835123538106):[&rate=0.006937019770033094]0.3219390073755982):[&rate=8.313215692879063E-4]2.3851592168273488,6:[&rate=0.001545524740063915]3.319974400087892):[&rate=6.682823881002962E-4]0.5868512580867202):[&rate=0.003038339147028928]0.7134448532060693):[&rate=0.003368006445589018]1.3314236493841847):[&rate=0.0013116153178702602]7.607223677606401);
tree STATE_4850000 [&lnP=-2840.3396065796237,posterior=-2840.3396065796237] = [&R] (((9:[&rate=0.0010535467402767319]6.2795645704697085,((6:[&rate=0.0013280009140146562]3.868234821228204,(10:[&rate=0.002299456531938357]2.639776095685919,(((12:[&rate=6.392920585493782E-4]0.25881431540764893,8:[&rate=0.0013280009140146562]0.25881431540764893):[&rate=0.001638488832683951]0.6195246052492365,3:[&rate=0.004232881346006097]0.8783389206568855):[&rate=0.0011419630495129993]0.7752892737619306,2:[&rate=6.392920585493782E-4]1.653628194418816):[&rate=0.0037587663234002317]0.986147901267103):[&rate=0.002467555275879677]1.2284587255422847):[&rate=0.003400052192823806]0.762799773360606,((((4:[&rate=0.0013280009140146562]0.07280824895956547,5:[&rate=4.7727298458758794E-4]0.07280824895956547):[&rate=0.0010535467402767319]0.6713735085698902,11:[&rate=0.0018752280678600028]0.7441817575294557):[&rate=0.0026546002350754435]0.5743443199907815,7:[&rate=0.002866070741771798]1.3185260775202372):[&rate=0.0031101753294474504]0.22593195928903942,1:[&rate=0.0031101753294474504]1.5444580368092766):[&rate=0.002299456531938357]3.086576557779533):[&rate=0.002299456531938357]1.6485299758808987):[&rate=0.0026546002350754435]2.108526148811154,(15:[&rate=0.003400052192823806]2.5808979511543892,(16:[&rate=0.0020057546679335355]0.36034585163887806,17:[&rate=0.0014266711683914462]0.36034585163887806):[&rate=0.002299456531938357]2.220552099515511):[&rate=2.1277746335005433E-4]5.807192768126473):[&rate=0.0031101753294474504]3.2749489557465044,(14:[&rate=0.00643739273978601]10.297563120730665,13:[&rate=0.0011419630495129993]10.297563120730665):[&rate=0.0018752280678600028]1.365476554296702);
tree STATE_4900000 [&lnP=-2836.4453373411193,posterior=-2836.4453373411193] = [&R] ((14:[&rate=0.005230085552775375]10.692790859167369,((9:[&rate=0.0015023001754414487]4.79877026035454,(((((3:[&rate=8.773453776920524E-4]1.3325650992840667,(12:[&rate=3.2261776055722395E-4]0.6172816263215714,8:[&rate=0.0010126744951362828]0.6172816263215714):[&rate=0.0018585290595909331]0.7152834729624954):[&rate=0.004460288316629144]0.24438145162042524,10:[&rate=0.001979882503979598]1.576946550904492):[&rate=0.0018585290595909331]0.09794197226877643,2:[&rate=5.575028980737101E-4]1.6748885231732684):[&rate=0.0024969771402964247]0.6852047893187305,6:[&rate=0.001738950661131034]2.360093312491999):[&rate=0.003909859707855141]0.3433112887273744,((11:[&rate=0.003909859707855141]0.4465418983937509,7:[&rate=0.004166516685687206]0.4465418983937509):[&rate=0.001263453834459749]0.07336731826779452,((5:[&rate=0.0034735438404745185]0.024227714420126764,4:[&rate=0.0016204554943767798]0.024227714420126764):[&rate=0.001263453834459749]0.36658505606508873,1:[&rate=0.002103687783510374]0.3908127704852155):[&rate=0.0011404181548077214]0.12909644617632993):[&rate=0.002785856399859248]2.183495384557828):[&rate=0.00236146417821828]2.0953656591351666):[&rate=0.005784784948854133]1.6768534693639996,(15:[&rate=0.003106685160290367]2.3470776770707666,(16:[&rate=0.001263453834459749]0.5448329935282136,17:[&rate=0.004460288316629144]0.5448329935282136):[&rate=0.0034735438404745185]1.8022446835425532):[&rate=8.773453776920524E-4]4.128546052647772):[&rate=0.005230085552775375]4.217167129448829):[&rate=0.0011404181548077214]0.5545721464539124,13:[&rate=8.773453776920524E-4]11.247363005621281);
tree STATE_4950000 [&lnP=-2834.4080864546286,posterior=-2834.4080864546286] = [&R] ((13:[&rate=8.281468144199076E-4]9.600340889541883,14:[&rate=0.005599817404185445]9.600340889541883):[&rate=2.2948841490734464E-4]0.530707756582359,((9:[&rate=6.368655545415353E-4]5.271298734746086,(((10:[&rate=0.002013964288437185]1.9471474058254357,(2:[&rate=0.002013964288437185]0.8013910309164501,(3:[&rate=0.0021980305526101513]0.711319894479927,(12:[&rate=4.627630987294917E-4]0.16566912428617075,8:[&rate=2.2948841490734464E-4]0.16566912428617075):[&rate=0.006746011176925861]0.5456507701937563):[&rate=0.009217327354797964]0.09007113643652309):[&rate=0.001039575533008979]1.1457563749089856):[&rate=0.003145717039356251]0.20188118243431452,6:[&rate=0.002013964288437185]2.14902858825975):[&rate=0.0018443730500186585]1.777101604372413,((5:[&rate=7.301956497224817E-4]0.935873580811548,(1:[&rate=0.002013964288437185]0.7086393458901603,(11:[&rate=0.003145717039356251]0.5053738301350323,4:[&rate=8.281468144199076E-4]0.5053738301350323):[&rate=0.0011540669847578994]0.20326551575512797):[&rate=7.301956497224817E-4]0.22723423492138772):[&rate=0.0018443730500186585]2.2504352811139845,7:[&rate=6.368655545415353E-4]3.1863088619255326):[&rate=0.002013964288437185]0.7398213307066306):[&rate=0.004846279586679452]1.3451685421139228):[&rate=0.003836477461767979]1.450912481840568,(15:[&rate=0.0015408005691539513]3.9596657880589143,(16:[&rate=3.037505634656858E-4]2.948922787860706,17:[&rate=0.0018443730500186585]2.948922787860706):[&rate=0.006746011176925861]1.0107430001982083):[&rate=8.281468144199076E-4]2.7625454285277398):[&rate=0.005599817404185445]3.408837429537588);
tree STATE_5000000 [&lnP=-2837.136216645902,posterior=-2837.136216645902] = [&R] (((((16:[&rate=3.3804482292891253E-4]0.9629428460866489,17:[&rate=0.004036000933977269]0.9629428460866489):[&rate=0.0025053369711976613]2.5806459043032097,15:[&rate=0.001535488784219109]3.5435887503898584):[&rate=2.612929754870166E-4]2.2430649035264576,(9:[&rate=0.0019714652477809094]4.171302343022549,(((10:[&rate=0.0031728190994955354]1.148966545577688,(3:[&rate=0.0022243479448531053]0.6921909040224242,(12:[&rate=3.3804482292891253E-4]0.20279750153850715,8:[&rate=8.759270846242064E-4]0.20279750153850715):[&rate=0.0028193487966575235]0.48939340248391705):[&rate=0.005216897149692755]0.45677564155526384):[&rate=0.0022243479448531053]1.0770366102324669,(2:[&rate=0.0035743858841295758]0.891984595430973,6:[&rate=0.0031728190994955354]0.891984595430973):[&rate=0.004574850100773782]1.334018560379182):[&rate=0.008387541664061575]0.5727422779703364,((7:[&rate=0.010528787823935843]0.2527369043954412,11:[&rate=2.9821725233650246E-6]0.2527369043954412):[&rate=0.001535488784219109]0.587612558621359,((4:[&rate=0.0010186173289665039]0.7370435137157794,5:[&rate=2.612929754870166E-4]0.7370435137157794):[&rate=0.005216897149692755]0.05053450468003462,1:[&rate=0.0013469197250332936]0.787578018395814):[&rate=0.0013469197250332936]0.05277144462098626):[&rate=8.759270846242064E-4]1.958395970763691):[&rate=0.001535488784219109]1.3725569092420575):[&rate=0.0035743858841295758]1.6153513108937672):[&rate=0.008387541664061575]2.3913740582814658,13:[&rate=0.0022243479448531053]8.178027712197782):[&rate=7.459973429206591E-4]4.01866396743193,14:[&rate=0.005216897149692755]12.196691679629712);
tree STATE_5050000 [&lnP=-2834.888580504908,posterior=-2834.888580504908] = [&R] ((((9:[&rate=0.0013171917921313168]3.798176346477147,((6:[&rate=0.001227873363402132]2.50550186906494,(((3:[&rate=8.755174178817649E-4]0.4551559285541339,2:[&rate=0.003564112023314161]0.4551559285541339):[&rate=0.00254051003376334]0.814060692353055,(12:[&rate=6.9205099478127E-4]0.44421775791509294,8:[&rate=0.0010518875709309302]0.44421775791509294):[&rate=7.852570541528461E-4]0.8249988629920959):[&rate=0.0032976498151350616]0.685283654943285,10:[&rate=0.0010518875709309302]1.954500275850474):[&rate=0.0032976498151350616]0.5510015932144663):[&rate=0.0021348060324484575]0.540784106494931,(((1:[&rate=0.0023951156963590023]0.7909978704792615,(4:[&rate=4.876409532324E-4]0.6767902484409345,5:[&rate=2.0315839606807127E-4]0.6767902484409345):[&rate=7.852570541528461E-4]0.11420762203832702):[&rate=0.00254051003376334]0.6116566752992614,11:[&rate=0.0030717045991566667]1.4026545457785229):[&rate=0.00254051003376334]0.6630525366071822,7:[&rate=7.852570541528461E-4]2.065707082385705):[&rate=0.0021348060324484575]0.9805788931741661):[&rate=0.0032976498151350616]0.751890370917276):[&rate=0.004320625367953343]1.769145972732086,(15:[&rate=0.001227873363402132]2.692236622710315,(16:[&rate=0.0021348060324484575]1.0043772403534583,17:[&rate=0.003891444901818049]1.0043772403534583):[&rate=0.001904419740018807]1.6878593823568568):[&rate=0.0015965407923547348]2.875085696498918):[&rate=0.003564112023314161]5.193164753816679,13:[&rate=0.0011396161229044013]10.760487073025912):[&rate=0.00254051003376334]1.8159355486967712,14:[&rate=0.004320625367953343]12.576422621722683);
tree STATE_5100000 [&lnP=-2842.088767737651,posterior=-2842.088767737651] = [&R] ((14:[&rate=0.0035547481706993747]14.116828181924381,13:[&rate=0.0011968583008931922]14.116828181924381):[&rate=0.002998615131826271]0.2786922074461522,((9:[&rate=0.0010951519119838811]3.744608513391185,(((10:[&rate=0.002059019601945664]1.2197105648845987,((12:[&rate=0.002998615131826271]0.1947846176866336,8:[&rate=0.0035547481706993747]0.1947846176866336):[&rate=0.0025682928694191988]0.5124138556036623,3:[&rate=0.003910581322751493]0.7071984732902958):[&rate=0.004352685637256973]0.5125120915943029):[&rate=0.0025682928694191988]1.0018916685894195,(6:[&rate=0.00277157939867307]0.8873704946384209,2:[&rate=0.0013025316491895621]0.8873704946384209):[&rate=4.5354129089252287E-4]1.3342317388355973):[&rate=0.001528149906321942]0.8303413992937738,(11:[&rate=3.655815683785144E-4]1.8379082870298076,((1:[&rate=0.0014127451683793983]1.0522865972015465,(5:[&rate=2.758899568280163E-4]0.44247759135471515,4:[&rate=0.0014127451683793983]0.44247759135471515):[&rate=0.0011968583008931922]0.6098090058468313):[&rate=0.0035547481706993747]0.23685803864807964,7:[&rate=0.0013025316491895621]1.2891446358496261):[&rate=7.62001725052668E-5]0.5487636511801814):[&rate=0.005821945683831888]1.2140353457379844):[&rate=0.004939567651841319]0.692664880623393):[&rate=0.0010951519119838811]4.718804896711779,(15:[&rate=0.0014127451683793983]2.836304129466697,(16:[&rate=7.62001725052668E-5]1.6677510120253243,17:[&rate=0.0014127451683793983]1.6677510120253243):[&rate=0.0011968583008931922]1.1685531174413728):[&rate=0.001528149906321942]5.627109280636267):[&rate=0.00277157939867307]5.932106979267569);
tree STATE_5150000 [&lnP=-2836.4573894380983,posterior=-2836.4573894380983] = [&R] ((13:[&rate=0.0021946793117463394]7.531639977416458,14:[&rate=0.007834086272930503]7.531639977416458):[&rate=0.005913297627763723]3.676349700305047,((9:[&rate=4.3572910638883095E-4]4.501647264265167,((6:[&rate=0.0010171181408224644]2.811711565439212,(10:[&rate=0.001800917203307589]2.2320880059504047,((3:[&rate=6.48031214857749E-4]0.867839026679569,(12:[&rate=4.3572910638883095E-4]0.48898125561552885,8:[&rate=4.3572910638883095E-4]0.48898125561552885):[&rate=0.013171324472843643]0.37885777106404017):[&rate=7.639937436407832E-4]0.4947388828759698,2:[&rate=2.488655644627094E-4]1.3625779095555388):[&rate=0.0031985679327884388]0.8695100963948659):[&rate=0.0021946793117463394]0.5796235594888075):[&rate=0.005263228363737936]0.40860813081900504,((11:[&rate=0.0011552161901817715]1.0582428106801776,((5:[&rate=0.0019907278928161763]0.09069957724733467,4:[&rate=0.004266179068353906]0.09069957724733467):[&rate=5.386798165519762E-4]0.3780047805485585,1:[&rate=0.004724906461850843]0.4687043577958932):[&rate=7.639937436407832E-4]0.5895384528842844):[&rate=0.002414710278048351]0.8464230942671271,7:[&rate=0.0011552161901817715]1.9046659049473047):[&rate=0.0035142754421260995]1.3156537913109125):[&rate=0.0010171181408224644]1.28132756800695):[&rate=0.002414710278048351]3.546291743306857,(15:[&rate=8.86883814015828E-4]5.888286062901785,(16:[&rate=0.004724906461850843]0.3912840683909105,17:[&rate=0.003867059229619059]0.3912840683909105):[&rate=6.48031214857749E-4]5.497001994510875):[&rate=8.86883814015828E-4]2.1596529446702393):[&rate=1.6540766814570918E-4]3.160050670149481);
tree STATE_5200000 [&lnP=-2841.0922826357405,posterior=-2841.0922826357405] = [&R] (((9:[&rate=0.002479541244788983]3.1136931373400363,((((3:[&rate=0.0029452736753208734]0.8071226170805356,(12:[&rate=9.651900730399102E-4]0.018430253473946674,8:[&rate=7.299739805608531E-4]0.018430253473946674):[&rate=0.005314050206456905]0.7886923636065889):[&rate=0.004786048237307746]0.4043581527581602,10:[&rate=0.005314050206456905]1.2114807698386958):[&rate=0.002779700316198807]0.8650764885594806,(6:[&rate=0.0011851139522859157]1.3971366944718788,2:[&rate=0.0014009813528721284]1.3971366944718788):[&rate=4.494009881412049E-4]0.6794205639262976):[&rate=0.0026250644567356865]0.43300080831760823,((7:[&rate=0.003124127884697117]0.5846344311679308,1:[&rate=0.0010761868812788154]0.5846344311679308):[&rate=7.299739805608531E-4]0.14267971827632264,((5:[&rate=2.4953185463462034E-4]0.4890662278354488,4:[&rate=2.4953185463462034E-4]0.4890662278354488):[&rate=0.0033193549546565925]0.13142627578289473,11:[&rate=0.0012930876822673095]0.6204925036183435):[&rate=0.0023416719406037165]0.10682164582590992):[&rate=0.0016193821596897154]1.7822439172715312):[&rate=0.0014009813528721284]0.6041350706242516):[&rate=0.002779700316198807]1.747123788593964,(15:[&rate=0.0033193549546565925]3.4590657884714524,(16:[&rate=4.494009881412049E-4]1.3140796755535373,17:[&rate=0.0014009813528721284]1.3140796755535373):[&rate=0.0026250644567356865]2.1449861129179153):[&rate=0.004055544440529144]1.401751137462548):[&rate=0.0011851139522859157]8.597979447392067,(13:[&rate=0.0011851139522859157]8.25184677351664,14:[&rate=0.007724836885338407]8.25184677351664):[&rate=0.0020843152084808504]5.206949599809429);
tree STATE_5250000 [&lnP=-2842.03473127995,posterior=-2842.03473127995] = [&R] ((14:[&rate=0.00556255645387502]7.625738274416777,13:[&rate=0.002023818022337139]7.625738274416777):[&rate=0.0012793895091568047]4.065193885937145,((9:[&rate=8.292611680105737E-4]7.705223501544406,(((1:[&rate=0.0012793895091568047]2.0941599657738923,(5:[&rate=0.0012793895091568047]0.7608855429710566,4:[&rate=5.288232687377476E-5]0.7608855429710566):[&rate=3.175144867151187E-5]1.3332744228028357):[&rate=2.105050341694606E-4]1.696414390445157,(11:[&rate=0.0015961219475192027]0.749266322212675,7:[&rate=0.002023818022337139]0.749266322212675):[&rate=7.765810711392505E-5]3.0413080340063745):[&rate=0.0026652404370869163]1.5564615475884915,((((12:[&rate=1.722648274263113E-4]0.2212750152933892,8:[&rate=0.002306309292259973]0.2212750152933892):[&rate=0.0017919540007754154]1.1580649312419242,3:[&rate=0.003906484436996203]1.3793399465353133):[&rate=5.202528384904213E-4]2.599342273382528,10:[&rate=5.202528384904213E-4]3.9786822199178418):[&rate=0.003153148078297663]1.05800541988534,(6:[&rate=4.000596321033454E-4]3.867309243899305,2:[&rate=1.374009604363582E-4]3.867309243899305):[&rate=0.0014272670583387272]1.1693783959038768):[&rate=0.003906484436996203]0.3103482640043591):[&rate=4.577576204488858E-4]2.3581875977368654):[&rate=0.00556255645387502]1.6860662883641808,(15:[&rate=7.417414014575901E-4]6.25506974411475,(16:[&rate=1.0586193549745078E-4]3.4865560791847883,17:[&rate=7.417414014575901E-4]3.4865560791847883):[&rate=6.616118073458754E-4]2.7685136649299618):[&rate=4.000596321033454E-4]3.136220045793837):[&rate=0.0026652404370869163]2.2996423704453353);
tree STATE_5300000 [&lnP=-2835.9485441270217,posterior=-2835.9485441270217] = [&R] (((9:[&rate=0.002000597846235362]4.580274012659961,((7:[&rate=0.0010508492474797814]2.62996424229224,(11:[&rate=0.0033670710987841026]0.5227725089825908,(4:[&rate=0.001386963097296229]0.32395830755745,(5:[&rate=0.0016212402245216497]0.3122397599073679,1:[&rate=0.0036103743506817913]0.3122397599073679):[&rate=0.001161691702178662]0.011718547650082067):[&rate=0.001386963097296229]0.19881420142514078):[&rate=8.289121507637498E-4]2.107191733309649):[&rate=0.0012735092965740573]1.064382158679909,((10:[&rate=0.001502670911360874]1.7102904893636253,(((12:[&rate=5.987121856107577E-4]0.15915707110676783,8:[&rate=0.002592589933554549]0.15915707110676783):[&rate=0.0033670710987841026]0.5972447855172561,3:[&rate=0.0029480732639863096]0.7564018566240239):[&rate=0.002592589933554549]0.9017322376492339,2:[&rate=0.001161691702178662]1.6581340942732579):[&rate=4.749838680834364E-4]0.0521563950903674):[&rate=0.0036103743506817913]0.28032828881966787,6:[&rate=0.002000597846235362]1.9906187781832931):[&rate=0.001502670911360874]1.7037276227888556):[&rate=0.002000597846235362]0.8859276116878125):[&rate=0.002763860156726206]2.7284224083942963,(15:[&rate=7.156741218277984E-4]4.095434518986629,(16:[&rate=5.987121856107577E-4]2.4514872308752182,17:[&rate=0.002763860156726206]2.4514872308752182):[&rate=0.002763860156726206]1.6439472881114106):[&rate=0.001161691702178662]3.2132619020676287):[&rate=0.002000597846235362]5.753791374493458,(13:[&rate=8.289121507637498E-4]12.944631363229295,14:[&rate=0.004575610709421732]12.944631363229295):[&rate=0.0012735092965740573]0.1178564323184208);
tree STATE_5350000 [&lnP=-2844.9406328242812,posterior=-2844.9406328242812] = [&R] (13:[&rate=0.0014274488217441835]9.564400590624981,(((9:[&rate=0.0013043690570996083]3.336517038443644,((7:[&rate=0.0021262563440939187]1.5791643682690983,(((4:[&rate=0.0022447139069564047]0.20133437293053724,5:[&rate=0.002617756479827267]0.20133437293053724):[&rate=0.0023656387163396783]0.7664025153618313,11:[&rate=0.0027505557875795268]0.9677368882923686):[&rate=0.0011752507182305476]0.027960023122057698,1:[&rate=0.004164188038644329]0.9956969114144263):[&rate=4.3738703022347766E-4]0.583467456854672):[&rate=0.0022447139069564047]1.3518368324158399,(6:[&rate=0.0015466308365815185]2.41427242853001,(((3:[&rate=0.003528031416891792]0.4321487885043336,2:[&rate=0.002889104359752215]0.4321487885043336):[&rate=0.004164188038644329]0.23425136113514755,(12:[&rate=4.3738703022347766E-4]0.14618566746078937,8:[&rate=0.0014274488217441835]0.14618566746078937):[&rate=0.004164188038644329]0.5202144821786918):[&rate=0.0024897331988799204]1.4385083253154893,10:[&rate=0.0017789114381179343]2.1049084749549705):[&rate=0.004164188038644329]0.30936395357503965):[&rate=0.0017789114381179343]0.5167287721549281):[&rate=0.0018940457715665997]0.4055158377587058):[&rate=0.0022447139069564047]2.8494904467049564,(15:[&rate=0.0018940457715665997]2.0612823704238017,(16:[&rate=0.0021262563440939187]0.74375364580522,17:[&rate=0.0031882895785594547]0.74375364580522):[&rate=0.0027505557875795268]1.3175287246185818):[&rate=6.994494084864436E-4]4.124725114724798):[&rate=0.002617756479827267]3.111164983610154,14:[&rate=0.006363972153880859]9.297172468758754):[&rate=0.0014274488217441835]0.2672281218662267);
tree STATE_5400000 [&lnP=-2839.2643030321,posterior=-2839.2643030321] = [&R] ((14:[&rate=0.010974990787000368]6.280154128450695,13:[&rate=0.001746030394321327]6.280154128450695):[&rate=0.002103270943194555]2.391205488187305,((9:[&rate=0.002271372673601076]2.851779026546707,(((6:[&rate=0.003768177567053434]1.679669411118266,((3:[&rate=0.003952475503291273]0.4602061299293896,(12:[&rate=0.004558540239280875]0.029133870360361438,8:[&rate=0.003768177567053434]0.029133870360361438):[&rate=0.0050276387830737405]0.43107225956902817):[&rate=0.007228260648235606]0.3973021047256329,10:[&rate=0.0019292084626649933]0.8575082346550225):[&rate=0.0050276387830737405]0.8221611764632435):[&rate=0.001746030394321327]0.08528437260630461,2:[&rate=0.0013282339026104433]1.7649537837245706):[&rate=0.0050276387830737405]0.20510066898925738,((1:[&rate=0.001746030394321327]0.8726374425404692,(5:[&rate=0.002435701661788999]0.09558686712290052,4:[&rate=0.005580522521981146]0.09558686712290052):[&rate=0.0013282339026104433]0.7770505754175686):[&rate=0.003952475503291273]0.1438099376683598,(7:[&rate=0.007911929173243218]0.3291465827426513,11:[&rate=0.002435701661788999]0.3291465827426513):[&rate=0.007911929173243218]0.6873007974661777):[&rate=0.003768177567053434]0.953607072504999):[&rate=0.002597898742927456]0.8817245738328792):[&rate=0.003952475503291273]1.2223517693093915,(15:[&rate=0.005580522521981146]2.1762347036616103,(16:[&rate=6.811472812838417E-4]0.8039135783383751,17:[&rate=0.004558540239280875]0.8039135783383751):[&rate=0.005580522521981146]1.3723211253232352):[&rate=0.002597898742927456]1.8978960921944883):[&rate=0.004558540239280875]4.597228820781901);
tree STATE_5450000 [&lnP=-2832.8663033068733,posterior=-2832.8663033068733] = [&R] ((13:[&rate=0.0011520556727398277]8.976269705807443,14:[&rate=0.006164272362716288]8.976269705807443):[&rate=0.0014979059289843553]2.9848440226776454,(((16:[&rate=0.003070342847490952]1.5265969963322314,17:[&rate=0.0020600519063552576]1.5265969963322314):[&rate=0.001761116041269227]2.9898059375100763,15:[&rate=0.0012618551112665469]4.516402933842308):[&rate=6.630576418628047E-4]5.379248959969935,(9:[&rate=0.0011520556727398277]4.92317611934501,((11:[&rate=7.543921138817122E-4]2.230689214206153,(((1:[&rate=0.0019054433707375597]0.29431628241024127,5:[&rate=3.172519044788195E-4]0.29431628241024127):[&rate=0.001761116041269227]0.023875047213218814,4:[&rate=6.630576418628047E-4]0.3181913296234601):[&rate=4.0174708070116704E-4]0.9988166093699241,7:[&rate=0.0019054433707375597]1.3170079389933842):[&rate=2.328686740632929E-4]0.913681275212769):[&rate=0.004062675535840429]1.5189530232285353,((((2:[&rate=0.0016256555084073951]0.24723210508511959,3:[&rate=0.004546603779061281]0.24723210508511959):[&rate=0.0019054433707375597]0.4755995767142319,(12:[&rate=0.004062675535840429]0.006742703462754918,8:[&rate=1.4713578853827274E-4]0.006742703462754918):[&rate=0.0013769085190579085]0.7160889783365966):[&rate=0.003070342847490952]0.6668550262274983,10:[&rate=0.0016256555084073951]1.3896867080268498):[&rate=0.0014979059289843553]1.582032644333729,6:[&rate=0.0011520556727398277]2.9717193523605787):[&rate=0.0019054433707375597]0.7779228850741098):[&rate=0.0026057307730106747]1.1735338819103216):[&rate=0.0016256555084073951]4.972475774467233):[&rate=0.005191230905492073]2.0654618346728455);
tree STATE_5500000 [&lnP=-2831.8498896127,posterior=-2831.8498896127] = [&R] ((((16:[&rate=0.0038297431835730947]0.9104913134307829,17:[&rate=0.006674500208216231]0.9104913134307829):[&rate=0.0013345610230779848]1.6552152470987114,15:[&rate=0.004201188027338292]2.5657065605294944):[&rate=0.0017737504932282251]4.472061410538543,(9:[&rate=0.0016192860071481893]4.011069885428344,((11:[&rate=0.0010767515930509143]1.9940367496903693,(7:[&rate=0.001202635461111512]1.4842976723307149,(5:[&rate=3.235163398309838E-4]0.2930451599861005,(1:[&rate=0.0035045432609331823]0.24128198302631418,4:[&rate=0.0014731889973960968]0.24128198302631418):[&rate=0.002299101427359792]0.0517631769597863):[&rate=0.0014731889973960968]1.1912525123446143):[&rate=0.0035045432609331823]0.5097390773596544):[&rate=0.0029547164518278135]1.4767407871017713,((2:[&rate=2.2942704427178636E-4]2.1344647064066775,(((12:[&rate=0.0017737504932282251]0.034596295480855487,8:[&rate=0.005804651440768234]0.034596295480855487):[&rate=0.0032152713843942903]0.6151794913321842,3:[&rate=0.0010767515930509143]0.6497757868130397):[&rate=0.004634387636571841]1.0644055234845604,10:[&rate=0.0013345610230779848]1.7141813102976):[&rate=0.0019376466731498348]0.4202833961090775):[&rate=0.0016192860071481893]0.5746068586430977,6:[&rate=0.001202635461111512]2.709071565049775):[&rate=0.0021122483329544563]0.7617059717423653):[&rate=0.0035045432609331823]0.5402923486362035):[&rate=0.0035045432609331823]3.0266980856396932):[&rate=0.0025001064946716684]2.9878527636792835,(13:[&rate=0.0029547164518278135]5.161814948664156,14:[&rate=0.010825540004023658]5.161814948664156):[&rate=0.0021122483329544563]4.863805786083165);
tree STATE_5550000 [&lnP=-2835.9958407677505,posterior=-2835.9958407677505] = [&R] ((13:[&rate=0.003392342792920502]4.098911192061398,14:[&rate=0.01284432162191558]4.098911192061398):[&rate=0.003392342792920502]4.294197251970396,(((16:[&rate=0.00231605314215501]0.8286322819892387,17:[&rate=0.005893153974844051]0.8286322819892387):[&rate=0.0019575193519802917]5.072166433131011,15:[&rate=5.864127735253497E-4]5.90079871512025):[&rate=0.009696437105873668]0.8473268825455156,(((((3:[&rate=0.0031501103318797258]0.5311138735909797,(12:[&rate=0.0027098880651170703]0.006076653491640185,8:[&rate=5.864127735253497E-4]0.006076653491640185):[&rate=0.0021329374815061866]0.5250372200993395):[&rate=0.0013150949327208976]2.105941621199257,10:[&rate=0.0016260668764993774]2.637055494790237):[&rate=0.0031501103318797258]1.1258269168385522,(2:[&rate=0.003392342792920502]0.7315984997565046,6:[&rate=0.0017888467975440768]0.7315984997565046):[&rate=0.001018660638364678]3.0312839118722845):[&rate=0.005393329037679304]0.3171075976069986,(7:[&rate=2.880003280819852E-4]1.0733924118689624,((1:[&rate=0.0031501103318797258]0.371667428492918,(4:[&rate=0.0011654337340815239]0.35237860911749697,5:[&rate=0.00458246173804606]0.35237860911749697):[&rate=7.30303501973099E-4]0.01928881937542104):[&rate=0.0027098880651170703]0.3927774943725294,11:[&rate=0.0021329374815061866]0.7644449228654474):[&rate=0.00458246173804606]0.308947489003515):[&rate=0.0025079508896292037]3.0065975973668255):[&rate=0.0029233485510430524]1.4016420981938786,9:[&rate=7.30303501973099E-4]5.481632107429666):[&rate=0.008215045985178774]1.2664934902360994):[&rate=0.0013150949327208976]1.6449828463660285);
tree STATE_5600000 [&lnP=-2837.284326323531,posterior=-2837.284326323531] = [&R] ((13:[&rate=7.850476255943351E-4]9.485259768427412,14:[&rate=0.005546330050718076]9.485259768427412):[&rate=0.005546330050718076]3.93389726288631,(((16:[&rate=2.211415363372475E-4]0.8392959130943393,17:[&rate=0.0017394065075599246]0.8392959130943393):[&rate=0.0018783820250725869]2.380737162287452,15:[&rate=0.002368106319369996]3.220033075381791):[&rate=2.211415363372475E-4]6.913779842829136,(9:[&rate=0.0014875957759652014]5.481165138983472,((((5:[&rate=7.850476255943351E-4]0.3726194446661816,1:[&rate=0.0046789525651676905]0.3726194446661816):[&rate=6.9945714612549E-4]1.050710179366423,4:[&rate=6.162661275197112E-4]1.4233296240326045):[&rate=0.0020280633977485794]0.1364076616693255,(7:[&rate=0.004103795266043126]0.6072258898631012,11:[&rate=3.7711943436139796E-4]0.6072258898631012):[&rate=6.162661275197112E-4]0.9525113958388288):[&rate=0.001372463738081345]2.7643243544247156,((6:[&rate=0.0014875957759652014]0.597655092749708,2:[&rate=0.0025644915778050043]0.597655092749708):[&rate=9.649761933936416E-4]1.2069282539593484,(10:[&rate=0.0030343569601088524]1.0807419901435948,((12:[&rate=0.001372463738081345]0.05857944057442707,8:[&rate=2.211415363372475E-4]0.05857944057442707):[&rate=0.0025644915778050043]0.5865003897919139,3:[&rate=0.0014875957759652014]0.645079830366341):[&rate=0.004103795266043126]0.43566215977725387):[&rate=0.0011594121714992448]0.7238413565654616):[&rate=0.0010601473960570773]2.519478293417589):[&rate=0.0011594121714992448]1.1571034988568263):[&rate=8.734202684242725E-4]4.652647779227455):[&rate=5.350919530214975E-4]3.285344113102795);
tree STATE_5650000 [&lnP=-2839.7308310464223,posterior=-2839.7308310464223] = [&R] (((((16:[&rate=5.9616645357229136E-5]2.6081052571137464,17:[&rate=2.3299510441994004E-4]2.6081052571137464):[&rate=0.0019729624821047172]3.166266688149177,15:[&rate=8.177711664157755E-4]5.774371945262923):[&rate=0.004928357748207337]0.5150149763938385,(9:[&rate=0.0012160472320912853]5.499747749065836,(((10:[&rate=7.08110190041186E-4]3.5536637486224905,(2:[&rate=0.0019729624821047172]0.8508804002075461,(3:[&rate=0.0022218061627639067]0.3799821503640823,(12:[&rate=5.9616645357229136E-5]0.0911319067319956,8:[&rate=0.0012160472320912853]0.0911319067319956):[&rate=0.005900739570175824]0.28885024363208667):[&rate=4.349349223773471E-4]0.4708982498434638):[&rate=4.349349223773471E-4]2.702783348414944):[&rate=3.6031363648049853E-4]0.773719143486697,6:[&rate=5.17403426346615E-4]4.3273828921091875):[&rate=0.004217959531834833]0.607426099816263,((4:[&rate=1.9698111825747837E-6]0.2561006305649989,5:[&rate=3.295786643104564E-5]0.2561006305649989):[&rate=3.6031363648049853E-4]3.0412721221041656,(1:[&rate=4.349349223773471E-4]3.2466146368235185,(11:[&rate=0.0010704665759928194]1.734936949807798,7:[&rate=0.0013766400419720892]1.734936949807798):[&rate=1.330861070011643E-4]1.5116776870157205):[&rate=4.349349223773471E-4]0.050758115845646046):[&rate=0.0013766400419720892]1.637436239256286):[&rate=0.005900739570175824]0.5649387571403857):[&rate=0.007413458432138732]0.7896391725909258):[&rate=0.004928357748207337]3.526959899337516,13:[&rate=0.0015543907576356444]9.816346820994278):[&rate=9.381745361617129E-4]0.7164312234491526,14:[&rate=0.004928357748207337]10.53277804444343);
tree STATE_5700000 [&lnP=-2840.2373590821117,posterior=-2840.2373590821117] = [&R] ((14:[&rate=0.006442545356572953]7.426708538983578,13:[&rate=0.0018839199488317692]7.426708538983578):[&rate=0.0026635394760681193]5.1486923111710405,(((16:[&rate=0.001336021058714023]1.015383797052762,17:[&rate=0.001241124638656595]1.015383797052762):[&rate=5.64335288311338E-4]3.793291738981511,15:[&rate=7.263338338298416E-4]4.808675536034273):[&rate=4.825209940085227E-4]4.616139865167136,(9:[&rate=0.001336021058714023]7.799237107372362,(((((12:[&rate=0.003767214308902781]0.2394247563436647,8:[&rate=0.0016469552366648738]0.2394247563436647):[&rate=0.003408740489111176]0.4516498330713571,(3:[&rate=6.453445845737728E-4]0.42694422396648674,2:[&rate=0.0031190053807428134]0.42694422396648674):[&rate=0.0026635394760681193]0.264130365448535):[&rate=0.004240918380744647]0.605941588381054,10:[&rate=0.003767214308902781]1.2970161777960758):[&rate=0.004240918380744647]1.0684653121864573,6:[&rate=8.079067491562973E-4]2.365481489982533):[&rate=7.263338338298416E-4]3.9946097462415495,((11:[&rate=7.263338338298416E-4]1.684633780372098,7:[&rate=0.0011496118523568611]1.684633780372098):[&rate=5.64335288311338E-4]1.3568481450519718,(1:[&rate=6.453445845737728E-4]2.698149013742478,(5:[&rate=3.11230319384825E-4]0.5280243635136838,4:[&rate=3.9877396220614473E-4]0.5280243635136838):[&rate=3.11230319384825E-4]2.1701246502287943):[&rate=0.0031190053807428134]0.34333291168159175):[&rate=0.0018839199488317692]3.3186093108000128):[&rate=0.004240918380744647]1.4391458711482796):[&rate=0.004240918380744647]1.6255782938290464):[&rate=0.0028749782306070697]3.15058544895321);
tree STATE_5750000 [&lnP=-2839.41200404661,posterior=-2839.41200404661] = [&R] ((((16:[&rate=0.003220448699007936]0.4990808915202041,17:[&rate=0.0016292091281875456]0.4990808915202041):[&rate=0.001455617779532739]2.2694265489765533,15:[&rate=0.002229696206552807]2.7685074404967573):[&rate=0.001455617779532739]1.6878230703881987,(9:[&rate=0.003220448699007936]2.4108794275337377,((6:[&rate=0.0027876852519811463]1.0887251864707248,(((12:[&rate=0.0016292091281875456]0.15938162834542724,8:[&rate=0.00423368114670208]0.15938162834542724):[&rate=0.0038624710187951136]0.23473799634685444,(2:[&rate=6.758582944304243E-4]0.30746849506630136,3:[&rate=0.0035286841683134793]0.30746849506630136):[&rate=0.009399136349714135]0.08665112962598032):[&rate=0.0036917454365009783]0.3523973516817728,10:[&rate=0.004904248092740762]0.7465169763740545):[&rate=0.0010242441748985107]0.34220821009667035):[&rate=0.005484397663601273]0.16929933819453957,(7:[&rate=0.0036917454365009783]0.30263142814754773,(((1:[&rate=0.006284903024312845]0.14507209378384828,4:[&rate=0.002929178977097994]0.14507209378384828):[&rate=0.004042457174165532]0.001654409204292745,5:[&rate=0.00517567527969147]0.14672650298814102):[&rate=0.0023697997815660303]0.10231438556287806,11:[&rate=0.0038624710187951136]0.24904088855101908):[&rate=0.004660687377094531]0.05359053959652865):[&rate=0.0068553530596421565]0.9553930965177166):[&rate=0.002508854451058551]1.1528549028684734):[&rate=0.004042457174165532]2.0454510833512183):[&rate=0.004660687377094531]4.471126690202625,(13:[&rate=0.002929178977097994]7.552176483369571,14:[&rate=0.007690674074743919]7.552176483369571):[&rate=0.002508854451058551]1.3752807177180095);
tree STATE_5800000 [&lnP=-2839.9222468080216,posterior=-2839.9222468080216] = [&R] ((14:[&rate=0.0073502469536597505]7.609424833256045,13:[&rate=5.405358143828214E-4]7.609424833256045):[&rate=0.0015912512235264145]5.377640378734502,((15:[&rate=0.0015912512235264145]5.9855975690296175,(16:[&rate=0.0014270363437076626]1.2899229448487795,17:[&rate=0.0032027188704110317]1.2899229448487795):[&rate=1.2602402242015823E-4]4.695674624180838):[&rate=0.0012738969799069497]1.4393316176532167,(9:[&rate=0.001130796084261285]5.737737561134154,((7:[&rate=0.002633579561495587]1.1012391617703772,((4:[&rate=1.2602402242015823E-4]0.7345138931104447,11:[&rate=0.0023884672970234076]0.7345138931104447):[&rate=0.0035381284859046223]0.017087485736889674,(1:[&rate=0.008981865498361014]0.3240537664836446,5:[&rate=0.001767795019524824]0.3240537664836446):[&rate=6.540025612228164E-5]0.42754761236368977):[&rate=4.441819453533701E-4]0.3496377829230428):[&rate=0.0012738969799069497]4.144078213716323,(6:[&rate=2.7135225741639553E-4]4.725626314505199,((((12:[&rate=9.96873286513744E-4]0.07520756985883505,8:[&rate=0.008981865498361014]0.07520756985883505):[&rate=0.0021643098608596354]0.4844185063900355,3:[&rate=0.004872823064901066]0.5596260762488705):[&rate=0.0015912512235264145]0.9636961851495256,10:[&rate=0.003918595141390693]1.523322261398396):[&rate=0.0012738969799069497]1.6160364613101894,2:[&rate=9.96873286513744E-4]3.1393587227085855):[&rate=0.0015912512235264145]1.5862675917966134):[&rate=0.003918595141390693]0.5196910609815015):[&rate=0.002633579561495587]0.49242018564745393):[&rate=0.005497303097624642]1.6871916255486799):[&rate=0.0032027188704110317]5.562136025307713);
tree STATE_5850000 [&lnP=-2843.4091765379367,posterior=-2843.4091765379367] = [&R] ((14:[&rate=0.005042034140179152]9.384062481981314,13:[&rate=0.00138250721248788]9.384062481981314):[&rate=0.005042034140179152]2.869203675891269,((15:[&rate=9.99024212429749E-4]3.171306497185568,(16:[&rate=0.0012215609016148481]1.4241372761064146,17:[&rate=0.001863757070701455]1.4241372761064146):[&rate=0.0017550294243136877]1.7471692210791532):[&rate=0.00138250721248788]5.299660141342021,(9:[&rate=0.00138250721248788]6.097231556142496,((((10:[&rate=9.99024212429749E-4]2.1032617499505424,(3:[&rate=0.0034319935381113475]1.0444077967531986,(12:[&rate=0.00107126628280301]0.5031099031446433,8:[&rate=0.0015583701804928894]0.5031099031446433):[&rate=0.0012215609016148481]0.5412978936085553):[&rate=0.0011453090872731544]1.0588539531973438):[&rate=0.0014682564169775435]0.24195593183651365,2:[&rate=0.0016536383515633976]2.345217681787056):[&rate=0.0017550294243136877]1.493450140734868,6:[&rate=0.0015583701804928894]3.838667822521924):[&rate=0.0017550294243136877]1.3115556701340023,(((11:[&rate=0.003953508873098977]0.3871542900677952,1:[&rate=0.0034319935381113475]0.3871542900677952):[&rate=9.99024212429749E-4]0.2418613625363133,(5:[&rate=0.001863757070701455]0.3987067335701599,4:[&rate=1.3841681556860807E-4]0.3987067335701599):[&rate=5.80340022113173E-4]0.23030891903394862):[&rate=8.583819573350182E-4]2.5880060274581784,7:[&rate=2.5871370192851844E-4]3.217021680062287):[&rate=0.0012215609016148481]1.9332018125936394):[&rate=0.003080869442135214]0.9470080634865701):[&rate=0.0014682564169775435]2.3737350823850925):[&rate=0.00107126628280301]3.7822995193449938);
tree STATE_5900000 [&lnP=-2831.1450767236224,posterior=-2831.1450767236224] = [&R] (((15:[&rate=0.0022394074793811868]2.5799356780645653,(16:[&rate=5.952839137065561E-4]0.6998308936472494,17:[&rate=0.007578459932723592]0.6998308936472494):[&rate=0.002732699643442584]1.8801047844173158):[&rate=9.463858747967264E-4]5.553806513666345,(9:[&rate=0.0012761129518886905]5.3124471472976635,(((10:[&rate=0.0022394074793811868]1.2544635122913745,(3:[&rate=0.0015405210495948154]0.6870316182290475,(12:[&rate=2.0063919354041784E-4]0.1493497242157682,8:[&rate=0.0010488059062641324]0.1493497242157682):[&rate=0.0010488059062641324]0.5376818940132793):[&rate=0.0016903337426664206]0.5674318940623271):[&rate=0.002732699643442584]0.9150685550688973,(6:[&rate=0.0016903337426664206]2.0247613918177074,2:[&rate=5.197221815372602E-4]2.0247613918177074):[&rate=0.0015405210495948154]0.1447706755425644):[&rate=0.0011584114373531288]2.2892056179185984,((((5:[&rate=6.753285944261226E-4]0.3558675438779782,4:[&rate=7.602212832944303E-4]0.3558675438779782):[&rate=0.0010488059062641324]0.29164583382334125,11:[&rate=0.0012761129518886905]0.6475133777013194):[&rate=3.172085134870999E-4]0.1243232641044899,1:[&rate=0.0022394074793811868]0.7718366418058094):[&rate=0.0018546709392434275]1.4568716842853786,7:[&rate=0.0011584114373531288]2.228708326091188):[&rate=0.0020364119468554345]2.2300293591876823):[&rate=0.0022394074793811868]0.8537094620187933):[&rate=0.0018546709392434275]2.8212950444332465):[&rate=0.004518122560762221]4.070213952392169,(14:[&rate=0.005484272129423626]9.354297309577888,13:[&rate=0.0011584114373531288]9.354297309577888):[&rate=3.172085134870999E-4]2.849658834545192);
tree STATE_5950000 [&lnP=-2835.8634302237856,posterior=-2835.8634302237856] = [&R] (((15:[&rate=0.001067100602757417]2.337277049304244,(16:[&rate=0.0015357640324852662]1.0854315396626815,17:[&rate=0.0012109508922392034]1.0854315396626815):[&rate=0.0029497478016760575]1.2518455096415626):[&rate=5.924025071713853E-4]4.513444966378341,(((1:[&rate=0.0015357640324852662]1.1765943600742643,((5:[&rate=7.140100215080349E-6]0.332555653061203,4:[&rate=0.0015357640324852662]0.332555653061203):[&rate=1.2699506009712498E-4]0.5426043756393435,(11:[&rate=1.8543079178882232E-4]0.4630449192472153,7:[&rate=0.007217091842320317]0.4630449192472153):[&rate=0.003672637700489409]0.41211510945333124):[&rate=6.974262893143031E-4]0.3014343313737178):[&rate=0.001366739917812787]2.488430088721931,(6:[&rate=0.001067100602757417]3.2304442955446757,((10:[&rate=0.005290746872851485]0.721327484129694,2:[&rate=0.001719606444974536]0.721327484129694):[&rate=0.001067100602757417]2.224702704012662,(3:[&rate=0.0012109508922392034]2.2336693253797373,(12:[&rate=7.140100215080349E-6]0.12863750997719264,8:[&rate=0.001067100602757417]0.12863750997719264):[&rate=0.0015357640324852662]2.1050318154025445):[&rate=0.004647478156946727]0.712360862762619):[&rate=0.012688674592577697]0.2844141074023194):[&rate=6.974262893143031E-4]0.43458015325151944):[&rate=0.0021400145614830085]1.4743303365859934,9:[&rate=0.0012109508922392034]5.139354785382189):[&rate=0.00610754471582284]1.7113672303003966):[&rate=0.001366739917812787]3.2626749300559243,(14:[&rate=0.012688674592577697]6.050920514792932,13:[&rate=8.111379209477411E-4]6.050920514792932):[&rate=0.004647478156946727]4.062476430945577);
tree STATE_6000000 [&lnP=-2837.52315183145,posterior=-2837.52315183145] = [&R] ((14:[&rate=0.008472221578466855]7.335699273784982,13:[&rate=0.0014425942679501997]7.335699273784982):[&rate=0.005063566490276397]2.070313338681302,((15:[&rate=5.117828738038924E-4]4.345299447188518,(16:[&rate=2.3102455459617078E-4]2.509503504038759,17:[&rate=8.633244147630097E-4]2.509503504038759):[&rate=0.002520699583874963]1.8357959431497588):[&rate=0.0017388556896663714]3.4402383179852185,(((7:[&rate=9.647371824980369E-4]4.289870293899477,((5:[&rate=0.001187604594884663]0.005936663977245748,4:[&rate=0.0030718054914596967]0.005936663977245748):[&rate=0.0014425942679501997]0.6537657603589796,(1:[&rate=0.0019065843313414992]0.3280140306038772,11:[&rate=0.005063566490276397]0.3280140306038772):[&rate=0.0030718054914596967]0.3316883937323482):[&rate=5.923788240478768E-4]3.6301678695632513):[&rate=0.003417204601190009]1.342722535606204,(6:[&rate=8.633244147630097E-4]3.3340297154836636,(((12:[&rate=0.002520699583874963]0.2005411693006765,8:[&rate=3.63409136617011E-4]0.2005411693006765):[&rate=6.775957678345671E-4]0.7774242284463206,(2:[&rate=0.001187604594884663]0.7705503668159757,3:[&rate=0.003417204601190009]0.7705503668159757):[&rate=6.29739436016618E-5]0.20741503093102143):[&rate=0.003417204601190009]0.3977560873202184,10:[&rate=0.0013105981239748944]1.3757214850672155):[&rate=0.0013105981239748944]1.958308230416448):[&rate=6.775957678345671E-4]2.2985631140220173):[&rate=0.0019065843313414992]1.3724040319251554,9:[&rate=6.775957678345671E-4]7.004996861430836):[&rate=0.003833944772875752]0.7805409037429003):[&rate=0.0030718054914596967]1.6204748472925479);
tree STATE_6050000 [&lnP=-2840.195877214648,posterior=-2840.195877214648] = [&R] ((14:[&rate=0.005364203472876742]10.31540733978961,13:[&rate=6.865175620731833E-4]10.31540733978961):[&rate=0.0019380849760204705]1.7506155655266316,((15:[&rate=0.0012464286835968974]9.262362808200638,(16:[&rate=2.2850464701485622E-4]1.1664817974724064,17:[&rate=0.004863511291531786]1.1664817974724064):[&rate=3.340362767305468E-4]8.095881010728231):[&rate=0.005364203472876742]1.0864302419523693,(((((11:[&rate=0.008731846524348734]0.27979516229293727,5:[&rate=1.2950239893227955E-4]0.27979516229293727):[&rate=3.340362767305468E-4]0.2099319048520752,(4:[&rate=4.4558610833074947E-4]0.13062658896243157,1:[&rate=0.0036920649132502416]0.13062658896243157):[&rate=4.4558610833074947E-4]0.3591004781825809):[&rate=0.0036920649132502416]0.10782095056712404,7:[&rate=6.865175620731833E-4]0.5975480177121365):[&rate=8.162193903140573E-4]5.124549018992875,(((2:[&rate=1.2950239893227955E-4]1.7669587443846142,(3:[&rate=0.001405237115954637]0.6091234674147502,(12:[&rate=0.007542072449227444]0.0055547810665060385,8:[&rate=0.004426696446907706]0.0055547810665060385):[&rate=0.003089227231106184]0.6035686863482441):[&rate=0.003089227231106184]1.1578352769698639):[&rate=0.001405237115954637]0.21908997741852576,10:[&rate=0.0021378922000707123]1.98604872180314):[&rate=0.0015728568927502577]2.803253152081213,6:[&rate=0.0025790927736390155]4.789301873884353):[&rate=0.0025790927736390155]0.9327951628206579):[&rate=0.0010957118279283566]2.8419606203963097,9:[&rate=9.52478423250552E-4]8.564057657101321):[&rate=0.0033770978086197735]1.7847353930516867):[&rate=0.007542072449227444]1.7172298551632341);
tree STATE_6100000 [&lnP=-2830.7494728257443,posterior=-2830.7494728257443] = [&R] (((15:[&rate=0.001268767393078284]4.271547524327101,(16:[&rate=0.0010986543202360804]0.47579389735823696,17:[&rate=0.002165468346759059]0.47579389735823696):[&rate=0.0010986543202360804]3.795753626968864):[&rate=0.0024614421777407513]1.6224170342536857,(((7:[&rate=1.7698346503544166E-4]1.077804089598207,(1:[&rate=0.004146764544134566]0.44202770068556546,((5:[&rate=0.0019026344484486242]0.28430622854073745,11:[&rate=0.002797019108193431]0.28430622854073745):[&rate=0.0010986543202360804]0.04704380474104908,4:[&rate=1.1173449759492659E-6]0.3313500332817865):[&rate=2.6523729258932925E-5]0.11067766740377893):[&rate=0.006535877286037695]0.6357763889126415):[&rate=0.0019026344484486242]1.4471054550768225,(((((12:[&rate=0.002165468346759059]0.044570112927442264,8:[&rate=0.002797019108193431]0.044570112927442264):[&rate=0.004146764544134566]0.17664700041199277,2:[&rate=3.833068190434729E-4]0.22121711333943503):[&rate=0.0019026344484486242]0.4183417107606934,3:[&rate=0.0024614421777407513]0.6395588241001284):[&rate=0.010039659258219927]0.3523626217504463,10:[&rate=0.002797019108193431]0.9919214458505747):[&rate=0.0036250294208628364]0.9848901676817932,6:[&rate=0.001268767393078284]1.976811613532368):[&rate=0.0024614421777407513]0.5480979311426617):[&rate=9.453972915762458E-4]0.5252876652439142,9:[&rate=0.0036250294208628364]3.050197209918944):[&rate=0.002797019108193431]2.8437673486618427):[&rate=0.004772222993942815]1.4818701652548878,(13:[&rate=0.0024614421777407513]4.305819324649401,14:[&rate=0.0148200991849711]4.305819324649401):[&rate=0.00554363668266918]3.070015399186273);
tree STATE_6150000 [&lnP=-2845.1242371193835,posterior=-2845.1242371193835] = [&R] (((15:[&rate=0.0011660952088756744]4.284864249220698,(16:[&rate=0.0014696185700745438]2.82903328248838,17:[&rate=3.9326729843499497E-4]2.82903328248838):[&rate=0.0020643589527237095]1.455830966732318):[&rate=0.0019458716421788893]3.430425135159303,(9:[&rate=0.0014696185700745438]4.6977527328721775,((6:[&rate=0.002708386506087644]2.715804082310762,(10:[&rate=0.003269919737853841]1.2646964113111674,((3:[&rate=0.0014696185700745438]0.1556406139716905,2:[&rate=0.004719481773752439]0.1556406139716905):[&rate=0.001553718491449118]0.5900018306475177,(12:[&rate=0.001095941780837035]0.403051078942164,8:[&rate=0.0025102413039629176]0.403051078942164):[&rate=0.0037410952184980034]0.3425913656770441):[&rate=0.004719481773752439]0.5190539666919592):[&rate=0.0020643589527237095]1.4511076709995947):[&rate=6.226467339168886E-4]1.4031827568339992,(7:[&rate=0.0011660952088756744]1.9133374766384632,(1:[&rate=0.001095941780837035]0.9964034553566021,((5:[&rate=0.0023420487434393828]0.1334195492698195,4:[&rate=2.98212764995403E-4]0.1334195492698195):[&rate=6.226467339168886E-4]0.25830789809471877,11:[&rate=6.226467339168886E-4]0.3917274473645383):[&rate=5.511316022406905E-4]0.6046760079920639):[&rate=0.0011660952088756744]0.9169340212818611):[&rate=0.002951524404293136]2.205649362506298):[&rate=0.0037410952184980034]0.5787658937274163):[&rate=0.0017365259470461779]3.0175366515078235):[&rate=0.002708386506087644]2.9074589739816927,(13:[&rate=0.0019458716421788893]6.824415639897939,14:[&rate=0.004719481773752439]6.824415639897939):[&rate=0.002951524404293136]3.7983327184637545);
tree STATE_6200000 [&lnP=-2834.2314013752302,posterior=-2834.2314013752302] = [&R] ((13:[&rate=0.0017596421417633036]8.644824298259604,14:[&rate=0.007621779680786558]8.644824298259604):[&rate=3.5299607704331325E-4]1.391025904364744,((15:[&rate=0.0017596421417633036]6.031749649952513,(16:[&rate=0.0010685536185091136]0.2837693756547896,17:[&rate=0.006333467309040525]0.2837693756547896):[&rate=0.0013215761952114075]5.747980274297723):[&rate=0.0016046079657406121]0.7752521968001647,(9:[&rate=0.0017596421417633036]3.8359878415165047,((6:[&rate=0.0016046079657406121]2.374806199880378,((((12:[&rate=1.0785030294849645E-4]0.1358594683495375,8:[&rate=0.0017596421417633036]0.1358594683495375):[&rate=0.006333467309040525]0.4124258146906184,3:[&rate=0.0025024951768968656]0.5482852830401559):[&rate=1.0785030294849645E-4]0.4692298241700843,2:[&rate=9.515345718585247E-4]1.0175151072102402):[&rate=0.005486021081938257]1.104834827872652,10:[&rate=9.515345718585247E-4]2.1223499350828923):[&rate=0.005486021081938257]0.25245626479748573):[&rate=8.401061696432373E-4]0.7566046540556437,(((11:[&rate=0.0016046079657406121]1.1746168081444586,1:[&rate=0.0027295782508514805]1.1746168081444586):[&rate=0.001191694157951357]0.5087727552855965,(4:[&rate=1.858769115112783E-4]0.20869631301712857,5:[&rate=0.004349570066184841]0.20869631301712857):[&rate=9.515345718585247E-4]1.4746932504129264):[&rate=0.004349570066184841]0.7080646930297672,7:[&rate=8.401061696432373E-4]2.3914542564598222):[&rate=0.0035714547129807065]0.7399565974761995):[&rate=0.006333467309040525]0.704576987580483):[&rate=0.0017596421417633036]2.9710140052361727):[&rate=0.006333467309040525]3.22884835587167);
tree STATE_6250000 [&lnP=-2844.743149583359,posterior=-2844.743149583359] = [&R] (14:[&rate=0.005051485808413953]11.098828642997168,(((15:[&rate=0.0017899087159583599]3.641439358104307,(16:[&rate=0.0014784071719915197]0.19108633261544825,17:[&rate=0.011813841584113487]0.19108633261544825):[&rate=0.0010089530924651006]3.450353025488859):[&rate=0.0014784071719915197]3.354377099433883,(9:[&rate=0.0013235538603996648]4.684252308153156,((6:[&rate=0.0031971298514223844]1.500219868376724,(((3:[&rate=0.011813841584113487]0.14499585351983868,2:[&rate=0.00262278859656302]0.14499585351983868):[&rate=0.0016335052619393003]0.2443999095507644,(12:[&rate=0.004127997895426555]0.18559117900254876,8:[&rate=0.0031971298514223844]0.18559117900254876):[&rate=0.00704095456276656]0.20380458406805432):[&rate=0.005051485808413953]0.7017523218087245,10:[&rate=0.00262278859656302]1.0911480848793276):[&rate=0.007890127473522348]0.4090717834973965):[&rate=0.0010089530924651006]2.999389042684629,((11:[&rate=0.00471228595088458]0.18433888019409359,7:[&rate=0.0011676462856792828]0.18433888019409359):[&rate=8.44918887559782E-4]3.04550826282004,(5:[&rate=0.0011676462856792828]2.292528136367046,(4:[&rate=4.7886637180420726E-4]1.1309238358773739,1:[&rate=0.0024465061598439907]1.1309238358773739):[&rate=0.002996856194714292]1.1616043004896721):[&rate=6.712239825634258E-4]0.9373190066470873):[&rate=0.005874709628627227]1.2697617680472195):[&rate=0.0034082490023666354]0.18464339709180333):[&rate=0.0031971298514223844]2.311564149385034):[&rate=0.005874709628627227]3.084773761509501,13:[&rate=8.44918887559782E-4]10.080590219047691):[&rate=0.0044067407166925015]1.0182384239494766);
tree STATE_6300000 [&lnP=-2837.5812031818764,posterior=-2837.5812031818764] = [&R] (((15:[&rate=0.004247389431608238]2.2449868896759906,(16:[&rate=3.5794480512187565E-4]1.068030439603744,17:[&rate=0.005823740301694466]1.068030439603744):[&rate=0.002780052998742219]1.1769564500722465):[&rate=0.0013965146976994203]4.210922313160491,(9:[&rate=7.809977291485226E-4]3.6657870957131276,((7:[&rate=0.002780052998742219]0.7514761673881458,(4:[&rate=2.5770461510334904E-4]0.442338792799019,(11:[&rate=0.003273561938810405]0.3610388330639389,(5:[&rate=0.0011353572780545657]0.15819399416546515,1:[&rate=0.005185214014136276]0.15819399416546515):[&rate=0.002563780419484776]0.20284483889847377):[&rate=0.0011353572780545657]0.08129995973508009):[&rate=0.002780052998742219]0.3091373745891268):[&rate=0.0016833632176190343]1.7386753857800463,((((3:[&rate=0.0030153659693794212]0.3756953187357521,(12:[&rate=0.003273561938810405]0.13580630537455607,8:[&rate=0.0020026071525750333]0.13580630537455607):[&rate=0.004247389431608238]0.23988901336119606):[&rate=0.004674023562284141]0.8644852115161843,10:[&rate=0.0010127847641911063]1.2401805302519364):[&rate=0.002177154022948821]0.11921634871602604,2:[&rate=0.002177154022948821]1.3593968789679625):[&rate=0.0011353572780545657]0.9797216901936958,6:[&rate=0.0010127847641911063]2.3391185691616583):[&rate=0.005185214014136276]0.15103298400653387):[&rate=0.001536356255756387]1.1756355425449354):[&rate=0.001536356255756387]2.7901221071233544):[&rate=0.0035597631369443847]2.7202728249273083,(13:[&rate=0.001536356255756387]5.578669148197399,14:[&rate=0.006676244631421243]5.578669148197399):[&rate=3.5794480512187565E-4]3.5975128795663913);
tree STATE_6350000 [&lnP=-2836.920119370636,posterior=-2836.920119370636] = [&R] ((14:[&rate=0.005974381327519847]7.9914521146516035,13:[&rate=8.101787381559442E-4]7.9914521146516035):[&rate=0.0024738393035919626]2.3683294008827938,((15:[&rate=0.004148203475694312]1.9827293558917247,(16:[&rate=0.0010526572990819964]1.4610863198044,17:[&rate=0.0021791004793346278]1.4610863198044):[&rate=0.0024738393035919626]0.5216430360873248):[&rate=0.0014093026361592506]3.308792945489543,(9:[&rate=9.327243722001048E-4]4.448676109516842,((7:[&rate=0.0017785733281934846]1.2215165697042027,((1:[&rate=0.002323073643040176]0.49497927041105116,(11:[&rate=0.0011713965178228223]0.48770579807815123,4:[&rate=6.829020217022642E-4]0.48770579807815123):[&rate=0.003609475321345609]0.007273472332899933):[&rate=0.0019076701182151711]0.12392181190974805,5:[&rate=2.028713022575316E-4]0.6189010823207992):[&rate=0.008878507740622248]0.6026154873834035):[&rate=6.829020217022642E-4]2.285595969959119,((10:[&rate=0.003862787033780996]1.445895218460897,((8:[&rate=0.0024738393035919626]0.04728326669330879,12:[&rate=2.028713022575316E-4]0.04728326669330879):[&rate=0.0010526572990819964]1.159502455566851,3:[&rate=9.327243722001048E-4]1.2067857222601597):[&rate=0.0029799107078310075]0.2391094962007374):[&rate=0.002040921724372433]0.7024149331454685,(2:[&rate=0.0019076701182151711]0.9185371249948417,6:[&rate=0.0010526572990819964]0.9185371249948417):[&rate=5.472767537709729E-4]1.2297730266115239):[&rate=0.0010526572990819964]1.3588023880569562):[&rate=0.003172430465678445]0.9415635698535199):[&rate=0.006912953050519221]0.8428461918644263):[&rate=0.003172430465678445]5.068259214153129);
tree STATE_6400000 [&lnP=-2833.124570084884,posterior=-2833.124570084884] = [&R] ((14:[&rate=0.008695347034922767]6.919465669575613,13:[&rate=0.001488251911814851]6.919465669575613):[&rate=0.0031753586572006993]4.735203114067833,((15:[&rate=4.5380225916161654E-4]7.6393246712975476,(16:[&rate=9.185861002141765E-4]1.5885438763251694,17:[&rate=0.0031753586572006993]1.5885438763251694):[&rate=0.0010301261593278722]6.050780794972378):[&rate=0.002438848368736195]0.6520929733667042,(((6:[&rate=0.0012554445026058737]3.476668484281469,(((2:[&rate=0.0011421688782485854]0.7494662910993588,(8:[&rate=0.003652539610059432]0.150911443487244,12:[&rate=0.0018623951935994893]0.150911443487244):[&rate=0.003652539610059432]0.5985548476121147):[&rate=9.185861002141765E-4]0.26607974455971184,3:[&rate=0.0016090057884635702]1.0155460356590706):[&rate=0.004651065682746828]0.6497861833805354,10:[&rate=0.002136534456409551]1.665332219039606):[&rate=9.185861002141765E-4]1.8113362652418628):[&rate=6.93212179051601E-4]2.1859024412915393,(((11:[&rate=0.005130408232511489]0.10122335215987359,4:[&rate=0.0017334942153098565]0.10122335215987359):[&rate=0.0012554445026058737]0.48891797689267685,(5:[&rate=3.192162535686414E-4]0.5626990104829256,1:[&rate=0.00340136134835712]0.5626990104829256):[&rate=5.765309423375596E-4]0.02744231856962487):[&rate=0.0012554445026058737]1.189830608863681,7:[&rate=9.185861002141765E-4]1.7799719379162315):[&rate=6.93212179051601E-4]3.8825989876567766):[&rate=0.008695347034922767]0.4001493093533961,9:[&rate=0.0013706011661512273]6.062720234926404):[&rate=0.004263203807570196]2.2286974097378476):[&rate=6.93212179051601E-4]3.3632511389791944);
tree STATE_6450000 [&lnP=-2841.466433838412,posterior=-2841.466433838412] = [&R] ((14:[&rate=0.006726329765404031]7.1871677113319565,13:[&rate=0.0015394918711131658]7.1871677113319565):[&rate=0.0022508036198796515]4.496164286631319,(((16:[&rate=0.0012458056624150545]0.8281300685419766,17:[&rate=0.0014386106487836625]0.8281300685419766):[&rate=0.0017531583122774612]1.7401834815632113,15:[&rate=0.0036802186861177163]2.568313550105188):[&rate=9.712799806326528E-4]3.665443813648885,((((2:[&rate=0.0013408935958247052]1.7800721898620857,((3:[&rate=0.001987609374630549]1.0051140205622016,(8:[&rate=9.712799806326528E-4]0.3264412888929023,12:[&rate=0.0014386106487836625]0.3264412888929023):[&rate=0.00404356736724689]0.6786727316692993):[&rate=0.002920087519712908]0.7237281610815176,10:[&rate=0.001152840771136762]1.7288421816437192):[&rate=0.0017531583122774612]0.05123000821836654):[&rate=0.002920087519712908]0.48188376541338807,6:[&rate=7.918844652495756E-4]2.2619559552754738):[&rate=0.0036802186861177163]0.7375565299226916,((7:[&rate=0.0021149861545928235]1.6016953072768731,1:[&rate=8.816201022468264E-4]1.6016953072768731):[&rate=1.513494431626995E-4]0.13611059348419574,((5:[&rate=0.0031365241715291267]0.28181437275131627,4:[&rate=4.1043785537668017E-4]0.28181437275131627):[&rate=0.0013408935958247052]0.4215348656482758,11:[&rate=0.0025548492438139045]0.7033492383995921):[&rate=9.712799806326528E-4]1.0344566623614768):[&rate=0.002728022753864073]1.2617065844370965):[&rate=8.816201022468264E-4]0.8179478294307754,9:[&rate=9.712799806326528E-4]3.8174603146289408):[&rate=0.005234217437505074]2.416297049125132):[&rate=0.001987609374630549]5.449574634209203);
tree STATE_6500000 [&lnP=-2838.4834571882243,posterior=-2838.4834571882243] = [&R] ((14:[&rate=0.006379539037908307]10.374025204149957,13:[&rate=0.0013655291468191635]10.374025204149957):[&rate=0.0011794826723887022]3.1361164477359242,(((16:[&rate=0.0012729044008167407]1.6654205954486485,17:[&rate=0.0023827508836767484]1.6654205954486485):[&rate=0.0020434046120850974]1.3128647449858988,15:[&rate=0.002264177865109597]2.9782853404345473):[&rate=3.112484371825433E-4]5.641210249097297,(9:[&rate=0.0012729044008167407]3.637412391532739,(((((3:[&rate=0.0012729044008167407]0.49391594913858206,2:[&rate=0.0019394609235417247]0.49391594913858206):[&rate=0.0012729044008167407]0.3748153499229048,(8:[&rate=0.002642085900924186]0.12765025100010494,12:[&rate=9.8651263247719E-4]0.12765025100010494):[&rate=0.006379539037908307]0.7410810480613819):[&rate=0.003528379614195001]0.9348078744089892,10:[&rate=0.0019394609235417247]1.803539173470476):[&rate=0.003115133380024477]0.5341359266241459,6:[&rate=0.0020434046120850974]2.337675100094622):[&rate=0.0037871209373581917]1.0092025062513232,((1:[&rate=0.002642085900924186]0.396193476563559,(4:[&rate=0.0033080573372762743]0.1921576764473905,5:[&rate=0.0012729044008167407]0.1921576764473905):[&rate=7.7493184529009E-4]0.2040358001161685):[&rate=0.0023827508836767484]0.14997202950149996,(11:[&rate=0.003115133380024477]0.37040354915194074,7:[&rate=0.0021513774354326464]0.37040354915194074):[&rate=0.0013655291468191635]0.17576195691311824):[&rate=0.0019394609235417247]2.800712100280886):[&rate=0.006379539037908307]0.2905347851867939):[&rate=0.002264177865109597]4.982083197999105):[&rate=0.0016452331407791107]4.890646062354037);
tree STATE_6550000 [&lnP=-2841.4085311837757,posterior=-2841.4085311837757] = [&R] ((((17:[&rate=0.0019098601102397065]1.1098890129492436,16:[&rate=4.6704930133714917E-4]1.1098890129492436):[&rate=0.004628367132702331]1.9667330685431972,15:[&rate=0.0011969693128673063]3.0766220814924408):[&rate=3.3154003096352896E-4]7.400593517369525,(9:[&rate=5.406707152921304E-4]7.770746827635932,((6:[&rate=6.185211849123435E-4]5.411019972505235,((3:[&rate=0.001588418753078719]1.6681319668916212,(8:[&rate=1.5562654200509133E-4]0.7320795912303069,12:[&rate=3.9740440928619415E-4]0.7320795912303069):[&rate=8.808864056532099E-4]0.9360523756613144):[&rate=0.00350393978117195]2.480239231146417,(2:[&rate=1.5562654200509133E-4]4.076741653301567,10:[&rate=0.0011969693128673063]4.076741653301567):[&rate=4.6704930133714917E-4]0.07162954473647165):[&rate=0.0025377158539911142]1.2626487744671966):[&rate=2.693186779143386E-4]1.11296031495226,(7:[&rate=0.0011969693128673063]3.1003413531773085,(11:[&rate=0.0025377158539911142]1.059383543757845,((4:[&rate=7.009116836906218E-4]0.05181098079481805,5:[&rate=1.6077605033919746E-5]0.05181098079481805):[&rate=7.009116836906218E-4]0.022237232494778603,1:[&rate=0.003983364409086862]0.07404821328959665):[&rate=6.185211849123435E-4]0.9853353304682483):[&rate=4.6704930133714917E-4]2.0409578094194636):[&rate=7.009116836906218E-4]3.4236389342801865):[&rate=0.0019098601102397065]1.2467665401784371):[&rate=0.0031228759215116805]2.7064687712260334):[&rate=3.9740440928619415E-4]0.9906060733369664,(13:[&rate=0.0010845589245368132]8.721578534635809,14:[&rate=0.00774574194652635]8.721578534635809):[&rate=0.005612953072979349]2.7462431375631233);
tree STATE_6600000 [&lnP=-2847.510364280175,posterior=-2847.510364280175] = [&R] ((((17:[&rate=6.682233503782036E-4]3.4036924615222057,16:[&rate=0.001066743719031399]3.4036924615222057):[&rate=0.0020207629630957305]2.1745881328850976,15:[&rate=0.0011439612300562917]5.578280594407303):[&rate=7.289547848681332E-4]4.408463510125383,((((((4:[&rate=0.0024035653192419765]0.11188944296410509,5:[&rate=0.0011439612300562917]0.11188944296410509):[&rate=0.0020207629630957305]0.45120705072767575,11:[&rate=7.289547848681332E-4]0.5630964936917808):[&rate=0.002661040012673964]0.28625671994328583,1:[&rate=0.002195679460790378]0.8493532136350667):[&rate=9.233372352605506E-4]0.8073587391235081,7:[&rate=2.0611205781259948E-4]1.6567119527585747):[&rate=0.0018693516228515217]3.273404588347585,((2:[&rate=7.914978555329618E-4]1.832594441989353,6:[&rate=0.0015060798866388624]1.832594441989353):[&rate=7.914978555329618E-4]1.557149390964434,(((8:[&rate=6.454127172766205E-5]0.9313404813197876,12:[&rate=0.002195679460790378]0.9313404813197876):[&rate=7.289547848681332E-4]0.8734960048464975,3:[&rate=0.00161536608821162]1.8048364861662851):[&rate=0.0012256523617399583]0.996930379042378,10:[&rate=0.0011439612300562917]2.801766865208663):[&rate=0.00161536608821162]0.5879769677451239):[&rate=4.93851741038708E-4]1.5403727081523728):[&rate=0.0035117848929025856]0.7599681302544878,9:[&rate=0.0011439612300562917]5.690084671360648):[&rate=0.0017355342307859814]4.296659433172039):[&rate=8.561749693238559E-4]2.76353201273127,(14:[&rate=0.004588819615218126]9.364006982596369,13:[&rate=8.561749693238559E-4]9.364006982596369):[&rate=0.004588819615218126]3.3862691346675877);
tree STATE_6650000 [&lnP=-2835.8611875626207,posterior=-2835.8611875626207] = [&R] ((((17:[&rate=0.0018202802652903492]0.3932592799623289,16:[&rate=0.0013694302923705638]0.3932592799623289):[&rate=0.0016617108472801307]3.1386786193438967,15:[&rate=0.0011047950224957897]3.5319378993062256):[&rate=2.3524315916477657E-4]5.68404038455073,(((((11:[&rate=0.006852169087276446]0.7241352645960678,1:[&rate=0.002167785652064511]0.7241352645960678):[&rate=7.488251909009093E-4]0.0011276959659428654,(5:[&rate=0.0023596168473370735]0.42058826764499313,4:[&rate=0.002167785652064511]0.42058826764499313):[&rate=0.0013694302923705638]0.30467469291701754):[&rate=7.488251909009093E-4]1.2511225804958643,7:[&rate=1.409112363867431E-4]1.976385541057875):[&rate=0.002789316324600418]1.3663465643406623,(6:[&rate=0.0016617108472801307]2.8619712491561295,(10:[&rate=0.002789316324600418]1.218502549207099,(((8:[&rate=0.001511734994707412]0.07250411875365921,12:[&rate=7.488251909009093E-4]0.07250411875365921):[&rate=0.0035972467700124333]0.19032310727112933,3:[&rate=0.008206569900107805]0.26282722602478853):[&rate=0.0025659811501267974]0.8726117316629123,2:[&rate=1.409112363867431E-4]1.1354389576877009):[&rate=0.0012340097142695273]0.08306359151939824):[&rate=0.0011047950224957897]1.6434686999490304):[&rate=0.005291131845090332]0.4807608562424077):[&rate=0.0023596168473370735]0.35157869943511466,9:[&rate=0.0016617108472801307]3.694310804833652):[&rate=0.002789316324600418]5.521667479023304):[&rate=0.0012340097142695273]1.504619969721663,(14:[&rate=0.01111477741263965]5.132363628044217,13:[&rate=0.0018202802652903492]5.132363628044217):[&rate=0.0035972467700124333]5.588234625534401);
tree STATE_6700000 [&lnP=-2841.8262016088233,posterior=-2841.8262016088233] = [&R] ((((17:[&rate=5.582457472430328E-4]1.508079912675453,16:[&rate=2.381179099033065E-4]1.508079912675453):[&rate=4.7784971020799276E-4]4.367228411656929,15:[&rate=4.7784971020799276E-4]5.875308324332382):[&rate=6.399279995481078E-4]2.584123572445426,((((11:[&rate=5.582457472430328E-4]1.582382212364363,7:[&rate=9.880240794494315E-4]1.582382212364363):[&rate=0.003298369287814613]0.441746119629042,(4:[&rate=3.982149523459837E-4]0.526390925514416,(5:[&rate=4.7784971020799276E-4]0.4667939122369333,1:[&rate=0.002558644889663062]0.4667939122369333):[&rate=0.003016148374403786]0.059597013277482735):[&rate=0.0011807296468136538]1.497737406478989):[&rate=0.0018881779935639334]2.680470387377555,((10:[&rate=0.0010824469377228346]3.712745542361546,((2:[&rate=0.0010824469377228346]1.4292219051305877,3:[&rate=8.08893679130771E-4]1.4292219051305877):[&rate=0.004610951718029148]0.32441335100119706,(8:[&rate=0.0012834063969029558]0.7331591363977384,12:[&rate=0.0036351701978107488]0.7331591363977384):[&rate=0.0017519082702718645]1.0204761197340462):[&rate=0.002193545681063094]1.9591102862297611):[&rate=0.002193545681063094]0.6578172028543854,6:[&rate=7.233411340779294E-4]4.370562745215931):[&rate=0.0054493628277996085]0.3340359741550287):[&rate=0.002193545681063094]1.44647949282703,9:[&rate=0.0010824469377228346]6.15107821219799):[&rate=0.003016148374403786]2.308353684579818):[&rate=0.002772832426776841]5.168945403208133,(13:[&rate=0.0016244164183625725]10.86993301354129,14:[&rate=0.004610951718029148]10.86993301354129):[&rate=0.0054493628277996085]2.75844428644465);
tree STATE_6750000 [&lnP=-2853.8469296550475,posterior=-2853.8469296550475] = [&R] (13:[&rate=0.001386826156403852]11.871992560587298,((((17:[&rate=0.001386826156403852]1.330483676537042,16:[&rate=0.0012847738127416855]1.330483676537042):[&rate=0.0038581260350188063]0.9861287048320806,15:[&rate=0.002479309796913021]2.3166123813691226):[&rate=0.0010030077457038517]6.124517352920311,((((7:[&rate=0.006756479156318763]0.6684922931971186,11:[&rate=0.0010934060597294199]0.6684922931971186):[&rate=5.85931349654235E-4]1.4954437743248432,(1:[&rate=2.6427936328277135E-4]1.5322638278668594,(5:[&rate=0.0038581260350188063]0.32394447733373827,4:[&rate=6.661073297551369E-4]0.32394447733373827):[&rate=8.304616981371036E-4]1.2083193505331211):[&rate=0.006756479156318763]0.6316722396551024):[&rate=0.00149397590347355]1.4457261966063042,(((3:[&rate=8.304616981371036E-4]1.9830064550357551,(8:[&rate=0.0010934060597294199]0.5611327788419915,12:[&rate=0.0011871586170024099]0.5611327788419915):[&rate=0.0018545783454565975]1.4218736761937636):[&rate=0.003163255919248545]0.4542395959135359,(2:[&rate=0.0010934060597294199]1.0862199882190364,10:[&rate=5.064344857495137E-4]1.0862199882190364):[&rate=4.2698875470607693E-4]1.3510260627302546):[&rate=0.006756479156318763]0.7201596325677442,6:[&rate=5.85931349654235E-4]3.157405683517035):[&rate=7.474691595130707E-4]0.45225658061123086):[&rate=0.0038581260350188063]1.6000200263321878,9:[&rate=0.001386826156403852]5.209682290460454):[&rate=0.0010934060597294199]3.231447443828979):[&rate=0.006756479156318763]2.2608452798992147,14:[&rate=0.004368262824165644]10.701975014188648):[&rate=8.304616981371036E-4]1.1700175463986504);
tree STATE_6800000 [&lnP=-2831.5692725351428,posterior=-2831.5692725351428] = [&R] ((14:[&rate=0.007584042031909088]7.782409125213758,13:[&rate=0.0020642229818254275]7.782409125213758):[&rate=0.012217714740100489]1.5904955797524591,(((17:[&rate=0.00575094177652656]0.3344390495368686,16:[&rate=0.0020642229818254275]0.3344390495368686):[&rate=0.0048305863120721645]0.6282051563646853,15:[&rate=0.0033976636627578165]0.962644205901554):[&rate=3.5979319317467603E-4]8.188509298366451,(((11:[&rate=0.0016233083205762506]1.5330881079019392,((5:[&rate=0.002817498592571306]0.5281887078422556,(1:[&rate=0.00575094177652656]0.4747936036567798,4:[&rate=8.548754836347294E-4]0.4747936036567798):[&rate=0.00575094177652656]0.05339510418547577):[&rate=8.548754836347294E-4]0.8908482609118402,7:[&rate=0.0044296129940771005]1.4190369687540958):[&rate=8.548754836347294E-4]0.11405113914784337):[&rate=0.005268563086811561]0.742168689898393,((2:[&rate=0.0025524815040961187]1.0628587582977047,6:[&rate=0.0048305863120721645]1.0628587582977047):[&rate=6.610532721095467E-5]0.5144315876179382,(((8:[&rate=0.006892142413521337]0.012683467888618597,12:[&rate=0.006287600363055962]0.012683467888618597):[&rate=0.014701457124279484]0.17690245791649897,3:[&rate=0.008392593101385236]0.18958592580511757):[&rate=0.004059959030695927]0.5232475206400846,10:[&rate=0.0048305863120721645]0.7128334464452022):[&rate=0.00575094177652656]0.8644568994704407):[&rate=0.0012220705290253563]0.6979664518846893):[&rate=0.0033976636627578165]0.6993816486313364,9:[&rate=0.0023018575816100774]2.9746384464316686):[&rate=0.0016233083205762506]6.176515057836337):[&rate=8.548754836347294E-4]0.2217512006982112);
tree STATE_6850000 [&lnP=-2833.6858725356096,posterior=-2833.6858725356096] = [&R] ((14:[&rate=0.012982352903064256]4.377921771747487,13:[&rate=0.0014296943876846054]4.377921771747487):[&rate=0.0037003887514123696]5.084392641677627,(((17:[&rate=0.0014296943876846054]1.1178925051905846,16:[&rate=0.0010561847740829728]1.1178925051905846):[&rate=0.0024958001490099028]2.333595858443892,15:[&rate=0.0021364728319120843]3.4514883636344766):[&rate=0.0032687987137863346]1.7179717542262614,((((((5:[&rate=0.0023147072383679582]0.059178065207163115,4:[&rate=0.0024958001490099028]0.059178065207163115):[&rate=0.005024373464972169]0.08281119085950517,1:[&rate=0.007874722673233803]0.1419892560666683):[&rate=0.0010561847740829728]0.11671801382113939,7:[&rate=0.004178075218406516]0.2587072698878077):[&rate=0.003479728299082134]0.3703713344567713,11:[&rate=0.0057253764400917164]0.629078604344579):[&rate=0.0026807342524037816]1.9068260072187546,(6:[&rate=0.0010561847740829728]1.9877929293195813,(2:[&rate=0.0016081530731821229]1.3572730342183055,((3:[&rate=0.0016081530731821229]0.351587720053885,(8:[&rate=0.0026807342524037816]0.05802664945715593,12:[&rate=0.001960077448098883]0.05802664945715593):[&rate=0.0021364728319120843]0.2935610705967291):[&rate=0.0037003887514123696]0.48081005708813024,10:[&rate=0.0057253764400917164]0.8323977771420152):[&rate=0.0026807342524037816]0.5248752570762902):[&rate=0.0014296943876846054]0.6305198951012758):[&rate=0.003479728299082134]0.5481116822437524):[&rate=0.003932487688294304]0.49482176149459844,9:[&rate=0.001960077448098883]3.030726373057932):[&rate=0.004178075218406516]2.138733744802806):[&rate=0.0014296943876846054]4.292854295564376);
tree STATE_6900000 [&lnP=-2839.425860715016,posterior=-2839.425860715016] = [&R] (((((17:[&rate=0.002061132316284685]0.36631081993594605,16:[&rate=0.0011777944848911223]0.36631081993594605):[&rate=0.0033398999877990343]1.0418359000282726,15:[&rate=0.0033398999877990343]1.4081467199642186):[&rate=2.5531006434862004E-4]5.0254923809393075,((((11:[&rate=4.7331662700168906E-4]0.954582836466785,7:[&rate=4.7331662700168906E-4]0.954582836466785):[&rate=0.0016737772512745242]0.8152634804264265,(5:[&rate=0.0011777944848911223]0.9695837478754183,(4:[&rate=9.218855280270191E-4]0.8113256079268955,1:[&rate=0.003146594667157582]0.8113256079268955):[&rate=0.0070473501933890565]0.1582581399485229):[&rate=0.0018002111064880956]0.8002625690177931):[&rate=0.0037774103938115304]0.9930817416766069,(((((8:[&rate=0.003548954042605559]0.4930221422535359,12:[&rate=9.218855280270191E-4]0.4930221422535359):[&rate=0.0026364097085687676]0.14269247602196333,3:[&rate=0.00279678425387414]0.6357146182754992):[&rate=0.0010516469254060823]0.1572934511679921,2:[&rate=0.001301988481643262]0.7930080694434913):[&rate=0.003548954042605559]0.626358236091856,10:[&rate=0.0016737772512745242]1.4193663055353474):[&rate=0.0014254371899587897]1.0789955005728755,6:[&rate=0.0018002111064880956]2.498361806108223):[&rate=0.002197046946836368]0.2645662524615955):[&rate=0.005500565017220028]0.43482265772931283,9:[&rate=0.001929096539614215]3.197750716299131):[&rate=0.002966273336845941]3.2358883846043947):[&rate=0.0037774103938115304]5.1954617857404495,13:[&rate=0.001301988481643262]11.629100886643975):[&rate=0.0070473501933890565]2.652956818702849,14:[&rate=0.002197046946836368]14.282057705346825);
tree STATE_6950000 [&lnP=-2840.832966915113,posterior=-2840.832966915113] = [&R] (14:[&rate=0.0023518128975293247]15.744441817804473,(13:[&rate=0.001843814825313959]8.963749013582657,(((17:[&rate=0.0013989649883017381]0.7124905442208224,16:[&rate=0.001541647297373686]0.7124905442208224):[&rate=0.0027402904340009552]1.7735830250816011,15:[&rate=0.0025401014832769696]2.4860735693024236):[&rate=0.001843814825313959]2.7311913069640803,((((11:[&rate=0.004344548513967419]0.16119299746325744,7:[&rate=0.007235986456580751]0.16119299746325744):[&rate=4.943122088250594E-4]0.7032172094297476,((1:[&rate=0.004344548513967419]0.22692681629591954,4:[&rate=9.964066910204295E-4]0.22692681629591954):[&rate=0.004727118862379168]0.26757815216753744,5:[&rate=2.3889407481032687E-4]0.494504968463457):[&rate=0.002173845610898962]0.3699052384295481):[&rate=0.002173845610898962]2.1989201773930658,(6:[&rate=0.00168968174290896]2.1659258642577117,(((8:[&rate=2.3889407481032687E-4]0.6664706751961801,12:[&rate=4.943122088250594E-4]0.6664706751961801):[&rate=0.004344548513967419]0.16697452517797817,(2:[&rate=6.184990042916696E-4]0.8118309899379188,3:[&rate=0.00168968174290896]0.8118309899379188):[&rate=3.687659364127427E-4]0.021614210436239456):[&rate=0.001843814825313959]1.129094444493925,10:[&rate=0.0025401014832769696]1.9625396448680834):[&rate=0.004344548513967419]0.2033862193896283):[&rate=0.006359783091795132]0.8974045200283594):[&rate=0.011363131080008264]0.08311314751379495,9:[&rate=0.0023518128975293247]3.146443531799866):[&rate=0.0013989649883017381]2.070821344466638):[&rate=0.0031845471735625786]3.746484137316153):[&rate=0.004727118862379168]6.780692804221816);
tree STATE_7000000 [&lnP=-2836.267206603896,posterior=-2836.267206603896] = [&R] ((((17:[&rate=0.007929108974274915]0.2275124571369593,16:[&rate=0.005355359334147909]0.2275124571369593):[&rate=7.472863067009331E-4]3.6681969351298633,15:[&rate=0.002382930351682315]3.8957093922668227):[&rate=0.001734741259867366]2.562154075589098,((((5:[&rate=0.0010735127585635835]0.41305781855366286,(1:[&rate=0.0015063766538021247]0.37962261148718435,4:[&rate=0.0034793366961935277]0.37962261148718435):[&rate=0.0015063766538021247]0.03343520706647851):[&rate=5.085220410342443E-4]2.7869500962604237,(7:[&rate=0.004370450777710927]0.2648262171195148,11:[&rate=9.664541550900506E-4]0.2648262171195148):[&rate=9.664541550900506E-4]2.9351816976945715):[&rate=0.002864511432400339]1.2487821245109294,((10:[&rate=0.003050409681623034]1.8417665682568232,((2:[&rate=0.001854057025440012]0.24085858688113312,3:[&rate=0.0021064380306554734]0.24085858688113312):[&rate=1.924000138097929E-4]0.7637747325398362,(8:[&rate=0.002241167375174459]0.031843738281821646,12:[&rate=0.0032538520462289115]0.031843738281821646):[&rate=9.664541550900506E-4]0.9727895811391477):[&rate=0.004370450777710927]0.8371332488358538):[&rate=0.002864511432400339]2.0811681037483645,6:[&rate=0.0012876038167831548]3.9229346720051876):[&rate=0.0012876038167831548]0.5258553673198283):[&rate=0.007929108974274915]0.5216499220922977,9:[&rate=0.002382930351682315]4.970439961417314):[&rate=0.006187762982416943]1.4874235064386072):[&rate=0.004370450777710927]3.0775437367649285,(14:[&rate=0.007929108974274915]7.925487091341107,13:[&rate=0.0015063766538021247]7.925487091341107):[&rate=0.002692864994383664]1.6099201132797427);
tree STATE_7050000 [&lnP=-2839.8189896709973,posterior=-2839.8189896709973] = [&R] ((14:[&rate=0.007780334364346247]6.316368345602784,13:[&rate=0.0013884974416860537]6.316368345602784):[&rate=0.0019891242402610134]5.101446441314561,(((17:[&rate=0.002787870314383771]2.4453720308828713,16:[&rate=0.0010756552759075512]2.4453720308828713):[&rate=0.002787870314383771]0.5293198778036734,15:[&rate=0.0021278486195953463]2.9746919086865447):[&rate=2.610509932215829E-4]5.104434743132222,(((11:[&rate=0.0014990157914856652]2.2645136955813543,(((5:[&rate=0.0026030404987821987]0.35277849041816994,4:[&rate=2.610509932215829E-4]0.35277849041816994):[&rate=0.0012814641151409328]0.5288918958310853,1:[&rate=0.0010756552759075512]0.8816703862492552):[&rate=0.003216792776052869]1.1408864882870466,7:[&rate=0.001177360377276486]2.022556874536302):[&rate=0.001177360377276486]0.24195682104505245):[&rate=0.0018578509066176584]2.221247282868535,(6:[&rate=9.75820311281743E-4]4.245363902507111,(10:[&rate=7.794900733262734E-4]2.814725081048726,((8:[&rate=5.82838862193882E-4]0.2698222084067382,12:[&rate=5.82838862193882E-4]0.2698222084067382):[&rate=0.0010756552759075512]1.2372247096622546,(3:[&rate=0.005121658490199678]0.060757100864666944,2:[&rate=0.002990908371575913]0.060757100864666944):[&rate=0.0016136199224015622]1.4462898172043257):[&rate=0.0026030404987821987]1.3076781629797334):[&rate=0.003216792776052869]1.430638821458385):[&rate=0.0014990157914856652]0.24039707594277804):[&rate=0.005977224622180127]0.4785150776100826,9:[&rate=0.0010756552759075512]4.964276056059972):[&rate=0.0017329779671639524]3.114850595758795):[&rate=0.0019891242402610134]3.338688135098579);
tree STATE_7100000 [&lnP=-2837.35419024153,posterior=-2837.35419024153] = [&R] ((((((11:[&rate=8.875530650889116E-4]0.4336547176887442,7:[&rate=6.076887094758951E-4]0.4336547176887442):[&rate=0.002033526611651891]0.3975120646933513,(4:[&rate=7.953152518131179E-4]0.815317014340352,(1:[&rate=0.0032330297007358445]0.4538278842043801,5:[&rate=0.0030066464095251395]0.4538278842043801):[&rate=7.023766803431993E-4]0.3614891301359719):[&rate=0.001789612947455736]0.01584976804174354):[&rate=0.002033526611651891]2.747640505146122,(((3:[&rate=7.023766803431993E-4]0.34655370509713235,((8:[&rate=0.0030066464095251395]0.050506345297952754,12:[&rate=7.023766803431993E-4]0.050506345297952754):[&rate=0.007002307108175023]0.22278339930467125,2:[&rate=0.001789612947455736]0.273289744602624):[&rate=0.0026250124313463444]0.07326396049450834):[&rate=0.004685085287904927]1.076844040407851,10:[&rate=0.0012633650289954313]1.4233977455049833):[&rate=0.0019083729997105173]1.305614300025206,6:[&rate=0.0015676892072142015]2.7290120455301894):[&rate=9.798749478771333E-4]0.8497952419980281):[&rate=0.0030066464095251395]1.381695762387011,9:[&rate=0.0012633650289954313]4.9605030499152285):[&rate=0.0015676892072142015]2.0049534501091184,((17:[&rate=0.002033526611651891]0.5563794524077378,16:[&rate=0.002307759855439818]0.5563794524077378):[&rate=0.0026250124313463444]2.841287244326554,15:[&rate=0.0015676892072142015]3.3976666967342917):[&rate=0.001463051442073667]3.5677898032900552):[&rate=0.0032330297007358445]2.4396801264793524,(14:[&rate=0.007002307108175023]8.332418996275377,13:[&rate=0.001789612947455736]8.332418996275377):[&rate=0.007002307108175023]1.072717630228322);
tree STATE_7150000 [&lnP=-2837.0545624957817,posterior=-2837.0545624957817] = [&R] ((13:[&rate=8.204853070313808E-4]9.90501599946947,14:[&rate=0.004862635544729783]9.90501599946947):[&rate=4.78920849453188E-4]0.015489875406920817,(((((1:[&rate=8.204853070313808E-4]1.4905991449018743,(5:[&rate=0.0012390665683531402]0.5343560563230872,(4:[&rate=0.0026461096843933335]0.2845525472801625,11:[&rate=0.0015693545823434816]0.2845525472801625):[&rate=0.0021635021632356076]0.24980350904292475):[&rate=2.8986176141547823E-4]0.956243088578787):[&rate=0.006150393822769294]0.6279891536874127,7:[&rate=0.0010900985348324557]2.118588298589287):[&rate=0.0023945683122648556]1.3292658122948353,(6:[&rate=0.0019502885096744705]2.4673865315906665,(10:[&rate=0.0019502885096744705]1.917150123859696,((2:[&rate=4.78920849453188E-4]1.1747643049798073,(8:[&rate=1.628851442306825E-5]0.36830803709577886,12:[&rate=8.204853070313808E-4]0.36830803709577886):[&rate=0.0021635021632356076]0.8064562678840285):[&rate=3.8057450031863494E-4]0.03663634483960032,3:[&rate=2.8986176141547823E-4]1.2114006498194076):[&rate=0.010094373369787558]0.7057494740402883):[&rate=0.0023945683122648556]0.5502364077309705):[&rate=0.001398495520077927]0.9804675792934558):[&rate=0.004368113321670191]0.545202000708569,9:[&rate=0.0021635021632356076]3.9930561115926912):[&rate=0.003224743939608586]1.0911928307740557,(15:[&rate=0.0012390665683531402]4.450644313812519,(17:[&rate=0.0021635021632356076]2.658373192815493,16:[&rate=1.3258145256501175E-4]2.658373192815493):[&rate=0.0017528137551355949]1.7922711209970257):[&rate=0.003224743939608586]0.6336046285542283):[&rate=0.003224743939608586]4.836256932509643);
tree STATE_7200000 [&lnP=-2847.1072624096737,posterior=-2847.1072624096737] = [&R] (((((((((8:[&rate=0.00145221940513031]0.027540983845968908,12:[&rate=0.001555395150688106]0.027540983845968908):[&rate=0.003338580579299721]0.25190737097109417,3:[&rate=0.0025043644964667503]0.2794483548170631):[&rate=0.001555395150688106]0.2690603746571474,2:[&rate=0.001961611862817404]0.5485087294742105):[&rate=0.0021703207331624282]0.9900676891806869,10:[&rate=0.0016571458581822135]1.5385764186548974):[&rate=0.004216178915340575]0.37380582546509133,6:[&rate=0.003338580579299721]1.9123822441199887):[&rate=0.003338580579299721]1.1008561462902158,(((1:[&rate=0.004542615212642744]0.1660872455378805,4:[&rate=0.0013465737883753374]0.1660872455378805):[&rate=0.002749797777200663]0.5294348857786388,(5:[&rate=0.0012370622298573139]0.60119588534185,11:[&rate=0.00351867779869764]0.60119588534185):[&rate=0.0023893122994827405]0.09432624597466932):[&rate=9.971790316916653E-4]0.3513485217386044,7:[&rate=0.00351867779869764]1.0468706530551237):[&rate=0.002064993253574786]1.9663677373550807):[&rate=0.0022782077266490365]1.678546681741882,9:[&rate=0.0037195905579763804]4.691785072152086):[&rate=0.0023893122994827405]1.8916396200484247,((17:[&rate=0.004216178915340575]0.42325312425363304,16:[&rate=9.971790316916653E-4]0.42325312425363304):[&rate=0.0026241992343893207]1.7931830774144046,15:[&rate=0.0025043644964667503]2.2164362016680377):[&rate=4.460986233779414E-4]4.366988490532473):[&rate=0.0016571458581822135]6.615542272738015,(13:[&rate=0.0030233137212550506]6.248944223562372,14:[&rate=0.006865133875236833]6.248944223562372):[&rate=6.902836407775499E-4]6.950022741376154);
tree STATE_7250000 [&lnP=-2843.9058788292273,posterior=-2843.9058788292273] = [&R] ((((((11:[&rate=0.0010355652926873858]1.0442764431903464,(1:[&rate=0.0014778813733496126]0.6303938944881623,(4:[&rate=6.795199814468327E-4]0.18053599928663513,5:[&rate=0.005221762125359166]0.18053599928663513):[&rate=0.001115061692091323]0.4498578952015272):[&rate=2.936159468508947E-4]0.4138825487021841):[&rate=4.222543473814391E-4]0.6155177071170368,7:[&rate=0.001198383573396255]1.6597941503073832):[&rate=0.0013790066127776072]2.6584256401797868,((10:[&rate=0.0013790066127776072]2.5921367300265215,((3:[&rate=6.953990038787508E-5]0.5139360399877833,2:[&rate=6.795199814468327E-4]0.5139360399877833):[&rate=0.0013790066127776072]1.1471718453905926,(8:[&rate=0.002284925175974025]0.32458807679624174,12:[&rate=0.001583818723990076]0.32458807679624174):[&rate=0.00248455442855825]1.3365198085821342):[&rate=0.0030160631982807727]0.9310288446481456):[&rate=5.495085889391917E-4]1.0063405077573058,6:[&rate=4.222543473814391E-4]3.598477237783827):[&rate=9.593834645691442E-4]0.7197425527033428):[&rate=0.001583818723990076]2.212278945858884,9:[&rate=5.495085889391917E-4]6.530498736346054):[&rate=7.464924334637385E-4]2.931925409095534,((17:[&rate=4.222543473814391E-4]2.9719403323154565,16:[&rate=5.495085889391917E-4]2.9719403323154565):[&rate=0.0019596195143984363]1.249397574423265,15:[&rate=0.003405405488046349]4.221337906738722):[&rate=9.593834645691442E-4]5.2410862387028665):[&rate=0.0018226628905297865]4.251413187646385,(14:[&rate=0.005221762125359166]10.069831555366662,13:[&rate=0.0016981660041876067]10.069831555366662):[&rate=0.0016981660041876067]3.6440057777213113);
tree STATE_7300000 [&lnP=-2837.0932519975963,posterior=-2837.0932519975963] = [&R] ((13:[&rate=0.0014925915528222968]5.784954703595419,14:[&rate=0.00746460816837091]5.784954703595419):[&rate=0.004628740203116918]4.271783257960612,(((((6:[&rate=3.7935657765160224E-4]1.40895428545072,2:[&rate=0.0012577636167615028]1.40895428545072):[&rate=0.002453852893419658]1.639900775192714,(((8:[&rate=0.0012577636167615028]0.09980347461760031,12:[&rate=0.0019113111559851707]0.09980347461760031):[&rate=0.0020749432142254634]1.2344689577563077,3:[&rate=0.0017610133507624697]1.3342724323739081):[&rate=0.004628740203116918]0.6192964740737938,10:[&rate=9.520261117347803E-4]1.953568906447702):[&rate=0.0019113111559851707]1.095286154195732):[&rate=0.0029330086606004164]0.4888635036333886,(((5:[&rate=0.0019113111559851707]0.27515924787243334,(4:[&rate=5.280259006389695E-4]0.19002755744347602,11:[&rate=0.0017610133507624697]0.19002755744347602):[&rate=0.0016219821529710934]0.08513169042895732):[&rate=0.002453852893419658]0.1574930737664803,1:[&rate=6.062099136539184E-4]0.43265232163891365):[&rate=0.0020749432142254634]0.10770733771284935,7:[&rate=0.0011503896913461088]0.540359659351763):[&rate=0.0011503896913461088]2.9973589049250595):[&rate=0.0014925915528222968]2.380536900314268,9:[&rate=8.598837346937198E-4]5.91825546459109):[&rate=0.0014925915528222968]3.3771250109115547,(15:[&rate=0.0020749432142254634]3.720666918490888,(17:[&rate=9.520261117347803E-4]2.746739497154056,16:[&rate=2.3900638313086814E-4]2.746739497154056):[&rate=0.0010486841244615726]0.9739274213368319):[&rate=2.3900638313086814E-4]5.574713557011757):[&rate=1.711111365037917E-4]0.7613574860533863);
tree STATE_7350000 [&lnP=-2855.2523038148224,posterior=-2855.2523038148224] = [&R] ((((((6:[&rate=0.0012035439506794291]2.093945818730891,2:[&rate=7.429737660061911E-4]2.093945818730891):[&rate=5.81120999118741E-4]1.418464447350659,((3:[&rate=0.002100833323719078]1.8554655523636143,(8:[&rate=0.0032025989720908354]0.13091721526183497,12:[&rate=0.0017983681260353296]0.13091721526183497):[&rate=5.034676644274788E-4]1.7245483371017793):[&rate=0.0019434009259677375]0.9231069285072946,10:[&rate=0.0022731840893575176]2.778572480870909):[&rate=0.0017983681260353296]0.7338377852106408):[&rate=5.034676644274788E-4]1.0849003476872143,((7:[&rate=0.0013089410493208342]2.022443874299687,((5:[&rate=0.0012035439506794291]0.49594020809342104,4:[&rate=0.0011033033241424847]0.49594020809342104):[&rate=0.0015381459601946288]0.2168687022699583,1:[&rate=0.001663793242496159]0.7128089103633793):[&rate=2.7890240018658123E-4]1.3096349639363076):[&rate=0.00292027917902316]0.02520043378951664,11:[&rate=0.0022731840893575176]2.0476443080892035):[&rate=0.0013089410493208342]2.5496663056795605):[&rate=0.005366523264871783]0.6956620295667557,9:[&rate=5.034676644274788E-4]5.29297264333552):[&rate=5.81120999118741E-4]2.574094392548644,(15:[&rate=0.002100833323719078]3.1627813896349566,(17:[&rate=8.278901558101117E-4]0.9712992381166102,16:[&rate=0.0032025989720908354]0.9712992381166102):[&rate=0.0017983681260353296]2.1914821515183465):[&rate=0.0032025989720908354]4.7042856462492075):[&rate=0.004521020294177456]5.667891574973886,(13:[&rate=4.275072688240698E-4]13.098648761033065,14:[&rate=0.004521020294177456]13.098648761033065):[&rate=0.0035401305024579405]0.4363098498249851);
tree STATE_7400000 [&lnP=-2851.379232377703,posterior=-2851.379232377703] = [&R] (14:[&rate=0.004787419058222399]13.153533955543695,((((((2:[&rate=0.0016790430286261848]1.4146251340299958,(((8:[&rate=0.0022613717264485596]0.13564746928050248,12:[&rate=0.004787419058222399]0.13564746928050248):[&rate=0.0018918875603359858]0.8330189431241406,3:[&rate=6.192868851956653E-4]0.9686664124046431):[&rate=0.0020071665269646346]0.4208239056649137,10:[&rate=0.002924942026519676]1.3894903180695568):[&rate=0.002924942026519676]0.025134815960438983):[&rate=0.0020071665269646346]1.4530037321469422,6:[&rate=0.0014841973530731213]2.867628866176938):[&rate=0.002403649238239115]0.6881250098571394,(7:[&rate=0.0025591627173506136]2.9747039478210944,(1:[&rate=0.0017828315014797285]2.8252700851714794,((4:[&rate=6.192868851956653E-4]0.6213595691972598,5:[&rate=0.0015797253486911874]0.6213595691972598):[&rate=7.925422693859943E-4]1.4394813027306246,11:[&rate=0.0022613717264485596]2.0608408719278843):[&rate=0.0037329424905813784]0.764429213243595):[&rate=0.0014841973530731213]0.149433862649615):[&rate=0.0018918875603359858]0.5810499282129831):[&rate=0.002924942026519676]1.0002436052454167,9:[&rate=0.0010442659961883093]4.555997481279494):[&rate=0.002403649238239115]3.191217940976415,(15:[&rate=0.00415727730270808]1.6758074713033544,(17:[&rate=0.0018918875603359858]0.6219133580957071,16:[&rate=0.002403649238239115]0.6219133580957071):[&rate=0.0037329424905813784]1.0538941132076474):[&rate=0.0016790430286261848]6.071407950952555):[&rate=0.00273131467437351]4.7752847719484635,13:[&rate=0.0012146801889367119]12.522500194204373):[&rate=0.0022613717264485596]0.6310337613393227);
tree STATE_7450000 [&lnP=-2836.7751392367627,posterior=-2836.7751392367627] = [&R] ((13:[&rate=0.0020938068939187733]7.6316573833254235,14:[&rate=0.008166037394472863]7.6316573833254235):[&rate=0.0025329984773970154]3.7285894403458713,(((((10:[&rate=0.0022323297528832648]1.3712018493023534,((8:[&rate=9.330119791126197E-4]0.29337167671122427,12:[&rate=0.0022323297528832648]0.29337167671122427):[&rate=0.002875491169151401]0.4222752238525754,(3:[&rate=0.004883474890192978]0.693570050275045,2:[&rate=0.0025329984773970154]0.693570050275045):[&rate=0.004883474890192978]0.022076850288754613):[&rate=0.008166037394472863]0.6555549487385538):[&rate=0.001479721516284965]1.6280765808881106,6:[&rate=0.0011486698890618599]2.999278430190464):[&rate=0.002875491169151401]0.16981487225542402,(7:[&rate=0.0020938068939187733]2.6098236516539983,(5:[&rate=1.7209213151061652E-4]2.0602681452045197,(4:[&rate=3.4209146292474513E-4]1.3298472806150357,(1:[&rate=0.002875491169151401]0.734215776154402,11:[&rate=0.0025329984773970154]0.734215776154402):[&rate=0.0032787287045293145]0.5956315044606336):[&rate=0.0025329984773970154]0.7304208645894841):[&rate=0.0044397891872527745]0.5495555064494786):[&rate=0.0015946187998221609]0.5592696507918897):[&rate=0.0054679964343156764]0.5310667986262754,9:[&rate=0.001961636957255292]3.7001601010721634):[&rate=0.0025329984773970154]2.4876427384579447,(15:[&rate=0.001961636957255292]2.2565571578793095,(17:[&rate=0.0015946187998221609]1.194275636460574,16:[&rate=0.001479721516284965]1.194275636460574):[&rate=0.001961636957255292]1.0622815214187356):[&rate=5.989604565571335E-4]3.9312456816507986):[&rate=0.0026980582283191285]5.172443984141187);
tree STATE_7500000 [&lnP=-2838.8909965548323,posterior=-2838.8909965548323] = [&R] ((13:[&rate=0.0013726413012214683]6.91575881683851,14:[&rate=0.00616891694695362]6.91575881683851):[&rate=0.003224130566863697]4.337581239108362,(((17:[&rate=0.0030445127196438364]1.7834977817247326,16:[&rate=5.194750782231587E-4]1.7834977817247326):[&rate=0.0024164954912154076]1.9741921861522678,15:[&rate=0.001876676936489979]3.7576899678770004):[&rate=8.446774801766032E-4]4.255453157626837,(((6:[&rate=0.0028754896397344457]1.68126596415207,(((8:[&rate=0.0012462516970691534]0.22577242492862726,12:[&rate=0.004706405999894149]0.22577242492862726):[&rate=0.0027153662682199223]0.597580766039326,(2:[&rate=0.001876676936489979]0.6325139802510766,3:[&rate=0.00616891694695362]0.6325139802510766):[&rate=0.001876676936489979]0.1908392107168766):[&rate=0.00616891694695362]0.34857789905227343,10:[&rate=0.0027153662682199223]1.1719310900202267):[&rate=0.0038510401943473356]0.5093348741318433):[&rate=0.0014979411595073592]2.1359693817696037,((11:[&rate=0.0034164639956643567]1.8650069468906487,7:[&rate=9.84535715620507E-4]1.8650069468906487):[&rate=0.005555290234987596]0.2005390874359123,(4:[&rate=0.002275592532770075]0.3763989347345796,(5:[&rate=0.0011174800906757238]0.3443425374170298,1:[&rate=0.005555290234987596]0.3443425374170298):[&rate=0.003224130566863697]0.03205639731754978):[&rate=2.880473786879225E-4]1.6891470995919815):[&rate=0.0021391724257120255]1.7516893115951127):[&rate=0.0011174800906757238]1.1139526171396925,9:[&rate=0.0014979411595073592]4.931187963061366):[&rate=0.0024164954912154076]3.0819551624424717):[&rate=0.0028754896397344457]3.240196930443034);
tree STATE_7550000 [&lnP=-2839.0984414902177,posterior=-2839.0984414902177] = [&R] (((((17:[&rate=0.01015781028739619]0.40520219015103426,16:[&rate=0.0038937521003716453]0.40520219015103426):[&rate=0.0010928950530956585]4.641539979611578,15:[&rate=0.0015072689398349514]5.046742169762613):[&rate=0.005600629599427257]0.7078003165130715,(((((5:[&rate=0.0038937521003716453]0.29199601968113437,4:[&rate=0.006028244071582042]0.29199601968113437):[&rate=0.006499537134181606]0.13971972066929333,1:[&rate=0.0041920770369341855]0.4317157403504277):[&rate=0.0036111172015840447]0.16286902433603467,(11:[&rate=0.0038937521003716453]0.5079665386873844,7:[&rate=0.0026005372170021424]0.5079665386873844):[&rate=0.002147453831586693]0.08661822599907798):[&rate=6.709793716351285E-4]2.314113947266107,(6:[&rate=0.0017168715585285158]2.457496877116706,(10:[&rate=0.0038937521003716453]2.03114844636376,(3:[&rate=0.0026005372170021424]1.263159233290783,(2:[&rate=0.0028382524513188203]0.3145276391706247,(12:[&rate=0.0030849992996085044]0.1189257309433613,8:[&rate=0.017868093117030272]0.1189257309433613):[&rate=0.006499537134181606]0.19560190822726342):[&rate=0.0026005372170021424]0.9486315941201584):[&rate=0.0036111172015840447]0.7679892130729771):[&rate=0.004508549972722742]0.4263484307529457):[&rate=0.005600629599427257]0.45120183483586374):[&rate=0.006499537134181606]0.5386554445301122,9:[&rate=8.844105709372936E-4]3.4473541564826817):[&rate=0.004846163490072581]2.3071883297930027):[&rate=0.00702557752343162]2.4240926538948218,13:[&rate=0.0015072689398349514]8.178635140170506):[&rate=0.011513371555760023]0.16095958719817816,14:[&rate=0.008312963472001464]8.339594727368684);
tree STATE_7600000 [&lnP=-2835.028965827739,posterior=-2835.028965827739] = [&R] ((((17:[&rate=0.005236309785523743]1.8633569545596766,16:[&rate=8.882237001495822E-4]1.8633569545596766):[&rate=0.001985709963255688]1.835567043792956,15:[&rate=0.0028257573962725577]3.6989239983526327):[&rate=6.821147420786629E-4]5.073295612111039,((((1:[&rate=0.001815788895397184]1.7197717634006677,(11:[&rate=0.0021691060426207607]0.4461735982412125,(5:[&rate=0.001815788895397184]0.14230734638127213,4:[&rate=2.9845026312453E-5]0.14230734638127213):[&rate=0.0021691060426207607]0.3038662518599404):[&rate=2.9845026312453E-5]1.2735981651594552):[&rate=6.821147420786629E-4]0.6164811802144619,7:[&rate=7.826501766223237E-4]2.3362529436151296):[&rate=0.0013706757272665877]2.214435722419274,((2:[&rate=2.443336837956555E-4]1.3873958326083202,6:[&rate=0.0028257573962725577]1.3873958326083202):[&rate=4.073908299874537E-4]2.2616349256962236,((3:[&rate=8.882237001495822E-4]1.5162435279528532,(12:[&rate=3.2395327520865256E-4]0.04460016464327735,8:[&rate=9.673269495338784E-5]0.04460016464327735):[&rate=0.001815788895397184]1.4716433633095758):[&rate=0.0016575621202384728]1.6005011136887166,10:[&rate=0.001815788895397184]3.11674464164157):[&rate=0.0046274139924560986]0.532286116662974):[&rate=0.0021691060426207607]0.9016579077298599):[&rate=0.0028257573962725577]1.893578912365844,9:[&rate=5.862534995568662E-4]6.444267578400248):[&rate=0.0033939548005476124]2.3279520320634246):[&rate=0.0021691060426207607]1.4157780751698432,(13:[&rate=0.002585857219521379]4.636517973486095,14:[&rate=0.009976414155106679]4.636517973486095):[&rate=0.0033939548005476124]5.551479712147421);
tree STATE_7650000 [&lnP=-2838.296181888935,posterior=-2838.296181888935] = [&R] ((((17:[&rate=6.449124967689091E-4]2.5703945544773315,16:[&rate=4.189809882946352E-4]2.5703945544773315):[&rate=0.006430866120689198]0.7256417336626466,15:[&rate=0.002312709217132693]3.296036288139978):[&rate=0.0017597169393350652]2.2674214793323153,(9:[&rate=9.647228946742512E-4]4.010702047776378,((((5:[&rate=0.002312709217132693]0.3128215029814888,4:[&rate=0.002312709217132693]0.3128215029814888):[&rate=0.0016362748870746983]0.5035412069912942,1:[&rate=0.0011793985458268066]0.816362709972783):[&rate=0.001888193985082557]0.2743429724502908,(11:[&rate=0.001401691204553963]0.8639245327076058,7:[&rate=0.005517410194566498]0.8639245327076058):[&rate=2.927596174074551E-4]0.22678114971546803):[&rate=0.002312709217132693]1.9953984261026778,(((3:[&rate=0.005517410194566498]0.4835703013404954,(12:[&rate=0.0044434662406215766]0.08121518794155258,8:[&rate=0.003020918395627669]0.08121518794155258):[&rate=0.003480483224778118]0.4023551133989428):[&rate=0.002640355567805253]0.5752420988751009,10:[&rate=0.002471051263027249]1.0588124002155963):[&rate=0.001888193985082557]1.2739640660037788,(6:[&rate=0.002471051263027249]1.996464526008358,2:[&rate=0.0015171490108001225]1.996464526008358):[&rate=1.3928885588706117E-4]0.33631194021101707):[&rate=0.002822735892709669]0.7533276423063766):[&rate=0.003753866592200887]0.924597939250626):[&rate=0.0049062400134206345]1.5527557196959156):[&rate=1.3928885588706117E-4]4.1526819212695045,(14:[&rate=0.008354169809728642]6.368101396438159,13:[&rate=0.0016362748870746983]6.368101396438159):[&rate=0.005517410194566498]3.348038292303639);
tree STATE_7700000 [&lnP=-2835.983200657436,posterior=-2835.983200657436] = [&R] ((14:[&rate=0.004442457271525764]8.470052503186217,13:[&rate=0.001746961391807155]8.470052503186217):[&rate=0.006998605016676365]1.7311854824244737,(((17:[&rate=0.001909995964914382]0.5758493557776604,16:[&rate=0.0029717434308096954]0.5758493557776604):[&rate=3.133800730826037E-4]2.3877999628257163,15:[&rate=0.001453090802595357]2.9636493186033768):[&rate=9.630204301890123E-4]5.017924023158148,(9:[&rate=9.630204301890123E-4]6.541166924821694,((7:[&rate=0.002276901038184358]1.2167932783579887,(11:[&rate=0.0013197357292720176]0.9790650134800789,(1:[&rate=0.006998605016676365]0.28048228053570606,(5:[&rate=2.3660291088719416E-4]0.270867481704238,4:[&rate=5.659517318909034E-4]0.270867481704238):[&rate=0.0027156670161743272]0.009614798831468041):[&rate=6.581647285379523E-4]0.6985827329443728):[&rate=0.009565420948781742]0.23772826487790977):[&rate=3.9377346404521977E-4]3.6693787328737923,((6:[&rate=0.002276901038184358]1.6915420252883098,2:[&rate=0.0013197357292720176]1.6915420252883098):[&rate=3.9377346404521977E-4]1.3791489328830981,(10:[&rate=0.0020859303950169178]2.5239302198470344,(3:[&rate=0.001746961391807155]0.6459760404652022,(12:[&rate=0.0015951206961293371]0.24043197808410663,8:[&rate=0.004442457271525764]0.24043197808410663):[&rate=0.005025834756530811]0.4055440623810955):[&rate=0.001453090802595357]1.8779541793818322):[&rate=0.001909995964914382]0.5467607383243736):[&rate=0.00248563128710667]1.815481053060373):[&rate=0.0020859303950169178]1.6549949135899134):[&rate=0.004442457271525764]1.4404064169398305):[&rate=0.0013197357292720176]2.219664643849166);
tree STATE_7750000 [&lnP=-2846.0838538987387,posterior=-2846.0838538987387] = [&R] (((9:[&rate=0.0020951855126471425]4.119263966574907,((((3:[&rate=0.0027490433024211056]0.6193342229010359,(12:[&rate=0.004003300005999166]0.13847004297221252,8:[&rate=0.0022071094976444834]0.13847004297221252):[&rate=0.001989484500070228]0.48086417992882335):[&rate=0.0017003072583616627]1.1631798464462917,(2:[&rate=0.0023265358397184356]0.6944783345899516,10:[&rate=0.0036334411342638807]0.6944783345899516):[&rate=2.636406009311462E-4]1.088035734757376):[&rate=0.003118576300329425]0.9861941573302297,6:[&rate=0.0023265358397184356]2.7687082266775573):[&rate=0.0024551008086138118]0.6217131175161943,(((5:[&rate=2.636406009311462E-4]0.533913471355576,4:[&rate=4.3805790166164037E-4]0.533913471355576):[&rate=0.0014387184464116607]0.028264625356621775,(1:[&rate=0.002921514188353425]0.2767809927604446,11:[&rate=0.003350120344955187]0.2767809927604446):[&rate=7.650450741854042E-4]0.28539710395175316):[&rate=0.002921514188353425]1.294442602666197,7:[&rate=0.0012725771537740647]1.8566206993783947):[&rate=0.001989484500070228]1.533800644815357):[&rate=6.688471535685907E-4]0.7288426223811557):[&rate=0.005674982101276279]1.923362975965535,(15:[&rate=0.0024551008086138118]4.05253503282808,(17:[&rate=0.0024551008086138118]1.6987138576370138,16:[&rate=0.0011084747869552747]1.6987138576370138):[&rate=0.0013551419522381588]2.353821175191066):[&rate=0.0020951855126471425]1.9900919097123628):[&rate=2.636406009311462E-4]10.032483532675888,(14:[&rate=0.005674982101276279]10.90471174721593,13:[&rate=0.0010257866939466574]10.90471174721593):[&rate=0.003118576300329425]5.1703987280004);
tree STATE_7800000 [&lnP=-2833.554761346775,posterior=-2833.554761346775] = [&R] ((((17:[&rate=0.005011069122067133]0.6745312358017802,16:[&rate=0.0022213383245580877]0.6745312358017802):[&rate=0.005777003902919038]0.7842920113571991,15:[&rate=0.006260636531640031]1.4588232471589793):[&rate=7.794894409019186E-4]5.305950373558729,(9:[&rate=0.003074812071313331]3.431261096099393,(((6:[&rate=0.0036783180185821205]1.0302701058647836,2:[&rate=0.0014464279629841413]1.0302701058647836):[&rate=0.0023821064674538323]0.8427952869939206,(((12:[&rate=0.0028922031535231992]0.06844921413146154,8:[&rate=0.004407898564937451]0.06844921413146154):[&rate=0.003074812071313331]0.7560172306335138,3:[&rate=0.002546889189157805]0.8244664447649753):[&rate=0.004694147394505781]0.33032666952341405,10:[&rate=0.003904015693269049]1.1547931142883894):[&rate=0.0036783180185821205]0.7182722785703148):[&rate=0.0036783180185821205]1.088904768233554,(((5:[&rate=7.794894409019186E-4]0.26104908890089745,4:[&rate=0.00326567351465053]0.26104908890089745):[&rate=7.794894409019186E-4]0.29274837876853127,(11:[&rate=0.0028922031535231992]0.26513084370918283,1:[&rate=0.007637593432632727]0.26513084370918283):[&rate=0.001289766453849018]0.2886666239602459):[&rate=0.007637593432632727]0.4208770495382549,7:[&rate=0.0017544054972648709]0.9746745172076836):[&rate=0.003074812071313331]1.9872956438845746):[&rate=0.006855781590343082]0.4692909350071348):[&rate=0.0036783180185821205]3.3335125246183153):[&rate=0.01122278812291266]1.521035938681596,(14:[&rate=0.006855781590343082]7.420522975792028,13:[&rate=0.0019083730533521945]7.420522975792028):[&rate=5.745013362979333E-4]0.8652865836072765);
tree STATE_7850000 [&lnP=-2838.1200852831194,posterior=-2838.1200852831194] = [&R] ((((17:[&rate=0.006524278654409535]0.9738835397869671,16:[&rate=0.0010447656494842004]0.9738835397869671):[&rate=0.002148735707611698]1.9251607928806838,15:[&rate=0.0028201563721775478]2.8990443326676507):[&rate=5.104211830717533E-4]4.248035952445884,((((10:[&rate=8.319474727657051E-4]2.7228817452844134,((12:[&rate=2.738832419004439E-4]0.21007631853583922,8:[&rate=0.006524278654409535]0.21007631853583922):[&rate=6.194092963141421E-4]1.2418034066198913,3:[&rate=0.002148735707611698]1.4518797251557305):[&rate=0.00126371117025167]1.271002020128683):[&rate=0.002005359147025517]0.6031869430230041,(2:[&rate=0.0011531696319259908]0.31165973417350384,6:[&rate=0.005583661693579379]0.31165973417350384):[&rate=9.379085662450676E-4]3.0144089541339136):[&rate=0.0018690504126587547]0.3694714359152975,(7:[&rate=0.0010447656494842004]1.7716527470836028,(11:[&rate=0.0016138942666881525]1.5405304328434233,((4:[&rate=0.0011531696319259908]0.36965921561431453,1:[&rate=0.004095774863870549]0.36965921561431453):[&rate=3.968171132966903E-4]0.07009300394954054,5:[&rate=0.0030225366985542138]0.4397522195638551):[&rate=0.002300332237729881]1.1007782132795683):[&rate=0.003772496957439868]0.23112231424017948):[&rate=0.001738839551473048]1.9238873771391123):[&rate=0.008508392178670306]0.6309114814333077,9:[&rate=0.0010447656494842004]4.326451605656023):[&rate=0.0018690504126587547]2.8206286794575117):[&rate=0.0018690504126587547]6.355441782100951,(14:[&rate=0.005583661693579379]8.905623268278546,13:[&rate=0.0013769584612093309]8.905623268278546):[&rate=7.261116732321182E-4]4.596898798935939);
tree STATE_7900000 [&lnP=-2845.5371561446623,posterior=-2845.5371561446623] = [&R] ((((17:[&rate=0.0023904104083994973]0.558482924739177,16:[&rate=4.693657598365245E-4]0.558482924739177):[&rate=5.44186736143868E-4]5.246454139824184,15:[&rate=0.0015067196284585381]5.804937064563362):[&rate=0.0025729995447868487]4.160834688482552,(((6:[&rate=6.177935188809117E-4]3.918968206192081,(((12:[&rate=1.0869566351998955E-4]0.5914508444635722,8:[&rate=0.0022285981806116086]0.5914508444635722):[&rate=0.0014114466070625593]0.4984651775521083,3:[&rate=0.0017137797636675156]1.0899160220156805):[&rate=0.005623949468726807]0.5751919628892772,(10:[&rate=9.135994194797826E-4]1.40214669749927,2:[&rate=7.643644953778722E-4]1.40214669749927):[&rate=1.0869566351998955E-4]0.2629612874056877):[&rate=4.693657598365245E-4]2.2538602212871233):[&rate=0.0016071955027245702]3.187823095834792,(((11:[&rate=9.902974105829088E-4]1.8216265785772479,(1:[&rate=0.0033404763830894436]0.3881643336046759,4:[&rate=0.0014114466070625593]0.3881643336046759):[&rate=3.9215702022488234E-4]1.433462244972572):[&rate=3.1058284653602965E-4]0.01363276020992199,5:[&rate=7.643644953778722E-4]1.8352593387871698):[&rate=0.0022285981806116086]0.28732874288356647,7:[&rate=0.0023904104083994973]2.1225880816707363):[&rate=0.0011498798419559812]4.984203220356137):[&rate=0.0015067196284585381]1.3805880130843802,9:[&rate=6.177935188809117E-4]8.487379315111253):[&rate=0.005623949468726807]1.4783924379346605):[&rate=0.0023904104083994973]2.875122061585934,(13:[&rate=0.00123361955642892]8.551570742418349,14:[&rate=0.005623949468726807]8.551570742418349):[&rate=0.004351997715326053]4.289323072213499);
tree STATE_7950000 [&lnP=-2839.9188582557426,posterior=-2839.9188582557426] = [&R] ((((17:[&rate=0.006116161739109785]0.5318076822136206,16:[&rate=0.0019071094921224501]0.5318076822136206):[&rate=0.0019071094921224501]2.1322020554084338,15:[&rate=0.00475466646682491]2.664009737622054):[&rate=0.0014914790207281193]6.31246036237691,((((1:[&rate=0.0023508341709207667]0.7820585582537553,(5:[&rate=6.379084905669438E-4]0.1572265892561554,4:[&rate=0.006116161739109785]0.1572265892561554):[&rate=0.0012192670820473425]0.6248319689975999):[&rate=0.0016281846293869243]0.3053460270280902,(7:[&rate=0.007901090427676297]0.23703817938176033,11:[&rate=0.00219850405569534]0.23703817938176033):[&rate=0.004140802968429946]0.8503664059000852):[&rate=0.002845378770339587]2.036423552240535,(6:[&rate=0.0016281846293869243]2.0349527531491227,(((12:[&rate=2.3902641109417377E-4]0.24566828232198185,8:[&rate=0.007901090427676297]0.24566828232198185):[&rate=0.0032184514625404723]0.40714715332277135,(3:[&rate=0.003880405840174121]0.3696951043951975,2:[&rate=0.001081551706165052]0.3696951043951975):[&rate=0.0016281846293869243]0.2831203312495557):[&rate=0.003422936235461594]1.3089534092443542,10:[&rate=0.0013555013338977574]1.9617688448891073):[&rate=0.007901090427676297]0.07318390826001542):[&rate=0.00219850405569534]1.088875384373258):[&rate=0.004140802968429946]1.462554364194271,9:[&rate=0.0016281846293869243]4.586382501716652):[&rate=0.0016281846293869243]4.390087598282313):[&rate=0.0023508341709207667]1.4994250578394421,(14:[&rate=0.007901090427676297]6.468604256424746,13:[&rate=0.003422936235461594]6.468604256424746):[&rate=0.0016281846293869243]4.00729090141366);
tree STATE_8000000 [&lnP=-2845.6055011014187,posterior=-2845.6055011014187] = [&R] ((((17:[&rate=0.0015647358204947488]1.624804261661288,16:[&rate=0.0018753698626704832]1.624804261661288):[&rate=0.0018753698626704832]6.819181219743219,15:[&rate=9.194164821415672E-4]8.443985481404507):[&rate=5.963160080619021E-4]0.8554039358519017,(((((1:[&rate=0.0022284485480870307]0.7685533640904865,(5:[&rate=0.001158861062655617]0.13947873859230464,4:[&rate=0.0014223194764518626]0.13947873859230464):[&rate=6.997697974377535E-4]0.6290746254981818):[&rate=3.07291186576926E-4]2.1854149665928917,11:[&rate=0.0015647358204947488]2.953968330683378):[&rate=0.0045154983871448255]0.32507888620237413,7:[&rate=2.1701271588010315E-4]3.2790472168857523):[&rate=0.0020458789111931484]1.2591017877648865,(2:[&rate=0.001715405256945636]1.5187549507205795,(6:[&rate=0.0018753698626704832]1.4897904337121735,(((12:[&rate=0.002869673290646047]0.005275957177575259,8:[&rate=4.003926676417346E-4]0.005275957177575259):[&rate=0.001715405256945636]0.3369659288224897,3:[&rate=0.007813587573174019]0.342241886000065):[&rate=0.01059769453262142]0.6874321983224082,10:[&rate=0.0045154983871448255]1.0296740843224732):[&rate=0.0018753698626704832]0.46011634938970025):[&rate=2.1701271588010315E-4]0.028964517008406077):[&rate=8.073413632401403E-4]3.019394053930059):[&rate=0.0045154983871448255]1.5764428577671943,9:[&rate=0.0018753698626704832]6.114591862417833):[&rate=0.0040907176399691035]3.1847975548385756):[&rate=0.006517853507813405]2.8276539338399793,(14:[&rate=0.006517853507813405]8.998951017886059,13:[&rate=0.0014223194764518626]8.998951017886059):[&rate=4.003926676417346E-4]3.128092333210329);
tree STATE_8050000 [&lnP=-2836.262397018247,posterior=-2836.262397018247] = [&R] ((((17:[&rate=0.002816059590595104]1.0265508236029302,16:[&rate=1.7062089808462475E-4]1.0265508236029302):[&rate=0.0019019486903626903]2.716993625361177,15:[&rate=0.003111387806325151]3.743544448964107):[&rate=6.612656706200522E-4]3.5758698940403586,((((((1:[&rate=6.612656706200522E-4]0.47368594990822954,5:[&rate=0.0012532170016054031]0.47368594990822954):[&rate=4.7385326276999683E-4]0.1845478266959455,4:[&rate=3.892333468074925E-4]0.658233776604175):[&rate=5.644539954577563E-4]0.43146190841066767,11:[&rate=0.0011185158773676762]1.0896956850148427):[&rate=1.4062497985542782E-5]0.045398404150025495,7:[&rate=5.644539954577563E-4]1.1350940891648682):[&rate=7.646108040864197E-4]3.920093862221446,(6:[&rate=9.926644804747365E-4]3.8099321240528847,(2:[&rate=2.37541136280576E-4]3.2315858453691457,(((12:[&rate=0.0019019486903626903]0.1602207253623839,8:[&rate=0.0011185158773676762]0.1602207253623839):[&rate=7.646108040864197E-4]1.5528394861333967,3:[&rate=0.0011185158773676762]1.7130602114957807):[&rate=0.003111387806325151]1.1258466446282804,10:[&rate=0.001720552643748093]2.838906856124061):[&rate=0.001720552643748093]0.3926789892450846):[&rate=7.646108040864197E-4]0.578346278683739):[&rate=0.002099242265979357]1.245255827333429):[&rate=0.0042868023516699875]0.8145840883497595,9:[&rate=9.926644804747365E-4]5.869772039736073):[&rate=0.001720552643748093]1.4496423032683925):[&rate=7.646108040864197E-4]2.968666768370353,(14:[&rate=0.007906704315055704]7.202199775869806,13:[&rate=0.0011185158773676762]7.202199775869806):[&rate=0.007906704315055704]3.0858813355050128);
tree STATE_8100000 [&lnP=-2837.238825309748,posterior=-2837.238825309748] = [&R] ((14:[&rate=0.00537600378026118]9.413270470727312,13:[&rate=0.0011029083582660489]9.413270470727312):[&rate=1.2228025800377934E-4]4.15737397455389,((15:[&rate=0.003830336371338261]1.6845515823995023,(17:[&rate=0.0019119145652544472]1.109565381504557,16:[&rate=0.0013924868491807952]1.109565381504557):[&rate=0.003830336371338261]0.5749862008949453):[&rate=3.448210197819238E-4]7.181273797401429,(((11:[&rate=8.494633302469036E-4]2.2966483992230624,((1:[&rate=0.0019119145652544472]0.28660781373936733,(5:[&rate=0.012269452569996507]0.15382826976698874,4:[&rate=1.8946286125947508E-4]0.15382826976698874):[&rate=6.334796110747119E-5]0.1327795439723786):[&rate=8.494633302469036E-4]0.5489922630553985,7:[&rate=0.006148043709531217]0.8356000767947659):[&rate=7.346175899749049E-4]1.4610483224282964):[&rate=0.001242777960221068]1.028949171165531,(2:[&rate=8.494633302469036E-4]2.7738789851347843,(6:[&rate=0.0025726618017259946]1.9508055622467453,(((12:[&rate=0.004764539596380772]0.0216843333825019,8:[&rate=7.346175899749049E-4]0.0216843333825019):[&rate=0.0013924868491807952]0.9387033330123291,3:[&rate=0.00425953288696407]0.960387666394831):[&rate=0.00537600378026118]0.3584494231981541,10:[&rate=0.003129625290141358]1.318837089592985):[&rate=0.0028366692192822013]0.6319684726537602):[&rate=0.0011029083582660489]0.823073422888039):[&rate=0.0023328352101478827]0.5517185852538091):[&rate=0.0017256954234917664]0.9575854231141836,9:[&rate=7.346175899749049E-4]4.283182993502777):[&rate=0.003129625290141358]4.582642386298154):[&rate=0.00537600378026118]4.704819065480271);
tree STATE_8150000 [&lnP=-2843.0327135887374,posterior=-2843.0327135887374] = [&R] (((15:[&rate=0.0014070405727775244]6.4127197563424865,(17:[&rate=0.004507218146265706]2.978507125947456,16:[&rate=6.509105060787998E-4]2.978507125947456):[&rate=0.001633893935286277]3.4342126303950304):[&rate=0.0017666891206187445]2.914530798105993,(((((1:[&rate=0.0015149440908195184]0.7510983822815612,(5:[&rate=0.0029004212759552645]0.3206680244263691,4:[&rate=5.369423746396496E-4]0.3206680244263691):[&rate=4.287320859308341E-4]0.4304303578551921):[&rate=0.001633893935286277]0.3616264392933831,11:[&rate=0.0019173222443686312]1.1127248215749443):[&rate=0.002299668615179961]1.1209728888516926,7:[&rate=5.369423746396496E-4]2.233697710426637):[&rate=6.509105060787998E-4]2.443466395131672,(((((8:[&rate=9.76602668362779E-4]0.176972745881902,12:[&rate=0.0012167201635349776]0.176972745881902):[&rate=0.002091782918927525]0.46595942930384493,3:[&rate=0.002557848368000213]0.642932175185747):[&rate=0.0014070405727775244]0.8333785534738446,2:[&rate=0.0010517958967240961]1.4763107286595916):[&rate=2.1994609587313191E-4]0.08769551502660033,10:[&rate=0.0029004212759552645]1.564006243686192):[&rate=0.0010517958967240961]2.0220823487033766,6:[&rate=0.0013081442505148647]3.5860885923895687):[&rate=0.0029004212759552645]1.0910755131687404):[&rate=0.0011315833787178182]1.946023347866194,9:[&rate=5.369423746396496E-4]6.623187453424503):[&rate=0.0017666891206187445]2.7040631010239764):[&rate=0.0029004212759552645]3.2251257896494696,(13:[&rate=0.002557848368000213]9.42604517990123,14:[&rate=0.004507218146265706]9.42604517990123):[&rate=0.002091782918927525]3.126331164196719);
tree STATE_8200000 [&lnP=-2828.84139362289,posterior=-2828.84139362289] = [&R] ((13:[&rate=0.0028558626274307]4.457116559576025,14:[&rate=0.01175712558316648]4.457116559576025):[&rate=0.0014527393752554372]3.5947599943706168,((15:[&rate=0.005189265292629928]1.1157645265022647,(17:[&rate=0.0028558626274307]0.7138982201462074,16:[&rate=0.001272721506094403]0.7138982201462074):[&rate=0.007180767456213058]0.40186630635605725):[&rate=0.0010948654379544988]4.201277155146452,(((((1:[&rate=0.0033340116461050553]0.1788510722507555,(4:[&rate=0.0026332580339265997]0.03725233390313923,5:[&rate=0.0033340116461050553]0.03725233390313923):[&rate=0.005599694729549956]0.14159873834761627):[&rate=0.005189265292629928]0.14209513053178222,7:[&rate=0.004476091656963323]0.3209462027825377):[&rate=0.005189265292629928]0.578477565211583,11:[&rate=0.002419811672917529]0.8994237679941207):[&rate=0.004476091656963323]1.1460178309627995,(6:[&rate=0.0022143657717844396]1.6589713036575189,(((3:[&rate=0.006058055780044506]0.21262683932965307,2:[&rate=0.004476091656963323]0.21262683932965307):[&rate=0.001272721506094403]0.1437639501462921,(8:[&rate=0.005599694729549956]0.21845897845746373,12:[&rate=0.0022143657717844396]0.21845897845746373):[&rate=0.01175712558316648]0.13793181101848143):[&rate=0.015537478429624675]0.4769618995760896,10:[&rate=0.007180767456213058]0.8333526890520347):[&rate=0.0033340116461050553]0.8256186146054841):[&rate=0.006058055780044506]0.38647029529940147):[&rate=0.004160982182656691]0.5041388584765492,9:[&rate=0.0020158785653918484]2.5495804574334695):[&rate=0.003592868270334945]2.767461224215247):[&rate=0.004160982182656691]2.7348348722979248);
tree STATE_8250000 [&lnP=-2834.904759687535,posterior=-2834.904759687535] = [&R] ((13:[&rate=0.0025513928019049777]5.552115459785592,14:[&rate=0.012677095667386012]5.552115459785592):[&rate=0.0027713751953367402]4.280539134049799,(((17:[&rate=0.012677095667386012]0.9007171356084095,16:[&rate=6.395583649272184E-5]0.9007171356084095):[&rate=0.0021519601230422136]1.1023279119877105,15:[&rate=0.005502337422159508]2.00304504759612):[&rate=7.790897057245005E-4]6.518326539652299,(((((5:[&rate=0.0011802240264171184]0.13020540739468567,4:[&rate=4.13361401199282E-4]0.13020540739468567):[&rate=0.00196922440538233]0.567977852729704,1:[&rate=0.0016314390352463598]0.6981832601243897):[&rate=0.001474429523648449]0.39307979740021726,(7:[&rate=0.0032630534681135216]0.7647664664610312,11:[&rate=0.0017960690236858187]0.7647664664610312):[&rate=0.003846099200463778]0.32649659106357576):[&rate=0.0016314390352463598]1.692278528526288,(6:[&rate=0.00196922440538233]2.1527930692046846,(10:[&rate=0.003846099200463778]2.0809295504701057,(2:[&rate=0.001474429523648449]1.5898655218725561,((8:[&rate=0.003846099200463778]0.11232713807690678,12:[&rate=9.081828542866064E-4]0.11232713807690678):[&rate=7.790897057245005E-4]1.2939238740068724,3:[&rate=9.081828542866064E-4]1.4062510120837792):[&rate=0.0032630534681135216]0.18361450978877691):[&rate=0.007872968322503154]0.4910640285975496):[&rate=0.005502337422159508]0.07186351873457886):[&rate=0.0027713751953367402]0.6307485168462104):[&rate=9.081828542866064E-4]1.861274609236824,9:[&rate=0.0013242548433914857]4.644816195287719):[&rate=0.0021519601230422136]3.8765553919607):[&rate=0.006863308413978153]1.3112830065869723);
tree STATE_8300000 [&lnP=-2837.514225094393,posterior=-2837.514225094393] = [&R] (13:[&rate=0.0011263076789547483]13.45613833584254,(((((((4:[&rate=0.0014170325104552871]0.3478795210385486,1:[&rate=0.0013174268676406523]0.3478795210385486):[&rate=1.3462389613326417E-4]0.002149584533062854,5:[&rate=0.0014170325104552871]0.35002910557161143):[&rate=0.001520048766244784]0.7713717981276931,(11:[&rate=0.0019795279016222122]0.5669137426121252,7:[&rate=0.002564452878307261]0.5669137426121252):[&rate=0.004609111133689188]0.5544871610871792):[&rate=0.00294250604651845]2.1798573798027334,(6:[&rate=0.0019795279016222122]2.84115670186781,(10:[&rate=0.003731927746268087]1.2798419132532304,((2:[&rate=0.0012206883195690717]0.3774999885405681,3:[&rate=0.004609111133689188]0.3774999885405681):[&rate=8.523044766082918E-4]0.3065872612304822,(8:[&rate=0.0014170325104552871]0.05082329391541099,12:[&rate=2.726848529515003E-4]0.05082329391541099):[&rate=0.006916111248179353]0.6332639558556393):[&rate=0.004110262559280221]0.5957546634821801):[&rate=0.0014170325104552871]1.5613147886145795):[&rate=0.00294250604651845]0.46010158163422776):[&rate=0.0017387839917298966]1.3909489860093762,9:[&rate=0.0016270739167084118]4.692207269511414):[&rate=0.002564452878307261]3.558900979143223,((17:[&rate=0.0031669572894016617]0.2084687704810444,16:[&rate=0.0012206883195690717]0.2084687704810444):[&rate=0.0019795279016222122]2.6831341626682628,15:[&rate=0.0017387839917298966]2.891602933149307):[&rate=0.0012206883195690717]5.35950531550533):[&rate=0.005353291914544196]4.905821349190203,14:[&rate=0.004110262559280221]13.15692959784484):[&rate=0.0027435828769988542]0.2992087379977004);
tree STATE_8350000 [&lnP=-2843.6175324137694,posterior=-2843.6175324137694] = [&R] ((14:[&rate=0.005560325394617648]9.73513101316248,13:[&rate=0.0018033568969867877]9.73513101316248):[&rate=9.141227794909138E-4]3.448250526449206,((((7:[&rate=6.204127372418957E-4]2.5062502427027407,((11:[&rate=7.595795676768664E-4]1.4739368889212703,1:[&rate=9.141227794909138E-4]1.4739368889212703):[&rate=7.140301110520526E-5]0.7351461085656925,(4:[&rate=3.220438215829307E-4]0.5094278625594119,5:[&rate=9.983740133018982E-4]0.5094278625594119):[&rate=7.140301110520526E-5]1.6996551349275508):[&rate=0.004107386130187545]0.29716724521577786):[&rate=0.002650334876608188]2.6791631978533688,((10:[&rate=9.983740133018982E-4]1.9302967794743304,(3:[&rate=0.0011841383245075113]1.0176676931617537,(12:[&rate=0.0015209656728885654]0.2317737143239218,8:[&rate=3.220438215829307E-4]0.2317737143239218):[&rate=0.0021610701282133906]0.7858939788378319):[&rate=0.0029841675186389567]0.9126290863125768):[&rate=0.0012874204061834812]0.4290860548437181,(2:[&rate=2.688993022634198E-4]1.7670792644354107,6:[&rate=0.0018033568969867877]1.7670792644354107):[&rate=1.675568076807472E-4]0.5923035698826378):[&rate=0.0018033568969867877]2.826030606238061):[&rate=0.0021610701282133906]0.8862089483031594,9:[&rate=9.983740133018982E-4]6.071622388859269):[&rate=0.0018033568969867877]1.301405506925354,(15:[&rate=9.983740133018982E-4]5.451554514295124,(17:[&rate=0.0015209656728885654]1.1469479628497203,16:[&rate=0.0011841383245075113]1.1469479628497203):[&rate=2.1746615674074734E-4]4.304606551445403):[&rate=0.0012874204061834812]1.9214733814894993):[&rate=0.0034305789098790685]5.810353643827063);
tree STATE_8400000 [&lnP=-2842.139119160138,posterior=-2842.139119160138] = [&R] (14:[&rate=0.004050231216680138]13.041231148063474,(((((((5:[&rate=0.0012864966492467408]0.5698502757591539,1:[&rate=0.0021452561910135738]0.5698502757591539):[&rate=0.001648076708365956]0.49064764302484276,4:[&rate=7.527337857256446E-5]1.0604979187839967):[&rate=6.269212506921827E-4]0.717552994173905,(7:[&rate=0.001001308853496047]0.279089408956496,11:[&rate=2.758338638541722E-4]0.279089408956496):[&rate=6.269212506921827E-4]1.4989615040014057):[&rate=0.0021452561910135738]1.3903512517986836,(6:[&rate=0.0011846775132632907]3.0378438160264247,(10:[&rate=9.180264112363605E-4]1.6085591685732528,((12:[&rate=0.0012864966492467408]0.45536772309371903,8:[&rate=0.0010899334106201958]0.45536772309371903):[&rate=5.007861138003924E-4]0.9236382992605208,(2:[&rate=0.002624885306570041]0.4908030485474944,3:[&rate=5.007861138003924E-4]0.4908030485474944):[&rate=3.292223852259662E-4]0.8882029738067454):[&rate=0.004050231216680138]0.22955314621901302):[&rate=0.0013965828841162337]1.429284647453172):[&rate=0.0019580860620877195]0.13055834873016048):[&rate=0.0017940829702152597]2.892364092653452,9:[&rate=9.180264112363605E-4]6.060766257410037):[&rate=0.003388592403324671]2.3495922548896377,(15:[&rate=0.0011846775132632907]7.852509766050205,(17:[&rate=0.0013965828841162337]1.9996559947772479,16:[&rate=9.180264112363605E-4]1.9996559947772479):[&rate=3.292223852259662E-4]5.852853771272957):[&rate=0.003388592403324671]0.5578487462494701):[&rate=0.004050231216680138]3.3844304076502283,13:[&rate=0.0013965828841162337]11.794788919949903):[&rate=0.001001308853496047]1.2464422281135707);
tree STATE_8450000 [&lnP=-2835.3473377586097,posterior=-2835.3473377586097] = [&R] ((14:[&rate=0.007417361011569725]6.960461916541675,13:[&rate=0.002946037911031973]6.960461916541675):[&rate=0.004097912245135671]3.7526705649073797,(((((5:[&rate=4.710758710896782E-5]1.486299953407158,(4:[&rate=4.451689078653771E-4]0.6552145049213705,1:[&rate=0.0012464945889721028]0.6552145049213705):[&rate=1.0226437160731527E-4]0.8310854484857875):[&rate=8.730766180532342E-4]1.349271496378301,(7:[&rate=5.159741421717991E-4]0.6224204037475445,11:[&rate=7.238448099818385E-5]0.6224204037475445):[&rate=5.159741421717991E-4]2.2131510460379147):[&rate=0.0015720981970081267]1.5307493042350342,(((2:[&rate=3.215510366593342E-4]2.513719256660393,((12:[&rate=0.0017675705812586152]0.13520446632271627,8:[&rate=7.711356234113897E-4]0.13520446632271627):[&rate=0.0017675705812586152]0.45086280085626534,3:[&rate=0.0012464945889721028]0.5860672671789816):[&rate=4.710758710896782E-5]1.9276519894814115):[&rate=0.005130695112888991]0.5344429449141845,10:[&rate=0.001399793144563009]3.0481622015745775):[&rate=0.0015720981970081267]1.0062638033574465,6:[&rate=8.730766180532342E-4]4.054426004932024):[&rate=0.004097912245135671]0.31189474908846915):[&rate=0.001109101160713221]0.5427612871726444,9:[&rate=0.001109101160713221]4.9090820411931375):[&rate=0.005130695112888991]2.651760264279459,(15:[&rate=0.001109101160713221]6.127819743929186,(17:[&rate=0.004097912245135671]0.7763673693556908,16:[&rate=7.711356234113897E-4]0.7763673693556908):[&rate=6.78245589089847E-4]5.351452374573496):[&rate=0.0025648653806580753]1.4330225615434102):[&rate=0.0019919679926029775]3.152290175976458);
tree STATE_8500000 [&lnP=-2838.555276829222,posterior=-2838.555276829222] = [&R] ((14:[&rate=0.007121161279692296]8.648046757009624,13:[&rate=0.0016920177519237157]8.648046757009624):[&rate=0.0014094478673999853]5.43321592232952,(((((1:[&rate=0.0037135084723260783]0.7614429789788549,(5:[&rate=3.726584600189236E-5]0.6041138851664697,(4:[&rate=0.0014094478673999853]0.5608740560503457,11:[&rate=0.0037135084723260783]0.5608740560503457):[&rate=0.009673148912442196]0.04323982911612401):[&rate=0.0015464620225295249]0.15732909381238525):[&rate=0.002013566320654577]2.4033687517926547,7:[&rate=1.9124607539275641E-4]3.16481173077151):[&rate=0.0025982782918713985]0.7051565291723905,(6:[&rate=0.0014094478673999853]2.0183222029066363,(((2:[&rate=4.420347039612059E-4]0.67243810302625,3:[&rate=0.007121161279692296]0.67243810302625):[&rate=8.238629125828066E-4]0.9717003806637102,(12:[&rate=0.0015464620225295249]0.03921496618621019,8:[&rate=0.009673148912442196]0.03921496618621019):[&rate=0.0010408589724993345]1.60492351750375):[&rate=0.007121161279692296]0.1417665345936312,10:[&rate=0.0030897426240779737]1.7859050182835914):[&rate=0.005152404594327452]0.23241718462304495):[&rate=0.0016920177519237157]1.851646057037264):[&rate=0.002386650850996328]0.5861073245176911,9:[&rate=8.238629125828066E-4]4.456075584461591):[&rate=0.003380791355696737]2.560666445027156,(15:[&rate=0.0014094478673999853]6.017661663416782,(17:[&rate=7.22450447815273E-4]4.9051215293837815,16:[&rate=3.5548687139756865E-4]4.9051215293837815):[&rate=7.22450447815273E-4]1.1125401340330008):[&rate=0.005152404594327452]0.9990803660719649):[&rate=6.252291637278108E-4]7.0645206498503965);
tree STATE_8550000 [&lnP=-2834.079202048526,posterior=-2834.079202048526] = [&R] ((14:[&rate=0.011655043169697989]4.737665106042716,13:[&rate=0.002692683955318031]4.737665106042716):[&rate=0.0024397828435084447]4.094576964572745,(((17:[&rate=0.002692683955318031]0.8957529292870586,16:[&rate=0.0011695765910906945]0.8957529292870586):[&rate=0.0017581547805698662]2.4190090974173413,15:[&rate=0.0019737586040094695]3.3147620267044):[&rate=0.0019737586040094695]3.114371088439754,((((((2:[&rate=0.0017581547805698662]0.5190445172349647,3:[&rate=0.004613012454953532]0.5190445172349647):[&rate=4.963523741197697E-4]0.7512206494845222,(12:[&rate=0.0011695765910906945]0.04810110809361225,8:[&rate=0.0019737586040094695]0.04810110809361225):[&rate=8.186989832869777E-4]1.2221640586258746):[&rate=0.007238395286469804]0.2048153764731202,10:[&rate=0.0019737586040094695]1.475080543192607):[&rate=0.006578765063296587]0.3234035875120047,6:[&rate=6.541353850623413E-4]1.7984841307046118):[&rate=0.0011695765910906945]1.1926118433632515,(7:[&rate=0.0013568461330940667]2.5740375848230497,((5:[&rate=0.0013568461330940667]0.6042250754874594,(4:[&rate=9.903690668667565E-4]0.5849393271739577,11:[&rate=0.003551028145499209]0.5849393271739577):[&rate=0.0017581547805698662]0.019285748313501716):[&rate=0.005030687848468382]0.5275350154886016,1:[&rate=0.0013568461330940667]1.131760090976061):[&rate=0.0011695765910906945]1.4422774938469887):[&rate=0.003551028145499209]0.41705838924481364):[&rate=0.0038780167395005096]1.5721459157874396,9:[&rate=6.541353850623413E-4]4.563241889855303):[&rate=0.003246231971771984]1.865891225288851):[&rate=0.004230594435545775]2.403108955471307);
tree STATE_8600000 [&lnP=-2850.420177466781,posterior=-2850.420177466781] = [&R] ((((17:[&rate=4.6000776696243065E-4]3.0625933440249096,16:[&rate=1.2640341101855584E-4]3.0625933440249096):[&rate=3.7395085412611284E-4]0.5456470650394705,15:[&rate=0.004338729937317564]3.60824040906438):[&rate=0.002728013377169924]4.365140183216763,((((2:[&rate=8.32811550351066E-4]1.8752526747843277,((3:[&rate=0.006687266722649565]0.7291210540819406,(12:[&rate=3.7395085412611284E-4]0.3237353590272793,8:[&rate=2.0773844165458572E-4]0.3237353590272793):[&rate=0.005597272836350136]0.4053856950546613):[&rate=0.006687266722649565]0.5109128483132144,10:[&rate=0.0019632163236758737]1.240033902395155):[&rate=0.0013929417385619332]0.6352187723891727):[&rate=0.002313021532635592]0.9196530646187,6:[&rate=9.349782457292701E-4]2.7949057394030277):[&rate=0.0025108393182415446]1.045831748665436,(5:[&rate=3.7395085412611284E-4]2.4179216585753145,(4:[&rate=3.7395085412611284E-4]1.5757596982321567,((7:[&rate=0.002313021532635592]0.32315245943522475,1:[&rate=3.7395085412611284E-4]0.32315245943522475):[&rate=0.0012699303755226278]0.20049871259677865,11:[&rate=0.0029688715317826974]0.5236511720320034):[&rate=0.0012699303755226278]1.0521085262001533):[&rate=6.399878097586695E-4]0.8421619603431578):[&rate=0.0013929417385619332]1.4228158294931492):[&rate=0.003548021660966739]1.8189391362561285,9:[&rate=0.0012699303755226278]5.659676624324592):[&rate=0.002131313350240166]2.3137039679565508):[&rate=0.003548021660966739]3.5237092397207386,(14:[&rate=0.006687266722649565]10.29255226810673,13:[&rate=0.0016603869177847078]10.29255226810673):[&rate=0.005597272836350136]1.2045375638951512);
tree STATE_8650000 [&lnP=-2839.4440402267455,posterior=-2839.4440402267455] = [&R] ((((17:[&rate=0.001019780704014937]3.38029779649528,16:[&rate=1.86412440128385E-4]3.38029779649528):[&rate=0.0023940507831113882]1.0925199960086918,15:[&rate=0.001515396662224497]4.472817792503972):[&rate=9.142514391571499E-4]3.838462741704597,((((2:[&rate=0.001515396662224497]0.6580861949594391,6:[&rate=0.0023940507831113882]0.6580861949594391):[&rate=5.469499456864308E-4]2.9062893160496546,(10:[&rate=0.0012512227954604846]2.5511024782643714,((12:[&rate=0.006340090453036409]0.1119534298773757,8:[&rate=0.001821691903553442]0.1119534298773757):[&rate=0.003194570614305957]1.2395593225730432,3:[&rate=0.0028917007951159836]1.351512752450419):[&rate=0.0021845499881684213]1.1995897258139525):[&rate=0.001994858634123643]1.0132730327447224):[&rate=0.0028917007951159836]0.47744658417804064,((7:[&rate=5.469499456864308E-4]1.4014102307816276,11:[&rate=0.0012512227954604846]1.4014102307816276):[&rate=5.469499456864308E-4]1.2885954284397554,((4:[&rate=0.003194570614305957]0.06789017628218909,1:[&rate=0.005237797901634657]0.06789017628218909):[&rate=0.0012512227954604846]0.054576303361136155,5:[&rate=0.0023940507831113882]0.12246647964332524):[&rate=4.6684954871310905E-4]2.5675391795780578):[&rate=0.003194570614305957]1.3518164359657514):[&rate=0.0023940507831113882]2.338483503109333,9:[&rate=0.001378719058054715]6.380305598296467):[&rate=0.001821691903553442]1.9309749359121016):[&rate=1.86412440128385E-4]4.394714302539262,(13:[&rate=0.00354940973403014]4.950395196700681,14:[&rate=0.008724718845866916]4.950395196700681):[&rate=0.0016625294699839264]7.75559964004715);
tree STATE_8700000 [&lnP=-2836.9248958006783,posterior=-2836.9248958006783] = [&R] ((((16:[&rate=9.282801221321422E-4]1.263738740392122,17:[&rate=0.00249194824107887]1.263738740392122):[&rate=0.0014798804194554207]2.1502084478032284,15:[&rate=9.282801221321422E-4]3.4139471881953507):[&rate=0.0013621412313515784]3.4227149282524203,((((10:[&rate=0.002158509356960687]2.113787524078649,(3:[&rate=0.0018655413601478808]1.5614274200717577,(12:[&rate=3.2502123945997083E-4]0.05988461782706207,8:[&rate=0.001730802801907585]0.05988461782706207):[&rate=8.264124390024599E-4]1.5015428022446957):[&rate=0.0039690688201183015]0.5523601040068911):[&rate=0.0014798804194554207]0.8589547949193754,(2:[&rate=0.0013621412313515784]1.1462589091351298,6:[&rate=0.0014798804194554207]1.1462589091351298):[&rate=0.0013621412313515784]1.8264834098628944):[&rate=8.264124390024599E-4]1.86164149291155,((11:[&rate=9.282801221321422E-4]1.7918745652924262,(1:[&rate=4.2757318196598454E-4]1.042151366070491,(4:[&rate=0.0014798804194554207]0.07986603229228818,5:[&rate=0.0036405231945531697]0.07986603229228818):[&rate=0.0010322671740519217]0.9622853337782029):[&rate=3.2502123945997083E-4]0.7497231992219351):[&rate=0.0016025269251020687]1.4546981926532165,7:[&rate=2.1672320485779955E-4]3.2465727579456427):[&rate=0.0014798804194554207]1.5878110539639314):[&rate=0.005490399596961984]0.25891719953663017,9:[&rate=0.0013621412313515784]5.093301011446204):[&rate=0.00249194824107887]1.7433611050015667):[&rate=0.003106435145898731]3.393405869545905,(14:[&rate=0.0064579612627151265]8.077699624192375,13:[&rate=0.0013621412313515784]8.077699624192375):[&rate=0.0064579612627151265]2.152368361801301);
tree STATE_8750000 [&lnP=-2839.6150782749573,posterior=-2839.6150782749573] = [&R] ((13:[&rate=9.462924669151714E-4]8.901770714453209,14:[&rate=0.007350167099687103]8.901770714453209):[&rate=0.004066918247307919]3.4352930966143056,(((16:[&rate=0.002162130633217273]2.259724662153934,17:[&rate=0.0012417164815018142]2.259724662153934):[&rate=0.001585133353755571]2.5415018919643235,15:[&rate=0.0014641086650212152]4.801226554118258):[&rate=0.003001675905467976]2.423750265287029,((((((12:[&rate=0.0010404778891237119]0.03192581687081184,8:[&rate=0.005505245511440049]0.03192581687081184):[&rate=0.005505245511440049]0.2697315309791128,3:[&rate=0.001585133353755571]0.30165734784992465):[&rate=0.0036363479572451497]1.8762979346639301,10:[&rate=7.684092587847719E-4]2.177955282513855):[&rate=9.462924669151714E-4]0.5442639714065161,(2:[&rate=2.136441151821545E-4]1.647081972384296,6:[&rate=0.0013499214099179137]1.647081972384296):[&rate=4.435150901112345E-4]1.075137281536075):[&rate=0.002000746377749005]1.172591437843168,((11:[&rate=8.557449680155783E-4]1.4247070443679735,((1:[&rate=0.0023387695673705144]0.3240695216324381,5:[&rate=5.2315754735445964E-5]0.3240695216324381):[&rate=6.838930052137621E-4]0.16923544173520977,4:[&rate=5.218250994705056E-4]0.49330496336764784):[&rate=5.218250994705056E-4]0.9314020810003256):[&rate=0.004640237803570844]1.1066262809536376,7:[&rate=0.0013499214099179137]2.531333325321611):[&rate=5.218250994705056E-4]1.363477366441928):[&rate=0.004640237803570844]0.9850479931125435,9:[&rate=0.0010404778891237119]4.8798586848760825):[&rate=0.002752818295167731]2.345118134529204):[&rate=0.002000746377749005]5.112086991662228);
tree STATE_8800000 [&lnP=-2831.260252925,posterior=-2831.260252925] = [&R] ((13:[&rate=0.002630526596887516]6.4804747350604694,14:[&rate=0.006379394687089508]6.4804747350604694):[&rate=4.5571522981981404E-4]4.651373838841949,(((16:[&rate=0.0016478616590722087]0.381853983461913,17:[&rate=0.002187404363008339]0.381853983461913):[&rate=5.463807910473362E-4]4.051852946623377,15:[&rate=0.001814136484512661]4.4337069300852905):[&rate=0.002187404363008339]1.7210743054507311,(((((11:[&rate=0.006379394687089508]0.404298806993065,4:[&rate=2.1998091970506394E-5]0.404298806993065):[&rate=0.0031728014230260316]0.1307912189508621,(5:[&rate=0.002187404363008339]0.496536911685791,1:[&rate=0.002398765635631939]0.496536911685791):[&rate=7.86250119351954E-5]0.03855311425813607):[&rate=0.004828602104937932]0.6499441208189449,7:[&rate=0.0012123004066136704]1.185034146762872):[&rate=0.0012123004066136704]1.5829932666788031,(6:[&rate=0.001084626781039308]1.6564062769340606,(10:[&rate=0.0038675853148501193]1.2497325845186293,((3:[&rate=0.0054897943278417035]0.5004578970186985,2:[&rate=0.002187404363008339]0.5004578970186985):[&rate=6.422689867952003E-4]0.502760948132939,(12:[&rate=8.508684923782611E-4]0.1075224480844968,8:[&rate=2.1368679662248067E-4]0.1075224480844968):[&rate=0.0019933383471283967]0.8956963970671407):[&rate=0.010679484158255757]0.24651373936699184):[&rate=0.002187404363008339]0.4066736924154313):[&rate=0.0012123004066136704]1.1116211365076145):[&rate=0.004828602104937932]0.4466415839282081,9:[&rate=0.002398765635631939]3.214668997369883):[&rate=0.0038675853148501193]2.9401122381661384):[&rate=0.0031728014230260316]4.977067338366397);
tree STATE_8850000 [&lnP=-2835.3623645564144,posterior=-2835.3623645564144] = [&R] ((13:[&rate=0.0011891000192166973]6.852160857341994,14:[&rate=0.00784045184115004]6.852160857341994):[&rate=0.003687529890500149]3.9732121888684233,(((16:[&rate=0.002928936475521348]0.5618465351454431,17:[&rate=0.004534210329087035]0.5618465351454431):[&rate=0.001525890354851959]3.05158498686195,15:[&rate=0.0026259736114722485]3.613431522007393):[&rate=0.0016377038874474184]3.7229061798567633,(((((4:[&rate=0.001525890354851959]0.36864454538192376,5:[&rate=0.0014144099330614082]0.36864454538192376):[&rate=0.0026259736114722485]0.12325884166122453,(11:[&rate=0.004534210329087035]0.39757205494665826,1:[&rate=0.003929976737608184]0.39757205494665826):[&rate=0.001525890354851959]0.09433133209649003):[&rate=0.003687529890500149]0.4438731932430259,7:[&rate=0.0017505509540378095]0.9357765802861742):[&rate=0.0026259736114722485]1.2264464129375796,(6:[&rate=0.001981940720519405]1.9845931768992926,((((12:[&rate=0.0017505509540378095]0.09505217873063088,8:[&rate=0.0030956368112888878]0.09505217873063088):[&rate=0.004207499999584202]0.384054939176299,3:[&rate=0.0026259736114722485]0.4791071179069299):[&rate=0.004534210329087035]0.8045472074431634,10:[&rate=0.00493479785233497]1.2836543253500934):[&rate=0.003929976737608184]0.4595244486194672,2:[&rate=0.001865083780179872]1.7431787739695606):[&rate=0.00130246685715153]0.24141440292973204):[&rate=0.004534210329087035]0.17762981632446118):[&rate=9.526109891926757E-4]1.8000830517331021,9:[&rate=0.001525890354851959]3.962306044956856):[&rate=5.236837065681233E-4]3.3740316569073006):[&rate=0.0024864471733818975]3.489035344346261);
tree STATE_8900000 [&lnP=-2838.9361104076174,posterior=-2838.9361104076174] = [&R] ((14:[&rate=0.005513508614450008]10.013559273527349,13:[&rate=9.027844366015387E-4]10.013559273527349):[&rate=0.007072260531447525]1.534311509555927,((15:[&rate=0.0014976503268482756]6.155929786539237,(16:[&rate=0.0036618712963568394]0.7162485438161202,17:[&rate=7.753961210246326E-4]0.7162485438161202):[&rate=5.428050760156699E-4]5.4396812427231165):[&rate=0.0011818886221348125]2.0940470451789563,(((7:[&rate=5.428050760156699E-4]0.5962568514108235,((5:[&rate=2.2851694523774096E-5]0.349732667262018,(4:[&rate=9.027844366015387E-4]0.3047264804375678,1:[&rate=0.006203131956068235]0.3047264804375678):[&rate=4.370847694510439E-4]0.045006186824450234):[&rate=1.6233383924145229E-4]0.0030035688837701247,11:[&rate=0.0036618712963568394]0.35273623614578814):[&rate=0.0036618712963568394]0.24352061526503538):[&rate=0.0011818886221348125]3.442582177605884,((10:[&rate=0.00227062730950379]2.102503493991086,((12:[&rate=5.428050760156699E-4]0.3775180643940812,8:[&rate=6.555089472929625E-4]0.3775180643940812):[&rate=0.0014976503268482756]1.4077985102965227,3:[&rate=0.001671380968107971]1.785316574690604):[&rate=0.00494292536819167]0.31718691930048193):[&rate=0.002056335799623098]1.1923007552377354,(2:[&rate=0.0033284240157558623]0.7229858534824145,6:[&rate=0.013927132615736247]0.7229858534824145):[&rate=4.370847694510439E-4]2.5718183957464067):[&rate=0.0010381019252408336]0.7440347797878863):[&rate=0.0011818886221348125]2.79601215172866,9:[&rate=7.753961210246326E-4]6.834851180745368):[&rate=0.010035485039660234]1.4151256509728256):[&rate=0.001334805490870821]3.297893951365083);
tree STATE_8950000 [&lnP=-2842.851670454424,posterior=-2842.851670454424] = [&R] ((14:[&rate=0.006816770482899691]8.531650267164691,13:[&rate=0.0017935614799524538]8.531650267164691):[&rate=0.002976666730707877]3.396721992830983,((15:[&rate=9.686282695924277E-4]6.730854573026513,(17:[&rate=2.9216825977399874E-4]3.8240395297297605,16:[&rate=3.793763427352416E-4]3.8240395297297605):[&rate=0.0013454671381350621]2.9068150432967528):[&rate=0.00393221289410656]1.7109116686429475,(((7:[&rate=0.00144915684290943]3.1098498227206006,(1:[&rate=8.813807911754158E-4]2.1035492040257666,((5:[&rate=0.0010581984021185477]0.16849264508585823,4:[&rate=0.004441218210959821]0.16849264508585823):[&rate=8.916275533200297E-5]1.7431050275021853,11:[&rate=0.001557857643256949]1.9115976725880435):[&rate=3.793763427352416E-4]0.19195153143772314):[&rate=8.813807911754158E-4]1.006300618694834):[&rate=0.005204138112442386]1.9938359360342295,((2:[&rate=0.0025516860543874937]1.2613831718867154,6:[&rate=0.001557857643256949]1.2613831718867154):[&rate=8.916275533200297E-5]3.357163987203536,((3:[&rate=7.960189078340573E-4]1.697882567600749,(12:[&rate=4.6362375871996454E-4]1.170249177188932,8:[&rate=0.0011505380966237353]1.170249177188932):[&rate=0.0025516860543874937]0.5276333904118169):[&rate=0.0013454671381350621]1.629333116260248,10:[&rate=9.686282695924277E-4]3.327215683860997):[&rate=7.960189078340573E-4]1.2913314752292546):[&rate=0.0016723495469142858]0.4851385996645785):[&rate=0.0022102254854075173]0.6803908707766002,9:[&rate=0.0013454671381350621]5.78407662953143):[&rate=0.002751004909530248]2.6576896121380305):[&rate=0.0013454671381350621]3.4866060183262135);
tree STATE_9000000 [&lnP=-2840.209634226316,posterior=-2840.209634226316] = [&R] ((13:[&rate=9.346631268089025E-4]9.607391733617812,14:[&rate=0.009340238163835673]9.607391733617812):[&rate=0.0042068241881595145]2.3514436195454778,((15:[&rate=0.00675764742875086]1.2558800243660864,(17:[&rate=0.003365100166794345]0.5321150471191821,16:[&rate=5.507750797584483E-4]0.5321150471191821):[&rate=0.0037464601562757576]0.7237649772469043):[&rate=5.507750797584483E-4]9.162574510980491,((((((5:[&rate=1.208566299816083E-4]0.5754734697457426,1:[&rate=0.004786298388027319]0.5754734697457426):[&rate=5.507750797584483E-4]0.4048257122231429,11:[&rate=0.001726398924773731]0.9802991819688855):[&rate=6.38612575141416E-4]0.08487046323250236,4:[&rate=6.589713757713237E-5]1.065169645201388):[&rate=3.1559858150363E-4]0.7174149851419891,7:[&rate=0.0018958072944507932]1.782584630343377):[&rate=7.31612612154249E-4]2.8687045947971392,(6:[&rate=0.0014250554549704946]4.15897960238326,(10:[&rate=0.0022829139404878557]2.577588505899784,((2:[&rate=0.003365100166794345]0.986194022862922,(12:[&rate=0.002757070687641405]0.09522440922000446,8:[&rate=0.003365100166794345]0.09522440922000446):[&rate=0.0022829139404878557]0.8909696136429176):[&rate=1.811516099591112E-4]0.6900854859008603,3:[&rate=7.31612612154249E-4]1.6762795087637823):[&rate=0.003040013851999376]0.9013089971360015):[&rate=0.0011639072807502634]1.5813910964834763):[&rate=0.005566303251423005]0.4923096227572561):[&rate=0.0014250554549704946]3.1603824244384056,9:[&rate=0.00104570209292105]7.811671649578922):[&rate=0.001726398924773731]2.6067828857676565):[&rate=0.0037464601562757576]1.540380817816711);
tree STATE_9050000 [&lnP=-2836.6570511930336,posterior=-2836.6570511930336] = [&R] ((13:[&rate=0.0015419315969197808]9.814526389913011,14:[&rate=0.005975818841203142]9.814526389913011):[&rate=0.0018250829812454473]2.045043468317754,((15:[&rate=0.0018250829812454473]3.4219532299058946,(17:[&rate=0.0018250829812454473]1.978198633950931,16:[&rate=5.455017298209314E-4]1.978198633950931):[&rate=6.536712524657096E-4]1.4437545959549636):[&rate=9.345648615294783E-4]3.5736307217129344,((((((1:[&rate=0.002032741691010197]0.3547713822505276,5:[&rate=4.1942280781849886E-4]0.3547713822505276):[&rate=0.002032741691010197]0.014810090281133337,4:[&rate=2.45796870700107E-4]0.36958147253166096):[&rate=0.0015419315969197808]0.34138785475412314,11:[&rate=0.003783021145374052]0.7109693272857841):[&rate=5.455017298209314E-4]0.5214247750943634,7:[&rate=0.0011931285702132845]1.2323941023801475):[&rate=0.0017275815806454952]1.9761389656988995,(6:[&rate=4.1942280781849886E-4]2.2466627701473563,(10:[&rate=0.002838828637505243]1.8975135004410069,((3:[&rate=0.0015419315969197808]0.5104060683758667,2:[&rate=0.0015419315969197808]0.5104060683758667):[&rate=0.002032741691010197]0.7164452822493252,(12:[&rate=0.001633391154274693]0.21780202957982253,8:[&rate=0.0014526733282485447]0.21780202957982253):[&rate=0.0014526733282485447]1.0090493210453695):[&rate=0.003783021145374052]0.670662149815815):[&rate=0.0026748717526614836]0.3491492697063494):[&rate=0.0013651162279634307]0.9618702979316907):[&rate=0.001633391154274693]0.6209091070267996,9:[&rate=9.345648615294783E-4]3.8294421751058465):[&rate=0.0023897399875856774]3.1661417765129825):[&rate=0.0032327544458738444]4.863985906611936);
tree STATE_9100000 [&lnP=-2835.0797661966053,posterior=-2835.0797661966053] = [&R] (13:[&rate=0.001489288210387946]8.186328974355638,(((15:[&rate=8.15332665492594E-4]1.6981657945853754,(17:[&rate=0.002365542588806719]0.6678737833941769,16:[&rate=0.0017503000168204918]0.6678737833941769):[&rate=0.005033067113821332]1.0302920111911984):[&rate=6.120303213670406E-4]3.9999508046696457,(((((5:[&rate=9.196579402094087E-4]0.5948006833145258,1:[&rate=0.004103921958559551]0.5948006833145258):[&rate=0.0011363322432222636]0.042179227915078776,(11:[&rate=0.0013671620043631933]0.3497570156298833,4:[&rate=2.0256154638614263E-4]0.3497570156298833):[&rate=0.0016167497308690645]0.2872228955997213):[&rate=0.0011363322432222636]1.4607153373885413,7:[&rate=3.0911619673983857E-4]2.097695248618146):[&rate=0.0010264878334121665]0.6493842460438808,((6:[&rate=0.0025466282888128204]0.5183939285527958,2:[&rate=6.120303213670406E-4]0.5183939285527958):[&rate=9.196579402094087E-4]1.301582325667641,(((12:[&rate=2.0256154638614263E-4]0.007893131123188407,8:[&rate=0.0020393239908444646]0.007893131123188407):[&rate=0.003756590993322052]0.24535001007795387,3:[&rate=0.005033067113821332]0.2532431412011423):[&rate=0.001489288210387946]1.0888915354223094,10:[&rate=0.002956791898868704]1.3421346766234517):[&rate=0.005716956641650454]0.4778415775969851):[&rate=0.002956791898868704]0.92710324044159):[&rate=0.0034569500913363242]1.2940715840439805,9:[&rate=7.129843020613128E-4]4.041151078706007):[&rate=0.006745801969570637]1.6569655205490141):[&rate=0.005716956641650454]2.413302636391574,14:[&rate=0.006745801969570637]8.111419235646595):[&rate=0.002742689352209295]0.07490973870904227);
tree STATE_9150000 [&lnP=-2841.1023932957814,posterior=-2841.1023932957814] = [&R] (((15:[&rate=0.0018568818796397375]1.8803693098817509,(17:[&rate=0.001996055419359446]0.9684992701258113,16:[&rate=0.0024511822553984525]0.9684992701258113):[&rate=0.005015074974308189]0.9118700397559396):[&rate=1.6121835823912784E-4]7.253586157356718,(((((4:[&rate=0.001996055419359446]0.10917129518438606,5:[&rate=0.0021408588950374277]0.10917129518438606):[&rate=0.001996055419359446]0.8400670741634025,(11:[&rate=0.0021408588950374277]0.7297671506363209,1:[&rate=0.0017225282814270536]0.7297671506363209):[&rate=6.116087536796585E-4]0.21947121871146769):[&rate=0.0013413065259885867]1.5631600916955488,7:[&rate=3.3660305626037585E-4]2.5123984610433374):[&rate=0.0021408588950374277]1.0702392561222274,((2:[&rate=0.001465407383555433]1.3794084318866786,(10:[&rate=0.0015922633326458443]1.2232298332181322,((12:[&rate=0.0094048519115822]0.18042663188598515,8:[&rate=0.0013413065259885867]0.18042663188598515):[&rate=0.0017225282814270536]0.194830896823995,3:[&rate=0.003932822922911009]0.37525752870998014):[&rate=0.0024511822553984525]0.847972304508152):[&rate=0.0015922633326458443]0.15617859866854644):[&rate=0.002292211985791111]0.8245970571406422,6:[&rate=0.0021408588950374277]2.204005489027321):[&rate=9.78747066711277E-4]1.378632228138244):[&rate=6.116087536796585E-4]1.2157496525470575,9:[&rate=0.0012193048102802125]4.798387369712622):[&rate=0.002797295635205852]4.335568097525846):[&rate=0.0042401488327072755]4.152213167793008,(13:[&rate=8.584826301486133E-4]12.785041506927428,14:[&rate=0.0036607505234727356]12.785041506927428):[&rate=0.005015074974308189]0.5011271281040486);
tree STATE_9200000 [&lnP=-2847.849566061917,posterior=-2847.849566061917] = [&R] (((15:[&rate=0.0018582869334766827]5.271364384572358,(17:[&rate=0.0010124123554013822]0.9858774465241491,16:[&rate=0.001451639214831189]0.9858774465241491):[&rate=8.231415725408812E-4]4.285486938048209):[&rate=0.0011137570445317582]5.247338040057718,(((6:[&rate=8.231415725408812E-4]5.216895024471085,(2:[&rate=1.1467253525859513E-4]4.436725344027836,((3:[&rate=0.001713223530656926]1.521630250389775,(12:[&rate=4.08960849633276E-4]0.9707932108675762,8:[&rate=6.488085374692003E-4]0.9707932108675762):[&rate=8.231415725408812E-4]0.5508370395221988):[&rate=6.488085374692003E-4]2.01443820142977,10:[&rate=0.001451639214831189]3.536068451819545):[&rate=3.334725329027136E-4]0.9006568922082905):[&rate=8.231415725408812E-4]0.7801696804432492):[&rate=0.001713223530656926]2.1098692756680455,((11:[&rate=0.004837992493458944]0.6405948311557129,1:[&rate=0.0010124123554013822]0.6405948311557129):[&rate=2.596255277278806E-4]0.6501924693343936,(7:[&rate=0.001578124861257217]0.33443214679879996,(5:[&rate=0.0030782054262033015]0.12264361844348631,4:[&rate=1.1467253525859513E-4]0.12264361844348631):[&rate=0.001578124861257217]0.21178852835531364):[&rate=3.334725329027136E-4]0.9563551536913065):[&rate=0.0011137570445317582]6.035976999649024):[&rate=0.0025799739505805827]0.9235767968105879,9:[&rate=4.864612367060818E-4]8.250341096949718):[&rate=0.0030782054262033015]2.268361327680358):[&rate=0.0030782054262033015]1.8517215542440635,(14:[&rate=0.0057727278601747015]8.735039381961741,13:[&rate=0.0028127439200270475]8.735039381961741):[&rate=0.00375770340706386]3.635384596912399);
tree STATE_9250000 [&lnP=-2836.886176874178,posterior=-2836.886176874178] = [&R] (((15:[&rate=0.0014735171946995006]4.853666100536374,(17:[&rate=0.0014735171946995006]1.5569994518183181,16:[&rate=9.211501254691801E-4]1.5569994518183181):[&rate=9.211501254691801E-4]3.2966666487180563):[&rate=0.002238246807886864]1.5214933900261958,((((6:[&rate=0.0014735171946995006]0.44660524364561166,2:[&rate=0.0011385989273464093]0.44660524364561166):[&rate=0.0018339468657632505]1.888684165090282,(10:[&rate=0.0013598527673722178]2.0917722206664475,(3:[&rate=0.0014735171946995006]0.6838866358227065,(12:[&rate=5.859992234832179E-4]5.798815909284674E-4,8:[&rate=4.64655254899896E-4]5.798815909284674E-4):[&rate=0.0020972282070992137]0.683306754231778):[&rate=0.0011385989273464093]1.407885584843741):[&rate=0.0033061116062133447]0.243517188069446):[&rate=0.0017099303263420058]1.8376891563170847,((11:[&rate=0.0011385989273464093]1.784057449756867,7:[&rate=0.0011385989273464093]1.784057449756867):[&rate=8.118803619617247E-4]0.9731878847636422,(1:[&rate=0.0012484150597272807]1.8551480178074702,(5:[&rate=8.118803619617247E-4]0.8199173747493456,4:[&rate=0.002713024752446461]0.8199173747493456):[&rate=4.64655254899896E-4]1.0352306430581246):[&rate=8.118803619617247E-4]0.902097316713039):[&rate=0.002386942134414278]1.415733230532469):[&rate=0.0025446519051379127]1.168655499562112,9:[&rate=0.0011385989273464093]5.34163406461509):[&rate=0.0055492237905209576]1.03352542594748):[&rate=0.002713024752446461]6.124651295008984,(14:[&rate=0.0041262197334945225]12.105000595788844,13:[&rate=8.118803619617247E-4]12.105000595788844):[&rate=0.0013598527673722178]0.3948101897827101);
tree STATE_9300000 [&lnP=-2845.2017424954206,posterior=-2845.2017424954206] = [&R] ((14:[&rate=0.006353676508012509]7.335042600999685,13:[&rate=0.001633133349002952]7.335042600999685):[&rate=0.002803520328093285]4.252776464866642,((15:[&rate=0.0026731550715683844]2.565498400790314,(17:[&rate=0.0019170081174154578]0.07431157970296556,16:[&rate=0.0036587474798048464]0.07431157970296556):[&rate=0.0011503742878118872]2.4911868210873487):[&rate=0.0014452536652688453]3.411213133904113,((((11:[&rate=9.280313380288359E-4]1.6600514481837436,7:[&rate=0.0021143070718266017]1.6600514481837436):[&rate=0.002434391707661126]0.4779464974302372,(1:[&rate=0.0012518374365319332]1.5260436877276038,(4:[&rate=0.0034472813932497847]0.011267896100772272,5:[&rate=0.0036587474798048464]0.011267896100772272):[&rate=9.280313380288359E-4]1.5147757916268316):[&rate=0.0011503742878118872]0.611954257886377):[&rate=0.001349697755676319]1.5380962836217322,((10:[&rate=0.0022171025247864433]1.9351882158148213,(2:[&rate=9.280313380288359E-4]1.4430699285792574,(3:[&rate=7.987467001526492E-4]1.3418895607564765,(12:[&rate=6.433361014659559E-4]0.049508132349528916,8:[&rate=0.002323540093421197]0.049508132349528916):[&rate=0.001539473952592801]1.2923814284069475):[&rate=0.003906291757352426]0.10118036782278095):[&rate=0.00294339071836659]0.49211828723556383):[&rate=0.0019170081174154578]1.1385376344389444,6:[&rate=0.0019170081174154578]3.0737258502537657):[&rate=0.0010434332981291924]0.6023683789819474):[&rate=0.0022171025247864433]1.5448244346081932,9:[&rate=0.001539473952592801]5.220918663843906):[&rate=0.0022171025247864433]0.755792870850521):[&rate=0.001539473952592801]5.6111075311719);
tree STATE_9350000 [&lnP=-2833.1002288407544,posterior=-2833.1002288407544] = [&R] ((13:[&rate=0.0024436691567868954]4.422310674135965,14:[&rate=0.01057144971117944]4.422310674135965):[&rate=0.0020264696343876157]8.201351708128701,((15:[&rate=0.0029199179428791]3.7688875212029807,(17:[&rate=0.0010201134989407212]2.8333988842810602,16:[&rate=6.150136143354486E-4]2.8333988842810602):[&rate=0.0018358907981172864]0.9354886369219204):[&rate=0.0014847670327792321]1.9128052209490862,(9:[&rate=0.0016556597584365853]4.423331999231444,(((7:[&rate=0.0010201134989407212]0.9151814519374752,11:[&rate=0.0024436691567868954]0.9151814519374752):[&rate=2.588946805113906E-4]1.061946619811684,((4:[&rate=7.442098077583154E-4]0.41880267834623097,1:[&rate=0.0037889878720659183]0.41880267834623097):[&rate=0.0010201134989407212]0.323056026303035,5:[&rate=1.5034184150376808E-4]0.741858704649266):[&rate=7.442098077583154E-4]1.2352693670998933):[&rate=0.0024436691567868954]1.5907886841435415,(((2:[&rate=0.0010201134989407212]1.1116096014162251,10:[&rate=0.0037889878720659183]1.1116096014162251):[&rate=2.588946805113906E-4]0.2425135034496273,((12:[&rate=0.0011676788757869377]0.0463459131898136,8:[&rate=0.004956422094519813]0.0463459131898136):[&rate=0.0024436691567868954]0.6938191696929598,3:[&rate=0.0026734192418396965]0.7401650828827734):[&rate=0.004521729657319423]0.613958021983079):[&rate=0.0016556597584365853]1.1407421891034533,6:[&rate=0.0014847670327792321]2.4948652939693057):[&rate=0.0018358907981172864]1.073051461923395):[&rate=0.0020264696343876157]0.8554152433387436):[&rate=0.0024436691567868954]1.2583607429206225):[&rate=1.5034184150376808E-4]6.941969640112599);
tree STATE_9400000 [&lnP=-2839.697308676153,posterior=-2839.697308676153] = [&R] (((15:[&rate=0.0012232760840295979]4.514135330226987,(17:[&rate=9.510302230514247E-4]2.045604740331917,16:[&rate=3.448580651017869E-4]2.045604740331917):[&rate=0.0017096110749231434]2.4685305898950696):[&rate=5.734313199584886E-4]4.130526910014833,(9:[&rate=0.0016066035062885925]4.9550052600359065,((1:[&rate=0.0016066035062885925]3.274406503225165,((5:[&rate=7.677901256179627E-4]0.42200720643204587,4:[&rate=0.0019285666092827434]0.42200720643204587):[&rate=1.856949073189009E-4]0.615009710901649,(11:[&rate=0.0023025150804210997]0.2683068874875453,7:[&rate=0.0036809075821890727]0.2683068874875453):[&rate=9.510302230514247E-4]0.7687100298461497):[&rate=3.448580651017869E-4]2.23738958589147):[&rate=0.006577662046866857]0.8340563199277988,(2:[&rate=3.448580651017869E-4]3.676622805446087,((10:[&rate=0.0018166876580610575]2.284173402372716,(3:[&rate=6.728406648345233E-4]1.0683140956037829,(12:[&rate=0.0017096110749231434]0.05800836780144364,8:[&rate=0.0023025150804210997]0.05800836780144364):[&rate=9.510302230514247E-4]1.0103057278023393):[&rate=0.0031588672542208515]1.2158593067689332):[&rate=0.002950374261548747]1.1657768790254721,6:[&rate=7.677901256179627E-4]3.449950281398188):[&rate=0.0018166876580610575]0.22667252404789906):[&rate=0.006577662046866857]0.43184001770687663):[&rate=0.002950374261548747]0.8465424368829426):[&rate=0.0019285666092827434]3.689656980205913):[&rate=0.0021703363456996336]2.8742354292429795,(13:[&rate=0.0015070230949234737]8.032866009637456,14:[&rate=0.006577662046866857]8.032866009637456):[&rate=0.002597483067256561]3.4860316598473435);
tree STATE_9450000 [&lnP=-2836.251241729645,posterior=-2836.251241729645] = [&R] ((13:[&rate=8.55924446284245E-4]9.641245446240458,14:[&rate=0.005358058412701217]9.641245446240458):[&rate=0.004643243362622477]1.7970645075635634,((15:[&rate=0.0032483785042069064]2.442662002615317,(17:[&rate=0.0019615809135753066]1.1239549721225763,16:[&rate=0.0011354487592186333]1.1239549721225763):[&rate=0.003499657496733256]1.3187070304927409):[&rate=4.551483225581772E-4]6.768208441600636,(((6:[&rate=7.614250963155501E-4]3.5690413392887725,(10:[&rate=0.002084075961789505]2.0560942483706484,((2:[&rate=0.00221366681964349]0.3842693156197374,(12:[&rate=6.645309750485971E-4]0.10877284034203531,8:[&rate=0.004162418612557936]0.10877284034203531):[&rate=0.004643243362622477]0.27549647527770205):[&rate=0.00221366681964349]0.7360419195399253,3:[&rate=0.0026600854210323214]1.1203112351596627):[&rate=0.003796671396718637]0.9357830132109857):[&rate=0.003796671396718637]1.5129470909181242):[&rate=0.0012296849943055047]1.360348274719101,(7:[&rate=4.551483225581772E-4]2.8309106168193354,(11:[&rate=0.0012296849943055047]1.9766878139821162,((4:[&rate=0.0015233853342807135]0.2438931657110803,5:[&rate=3.3307291080436456E-4]0.2438931657110803):[&rate=6.645309750485971E-4]0.8301104513619053,1:[&rate=0.0014231304125058631]1.0740036170729856):[&rate=4.551483225581772E-4]0.9026841969091306):[&rate=0.0011354487592186333]0.8542228028372192):[&rate=0.0012296849943055047]2.098478997188538):[&rate=0.0026600854210323214]1.2407983412517272,9:[&rate=8.55924446284245E-4]6.170187955259601):[&rate=0.002084075961789505]3.040682488956352):[&rate=0.0032483785042069064]2.227439509588068);
tree STATE_9500000 [&lnP=-2844.135944174808,posterior=-2844.135944174808] = [&R] ((13:[&rate=0.0013320711570473545]13.572972557552818,14:[&rate=0.0038517024193065043]13.572972557552818):[&rate=0.0012581889799536544]0.6316864963287969,((15:[&rate=0.0011152658136130325]4.126386126079673,(17:[&rate=0.0033816934035151187]1.3408378226143947,16:[&rate=8.372681634044882E-4]1.3408378226143947):[&rate=0.0012581889799536544]2.785548303465278):[&rate=9.068981522684114E-4]3.6718340019609306,(((2:[&rate=6.186372459565584E-4]3.291302919165823,(6:[&rate=0.001045421756807911]2.9460876092437935,((3:[&rate=0.0011860554693247814]0.7596814892664934,(12:[&rate=0.0012581889799536544]0.279527556977103,8:[&rate=7.666065711840225E-4]0.279527556977103):[&rate=0.0017445355247330875]0.48015393228939035):[&rate=9.068981522684114E-4]1.9080052255422875,10:[&rate=0.0024517020916466426]2.667686714808781):[&rate=0.0026208193680977107]0.2784008944350127):[&rate=8.372681634044882E-4]0.3452153099220294):[&rate=0.0019421473263122433]0.2488083386339075,(11:[&rate=0.004824348143827584]0.4736691339394296,(((4:[&rate=9.761136022534074E-4]0.106245529690216,1:[&rate=0.004824348143827584]0.106245529690216):[&rate=0.0011152658136130325]0.1561117209574932,5:[&rate=0.0014868332723332253]0.2623572506477092):[&rate=0.0024517020916466426]0.07950376398268438,7:[&rate=0.0014081299007341792]0.3418610146303936):[&rate=0.0011152658136130325]0.13180811930903602):[&rate=0.0014868332723332253]3.066442123860301):[&rate=0.0028197131726921025]0.9869263925010587,9:[&rate=9.068981522684114E-4]4.527037650300789):[&rate=0.0019421473263122433]3.2711824777398144):[&rate=0.0016543673826267943]6.4064389258410115);
tree STATE_9550000 [&lnP=-2835.8596493314567,posterior=-2835.8596493314567] = [&R] ((13:[&rate=0.001947855465356575]5.769730234339764,14:[&rate=0.010738707012070204]5.769730234339764):[&rate=0.0021600658539283196]5.596629962914135,((15:[&rate=0.0038771067924485906]2.3227317352520775,(17:[&rate=0.0031973844841588104]0.8239053308008083,16:[&rate=6.755660888031711E-4]0.8239053308008083):[&rate=4.470335363856729E-4]1.4988264044512691):[&rate=8.015594994151408E-4]5.243923008062525,((((10:[&rate=0.0012307180594779209]1.9643158231661193,(3:[&rate=0.0012307180594779209]1.516417249266305,(12:[&rate=0.0031973844841588104]0.0025220663970853185,8:[&rate=0.0021600658539283196]0.0025220663970853185):[&rate=5.574556916171866E-4]1.5138951828692198):[&rate=0.0029041819289502366]0.44789857389981425):[&rate=0.004730402750895346]0.9960123635963605,(6:[&rate=0.0021600658539283196]2.503965620158525,2:[&rate=1.6274826635104142E-4]2.503965620158525):[&rate=0.006607658367112181]0.4563625666039548):[&rate=0.0012307180594779209]2.0016013369625707,(((5:[&rate=8.015594994151408E-4]0.008814328575704808,4:[&rate=0.0023886239149557677]0.008814328575704808):[&rate=0.0012307180594779209]0.20070997041188296,1:[&rate=0.0010786255880164885]0.20952429898758776):[&rate=6.755660888031711E-4]2.0374593468066133,(11:[&rate=1.6274826635104142E-4]0.494046060446551,7:[&rate=0.0031973844841588104]0.494046060446551):[&rate=8.015594994151408E-4]1.7529375853476499):[&rate=0.0023886239149557677]2.7149458779308495):[&rate=0.0021600658539283196]0.8631554543233726,9:[&rate=9.357632402348441E-4]5.825084978048423):[&rate=0.0038771067924485906]1.7415697652661803):[&rate=0.002635746430747932]3.7997054539392954);
tree STATE_9600000 [&lnP=-2836.0990775495575,posterior=-2836.0990775495575] = [&R] ((((16:[&rate=0.003234186523258424]0.7608879541254736,17:[&rate=0.0013115439042555215]0.7608879541254736):[&rate=0.003234186523258424]2.6232361391337684,15:[&rate=0.0013115439042555215]3.384124093259242):[&rate=0.00148745315328291]2.7351234367311017,((((((3:[&rate=0.00272463015608665]0.3369643658017481,(12:[&rate=0.001670526436203907]0.2147444585315617,8:[&rate=0.001142093870677366]0.2147444585315617):[&rate=0.00875036549857893]0.12221990727018639):[&rate=0.003514992066386928]0.22153339922252463,2:[&rate=0.0020613813788338594]0.5584977650242727):[&rate=0.0013115439042555215]1.4566013899928123,10:[&rate=0.003816746173235759]2.015099155017085):[&rate=0.0013115439042555215]0.3240758256360241,6:[&rate=0.00148745315328291]2.3391749806531092):[&rate=0.007007344800654425]0.36044248199392115,(((1:[&rate=0.004888201231101237]0.5311263465993695,(5:[&rate=5.161302249814708E-4]0.20376821534477108,4:[&rate=0.001142093870677366]0.20376821534477108):[&rate=8.199979734878124E-4]0.32735813125459845):[&rate=0.004498186829508477]0.017748084523743657,11:[&rate=0.003234186523258424]0.5488744311231132):[&rate=0.003514992066386928]0.9568696230590038,7:[&rate=0.004888201231101237]1.505744054182117):[&rate=0.003234186523258424]1.1938734084649134):[&rate=0.004888201231101237]0.930878609283333,9:[&rate=0.002271040115697672]3.6304960719303634):[&rate=0.0058067072160413015]2.4887514580599803):[&rate=6.66112303734592E-4]7.006592875075229,(13:[&rate=0.002271040115697672]4.2503587513574725,14:[&rate=0.01620496263700688]4.2503587513574725):[&rate=0.0024916738820742303]8.8754816537081);
tree STATE_9650000 [&lnP=-2839.682182326592,posterior=-2839.682182326592] = [&R] ((14:[&rate=0.00901256582779742]6.92658539974652,13:[&rate=0.0025549258701546233]6.92658539974652):[&rate=0.0025549258701546233]4.103166443287417,(((16:[&rate=2.3861242076797862E-4]1.8245169991525667,17:[&rate=0.001690751905949883]1.8245169991525667):[&rate=4.915581332654848E-4]3.5589379640036896,15:[&rate=0.0031270638822507623]5.3834549631562565):[&rate=0.0012028670339555138]3.077602311647417,(((7:[&rate=8.097779421018501E-4]2.1908486233213167,((4:[&rate=4.915581332654848E-4]0.6602304425978044,(11:[&rate=0.003465332172658782]0.5746759604751762,5:[&rate=0.0038498466501849697]0.5746759604751762):[&rate=1.6864194287999197E-4]0.08555448212262817):[&rate=0.001690751905949883]0.0847744604664229,1:[&rate=0.0025549258701546233]0.7450049030642273):[&rate=2.3861242076797862E-4]1.4458437202570895):[&rate=0.00625553580373334]0.4568646912698169,(6:[&rate=0.0023093924732151922]2.1016340320462175,((2:[&rate=9.317445214033072E-4]1.4826797164291987,(3:[&rate=0.003465332172658782]0.17314989308100276,(12:[&rate=1.2205331647616583E-5]0.07716839655308548,8:[&rate=4.915581332654848E-4]0.07716839655308548):[&rate=0.0010625353704770627]0.09598149652791728):[&rate=0.002085404347692121]1.309529823348196):[&rate=0.005452239137205968]0.16150065834063065,10:[&rate=0.003465332172658782]1.6441803747698294):[&rate=0.0031270638822507623]0.4574536572763881):[&rate=0.0031270638822507623]0.5460792825449161):[&rate=8.097779421018501E-4]2.844966364140094,9:[&rate=8.097779421018501E-4]5.4926796787312275):[&rate=0.005452239137205968]2.968377596072446):[&rate=9.317445214033072E-4]2.5686945682302635);
tree STATE_9700000 [&lnP=-2842.2452032632527,posterior=-2842.2452032632527] = [&R] (((((((4:[&rate=0.0020504851953438317]0.3558587200729412,(1:[&rate=0.0015941163542649713]0.24331059197092864,5:[&rate=3.112250055607763E-4]0.24331059197092864):[&rate=0.0022057227368689424]0.11254812810201259):[&rate=0.00529522688650241]0.45300391490978115,7:[&rate=0.004634924883700491]0.8088626349827224):[&rate=0.003859662625850966]0.015534430281741285,11:[&rate=0.0018974190028134446]0.8243970652644637):[&rate=0.0018974190028134446]0.849235388002868,((((12:[&rate=0.0015941163542649713]0.2606295832777933,8:[&rate=0.006170366017609633]0.2606295832777933):[&rate=0.007518818675906945]0.12064018400080029,(3:[&rate=0.0012869514796064398]0.27976659605650683,2:[&rate=0.004634924883700491]0.27976659605650683):[&rate=0.0012869514796064398]0.10150317122208674):[&rate=0.007518818675906945]0.314335151021568,10:[&rate=0.0030452429034957497]0.6956049183001616):[&rate=0.002693069353580844]0.3565881490061469,6:[&rate=0.007518818675906945]1.0521930673063085):[&rate=0.003859662625850966]0.6214393859610232):[&rate=0.003232791295239331]1.3384679325726174,9:[&rate=0.002693069353580844]3.012100385839949):[&rate=0.00529522688650241]2.2734489745270534,(15:[&rate=0.00252613881756945]1.6604039500684058,(16:[&rate=0.004945714023697549]0.33341336494195956,17:[&rate=0.004354137017205059]0.33341336494195956):[&rate=0.0017456270285531306]1.3269905851264463):[&rate=0.003232791295239331]3.6251454102985967):[&rate=5.7801012639348E-4]7.869289087486606,(14:[&rate=0.008655396355282332]7.391494799089105,13:[&rate=0.0015941163542649713]7.391494799089105):[&rate=0.003859662625850966]5.763343648764503);
tree STATE_9750000 [&lnP=-2842.541618130995,posterior=-2842.541618130995] = [&R] ((13:[&rate=0.00168707275699376]6.079860285974859,14:[&rate=0.008236611465891197]6.079860285974859):[&rate=7.679054440096537E-4]8.316731762925347,((9:[&rate=0.0025470669273581596]4.10856156419287,((6:[&rate=6.516716025506795E-4]3.0856793758948844,(2:[&rate=0.0011346940633675104]2.1422743840250575,((3:[&rate=0.0029763129126116764]1.5574645029800873,(12:[&rate=3.1163237613077475E-4]0.7997273939049124,8:[&rate=3.1163237613077475E-4]0.7997273939049124):[&rate=0.0020025092593772735]0.7577371090751749):[&rate=0.003775499034011451]0.43567454839180186,10:[&rate=0.002173214603897288]1.9931390513718892):[&rate=3.1163237613077475E-4]0.14913533265316836):[&rate=0.003218047815654238]0.9434049918698268):[&rate=0.002354219153192165]0.5491335129791222,(7:[&rate=7.513764132027341E-5]1.1107314291446815,(((4:[&rate=0.001840821732382444]0.15531812683497712,1:[&rate=0.0020025092593772735]0.15531812683497712):[&rate=0.0015403401462069201]0.17684695270853604,5:[&rate=0.0011346940633675104]0.33216507954351315):[&rate=0.002173214603897288]0.4032562951686808,11:[&rate=0.00410345707255949]0.7354213747121939):[&rate=0.0029763129126116764]0.37531005443248755):[&rate=0.002173214603897288]2.524081459729325):[&rate=0.00348272440050903]0.47374867531886355):[&rate=0.002354219153192165]3.031400013260125,(15:[&rate=5.374537717666534E-4]3.362915505780544,(16:[&rate=0.0011346940633675104]1.1045146423458183,17:[&rate=0.00607564872350633]1.1045146423458183):[&rate=0.003218047815654238]2.258400863434726):[&rate=0.0010088652404057327]3.777046071672451):[&rate=0.002173214603897288]7.25663047144721);
tree STATE_9800000 [&lnP=-2842.658216624411,posterior=-2842.658216624411] = [&R] ((((16:[&rate=0.0011465115360515343]1.0991289268714795,17:[&rate=0.0021568951829815486]1.0991289268714795):[&rate=0.0017613007659160874]2.623343733079835,15:[&rate=0.002881003522099742]3.7224726599513143):[&rate=9.711804017493571E-4]4.940075919114516,((((((2:[&rate=0.0016458714593009331]0.9078956232756012,3:[&rate=9.711804017493571E-4]0.9078956232756012):[&rate=2.129813797351587E-4]0.004097470716323048,(12:[&rate=9.711804017493571E-4]0.038033802048513,8:[&rate=5.602239905370111E-4]0.038033802048513):[&rate=0.003126666216628939]0.8739592919434113):[&rate=0.0034184105509021488]2.072288347712008,10:[&rate=7.222814235851093E-4]2.9842814417039323):[&rate=8.867750185444103E-4]0.5449277469342406,6:[&rate=0.0011465115360515343]3.529209188638173):[&rate=0.002881003522099742]0.8207858520137372,(7:[&rate=3.9488245553863073E-4]2.8319065648917143,((4:[&rate=3.9488245553863073E-4]0.12173047362847056,5:[&rate=0.001432822224218191]0.12173047362847056):[&rate=9.930992622309446E-5]2.2113131012612386,(1:[&rate=0.0037794579070969275]1.1599418958067502,11:[&rate=8.039603231678192E-4]1.1599418958067502):[&rate=0.0023108347590919697]1.173101679082959):[&rate=9.711804017493571E-4]0.4988629900020052):[&rate=0.0017613007659160874]1.5180884757601958):[&rate=0.0010576127736994835]3.0778853814499154,9:[&rate=0.0010576127736994835]7.4278804221018255):[&rate=0.0021568951829815486]1.2346681569640054):[&rate=0.0037794579070969275]5.261224539430341,(14:[&rate=0.006476023478686211]7.989077811144307,13:[&rate=0.0015366705991644565]7.989077811144307):[&rate=9.930992622309446E-5]5.9346953073518645);
tree STATE_9850000 [&lnP=-2849.363469124073,posterior=-2849.363469124073] = [&R] ((13:[&rate=0.0017606240504541544]8.51009677262146,14:[&rate=0.006593609414031391]8.51009677262146):[&rate=0.0011368278237522112]3.3765165880075436,(((17:[&rate=5.469000769353985E-4]1.313668456008713,16:[&rate=5.469000769353985E-4]1.313668456008713):[&rate=5.469000769353985E-4]4.763335382438361,15:[&rate=0.0014268825307445655]6.077003838447074):[&rate=9.597183730801638E-4]4.032258909935801,(((6:[&rate=0.0014268825307445655]2.830080284473342,(10:[&rate=0.0015322970568390488]1.9907143221039973,((3:[&rate=0.0012297525415954304]0.0736654524785429,2:[&rate=0.0029031439558675426]0.0736654524785429):[&rate=2.0289122586051862E-4]1.3853305457336593,(12:[&rate=0.002685569474863565]0.05986749100978039,8:[&rate=0.0021635681879610584]0.05986749100978039):[&rate=0.0018855177591460468]1.399128507202422):[&rate=0.006593609414031391]0.5317183238917951):[&rate=0.0012297525415954304]0.8393659623693446):[&rate=4.653485084028293E-4]1.499295858594912,(11:[&rate=9.261236473521557E-5]1.0323338290436708,(((4:[&rate=0.0012297525415954304]0.28346791118264464,5:[&rate=0.0010469708254741798]0.28346791118264464):[&rate=9.597183730801638E-4]0.11119198984217005,1:[&rate=0.0010469708254741798]0.3946599010248147):[&rate=0.0024932793280527566]0.5359434177958715,7:[&rate=0.0017606240504541544]0.9306033188206861):[&rate=0.0020192681931350087]0.10173051022298463):[&rate=7.912780613685611E-4]3.2970423140245835):[&rate=7.092115009180458E-4]1.6521253674757173,9:[&rate=0.0016432455981198089]5.981501510543971):[&rate=0.005045801651812269]4.127761237838904):[&rate=0.0038232300097660057]1.7773506122461278);
tree STATE_9900000 [&lnP=-2837.355719220525,posterior=-2837.355719220525] = [&R] ((14:[&rate=0.010497749353022825]5.142261510721811,13:[&rate=0.004366225367809232]5.142261510721811):[&rate=0.0029815557019101]6.5301109124894126,(((17:[&rate=0.006375277649829802]0.48969734602645804,16:[&rate=0.0017517017462461146]0.48969734602645804):[&rate=0.00144941550375417]2.3993707700062776,15:[&rate=0.0015958000670294517]2.889068116032736):[&rate=6.218444135593471E-4]5.504105291668425,(((6:[&rate=0.0032625888648571367]2.770026663008422,(10:[&rate=0.00144941550375417]2.3351175030423352,(3:[&rate=0.0032625888648571367]1.2989348806731458,(2:[&rate=1.796990544697345E-4]0.8501141284745162,(12:[&rate=0.007681370288643917]0.10070480965077683,8:[&rate=3.208280344070977E-5]0.10070480965077683):[&rate=0.0029815557019101]0.7494093188237394):[&rate=0.0017517017462461146]0.4488207521986296):[&rate=0.002097313812271633]1.0361826223691895):[&rate=0.0025000116702108624]0.4349091599660868):[&rate=0.005516687810128956]0.5017406508296216,((11:[&rate=9.406692006381079E-4]1.5077006719173545,(5:[&rate=0.0032625888648571367]0.2550779808921381,4:[&rate=0.001057817517580651]0.2550779808921381):[&rate=4.3275479355728747E-4]1.2526226910252163):[&rate=3.208280344070977E-5]0.5646680136350954,(1:[&rate=0.0039420911711899095]0.5534459015324958,7:[&rate=0.0035793513434623247]0.5534459015324958):[&rate=3.444511770680777E-4]1.5189227840199542):[&rate=0.002729095495102952]1.1993986282855937):[&rate=0.0017517017462461146]2.398303911541021,9:[&rate=0.0017517017462461146]5.670071225379065):[&rate=0.002290413934071956]2.723102182322096):[&rate=5.251506711246098E-4]3.2791990155100628);
tree STATE_9950000 [&lnP=-2838.4130570765356,posterior=-2838.4130570765356] = [&R] ((((17:[&rate=0.005685313997436606]0.42078165160289793,16:[&rate=0.005685313997436606]0.42078165160289793):[&rate=0.002015601291789247]2.244034438020007,15:[&rate=0.0025208181292870075]2.6648160896229047):[&rate=0.0011181160512075225]3.669990157663654,((((10:[&rate=0.0027162027947655243]1.4972536040535749,((2:[&rate=0.0023404173550374487]0.32940543666848054,(12:[&rate=1.9607260480711969E-4]0.20069073283414907,8:[&rate=8.000069998226522E-4]0.20069073283414907):[&rate=0.005685313997436606]0.12871470383433148):[&rate=3.005261627533889E-4]0.5555241529006766,3:[&rate=0.0017280369343923901]0.8849295895691571):[&rate=0.0011181160512075225]0.6123240144844178):[&rate=0.004074135821345719]0.3380338655547017,6:[&rate=8.000069998226522E-4]1.8352874696082766):[&rate=6.987497858714129E-4]1.621822109431507,(((4:[&rate=8.022623788310509E-5]0.0795562410299597,1:[&rate=0.006713705060136488]0.0795562410299597):[&rate=0.0023404173550374487]0.07199927586775062,5:[&rate=0.008899733706820682]0.15155551689771032):[&rate=0.0010091832518192793]2.5809800739274698,(11:[&rate=3.005261627533889E-4]0.7872171733166381,7:[&rate=0.005685313997436606]0.7872171733166381):[&rate=5.989778450909812E-4]1.9453184175085423):[&rate=0.0029296356055213326]0.7245739882146034):[&rate=0.0011181160512075225]1.883037570404476,9:[&rate=0.0011181160512075225]5.34014714944426):[&rate=0.008899733706820682]0.9946590978422991):[&rate=0.0014685619561064683]6.166117604142268,(13:[&rate=0.0013472409674073977]9.52688311024883,14:[&rate=0.006713705060136488]9.52688311024883):[&rate=0.0027162027947655243]2.974040741179996);
tree STATE_10000000 [&lnP=-2845.7320649190115,posterior=-2845.7320649190115] = [&R] (((15:[&rate=0.0019540304835573585]2.065830180973294,(17:[&rate=0.0021149005884434574]0.6833229158381537,16:[&rate=6.5374884102616E-4]0.6833229158381537):[&rate=0.0022949122924064208]1.3825072651351404):[&rate=8.020488167538408E-4]4.728908500845798,((((4:[&rate=2.517128283595926E-4]1.5653098118007547,(11:[&rate=7.266146294298513E-4]0.7090871802372115,(1:[&rate=0.0016753283049481058]0.6535691487474282,5:[&rate=4.724742550630714E-5]0.6535691487474282):[&rate=0.0011372477538018817]0.05551803148978329):[&rate=4.724742550630714E-5]0.8562226315635432):[&rate=8.804084410467034E-4]1.3171535387746647,7:[&rate=9.620878037804814E-4]2.8824633505754194):[&rate=0.0018084429235694275]1.1299780407401765,(6:[&rate=5.831181153229763E-4]3.265453736730647,((3:[&rate=3.814074213266958E-4]1.015402659956115,(12:[&rate=1.8663134776857263E-4]0.21234200590254113,8:[&rate=1.8663134776857263E-4]0.21234200590254113):[&rate=0.0012318317077502673]0.8030606540535739):[&rate=0.0019540304835573585]0.9699726210846895,(10:[&rate=0.0030209557976965838]1.3360273945721481,2:[&rate=5.144026383004982E-4]1.3360273945721481):[&rate=0.0012318317077502673]0.6493478864686564):[&rate=0.0022949122924064208]1.2800784556898426):[&rate=8.804084410467034E-4]0.7469876545849488):[&rate=0.0012318317077502673]1.9413598047377727,9:[&rate=3.814074213266958E-4]5.9538011960533685):[&rate=0.0030209557976965838]0.8409374857657239):[&rate=0.0027371689205428966]4.904182589827309,(14:[&rate=0.004552906848428911]7.307702114764805,13:[&rate=0.0022949122924064208]7.307702114764805):[&rate=0.002499577176622477]4.391219156881597);
tree STATE_10050000 [&lnP=-2842.137868998804,posterior=-2842.137868998804] = [&R] ((14:[&rate=0.009723253338954341]6.985515435663563,13:[&rate=0.0016535039978708024]6.985515435663563):[&rate=0.004499158086969745]3.4424044681872967,((((7:[&rate=0.0030205606983230893]1.088096552127302,(5:[&rate=2.328323446267773E-4]0.3211810418014421,(11:[&rate=0.0011460705213901658]0.3077170102955002,(4:[&rate=0.0016535039978708024]0.2954315398398947,1:[&rate=0.0073604366668976375]0.2954315398398947):[&rate=0.001028585703151285]0.012285470455605518):[&rate=0.0024263863638680234]0.013464031505941887):[&rate=0.0037969412288244605]0.76691551032586):[&rate=2.328323446267773E-4]3.224962829387602,(6:[&rate=0.001391088674028391]3.6197059578112034,(2:[&rate=0.0016535039978708024]1.9134576051222516,(((12:[&rate=0.0024263863638680234]0.0255611255009484,8:[&rate=0.0012667131075771534]0.0255611255009484):[&rate=0.0022543790637245295]1.3016821498533955,3:[&rate=0.002092322890074]1.327243275354344):[&rate=0.0016535039978708024]0.5008107183032156,10:[&rate=8.007740907261877E-4]1.8280539936575595):[&rate=0.004499158086969745]0.08540361146469211):[&rate=0.0016535039978708024]1.7062483526889518):[&rate=0.0026099789343743116]0.6933534237037007):[&rate=0.0037969412288244605]0.8424504153191652,9:[&rate=0.0011460705213901658]5.155509796834069):[&rate=0.0024263863638680234]4.215520579317843,(15:[&rate=6.891796335890646E-4]5.267901444861298,(17:[&rate=0.001792921907234229]1.5414112970103133,16:[&rate=0.0024263863638680234]1.5414112970103133):[&rate=0.0019388772778348544]3.726490147850985):[&rate=0.002092322890074]4.103128931290614):[&rate=0.005506403170507899]1.0568895276989476);
tree STATE_10100000 [&lnP=-2838.6500716385676,posterior=-2838.6500716385676] = [&R] ((13:[&rate=0.0012127168045673918]8.911702981986748,14:[&rate=0.006461443171703719]8.911702981986748):[&rate=3.79402864467871E-4]6.8659983111773375,((((7:[&rate=6.214431404367372E-4]2.683716706988875,((5:[&rate=0.0030983867403160535]0.5161298747597649,(4:[&rate=0.0021281829064203747]0.41860538304485867,1:[&rate=0.0016182857437480995]0.41860538304485867):[&rate=0.003390718176148672]0.09752449171490624):[&rate=0.0010332926118978196]0.7489774646593681,11:[&rate=0.0011215123876702033]1.265107339419133):[&rate=2.941688374098395E-4]1.418609367569742):[&rate=0.0018557552550383547]1.2328226178153052,((((3:[&rate=0.002639378663772567]0.9963306284482887,(12:[&rate=0.0021281829064203747]0.5578630968710672,8:[&rate=7.820861271283508E-4]0.5578630968710672):[&rate=0.003390718176148672]0.4384675315772215):[&rate=0.004231511516339325]0.10151191656638803,2:[&rate=7.820861271283508E-4]1.0978425450146767):[&rate=0.0016182857437480995]0.9507148584845952,10:[&rate=0.002852371968310736]2.048557403499272):[&rate=0.0030983867403160535]0.30039212217346645,6:[&rate=0.0014061183698641272]2.3489495256727384):[&rate=0.002281999522385732]1.5675897991314418):[&rate=0.0013074010809763631]3.456283090726819,9:[&rate=9.476021681942601E-4]7.372822415530999):[&rate=0.004231511516339325]1.7132823071985914,(15:[&rate=0.0016182857437480995]5.159019014002263,(17:[&rate=7.013923976555025E-4]2.972138592820215,16:[&rate=2.0220164770249323E-4]2.972138592820215):[&rate=0.0013074010809763631]2.1868804211820483):[&rate=0.0011215123876702033]3.9270857087273274):[&rate=0.0018557552550383547]6.691596570434495);
tree STATE_10150000 [&lnP=-2839.459193833421,posterior=-2839.459193833421] = [&R] ((13:[&rate=9.485247765932587E-4]7.2122218047824145,14:[&rate=0.009746991273525171]7.2122218047824145):[&rate=0.022427148351296944]0.4911097261811328,(((((11:[&rate=0.005334518302437709]0.31339488560693035,7:[&rate=0.00885443781762814]0.31339488560693035):[&rate=0.002619762925619217]0.4526949974889894,(5:[&rate=0.005786406846149292]0.32473858676438866,(1:[&rate=0.008088108584677338]0.2638248985505869,4:[&rate=9.485247765932587E-4]0.2638248985505869):[&rate=0.0034962476987011903]0.060913688213801775):[&rate=0.01081666543701377]0.4413512963315311):[&rate=9.485247765932587E-4]2.9484943592762987,((2:[&rate=0.0031895753977018034]0.5186854370437203,6:[&rate=0.004162528635188972]0.5186854370437203):[&rate=0.0013868455077122662]0.9672052098112894,(((12:[&rate=0.006817910055234251]0.021405181204119106,8:[&rate=0.012153079240641894]0.021405181204119106):[&rate=0.0023536286129880886]0.32807031567201367,3:[&rate=0.0038198315899047185]0.3494754968761328):[&rate=0.004162528635188972]0.6346295520618319,10:[&rate=0.004526967743678589]0.9841050489379647):[&rate=0.002897947860422924]0.501785597917045):[&rate=0.0013868455077122662]2.2286935955172087):[&rate=0.016639354349918516]0.19617230246327155,9:[&rate=9.485247765932587E-4]3.91075654483549):[&rate=0.01081666543701377]0.5569446174159629,(15:[&rate=0.006817910055234251]1.4976589307177723,(17:[&rate=0.022427148351296944]0.4242979941461919,16:[&rate=5.297724900204598E-4]0.4242979941461919):[&rate=0.005786406846149292]1.0733609365715804):[&rate=9.485247765932587E-4]2.9700422315336805):[&rate=0.002897947860422924]3.235630368712094);
tree STATE_10200000 [&lnP=-2836.8782069459644,posterior=-2836.8782069459644] = [&R] ((14:[&rate=0.005164234707827024]11.643765105601226,13:[&rate=0.0010609512959508303]11.643765105601226):[&rate=0.003077806187083131]2.6845794182952023,((((6:[&rate=0.0011631731407580823]2.65823605928065,(10:[&rate=9.596280952116553E-4]1.6154487377147153,((3:[&rate=0.0023694047795762697]0.5212393230034563,(12:[&rate=0.001372688298459514]8.229906739938575E-4,8:[&rate=0.0010609512959508303]8.229906739938575E-4):[&rate=0.005164234707827024]0.5204163323294625):[&rate=0.001372688298459514]0.002432966383377755,2:[&rate=0.0017081153701134291]0.5236722893868341):[&rate=0.0019531057130054178]1.0917764483278813):[&rate=0.0038406813007444513]1.042787321565935):[&rate=0.0025260538438236185]1.0093626621710796,(11:[&rate=8.585165614870677E-4]1.8330549429482277,((1:[&rate=0.0015927071349079935]0.574823747616232,(5:[&rate=0.00269454611978441]0.4727766916691906,4:[&rate=0.0010609512959508303]0.4727766916691906):[&rate=7.56777212570959E-4]0.10204705594704139):[&rate=6.532938736001215E-4]0.6194405405742603,7:[&rate=0.004183375078134863]1.1942642881904924):[&rate=9.596280952116553E-4]0.6387906547577353):[&rate=0.0028773667736561896]1.8345437785035021):[&rate=0.0017081153701134291]0.688273711751417,9:[&rate=0.0015927071349079935]4.355872433203147):[&rate=0.003077806187083131]2.2296111258763673,(15:[&rate=0.0019531057130054178]5.157807497584068,(17:[&rate=8.585165614870677E-4]2.0728427606047344,16:[&rate=7.56777212570959E-4]2.0728427606047344):[&rate=0.002222670857363829]3.084964736979334):[&rate=0.0038406813007444513]1.427676061495446):[&rate=0.0023694047795762697]7.742860964816914);
tree STATE_10250000 [&lnP=-2840.3027514473492,posterior=-2840.3027514473492] = [&R] ((14:[&rate=0.00700544189022267]6.476206112179657,13:[&rate=0.001160218286397296]6.476206112179657):[&rate=0.002827406603322888]5.271187038519885,((((((3:[&rate=0.0026234030384847578]0.968045184505081,(12:[&rate=0.0013989865052724288]0.09609940055753789,8:[&rate=0.0012774427833953071]0.09609940055753789):[&rate=7.236375701513231E-4]0.8719457839475432):[&rate=0.0024350754104413763]2.122799927733889,(2:[&rate=3.100081102812529E-4]2.2080503305192916,10:[&rate=0.003296315559785317]2.2080503305192916):[&rate=0.0010467515939561315]0.8827947817196784):[&rate=4.142179047422379E-4]2.1534088667804703,6:[&rate=6.198889105398925E-4]5.24425397901944):[&rate=0.002259949345432082]1.1652560422160594,((1:[&rate=0.0026234030384847578]0.42333793205420234,(5:[&rate=0.002827406603322888]0.24239849137169045,4:[&rate=0.0024350754104413763]0.24239849137169045):[&rate=0.001160218286397296]0.1809394406825119):[&rate=9.365131243721262E-4]1.4206384813774204,(7:[&rate=0.002827406603322888]1.4897334278248608,11:[&rate=0.0017960593761330531]1.4897334278248608):[&rate=3.100081102812529E-4]0.35424298560676193):[&rate=0.0010467515939561315]4.565533607803877):[&rate=0.004245955430117333]1.0335162711293275,9:[&rate=6.198889105398925E-4]7.443026292364827):[&rate=0.003571334769219997]1.520061471431342,(15:[&rate=0.003571334769219997]2.375167206699224,(17:[&rate=0.00521574987684757]0.5708990899053968,16:[&rate=0.0010467515939561315]0.5708990899053968):[&rate=0.003571334769219997]1.8042681167938275):[&rate=9.365131243721262E-4]6.587920557096945):[&rate=0.0019418720412395442]2.784305386903373);
tree STATE_10300000 [&lnP=-2836.304910493911,posterior=-2836.304910493911] = [&R] ((13:[&rate=0.0037250110645181372]4.077435789265091,14:[&rate=0.010103822191570369]4.077435789265091):[&rate=0.004068470322810861]4.409984086308547,((((((1:[&rate=0.006336895807235884]0.25850805701091206,(4:[&rate=0.007537771950174629]0.00465005824629039,5:[&rate=0.010103822191570369]0.00465005824629039):[&rate=0.004467900304096585]0.2538579987646217):[&rate=7.846554775199508E-4]0.5655847019667898,7:[&rate=0.0021198839292898043]0.8240927589777018):[&rate=0.001510771175167615]1.8924047686823058,11:[&rate=0.0017984600862969084]2.7164975276600076):[&rate=5.730089334031514E-4]2.442117463961691,((2:[&rate=1.6857680457525913E-4]3.564248301250862,6:[&rate=0.0011268118005541828]3.564248301250862):[&rate=7.846554775199508E-4]0.06379360373600473,(((12:[&rate=0.0016509176420185093]0.015821105164590996,8:[&rate=0.001377176275295855]0.015821105164590996):[&rate=7.846554775199508E-4]0.6681892923158228,3:[&rate=0.0017984600862969084]0.6840103974804138):[&rate=0.0021198839292898043]1.7967574633249144,10:[&rate=0.0016509176420185093]2.480767860805328):[&rate=0.0024855782502740237]1.1472740441815388):[&rate=5.730089334031514E-4]1.5305730866348317):[&rate=0.010103822191570369]0.15166277732262934,9:[&rate=0.0011268118005541828]5.310277768944328):[&rate=0.004467900304096585]1.489772130146095,((17:[&rate=0.004945862793538938]0.42213013955673995,16:[&rate=0.004068470322810861]0.42213013955673995):[&rate=6.775040089965468E-4]2.9821873786289417,15:[&rate=0.001510771175167615]3.4043175181856817):[&rate=8.949408308276923E-4]3.3957323809047413):[&rate=0.001954389195796745]1.6873699764832146);
tree STATE_10350000 [&lnP=-2844.4143506774926,posterior=-2844.4143506774926] = [&R] ((13:[&rate=0.0013547840295758033]9.61767748837446,14:[&rate=0.005819201670175487]9.61767748837446):[&rate=0.002805196179606211]2.576944976655243,((((6:[&rate=0.001966120108112639]2.6192376928986234,(((2:[&rate=9.58776878434848E-4]0.13900711925161185,3:[&rate=0.001966120108112639]0.13900711925161185):[&rate=0.0018771997199390753]1.1151264193326427,(12:[&rate=0.002679653057134645]0.07370302467151374,8:[&rate=0.001616944395883643]0.07370302467151374):[&rate=0.003089929637911385]1.1804305139127407):[&rate=0.0025624184432868785]0.9168519449296277,10:[&rate=0.002246821151360946]2.170985483513882):[&rate=0.003931436544014053]0.4482522093847412):[&rate=0.0021503503580107136]0.7696335423299017,(7:[&rate=0.0032556743268921675]1.052915488812132,((5:[&rate=0.003663969977193631]0.7957997631915578,(4:[&rate=0.001068044951962945]0.6530732411504693,1:[&rate=0.002347089733563906]0.6530732411504693):[&rate=0.001616944395883643]0.1427265220410885):[&rate=0.001263609171323234]0.10301528873602173,11:[&rate=0.0021503503580107136]0.8988150519275795):[&rate=0.002805196179606211]0.15410043688455244):[&rate=0.0015306001918711496]2.335955746416393):[&rate=0.003663969977193631]1.51838927375807,9:[&rate=0.0013547840295758033]4.907260508986595):[&rate=0.003089929637911385]2.4107460272050023,((17:[&rate=0.003443994569326125]0.3197143638987486,16:[&rate=0.0017897048966228537]0.3197143638987486):[&rate=0.003443994569326125]2.118363327379869,15:[&rate=0.004784992707146208]2.4380776912786177):[&rate=9.58776878434848E-4]4.87992884491298):[&rate=0.002679653057134645]4.876615928838105);
tree STATE_10400000 [&lnP=-2836.8803447958608,posterior=-2836.8803447958608] = [&R] ((((((((12:[&rate=0.0011798757838492057]0.3745891643898794,8:[&rate=2.9558905556190557E-4]0.3745891643898794):[&rate=0.001276612226264526]0.6037923502236284,3:[&rate=0.002826873660985175]0.9783815146135078):[&rate=0.005463245694153206]0.7024259022412624,10:[&rate=0.0024794434776040366]1.6808074168547702):[&rate=0.004209358296056889]0.8498913344534993,(2:[&rate=0.0019252422128024325]1.1706744394602417,6:[&rate=0.0020510214763544646]1.1706744394602417):[&rate=6.161066188486623E-4]1.3600243118480277):[&rate=0.004712874570744809]0.37845590813370267,((4:[&rate=0.001375646847407504]1.2668784400165745,(5:[&rate=0.001276612226264526]0.3098019283323806,1:[&rate=0.002326559639691847]0.3098019283323806):[&rate=0.0011798757838492057]0.9570765116841938):[&rate=0.002326559639691847]0.18867584010873384,(7:[&rate=0.0030284472866669086]0.9852335586353684,11:[&rate=0.001276612226264526]0.9852335586353684):[&rate=0.003255723739104353]0.47032072148993986):[&rate=0.002326559639691847]1.4536003793166639):[&rate=8.05298089468906E-4]0.8682893175460711,9:[&rate=0.0015827398532590575]3.7774439769880432):[&rate=0.003517348635056053]1.8135738722490427,((17:[&rate=0.002326559639691847]1.0062844709364034,16:[&rate=0.0019252422128024325]1.0062844709364034):[&rate=0.001375646847407504]2.71564532160993,15:[&rate=0.0024794434776040366]3.7219297925463337):[&rate=0.001276612226264526]1.8690880566907522):[&rate=0.0038271457308534395]3.311816643169938,(14:[&rate=0.007036809720221805]6.944158672269146,13:[&rate=0.0010849242142001996]6.944158672269146):[&rate=0.004209358296056889]1.958675820137878);
tree STATE_10450000 [&lnP=-2836.2816526013785,posterior=-2836.2816526013785] = [&R] (((((((3:[&rate=0.0011220270887611218]0.9397847763461971,(12:[&rate=0.0018269372220530843]0.35003021721650124,8:[&rate=3.045918520599166E-4]0.35003021721650124):[&rate=0.0010081602833208116]0.5897545591296958):[&rate=0.004609881574861709]0.6722512297614365,10:[&rate=0.002656265235209478]1.6120360061076335):[&rate=0.002656265235209478]1.3070714023006034,(2:[&rate=9.011893450860347E-4]0.4427667058838451,6:[&rate=0.0021997073859525286]0.4427667058838451):[&rate=5.312906717223482E-4]2.476340702524392):[&rate=0.002004702052061176]1.1815191592698011,((5:[&rate=1.7578226729028764E-5]1.0832294603314634,((4:[&rate=0.0015132133821703724]0.38181443846527763,11:[&rate=0.0053607432842723715]0.38181443846527763):[&rate=0.001243531958714597]0.12841536660354247,1:[&rate=0.0036088356056119143]0.5102298050688201):[&rate=0.0011220270887611218]0.5729996552626433):[&rate=0.0018269372220530843]1.3291226925308073,7:[&rate=6.370164078733132E-5]2.4123521528622707):[&rate=0.001243531958714597]1.6882744148157673):[&rate=0.002656265235209478]1.4020478884349306,9:[&rate=6.159400275463705E-4]5.502674456112969):[&rate=0.002928690619947969]2.407406452129762,((17:[&rate=0.0016637917690961622]1.464498488721668,16:[&rate=1.7493018129076596E-4]1.464498488721668):[&rate=0.0021997073859525286]1.1210679186708357,15:[&rate=0.003241680255269565]2.5855664073925038):[&rate=2.3761914246473188E-4]5.324514500850227):[&rate=0.002656265235209478]4.938650261222876,(13:[&rate=0.0010081602833208116]11.818560259796042,14:[&rate=0.0053607432842723715]11.818560259796042):[&rate=0.004052035073089693]1.0301709096695646);
tree STATE_10500000 [&lnP=-2830.7003115407542,posterior=-2830.7003115407542] = [&R] ((13:[&rate=0.0026039723860701697]6.726722980972938,14:[&rate=0.00874929386327788]6.726722980972938):[&rate=0.0026039723860701697]4.68849154087984,(((((10:[&rate=0.0018199560352093276]2.1574077652625974,(2:[&rate=0.0013210915909196276]1.5063306120792859,((12:[&rate=0.0021055998075868985]0.008408231484625552,8:[&rate=6.728332294812731E-4]0.008408231484625552):[&rate=0.0021055998075868985]0.914158015783996,3:[&rate=0.004118545100477504]0.9225662472686216):[&rate=0.005015291628254381]0.5837643648106643):[&rate=0.00567314560467286]0.6510771531833115):[&rate=0.0024264542710779073]0.7207540558497105,6:[&rate=0.0016874415944161444]2.878161821112308):[&rate=0.002260930418220376]0.731928990217972,((11:[&rate=0.0010963099215184574]0.6269589488909543,(1:[&rate=0.005015291628254381]0.39072703115827556,(4:[&rate=0.0018199560352093276]0.003677343135718159,5:[&rate=2.387188207065485E-4]0.003677343135718159):[&rate=1.0480703877845746E-4]0.3870496880225574):[&rate=0.003234885038885371]0.2362319177326787):[&rate=0.003234885038885371]0.4186104639262026,7:[&rate=0.0013210915909196276]1.0455694128171569):[&rate=0.0010963099215184574]2.564521398513123):[&rate=0.0015606087618801842]1.6466245134702415,9:[&rate=0.0013210915909196276]5.256715324800521):[&rate=0.00300476182872434]2.901792642171162,((17:[&rate=0.0037822231601449276]0.3572525968443779,16:[&rate=0.0013210915909196276]0.3572525968443779):[&rate=6.728332294812731E-4]4.617139602111166,15:[&rate=0.0016874415944161444]4.974392198955544):[&rate=7.769393068559893E-4]3.184115768016139):[&rate=5.686103475849905E-4]3.256706554881095);
tree STATE_10550000 [&lnP=-2838.508276550077,posterior=-2838.508276550077] = [&R] (((((((5:[&rate=0.002233990436407254]0.04451148006549749,4:[&rate=0.0016671191039892873]0.04451148006549749):[&rate=0.0026902663192449323]0.27425982402527876,1:[&rate=0.0023722248388995362]0.31877130409077625):[&rate=3.2571957423275507E-4]0.7842217281648203,(7:[&rate=0.0015702218130052706]0.6806379856943133,11:[&rate=9.638542352768727E-4]0.6806379856943133):[&rate=0.0023722248388995362]0.4223550465612832):[&rate=0.0013867187877492737]3.964773655647621,((10:[&rate=0.00187454351356263]1.6454028005010344,(3:[&rate=0.0011292394064474152]1.0869646492862999,(2:[&rate=0.0026902663192449323]0.9734897203682616,(12:[&rate=9.638542352768727E-4]0.03867244893503331,8:[&rate=0.0015702218130052706]0.03867244893503331):[&rate=0.003093479854069986]0.9348172714332283):[&rate=7.143008111582966E-4]0.11347492891803823):[&rate=0.004679400830962873]0.5584381512147345):[&rate=0.0016671191039892873]2.1328785356384987,6:[&rate=8.815296585134051E-4]3.778281336139533):[&rate=0.0016671191039892873]1.2894853517636848):[&rate=7.143008111582966E-4]1.7910351030368448,9:[&rate=8.815296585134051E-4]6.8588017909400625):[&rate=0.002523221758847975]1.7982148328774068,((17:[&rate=0.0023722248388995362]1.7389164213886317,16:[&rate=7.986195402350185E-4]1.7389164213886317):[&rate=0.004070694551478392]1.8060375878656831,15:[&rate=0.0016671191039892873]3.544954009254315):[&rate=5.363038957641279E-4]5.112062614563154):[&rate=0.0017683019068904084]3.411543351383015,(14:[&rate=0.005947905867012734]6.786080856177151,13:[&rate=0.0026902663192449323]6.786080856177151):[&rate=0.00187454351356263]5.282479119023334);
tree STATE_10600000 [&lnP=-2837.913129251224,posterior=-2837.913129251224] = [&R] (((((((1:[&rate=0.0015390885958656497]1.7029787514258097,4:[&rate=0.0013434185634820764]1.7029787514258097):[&rate=0.0019885102502773195]0.0905430724102243,(11:[&rate=0.0013434185634820764]1.325783318087176,5:[&rate=2.670755367608858E-4]1.325783318087176):[&rate=0.0015390885958656497]0.4677385057488579):[&rate=0.0014394258630166057]0.7509775516977959,7:[&rate=0.0011601913383246655]2.54449937553383):[&rate=0.0017519882132249907]2.7524884361792825,((10:[&rate=0.0011601913383246655]2.453764658736549,((2:[&rate=0.0010719856819743087]1.2061316561931796,3:[&rate=0.0010719856819743087]1.2061316561931796):[&rate=9.854267645931429E-4]0.6593185995020587,(12:[&rate=0.0010719856819743087]0.05360032085663218,8:[&rate=9.000376799377042E-4]0.05360032085663218):[&rate=0.0010719856819743087]1.8118499348386061):[&rate=0.0034892445370811416]0.5883144030413106):[&rate=8.153060914870177E-4]0.6248156474117694,6:[&rate=0.0011601913383246655]3.0785803061483183):[&rate=3.730180461568198E-4]2.218407505564794):[&rate=0.00186680388527012]0.5836152320201089,9:[&rate=0.0013434185634820764]5.880603043733221):[&rate=0.0034892445370811416]2.188415280318167,(15:[&rate=0.0016430343690402686]7.473448458260505,(17:[&rate=0.0017519882132249907]0.6612554673727179,16:[&rate=0.003206140547127727]0.6612554673727179):[&rate=6.453348388532427E-4]6.812192990887787):[&rate=0.0029670881449589967]0.5955698657908828):[&rate=0.006423807725386993]2.694149511273313,(14:[&rate=0.006423807725386993]8.071822932542728,13:[&rate=0.0017519882132249907]8.071822932542728):[&rate=5.584099651790939E-4]2.6913449027819727);
tree STATE_10650000 [&lnP=-2844.420171453541,posterior=-2844.420171453541] = [&R] (((((17:[&rate=0.0017561156770620457]1.1266714019881061,16:[&rate=8.287737635507314E-4]1.1266714019881061):[&rate=0.0019992769395985608]3.1978005986186187,15:[&rate=9.100215873981208E-4]4.3244720006067245):[&rate=0.0014402714896208108]4.706485196809477,((((((12:[&rate=9.925559704038937E-4]0.21728502176176573,8:[&rate=5.876792755385641E-4]0.21728502176176573):[&rate=0.0026209867371432796]1.0666756116792602,(2:[&rate=0.0018736868030133091]1.1235956543570798,3:[&rate=0.004121647154603716]1.1235956543570798):[&rate=2.353448086090634E-4]0.1603649790839461):[&rate=0.0013444676641214371]0.6078656014970134,10:[&rate=0.0018736868030133091]1.8918262349380393):[&rate=0.003055521415618133]1.9802519295386793,6:[&rate=6.681919974068133E-4]3.8720781644767186):[&rate=6.681919974068133E-4]2.7576039787184143,(7:[&rate=5.876792755385641E-4]2.5056045665189512,(11:[&rate=5.876792755385641E-4]1.862998002166428,(5:[&rate=0.002134440124986454]0.42490693115242684,(4:[&rate=6.681919974068133E-4]0.07394922596867502,1:[&rate=0.002442150876209738]0.07394922596867502):[&rate=5.876792755385641E-4]0.3509577051837518):[&rate=1.1480354154983124E-4]1.4380910710140014):[&rate=9.925559704038937E-4]0.6426065643525232):[&rate=7.48341374841155E-4]4.124077576676182):[&rate=0.0012523065505536085]0.9166603296989386,9:[&rate=7.48341374841155E-4]7.546342472894072):[&rate=0.0033313576471669716]1.48461472452213):[&rate=0.004121647154603716]3.9447345165788565,14:[&rate=0.0047926774628258085]12.975691713995058):[&rate=0.0013444676641214371]0.6022902179580889,13:[&rate=0.0011632524882003855]13.577981931953147);
tree STATE_10700000 [&lnP=-2850.077051309821,posterior=-2850.077051309821] = [&R] ((13:[&rate=6.639036142091327E-4]10.472535215781091,14:[&rate=0.005754068092602425]10.472535215781091):[&rate=7.972590726452033E-5]0.9809554624705523,(((17:[&rate=0.006690936805988369]0.3533843070125658,16:[&rate=0.001000041926174371]0.3533843070125658):[&rate=7.696082278639637E-4]3.4812263354939184,15:[&rate=0.0012593021143334905]3.834610642506484):[&rate=2.1876444282825443E-4]3.4670650496823967,(((7:[&rate=0.0012593021143334905]0.7713703258457065,((5:[&rate=0.001715436674072559]0.017978848001531086,4:[&rate=1.4605582214465555E-4]0.017978848001531086):[&rate=0.0030156817891234646]0.46612065893989696,(11:[&rate=4.697140680214896E-4]0.2936255114567663,1:[&rate=0.002281306667969099]0.2936255114567663):[&rate=2.1876444282825443E-4]0.19047399548466176):[&rate=0.001889741633404015]0.28727081890427847):[&rate=2.970953419648244E-4]2.361706411406684,(6:[&rate=8.815054822948638E-4]2.747757712942818,(10:[&rate=0.0020776850054900963]2.003643544520547,((3:[&rate=7.696082278639637E-4]0.9317049940913882,(12:[&rate=0.001000041926174371]0.19898943546932613,8:[&rate=0.00140144782908378]0.19898943546932613):[&rate=8.815054822948638E-4]0.7327155586220621):[&rate=0.0033163025802351873]0.7771610379216356,2:[&rate=7.972590726452033E-5]1.7088660320130238):[&rate=0.002746537427021345]0.2947775125075234):[&rate=0.0036562638432836906]0.744114168422271):[&rate=0.006690936805988369]0.38531902430957254):[&rate=4.697140680214896E-4]2.7714294877450003,9:[&rate=0.001889741633404015]5.904506224997391):[&rate=0.00450498343586715]1.3971694671914898):[&rate=0.005754068092602425]4.151814986062763);
tree STATE_10750000 [&lnP=-2846.0562774535947,posterior=-2846.0562774535947] = [&R] ((13:[&rate=0.002060532916074133]5.997203399924543,14:[&rate=0.004986875642078118]5.997203399924543):[&rate=0.004355851922421793]2.8964618980003616,(((17:[&rate=0.001738417248803257]1.3099766357074663,16:[&rate=0.0013582681123182419]1.3099766357074663):[&rate=0.0036041881751973067]1.5898483647574666,15:[&rate=0.004355851922421793]2.899825000464933):[&rate=0.002060532916074133]4.24876474686683,(((((4:[&rate=9.116619066582393E-4]0.43875057091948977,(1:[&rate=0.0021789460067755213]0.3976871198725746,5:[&rate=0.0023046764637010726]0.3976871198725746):[&rate=0.001268200567503672]0.04106345104691517):[&rate=7.249798759150425E-4]0.4916821034035336,7:[&rate=0.0021789460067755213]0.9304326743230233):[&rate=5.157195509976372E-4]0.5352032614605895,11:[&rate=0.0015433275932715813]1.4656359357836128):[&rate=0.0014498086001428932]2.8046084272864613,((2:[&rate=5.157195509976372E-4]2.483598800597886,(10:[&rate=0.0010015012648410967]2.0648897018497028,((12:[&rate=0.0016393452809601388]0.15021593463225463,8:[&rate=9.116619066582393E-4]0.15021593463225463):[&rate=0.002060532916074133]0.7776349939240474,3:[&rate=0.0013582681123182419]0.9278509285563021):[&rate=0.0024391979754035597]1.1370387732934006):[&rate=0.0014498086001428932]0.4187090987481832):[&rate=3.9002109007044475E-4]0.11810291874633316,6:[&rate=0.0019482583131430076]2.601701719344219):[&rate=0.0025844004079924317]1.6685426437258553):[&rate=0.001268200567503672]1.1789000354524761,9:[&rate=0.0010903985797706965]5.4491443985225505):[&rate=0.003929593895749084]1.6994453488092125):[&rate=0.0016393452809601388]1.7450755505931417);
tree STATE_10800000 [&lnP=-2838.092172855547,posterior=-2838.092172855547] = [&R] (((((17:[&rate=0.0077357882085386884]0.5428974925776648,16:[&rate=0.002312412755437002]0.5428974925776648):[&rate=0.0050926062605997115]0.5718974577948646,15:[&rate=0.003313444576016283]1.1147949503725294):[&rate=0.0011471244014726264]2.336613027595375,((((1:[&rate=0.005419323463161813]0.686635077168176,((4:[&rate=0.0017429096351876036]0.35546479953119015,11:[&rate=0.00848124633145015]0.35546479953119015):[&rate=0.005419323463161813]0.17012211031302338,5:[&rate=3.5670608266585163E-4]0.5255869098442135):[&rate=0.0017429096351876036]0.16104816732396243):[&rate=0.002312412755437002]0.11704390341910809,7:[&rate=0.0050926062605997115]0.803678980587284):[&rate=0.0025044217444294727]0.8501815884794147,((10:[&rate=0.004509539752018904]0.5896471363960276,((3:[&rate=0.0050926062605997115]0.06626637218568755,2:[&rate=0.010918249999361349]0.06626637218568755):[&rate=0.0077357882085386884]0.21386399723627142,(12:[&rate=0.0050926062605997115]0.04245154592538605,8:[&rate=0.001550391501411824]0.04245154592538605):[&rate=0.009461271213789873]0.2376788234965729):[&rate=0.0037584535525061425]0.30951676697406866):[&rate=0.0025044217444294727]0.5069879073974659,6:[&rate=0.004245446979914929]1.0966350437934935):[&rate=0.006172635419058427]0.5572255252732052):[&rate=0.00848124633145015]0.22104986728375398,9:[&rate=0.0017429096351876036]1.8749104363504527):[&rate=0.004790797054392451]1.5764975416174518):[&rate=0.005419323463161813]4.625767619938132,14:[&rate=0.0077357882085386884]8.077175597906036):[&rate=0.0026994596445693375]0.9101853848752697,13:[&rate=3.5670608266585163E-4]8.987360982781306);
tree STATE_10850000 [&lnP=-2834.3538917252563,posterior=-2834.3538917252563] = [&R] ((((((11:[&rate=0.0019123669081424662]0.8069882311726962,((5:[&rate=5.174537832769804E-4]0.014632041179408525,4:[&rate=0.0014416294531769413]0.014632041179408525):[&rate=9.320894048568338E-4]0.7600940172007965,1:[&rate=0.0024971275735487914]0.774726058380205):[&rate=9.320894048568338E-4]0.03226217279249122):[&rate=0.0015884845350734077]1.5266434463886807,7:[&rate=0.0019123669081424662]2.333631677561377):[&rate=0.0029817871177447767]0.3841328338613379,((((3:[&rate=0.0022863135760653125]0.5497265230413163,(12:[&rate=1.0009439935136042E-4]0.041239490235054035,8:[&rate=5.174537832769804E-4]0.041239490235054035):[&rate=0.0029817871177447767]0.5084870328062623):[&rate=0.004377198271763662]0.026072943040959196,2:[&rate=0.0029817871177447767]0.5757994660822755):[&rate=0.006404698218191204]0.49055468002326685,10:[&rate=0.0022863135760653125]1.0663541461055424):[&rate=0.0024971275735487914]1.1788011399572609,6:[&rate=0.0014416294531769413]2.2451552860628032):[&rate=0.0014416294531769413]0.47260922535991146):[&rate=0.0013033698348615484]2.9500480200468413,9:[&rate=9.320894048568338E-4]5.667812531469556):[&rate=0.004377198271763662]0.8788888695519601,(15:[&rate=0.0010492803945542002]2.735293784290671,(17:[&rate=0.0017449780567124946]1.4341938840538815,16:[&rate=1.750446983491978E-4]1.4341938840538815):[&rate=0.0029817871177447767]1.3010999002367896):[&rate=8.20728281542651E-4]3.811407616730845):[&rate=0.005537919328729301]4.623844886082851,(13:[&rate=0.003949549346145325]5.457800362128804,14:[&rate=0.01057035031616758]5.457800362128804):[&rate=1.0009439935136042E-4]5.712745924975563);
tree STATE_10900000 [&lnP=-2842.709938298151,posterior=-2842.709938298151] = [&R] ((14:[&rate=0.006170450761165036]12.756409124383925,13:[&rate=9.968465091535815E-4]12.756409124383925):[&rate=0.0016470882260699443]1.7415095054748253,((15:[&rate=0.0014429818922630116]5.583087357992604,(17:[&rate=0.003660575274902792]0.21599497694597786,16:[&rate=0.0033223830195301314]0.21599497694597786):[&rate=5.924720484021238E-4]5.367092381046627):[&rate=8.334074716224475E-4]2.138763007267361,(((((1:[&rate=0.002133530576423255]2.0356231930413373,(11:[&rate=0.0018742618714148599]0.48144731889653414,4:[&rate=0.0014429818922630116]0.48144731889653414):[&rate=1.17384281918799E-4]1.554175874144803):[&rate=0.0016470882260699443]0.15288958766584804,5:[&rate=2.3906480102109018E-4]2.1885127807071854):[&rate=0.0017573153537339657]0.43367095377575016,7:[&rate=7.530805819170371E-4]2.6221837344829355):[&rate=0.0012557754678028169]1.9058970540330273,((10:[&rate=0.0033223830195301314]2.170289800136135,(2:[&rate=0.001167035993201051]1.7439391500146093,(3:[&rate=0.00410660237334227]0.8162603684234075,(12:[&rate=7.530805819170371E-4]0.09113658260347333,8:[&rate=3.372524834643567E-4]0.09113658260347333):[&rate=0.001167035993201051]0.7251237858199342):[&rate=0.0018742618714148599]0.9276787815912018):[&rate=0.003660575274902792]0.42635065012152573):[&rate=0.0033223830195301314]1.4195303349656951,6:[&rate=5.924720484021238E-4]3.58982013510183):[&rate=0.001167035993201051]0.9382606534141327):[&rate=0.0013475796501549566]0.8499680624590749,9:[&rate=0.001167035993201051]5.378048850975038):[&rate=0.00477217184108541]2.3438015142849276):[&rate=0.0033223830195301314]6.776068264598785);
tree STATE_10950000 [&lnP=-2840.0219264902535,posterior=-2840.0219264902535] = [&R] (((15:[&rate=0.0029646078156699597]3.9199386227621233,(17:[&rate=0.001541122174754648]2.2548373906454553,16:[&rate=6.653477855066099E-4]2.2548373906454553):[&rate=9.764033600986392E-4]1.665101232116668):[&rate=0.0011925421171715518]3.7712415220148023,(((7:[&rate=5.624553314937689E-4]2.095056925100388,(5:[&rate=0.0014209213900044316]0.8360396301344566,(1:[&rate=0.0013049255875224022]0.6548406780953342,(11:[&rate=0.002394677120013896]0.527428648209311,4:[&rate=0.0011925421171715518]0.527428648209311):[&rate=1.0402760025579635E-4]0.12741202988602318):[&rate=0.0013049255875224022]0.1811989520391224):[&rate=0.004945436575713887]1.2590172949659313):[&rate=8.715616690830976E-4]0.997048528680903,((2:[&rate=7.681016313373238E-4]0.962287845489452,6:[&rate=0.0011925421171715518]0.962287845489452):[&rate=1.0402760025579635E-4]1.9063576767451145,(10:[&rate=0.0034442154327194332]1.8105489211529946,(3:[&rate=0.0017968288824807897]0.19913477858648135,(12:[&rate=0.008623098231369582]0.08195344886578756,8:[&rate=8.715616690830976E-4]0.08195344886578756):[&rate=0.0019339121648875442]0.11718132972069378):[&rate=0.0013049255875224022]1.6114141425665132):[&rate=0.0016661798353143418]1.058096601081572):[&rate=0.005593446283798025]0.22345993154672428):[&rate=0.0019339121648875442]0.5187608754977662,9:[&rate=0.0014209213900044316]3.610866329279057):[&rate=0.0019339121648875442]4.080313815497869):[&rate=0.0034442154327194332]3.4720393538855596,(14:[&rate=0.008623098231369582]5.489541286366901,13:[&rate=0.0017968288824807897]5.489541286366901):[&rate=0.0016661798353143418]5.6736782122955844);
tree STATE_11000000 [&lnP=-2842.5124366384475,posterior=-2842.5124366384475] = [&R] ((((15:[&rate=0.0016909258928888445]5.63368870513617,(17:[&rate=0.0014669901433130156]4.602798305731864,16:[&rate=1.6554653253511635E-4]4.602798305731864):[&rate=7.628968763999675E-4]1.0308903994043064):[&rate=0.00194871759569011]2.809893058458278,(((7:[&rate=0.0016909258928888445]1.5540643596066979,((4:[&rate=3.216537374731352E-4]0.9191874215506921,11:[&rate=0.0034986224428269243]0.9191874215506921):[&rate=5.402721750243953E-4]0.33884927905974527,(1:[&rate=5.402721750243953E-4]0.9060384238915421,5:[&rate=0.00194871759569011]0.9060384238915421):[&rate=3.216537374731352E-4]0.3519982767188953):[&rate=0.0014669901433130156]0.2960276589962605):[&rate=0.001814836211889311]2.1414630540431707,(2:[&rate=6.133402947096651E-4]2.0373566919407553,(6:[&rate=0.001575396410999282]1.9556772103170583,(((12:[&rate=7.252705591059409E-5]0.41352976309965656,8:[&rate=6.133402947096651E-4]0.41352976309965656):[&rate=0.002094625966180866]0.30210047522960054,3:[&rate=0.0034986224428269243]0.7156302383292571):[&rate=0.0024344590890866516]0.8322378013874819,10:[&rate=0.003958125219558246]1.547868039716739):[&rate=0.004647601875140106]0.4078091706003193):[&rate=0.0024344590890866516]0.08167948162369698):[&rate=0.0012676633845303403]1.6581707217091135):[&rate=0.0010016892164727786]1.7527298787605825,9:[&rate=0.0010016892164727786]5.448257292410451):[&rate=0.002872330671821074]2.995324471183997):[&rate=0.006107179802071582]3.1223641899377625,14:[&rate=0.004647601875140106]11.56594595353221):[&rate=2.4598405997108353E-4]0.7766829268616195,13:[&rate=7.628968763999675E-4]12.34262888039383);
tree STATE_11050000 [&lnP=-2840.149867667677,posterior=-2840.149867667677] = [&R] (((15:[&rate=0.0013642822310564078]4.074254556022599,(17:[&rate=2.714816328489838E-4]2.952972787055873,16:[&rate=0.0013642822310564078]2.952972787055873):[&rate=0.0023961853199515144]1.1212817689667265):[&rate=0.001982572450474551]2.195698627919721,(((7:[&rate=7.892239544204183E-4]0.731838955710407,(((4:[&rate=0.0023961853199515144]0.3234546594055032,5:[&rate=3.7332916926844875E-4]0.3234546594055032):[&rate=0.002964991833152427]0.06560505104995995,1:[&rate=0.0035333411324457473]0.38905971045546317):[&rate=9.469135986429419E-4]0.06967731071634359,11:[&rate=0.0023961853199515144]0.45873702117180676):[&rate=0.0011080861966494544]0.27310193453860027):[&rate=8.678754815964387E-4]3.2874942016432116,(((3:[&rate=0.0015502888395405477]0.8336877767439651,(12:[&rate=0.002749700041601618]0.23892470779574285,8:[&rate=0.0012763550269415222]0.23892470779574285):[&rate=8.678754815964387E-4]0.5947630689482223):[&rate=0.002749700041601618]0.8783723468872137,10:[&rate=0.004560073903605438]1.7120601236311788):[&rate=0.0011911122724058585]1.8128775378413882,(2:[&rate=5.490281776534581E-4]2.373956261666936,6:[&rate=0.0012763550269415222]2.373956261666936):[&rate=0.0010268327670045852]1.150981399805631):[&rate=0.0023961853199515144]0.4943954958810517):[&rate=0.0032196115452603168]0.14003854498769375,9:[&rate=0.0017540916740615361]4.159371702341312):[&rate=0.0025624515095052126]2.110581481601008):[&rate=0.002749700041601618]3.1109110791886927,(13:[&rate=0.0018647054669072315]8.21638689334392,14:[&rate=0.005844719537241707]8.21638689334392):[&rate=0.0032196115452603168]1.1644773697870932);
tree STATE_11100000 [&lnP=-2841.62616428635,posterior=-2841.62616428635] = [&R] ((13:[&rate=0.002847570841275783]6.0779329368444595,14:[&rate=0.008103233505167026]6.0779329368444595):[&rate=0.003450843489947518]4.726605593554887,((15:[&rate=6.15978243676219E-4]3.5506245929110287,(17:[&rate=0.0010858614245625698]1.711314658520952,16:[&rate=0.0014321343694655361]1.711314658520952):[&rate=0.0014321343694655361]1.8393099343900767):[&rate=7.90986926301536E-4]5.27906141872685,(((6:[&rate=8.84534702723776E-4]4.2033043978557005,((10:[&rate=0.00201491853638978]3.4175960515315764,(3:[&rate=0.0023873075115825736]1.0605101218022739,(12:[&rate=9.83324419168085E-5]0.6104101462242602,8:[&rate=3.052267788973706E-4]0.6104101462242602):[&rate=0.003840869969223165]0.45009997557801373):[&rate=0.0021922834986183395]2.3570859297293025):[&rate=0.005973456044034581]0.268273083805628,2:[&rate=6.15978243676219E-4]3.6858691353372044):[&rate=0.0014321343694655361]0.5174352625184961):[&rate=0.0031259878097974012]1.0834775910747387,(7:[&rate=6.15978243676219E-4]4.399513961366522,((11:[&rate=0.0021922834986183395]0.8116786467021123,(5:[&rate=6.15978243676219E-4]0.5729689424422688,4:[&rate=0.0010858614245625698]0.5729689424422688):[&rate=5.338149656520021E-4]0.2387097042598435):[&rate=0.0015624735525867353]0.03800081558810231,1:[&rate=0.0015624735525867353]0.8496794622902146):[&rate=8.84534702723776E-4]3.5498344990763075):[&rate=0.0023873075115825736]0.8872680275639171):[&rate=0.0031259878097974012]1.1326781038211324,9:[&rate=6.15978243676219E-4]6.419460092751572):[&rate=0.0010858614245625698]2.410225918886307):[&rate=0.002847570841275783]1.9748525187614678);
tree STATE_11150000 [&lnP=-2840.7997849512267,posterior=-2840.7997849512267] = [&R] ((14:[&rate=0.006343514958680436]8.0960882521243,13:[&rate=0.0010722192816227686]8.0960882521243):[&rate=2.4120555552768744E-4]6.746877704096189,((15:[&rate=0.00151665275248148]3.9361692174413667,(17:[&rate=0.0031082925284144853]2.1568447283897574,16:[&rate=0.001896605713175747]2.1568447283897574):[&rate=0.0011785146568521413]1.7793244890516093):[&rate=5.634574914536912E-4]4.86951677698456,((((((4:[&rate=3.5480839952357587E-4]0.8638249880464866,5:[&rate=2.4120555552768744E-4]0.8638249880464866):[&rate=0.0017641095505502682]0.17796049220826782,1:[&rate=7.649600144621606E-4]1.0417854802547544):[&rate=0.0028901690389580913]0.3552248444026145,11:[&rate=9.682324713295687E-4]1.3970103246573689):[&rate=0.002341274013382445]1.6584564689592143,7:[&rate=8.660094457718E-4]3.055466793616583):[&rate=0.002509889930626731]1.7428625660788217,((6:[&rate=0.0012876504398758102]3.045912851971913,2:[&rate=1.0804425490569692E-4]3.045912851971913):[&rate=0.002036169563281512]0.5543455936886277,(10:[&rate=0.0012876504398758102]2.7657183592525936,(3:[&rate=0.0026919297576329013]0.5308896051819475,(12:[&rate=0.0026919297576329013]0.11687862686194335,8:[&rate=0.0011785146568521413]0.11687862686194335):[&rate=0.003944680732591017]0.41401097832000416):[&rate=0.001400170285052543]2.234828754070646):[&rate=0.0026919297576329013]0.8345400864079471):[&rate=0.0012876504398758102]1.1980709140348642):[&rate=0.0026919297576329013]0.5273273497087647,9:[&rate=9.682324713295687E-4]5.32565670940417):[&rate=0.001400170285052543]3.4800292850217573):[&rate=0.003626549031269315]6.037279961794562);
tree STATE_11200000 [&lnP=-2838.101677130337,posterior=-2838.101677130337] = [&R] (((15:[&rate=0.0010959059033772871]4.322784679907983,(17:[&rate=0.0010959059033772871]1.769100491361895,16:[&rate=3.920493963354012E-5]1.769100491361895):[&rate=0.0034305549275272236]2.5536841885460877):[&rate=6.01590618094908E-4]4.07484369694772,(9:[&rate=7.868589418690839E-4]6.8812940759096,(((11:[&rate=7.868589418690839E-4]0.6680674938298985,7:[&rate=0.004205411151827504]0.6680674938298985):[&rate=0.0012090715347639412]3.250214183411294,((5:[&rate=1.9060423231980007E-4]0.20246229966330104,4:[&rate=0.002863886058419161]0.20246229966330104):[&rate=1.1463937627090609E-4]0.2472962992821373,1:[&rate=0.004734000374828359]0.44975859894543835):[&rate=5.140595298400113E-4]3.468523078295754):[&rate=0.0024164159806910495]1.4738555739487946,((10:[&rate=6.01590618094908E-4]4.473991675184695,(((12:[&rate=0.002863886058419161]0.2829436650081587,8:[&rate=0.00544074023532566]0.2829436650081587):[&rate=0.0012090715347639412]0.6035021094572037,2:[&rate=9.881634009905225E-4]0.8864457744653624):[&rate=0.004734000374828359]0.06271937552313278,3:[&rate=0.0034305549275272236]0.9491651499884952):[&rate=6.01590618094908E-4]3.5248265251961994):[&rate=0.003782802288641896]0.3364874862673748,6:[&rate=9.881634009905225E-4]4.810479161452069):[&rate=0.0034305549275272236]0.5816580897379175):[&rate=0.002223395002158758]1.489156824719613):[&rate=0.0034305549275272236]1.5163343009461032):[&rate=0.0018824982944838423]3.1240885886186156,(14:[&rate=0.008811377323139332]4.924394710110573,13:[&rate=0.002223395002158758]4.924394710110573):[&rate=0.0034305549275272236]6.597322255363745);
tree STATE_11250000 [&lnP=-2835.7031808078673,posterior=-2835.7031808078673] = [&R] (((15:[&rate=5.189823361770583E-4]3.8048587579411275,(17:[&rate=5.189823361770583E-4]1.7402590370739062,16:[&rate=9.034911925773337E-4]1.7402590370739062):[&rate=0.0010105349652986748]2.0645997208672213):[&rate=0.0017866318826641188]1.926060411070123,(9:[&rate=0.0016373840934502102]5.092557079050542,(((1:[&rate=0.0013655494647545384]0.8581667635585843,(5:[&rate=0.002304807619289494]0.5054332759460548,(4:[&rate=3.4802616433597195E-4]0.3992249160019192,11:[&rate=0.002118504233936407]0.3992249160019192):[&rate=6.093168592517322E-4]0.10620835994413563):[&rate=3.4802616433597195E-4]0.35273348761252954):[&rate=7.032832866383111E-4]2.450257316338086,7:[&rate=4.3197717288681007E-4]3.30842407989667):[&rate=0.0017866318826641188]1.0595578514660549,((10:[&rate=0.0017866318826641188]2.050354407463672,((3:[&rate=0.005705131665300783]0.5699347587454847,2:[&rate=7.032832866383111E-4]0.5699347587454847):[&rate=1.1185560260616576E-4]0.8523200078271328,(12:[&rate=6.093168592517322E-4]0.21096192680451534,8:[&rate=0.0068412085220260705]0.21096192680451534):[&rate=0.002507972187177193]1.2112928397681022):[&rate=0.0032586947867589535]0.6280996408910546):[&rate=0.003949950104842453]0.31362311795674547,6:[&rate=0.002507972187177193]2.3639775254204176):[&rate=0.0013655494647545384]2.0040044059423074):[&rate=0.004956407154536174]0.7245751476878173):[&rate=0.005705131665300783]0.6383620899607081):[&rate=0.004956407154536174]3.2808910687633466,(13:[&rate=0.0010105349652986748]8.709637829046514,14:[&rate=0.0068412085220260705]8.709637829046514):[&rate=7.032832866383111E-4]0.30217240872808304);
tree STATE_11300000 [&lnP=-2843.566674799934,posterior=-2843.566674799934] = [&R] ((13:[&rate=0.001272162792675648]8.808103541201469,14:[&rate=0.005460006684074748]8.808103541201469):[&rate=0.0030218374199417536]3.175067923734286,((15:[&rate=0.002064916395820271]6.364451114900015,(17:[&rate=0.003900174729922311]2.648273629690064,16:[&rate=0.001272162792675648]2.648273629690064):[&rate=6.531091410151047E-4]3.7161774852099505):[&rate=0.0013884333405322106]1.9492560306573266,(9:[&rate=0.0013884333405322106]3.9879020875707334,((7:[&rate=8.47829516196197E-4]0.8714062891772433,(11:[&rate=0.001509950014774823]0.5667541985175628,((5:[&rate=9.488374318141298E-4]0.42457298952739503,1:[&rate=0.008578263558730266]0.42457298952739503):[&rate=0.0013884333405322106]0.05822471054772638,4:[&rate=5.584063161165088E-4]0.4827977000751214):[&rate=0.003900174729922311]0.08395649844244141):[&rate=5.584063161165088E-4]0.30465209065968046):[&rate=0.0019138256838223454]2.7055115105515144,(((2:[&rate=0.002064916395820271]1.5653509517701367,((12:[&rate=0.001272162792675648]0.3672919905461488,8:[&rate=0.002064916395820271]0.3672919905461488):[&rate=0.0032760893470017123]0.9034799778027819,3:[&rate=0.002588611506763641]1.2707719683489307):[&rate=2.7673222719983687E-4]0.29457898342120603):[&rate=0.0043002858991714465]1.1174410564160813,10:[&rate=0.0011605069159482668]2.682792008186218):[&rate=0.001052902815161963]0.6932943351074878,6:[&rate=0.001509950014774823]3.376086343293706):[&rate=0.002794487220923277]0.20083145643505196):[&rate=0.003564991511914061]0.4109842878419756):[&rate=0.003564991511914061]4.325805057986608):[&rate=0.002588611506763641]3.669464319378413);
tree STATE_11350000 [&lnP=-2842.0287732402257,posterior=-2842.0287732402257] = [&R] ((((15:[&rate=0.004573456385421476]2.475009263059199,(17:[&rate=0.0018599650668924585]0.3823765369416109,16:[&rate=0.006006395531364457]0.3823765369416109):[&rate=0.002413446183539915]2.092632726117588):[&rate=5.698272218126628E-4]1.3336686593732674,(9:[&rate=0.002048869956150294]3.069084801718478,(((1:[&rate=0.0027723878490452498]0.5167012846314959,(11:[&rate=0.0035126313841222184]0.11416177120913408,(5:[&rate=0.00412176014941509]0.046753016994901156,4:[&rate=0.002592912743710914]0.046753016994901156):[&rate=0.0014528386695805003]0.06740875421423292):[&rate=0.0027723878490452498]0.4025395134223618):[&rate=0.008756999756395243]0.15650322899156333,7:[&rate=0.0016628787119317625]0.6732045136230592):[&rate=0.0033221169967610708]1.5007738416443845,((2:[&rate=0.0014528386695805003]0.6543255008032192,6:[&rate=0.002048869956150294]0.6543255008032192):[&rate=0.00412176014941509]1.1456245339276174,(10:[&rate=0.0039111746660050895]1.1316471436544853,(3:[&rate=5.698272218126628E-4]0.6946550241914828,(12:[&rate=0.0014528386695805003]0.15236241443389678,8:[&rate=0.002413446183539915]0.15236241443389678):[&rate=0.0027723878490452498]0.5422926097575861):[&rate=0.0033221169967610708]0.4369921194630024):[&rate=0.004341902795890438]0.6683028910763513):[&rate=0.007945698614005335]0.3740283205366073):[&rate=0.005668640119909117]0.8951064464510341):[&rate=0.012425287287126014]0.7395931207139883):[&rate=0.0073243219333102355]4.45664945046793,13:[&rate=0.001221321192024431]8.265327372900396):[&rate=0.0035126313841222184]1.9078332951524857,14:[&rate=0.0073243219333102355]10.173160668052882);
tree STATE_11400000 [&lnP=-2839.930304519985,posterior=-2839.930304519985] = [&R] ((13:[&rate=0.0010892201681397206]10.383842904913184,14:[&rate=0.005161745226598452]10.383842904913184):[&rate=7.533724828584228E-6]2.645328169111478,((15:[&rate=0.0012070907467659744]4.696057915227886,(17:[&rate=0.0027696940753001234]0.7116740737332222,16:[&rate=4.074331991862156E-4]0.7116740737332222):[&rate=9.805629548458093E-4]3.984383841494664):[&rate=5.436492452503077E-4]3.445243920379271,(9:[&rate=0.0013355252710100126]4.26091707952841,((7:[&rate=3.4606289969883345E-4]2.9900855842772254,((4:[&rate=6.999633690153978E-4]1.353030334403478,(5:[&rate=6.999633690153978E-4]1.064401398056019,11:[&rate=0.002470775549188316]1.064401398056019):[&rate=0.0012070907467659744]0.288628936347459):[&rate=0.0010892201681397206]1.2284264604448858,1:[&rate=3.4606289969883345E-4]2.5814567948483638):[&rate=0.0012070907467659744]0.4086287894288616):[&rate=0.002470775549188316]0.5333912392876248,(((((12:[&rate=7.533724828584228E-6]0.048792988985948145,8:[&rate=1.866313829118103E-4]0.048792988985948145):[&rate=0.0019972591243069123]1.316202564663328,3:[&rate=9.805629548458093E-4]1.3649955536492762):[&rate=7.867409567085889E-4]1.0905024732210808,10:[&rate=6.190984103753827E-4]2.455498026870357):[&rate=0.0019972591243069123]0.5919016523743377,2:[&rate=2.888896820941726E-4]3.0473996792446947):[&rate=0.005161745226598452]0.02552528365667639,6:[&rate=6.999633690153978E-4]3.072924962901371):[&rate=0.005161745226598452]0.4505518606634791):[&rate=0.0022170837694290182]0.7374402559635596):[&rate=0.001631355970147501]3.8803847560787474):[&rate=0.004210160797491445]4.887869238417505);
tree STATE_11450000 [&lnP=-2837.2291761762335,posterior=-2837.2291761762335] = [&R] ((13:[&rate=0.002290283192554857]6.41883109832426,14:[&rate=0.008522223549513456]6.41883109832426):[&rate=0.002908995302367661]6.775488003565224,((15:[&rate=0.0031630326021433917]2.670720873166214,(17:[&rate=0.0024773713260674225]0.7606171019981031,16:[&rate=0.0019582229895827915]0.7606171019981031):[&rate=0.0014124226223686017]1.910103771168111):[&rate=7.708715674580437E-4]6.221580089202524,(9:[&rate=0.0012937202380343303]5.413432499286934,(((10:[&rate=8.677590039369624E-4]3.0359423178523577,(((12:[&rate=0.0019582229895827915]0.10243813626120964,8:[&rate=0.0016692037912247367]0.10243813626120964):[&rate=4.0866259172759646E-4]0.9717323776781752,3:[&rate=0.0037884356734987448]1.074170513939385):[&rate=0.0016692037912247367]0.7787081276368213,2:[&rate=0.0011804849883055692]1.8528786415762062):[&rate=0.004190538822819345]1.1830636762761515):[&rate=0.002290283192554857]1.2121682888151253,6:[&rate=0.0011804849883055692]4.248110606667483):[&rate=0.0018091107649752477]0.5531632178817905,((7:[&rate=0.004691874886356844]0.7796837700985562,((4:[&rate=0.0024773713260674225]0.07535067964651362,5:[&rate=1.4846847972842448E-4]0.07535067964651362):[&rate=0.0016692037912247367]0.5452161617796643,1:[&rate=0.0024773713260674225]0.6205668414261779):[&rate=7.708715674580437E-4]0.15911692867237825):[&rate=0.0011804849883055692]0.43303261634205503,11:[&rate=0.0011804849883055692]1.2127163864406112):[&rate=6.769385173065126E-4]3.588557438108662):[&rate=0.0031630326021433917]0.6121586747376604):[&rate=0.002908995302367661]3.4788684630818043):[&rate=0.001072099193780109]4.3020181395207455);
tree STATE_11500000 [&lnP=-2840.137258272553,posterior=-2840.137258272553] = [&R] ((14:[&rate=0.00845607106371541]6.784885763110752,13:[&rate=0.0020253563136213596]6.784885763110752):[&rate=0.004034441005645408]3.1757283462903683,((15:[&rate=2.286126034269225E-4]6.906415094177781,(17:[&rate=0.002228377950461311]0.5855190272357076,16:[&rate=0.0020253563136213596]0.5855190272357076):[&rate=0.001131976262613165]6.3208960669420735):[&rate=0.007528358506598547]0.20357688980856192,(9:[&rate=0.0024418171466786057]3.1589564620967403,(((2:[&rate=6.660257709665967E-4]1.0477711198183117,(10:[&rate=0.005166985895756223]0.8477147787927527,(3:[&rate=8.170593272979921E-4]0.6214274521739163,(12:[&rate=0.002228377950461311]0.059849222956303655,8:[&rate=0.0014683466008517726]0.059849222956303655):[&rate=0.002905371187312238]0.5615782292176126):[&rate=0.015584509598491832]0.22628732661883644):[&rate=0.0031588414788957355]0.20005634102555903):[&rate=0.004034441005645408]1.0089237850625796,6:[&rate=0.0012971542400994518]2.0566949048808914):[&rate=0.009694731297824548]0.18438712525958856,((11:[&rate=0.002905371187312238]0.6429085827924071,(1:[&rate=0.0043762215166662614]0.5641097331352647,(4:[&rate=8.170593272979921E-4]0.13777481707837133,7:[&rate=0.015584509598491832]0.13777481707837133):[&rate=0.0024418171466786057]0.42633491605689333):[&rate=0.0016462526036345557]0.07879884965714246):[&rate=0.006785685182725745]0.2258170027520281,5:[&rate=8.170593272979921E-4]0.8687255855444352):[&rate=0.0034295909894052124]1.3723564445960448):[&rate=0.0018316376471350343]0.9178744319562604):[&rate=0.0037203302847009854]3.9510355218896027):[&rate=0.0012971542400994518]2.8506221254147777);
tree STATE_11550000 [&lnP=-2839.3948942858256,posterior=-2839.3948942858256] = [&R] (((15:[&rate=0.0011641587754992147]5.820076329202641,(17:[&rate=0.0022437969044234425]1.945745005350302,16:[&rate=9.408031951522513E-4]1.945745005350302):[&rate=0.0010491280456010111]3.8743313238523394):[&rate=5.635566439706914E-4]2.2926222532459635,(9:[&rate=0.0010491280456010111]7.01366514294868,(((6:[&rate=0.0014174370565895498]2.2302245489970414,2:[&rate=0.0010491280456010111]2.2302245489970414):[&rate=6.503444885720235E-4]2.82111739664993,(10:[&rate=0.0018717619259934763]4.251600620467907,(3:[&rate=4.812254273364162E-4]1.5756048191811827,(12:[&rate=1.3048096435455304E-4]0.5145193182901001,8:[&rate=0.0020493194700766304]0.5145193182901001):[&rate=0.0011641587754992147]1.0610855008910827):[&rate=0.0017085423152352222]2.6759958012867244):[&rate=0.0012866335038141134]0.7997413251790642):[&rate=0.0036425632740099056]0.43749914035095117,((((5:[&rate=2.5888206974997646E-4]0.3819015889016307,4:[&rate=0.0022437969044234425]0.3819015889016307):[&rate=3.29030895376068E-4]0.15129627314532484,1:[&rate=0.0022437969044234425]0.5331978620469555):[&rate=0.0010491280456010111]1.498601707273004,7:[&rate=6.503444885720235E-4]2.0317995693199595):[&rate=2.1118797526608783E-5]0.729231010429757,11:[&rate=0.0014174370565895498]2.7610305797497166):[&rate=0.0022437969044234425]2.727810506248206):[&rate=9.408031951522513E-4]1.5248240569507576):[&rate=0.004631737584026059]1.0990334394999248):[&rate=0.006501046220652534]3.6480748669208296,(14:[&rate=0.005372131792871381]11.294122894809492,13:[&rate=0.0017085423152352222]11.294122894809492):[&rate=0.002968611372327557]0.4666505545599424);
tree STATE_11600000 [&lnP=-2831.7073381365844,posterior=-2831.7073381365844] = [&R] ((14:[&rate=0.010886220174720327]4.623493477008077,13:[&rate=0.0037686472192386285]4.623493477008077):[&rate=0.0015041290748147463]5.911707527599624,((15:[&rate=0.002229840671384863]2.6510331395459796,(17:[&rate=0.004979072184915819]0.686184081152258,16:[&rate=0.0026234024193099647]0.686184081152258):[&rate=0.001680231026446302]1.9648490583937215):[&rate=0.0026234024193099647]2.0683858155399704,(((7:[&rate=0.001680231026446302]0.7165567600587307,(((5:[&rate=0.0011564068104218885]0.1516237691525435,4:[&rate=1.9122885590181903E-4]0.1516237691525435):[&rate=0.002042153396687699]0.2213770914438083,11:[&rate=0.0067844166857947965]0.3730008605963518):[&rate=0.0011564068104218885]0.13728548164712745,1:[&rate=0.0015041290748147463]0.5102863422434792):[&rate=0.004639440926288571]0.20627041781525146):[&rate=0.0015041290748147463]1.7127275378489175,(6:[&rate=0.0011564068104218885]2.276982237678009,((10:[&rate=0.003515200964390363]1.120392886478847,((12:[&rate=9.820578536457072E-4]0.09667932584072102,8:[&rate=0.003515200964390363]0.09667932584072102):[&rate=0.005352669256175688]0.6956396731585469,3:[&rate=0.003048340093687163]0.7923189989992679):[&rate=0.004639440926288571]0.3280738874795791):[&rate=0.003515200964390363]0.01801401018081883,2:[&rate=9.820578536457072E-4]1.1384068966596659):[&rate=4.235966981628316E-4]1.1385753410183432):[&rate=0.004639440926288571]0.1523020602296392):[&rate=0.0067844166857947965]0.5875703320232022,9:[&rate=0.0013299215818907458]3.0168546299308505):[&rate=0.009295477181982873]1.7025643251550995):[&rate=9.820578536457072E-4]5.815782049521752);
tree STATE_11650000 [&lnP=-2832.2968591160698,posterior=-2832.2968591160698] = [&R] (((15:[&rate=0.0018040929526058009]3.3150755337441575,(17:[&rate=0.0019868304363422446]1.2868024218696021,16:[&rate=2.7230137623187976E-4]1.2868024218696021):[&rate=7.927339790524749E-4]2.0282731118745554):[&rate=0.0031404544769114053]2.9746352085083867,((((10:[&rate=0.0026212317712213883]1.6079902492811313,((3:[&rate=2.7230137623187976E-4]0.14434859426597776,2:[&rate=0.006470005287336341]0.14434859426597776):[&rate=0.004584337175715332]0.3324902324358524,(12:[&rate=0.0010424231041058678]0.015529416973083916,8:[&rate=0.004584337175715332]0.015529416973083916):[&rate=0.0028690622387412762]0.4613094097287463):[&rate=0.00239336681598262]1.1311514225793011):[&rate=0.0034400942558987105]0.7069610601105123,6:[&rate=0.0014721554930137027]2.3149513093916436):[&rate=0.00239336681598262]1.2617601009199904,(7:[&rate=3.654080050489876E-4]2.2881561853058425,((11:[&rate=9.142756839894694E-4]0.9993591732131214,1:[&rate=0.0019868304363422446]0.9993591732131214):[&rate=0.0026212317712213883]0.4539157366214931,(5:[&rate=0.0019868304363422446]0.1560019657595231,4:[&rate=0.0026212317712213883]0.1560019657595231):[&rate=3.018421898891264E-5]1.2972729440750914):[&rate=0.004151537502894971]0.834881275471228):[&rate=0.0026212317712213883]1.2885552250057914):[&rate=0.0028690622387412762]1.9457891649164152,9:[&rate=0.0011776906208203074]5.522500575228049):[&rate=0.005091255648623198]0.7672101670244951):[&rate=0.0026212317712213883]7.159520657974896,(14:[&rate=0.006470005287336341]8.654108196750961,13:[&rate=0.0018040929526058009]8.654108196750961):[&rate=9.142756839894694E-4]4.795123203476479);
tree STATE_11700000 [&lnP=-2851.1540438300262,posterior=-2851.1540438300262] = [&R] ((((15:[&rate=3.390670018787068E-4]5.679531260097127,(17:[&rate=0.0021224491854413097]0.880563933025594,16:[&rate=6.074313957497826E-4]0.880563933025594):[&rate=2.3729576850053466E-4]4.798967327071533):[&rate=0.0013172649914880903]3.0863156016793525,(((6:[&rate=7.780885104290869E-4]3.9294215717707925,(((2:[&rate=0.0014163035818052074]0.6908238300672621,3:[&rate=3.390670018787068E-4]0.6908238300672621):[&rate=0.0032672718012939353]0.39390679383335614,(12:[&rate=8.637994580341058E-4]0.4555494565910719,8:[&rate=0.0014163035818052074]0.4555494565910719):[&rate=9.505332158329235E-4]0.6291811673095464):[&rate=0.002795666453852589]1.002583688541396,10:[&rate=0.001859793041280012]2.087314312442014):[&rate=0.0012216721296340971]1.8421072593287784):[&rate=0.00301467085087696]1.3507669652025842,((((4:[&rate=0.0032672718012939353]0.28252697572484603,1:[&rate=0.005158145773638854]0.28252697572484603):[&rate=0.001859793041280012]0.11552977515848684,5:[&rate=0.002795666453852589]0.39805675088333287):[&rate=0.0011290047979746146]0.23622652193007404,11:[&rate=0.0035669934028984217]0.6342832728134069):[&rate=0.00301467085087696]0.8740288987840337,7:[&rate=0.0032672718012939353]1.5083121715974406):[&rate=6.074313957497826E-4]3.7718763653759364):[&rate=0.004426908513916492]0.8487511393066249,9:[&rate=0.0010387799278319169]6.128939676280002):[&rate=0.0016271024120595133]2.6369071854964776):[&rate=0.0039375715024074455]3.778904121814188,14:[&rate=0.00301467085087696]12.544750983590667):[&rate=0.0010387799278319169]2.3841729775738525,13:[&rate=7.780885104290869E-4]14.92892396116452);
tree STATE_11750000 [&lnP=-2834.6285695443507,posterior=-2834.6285695443507] = [&R] ((14:[&rate=0.00694349276978704]8.397701529034583,13:[&rate=0.0019441597052824843]8.397701529034583):[&rate=0.003601757705662066]4.427852857712487,((15:[&rate=5.467764862400902E-4]2.668920538194776,(17:[&rate=0.001158810568893443]1.0651804104053075,16:[&rate=0.0012559041675616655]1.0651804104053075):[&rate=0.0030188169370012684]1.6037401277894683):[&rate=6.30249304717626E-4]4.927451668412368,(((6:[&rate=5.467764862400902E-4]4.065149316780953,(10:[&rate=0.0025852845704973032]1.7433060744743467,(3:[&rate=0.003601757705662066]0.9619732501732818,(2:[&rate=0.003994414582781495]0.6395335405726731,(12:[&rate=0.0019441597052824843]0.30274376599536423,8:[&rate=7.991849542208186E-4]0.30274376599536423):[&rate=0.0045144483885006595]0.33678977457730885):[&rate=0.0019441597052824843]0.32243970960060875):[&rate=0.00694349276978704]0.7813328243010649):[&rate=0.0012559041675616655]2.3218432423066067):[&rate=0.003285044986769829]0.39429246255157047,(7:[&rate=0.0013568674846432705]2.146435347956729,(((5:[&rate=0.001689356070953614]0.016271065606026366,4:[&rate=0.0025852845704973032]0.016271065606026366):[&rate=6.30249304717626E-4]0.304357714702611,1:[&rate=0.003601757705662066]0.3206287803086374):[&rate=0.0012559041675616655]0.06675213887294335,11:[&rate=0.005294234427933571]0.38738091918158074):[&rate=2.9043005005267175E-4]1.7590544287751484):[&rate=0.0014622913767011602]2.3130064313757948):[&rate=0.0024028937842956086]1.0930013137510883,9:[&rate=7.141986523267055E-4]5.552443093083612):[&rate=0.0027885801883116633]2.0439291135235313):[&rate=0.0015728559816107833]5.229182180139927);
tree STATE_11800000 [&lnP=-2840.0638637140687,posterior=-2840.0638637140687] = [&R] ((14:[&rate=0.0055770184860136915]10.493749405653634,13:[&rate=0.0010186207307558283]10.493749405653634):[&rate=0.0017010016863955708]2.0509337250610074,((15:[&rate=9.099780513902191E-4]5.087400292837487,(17:[&rate=0.004970261300737758]0.48895062038708287,16:[&rate=0.0030919551993633556]0.48895062038708287):[&rate=0.0012376623590169581]4.598449672450404):[&rate=0.001580493323916915]2.593483600099006,((((6:[&rate=0.0013494283016560625]1.9005629035888685,2:[&rate=0.0012376623590169581]1.9005629035888685):[&rate=3.2214021407481365E-4]1.6056425870576887,(10:[&rate=0.0017010016863955708]1.1714173885246177,((12:[&rate=5.755997027673244E-4]0.5348534308475695,8:[&rate=3.2214021407481365E-4]0.5348534308475695):[&rate=0.006482555327374413]0.30909650667476785,3:[&rate=0.00195528013488508]0.8439499375223374):[&rate=0.0030919551993633556]0.32746745100228036):[&rate=0.0022325809750718072]2.3347881021219394):[&rate=5.755997027673244E-4]0.6027128444946457,(7:[&rate=6.899075276884185E-4]2.929868271802593,(1:[&rate=3.2214021407481365E-4]1.83947597525914,(11:[&rate=9.099780513902191E-4]1.1971597594213683,(4:[&rate=0.001825689116993545]0.05791969613285718,5:[&rate=3.2214021407481365E-4]0.05791969613285718):[&rate=1.5775841521987625E-4]1.1392400632885111):[&rate=3.2214021407481365E-4]0.6423162158377718):[&rate=0.003823638874260345]1.0903922965434527):[&rate=0.0033094222984840485]1.17905006333861):[&rate=9.099780513902191E-4]2.329088981453573,9:[&rate=0.0010186207307558283]6.438007316594776):[&rate=0.0055770184860136915]1.2428765763417173):[&rate=0.003823638874260345]4.8637992377781485);
tree STATE_11850000 [&lnP=-2840.093337279183,posterior=-2840.093337279183] = [&R] ((14:[&rate=0.012699063378011764]3.7448792631205152,13:[&rate=0.0045381907431712235]3.7448792631205152):[&rate=0.0027423334710075732]9.718492750227373,((15:[&rate=0.0023168172285368003]3.806853282879549,(17:[&rate=0.001018966934665518]1.5729140944705102,16:[&rate=7.59105261882393E-4]1.5729140944705102):[&rate=0.0016048001665188967]2.233939188409039):[&rate=8.86732337852457E-4]2.477585000673686,((((((5:[&rate=5.157750322651879E-4]0.5290820633472204,4:[&rate=7.59105261882393E-4]0.5290820633472204):[&rate=0.0023168172285368003]0.22411357415529465,11:[&rate=0.002522457488356977]0.7531956375025151):[&rate=0.004972988103035998]0.08376389534187467,1:[&rate=0.0045381907431712235]0.8369595328443897):[&rate=0.00786234612214457]0.4378942584494572,7:[&rate=0.00381817568499633]1.274853791293847):[&rate=0.002522457488356977]1.7790579949614733,((10:[&rate=0.0019413323509633444]2.11288858672568,((12:[&rate=1.725948789672806E-4]0.815307794329572,8:[&rate=3.991029318598011E-4]0.815307794329572):[&rate=0.004157260096578401]0.259233024156608,(3:[&rate=0.0045381907431712235]0.8544094688927268,2:[&rate=0.0019413323509633444]0.8544094688927268):[&rate=1.725948789672806E-4]0.22013134959345315):[&rate=0.0060873945613913955]1.0383477682395):[&rate=7.59105261882393E-4]0.19431642382740133,6:[&rate=0.002123606027368593]2.3072050105530812):[&rate=0.0017687488998756936]0.746706775702239):[&rate=0.004972988103035998]0.7681927950569327,9:[&rate=0.002123606027368593]3.822104581312253):[&rate=0.002123606027368593]2.462333702240982):[&rate=0.001018966934665518]7.178933729794653);
tree STATE_11900000 [&lnP=-2851.6915935960083,posterior=-2851.6915935960083] = [&R] (((15:[&rate=0.001606150393073423]4.035778190859975,(17:[&rate=0.003776717101519082]1.7572019971622248,16:[&rate=0.0013342469109384613]1.7572019971622248):[&rate=0.0014211791339215484]2.2785761936977496):[&rate=8.585831103895744E-4]4.605923149028418,((((7:[&rate=0.002852127498045215]2.0923310779369944,11:[&rate=0.0015116064545915898]2.0923310779369944):[&rate=0.004354169193385059]0.13934454696417253,((5:[&rate=8.585831103895744E-4]1.876505318026894,4:[&rate=2.7811790862887785E-4]1.876505318026894):[&rate=0.0011687537388215142]0.010619118200180244,1:[&rate=0.001606150393073423]1.8871244362270743):[&rate=0.001606150393073423]0.3445511886740926):[&rate=0.0015116064545915898]3.800097453739688,((6:[&rate=0.0011687537388215142]2.9375856590674982,2:[&rate=0.001606150393073423]2.9375856590674982):[&rate=0.0011687537388215142]1.3237942097453268,(10:[&rate=7.066517309011753E-4]2.890632162930996,((12:[&rate=0.0019225472672493344]0.8263951804400174,8:[&rate=0.001089257957720929]0.8263951804400174):[&rate=0.0012502671802433747]0.5924992992133569,3:[&rate=0.002314509386819074]1.4188944796533742):[&rate=0.004354169193385059]1.4717376832776217):[&rate=9.346077349892641E-4]1.3707477058818291):[&rate=0.001089257957720929]1.77039320982803):[&rate=0.005560186260247686]0.3570311094832599,9:[&rate=5.502065447073852E-4]6.388804188124115):[&rate=0.0033881016215903093]2.2528971517642775):[&rate=0.002852127498045215]6.379552591193674,(14:[&rate=0.005560186260247686]13.46978870501214,13:[&rate=0.0015116064545915898]13.46978870501214):[&rate=2.7811790862887785E-4]1.5514652260699258);
[truncated: 1,273,124 more chars]
