# Supplementary material for: Evolutionary history of the Arctic flora
Source: Nat Commun. 2023 Jul 18;14:4021. doi: 10.1038/s41467-023-39555-6 (PMC10354081; doi:10.1038/s41467-023-39555-6)
Supplement: Supplementary file 8 — Source Data [file 41467_2023_39555_MOESM8_ESM.zip › Source Data/Supplementary Figure 29-35/Braya/Braya_dis.csv]

	Species	dis
1	Braya_alpina	B
2	Braya_fernaldii	B
3	Braya_glabella	AB
4	Braya_humilis	AB
5	Braya_linearis	AB
6	Braya_longii	B
7	Braya_parvia	B
8	Braya_pilosa	A
9	Braya_rosea	AB
10	Braya_scharnhorstii	B
11	Braya_siliquosa	AB
12	Braya_thorild_wulffii	A
13	Christolea_crassifolia	B
14	Dilophia_salsa	B
15	Lepidostemon_rosularis	B
16	Metashangrilaia_forrestii	B
17	Shangrilaia_nana	B
