# Supplementary material for: Evolutionary history of the Arctic flora
Source: Nat Commun. 2023 Jul 18;14:4021. doi: 10.1038/s41467-023-39555-6 (PMC10354081; doi:10.1038/s41467-023-39555-6)
Supplement: Supplementary file 8 — Source Data [file 41467_2023_39555_MOESM8_ESM.zip › Source Data/Supplementary Figure 29-35/Cardamine/Cardamine.tre]

#NEXUS
begin taxa;
	dimensions ntax=125;
	taxlabels
	Olimarabidopsis_pumila
	Arabidopsis_cebennensis
	Arabidopsis_arenosa
	Capsella_grandiflora
	Capsella_rubella
	Pachycladon_cheesemanii
	Crucihimalaya_wallichii
	Lepidium_meyenii
	Lepidium_virginicum
	Nasturtium_officinale
	Barbarea_verna
	Cardamine_heptaphylla
	Cardamine_papuana
	Cardamine_kitaibelii
	Cardamine_pentaphyllos
	Cardamine_bradei
	Cardamine_angustata
	Cardamine_dissecta
	Cardamine_concatenata
	Cardamine_laciniata
	Cardamine_maxima
	Cardamine_diphylla
	Cardamine_constancei
	Cardamine_chelidonia
	Cardamine_bulbifera
	Cardamine_yunnanensis
	Cardamine_uliginosa
	Cardamine_pectinata
	Cardamine_impatiens
	Cardamine_arisanensis
	Cardamine_bipinnata
	Cardamine_quinquefolia
	Cardamine_abchasica
	Cardamine_glandulosa
	Cardamine_leucantha
	Cardamine_fragariifolia
	Cardamine_conferta
	Cardamine_debilis
	Cardamine_lilacina
	Cardamine_glacialis
	Cardamine_corymbosa
	Cardamine_umbellata
	'Cardamine_cf.'
	Cardamine_victoris
	Cardamine_occidentalis
	Cardamine_cordifolia
	Cardamine_breweri
	Cardamine_yezoensis
	Cardamine_hyperborea
	Cardamine_sphenophylla
	Cardamine_blaisdellii
	Cardamine_nuttallii
	Cardamine_californica
	Cardamine_tenella
	Cardamine_rupicola
	Cardamine_longii
	Cardamine_lyallii
	Cardamine_angulata
	Cardamine_digitata
	Cardamine_purpurea
	Cardamine_prorepens
	Cardamine_niigatensis
	Cardamine_torrentis
	Cardamine_clematitis
	Cardamine_douglassii
	Cardamine_parviflora
	Cardamine_bulbosa
	Cardamine_rotundifolia
	Cardamine_pedata
	Cardamine_microphylla
	Cardamine_lihengiana
	Cardamine_flexuosa
	Cardamine_paucijuga
	Cardamine_fallax
	Cardamine_tanakae
	Cardamine_dentipetala
	Cardamine_scutata
	Cardamine_longifructus
	Cardamine_keysseri
	Cardamine_appendiculata
	Cardamine_densiflora
	Cardamine_pensylvanica
	Cardamine_latifolia
	Cardamine_ovata
	Cardamine_obliqua
	Cardamine_ecuadorensis
	Cardamine_rhizomata
	Cardamine_crassifolia
	Cardamine_matthioli
	Cardamine_majovskii
	Cardamine_penzesii
	Cardamine_palustris
	Cardamine_nymanii
	Cardamine_udicola
	Cardamine_dentata
	Cardamine_pratensis
	Cardamine_flaccida
	Cardamine_rivularis
	Cardamine_bonariensis
	Cardamine_rockii
	Cardamine_microzyga
	Cardamine_nipponica
	Cardamine_franchetiana
	Cardamine_amara
	Cardamine_delavayi
	Cardamine_waldsteinii
	Cardamine_griffithii
	Cardamine_enneaphyllos
	Cardamine_graeca
	Cardamine_oligosperma
	Cardamine_pattersonii
	Cardamine_hirsuta
	Cardamine_trifolia
	Cardamine_tenuifolia
	Cardamine_macrophylla
	Cardamine_tangutorum
	Cardamine_glanduligera
	Cardamine_trichocarpa
	Cardamine_africana
	Cardamine_alpina
	Cardamine_resedifolia
	Cardamine_bellidifolia
	Cardamine_glauca
	Cardamine_plumieri
	Cardamine_carnosa
;
end;
begin trees;
	tree TREE1 = [&R] ((((Olimarabidopsis_pumila[&length_range={5.369419047706107,20.047537722364318},height_95%_HPD={3.552713678800501E-15,7.105427357601002E-15},rate_95%_HPD={0.00224356776339384,0.005171779608679099},length_95%_HPD={8.284301646490595,14.839221370035235},rate=0.003615100061047081,length=11.349627038919467,rate_median=0.003534901411791639,length_median=11.240007121478339,height_media…
end;
begin figtree;
	set appearance.backgroundColorAttribute="Default";
	set appearance.backgroundColour=#-1;
	set appearance.branchColorAttribute="User selection";
	set appearance.branchLineWidth=1.0;
	set appearance.branchMinLineWidth=0.0;
	set appearance.branchWidthAttribute="Fixed";
	set appearance.foregroundColour=#-16777216;
	set appearance.selectionColour=#-2144520576;
	set branchLabels.colorAttribute="User selection";
	set branchLabels.displayAttribute="Branch times";
	set branchLabels.fontName="sansserif";
	set branchLabels.fontSize=8;
	set branchLabels.fontStyle=0;
	set branchLabels.isShown=false;
	set branchLabels.significantDigits=4;
	set layout.expansion=293;
	set layout.layoutType="RECTILINEAR";
	set layout.zoom=0;
	set legend.attribute=null;
	set legend.fontSize=10.0;
	set legend.isShown=false;
	set legend.significantDigits=4;
	set nodeBars.barWidth=4.0;
	set nodeBars.displayAttribute=null;
	set nodeBars.isShown=false;
	set nodeLabels.colorAttribute="User selection";
	set nodeLabels.displayAttribute="height";
	set nodeLabels.fontName="sansserif";
	set nodeLabels.fontSize=10;
	set nodeLabels.fontStyle=0;
	set nodeLabels.isShown=true;
	set nodeLabels.significantDigits=2;
	set nodeShape.colourAttribute=null;
	set nodeShape.isShown=false;
	set nodeShape.minSize=10.0;
	set nodeShape.scaleType=Width;
	set nodeShape.shapeType=Circle;
	set nodeShape.size=4.0;
	set nodeShape.sizeAttribute=null;
	set polarLayout.alignTipLabels=false;
	set polarLayout.angularRange=0;
	set polarLayout.rootAngle=0;
	set polarLayout.rootLength=100;
	set polarLayout.showRoot=true;
	set radialLayout.spread=0.0;
	set rectilinearLayout.alignTipLabels=false;
	set rectilinearLayout.curvature=0;
	set rectilinearLayout.rootLength=100;
	set scale.offsetAge=0.0;
	set scale.rootAge=1.0;
	set scale.scaleFactor=1.0;
	set scale.scaleRoot=false;
	set scaleAxis.automaticScale=true;
	set scaleAxis.fontSize=8.0;
	set scaleAxis.isShown=false;
	set scaleAxis.lineWidth=1.0;
	set scaleAxis.majorTicks=1.0;
	set scaleAxis.origin=0.0;
	set scaleAxis.reverseAxis=false;
	set scaleAxis.showGrid=true;
	set scaleBar.automaticScale=true;
	set scaleBar.fontSize=10.0;
	set scaleBar.isShown=true;
	set scaleBar.lineWidth=1.0;
	set scaleBar.scaleRange=0.0;
	set tipLabels.colorAttribute="User selection";
	set tipLabels.displayAttribute="Names";
	set tipLabels.fontName="sansserif";
	set tipLabels.fontSize=12;
	set tipLabels.fontStyle=0;
	set tipLabels.isShown=true;
	set tipLabels.significantDigits=4;
	set trees.order=true;
	set trees.orderType="decreasing";
	set trees.rooting=false;
	set trees.rootingType="User Selection";
	set trees.transform=false;
	set trees.transformType="cladogram";
end;
