# Supplementary material for: Evolutionary history of the Arctic flora
Source: Nat Commun. 2023 Jul 18;14:4021. doi: 10.1038/s41467-023-39555-6 (PMC10354081; doi:10.1038/s41467-023-39555-6)
Supplement: Supplementary file 8 — Source Data [file 41467_2023_39555_MOESM8_ESM.zip › Source Data/Supplementary Figure 29-35/Cardamine/Cardamine.trees]

#NEXUS
Begin trees;
   Translate
1 Cardamine_heptaphylla,
2 Cardamine_papuana,
3 Cardamine_kitaibelii,
4 Cardamine_pentaphyllos,
5 Cardamine_bradei,
6 Cardamine_angustata,
7 Cardamine_dissecta,
8 Cardamine_concatenata,
9 Cardamine_laciniata,
10 Cardamine_maxima,
11 Cardamine_diphylla,
12 Cardamine_constancei,
13 Cardamine_chelidonia,
14 Cardamine_bulbifera,
15 Cardamine_yunnanensis,
16 Cardamine_uliginosa,
17 Cardamine_pectinata,
18 Cardamine_impatiens,
19 Cardamine_arisanensis,
20 Cardamine_bipinnata,
21 Cardamine_quinquefolia,
22 Cardamine_abchasica,
23 Cardamine_glandulosa,
24 Cardamine_leucantha,
25 Cardamine_fragariifolia,
26 Cardamine_conferta,
27 Cardamine_debilis,
28 Cardamine_lilacina,
29 Cardamine_glacialis,
30 Cardamine_corymbosa,
31 Cardamine_umbellata,
32 Cardamine_cf.,
33 Cardamine_victoris,
34 Cardamine_occidentalis,
35 Cardamine_cordifolia,
36 Cardamine_breweri,
37 Cardamine_yezoensis,
38 Cardamine_hyperborea,
39 Cardamine_sphenophylla,
40 Cardamine_blaisdellii,
41 Cardamine_nuttallii,
42 Cardamine_californica,
43 Cardamine_tenella,
44 Cardamine_rupicola,
45 Cardamine_longii,
46 Cardamine_lyallii,
47 Cardamine_angulata,
48 Cardamine_digitata,
49 Cardamine_purpurea,
50 Cardamine_prorepens,
51 Cardamine_niigatensis,
52 Cardamine_torrentis,
53 Cardamine_clematitis,
54 Cardamine_douglassii,
55 Cardamine_parviflora,
56 Cardamine_bulbosa,
57 Cardamine_rotundifolia,
58 Cardamine_pedata,
59 Cardamine_microphylla,
60 Cardamine_lihengiana,
61 Cardamine_flexuosa,
62 Cardamine_paucijuga,
63 Cardamine_fallax,
64 Cardamine_tanakae,
65 Cardamine_dentipetala,
66 Cardamine_scutata,
67 Cardamine_longifructus,
68 Cardamine_keysseri,
69 Cardamine_appendiculata,
70 Cardamine_densiflora,
71 Cardamine_pensylvanica,
72 Cardamine_latifolia,
73 Cardamine_ovata,
74 Cardamine_obliqua,
75 Cardamine_ecuadorensis,
76 Cardamine_rhizomata,
77 Cardamine_crassifolia,
78 Cardamine_matthioli,
79 Cardamine_majovskii,
80 Cardamine_penzesii,
81 Cardamine_palustris,
82 Cardamine_nymanii,
83 Cardamine_udicola,
84 Cardamine_dentata,
85 Cardamine_pratensis,
86 Cardamine_flaccida,
87 Cardamine_rivularis,
88 Cardamine_bonariensis,
89 Cardamine_rockii,
90 Cardamine_microzyga,
91 Cardamine_nipponica,
92 Cardamine_franchetiana,
93 Cardamine_amara,
94 Cardamine_delavayi,
95 Cardamine_waldsteinii,
96 Cardamine_griffithii,
97 Cardamine_enneaphyllos,
98 Cardamine_graeca,
99 Cardamine_oligosperma,
100 Cardamine_pattersonii,
101 Cardamine_hirsuta,
102 Cardamine_trifolia,
103 Cardamine_tenuifolia,
104 Cardamine_macrophylla,
105 Cardamine_tangutorum,
106 Cardamine_glanduligera,
107 Cardamine_trichocarpa,
108 Cardamine_africana,
109 Cardamine_alpina,
110 Cardamine_resedifolia,
111 Cardamine_bellidifolia,
112 Cardamine_glauca,
113 Cardamine_plumieri,
114 Cardamine_carnosa
		;
tree new_tree1 = ((((((1:4.3739383902226585,(2:1.4965779451136498,(3:0.7479579874376014,4:0.7479579874376014):0.7486199576760484):2.8773604451090087):4.052433264343964,(5:6.843751755381729,((6:2.030779512060139,((7:0.3143699827986133,8:0.3143699827986133):0.9066393046063581,(9:0.20651486566594102,10:0.20651486566594102):1.0144944217390304):0.8097702246551677):1.8096634548526067,11:3.840442966912746):3.003308788468983):1.5826198991848939):0.4791463746541602,(12:2.8680014804661376,13:2.8680014804661376):6.037516548754645):2.004276049697161,((((14:8.27794750363082,((15:1.6856494449480444,16:1.6856494449480444):5.762686524593676,(((17:1.8089260544198957,18:1.8089260544198957):2.2577520048847646,19:4.06667805930466):2.3236404985432095,(20:3.0246563016112766,((21:0.9812429607397881,22:0.9812429607397881):1.2050618274124645,(23:1.4776128965066828,24:1.4776128965066828):0.7086918916455698):0.838351513459024):3.365662256236593):1.05801741169385):0.8296115340890999):0.8316625069035819,(25:5.256712707706175,26:5.256712707706175):3.852897302828227):0.8955290744499731,((((((((((((27:0.7827227026793029,28:0.7827227026793029):0.7320864832033731,(29:0.7777646092189627,30:0.7777646092189627):0.7370445766637133):0.3937589713495129,(31:1.1732440816299352,32:1.1732440816299352):0.7353240756022537):0.9140236727782991,33:2.822591830010488):0.32274265621877163,34:3.1453344862292596):0.6019805610298192,(35:1.1703106237319645,36:1.1703106237319645):2.5770044235271143):0.8205641035619049,((37:2.85762968440266,((38:0.3480581129795546,39:0.3480581129795546):1.8216840873695475,40:2.169742200349102):0.687887484053558):0.8733854982203084,((41:1.389792214656282,(42:0.5443971594743644,43:0.5443971594743644):0.8453950551819176):1.3812430501761677,(44:2.2298484222216217,45:2.2298484222216217):0.541186842610828):0.9599799177905188):0.8368639681980152):0.7260860478707372,(((46:0.799256609844436,47:0.799256609844436):2.1052005856359086,(48:0.7863812619520445,49:0.7863812619520445):2.1180759335283):1.613622284790523,((50:2.0956790578270486,(51:0.9357191079033758,52:0.9357191079033758):1.1599599499236728):1.8976119225087622,(53:3.600149241225939,(((54:0.7768197334758646,55:0.7768197334758646):0.3104419597170214,56:1.087261693192886):1.219708611288862,57:2.306970304481748):1.2931789367441908):0.39314173910987193):0.5247884999350569):0.7758857184208532):0.6050487797448607,(58:1.0209260368588193,59:1.0209260368588193):4.878087941577762):1.32292796556451,(60:6.506735150663461,(((61:1.1423486820656912,(62:0.4266976331885335,63:0.4266976331885335):0.7156510488771577):3.333015268482736,(((64:1.5673042331053608,(65:0.5927054798649714,(66:0.2825110646412021,67:0.2825110646412021):0.3101944152237692):0.9745987532403895):0.5110514375140163,68:2.078355670619377):1.404938424600216,69:3.483294095219593):0.9920698553288343):1.1865105365971935,(70:3.2900226787931004,71:3.2900226787931004):2.3718518083525204):0.8448606635178404):0.7152067933376305):1.0975374247855711,((((72:1.382553149103007,73:1.382553149103007):4.372865793353107,(74:4.40294690886094,(75:1.342449260591465,76:1.342449260591465):3.0604976482694752):1.3524720335951734):0.9276870385480587,((77:4.190375329803565,((78:0.6106643388904374,79:0.6106643388904374):2.625336430639841,(((80:1.4093023628599575,81:1.4093023628599575):0.6822102606792164,(((82:0.6190161748477614,(83:0.2960647804194245,84:0.2960647804194245):0.32295139442833687):0.29817973130041153,85:0.9171959061481729):0.3697975728033658,86:1.2869934789515387):0.8045191445876352):0.4707053856243508,87:2.5622180091635247):0.6737827603667537):0.9543745602732869):1.7808776318319008,88:5.971252961635466):0.7118530193687063):0.7845889311998109,(((89:3.625014898187013,((90:0.33581656238350277,91:0.33581656238350277):1.795999017804995,(92:1.5003604904320937,93:1.5003604904320937):0.631455089756404):1.4931993179985152):0.5962215588869402,94:4.221236457073953):1.6626319723738447,95:5.883868429447798):1.5838264827561854):0.8517844565826795):0.3780410742552416,(96:5.6899181653859445,97:5.6899181653859445):3.00760227765596):1.3076186419424705):0.4448133500530993,((98:7.874576358078307,(((99:1.5262763674300786,100:1.5262763674300786):0.9965597525933667,101:2.5228361200234453):4.797087433409376,(102:5.52443286891782,103:5.52443286891782):1.7954906845150012):0.5546528046454853):1.0451819105961961,((104:2.4495180919200124,105:2.4495180919200124):1.1726545305231326,106:3.622172622443145):5.297585646231358):1.5301941663629712):0.4598416438804698):0.4192684560664386,(107:9.875229556277546,108:9.875229556277546):1.4538329787068367):1.035179977280718,((((109:2.14692913463311,110:2.14692913463311):1.4218269269026287,111:3.5687560615357388):3.091992911061471,112:6.66074897259721):3.8876075735667737,(113:7.341290243773124,114:7.341290243773124):3.207066302390859):1.815885966101117):8.27033182212228;
End;
