# Supplementary material for: Evolutionary history of the Arctic flora
Source: Nat Commun. 2023 Jul 18;14:4021. doi: 10.1038/s41467-023-39555-6 (PMC10354081; doi:10.1038/s41467-023-39555-6)
Supplement: Supplementary file 8 — Source Data [file 41467_2023_39555_MOESM8_ESM.zip › Source Data/Supplementary Figure 29-35/Cardamine/Cardamine_dis.csv]

	Species	dis
1	Cardamine_abchasica	B
2	Cardamine_appendiculata	B
3	Cardamine_bulbifera	B
4	Cardamine_bradei	B
5	Cardamine_delavayi	B
6	Cardamine_densiflora	B
7	Cardamine_flaccida	B
8	Cardamine_fragariifolia	B
9	Cardamine_franchetiana	B
10	Cardamine_griffithii	B
11	Cardamine_keysseri	B
12	Cardamine_lihengiana	B
13	Cardamine_lilacina	B
14	Cardamine_lyallii	B
15	Cardamine_majovskii	B
16	Cardamine_nipponica	B
17	Cardamine_occidentalis	B
18	Cardamine_palustris	B
19	Cardamine_papuana	B
20	Cardamine_pattersonii	B
21	Cardamine_pentaphyllos	B
22	Cardamine_plumieri	B
23	Cardamine_udicola	B
24	Cardamine_yezoensis	B
25	Cardamine_yunnanensis	B
26	Cardamine_dentata	AB
27	Cardamine_nymanii	B
28	Cardamine_crassifolia	B
29	Cardamine_rivularis	B
30	Cardamine_matthioli	B
31	Cardamine_penzesii	B
32	Cardamine_pratensis	AB
33	Cardamine_corymbosa	B
34	Cardamine_glacialis	B
35	Cardamine_trichocarpa	B
36	Cardamine_hirsuta	B
37	Cardamine_oligosperma	B
38	Cardamine_debilis	B
39	Cardamine_cf.	B
40	Cardamine_parviflora	B
41	Cardamine_fallax	B
42	Cardamine_paucijuga	B
43	Cardamine_flexuosa	B
44	Cardamine_longifructus	B
45	Cardamine_niigatensis	B
46	Cardamine_pectinata	B
47	Cardamine_amara	AB
48	Cardamine_bellidifolia	AB
49	Cardamine_blaisdellii	AB
50	Cardamine_chelidonia	B
51	Cardamine_conferta	B
52	Cardamine_digitata	AB
53	Cardamine_glandulosa	B
54	Cardamine_graeca	B
55	Cardamine_hyperborea	B
56	Cardamine_impatiens	AB
57	Cardamine_latifolia	B
58	Cardamine_microphylla	AB
59	Cardamine_pedata	B
60	Cardamine_pensylvanica	AB
61	Cardamine_prorepens	AB
62	Cardamine_purpurea	AB
63	Cardamine_sphenophylla	A
64	Cardamine_uliginosa	B
65	Cardamine_umbellata	AB
66	Cardamine_victoris	AB
67	Cardamine_africana	B
68	Cardamine_angulata	B
69	Cardamine_arisanensis	B
70	Cardamine_bonariensis	B
71	Cardamine_breweri	B
72	Cardamine_bulbosa	B
73	Cardamine_carnosa	B
74	Cardamine_clematitis	B
75	Cardamine_constancei	B
76	Cardamine_cordifolia	B
77	Cardamine_dentipetala	B
78	Cardamine_diphylla	B
79	Cardamine_douglassii	B
80	Cardamine_ecuadorensis	B
81	Cardamine_glauca	B
82	Cardamine_heptaphylla	B
83	Cardamine_waldsteinii	B
84	Cardamine_kitaibelii	B
85	Cardamine_laciniata	B
86	Cardamine_leucantha	B
87	Cardamine_longii	B
88	Cardamine_macrophylla	AB
89	Cardamine_maxima	B
90	Cardamine_microzyga	B
91	Cardamine_obliqua	B
92	Cardamine_ovata	B
93	Cardamine_quinquefolia	B
94	Cardamine_scutata	B
95	Cardamine_resedifolia	B
96	Cardamine_rhizomata	B
97	Cardamine_rockii	B
98	Cardamine_rotundifolia	B
99	Cardamine_rupicola	B
100	Cardamine_tanakae	B
101	Cardamine_tangutorum	B
102	Cardamine_tenella	B
103	Cardamine_torrentis	B
104	Cardamine_alpina	B
105	Cardamine_bipinnata	B
106	Cardamine_enneaphyllos	B
107	Cardamine_glanduligera	B
108	Cardamine_angustata	B
109	Cardamine_concatenata	B
110	Cardamine_nuttallii	B
111	Cardamine_californica	B
112	Cardamine_trifolia	B
113	Cardamine_tenuifolia	B
114	Cardamine_dissecta	B
