# Supplementary material for: Evolutionary history of the Arctic flora
Source: Nat Commun. 2023 Jul 18;14:4021. doi: 10.1038/s41467-023-39555-6 (PMC10354081; doi:10.1038/s41467-023-39555-6)
Supplement: Supplementary file 8 — Source Data [file 41467_2023_39555_MOESM8_ESM.zip › Source Data/Supplementary Figure 29-35/Carex/Carex.tre]

#NEXUS
Begin trees;
   Translate
1 Carex_appropinquata,
2 Carex_appressa,
3 Carex_incomitata,
4 Carex_seorsa,
5 Carex_exilis,
6 Carex_echinata,
7 Carex_wiegandii,
8 Carex_interior,
9 Carex_sterilis,
10 Carex_atlantica,
11 Carex_ruthii,
12 Carex_foetida,
13 Carex_davalliana,
14 Carex_parallela,
15 Carex_gynocrates,
16 Carex_dioica,
17 Carex_duriuscula,
18 Carex_stenophylla,
19 Carex_divisa,
20 Carex_paniculata,
21 Carex_balfourii,
22 Carex_iljinii,
23 Carex_arenaria,
24 Carex_pseudobrizoides,
25 Carex_brizoides,
26 Carex_praecox,
27 Carex_accrescens,
28 Carex_siccata,
29 Carex_disperma,
30 Carex_chordorrhiza,
31 Carex_pseudocuraica,
32 Carex_traiziscana,
33 Carex_praeceptorium,
34 Carex_lapponica,
35 Carex_arctiformis,
36 Carex_pseudololiacea,
37 Carex_bonanzensis,
38 Carex_loliacea,
39 Carex_marina,
40 Carex_nemurensis,
41 Carex_glareosa,
42 Carex_ursina,
43 Carex_diastena,
44 Carex_mackenziei,
45 Carex_lachenalii,
46 Carex_heleonastes,
47 Carex_trisperma,
48 Carex_brunnescens,
49 Carex_kreczetoviczii,
50 Carex_canescens,
51 Carex_tenuiflora,
52 Carex_furva,
53 Carex_laeviculmis,
54 Carex_illota,
55 Carex_arcta,
56 Carex_straminiformis,
57 Carex_egglestonii,
58 Carex_microptera,
59 Carex_lagunensis,
60 Carex_ebenea,
61 Carex_orizabae,
62 Carex_haydeniana,
63 Carex_arapahoensis,
64 Carex_peucophila,
65 Carex_wootonii,
66 Carex_multicostata,
67 Carex_specifica,
68 Carex_teneriformis,
69 Carex_integra,
70 Carex_fracta,
71 Carex_bohemica,
72 Carex_adusta,
73 Carex_xerantica,
74 Carex_petasata,
75 Carex_tahoensis,
76 Carex_leporinella,
77 Carex_athrostachya,
78 Carex_unilateralis,
79 Carex_sychnocephala,
80 Carex_cumulata,
81 Carex_cristatella,
82 Carex_bebbii,
83 Carex_crawfordii,
84 Carex_projecta,
85 Carex_opaca,
86 Carex_reniformis,
87 Carex_hyalina,
88 Carex_molestiformis,
89 Carex_brevior,
90 Carex_shinnersii,
91 Carex_festucacea,
92 Carex_silicea,
93 Carex_merritt_fernaldii,
94 Carex_normalis,
95 Carex_bicknellii,
96 Carex_oronensis,
97 Carex_muskingumensis,
98 Carex_tincta,
99 Carex_echinodes,
100 Carex_missouriensis,
101 Carex_tenera,
102 Carex_tetrastachya,
103 Carex_feta,
104 Carex_leporina,
105 Carex_ozarkana,
106 Carex_straminea,
107 Carex_hormathodes,
108 Carex_interjecta,
109 Carex_longii,
110 Carex_vexans,
111 Carex_alata,
112 Carex_albolutescens,
113 Carex_suberecta,
114 Carex_harfordii,
115 Carex_subbracteata,
116 Carex_gracilior,
117 Carex_macloviana,
118 Carex_abrupta,
119 Carex_stenoptila,
120 Carex_subfusca,
121 Carex_mariposana,
122 Carex_pachystachya,
123 Carex_foenea,
124 Carex_davyi,
125 Carex_preslii,
126 Carex_praticola,
127 Carex_proposita,
128 Carex_phaeocephala,
129 Carex_argyrantha,
130 Carex_maackii,
131 Carex_agrostoides,
132 Carex_diandra,
133 Carex_prairea,
134 Carex_cusickii,
135 Carex_pansa,
136 Carex_praegracilis,
137 Carex_simulata,
138 Carex_decomposita,
139 Carex_vernacula,
140 Carex_gayana,
141 Carex_perglobosa,
142 Carex_douglasii,
143 Carex_incurviformis,
144 Carex_maritima,
145 Carex_sanguinea,
146 Carex_ulobasis,
147 Carex_gifuensis,
148 Carex_richardsonii,
149 Carex_concinnoides,
150 Carex_blepharicarpa,
151 Carex_lancifolia,
152 Carex_oligocarya,
153 Carex_tristis,
154 Carex_fuliginosa,
155 Carex_stenocarpa,
156 Carex_atrofusca,
157 Carex_nivalis,
158 Carex_cruenta,
159 Carex_kitaibeliana,
160 Carex_mucronata,
161 Carex_macrolepis,
162 Carex_melanocarpa,
163 Carex_ericetorum,
164 Carex_grioletii,
165 Carex_austroalpina,
166 Carex_macrostachys,
167 Carex_caudata,
168 Carex_fimbriata,
169 Carex_firma,
170 Carex_bulgarica,
171 Carex_eburnea,
172 Carex_alba,
173 Carex_ussuriensis,
174 Carex_cardiolepis,
175 Carex_rhizina,
176 Carex_crebra,
177 Carex_laeta,
178 Carex_pediformis,
179 Carex_tapintzensis,
180 Carex_supina,
181 Carex_lehmannii,
182 Carex_parryana,
183 Carex_specuicola,
184 Carex_hallii,
185 Carex_idahoa,
186 Carex_aboriginum,
187 Carex_serratodens,
188 Carex_atrosquama,
189 Carex_raynoldsii,
190 Carex_caucasica,
191 Carex_infuscata,
192 Carex_nigerrima,
193 Carex_pseudobicolor,
194 Carex_parviflora,
195 Carex_chalciolepis,
196 Carex_nelsonii,
197 Carex_heteroneura,
198 Carex_pelocarpa,
199 Carex_nova,
200 Carex_bijiangensis,
201 Carex_bella,
202 Carex_gmelinii,
203 Carex_hancockiana,
204 Carex_albonigra,
205 Carex_aterrima,
206 Carex_melanocephala,
207 Carex_media,
208 Carex_norvegica,
209 Carex_stevenii,
210 Carex_atrata,
211 Carex_atratiformis,
212 Carex_helleri,
213 Carex_kansuensis,
214 Carex_praeclara,
215 Carex_melanantha,
216 Carex_sabulosa,
217 Carex_moorcroftii,
218 Carex_hartmanii,
219 Carex_buxbaumii,
220 Carex_holostoma,
221 Carex_adelostoma,
222 Carex_atropicta,
223 Carex_glacialis,
224 Carex_tricolor,
225 Carex_riloensis,
226 Carex_montana,
227 Carex_fritschii,
228 Carex_montis_everesti,
229 Carex_haematostoma,
230 Carex_borii,
231 Carex_nakaoana,
232 Carex_plectobasis,
233 Carex_petricosa,
234 Carex_koshewnikowii,
235 Carex_litvinovii,
236 Carex_turbinata,
237 Carex_leucodonta,
238 Carex_pensylvanica,
239 Carex_peckii,
240 Carex_serpenticola,
241 Carex_deflexa,
242 Carex_zikae,
243 Carex_brainerdii,
244 Carex_rossii,
245 Carex_globosa,
246 Carex_pityophila,
247 Carex_geophila,
248 Carex_nigromarginata,
249 Carex_albicans,
250 Carex_reznicekii,
251 Carex_novae_angliae,
252 Carex_tonsa,
253 Carex_umbellata,
254 Carex_floridana,
255 Carex_pilulifera,
256 Carex_tangulashanensis,
257 Carex_turkestanica,
258 Carex_liparocarpos,
259 Carex_fissuricola,
260 Carex_luzulifolia,
261 Carex_albida,
262 Carex_lemmonii,
263 Carex_quadriflora,
264 Carex_ornithopoda,
265 Carex_digitata,
266 Carex_pallidula,
267 Carex_aurea,
268 Carex_hassei,
269 Carex_bicolor,
270 Carex_garberi,
271 Carex_asturica,
272 Carex_californica,
273 Carex_polymorpha,
274 Carex_auriculata,
275 Carex_pilosa,
276 Carex_panicea,
277 Carex_vaginata,
278 Carex_filipes,
279 Carex_papulosa,
280 Carex_egena,
281 Carex_laxa,
282 Carex_brachycalama,
283 Carex_tetanica,
284 Carex_meadii,
285 Carex_livida,
286 Carex_klamathensis,
287 Carex_biltmoreana,
288 Carex_woodii,
289 Carex_olbiensis,
290 Carex_tomentosa,
291 Carex_raddei,
292 Carex_fedia,
293 Carex_glabrescens,
294 Carex_sheldonii,
295 Carex_laeviconica,
296 Carex_trichocarpa,
297 Carex_atherodes,
298 Carex_eriophylla,
299 Carex_hirta,
300 Carex_globularis,
301 Carex_acutiformis,
302 Carex_sartwelliana,
303 Carex_congdonii,
304 Carex_vestita,
305 Carex_heterostachya,
306 Carex_elliottii,
307 Carex_lasiocarpa,
308 Carex_pellita,
309 Carex_striata,
310 Carex_aematorrhyncha,
311 Carex_pumila,
312 Carex_songorica,
313 Carex_gotoi,
314 Carex_rugulosa,
315 Carex_hyalinolepis,
316 Carex_melanostachya,
317 Carex_lacustris,
318 Carex_houghtoniana,
319 Carex_halliana,
320 Carex_oligosperma,
321 Carex_hystericina,
322 Carex_thurberi,
323 Carex_pseudocyperus,
324 Carex_comosa,
325 Carex_antoniensis,
326 Carex_polysticha,
327 Carex_sphaerogyna,
328 Carex_bullata,
329 Carex_retrorsa,
330 Carex_schweinitzii,
331 Carex_membranacea,
332 Carex_rostrata,
333 Carex_rotundata,
334 Carex_utriculata,
335 Carex_tuckermanii,
336 Carex_vesicaria,
337 Carex_saxatilis,
338 Carex_exsiccata,
339 Carex_nakasimae,
340 Carex_baileyi,
341 Carex_lurida,
342 Carex_durangensis,
343 Carex_aperta,
344 Carex_haydenii,
345 Carex_madagascariensis,
346 Carex_suifunensis,
347 Carex_aequialta,
348 Carex_rhodesiaca,
349 Carex_inversonervosa,
350 Carex_nebraskensis,
351 Carex_endlichii,
352 Carex_barbarae,
353 Carex_crinita,
354 Carex_gynandra,
355 Carex_torta,
356 Carex_mitchelliana,
357 Carex_obnupta,
358 Carex_buekii,
359 Carex_panormitana,
360 Carex_appendiculata,
361 Carex_cespitosa,
362 Carex_trinervis,
363 Carex_nigra,
364 Carex_acuta,
365 Carex_kurdica,
366 Carex_eleusinoides,
367 Carex_humbertiana,
368 Carex_dacica,
369 Carex_micrantha,
370 Carex_bigelowii,
371 Carex_stricta,
372 Carex_azuayae,
373 Carex_ramenskii,
374 Carex_lyngbyei,
375 Carex_salina,
376 Carex_paleacea,
377 Carex_vacillans,
378 Carex_subspathacea,
379 Carex_aquatilis,
380 Carex_enneastachya,
381 Carex_andersonii,
382 Carex_decidua,
383 Carex_darwinii,
384 Carex_randalpina,
385 Carex_angustata,
386 Carex_nudata,
387 Carex_senta,
388 Carex_schottii,
389 Carex_interrupta,
390 Carex_emoryi,
391 Carex_curatorum,
392 Carex_scirpoidea,
393 Carex_limosa,
394 Carex_pluriflora,
395 Carex_rariflora,
396 Carex_augustinowiczii,
397 Carex_macrochaeta,
398 Carex_mertensii,
399 Carex_barrattii,
400 Carex_podocarpa,
401 Carex_microchaeta,
402 Carex_spectabilis,
403 Carex_magellanica,
404 Carex_ivanoviae,
405 Carex_pedunculata,
406 Carex_obtusata,
407 Carex_krausei,
408 Carex_capillaris,
409 Carex_delicata,
410 Carex_ledebouriana,
411 Carex_williamsii,
412 Carex_cryptolepis,
413 Carex_viridula,
414 Carex_derelicta,
415 Carex_sagei,
416 Carex_larensis,
417 Carex_demissa,
418 Carex_flava,
419 Carex_lutea,
420 Carex_viridistellata,
421 Carex_monotropa,
422 Carex_frigida,
423 Carex_meyeriana,
424 Carex_stylosa,
425 Carex_camptoglochin,
426 Carex_peregrina,
427 Carex_pulicaris,
428 Carex_anthoxanthea,
429 Carex_circinata,
430 Carex_nigricans,
431 Carex_micropoda,
432 Carex_pyrenaica,
433 Carex_pauciflora,
434 Carex_curticeps,
435 Carex_cercostachys,
436 Carex_vaginosa,
437 Carex_neesii,
438 Carex_vidua,
439 Carex_myosuroides,
440 Carex_sargentiana,
441 Carex_borealipolaris,
442 Carex_buthanensis,
443 Carex_littledalei,
444 Carex_ovoidispica,
445 Carex_macroprophylla,
446 Carex_deasyi,
447 Carex_bistaminata,
448 Carex_esenbeckii,
449 Carex_microglochin,
450 Carex_nardina,
451 Carex_filifolia,
452 Carex_leptalea,
453 Carex_oreophila,
454 Carex_capitata,
455 Carex_monostachya,
456 Carex_runssoroensis,
457 Carex_rupestris,
458 Carex_pseudolaxa,
459 Carex_parva,
460 Carex_alatauensis,
461 Carex_simpliciuscula,
462 Carex_filispica,
463 Carex_uncinoides
		;
tree con_tree = (((((((((1:9.035782733288393,(2:3.635397870724674,3:3.635397870724674)1.0000:5.400384862563719)1.0000:5.968754728791545,(((4:3.4934834270015855,5:3.4934834270015855)0.9861:1.3081937194146818,(6:3.08674675032605,(((7:0.9163363249166139,8:0.9163363249166139)1.0000:0.8294144166027309,9:1.7457507415193447)0.3679:0.3422478223254757,(10:0.599160649353685,11:0.599160649353685)1.0000:1.4888379144911355)1.0000:0.9987481864812295)0.9907:1.7149303960902174)1.0000:5.154728448471623,12:9.95640559488789)0.9317:5.048131867192048)0.8185:2.313920416961274,(((((((13:0.16672672743323602,14:0.16672672743323602)1.0000:4.201334770855809,(15:3.4991091095229194,16:3.4991091095229194)0.4694:0.8689523887661252)1.0000:6.292653901395582,(17:6.62283835569081,18:6.62283835569081)1.0000:4.0378770439938165)0.9572:1.5634449737009106,19:12.224160373385537)0.7227:1.445245865963141,20:13.669406239348678)0.6193:0.6809238428062194,(((21:2.526013572693543,22:2.526013572693543)1.0000:9.369138777775724,(((23:2.6991518096788383,24:2.6991518096788383)0.9998:1.6654236352396268,25:4.364575444918465)0.9646:1.3166592321628983,26:5.681234677081363)1.0000:6.213917673387904)0.8921:1.6953350748039,(27:6.2392768965950935,28:6.2392768965950935)1.0000:7.351210528678074)1.0000:0.7598426568817302)0.5015:1.0528862173181146,((29:11.389208185923081,(30:5.853508287140841,31:5.853508287140841)1.0000:5.535699898782241)0.7088:2.1058923560314398,((((32:3.4859871884221434,(33:2.0497928491534907,(34:1.004759893405712,35:1.004759893405712)0.9998:1.0450329557477787)1.0000:1.4361943392686527)1.0000:3.23481712630754,(36:5.164998038260215,37:5.164998038260215)0.3249:1.5558062764694682)0.9938:3.0735637666021915,((((38:1.1775493627869196,39:1.1775493627869196)1.0000:4.6217372902844644,(((40:3.6620405127499893,(((41:1.4249920654656165,42:1.4249920654656165)1.0000:1.2553831894492724,43:2.680375254914889)0.1000:0.44133475660915167,(44:2.259726150932522,45:2.259726150932522)0.9118:0.8619838605915184)0.6475:0.5403305012259487)0.8874:0.6207228538649971,46:4.2827633666149865)0.9982:0.7829605884253397,47:5.065723955040326)0.9984:0.7335626980310579)0.9701:1.1998483462099188,((48:1.2101726679167797,49:1.2101726679167797)1.0000:5.103102083653425,(50:3.745915125718824,51:3.745915125718824)1.0000:2.567359625851381)0.3288:0.6858602477110978)1.0000:1.2972967073076376,52:8.29643170658894)0.9995:1.4979363747429346)1.0000:2.026107976671689,(53:6.26421210281989,(54:3.88111394015786,55:3.88111394015786)0.9818:2.38309816266203)1.0000:5.556263955183674)0.8964:1.6746244839509572)0.9168:1.908115757518491)0.8539:1.9152415795681996)0.8134:0.9648006616700684,((((((56:4.135877423202906,((((57:1.8916750847493233,((58:1.0574680267228125,((59:0.6371493213547765,60:0.6371493213547765)0.2875:0.20693382399192473,61:0.8440831453467013)0.2369:0.21338488137611122)0.9905:0.4245750434818909,(62:0.9296386556622735,63:0.9296386556622735)0.5827:0.5524044145424298)0.8052:0.40963201454461995)0.9991:1.076533919778889,(64:2.6113678763675736,65:2.6113678763675736)0.3316:0.35684112816063873)1.0000:0.7352712084199275,66:3.70348021294814)0.1636:0.19714883819814233,67:3.9006290511462822)0.1688:0.23524837205662408)0.9992:1.0025896097569245,68:5.138467032959831)0.1451:0.42574396178874707,(69:1.4757626846887923,70:1.4757626846887923)0.9725:4.0884483100597855)0.9995:2.3195091766815565,((71:7.027531328656508,(((72:5.478759813273051,((73:1.9526758772789492,(74:1.3468107391552522,75:1.3468107391552522)0.9014:0.605865138123697)1.0000:2.731700108431305,(76:3.757037863813082,((77:0.7972859187809291,78:0.7972859187809291)1.0000:1.978748526882626,79:2.776034445663555)0.9832:0.9810034181495269)0.9358:0.9273381218971721)0.9311:0.7943838275627968)0.7086:0.5830981092521696,(((((80:1.4955845412241295,((81:0.5733181556591092,(82:0.4017340907857303,83:0.4017340907857303)0.2438:0.17158406487337885)0.2493:0.2763534908418279,84:0.8496716465009371)0.9964:0.6459128947231925)0.9997:1.4788819164725275,((85:2.5241103869781867,((86:1.6004490872307144,(87:1.1743589083138133,(88:0.8136015148869404,89:0.8136015148869404)0.8819:0.36075739342687285)0.6934:0.42609017891690115)0.9799:0.5734008460922126,90:2.173849933322927)0.1687:0.3502604536552596)0.0443:0.08993406892229316,((((91:0.8009410007185025,(92:0.4982458935496865,93:0.4982458935496865)0.1660:0.302695107168816)0.1360:0.5239083207231445,(94:0.8175222760865672,95:0.8175222760865672)0.9437:0.5073270453550798)0.0607:0.25139202722511556,(96:0.91749721366849,97:0.91749721366849)0.0489:0.6587441349982726)0.2625:0.6119113207942561,(((98:1.2054815579103746,99:1.2054815579103746)0.5642:0.33423193153062414,100:1.5397134894409987)0.0300:0.18368468192181098,101:1.7233981713628097)0.1081:0.464754498098209)0.1087:0.42589178643946113)0.1678:0.3604220017961772)0.7212:0.5769902855607825,102:3.5514567432574395)0.9693:0.7983662135206409,(103:3.7010974779290535,104:3.7010974779290535)0.6238:0.6487254788490269)0.9999:0.7815068594507721,((105:2.6170042695680387,((106:0.7448993665619739,107:0.7448993665619739)0.9870:0.8893234467216189,108:1.6342228132835928)0.9561:0.9827814562844459)0.9901:1.468908279365575,(((109:0.8379329379611917,110:0.8379329379611917)0.4987:0.8318496223087664,111:1.669782560269958)0.8950:0.9101907354868004,(112:1.696919603244325,113:1.696919603244325)0.9974:0.8830536925124335)1.0000:1.5059392531768552)0.9866:1.0454172672952389)0.9969:0.930528106296368)0.5114:0.5812705249669214,((114:4.2661234715074094,(115:2.411288181064627,116:2.411288181064627)0.8824:1.8548352904427823)0.8649:1.3113757753225634,((117:3.2767400928096784,((118:2.007467854196584,119:2.007467854196584)0.9422:0.9696125817080734,(120:2.098203928572069,121:2.098203928572069)1.0000:0.8788765073325884)0.2808:0.29965965690502117)0.9519:0.7707202880743758,122:4.047460380884054)0.9753:1.5300388659459188)0.7713:1.065629200662169)0.9195:0.38440288116436605)0.0538:0.21191588508197867,(123:6.1180343557016315,((124:4.195621794817363,((125:2.070045671227426,126:2.070045671227426)1.0000:1.43930368633578,(127:0.7720137965622271,128:0.7720137965622271)1.0000:2.737335561000979)0.8523:0.6862724372541571)0.9300:0.9274205717435109,129:5.123042366560874)0.9158:0.9949919891407575)0.2386:1.1214128580368552)0.6897:0.6442729576916477)1.0000:4.1833242157053405,130:12.067044387135475)1.0000:4.7513412925883785,131:16.818385679723853)1.0000:1.4648728609874269)0.5501:1.0345249045007563,((((((132:2.1787917533860295,133:2.1787917533860295)1.0000:2.049381902631609,134:4.228173656017638)1.0000:3.3041711335442017,(135:2.005009152436024,136:2.005009152436024)1.0000:5.527335637125816)0.9972:2.2764684787458407,137:9.80881326830768)0.9845:1.8815450407779153,138:11.690358309085596)0.9978:2.5689698713057965,(139:9.735267414480106,140:9.735267414480106)0.9996:4.524060765911287)0.9994:5.058455264820644)0.7320:0.8737027466511762,(141:7.110099048939681,142:7.110099048939681)1.0000:13.081387142923532)0.9338:1.9095998095539812,(143:3.4385269566132166,144:3.4385269566132166)1.0000:18.662559044803977)1.0000:11.791685454903615,(145:26.270185607112364,(((((((146:0.30802393266660744,147:0.30802393266660744)1.0000:12.836240057215523,(148:6.4169816064225955,149:6.4169816064225955)0.9999:6.727282383459535)0.9633:6.214754902810483,((150:12.128278980570574,151:12.128278980570574)0.9159:6.752468575405683,((((152:12.876089697809697,(153:4.818907218011759,(154:3.006492333608655,155:3.006492333608655)0.9440:1.812414884403104)1.0000:8.057182479797937)0.2423:1.4728496418454604,(156:7.348131826909402,(157:5.849241844355767,158:5.849241844355767)0.0781:1.498889982553635)1.0000:7.000807512745755)0.7627:2.754080361779632,(((159:9.843322245717594,(160:6.269116459294452,161:6.269116459294452)1.0000:3.5742057864231427)0.9901:2.433734914464061,(162:1.7816180138339064,163:1.7816180138339064)1.0000:10.49543914634775)0.6466:2.1498819197406434,(((164:6.525861814933137,(165:1.6596863495854706,(166:1.1113209652664437,167:1.1113209652664437)0.5255:0.5483653843190268)1.0000:4.866175465347666)1.0000:2.803977334486561,168:9.329839149419698)1.0000:3.4665225620945996,(169:4.825663847497118,170:4.825663847497118)1.0000:7.970697864017179)0.5903:1.6305773684080016)0.9987:2.67608062151249)0.4061:0.9178822829986828,((((171:1.6336343484161908,172:1.6336343484161908)0.9107:1.5515366109940167,173:3.1851709594102076)1.0000:10.097023057807814,(((174:4.3349172878109385,175:4.3349172878109385)0.5680:1.5272639431454778,((176:2.097915374711416,177:2.097915374711416)0.9109:1.2808776568590083,(178:0.8885455304995347,179:0.8885455304995347)1.0000:2.4902475010708898)0.8876:2.483388199385992)0.3199:0.6819882158348989,180:6.544169446791315)0.8604:6.738024570426706)0.8257:3.860170213222343,(((((181:7.923567451884878,((((((182:1.5774216474229306,(183:0.8212153694745226,184:0.8212153694745226)0.2158:0.756206277948408)1.0000:2.059927701263586,185:3.6373493486865165)0.9951:1.0924243920481196,(186:3.0779112885137465,187:3.0779112885137465)1.0000:1.6518624522208896)1.0000:1.7701770066703446,(((188:4.35709246046078,189:4.35709246046078)0.0536:0.7419645716397234,(((190:2.663204169535497,(191:1.540660492695423,192:1.540660492695423)0.9235:1.122543676840074)0.9998:1.5254145297458166,193:4.188618699281314)0.8328:0.6206424740055496,194:4.809261173286863)0.7251:0.28979585881364045)0.0681:0.9987080682062945,((195:3.4659432993492665,(((196:1.6334766503431588,197:1.6334766503431588)0.6389:0.6700109183776988,198:2.3034875687208576)0.5949:0.5880133540226815,199:2.891500922743539)0.1454:0.5744423766057274)0.5037:1.5123516954360383,(200:3.8886009814001525,201:3.8886009814001525)0.0460:1.0896940133851523)0.0374:1.1194701055214935)0.1678:0.4021856470981824)0.7239:0.4743206115887517,((202:4.419465755845522,203:4.419465755845522)1.0000:1.7681599151555716,((204:2.1680522880186146,205:2.1680522880186146)0.7790:3.006486881122285,(206:4.70251710622453,((207:2.9712550287959516,(208:1.1454771348424373,209:1.1454771348424373)1.0000:1.8257778939535143)0.6228:0.7349728460204403,(210:2.2461291389120674,211:2.2461291389120674)0.9937:1.4600987359043245)0.9994:0.996289231408138)0.1684:0.47202206291636983)0.9207:1.0130865018601938)0.7093:0.7866456879926389)0.1799:0.22841155536590918,212:7.202682914359642)0.7856:0.7208845375252366)0.2157:0.26830560571361417,(213:6.177380254521076,(214:4.9816805810596705,(215:4.046532283628579,(216:2.1737389752087104,217:2.1737389752087104)0.9987:1.872793308419869)0.5728:0.9351482974310912)0.9810:1.1956996734614052)0.9392:2.0144928030774167)0.9992:1.5605617813921455,((218:1.6864427581955823,219:1.6864427581955823)0.9936:1.3060667694628236,(220:1.3969704744130311,221:1.3969704744130311)0.6596:1.5955390532453748)1.0000:6.759925311332232)1.0000:2.947520820180088,222:12.699955659170726)1.0000:4.000101938084242,(((223:10.393510680991078,(((224:0.26742549329764387,225:0.26742549329764387)0.9484:0.541501365311639,226:0.8089268586092828)1.0000:3.8293154139909404,227:4.638242272600223)0.9998:5.7552684083908545)0.9987:4.864615917214216,(((228:6.631105036021033,(229:4.989965573198198,(230:3.7913937817474803,((231:1.8862272214191158,232:1.8862272214191158)0.9791:1.2045904754562144,233:3.0908176968753303)0.4136:0.7005760848721501)0.8298:1.1985717914507177)0.9700:1.641139462822835)1.0000:3.0333670706048395,(234:5.934117916745542,235:5.934117916745542)1.0000:3.7303541898803303)1.0000:3.6922644170645214,((((236:2.048747705376833,237:2.048747705376833)0.8552:2.5077471031164578,((238:1.5872381031366416,239:1.5872381031366416)0.6464:2.229429948941835,((240:2.8190409382932486,(((241:0.9370762459464856,(242:0.27530220016016926,243:0.27530220016016926)0.9998:0.6617740457863164)0.8871:0.42793015311035276,244:1.3650063990568384)0.2995:0.30010968310080344,245:1.6651160821576418)0.9997:1.1539248561356068)0.5494:0.6126728530224455,(246:1.8604895631756975,247:1.8604895631756975)0.8827:1.5712242281399966)0.0919:0.3849542607627825)0.4805:0.7398267564148142)0.4501:1.457214286294466,(248:5.373721259687567,(((249:1.1761891944883622,250:1.1761891944883622)0.2288:1.872549092250214,(251:2.337014304544631,(252:1.1634626872125722,253:1.1634626872125722)0.9955:1.173551617332059)0.8632:0.711723982193945)0.2837:0.8417100420049941,254:3.8904483287435703)0.3600:1.483272930943997)0.1478:0.6399878351001895)1.0000:3.4052965506169386,255:9.419005645404695)1.0000:3.9377308782856986)1.0000:1.9013900745149002)0.5388:0.6444243656535278,(256:10.190342350860014,(257:3.6143093449341634,258:3.6143093449341634)1.0000:6.576033005925851)1.0000:5.712208612998808)0.7860:0.7975066333961465)0.7222:0.442306633185396)0.6923:0.8785377539931076)0.6135:0.8598455715427846)0.1959:0.47827133671635735)0.6669:1.0246734747413129,((259:6.718518521635993,(260:2.2739966163018437,(261:1.7503610395557914,262:1.7503610395557914)0.8810:0.5236355767460523)1.0000:4.444521905334149)1.0000:11.130897676686025,(263:5.074430238614738,((264:1.2095684079604965,265:1.2095684079604965)0.5165:0.5803205343815563,266:1.7898889423420528)1.0000:3.2845412962726854)1.0000:12.77498595970728)0.8430:2.5342761691119087)0.1652:0.723787559392683,((((267:0.44628137507578813,268:0.44628137507578813)0.6503:0.6759127676379144,(269:0.22956459651465622,270:0.22956459651465622)1.0000:0.8926295461990463)1.0000:15.24522912408019,((271:12.338999033818492,(272:1.7589600229799913,273:1.7589600229799913)1.0000:10.580039010838501)0.9437:3.4643580549335233,((274:3.540970996884788,275:3.540970996884788)1.0000:8.538419015789756,((276:8.070453818512714,(277:4.175906957205001,278:4.175906957205001)1.0000:3.894546861307713)0.9139:2.287923174615944,(((279:0.2543282044200197,280:0.2543282044200197)1.0000:5.224724999905185,281:5.479053204325204)1.0000:3.913109904122024,((((282:0.5029829433186279,(283:0.1547126462536923,284:0.1547126462536923)0.6185:0.3482702970649356)0.6495:0.926434736434885,(285:0.8539155985564264,286:0.8539155985564264)0.3071:0.5755020811970866)1.0000:2.5911547127109174,(287:1.110361729241447,288:1.110361729241447)1.0000:2.9102106632229834)1.0000:4.210982673634852,289:8.231555066099283)0.8913:1.1606080423479455)0.3245:0.9662138846814301)0.9963:1.721013019545886)0.9996:3.7239670760774715)1.0000:0.5640661780418768)0.9739:1.7555173577695307,290:18.122940624563423)0.6781:2.9845393022631868)0.8100:2.5436112038199568,(((((((291:10.545222273552817,(292:7.378810581591274,(((293:3.083565486280172,(294:1.7174340402738508,(295:1.034751752764258,296:1.034751752764258)0.9080:0.6826822875095928)1.0000:1.366131446006321)0.8686:0.755744665432573,(297:2.1451336797746734,298:2.1451336797746734)0.9929:1.6941764719380714)0.9684:2.193123905744706,299:6.032434057457451)0.4395:1.3463765241338237)0.9961:3.1664116919615424)1.0000:5.502937468390964,300:16.04815974194378)0.5913:1.0502356378033149,((((301:8.025253374128706,(302:3.8061611268837545,303:3.8061611268837545)0.9997:4.2190922472449515)0.1368:1.2297462708888425,304:9.254999645017548)0.4611:3.6619970117599507,305:12.9169966567775)0.9994:3.6113195183197675,(306:12.299158391639779,(((((((307:1.4313627758423308,308:1.4313627758423308)0.9736:1.1862894718105643,309:2.617652247652895)0.8661:1.918572905882744,310:4.536225153535639)0.6557:2.7091874712308126,(311:4.870739083143867,(312:2.7144829734412212,313:2.7144829734412212)0.9983:2.156256109702646)1.0000:2.3746735416225846)0.2352:0.92820983309079,((314:3.3393428208491898,315:3.3393428208491898)0.9987:2.5952916201076235,(316:4.37772232726843,317:4.37772232726843)0.9582:1.5569121136883837)0.9622:2.2389880169004286)1.0000:1.420642711551892,(318:6.3954037314756285,(319:4.023399677556146,320:4.023399677556146)0.9519:2.3720040539194827)0.6135:3.1988614379335054)0.0723:1.222682366705989,((((((321:2.427040012874542,322:2.427040012874542)0.5813:0.7779200092607148,((323:0.6764464827557788,324:0.6764464827557788)0.8557:0.5402480115049926,325:1.2166944942607714)1.0000:1.9882655278744856)0.4000:0.38811080653983865,(326:2.2681393873091977,327:2.2681393873091977)1.0000:1.324931441365898)1.0000:1.0009458161324503,328:4.594016644807546)0.9979:1.4620038446997405,329:6.056020489507286)0.9979:1.3291120802524397,(((330:3.152494051187798,((331:1.1844109985496054,332:1.1844109985496054)0.7191:0.8915311130757892,(333:1.0173808431178983,334:1.0173808431178983)0.4579:1.0585612685074963)0.4406:1.0765519395624032)0.9957:1.4087461438432136,(335:3.5836430085584645,((336:1.678927394109465,337:1.678927394109465)0.6166:1.1558412756051055,(338:2.33651994344277,339:2.33651994344277)0.1652:0.4982487262718003)0.9212:0.7488743388438941)0.9979:0.977597186472547)1.0000:1.4247425892099486,((340:0.15100906033872974,341:0.15100906033872974)1.0000:1.349288552337363,342:1.5002976126760927)1.0000:4.485685171564867)0.6985:1.399149785518766)0.6824:3.4318149663553967)0.6971:1.4822108555246558)0.9999:4.229157783457488)1.0000:0.5700792046498293)0.9962:1.781299841735244,(((343:0.9729286047260501,344:0.9729286047260501)1.0000:15.630919409116686,((345:10.355603059053237,((346:4.938675048025878,347:4.938675048025878)0.5565:1.4770147206721944,(348:1.1131599463959958,349:1.1131599463959958)1.0000:5.302529822302077)1.0000:3.9399132903551646)1.0000:4.691442282855,(((350:3.4422372715776888,351:3.4422372715776888)1.0000:6.597946979747952,352:10.040184251325641)0.3633:1.99602482585113,((353:3.182536228289379,((354:1.8548417514184017,355:1.8548417514184017)0.0574:0.47757805344134496,356:2.3324198048597466)0.2703:0.8501164234296326)1.0000:5.747016207447402,(357:7.632151906113883,((((358:3.2115207215257584,(359:2.6253458905396805,(((360:0.09419582645263347,361:0.09419582645263347)0.4562:0.2630251724476018,(362:0.10259532935443261,363:0.10259532935443261)0.3694:0.2546256695458027)0.7463:0.6463184651244624,(364:0.4366727900641152,365:0.4366727900641152)0.4900:0.5668666739605825)1.0000:1.6218064265149827)0.4200:0.5861748309860779)0.9726:1.6628970592264452,(366:3.9444139551725783,(367:2.6954848849087156,368:2.6954848849087156)0.7765:1.2489290702638627)0.6053:0.9300038255796252)0.5854:1.0927890772816937,(369:4.283682020431431,(370:0.6174513016771144,371:0.6174513016771144)1.0000:3.666230718754317)0.4596:1.6835248376024659)0.4487:0.9949562083352141,(((((372:2.749834774968697,(((373:0.29432279464977285,374:0.29432279464977285)1.0000:1.4268747606682055,(375:0.621436392398941,(376:0.3158974466031239,377:0.3158974466031239)0.5260:0.3055389457958171)0.9870:1.0997611629190374)0.8401:0.38201529065339557,(378:0.28584989117162607,379:0.28584989117162607)0.9863:1.8173629547997479)0.9215:0.6466219289973232)0.9686:0.7709519061098646,380:3.5207866810785617)0.9970:0.7510439009008181,(381:0.7130427152499834,382:0.7130427152499834)1.0000:3.5587878667293964)0.9814:0.7426665249456619,(383:1.1363914587032298,384:1.1363914587032298)0.9544:3.878105648221812)0.8656:0.7788131046808289,(385:4.883708067345882,((386:0.6762755258205431,(387:0.18120996113025,388:0.18120996113025)0.7138:0.49506556469029306)1.0000:3.2212168617424943,(389:2.117760003758697,390:2.117760003758697)1.0000:1.7797323838043404)0.9313:0.9862156797828447)0.8847:0.9096021442599884)0.9981:1.1688528547632409)0.6311:0.6699888397447715)0.8732:1.297400529622898)0.9993:3.10665664143999)0.9996:3.0108362647314664)0.9834:1.5568026719344985)1.0000:0.44378328003656975,((391:3.8745290224440225,392:3.8745290224440225)1.0000:9.912886005628494,(((393:4.392847468863941,(394:0.7127849938602182,395:0.7127849938602182)1.0000:3.680062475003723)0.8562:6.1648266756612,(((396:5.74228432953128,(397:2.617538403428007,398:2.617538403428007)1.0000:3.124745926103273)0.2419:1.992981268895626,(399:5.662300548923877,400:5.662300548923877)0.1302:2.072965049503029)0.4691:1.1958900587176444,(401:2.073933882357551,402:2.073933882357551)1.0000:6.857221774787)0.8414:1.62651848738059)0.3414:1.0041758294211718,403:11.561849973946313)0.3964:2.2255650541262035)0.9851:3.2602162658067897)0.9887:1.8320639276030342)0.9809:1.4958995787283165,404:20.375594800210656)0.4871:1.0495289717369758,405:21.425123771947632)0.8966:1.6797386040007822,((406:17.895321066141882,(((407:0.13070041183010517,408:0.13070041183010517)1.0000:2.256933818296993,(409:1.222521383562782,410:1.222521383562782)0.9957:1.1651128465643161)1.0000:6.002321148531003,411:8.389955378658101)1.0000:9.505365687483781)0.4197:2.988500019084732,((((((412:1.1492273532462463,((413:0.2458143382503053,414:0.2458143382503053)0.9828:0.3925577198362227,415:0.638372058086528)0.8881:0.5108552951597183)0.9646:1.0742078517460065,(416:1.4878907586655146,417:1.4878907586655146)0.6868:0.7355444463267382)0.9659:1.1954095637010198,418:3.4188447686932726)0.9647:1.761604963813408,(419:2.832335386976119,420:2.832335386976119)1.0000:2.3481143455305613)0.9961:2.4142883764814513,421:7.594738108988132)1.0000:8.849976625383537,422:16.44471473437167)0.8137:4.439106350854946)0.7137:2.2210412907218)0.2367:0.5462287546981521)1.0000:0.4208164387293678,(423:7.788828328474807,424:7.788828328474807)1.0000:16.283079240901127)0.9560:2.1982780377364293)1.0000:7.622585849208445)0.8964:2.0180031050513705,((425:21.695211122943874,(426:8.04462447543277,427:8.04462447543277)1.0000:13.650586647511105)1.0000:9.288279501661187,(((((428:5.607005074085656,429:5.607005074085656)1.0000:7.594970081917964,(((430:1.4152596714229517,431:1.4152596714229517)0.8797:1.9150848577027375,432:3.3303445291256892)1.0000:7.1631146370020815,433:10.49345916612777)0.8648:2.708515989875849)0.9940:4.630290787407823,434:17.832265943411443)0.9097:3.3381367456526903,(((((435:1.8445593120364379,436:1.8445593120364379)0.9418:1.3604753216418501,437:3.205034633678288)0.8626:2.3958267922921976,438:5.600861425970486)0.9999:4.413414637596041,(((439:3.4349510749465537,(440:1.9538919638435246,441:1.9538919638435246)1.0000:1.4810591111030291)1.0000:2.7682785273336634,((442:3.6522770676958274,443:3.6522770676958274)0.4718:1.5561700398942016,(444:3.9042478443087774,(445:1.8865710408484944,446:1.8865710408484944)0.9792:2.017676803460283)0.7004:1.3041992632812516)0.6983:0.9947824946901882)0.7952:1.531928943743715,447:7.735158546023932)0.8250:2.279117517542595)0.4905:1.553225927786066,448:11.567501991352593)1.0000:9.60290069771154)0.8005:4.0414475560819625,((((449:14.942290063105602,((450:1.9600194195305818,451:1.9600194195305818)1.0000:10.538004425503868,452:12.49802384503445)0.6857:2.444266218071153)0.8996:2.989228372416239,((453:7.168921854009277,(454:5.979180387561019,(455:2.775572843510524,456:2.775572843510524)1.0000:3.203607544050495)0.8211:1.1897414664482575)1.0000:7.3586747332680105,457:14.527596587277287)0.9894:3.403921848244554)0.8921:2.561675437828203,(458:18.481706957690896,(459:15.330220607827485,(460:8.159540994887195,(461:5.360887720768126,462:5.360887720768126)0.9967:2.7986532741190686)1.0000:7.17067961294029)0.9950:3.1514863498634114)0.3398:2.011486915659148)0.3178:1.094139574914081,463:21.587333448264125)0.9101:3.62451679688197)1.0000:5.771640379458965)0.9973:4.927283936767118)1.0000:17.4201350895341351.0000;
End;
