# Supplementary material for: Evolutionary history of the Arctic flora
Source: Nat Commun. 2023 Jul 18;14:4021. doi: 10.1038/s41467-023-39555-6 (PMC10354081; doi:10.1038/s41467-023-39555-6)
Supplement: Supplementary file 8 — Source Data [file 41467_2023_39555_MOESM8_ESM.zip › Source Data/Supplementary Figure 29-35/Carex/Carex.trees]

#NEXUS
Begin trees;
   Translate
1 Carex_appropinquata,
2 Carex_appressa,
3 Carex_incomitata,
4 Carex_seorsa,
5 Carex_exilis,
6 Carex_echinata,
7 Carex_wiegandii,
8 Carex_interior,
9 Carex_sterilis,
10 Carex_atlantica,
11 Carex_ruthii,
12 Carex_foetida,
13 Carex_davalliana,
14 Carex_parallela,
15 Carex_gynocrates,
16 Carex_dioica,
17 Carex_duriuscula,
18 Carex_stenophylla,
19 Carex_divisa,
20 Carex_paniculata,
21 Carex_balfourii,
22 Carex_iljinii,
23 Carex_arenaria,
24 Carex_pseudobrizoides,
25 Carex_brizoides,
26 Carex_praecox,
27 Carex_accrescens,
28 Carex_siccata,
29 Carex_disperma,
30 Carex_chordorrhiza,
31 Carex_pseudocuraica,
32 Carex_traiziscana,
33 Carex_praeceptorium,
34 Carex_lapponica,
35 Carex_arctiformis,
36 Carex_pseudololiacea,
37 Carex_bonanzensis,
38 Carex_loliacea,
39 Carex_marina,
40 Carex_nemurensis,
41 Carex_glareosa,
42 Carex_ursina,
43 Carex_diastena,
44 Carex_mackenziei,
45 Carex_lachenalii,
46 Carex_heleonastes,
47 Carex_trisperma,
48 Carex_brunnescens,
49 Carex_kreczetoviczii,
50 Carex_canescens,
51 Carex_tenuiflora,
52 Carex_furva,
53 Carex_laeviculmis,
54 Carex_illota,
55 Carex_arcta,
56 Carex_straminiformis,
57 Carex_egglestonii,
58 Carex_microptera,
59 Carex_lagunensis,
60 Carex_ebenea,
61 Carex_orizabae,
62 Carex_haydeniana,
63 Carex_arapahoensis,
64 Carex_peucophila,
65 Carex_wootonii,
66 Carex_multicostata,
67 Carex_specifica,
68 Carex_teneriformis,
69 Carex_integra,
70 Carex_fracta,
71 Carex_bohemica,
72 Carex_adusta,
73 Carex_xerantica,
74 Carex_petasata,
75 Carex_tahoensis,
76 Carex_leporinella,
77 Carex_athrostachya,
78 Carex_unilateralis,
79 Carex_sychnocephala,
80 Carex_cumulata,
81 Carex_cristatella,
82 Carex_bebbii,
83 Carex_crawfordii,
84 Carex_projecta,
85 Carex_opaca,
86 Carex_reniformis,
87 Carex_hyalina,
88 Carex_molestiformis,
89 Carex_brevior,
90 Carex_shinnersii,
91 Carex_festucacea,
92 Carex_silicea,
93 Carex_merritt_fernaldii,
94 Carex_normalis,
95 Carex_bicknellii,
96 Carex_oronensis,
97 Carex_muskingumensis,
98 Carex_tincta,
99 Carex_echinodes,
100 Carex_missouriensis,
101 Carex_tenera,
102 Carex_tetrastachya,
103 Carex_feta,
104 Carex_leporina,
105 Carex_ozarkana,
106 Carex_straminea,
107 Carex_hormathodes,
108 Carex_interjecta,
109 Carex_longii,
110 Carex_vexans,
111 Carex_alata,
112 Carex_albolutescens,
113 Carex_suberecta,
114 Carex_harfordii,
115 Carex_subbracteata,
116 Carex_gracilior,
117 Carex_macloviana,
118 Carex_abrupta,
119 Carex_stenoptila,
120 Carex_subfusca,
121 Carex_mariposana,
122 Carex_pachystachya,
123 Carex_foenea,
124 Carex_davyi,
125 Carex_preslii,
126 Carex_praticola,
127 Carex_proposita,
128 Carex_phaeocephala,
129 Carex_argyrantha,
130 Carex_maackii,
131 Carex_agrostoides,
132 Carex_diandra,
133 Carex_prairea,
134 Carex_cusickii,
135 Carex_pansa,
136 Carex_praegracilis,
137 Carex_simulata,
138 Carex_decomposita,
139 Carex_vernacula,
140 Carex_gayana,
141 Carex_perglobosa,
142 Carex_douglasii,
143 Carex_incurviformis,
144 Carex_maritima,
145 Carex_sanguinea,
146 Carex_ulobasis,
147 Carex_gifuensis,
148 Carex_richardsonii,
149 Carex_concinnoides,
150 Carex_blepharicarpa,
151 Carex_lancifolia,
152 Carex_oligocarya,
153 Carex_tristis,
154 Carex_fuliginosa,
155 Carex_stenocarpa,
156 Carex_atrofusca,
157 Carex_nivalis,
158 Carex_cruenta,
159 Carex_kitaibeliana,
160 Carex_mucronata,
161 Carex_macrolepis,
162 Carex_melanocarpa,
163 Carex_ericetorum,
164 Carex_grioletii,
165 Carex_austroalpina,
166 Carex_macrostachys,
167 Carex_caudata,
168 Carex_fimbriata,
169 Carex_firma,
170 Carex_bulgarica,
171 Carex_eburnea,
172 Carex_alba,
173 Carex_ussuriensis,
174 Carex_cardiolepis,
175 Carex_rhizina,
176 Carex_crebra,
177 Carex_laeta,
178 Carex_pediformis,
179 Carex_tapintzensis,
180 Carex_supina,
181 Carex_lehmannii,
182 Carex_parryana,
183 Carex_specuicola,
184 Carex_hallii,
185 Carex_idahoa,
186 Carex_aboriginum,
187 Carex_serratodens,
188 Carex_atrosquama,
189 Carex_raynoldsii,
190 Carex_caucasica,
191 Carex_infuscata,
192 Carex_nigerrima,
193 Carex_pseudobicolor,
194 Carex_parviflora,
195 Carex_chalciolepis,
196 Carex_nelsonii,
197 Carex_heteroneura,
198 Carex_pelocarpa,
199 Carex_nova,
200 Carex_bijiangensis,
201 Carex_bella,
202 Carex_gmelinii,
203 Carex_hancockiana,
204 Carex_albonigra,
205 Carex_aterrima,
206 Carex_melanocephala,
207 Carex_media,
208 Carex_norvegica,
209 Carex_stevenii,
210 Carex_atrata,
211 Carex_atratiformis,
212 Carex_helleri,
213 Carex_kansuensis,
214 Carex_praeclara,
215 Carex_melanantha,
216 Carex_sabulosa,
217 Carex_moorcroftii,
218 Carex_hartmanii,
219 Carex_buxbaumii,
220 Carex_holostoma,
221 Carex_adelostoma,
222 Carex_atropicta,
223 Carex_glacialis,
224 Carex_tricolor,
225 Carex_riloensis,
226 Carex_montana,
227 Carex_fritschii,
228 Carex_montis_everesti,
229 Carex_haematostoma,
230 Carex_borii,
231 Carex_nakaoana,
232 Carex_plectobasis,
233 Carex_petricosa,
234 Carex_koshewnikowii,
235 Carex_litvinovii,
236 Carex_turbinata,
237 Carex_leucodonta,
238 Carex_pensylvanica,
239 Carex_peckii,
240 Carex_serpenticola,
241 Carex_deflexa,
242 Carex_zikae,
243 Carex_brainerdii,
244 Carex_rossii,
245 Carex_globosa,
246 Carex_pityophila,
247 Carex_geophila,
248 Carex_nigromarginata,
249 Carex_albicans,
250 Carex_reznicekii,
251 Carex_novae_angliae,
252 Carex_tonsa,
253 Carex_umbellata,
254 Carex_floridana,
255 Carex_pilulifera,
256 Carex_tangulashanensis,
257 Carex_turkestanica,
258 Carex_liparocarpos,
259 Carex_fissuricola,
260 Carex_luzulifolia,
261 Carex_albida,
262 Carex_lemmonii,
263 Carex_quadriflora,
264 Carex_ornithopoda,
265 Carex_digitata,
266 Carex_pallidula,
267 Carex_aurea,
268 Carex_hassei,
269 Carex_bicolor,
270 Carex_garberi,
271 Carex_asturica,
272 Carex_californica,
273 Carex_polymorpha,
274 Carex_auriculata,
275 Carex_pilosa,
276 Carex_panicea,
277 Carex_vaginata,
278 Carex_filipes,
279 Carex_papulosa,
280 Carex_egena,
281 Carex_laxa,
282 Carex_brachycalama,
283 Carex_tetanica,
284 Carex_meadii,
285 Carex_livida,
286 Carex_klamathensis,
287 Carex_biltmoreana,
288 Carex_woodii,
289 Carex_olbiensis,
290 Carex_tomentosa,
291 Carex_raddei,
292 Carex_fedia,
293 Carex_glabrescens,
294 Carex_sheldonii,
295 Carex_laeviconica,
296 Carex_trichocarpa,
297 Carex_atherodes,
298 Carex_eriophylla,
299 Carex_hirta,
300 Carex_globularis,
301 Carex_acutiformis,
302 Carex_sartwelliana,
303 Carex_congdonii,
304 Carex_vestita,
305 Carex_heterostachya,
306 Carex_elliottii,
307 Carex_lasiocarpa,
308 Carex_pellita,
309 Carex_striata,
310 Carex_aematorrhyncha,
311 Carex_pumila,
312 Carex_songorica,
313 Carex_gotoi,
314 Carex_rugulosa,
315 Carex_hyalinolepis,
316 Carex_melanostachya,
317 Carex_lacustris,
318 Carex_houghtoniana,
319 Carex_halliana,
320 Carex_oligosperma,
321 Carex_hystericina,
322 Carex_thurberi,
323 Carex_pseudocyperus,
324 Carex_comosa,
325 Carex_antoniensis,
326 Carex_polysticha,
327 Carex_sphaerogyna,
328 Carex_bullata,
329 Carex_retrorsa,
330 Carex_schweinitzii,
331 Carex_membranacea,
332 Carex_rostrata,
333 Carex_rotundata,
334 Carex_utriculata,
335 Carex_tuckermanii,
336 Carex_vesicaria,
337 Carex_saxatilis,
338 Carex_exsiccata,
339 Carex_nakasimae,
340 Carex_baileyi,
341 Carex_lurida,
342 Carex_durangensis,
343 Carex_aperta,
344 Carex_haydenii,
345 Carex_madagascariensis,
346 Carex_suifunensis,
347 Carex_aequialta,
348 Carex_rhodesiaca,
349 Carex_inversonervosa,
350 Carex_nebraskensis,
351 Carex_endlichii,
352 Carex_barbarae,
353 Carex_crinita,
354 Carex_gynandra,
355 Carex_torta,
356 Carex_mitchelliana,
357 Carex_obnupta,
358 Carex_buekii,
359 Carex_panormitana,
360 Carex_appendiculata,
361 Carex_cespitosa,
362 Carex_trinervis,
363 Carex_nigra,
364 Carex_acuta,
365 Carex_kurdica,
366 Carex_eleusinoides,
367 Carex_humbertiana,
368 Carex_dacica,
369 Carex_micrantha,
370 Carex_bigelowii,
371 Carex_stricta,
372 Carex_azuayae,
373 Carex_ramenskii,
374 Carex_lyngbyei,
375 Carex_salina,
376 Carex_paleacea,
377 Carex_vacillans,
378 Carex_subspathacea,
379 Carex_aquatilis,
380 Carex_enneastachya,
381 Carex_andersonii,
382 Carex_decidua,
383 Carex_darwinii,
384 Carex_randalpina,
385 Carex_angustata,
386 Carex_nudata,
387 Carex_senta,
388 Carex_schottii,
389 Carex_interrupta,
390 Carex_emoryi,
391 Carex_curatorum,
392 Carex_scirpoidea,
393 Carex_limosa,
394 Carex_pluriflora,
395 Carex_rariflora,
396 Carex_augustinowiczii,
397 Carex_macrochaeta,
398 Carex_mertensii,
399 Carex_barrattii,
400 Carex_podocarpa,
401 Carex_microchaeta,
402 Carex_spectabilis,
403 Carex_magellanica,
404 Carex_ivanoviae,
405 Carex_pedunculata,
406 Carex_obtusata,
407 Carex_krausei,
408 Carex_capillaris,
409 Carex_delicata,
410 Carex_ledebouriana,
411 Carex_williamsii,
412 Carex_cryptolepis,
413 Carex_viridula,
414 Carex_derelicta,
415 Carex_sagei,
416 Carex_larensis,
417 Carex_demissa,
418 Carex_flava,
419 Carex_lutea,
420 Carex_viridistellata,
421 Carex_monotropa,
422 Carex_frigida,
423 Carex_meyeriana,
424 Carex_stylosa,
425 Carex_camptoglochin,
426 Carex_peregrina,
427 Carex_pulicaris,
428 Carex_anthoxanthea,
429 Carex_circinata,
430 Carex_nigricans,
431 Carex_micropoda,
432 Carex_pyrenaica,
433 Carex_pauciflora,
434 Carex_curticeps,
435 Carex_cercostachys,
436 Carex_vaginosa,
437 Carex_neesii,
438 Carex_vidua,
439 Carex_myosuroides,
440 Carex_sargentiana,
441 Carex_borealipolaris,
442 Carex_buthanensis,
443 Carex_littledalei,
444 Carex_ovoidispica,
445 Carex_macroprophylla,
446 Carex_deasyi,
447 Carex_bistaminata,
448 Carex_esenbeckii,
449 Carex_microglochin,
450 Carex_nardina,
451 Carex_filifolia,
452 Carex_leptalea,
453 Carex_oreophila,
454 Carex_capitata,
455 Carex_monostachya,
456 Carex_runssoroensis,
457 Carex_rupestris,
458 Carex_pseudolaxa,
459 Carex_parva,
460 Carex_alatauensis,
461 Carex_simpliciuscula,
462 Carex_filispica,
463 Carex_uncinoides
		;
tree new_tree1 = (((((((((1:9.035782733288393,(2:3.635397870724674,3:3.635397870724674):5.400384862563719):5.968754728791545,(((4:3.4934834270015855,5:3.4934834270015855):1.3081937194146818,(6:3.08674675032605,(((7:0.9163363249166139,8:0.9163363249166139):0.8294144166027309,9:1.7457507415193447):0.3422478223254757,(10:0.599160649353685,11:0.599160649353685):1.4888379144911355):0.9987481864812295):1.7149303960902174):5.154728448471623,12:9.95640559488789):5.048131867192048):2.313920416961274,(((((((13:0.16672672743323602,14:0.16672672743323602):4.201334770855809,(15:3.4991091095229194,16:3.4991091095229194):0.8689523887661252):6.292653901395582,(17:6.62283835569081,18:6.62283835569081):4.0378770439938165):1.5634449737009106,19:12.224160373385537):1.445245865963141,20:13.669406239348678):0.6809238428062194,(((21:2.526013572693543,22:2.526013572693543):9.369138777775724,(((23:2.6991518096788383,24:2.6991518096788383):1.6654236352396268,25:4.364575444918465):1.3166592321628983,26:5.681234677081363):6.213917673387904):1.6953350748039,(27:6.2392768965950935,28:6.2392768965950935):7.351210528678074):0.7598426568817302):1.0528862173181146,((29:11.389208185923081,(30:5.853508287140841,31:5.853508287140841):5.535699898782241):2.1058923560314398,((((32:3.4859871884221434,(33:2.0497928491534907,(34:1.004759893405712,35:1.004759893405712):1.0450329557477787):1.4361943392686527):3.23481712630754,(36:5.164998038260215,37:5.164998038260215):1.5558062764694682):3.0735637666021915,((((38:1.1775493627869196,39:1.1775493627869196):4.6217372902844644,(((40:3.6620405127499893,(((41:1.4249920654656165,42:1.4249920654656165):1.2553831894492724,43:2.680375254914889):0.44133475660915167,(44:2.259726150932522,45:2.259726150932522):0.8619838605915184):0.5403305012259487):0.6207228538649971,46:4.2827633666149865):0.7829605884253397,47:5.065723955040326):0.7335626980310579):1.1998483462099188,((48:1.2101726679167797,49:1.2101726679167797):5.103102083653425,(50:3.745915125718824,51:3.745915125718824):2.567359625851381):0.6858602477110978):1.2972967073076376,52:8.29643170658894):1.4979363747429346):2.026107976671689,(53:6.26421210281989,(54:3.88111394015786,55:3.88111394015786):2.38309816266203):5.556263955183674):1.6746244839509572):1.908115757518491):1.9152415795681996):0.9648006616700684,((((((56:4.135877423202906,((((57:1.8916750847493233,((58:1.0574680267228125,((59:0.6371493213547765,60:0.6371493213547765):0.20693382399192473,61:0.8440831453467013):0.21338488137611122):0.4245750434818909,(62:0.9296386556622735,63:0.9296386556622735):0.5524044145424298):0.40963201454461995):1.076533919778889,(64:2.6113678763675736,65:2.6113678763675736):0.35684112816063873):0.7352712084199275,66:3.70348021294814):0.19714883819814233,67:3.9006290511462822):0.23524837205662408):1.0025896097569245,68:5.138467032959831):0.42574396178874707,(69:1.4757626846887923,70:1.4757626846887923):4.0884483100597855):2.3195091766815565,((71:7.027531328656508,(((72:5.478759813273051,((73:1.9526758772789492,(74:1.3468107391552522,75:1.3468107391552522):0.605865138123697):2.731700108431305,(76:3.757037863813082,((77:0.7972859187809291,78:0.7972859187809291):1.978748526882626,79:2.776034445663555):0.9810034181495269):0.9273381218971721):0.7943838275627968):0.5830981092521696,(((((80:1.4955845412241295,((81:0.5733181556591092,(82:0.4017340907857303,83:0.4017340907857303):0.17158406487337885):0.2763534908418279,84:0.8496716465009371):0.6459128947231925):1.4788819164725275,((85:2.5241103869781867,((86:1.6004490872307144,(87:1.1743589083138133,(88:0.8136015148869404,89:0.8136015148869404):0.36075739342687285):0.42609017891690115):0.5734008460922126,90:2.173849933322927):0.3502604536552596):0.08993406892229316,((((91:0.8009410007185025,(92:0.4982458935496865,93:0.4982458935496865):0.302695107168816):0.5239083207231445,(94:0.8175222760865672,95:0.8175222760865672):0.5073270453550798):0.25139202722511556,(96:0.91749721366849,97:0.91749721366849):0.6587441349982726):0.6119113207942561,(((98:1.2054815579103746,99:1.2054815579103746):0.33423193153062414,100:1.5397134894409987):0.18368468192181098,101:1.7233981713628097):0.464754498098209):0.42589178643946113):0.3604220017961772):0.5769902855607825,102:3.5514567432574395):0.7983662135206409,(103:3.7010974779290535,104:3.7010974779290535):0.6487254788490269):0.7815068594507721,((105:2.6170042695680387,((106:0.7448993665619739,107:0.7448993665619739):0.8893234467216189,108:1.6342228132835928):0.9827814562844459):1.468908279365575,(((109:0.8379329379611917,110:0.8379329379611917):0.8318496223087664,111:1.669782560269958):0.9101907354868004,(112:1.696919603244325,113:1.696919603244325):0.8830536925124335):1.5059392531768552):1.0454172672952389):0.930528106296368):0.5812705249669214,((114:4.2661234715074094,(115:2.411288181064627,116:2.411288181064627):1.8548352904427823):1.3113757753225634,((117:3.2767400928096784,((118:2.007467854196584,119:2.007467854196584):0.9696125817080734,(120:2.098203928572069,121:2.098203928572069):0.8788765073325884):0.29965965690502117):0.7707202880743758,122:4.047460380884054):1.5300388659459188):1.065629200662169):0.38440288116436605):0.21191588508197867,(123:6.1180343557016315,((124:4.195621794817363,((125:2.070045671227426,126:2.070045671227426):1.43930368633578,(127:0.7720137965622271,128:0.7720137965622271):2.737335561000979):0.6862724372541571):0.9274205717435109,129:5.123042366560874):0.9949919891407575):1.1214128580368552):0.6442729576916477):4.1833242157053405,130:12.067044387135475):4.7513412925883785,131:16.818385679723853):1.4648728609874269):1.0345249045007563,((((((132:2.1787917533860295,133:2.1787917533860295):2.049381902631609,134:4.228173656017638):3.3041711335442017,(135:2.005009152436024,136:2.005009152436024):5.527335637125816):2.2764684787458407,137:9.80881326830768):1.8815450407779153,138:11.690358309085596):2.5689698713057965,(139:9.735267414480106,140:9.735267414480106):4.524060765911287):5.058455264820644):0.8737027466511762,(141:7.110099048939681,142:7.110099048939681):13.081387142923532):1.9095998095539812,(143:3.4385269566132166,144:3.4385269566132166):18.662559044803977):11.791685454903615,(145:26.270185607112364,(((((((146:0.30802393266660744,147:0.30802393266660744):12.836240057215523,(148:6.4169816064225955,149:6.4169816064225955):6.727282383459535):6.214754902810483,((150:12.128278980570574,151:12.128278980570574):6.752468575405683,((((152:12.876089697809697,(153:4.818907218011759,(154:3.006492333608655,155:3.006492333608655):1.812414884403104):8.057182479797937):1.4728496418454604,(156:7.348131826909402,(157:5.849241844355767,158:5.849241844355767):1.498889982553635):7.000807512745755):2.754080361779632,(((159:9.843322245717594,(160:6.269116459294452,161:6.269116459294452):3.5742057864231427):2.433734914464061,(162:1.7816180138339064,163:1.7816180138339064):10.49543914634775):2.1498819197406434,(((164:6.525861814933137,(165:1.6596863495854706,(166:1.1113209652664437,167:1.1113209652664437):0.5483653843190268):4.866175465347666):2.803977334486561,168:9.329839149419698):3.4665225620945996,(169:4.825663847497118,170:4.825663847497118):7.970697864017179):1.6305773684080016):2.67608062151249):0.9178822829986828,((((171:1.6336343484161908,172:1.6336343484161908):1.5515366109940167,173:3.1851709594102076):10.097023057807814,(((174:4.3349172878109385,175:4.3349172878109385):1.5272639431454778,((176:2.097915374711416,177:2.097915374711416):1.2808776568590083,(178:0.8885455304995347,179:0.8885455304995347):2.4902475010708898):2.483388199385992):0.6819882158348989,180:6.544169446791315):6.738024570426706):3.860170213222343,(((((181:7.923567451884878,((((((182:1.5774216474229306,(183:0.8212153694745226,184:0.8212153694745226):0.756206277948408):2.059927701263586,185:3.6373493486865165):1.0924243920481196,(186:3.0779112885137465,187:3.0779112885137465):1.6518624522208896):1.7701770066703446,(((188:4.35709246046078,189:4.35709246046078):0.7419645716397234,(((190:2.663204169535497,(191:1.540660492695423,192:1.540660492695423):1.122543676840074):1.5254145297458166,193:4.188618699281314):0.6206424740055496,194:4.809261173286863):0.28979585881364045):0.9987080682062945,((195:3.4659432993492665,(((196:1.6334766503431588,197:1.6334766503431588):0.6700109183776988,198:2.3034875687208576):0.5880133540226815,199:2.891500922743539):0.5744423766057274):1.5123516954360383,(200:3.8886009814001525,201:3.8886009814001525):1.0896940133851523):1.1194701055214935):0.4021856470981824):0.4743206115887517,((202:4.419465755845522,203:4.419465755845522):1.7681599151555716,((204:2.1680522880186146,205:2.1680522880186146):3.006486881122285,(206:4.70251710622453,((207:2.9712550287959516,(208:1.1454771348424373,209:1.1454771348424373):1.8257778939535143):0.7349728460204403,(210:2.2461291389120674,211:2.2461291389120674):1.4600987359043245):0.996289231408138):0.47202206291636983):1.0130865018601938):0.7866456879926389):0.22841155536590918,212:7.202682914359642):0.7208845375252366):0.26830560571361417,(213:6.177380254521076,(214:4.9816805810596705,(215:4.046532283628579,(216:2.1737389752087104,217:2.1737389752087104):1.872793308419869):0.9351482974310912):1.1956996734614052):2.0144928030774167):1.5605617813921455,((218:1.6864427581955823,219:1.6864427581955823):1.3060667694628236,(220:1.3969704744130311,221:1.3969704744130311):1.5955390532453748):6.759925311332232):2.947520820180088,222:12.699955659170726):4.000101938084242,(((223:10.393510680991078,(((224:0.26742549329764387,225:0.26742549329764387):0.541501365311639,226:0.8089268586092828):3.8293154139909404,227:4.638242272600223):5.7552684083908545):4.864615917214216,(((228:6.631105036021033,(229:4.989965573198198,(230:3.7913937817474803,((231:1.8862272214191158,232:1.8862272214191158):1.2045904754562144,233:3.0908176968753303):0.7005760848721501):1.1985717914507177):1.641139462822835):3.0333670706048395,(234:5.934117916745542,235:5.934117916745542):3.7303541898803303):3.6922644170645214,((((236:2.048747705376833,237:2.048747705376833):2.5077471031164578,((238:1.5872381031366416,239:1.5872381031366416):2.229429948941835,((240:2.8190409382932486,(((241:0.9370762459464856,(242:0.27530220016016926,243:0.27530220016016926):0.6617740457863164):0.42793015311035276,244:1.3650063990568384):0.30010968310080344,245:1.6651160821576418):1.1539248561356068):0.6126728530224455,(246:1.8604895631756975,247:1.8604895631756975):1.5712242281399966):0.3849542607627825):0.7398267564148142):1.457214286294466,(248:5.373721259687567,(((249:1.1761891944883622,250:1.1761891944883622):1.872549092250214,(251:2.337014304544631,(252:1.1634626872125722,253:1.1634626872125722):1.173551617332059):0.711723982193945):0.8417100420049941,254:3.8904483287435703):1.483272930943997):0.6399878351001895):3.4052965506169386,255:9.419005645404695):3.9377308782856986):1.9013900745149002):0.6444243656535278,(256:10.190342350860014,(257:3.6143093449341634,258:3.6143093449341634):6.576033005925851):5.712208612998808):0.7975066333961465):0.442306633185396):0.8785377539931076):0.8598455715427846):0.47827133671635735):1.0246734747413129,((259:6.718518521635993,(260:2.2739966163018437,(261:1.7503610395557914,262:1.7503610395557914):0.5236355767460523):4.444521905334149):11.130897676686025,(263:5.074430238614738,((264:1.2095684079604965,265:1.2095684079604965):0.5803205343815563,266:1.7898889423420528):3.2845412962726854):12.77498595970728):2.5342761691119087):0.723787559392683,((((267:0.44628137507578813,268:0.44628137507578813):0.6759127676379144,(269:0.22956459651465622,270:0.22956459651465622):0.8926295461990463):15.24522912408019,((271:12.338999033818492,(272:1.7589600229799913,273:1.7589600229799913):10.580039010838501):3.4643580549335233,((274:3.540970996884788,275:3.540970996884788):8.538419015789756,((276:8.070453818512714,(277:4.175906957205001,278:4.175906957205001):3.894546861307713):2.287923174615944,(((279:0.2543282044200197,280:0.2543282044200197):5.224724999905185,281:5.479053204325204):3.913109904122024,((((282:0.5029829433186279,(283:0.1547126462536923,284:0.1547126462536923):0.3482702970649356):0.926434736434885,(285:0.8539155985564264,286:0.8539155985564264):0.5755020811970866):2.5911547127109174,(287:1.110361729241447,288:1.110361729241447):2.9102106632229834):4.210982673634852,289:8.231555066099283):1.1606080423479455):0.9662138846814301):1.721013019545886):3.7239670760774715):0.5640661780418768):1.7555173577695307,290:18.122940624563423):2.9845393022631868):2.5436112038199568,(((((((291:10.545222273552817,(292:7.378810581591274,(((293:3.083565486280172,(294:1.7174340402738508,(295:1.034751752764258,296:1.034751752764258):0.6826822875095928):1.366131446006321):0.755744665432573,(297:2.1451336797746734,298:2.1451336797746734):1.6941764719380714):2.193123905744706,299:6.032434057457451):1.3463765241338237):3.1664116919615424):5.502937468390964,300:16.04815974194378):1.0502356378033149,((((301:8.025253374128706,(302:3.8061611268837545,303:3.8061611268837545):4.2190922472449515):1.2297462708888425,304:9.254999645017548):3.6619970117599507,305:12.9169966567775):3.6113195183197675,(306:12.299158391639779,(((((((307:1.4313627758423308,308:1.4313627758423308):1.1862894718105643,309:2.617652247652895):1.918572905882744,310:4.536225153535639):2.7091874712308126,(311:4.870739083143867,(312:2.7144829734412212,313:2.7144829734412212):2.156256109702646):2.3746735416225846):0.92820983309079,((314:3.3393428208491898,315:3.3393428208491898):2.5952916201076235,(316:4.37772232726843,317:4.37772232726843):1.5569121136883837):2.2389880169004286):1.420642711551892,(318:6.3954037314756285,(319:4.023399677556146,320:4.023399677556146):2.3720040539194827):3.1988614379335054):1.222682366705989,((((((321:2.427040012874542,322:2.427040012874542):0.7779200092607148,((323:0.6764464827557788,324:0.6764464827557788):0.5402480115049926,325:1.2166944942607714):1.9882655278744856):0.38811080653983865,(326:2.2681393873091977,327:2.2681393873091977):1.324931441365898):1.0009458161324503,328:4.594016644807546):1.4620038446997405,329:6.056020489507286):1.3291120802524397,(((330:3.152494051187798,((331:1.1844109985496054,332:1.1844109985496054):0.8915311130757892,(333:1.0173808431178983,334:1.0173808431178983):1.0585612685074963):1.0765519395624032):1.4087461438432136,(335:3.5836430085584645,((336:1.678927394109465,337:1.678927394109465):1.1558412756051055,(338:2.33651994344277,339:2.33651994344277):0.4982487262718003):0.7488743388438941):0.977597186472547):1.4247425892099486,((340:0.15100906033872974,341:0.15100906033872974):1.349288552337363,342:1.5002976126760927):4.485685171564867):1.399149785518766):3.4318149663553967):1.4822108555246558):4.229157783457488):0.5700792046498293):1.781299841735244,(((343:0.9729286047260501,344:0.9729286047260501):15.630919409116686,((345:10.355603059053237,((346:4.938675048025878,347:4.938675048025878):1.4770147206721944,(348:1.1131599463959958,349:1.1131599463959958):5.302529822302077):3.9399132903551646):4.691442282855,(((350:3.4422372715776888,351:3.4422372715776888):6.597946979747952,352:10.040184251325641):1.99602482585113,((353:3.182536228289379,((354:1.8548417514184017,355:1.8548417514184017):0.47757805344134496,356:2.3324198048597466):0.8501164234296326):5.747016207447402,(357:7.632151906113883,((((358:3.2115207215257584,(359:2.6253458905396805,(((360:0.09419582645263347,361:0.09419582645263347):0.2630251724476018,(362:0.10259532935443261,363:0.10259532935443261):0.2546256695458027):0.6463184651244624,(364:0.4366727900641152,365:0.4366727900641152):0.5668666739605825):1.6218064265149827):0.5861748309860779):1.6628970592264452,(366:3.9444139551725783,(367:2.6954848849087156,368:2.6954848849087156):1.2489290702638627):0.9300038255796252):1.0927890772816937,(369:4.283682020431431,(370:0.6174513016771144,371:0.6174513016771144):3.666230718754317):1.6835248376024659):0.9949562083352141,(((((372:2.749834774968697,(((373:0.29432279464977285,374:0.29432279464977285):1.4268747606682055,(375:0.621436392398941,(376:0.3158974466031239,377:0.3158974466031239):0.3055389457958171):1.0997611629190374):0.38201529065339557,(378:0.28584989117162607,379:0.28584989117162607):1.8173629547997479):0.6466219289973232):0.7709519061098646,380:3.5207866810785617):0.7510439009008181,(381:0.7130427152499834,382:0.7130427152499834):3.5587878667293964):0.7426665249456619,(383:1.1363914587032298,384:1.1363914587032298):3.878105648221812):0.7788131046808289,(385:4.883708067345882,((386:0.6762755258205431,(387:0.18120996113025,388:0.18120996113025):0.49506556469029306):3.2212168617424943,(389:2.117760003758697,390:2.117760003758697):1.7797323838043404):0.9862156797828447):0.9096021442599884):1.1688528547632409):0.6699888397447715):1.297400529622898):3.10665664143999):3.0108362647314664):1.5568026719344985):0.44378328003656975,((391:3.8745290224440225,392:3.8745290224440225):9.912886005628494,(((393:4.392847468863941,(394:0.7127849938602182,395:0.7127849938602182):3.680062475003723):6.1648266756612,(((396:5.74228432953128,(397:2.617538403428007,398:2.617538403428007):3.124745926103273):1.992981268895626,(399:5.662300548923877,400:5.662300548923877):2.072965049503029):1.1958900587176444,(401:2.073933882357551,402:2.073933882357551):6.857221774787):1.62651848738059):1.0041758294211718,403:11.561849973946313):2.2255650541262035):3.2602162658067897):1.8320639276030342):1.4958995787283165,404:20.375594800210656):1.0495289717369758,405:21.425123771947632):1.6797386040007822,((406:17.895321066141882,(((407:0.13070041183010517,408:0.13070041183010517):2.256933818296993,(409:1.222521383562782,410:1.222521383562782):1.1651128465643161):6.002321148531003,411:8.389955378658101):9.505365687483781):2.988500019084732,((((((412:1.1492273532462463,((413:0.2458143382503053,414:0.2458143382503053):0.3925577198362227,415:0.638372058086528):0.5108552951597183):1.0742078517460065,(416:1.4878907586655146,417:1.4878907586655146):0.7355444463267382):1.1954095637010198,418:3.4188447686932726):1.761604963813408,(419:2.832335386976119,420:2.832335386976119):2.3481143455305613):2.4142883764814513,421:7.594738108988132):8.849976625383537,422:16.44471473437167):4.439106350854946):2.2210412907218):0.5462287546981521):0.4208164387293678,(423:7.788828328474807,424:7.788828328474807):16.283079240901127):2.1982780377364293):7.622585849208445):2.0180031050513705,((425:21.695211122943874,(426:8.04462447543277,427:8.04462447543277):13.650586647511105):9.288279501661187,(((((428:5.607005074085656,429:5.607005074085656):7.594970081917964,(((430:1.4152596714229517,431:1.4152596714229517):1.9150848577027375,432:3.3303445291256892):7.1631146370020815,433:10.49345916612777):2.708515989875849):4.630290787407823,434:17.832265943411443):3.3381367456526903,(((((435:1.8445593120364379,436:1.8445593120364379):1.3604753216418501,437:3.205034633678288):2.3958267922921976,438:5.600861425970486):4.413414637596041,(((439:3.4349510749465537,(440:1.9538919638435246,441:1.9538919638435246):1.4810591111030291):2.7682785273336634,((442:3.6522770676958274,443:3.6522770676958274):1.5561700398942016,(444:3.9042478443087774,(445:1.8865710408484944,446:1.8865710408484944):2.017676803460283):1.3041992632812516):0.9947824946901882):1.531928943743715,447:7.735158546023932):2.279117517542595):1.553225927786066,448:11.567501991352593):9.60290069771154):4.0414475560819625,((((449:14.942290063105602,((450:1.9600194195305818,451:1.9600194195305818):10.538004425503868,452:12.49802384503445):2.444266218071153):2.989228372416239,((453:7.168921854009277,(454:5.979180387561019,(455:2.775572843510524,456:2.775572843510524):3.203607544050495):1.1897414664482575):7.3586747332680105,457:14.527596587277287):3.403921848244554):2.561675437828203,(458:18.481706957690896,(459:15.330220607827485,(460:8.159540994887195,(461:5.360887720768126,462:5.360887720768126):2.7986532741190686):7.17067961294029):3.1514863498634114):2.011486915659148):1.094139574914081,463:21.587333448264125):3.62451679688197):5.771640379458965):4.927283936767118):17.420135089534135;
End;
