# Supplementary material for: Evolutionary history of the Arctic flora
Source: Nat Commun. 2023 Jul 18;14:4021. doi: 10.1038/s41467-023-39555-6 (PMC10354081; doi:10.1038/s41467-023-39555-6)
Supplement: Supplementary file 8 — Source Data [file 41467_2023_39555_MOESM8_ESM.zip › Source Data/Supplementary Figure 29-35/Carex/Carex_dis.csv]

ID	Name	State
5	Carex_appropinquata	B
6	Carex_appressa	B
7	Carex_incomitata	B
8	Carex_seorsa	B
9	Carex_exilis	B
10	Carex_echinata	AB
11	Carex_wiegandii	B
12	Carex_interior	AB
13	Carex_sterilis	AB
14	Carex_atlantica	B
15	Carex_ruthii	B
16	Carex_foetida	B
17	Carex_davalliana	B
18	Carex_parallela	AB
19	Carex_gynocrates	AB
20	Carex_dioica	AB
21	Carex_duriuscula	AB
22	Carex_stenophylla	B
23	Carex_divisa	B
24	Carex_paniculata	B
25	Carex_balfourii	B
26	Carex_iljinii	B
27	Carex_arenaria	B
28	Carex_pseudobrizoides	B
29	Carex_brizoides	B
30	Carex_praecox	AB
31	Carex_accrescens	AB
32	Carex_siccata	B
33	Carex_disperma	AB
34	Carex_chordorrhiza	AB
35	Carex_pseudocuraica	AB
36	Carex_traiziscana	B
37	Carex_praeceptorium	B
38	Carex_lapponica	AB
39	Carex_arctiformis	B
40	Carex_pseudololiacea	B
41	Carex_bonanzensis	AB
42	Carex_loliacea	AB
43	Carex_marina	AB
44	Carex_nemurensis	B
45	Carex_glareosa	AB
46	Carex_ursina	A
47	Carex_diastena	B
48	Carex_mackenziei	AB
49	Carex_lachenalii	AB
50	Carex_heleonastes	AB
51	Carex_trisperma	AB
52	Carex_brunnescens	AB
53	Carex_kreczetoviczii	AB
54	Carex_canescens	AB
55	Carex_tenuiflora	AB
56	Carex_furva	B
57	Carex_laeviculmis	B
58	Carex_illota	B
59	Carex_arcta	AB
60	Carex_straminiformis	B
61	Carex_egglestonii	B
62	Carex_microptera	B
63	Carex_lagunensis	B
64	Carex_ebenea	B
65	Carex_orizabae	B
66	Carex_haydeniana	B
67	Carex_arapahoensis	B
68	Carex_peucophila	B
69	Carex_wootonii	B
70	Carex_multicostata	B
71	Carex_specifica	B
72	Carex_teneriformis	B
73	Carex_integra	B
74	Carex_fracta	B
75	Carex_bohemica	B
76	Carex_adusta	B
77	Carex_xerantica	B
78	Carex_petasata	B
79	Carex_tahoensis	B
80	Carex_leporinella	B
81	Carex_athrostachya	B
82	Carex_unilateralis	B
83	Carex_sychnocephala	B
84	Carex_cumulata	B
85	Carex_cristatella	B
86	Carex_bebbii	B
87	Carex_crawfordii	B
88	Carex_projecta	B
89	Carex_opaca	B
90	Carex_reniformis	B
91	Carex_hyalina	B
92	Carex_molestiformis	B
93	Carex_brevior	B
94	Carex_shinnersii	B
95	Carex_festucacea	B
96	Carex_silicea	B
97	Carex_merritt_fernaldii	B
98	Carex_normalis	B
99	Carex_bicknellii	B
100	Carex_oronensis	B
101	Carex_muskingumensis	B
102	Carex_tincta	B
103	Carex_echinodes	B
104	Carex_missouriensis	B
105	Carex_tenera	B
106	Carex_tetrastachya	B
107	Carex_feta	B
108	Carex_leporina	B
109	Carex_ozarkana	B
110	Carex_straminea	B
111	Carex_hormathodes	B
112	Carex_interjecta	B
113	Carex_longii	B
114	Carex_vexans	B
115	Carex_alata	B
116	Carex_albolutescens	B
117	Carex_suberecta	B
118	Carex_harfordii	B
119	Carex_subbracteata	B
120	Carex_gracilior	B
121	Carex_macloviana	AB
122	Carex_abrupta	B
123	Carex_stenoptila	B
124	Carex_subfusca	B
125	Carex_mariposana	B
126	Carex_pachystachya	AB
127	Carex_foenea	AB
128	Carex_davyi	B
129	Carex_preslii	B
130	Carex_praticola	AB
131	Carex_proposita	B
132	Carex_phaeocephala	B
133	Carex_argyrantha	B
134	Carex_maackii	B
135	Carex_agrostoides	B
136	Carex_diandra	AB
137	Carex_prairea	B
138	Carex_cusickii	B
139	Carex_pansa	B
140	Carex_praegracilis	B
141	Carex_simulata	B
142	Carex_decomposita	B
143	Carex_vernacula	B
144	Carex_gayana	B
145	Carex_perglobosa	B
146	Carex_douglasii	B
147	Carex_incurviformis	B
148	Carex_maritima	AB
149	Carex_sanguinea	B
150	Carex_ulobasis	B
151	Carex_gifuensis	B
152	Carex_richardsonii	B
153	Carex_concinnoides	B
154	Carex_blepharicarpa	B
155	Carex_lancifolia	B
156	Carex_oligocarya	B
157	Carex_tristis	B
158	Carex_fuliginosa	AB
159	Carex_stenocarpa	B
160	Carex_atrofusca	AB
161	Carex_nivalis	B
162	Carex_cruenta	B
163	Carex_kitaibeliana	B
164	Carex_mucronata	B
165	Carex_macrolepis	B
166	Carex_melanocarpa	AB
167	Carex_ericetorum	AB
168	Carex_grioletii	B
169	Carex_austroalpina	B
170	Carex_macrostachys	B
171	Carex_caudata	B
172	Carex_fimbriata	B
173	Carex_firma	B
174	Carex_bulgarica	B
175	Carex_eburnea	AB
176	Carex_alba	AB
177	Carex_ussuriensis	B
178	Carex_cardiolepis	B
179	Carex_rhizina	B
180	Carex_crebra	B
181	Carex_laeta	B
182	Carex_pediformis	AB
183	Carex_tapintzensis	B
184	Carex_supina	AB
185	Carex_lehmannii	B
186	Carex_parryana	B
187	Carex_specuicola	B
188	Carex_hallii	B
189	Carex_idahoa	B
190	Carex_aboriginum	B
191	Carex_serratodens	B
192	Carex_atrosquama	AB
193	Carex_raynoldsii	B
194	Carex_caucasica	B
195	Carex_infuscata	B
196	Carex_nigerrima	B
197	Carex_pseudobicolor	B
198	Carex_parviflora	B
199	Carex_chalciolepis	B
200	Carex_nelsonii	B
201	Carex_heteroneura	B
202	Carex_pelocarpa	B
203	Carex_nova	B
204	Carex_bijiangensis	B
205	Carex_bella	B
206	Carex_gmelinii	AB
207	Carex_hancockiana	B
208	Carex_albonigra	AB
209	Carex_aterrima	AB
210	Carex_melanocephala	B
211	Carex_media	AB
212	Carex_norvegica	AB
213	Carex_stevenii	B
214	Carex_atrata	AB
215	Carex_atratiformis	B
216	Carex_helleri	B
217	Carex_kansuensis	B
218	Carex_praeclara	B
219	Carex_melanantha	B
220	Carex_sabulosa	AB
221	Carex_moorcroftii	B
222	Carex_hartmanii	B
223	Carex_buxbaumii	AB
224	Carex_holostoma	AB
225	Carex_adelostoma	AB
226	Carex_atropicta	B
227	Carex_glacialis	AB
228	Carex_tricolor	B
229	Carex_riloensis	B
230	Carex_montana	B
231	Carex_fritschii	B
232	Carex_montis_everesti	B
233	Carex_haematostoma	B
234	Carex_borii	B
235	Carex_nakaoana	B
236	Carex_plectobasis	B
237	Carex_petricosa	AB
238	Carex_koshewnikowii	B
239	Carex_litvinovii	B
240	Carex_turbinata	B
241	Carex_leucodonta	B
242	Carex_pensylvanica	B
243	Carex_peckii	B
244	Carex_serpenticola	B
245	Carex_deflexa	AB
246	Carex_zikae	B
247	Carex_brainerdii	B
248	Carex_rossii	B
249	Carex_globosa	B
250	Carex_pityophila	B
251	Carex_geophila	B
252	Carex_nigromarginata	B
253	Carex_albicans	B
254	Carex_reznicekii	B
255	Carex_novae_angliae	B
256	Carex_tonsa	B
257	Carex_umbellata	AB
258	Carex_floridana	B
259	Carex_pilulifera	AB
260	Carex_tangulashanensis	B
261	Carex_turkestanica	B
262	Carex_liparocarpos	B
263	Carex_fissuricola	B
264	Carex_luzulifolia	B
265	Carex_albida	B
266	Carex_lemmonii	B
267	Carex_quadriflora	B
268	Carex_ornithopoda	AB
269	Carex_digitata	B
270	Carex_pallidula	B
271	Carex_aurea	AB
272	Carex_hassei	B
273	Carex_bicolor	AB
274	Carex_garberi	AB
275	Carex_asturica	B
276	Carex_californica	B
277	Carex_polymorpha	B
278	Carex_auriculata	B
279	Carex_pilosa	B
280	Carex_panicea	AB
281	Carex_vaginata	AB
282	Carex_filipes	B
283	Carex_papulosa	B
284	Carex_egena	B
285	Carex_laxa	AB
286	Carex_brachycalama	B
287	Carex_tetanica	B
288	Carex_meadii	B
289	Carex_livida	AB
290	Carex_klamathensis	B
291	Carex_biltmoreana	B
292	Carex_woodii	B
293	Carex_olbiensis	B
294	Carex_tomentosa	B
295	Carex_raddei	B
296	Carex_fedia	B
297	Carex_glabrescens	B
298	Carex_sheldonii	B
299	Carex_laeviconica	B
300	Carex_trichocarpa	B
301	Carex_atherodes	AB
302	Carex_eriophylla	B
303	Carex_hirta	B
304	Carex_globularis	AB
305	Carex_acutiformis	B
306	Carex_sartwelliana	B
307	Carex_congdonii	B
308	Carex_vestita	B
309	Carex_heterostachya	B
310	Carex_elliottii	B
311	Carex_lasiocarpa	AB
312	Carex_pellita	B
313	Carex_striata	B
314	Carex_aematorrhyncha	B
315	Carex_pumila	B
316	Carex_songorica	B
317	Carex_gotoi	B
318	Carex_rugulosa	B
319	Carex_hyalinolepis	B
320	Carex_melanostachya	B
321	Carex_lacustris	B
322	Carex_houghtoniana	B
323	Carex_halliana	B
324	Carex_oligosperma	AB
325	Carex_hystericina	B
326	Carex_thurberi	B
327	Carex_pseudocyperus	B
328	Carex_comosa	B
329	Carex_antoniensis	B
330	Carex_polysticha	B
331	Carex_sphaerogyna	B
332	Carex_bullata	B
333	Carex_retrorsa	B
334	Carex_schweinitzii	B
335	Carex_membranacea	AB
336	Carex_rostrata	AB
337	Carex_rotundata	AB
338	Carex_utriculata	AB
339	Carex_tuckermanii	B
340	Carex_vesicaria	AB
341	Carex_saxatilis	AB
342	Carex_exsiccata	B
343	Carex_nakasimae	B
344	Carex_baileyi	B
345	Carex_lurida	B
346	Carex_durangensis	B
347	Carex_aperta	B
348	Carex_haydenii	B
349	Carex_madagascariensis	B
350	Carex_suifunensis	B
351	Carex_aequialta	B
352	Carex_rhodesiaca	B
353	Carex_inversonervosa	B
354	Carex_nebraskensis	B
355	Carex_endlichii	B
356	Carex_barbarae	B
357	Carex_crinita	B
358	Carex_gynandra	B
359	Carex_torta	B
360	Carex_mitchelliana	B
361	Carex_obnupta	B
362	Carex_buekii	B
363	Carex_panormitana	B
364	Carex_appendiculata	AB
365	Carex_cespitosa	AB
366	Carex_trinervis	B
367	Carex_nigra	AB
368	Carex_acuta	AB
369	Carex_kurdica	B
370	Carex_eleusinoides	AB
371	Carex_humbertiana	B
372	Carex_dacica	B
373	Carex_micrantha	B
374	Carex_bigelowii	AB
375	Carex_stricta	B
376	Carex_azuayae	B
377	Carex_ramenskii	AB
378	Carex_lyngbyei	AB
379	Carex_salina	AB
380	Carex_paleacea	AB
381	Carex_vacillans	B
382	Carex_subspathacea	AB
383	Carex_aquatilis	AB
384	Carex_enneastachya	B
385	Carex_andersonii	B
386	Carex_decidua	B
387	Carex_darwinii	B
388	Carex_randalpina	B
389	Carex_angustata	B
390	Carex_nudata	B
391	Carex_senta	B
392	Carex_schottii	B
393	Carex_interrupta	B
394	Carex_emoryi	B
395	Carex_curatorum	B
396	Carex_scirpoidea	AB
397	Carex_limosa	AB
398	Carex_pluriflora	AB
399	Carex_rariflora	AB
400	Carex_augustinowiczii	B
401	Carex_macrochaeta	AB
402	Carex_mertensii	B
403	Carex_barrattii	B
404	Carex_podocarpa	AB
405	Carex_microchaeta	AB
406	Carex_spectabilis	AB
407	Carex_magellanica	AB
408	Carex_ivanoviae	B
409	Carex_pedunculata	B
410	Carex_obtusata	AB
411	Carex_krausei	AB
412	Carex_capillaris	AB
413	Carex_delicata	B
414	Carex_ledebouriana	AB
415	Carex_williamsii	AB
416	Carex_cryptolepis	B
417	Carex_viridula	AB
418	Carex_derelicta	B
419	Carex_sagei	B
420	Carex_larensis	B
421	Carex_demissa	AB
422	Carex_flava	AB
423	Carex_lutea	B
424	Carex_viridistellata	B
425	Carex_monotropa	B
426	Carex_frigida	B
427	Carex_meyeriana	AB
428	Carex_stylosa	AB
429	Carex_camptoglochin	B
430	Carex_peregrina	B
431	Carex_pulicaris	AB
432	Carex_anthoxanthea	AB
433	Carex_circinata	B
434	Carex_nigricans	B
435	Carex_micropoda	AB
436	Carex_pyrenaica	B
437	Carex_pauciflora	AB
438	Carex_curticeps	B
439	Carex_cercostachys	B
440	Carex_vaginosa	B
441	Carex_neesii	B
442	Carex_vidua	B
443	Carex_myosuroides	B
444	Carex_sargentiana	B
445	Carex_borealipolaris	B
446	Carex_buthanensis	B
447	Carex_littledalei	B
448	Carex_ovoidispica	B
449	Carex_macroprophylla	B
450	Carex_deasyi	B
451	Carex_bistaminata	B
452	Carex_esenbeckii	B
453	Carex_microglochin	AB
454	Carex_nardina	AB
455	Carex_filifolia	AB
456	Carex_leptalea	AB
457	Carex_oreophila	B
458	Carex_capitata	AB
459	Carex_monostachya	B
460	Carex_runssoroensis	B
461	Carex_rupestris	AB
462	Carex_pseudolaxa	B
463	Carex_parva	B
464	Carex_alatauensis	B
465	Carex_simpliciuscula	B
466	Carex_filispica	B
467	Carex_uncinoides	B
