# Supplementary material for: Evolutionary history of the Arctic flora
Source: Nat Commun. 2023 Jul 18;14:4021. doi: 10.1038/s41467-023-39555-6 (PMC10354081; doi:10.1038/s41467-023-39555-6)
Supplement: Supplementary file 8 — Source Data [file 41467_2023_39555_MOESM8_ESM.zip › Source Data/Supplementary Figure 29-35/Cassiope/Cassiope.csv]

	Species	dis
1	Andromeda_polifolia	AB
2	Arbutus_canariensis	B
3	Archeria_comberi	B
4	Bejaria_aestuans	B
5	Bejaria_racemosa	B
6	Bryanthus_gmelinii	B
7	Cassiope_dendrotricha	B
8	Cassiope_fastigiata	B
9	Cassiope_lycopodioides	AB
10	Cassiope_mertensiana	B
11	Cassiope_pectinata	B
12	Cassiope_selaginoides	B
13	Cassiope_tetragona	AB
14	Cassiope_tetragona	AB
15	Ceratiola_ericoides	B
16	Corema_album	B
17	Corema_conradii	B
18	Chamaedaphne_calyculata	AB
19	Diplycosia_acuminata	B
20	Elliottia_bracteata	B
21	Elliottia_paniculata	B
22	Empetrum_nigrum	AB
23	Enkianthus_campanulatus	B
24	Epacris_impressa	B
25	Erica_australis	B
26	Erica_sicula	B
27	Gaultheria_eriophylla	B
28	Gaultheria_thymifolia	B
29	Harrimanella_hypnoides	AB
30	Kalmia_procumbens	AB
31	Kalmiopsis_leachiana	B
32	Leucothoe_davisiae	B
33	Leucothoe_fontanesiana	B
34	Leucothoe_grayana	B
35	Leucothoe_griffithiana	B
36	Needhamiella_pumilio	B
37	Phyllodoce_empetriformis	B
38	Phyllodoce_nipponica	B
39	Pieris_taiwanensis	B
40	Prionotes_cerinthoides	B
41	Pyrola_rotundifolia	B
42	Rhododendron_adenosum	B
43	Rhododendron_grande	B
44	Rhododendron_obtusum	B
45	Rhododendron_ovatum	B
46	Rhododendron_ponticum	B
47	Rhododendron_primuliflorum	B
48	Rhododendron_semibarbatum	B
49	Richea_pandanifolia	B
50	Sprengelia_incarnata	B
51	Styphelia_tubiflora	B
52	Tepuia_cardonae	B
53	Therorhodion_camtschaticum	B
54	Vaccinium_erythrocarpum	B
55	Vaccinium_gaultheriifolium	B
56	Vaccinium_macrocarpon	B
57	Vaccinium_padifolium	B
58	Vaccinium_scoparium	B
59	Vaccinium_tenellum	B
60	Zenobia_pulverulenta	B
