# Supplementary material for: Evolutionary history of the Arctic flora
Source: Nat Commun. 2023 Jul 18;14:4021. doi: 10.1038/s41467-023-39555-6 (PMC10354081; doi:10.1038/s41467-023-39555-6)
Supplement: Supplementary file 8 — Source Data [file 41467_2023_39555_MOESM8_ESM.zip › Source Data/Supplementary Figure 29-35/Cerastium/Cerastium.tre]

#NEXUS
Begin trees;
   Translate
1 Cerastium_dubium,
2 Cerastium_cerastoides,
3 Cerastium_hemschinicum,
4 Cerastium_subpilosum,
5 Cerastium_pauciflorum,
6 Cerastium_pedunculatum,
7 Cerastium_brachypetalum,
8 Cerastium_banaticum,
9 Cerastium_argenteum,
10 Cerastium_sosnowskyi,
11 Cerastium_transsylvanicum,
12 Cerastium_gnaphalodes,
13 Cerastium_polymorphum,
14 Cerastium_moesiacum,
15 Cerastium_latifolium,
16 Cerastium_eriophorum,
17 Cerastium_uniflorum,
18 Cerastium_arvense,
19 Cerastium_beeringianum,
20 Cerastium_fischerianum,
21 Cerastium_decalvans,
22 Cerastium_velutinum,
23 Cerastium_arcticum,
24 Cerastium_nigrescens,
25 Cerastium_biebersteinii,
26 Cerastium_alpinum,
27 Cerastium_regelii,
28 Cerastium_tomentosum,
29 Cerastium_pusillum,
30 Cerastium_pumilum,
31 Cerastium_diffusum,
32 Cerastium_semidecandrum,
33 Cerastium_wilsonii,
34 Cerastium_fontanum,
35 Cerastium_szechuense,
36 Cerastium_tianschanicum,
37 Cerastium_texanum,
38 Cerastium_brachypodum,
39 Cerastium_commersonianum,
40 Cerastium_nutans,
41 Cerastium_floccosum,
42 Cerastium_candicans,
43 Cerastium_danguyi,
44 Cerastium_fragillimum,
45 Cerastium_davuricum,
46 Cerastium_dichotomum,
47 Cerastium_perfoliatum,
48 Cerastium_falcatum,
49 Cerastium_lithospermifolium,
50 Cerastium_kasbek,
51 Cerastium_multiflorum,
52 Cerastium_purpurascens
		;
tree con_tree = ((1:1.330229897101212,2:1.330229897101212)0.9989:8.44137307197294,(3:7.876794170075016,((((((4:2.20001310488621,5:2.20001310488621)0.3033:1.2987401466545876,6:3.4987532515407977)0.5816:2.51051793598808,(7:4.863788616869531,((8:2.894834570630433,((9:1.713280576183589,((10:0.29785506253399774,11:0.29785506253399774)0.0671:0.7614926378743476,(12:0.42772299284930426,13:0.42772299284930426)0.2024:0.6316247075590411)0.0884:0.6539328757752436)0.1760:0.8924124198220706,(14:0.7276861877616199,15:0.7276861877616199)0.1611:1.8780068082440398)0.0625:0.2891415746247734)0.1118:0.6470166503876733,((16:1.4529571194033863,17:1.4529571194033863)0.4901:1.5079372817101664,(((((18:0.11416368318660375,19:0.11416368318660375)0.0823:1.0958865478430582,((20:0.37247100867350014,21:0.37247100867350014)0.1516:0.6030517071373467,((22:0.265904864724277,23:0.265904864724277)0.0541:0.16593948565437344,(24:0.2649306182674174,(25:0.12155807460273138,26:0.12155807460273138)0.0896:0.143372543664686)0.0198:0.16691373211123306)0.0033:0.5436783654321964)0.0010:0.2345275152188151)0.0198:0.3385077622395407,((27:0.20865453646171872,28:0.20865453646171872)0.1325:0.65538356123486,29:0.8640380976965787)0.0244:0.6845198955726239)0.9048:0.46021013300683933,(30:0.743318745484757,31:0.743318745484757)0.9996:1.265449380791285)0.6508:0.565390947182852,(32:2.018763911294265,((33:0.38906487610770313,34:0.38906487610770313)0.2480:0.7859473134390385,(35:0.4571635001857359,36:0.4571635001857359)0.6981:0.7178486893610057)0.7723:0.8437517217475232)0.3498:0.5553951621646291)0.8858:0.3867353276546588)0.2265:0.5809568199045536)1.0000:1.3219373958514247)0.9921:1.1454825706593468)0.3301:0.3521348744644186,((37:1.4240615880618037,38:1.4240615880618037)0.1755:1.9142005652279188,(39:2.3908072271625613,(40:2.14232732550483,((41:0.26614508971535855,42:0.26614508971535855)0.3353:0.5606748444767717,43:0.8268199341921303)0.9841:1.3155073913126998)0.0749:0.24847990165773126)0.0621:0.9474549261271612)0.9914:3.023143908703574)0.9908:0.9268886106752792,(44:5.722233780896719,(45:3.6832692204711357,(46:1.564049753261564,47:1.564049753261564)0.2943:2.1192194672095717)0.3496:2.0389645604255833)0.7894:1.5660608917718566)1.0000:0.3314073849186716,((48:0.48393100817956736,49:0.48393100817956736)0.9996:3.297268554485802,((50:1.3558020368694592,51:1.3558020368694592)0.9993:1.519762581555696,52:2.8755646184251553)0.2289:0.9056349442402141)0.2523:3.838502494921878)0.0511:0.25709211248776853)0.9801:1.8948087989991365)0.7711:24.731057890868;
End;
