# Supplementary material for: Evolutionary history of the Arctic flora
Source: Nat Commun. 2023 Jul 18;14:4021. doi: 10.1038/s41467-023-39555-6 (PMC10354081; doi:10.1038/s41467-023-39555-6)
Supplement: Supplementary file 8 — Source Data [file 41467_2023_39555_MOESM8_ESM.zip › Source Data/Supplementary Figure 29-35/Cerastium/Cerastium_dis.csv]

ID	Name	DIS
9	Cerastium_dubium	B
10	Cerastium_cerastoides	AB
11	Cerastium_hemschinicum	B
12	Cerastium_subpilosum	B
13	Cerastium_pauciflorum	B
14	Cerastium_pedunculatum	B
15	Cerastium_brachypetalum	B
16	Cerastium_banaticum	B
17	Cerastium_argenteum	B
18	Cerastium_sosnowskyi	B
19	Cerastium_transsylvanicum	B
20	Cerastium_gnaphalodes	B
21	Cerastium_polymorphum	B
22	Cerastium_moesiacum	B
23	Cerastium_latifolium	B
24	Cerastium_eriophorum	B
25	Cerastium_uniflorum	B
26	Cerastium_arvense	AB
27	Cerastium_beeringianum	AB
28	Cerastium_fischerianum	AB
29	Cerastium_decalvans	B
30	Cerastium_velutinum	B
31	Cerastium_arcticum	A
32	Cerastium_nigrescens	AB
33	Cerastium_biebersteinii	B
34	Cerastium_alpinum	AB
35	Cerastium_regelii	AB
36	Cerastium_tomentosum	B
37	Cerastium_pusillum	B
38	Cerastium_pumilum	B
39	Cerastium_diffusum	B
40	Cerastium_semidecandrum	B
41	Cerastium_wilsonii	B
42	Cerastium_fontanum	AB
43	Cerastium_szechuense	B
44	Cerastium_tianschanicum	B
45	Cerastium_texanum	B
46	Cerastium_brachypodum	B
47	Cerastium_commersonianum	B
48	Cerastium_nutans	B
49	Cerastium_floccosum	B
50	Cerastium_candicans	B
51	Cerastium_danguyi	B
52	Cerastium_fragillimum	B
53	Cerastium_davuricum	AB
54	Cerastium_dichotomum	B
55	Cerastium_perfoliatum	B
56	Cerastium_falcatum	B
57	Cerastium_lithospermifolium	B
58	Cerastium_kasbek	B
59	Cerastium_multiflorum	B
60	Cerastium_purpurascens	B
