# Supplementary material for: Evolutionary history of the Arctic flora
Source: Nat Commun. 2023 Jul 18;14:4021. doi: 10.1038/s41467-023-39555-6 (PMC10354081; doi:10.1038/s41467-023-39555-6)
Supplement: Supplementary file 8 — Source Data [file 41467_2023_39555_MOESM8_ESM.zip › Source Data/Supplementary Figure 29-35/Chrysosplenium/Chrysosplenium.tre]

#NEXUS
Begin trees;
   Translate
1 Chrysosplenium_ramosum,
2 Chrysosplenium_qinlingense,
3 Chrysosplenium_biondianum,
4 Chrysosplenium_delavayi,
5 Chrysosplenium_lectus_cochleae,
6 Chrysosplenium_macrospermum,
7 Chrysosplenium_maximowiczii,
8 Chrysosplenium_aureobracteatum,
9 Chrysosplenium_pilosum,
10 Chrysosplenium_rhabdospermum,
11 Chrysosplenium_album,
12 Chrysosplenium_kiotense,
13 Chrysosplenium_nagasei,
14 Chrysosplenium_echinus,
15 Chrysosplenium_kamtschaticum,
16 Chrysosplenium_macrostemon,
17 Chrysosplenium_fauriae,
18 Chrysosplenium_valdivicum,
19 Chrysosplenium_sangzhiense,
20 Chrysosplenium_grayanum,
21 Chrysosplenium_nepalense,
22 Chrysosplenium_sinicum,
23 Chrysosplenium_pseudofauriei,
24 Chrysosplenium_oppositifolium,
25 Chrysosplenium_americanum,
26 Chrysosplenium_zhouzhiense,
27 Chrysosplenium_flagelliferum,
28 Chrysosplenium_tosaense,
29 Chrysosplenium_macrophyllum,
30 Chrysosplenium_zhangjiajieense,
31 Chrysosplenium_hydrocotylifolium,
32 Chrysosplenium_carnosum,
33 Chrysosplenium_forrestii,
34 Chrysosplenium_griffithii,
35 Chrysosplenium_nudicaule,
36 Chrysosplenium_lanuginosum,
37 Chrysosplenium_taibaishanense,
38 Chrysosplenium_davidianum,
39 Chrysosplenium_glossophyllum,
40 Chrysosplenium_henryi,
41 Chrysosplenium_uniflorum,
42 Chrysosplenium_giraldianum,
43 Chrysosplenium_serreanum,
44 Chrysosplenium_alternifolium,
45 Chrysosplenium_japonicum,
46 Chrysosplenium_wrightii,
47 Chrysosplenium_tetrandrum,
48 Chrysosplenium_rosendahlii,
49 Chrysosplenium_iowense
		;
tree con_tree = (((((1:3.806239208956799,2:3.806239208956799)0.6403:1.2255558926439587,(3:3.506456875750595,4:3.506456875750595)0.9865:1.5253382258501627)1.0000:3.445967394212464,((((5:1.2520912110371594,6:1.2520912110371594)1.0000:2.801479575119332,7:4.053570786156492)0.5304:0.9260289712849001,((8:1.8894149073475273,9:1.8894149073475273)0.9958:2.027394370019403,(10:2.507456625890625,11:2.507456625890625)1.0000:1.409352651476305)0.6749:1.0627904800744616)0.9974:1.3883590542586326,(12:5.201460670040298,(13:1.5442510340189566,((14:0.551500244394628,15:0.551500244394628)0.3890:0.3241821139073622,(16:0.10081348191081574,17:0.10081348191081574)1.0000:0.7748688763911744)0.8655:0.6685686757169664)1.0000:3.6572096360213413)0.9509:1.1664981416597264)1.0000:2.1098036841131975)0.5514:0.8339712756328748,((18:6.14619312448128,((19:2.6248563540131746,20:2.6248563540131746)1.0000:2.5707040715762473,(21:3.0356329480798028,(22:1.340083985227178,23:1.340083985227178)1.0000:1.6955489628526248)1.0000:2.159927477509619)0.9880:0.9506326988918579)0.2660:0.47266227909777925,(24:3.7857709398773114,25:3.7857709398773114)0.7675:2.8330844637017476)1.0000:2.6928783678670376)1.0000:2.5439575385555777,(((26:6.1573932255410355,(27:3.322584801170457,28:3.322584801170457)1.0000:2.8348084243705785)0.9755:1.4019487499490868,((29:1.2290905643156904,30:1.2290905643156904)0.9996:1.3530238450200311,31:2.5821144093357216)1.0000:4.977227566154401)0.9998:1.5877741384162078,((32:5.382340775493826,((((33:2.0133400636343604,(34:1.1748167573043524,35:1.1748167573043524)0.9984:0.8385233063300079)1.0000:1.4217699870362202,36:3.4351100506705805)0.5266:0.621067733010884,((37:1.5144055979406588,38:1.5144055979406588)0.4311:0.40222441669257325,(39:0.20604293107358806,40:0.20604293107358806)1.0000:1.710587083559644)1.0000:2.1395477690482325)0.8946:0.5196815906683465,(41:1.862985265212516,42:1.862985265212516)1.0000:2.712874109137295)0.9574:0.8064814011440147)1.0000:1.9562546988863838,(43:4.022470639076005,((44:0.10284404982740192,45:0.10284404982740192)1.0000:1.6322615079028946,(46:1.2156100694333904,(47:0.7422512934189491,(48:0.2933893671076211,49:0.2933893671076211)0.3378:0.44886192631132804)0.2241:0.4733587760144413)0.2783:0.5194954882969061)1.0000:2.2873650813457083)0.9991:3.3161248353042048)0.9999:1.8085206395261206)0.9999:2.708575196095344)1.0000:4.7982651218938881.0000;
End;
