# Supplementary material for: Evolutionary history of the Arctic flora
Source: Nat Commun. 2023 Jul 18;14:4021. doi: 10.1038/s41467-023-39555-6 (PMC10354081; doi:10.1038/s41467-023-39555-6)
Supplement: Supplementary file 8 — Source Data [file 41467_2023_39555_MOESM8_ESM.zip › Source Data/Supplementary Figure 29-35/Chrysosplenium/Chrysosplenium.trees]

#NEXUS
Begin trees;
   Translate
1 Chrysosplenium_ramosum,
2 Chrysosplenium_qinlingense,
3 Chrysosplenium_biondianum,
4 Chrysosplenium_delavayi,
5 Chrysosplenium_lectus_cochleae,
6 Chrysosplenium_macrospermum,
7 Chrysosplenium_maximowiczii,
8 Chrysosplenium_aureobracteatum,
9 Chrysosplenium_pilosum,
10 Chrysosplenium_rhabdospermum,
11 Chrysosplenium_album,
12 Chrysosplenium_kiotense,
13 Chrysosplenium_nagasei,
14 Chrysosplenium_echinus,
15 Chrysosplenium_kamtschaticum,
16 Chrysosplenium_macrostemon,
17 Chrysosplenium_fauriae,
18 Chrysosplenium_valdivicum,
19 Chrysosplenium_sangzhiense,
20 Chrysosplenium_grayanum,
21 Chrysosplenium_nepalense,
22 Chrysosplenium_sinicum,
23 Chrysosplenium_pseudofauriei,
24 Chrysosplenium_oppositifolium,
25 Chrysosplenium_americanum,
26 Chrysosplenium_zhouzhiense,
27 Chrysosplenium_flagelliferum,
28 Chrysosplenium_tosaense,
29 Chrysosplenium_macrophyllum,
30 Chrysosplenium_zhangjiajieense,
31 Chrysosplenium_hydrocotylifolium,
32 Chrysosplenium_carnosum,
33 Chrysosplenium_forrestii,
34 Chrysosplenium_griffithii,
35 Chrysosplenium_nudicaule,
36 Chrysosplenium_lanuginosum,
37 Chrysosplenium_taibaishanense,
38 Chrysosplenium_davidianum,
39 Chrysosplenium_glossophyllum,
40 Chrysosplenium_henryi,
41 Chrysosplenium_uniflorum,
42 Chrysosplenium_giraldianum,
43 Chrysosplenium_serreanum,
44 Chrysosplenium_alternifolium,
45 Chrysosplenium_japonicum,
46 Chrysosplenium_wrightii,
47 Chrysosplenium_tetrandrum,
48 Chrysosplenium_rosendahlii,
49 Chrysosplenium_iowense
		;
tree new_tree1 = (((((1:3.806239208956799,2:3.806239208956799):1.2255558926439587,(3:3.506456875750595,4:3.506456875750595):1.5253382258501627):3.445967394212464,((((5:1.2520912110371594,6:1.2520912110371594):2.801479575119332,7:4.053570786156492):0.9260289712849001,((8:1.8894149073475273,9:1.8894149073475273):2.027394370019403,(10:2.507456625890625,11:2.507456625890625):1.409352651476305):1.0627904800744616):1.3883590542586326,(12:5.201460670040298,(13:1.5442510340189566,((14:0.551500244394628,15:0.551500244394628):0.3241821139073622,(16:0.10081348191081574,17:0.10081348191081574):0.7748688763911744):0.6685686757169664):3.6572096360213413):1.1664981416597264):2.1098036841131975):0.8339712756328748,((18:6.14619312448128,((19:2.6248563540131746,20:2.6248563540131746):2.5707040715762473,(21:3.0356329480798028,(22:1.340083985227178,23:1.340083985227178):1.6955489628526248):2.159927477509619):0.9506326988918579):0.47266227909777925,(24:3.7857709398773114,25:3.7857709398773114):2.8330844637017476):2.6928783678670376):2.5439575385555777,(((26:6.1573932255410355,(27:3.322584801170457,28:3.322584801170457):2.8348084243705785):1.4019487499490868,((29:1.2290905643156904,30:1.2290905643156904):1.3530238450200311,31:2.5821144093357216):4.977227566154401):1.5877741384162078,((32:5.382340775493826,((((33:2.0133400636343604,(34:1.1748167573043524,35:1.1748167573043524):0.8385233063300079):1.4217699870362202,36:3.4351100506705805):0.621067733010884,((37:1.5144055979406588,38:1.5144055979406588):0.40222441669257325,(39:0.20604293107358806,40:0.20604293107358806):1.710587083559644):2.1395477690482325):0.5196815906683465,(41:1.862985265212516,42:1.862985265212516):2.712874109137295):0.8064814011440147):1.9562546988863838,(43:4.022470639076005,((44:0.10284404982740192,45:0.10284404982740192):1.6322615079028946,(46:1.2156100694333904,(47:0.7422512934189491,(48:0.2933893671076211,49:0.2933893671076211):0.44886192631132804):0.4733587760144413):0.5194954882969061):2.2873650813457083):3.3161248353042048):1.8085206395261206):2.708575196095344):4.798265121893888;
End;
