# Supplementary material for: Evolutionary history of the Arctic flora
Source: Nat Commun. 2023 Jul 18;14:4021. doi: 10.1038/s41467-023-39555-6 (PMC10354081; doi:10.1038/s41467-023-39555-6)
Supplement: Supplementary file 8 — Source Data [file 41467_2023_39555_MOESM8_ESM.zip › Source Data/Supplementary Figure 29-35/Chrysosplenium/Chrysosplenium_dis.csv]

ID	Name	DIS
2	Chrysosplenium_ramosum	B
3	Chrysosplenium_qinlingense	B
4	Chrysosplenium_biondianum	B
5	Chrysosplenium_delavayi	B
6	Chrysosplenium_lectus_cochleae	B
7	Chrysosplenium_macrospermum	B
8	Chrysosplenium_maximowiczii	B
9	Chrysosplenium_aureobracteatum	B
10	Chrysosplenium_pilosum	B
11	Chrysosplenium_rhabdospermum	B
12	Chrysosplenium_album	B
13	Chrysosplenium_kiotense	B
14	Chrysosplenium_nagasei	B
15	Chrysosplenium_echinus	B
16	Chrysosplenium_kamtschaticum	B
17	Chrysosplenium_macrostemon	B
18	Chrysosplenium_fauriae	B
19	Chrysosplenium_valdivicum	B
20	Chrysosplenium_sangzhiense	B
21	Chrysosplenium_grayanum	B
22	Chrysosplenium_nepalense	B
23	Chrysosplenium_sinicum	B
24	Chrysosplenium_pseudofauriei	B
25	Chrysosplenium_oppositifolium	B
26	Chrysosplenium_americanum	B
27	Chrysosplenium_zhouzhiense	B
28	Chrysosplenium_flagelliferum	B
29	Chrysosplenium_tosaense	B
30	Chrysosplenium_macrophyllum	B
31	Chrysosplenium_zhangjiajieense	B
32	Chrysosplenium_hydrocotylifolium	B
33	Chrysosplenium_carnosum	B
34	Chrysosplenium_forrestii	B
35	Chrysosplenium_griffithii	B
36	Chrysosplenium_nudicaule	B
37	Chrysosplenium_lanuginosum	B
38	Chrysosplenium_taibaishanense	B
39	Chrysosplenium_davidianum	B
40	Chrysosplenium_glossophyllum	B
41	Chrysosplenium_henryi	B
42	Chrysosplenium_uniflorum	B
43	Chrysosplenium_giraldianum	B
44	Chrysosplenium_serreanum	B
45	Chrysosplenium_alternifolium	AB
46	Chrysosplenium_japonicum	B
47	Chrysosplenium_wrightii	AB
48	Chrysosplenium_tetrandrum	AB
49	Chrysosplenium_rosendahlii	A
50	Chrysosplenium_iowense	B
