# Supplementary material for: Evolutionary history of the Arctic flora
Source: Nat Commun. 2023 Jul 18;14:4021. doi: 10.1038/s41467-023-39555-6 (PMC10354081; doi:10.1038/s41467-023-39555-6)
Supplement: Supplementary file 8 — Source Data [file 41467_2023_39555_MOESM8_ESM.zip › Source Data/Supplementary Figure 29-35/Delphinium/Delphinium.trees]

#NEXUS
Begin trees;
   Translate
1 Delphinium_staphisagria,
2 Delphinium_pictum,
3 Delphinium_requienii,
4 Delphinium_halteratum,
5 Delphinium_balcanicum,
6 Delphinium_peregrinum,
7 Delphinium_virgatum,
8 Delphinium_venulosum,
9 Delphinium_gracile,
10 Delphinium_verdunense,
11 Delphinium_obcordatum,
12 Delphinium_oxycentrum,
13 Delphinium_trichophorum,
14 Delphinium_viscosum,
15 Delphinium_caeruleum,
16 Delphinium_gyalanum,
17 Delphinium_bonvalotii,
18 Delphinium_tangkulaense,
19 Delphinium_glaciale,
20 Delphinium_ochotense,
21 Delphinium_crassifolium,
22 Delphinium_maackianum,
23 Delphinium_thibeticum,
24 Delphinium_orthocentrum,
25 Delphinium_tsarongense,
26 Delphinium_pachycentrum,
27 Delphinium_sutchuenense,
28 Delphinium_middendorffii,
29 Delphinium_grandiflorum,
30 Delphinium_kamaonense,
31 Delphinium_kansuense,
32 Delphinium_cheilanthum,
33 Delphinium_elatum_PAF,
34 Delphinium_oxysepalum,
35 Delphinium_cuneatum,
36 Delphinium_bulleyanum,
37 Delphinium_montanum,
38 Delphinium_dubium,
39 Delphinium_scaposum,
40 Delphinium_exaltatum,
41 Delphinium_barbeyi,
42 Delphinium_stachydeum,
43 Delphinium_andersonii,
44 Delphinium_bicolor,
45 Delphinium_viridescens,
46 Delphinium_glaucescens,
47 Delphinium_nuttallianum,
48 Delphinium_multiplex,
49 Delphinium_patens,
50 Delphinium_trolliifolium,
51 Delphinium_nudicaule,
52 Delphinium_bakeri,
53 Delphinium_decorum,
54 Delphinium_hutchinsonae,
55 Delphinium_californicum,
56 Delphinium_polycladon,
57 Delphinium_hesperium,
58 Delphinium_gypsophilum,
59 Delphinium_recurvatum,
60 Delphinium_parryi,
61 Delphinium_brachycentrum,
62 Delphinium_tatsienense,
63 Delphinium_delavayi,
64 Delphinium_potaninii,
65 Delphinium_pylzowii,
66 Delphinium_beesianum,
67 Delphinium_flexuosum,
68 Delphinium_dolichostachyum,
69 Delphinium_cashmerianum,
70 Delphinium_oreophilum,
71 Delphinium_minjanense,
72 Delphinium_afghanicum,
73 Delphinium_crispulum,
74 Delphinium_elbursense,
75 Delphinium_pyramidale,
76 Delphinium_muscosum,
77 Delphinium_wendelboi,
78 Delphinium_denudatum,
79 Delphinium_saniculifolium,
80 Delphinium_semibarbatum,
81 Delphinium_griseum,
82 Delphinium_biternatum,
83 Delphinium_suave,
84 Delphinium_albocoeruleum,
85 Delphinium_carduchorum,
86 Delphinium_aquilegifolium,
87 Delphinium_cyphoplectrum,
88 Delphinium_tuberosum,
89 Delphinium_szowitsianum,
90 Delphinium_pentagynum,
91 Delphinium_nevadense,
92 Delphinium_emarginatum,
93 Delphinium_sylvaticum,
94 Delphinium_incisum,
95 Delphinium_macrostachyum,
96 Delphinium_fissum,
97 Delphinium_freynii,
98 Delphinium_kurdicum,
99 Delphinium_kohatense,
100 Delphinium_dasycaulon,
101 Delphinium_macrocentron,
102 Delphinium_leroyi
		;
tree new_tree1 = ((1:2.4625856612060915,(2:0.5266949124579767,3:0.5266949124579767):1.9358907487481147):21.159725491709537,((((((4:1.8525427570074733,5:1.8525427570074733):0.8749568497938771,6:2.7274996068013504):1.4972913102894037,(7:2.587462446526377,8:2.587462446526377):1.637328470564377):1.4185817618861414,9:5.643372678976895):2.3465885893981646,(10:3.3659134995692277,11:3.3659134995692277):4.624047768805832):9.89610716321542,((((((12:1.2569125873509446,13:1.2569125873509446):3.1396257383106505,(((14:2.4460588425699115,15:2.4460588425699115):0.26803826378777273,16:2.714097106357684):0.8624246891927498,17:3.576521795550434):0.820016530111161):0.285942716606268,18:4.682481042267863):0.2708456371375938,19:4.953326679405457):5.458836990992156,((20:2.4077219961114142,(21:2.0762167899123725,22:2.0762167899123725):0.3315052061990418):7.137274290077629,(((23:5.4005656072367,((24:1.1473663562269092,25:1.1473663562269092):2.6555707259721935,(26:2.2000577058373754,27:2.2000577058373754):1.6028793763617273):1.5976285250375977):3.031456989999576,((28:2.6558827765639883,((29:1.3993947867773393,(30:0.6395919918395574,31:0.6395919918395574):0.7598027949377819):0.4583793661371516,32:1.8577741529144909):0.7981086236494974):5.47313655619878,(((((33:1.2086496915950118,34:1.2086496915950118):0.9344080259483771,35:2.143057717543389):1.4238012211420088,(36:1.878049513331753,(37:0.9847529304401856,38:0.9847529304401856):0.8932965828915673):1.6888094253536448):3.3831799219223004,(((((39:2.866261313741269,(40:0.48390582272102023,41:0.48390582272102023):2.382355491020249):1.1699655474675943,((((42:2.139530483291626,43:2.139530483291626):0.6136702146902735,44:2.7532006979818995):0.4947109537853933,(45:2.243350551474153,46:2.243350551474153):1.0045611002931398):0.3872738287131945,47:3.6351854804804873):0.40104138072837614):0.5271231870826512,48:4.563350048291515):0.8173883371926216,(((49:2.966590222546177,(((50:1.1143394643222493,51:1.1143394643222493):0.680115560759905,52:1.7944550250821543):0.6884053769624217,53:2.482860402044576):0.4837298205016012):0.5754018402901782,(54:1.862935052616134,55:1.862935052616134):1.6790570102202214):1.184174376583396,((56:2.8592537868643433,57:2.8592537868643433):1.5239341182038508,((58:3.788406644844901,59:3.788406644844901):0.47883481083826496,60:4.267241455683166):0.11594644938502796):0.34297853435155723):0.6545719460643848):0.7333516586382416,61:6.114090044122378):0.8359488164853204):0.1862648627947987,62:7.136303723402497):0.9927156093602711):0.30300326447350834):0.6766265364513018,(((63:4.134311978405286,(64:2.008761472072779,65:2.008761472072779):2.125550506332507):0.4534010686872527,66:4.587713047092539):2.6406614517848013,((((67:0.5912028372823812,68:0.5912028372823812):2.3004632547112926,(((69:0.6047887021588139,70:0.6047887021588139):0.9443756118641051,71:1.549164314022919):0.5297531388668677,72:2.0789174528897867):0.8127486391038872):1.248428811336506,(73:1.5173482534042648,74:1.5173482534042648):2.622746649925915):1.8490914072501567,(75:2.16968690499597,76:2.16968690499597):3.8194994055843665):1.2391881882970033):1.8802746348102382):0.4363471525014653):0.8671673842085692):1.0132018995065657,((((((((77:1.3769798467654226,78:1.3769798467654226):0.5036945046173056,(79:1.0254149458638935,(80:0.43163444170711784,81:0.43163444170711784):0.5937805041567756):0.8552594055188347):0.5710210822084658,82:2.451695433591194):0.9952425358404824,(83:1.5912047492513608,84:1.5912047492513608):1.8557332201803156):1.7889252126061663,(85:3.0771780167861547,(((86:0.7092598178271565,87:0.7092598178271565):0.5404600955811318,88:1.2497199134082884):0.6770638760881909,89:1.9267837894964792):1.1503942272896754):2.158685165251688):0.5414187086871376,(((90:1.8430634483120123,91:1.8430634483120123):1.0539381274020982,(92:1.0341112303143305,93:1.0341112303143305):1.86289034539978):1.0779068185076284,94:3.974908394221739):1.8023734965032414):0.1654191802415923,((95:1.1201672148703086,(96:0.622121821871481,97:0.622121821871481):0.49804539299882755):0.7101252452829012,98:1.8302924601532098):4.112408610813363):1.0944621146308098,(99:3.2851524332305218,(100:1.8930076083710858,(101:0.46531215907312884,102:0.46531215907312884):1.427695449297957):1.392144824859436):3.7520107523668607):4.388202384306796):6.460702861686302):5.73624268065774):5.4267237364625345;
End;
