# Supplementary material for: Evolutionary history of the Arctic flora
Source: Nat Commun. 2023 Jul 18;14:4021. doi: 10.1038/s41467-023-39555-6 (PMC10354081; doi:10.1038/s41467-023-39555-6)
Supplement: Supplementary file 8 — Source Data [file 41467_2023_39555_MOESM8_ESM.zip › Source Data/Supplementary Figure 29-35/Delphinium/Delphinium_dis.csv]

ID	Name	DIS
1	Delphinium_staphisagria	B
2	Delphinium_pictum	B
3	Delphinium_requienii	B
4	Delphinium_halteratum	B
5	Delphinium_balcanicum	B
6	Delphinium_peregrinum	B
7	Delphinium_virgatum	B
8	Delphinium_venulosum	B
9	Delphinium_gracile	B
10	Delphinium_verdunense	B
11	Delphinium_obcordatum	B
12	Delphinium_oxycentrum	B
13	Delphinium_trichophorum	B
14	Delphinium_viscosum	B
15	Delphinium_caeruleum	B
16	Delphinium_gyalanum	B
17	Delphinium_bonvalotii	B
18	Delphinium_tangkulaense	B
19	Delphinium_glaciale	B
20	Delphinium_ochotense	AB
21	Delphinium_crassifolium	B
22	Delphinium_maackianum	B
23	Delphinium_thibeticum	B
24	Delphinium_orthocentrum	B
25	Delphinium_tsarongense	B
26	Delphinium_pachycentrum	B
27	Delphinium_sutchuenense	B
28	Delphinium_middendorffii	AB
29	Delphinium_grandiflorum	B
30	Delphinium_kamaonense	B
31	Delphinium_kansuense	B
32	Delphinium_cheilanthum	AB
33	Delphinium_elatum_PAF	AB
34	Delphinium_oxysepalum	B
35	Delphinium_cuneatum	B
36	Delphinium_bulleyanum	B
37	Delphinium_montanum	B
38	Delphinium_dubium	B
39	Delphinium_scaposum	B
40	Delphinium_exaltatum	B
41	Delphinium_barbeyi	B
42	Delphinium_stachydeum	B
43	Delphinium_andersonii	B
44	Delphinium_bicolor	B
45	Delphinium_viridescens	B
46	Delphinium_glaucescens	B
47	Delphinium_nuttallianum	B
48	Delphinium_multiplex	B
49	Delphinium_patens	B
50	Delphinium_trolliifolium	B
51	Delphinium_nudicaule	B
52	Delphinium_bakeri	B
53	Delphinium_decorum	B
54	Delphinium_hutchinsonae	B
55	Delphinium_californicum	B
56	Delphinium_polycladon	B
57	Delphinium_hesperium	B
58	Delphinium_gypsophilum	B
59	Delphinium_recurvatum	B
60	Delphinium_parryi	B
61	Delphinium_brachycentrum	AB
62	Delphinium_tatsienense	B
63	Delphinium_delavayi	B
64	Delphinium_potaninii	B
65	Delphinium_pylzowii	B
66	Delphinium_beesianum	B
67	Delphinium_flexuosum	B
68	Delphinium_dolichostachyum	B
69	Delphinium_cashmerianum	B
70	Delphinium_oreophilum	B
71	Delphinium_minjanense	B
72	Delphinium_afghanicum	B
73	Delphinium_crispulum	B
74	Delphinium_elbursense	B
75	Delphinium_pyramidale	B
76	Delphinium_muscosum	B
77	Delphinium_wendelboi	B
78	Delphinium_denudatum	B
79	Delphinium_saniculifolium	B
80	Delphinium_semibarbatum	B
81	Delphinium_griseum	B
82	Delphinium_biternatum	B
83	Delphinium_suave	B
84	Delphinium_albocoeruleum	B
85	Delphinium_carduchorum	B
86	Delphinium_aquilegifolium	B
87	Delphinium_cyphoplectrum	B
88	Delphinium_tuberosum	B
89	Delphinium_szowitsianum	B
90	Delphinium_pentagynum	B
91	Delphinium_nevadense	B
92	Delphinium_emarginatum	B
93	Delphinium_sylvaticum	B
94	Delphinium_incisum	B
95	Delphinium_macrostachyum	B
96	Delphinium_fissum	B
97	Delphinium_freynii	B
98	Delphinium_kurdicum	B
99	Delphinium_kohatense	B
100	Delphinium_dasycaulon	B
101	Delphinium_macrocentron	B
102	Delphinium_leroyi	B
