# Supplementary material for: Evolutionary history of the Arctic flora
Source: Nat Commun. 2023 Jul 18;14:4021. doi: 10.1038/s41467-023-39555-6 (PMC10354081; doi:10.1038/s41467-023-39555-6)
Supplement: Supplementary file 8 — Source Data [file 41467_2023_39555_MOESM8_ESM.zip › Source Data/Supplementary Figure 29-35/Diapensia/Diapensia.tre]

#NEXUS
begin taxa;
	dimensions ntax=9;
	taxlabels
	Diapensia_obovata
	Diapensia_purpurea
	Diapensia_himalaica
	Diapensia_lapponica
	Schizocodon_ilicifolius
	Schizocodon_soldanelloides
	Shortia_uniflora
	Shortia_exappendiculata
	Berneuxia_thibetica
;
end;

begin trees;
	tree TREE1 = [&R] ((((Diapensia_obovata[&length_range={1.529492221153972,14.136258747435248},height_95%_HPD={0.0,3.552713678800501E-15},rate_95%_HPD={7.698083714469513E-5,5.255920335990932E-4},length_95%_HPD={5.003568518703782,11.549840567292696},rate=2.867118723896816E-4,length=8.228106880498132,rate_median=2.6490876333846883E-4,length_median=8.213553444688552,height_median=0.0,rate_range={4.1042617860094004E-5,0.002480498386620844},height_range={0.0,7.105427357601002E-15},height=5.296874050486622E-16]:8.228460049414785,((Diapensia_purpurea[&length_range={0.22719496764466723,11.412527412361976},height_95%_HPD={0.0,3.552713678800501E-15},rate_95%_HPD={2.663351529621057E-4,0.002435880062813984},length_95%_HPD={0.9795805070329127,6.268413457176762},rate=0.001164546549439011,length=3.366627292284159,rate_median=0.0010060401552956797,length_median=3.1956614066645916,height_median=0.0,rate_range={1.3168456794171663E-4,0.02163509972924207},height_range={0.0,7.105427357601002E-15},height=5.304645611658997E-16]:3.195661406664592,Diapensia_himalaica[&length_range={0.22719496764466723,11.412527412361976},height_95%_HPD={0.0,3.552713678800501E-15},rate_95%_HPD={2.1058721351858272E-5,9.591975648235636E-4},length_95%_HPD={0.9795805070329127,6.268413457176762},rate=4.204033399434991E-4,length=3.366019095702454,rate_median=3.4609216491357736E-4,length_median=3.1956614066645916,height_median=0.0,rate_range={6.473769036588641E-6,0.006091933001214144},height_range={0.0,7.105427357601002E-15},height=5.302425165609747E-16]:3.195661406664592)[&length_range={0.08512669856164301,9.35304686082699},rate_95%_HPD={7.679380158326197E-5,0.001742440445319267},length_95%_HPD={0.3759599798443003,5.376940479920643},length=2.5624336599811586,posterior=0.9995,height_median=3.195661406664592,rate_range={3.995056389135599E-5,0.0068889151745459565},height_range={0.2271949676446674,11.412527412361976},height_95%_HPD={0.9815308964420346,6.268413457176761},rate=7.233450727015008E-4,rate_median=5.807460315290691E-4,length_median=2.324261758548078,height=3.3657231653308437]:2.6727932614607566,Diapensia_lapponica[&length_range={1.2128917259772003,12.814267230470259},height_95%_HPD={0.0,3.552713678800501E-15},rate_95%_HPD={1.766428886481626E-4,0.0011437734061505885},length_95%_HPD={2.61678006524949,9.364591548970175},rate=6.020282340826268E-4,length=5.920132551567876,rate_median=5.46013201796654E-4,length_median=5.874867687239468,height_median=0.0,rate_range={9.367704110927177E-5,0.003858490231569664},height_range={0.0,7.105427357601002E-15},height=5.301314942585123E-16]:5.868454668125349)[&length_range={0.017690452023821912,11.411825911172864},rate_95%_HPD={1.8312585095236404E-5,0.001427082031035852},length_95%_HPD={0.1325137136718233,5.131622874967565},length=2.334231646165005,posterior=0.990875,height_median=5.868454668125349,rate_range={1.0360657510961523E-6,0.010465796584305994},height_range={1.212891725977201,12.814267230470259},height_95%_HPD={2.670356134574643,9.360907988981815},rate=5.622598343621184E-4,rate_median=4.379133731290543E-4,length_median=2.0734081617923064,height=5.911078369440415]:2.3600053812894366)[&length_range={0.02924144980233301,13.306403068457179},rate_95%_HPD={4.490142344912631E-5,0.0015760365448792152},length_95%_HPD={0.42235961589111337,7.974232092118603},length=3.9430709663358225,posterior=1.0,height_median=8.228460049414785,rate_range={2.0815874321706437E-7,0.008455152121950176},height_range={2.618244833978647,14.136258747435248},height_95%_HPD={5.040782626693993,11.526088379657317},rate=6.323449714294836E-4,rate_median=5.024714555696556E-4,length_median=3.6784332336755132,height=8.246558127861551]:3.9184476374403587,(Schizocodon_ilicifolius[&length_range={4.1768308813418926E-5,14.932887648492047},height_95%_HPD={0.0,3.552713678800501E-15},rate_95%_HPD={6.97856449845216E-10,0.0011280163447069348},length_95%_HPD={4.1768308813418926E-5,4.029419340697742},rate=3.333714129588587E-4,length=1.0260163453793756,rate_median=1.973638416184346E-4,length_median=0.4718565796055959,height_median=0.0,rate_range={6.97856449845216E-10,0.004954939488862936},height_range={0.0,7.105427357601002E-15},height=5.361266985914881E-16]:0.4718565796055971,Schizocodon_soldanelloides[&length_range={4.1768308813418926E-5,14.932887648492047},height_95%_HPD={0.0,3.552713678800501E-15},rate_95%_HPD={5.186494330809882E-10,0.0011606068114919021},length_95%_HPD={4.1768308813418926E-5,4.029419340697742},rate=3.4269901024563476E-4,length=1.0260163453793756,rate_median=2.0309782170656679E-4,length_median=0.4718565796055959,height_median=0.0,rate_range={5.186494330809882E-10,0.00926489380231611},height_range={0.0,7.105427357601002E-15},height=5.361266985914881E-16]:0.4718565796055971)[&length_range={0.28187999642491945,21.879480457261288},rate_95%_HPD={2.3234572367996072E-4,0.0010565297710762771},length_95%_HPD={5.87114200213043,16.291229298099104},length=11.163612748817949,posterior=1.0,height_median=0.4718565796055971,rate_range={1.619224018017926E-4,0.02163509972924207},height_range={4.176830881519322E-5,14.932887648492047},height_95%_HPD={4.176830881519322E-5,4.029419340697743},rate=6.259669227465182E-4,rate_median=5.728121363574124E-4,length_median=11.2538166394786,height=1.0260163453793758]:11.675051107249548)[&length_range={8.783104831167066E-5,17.653571834381964},rate_95%_HPD={5.0E-10,0.0011994424132540345},length_95%_HPD={8.783104831167066E-5,7.935380807226913},length=2.8830569210262316,posterior=1.0,height_median=12.146907686855144,rate_range={5.0E-10,0.008155720622519127},height_range={4.040803121485492,22.040779663212472},height_95%_HPD={7.7393653511272,16.67111156510603},rate=3.943405300108489E-4,rate_median=2.6245634925135645E-4,length_median=2.174146878330614,height=12.18962909419738]:1.751843713326931,(Shortia_uniflora[&length_range={0.1389162684258578,26.676991075813028},height_95%_HPD={0.0,3.552713678800501E-15},rate_95%_HPD={4.781547015114004E-6,0.0011792575456073238},length_95%_HPD={0.9388692138406022,17.498176107649588},rate=4.4642993638271733E-4,length=7.9974562239381966,rate_median=3.3671618730128E-4,length_median=7.046168167202373,height_median=0.0,rate_range={4.860889143334595E-8,0.012376280330215705},height_range={0.0,7.105427357601002E-15},height=5.4944937488699E-16]:6.281869384192561,Shortia_exappendiculata[&length_range={0.1389162684258578,27.923498691034496},height_95%_HPD={0.0,3.552713678800501E-15},rate_95%_HPD={5.346891565119712E-7,0.001379176888297431},length_95%_HPD={1.0366481402210908,17.6028295947619},rate=5.466813972620743E-4,length=7.8887058153052605,rate_median=4.187473273832243E-4,length_median=6.932046497210267,height_median=0.0,rate_range={1.4248656695526368E-8,0.012376280330215705},height_range={0.0,7.105427357601002E-15},height=5.501155087017651E-16]:6.281869384192561)[&length_range={0.0013176125453462362,25.70017638532855},rate_95%_HPD={6.282592082266769E-10,8.398593159351995E-4},length_95%_HPD={0.10514396237511692,14.595979067325617},length=6.977319943221823,posterior=0.840625,height_median=6.281869384192561,rate_range={6.282592082266769E-10,0.00717705016877367},height_range={0.13891626842585758,24.075065592080275},height_95%_HPD={0.9388692138406043,14.162288895927661},rate=2.992586805044662E-4,rate_median=2.1351616283586891E-4,length_median=6.561699441889815,height=6.882278443686222]:7.616882015989514)[&length_range={0.00418320809735917,17.491050178810816},rate_95%_HPD={1.9180629110999465E-8,0.0016867710723118597},length_95%_HPD={0.00418320809735917,10.034805887018523},length=4.379941214472664,posterior=0.375375,height_median=13.898751400182075,rate_range={1.9180629110999465E-8,0.009193528397515114},height_range={6.363294477993972,26.497557907067684},height_95%_HPD={8.71942774809369,19.35402099367534},rate=5.957494836734916E-4,rate_median=4.320264733452027E-4,length_median=3.846898531819125,height=13.993745385152188]:3.616652142796468,Berneuxia_thibetica[&length_range={0.5987596662458576,30.350346473742537},height_95%_HPD={0.0,3.552713678800501E-15},rate_95%_HPD={1.027508584193479E-7,0.0016780676683109718},length_95%_HPD={5.122651480288803,23.488044855600336},rate=8.073832645105552E-4,length=14.61830126756476,rate_median=6.960565960596376E-4,length_median=14.76345577569002,height_median=0.0,rate_range={1.027508584193479E-7,0.01233872253485234},height_range={0.0,7.105427357601002E-15},height=5.363487431964132E-16]:17.515403542978543)[&height_95%_HPD={11.229625410084278,24.115798182793874},length=0.0,posterior=1.0,height_median=17.515403542978543,height_range={7.360962050814981,32.311524997379486},height=17.62866286352415];
end;

begin figtree;
	set appearance.backgroundColorAttribute="Default";
	set appearance.backgroundColour=#-1;
	set appearance.branchColorAttribute="User selection";
	set appearance.branchLineWidth=1.0;
	set appearance.branchMinLineWidth=0.0;
	set appearance.branchWidthAttribute="Fixed";
	set appearance.foregroundColour=#-16777216;
	set appearance.selectionColour=#-2144520576;
	set branchLabels.colorAttribute="User selection";
	set branchLabels.displayAttribute="Branch times";
	set branchLabels.fontName="Arial";
	set branchLabels.fontSize=12;
	set branchLabels.fontStyle=0;
	set branchLabels.isShown=false;
	set branchLabels.significantDigits=4;
	set layout.expansion=0;
	set layout.layoutType="RECTILINEAR";
	set layout.zoom=0;
	set legend.attribute=null;
	set legend.fontSize=10.0;
	set legend.isShown=false;
	set legend.significantDigits=4;
	set nodeBars.barWidth=4.0;
	set nodeBars.displayAttribute=null;
	set nodeBars.isShown=false;
	set nodeLabels.colorAttribute="User selection";
	set nodeLabels.displayAttribute="height";
	set nodeLabels.fontName="Arial";
	set nodeLabels.fontSize=12;
	set nodeLabels.fontStyle=0;
	set nodeLabels.isShown=true;
	set nodeLabels.significantDigits=2;
	set nodeShape.colourAttribute=null;
	set nodeShape.isShown=false;
	set nodeShape.minSize=10.0;
	set nodeShape.scaleType=Width;
	set nodeShape.shapeType=Circle;
	set nodeShape.size=4.0;
	set nodeShape.sizeAttribute=null;
	set polarLayout.alignTipLabels=false;
	set polarLayout.angularRange=0;
	set polarLayout.rootAngle=0;
	set polarLayout.rootLength=100;
	set polarLayout.showRoot=true;
	set radialLayout.spread=0.0;
	set rectilinearLayout.alignTipLabels=false;
	set rectilinearLayout.curvature=0;
	set rectilinearLayout.rootLength=100;
	set scale.offsetAge=0.0;
	set scale.rootAge=1.0;
	set scale.scaleFactor=1.0;
	set scale.scaleRoot=false;
	set scaleAxis.automaticScale=true;
	set scaleAxis.fontSize=8.0;
	set scaleAxis.isShown=false;
	set scaleAxis.lineWidth=1.0;
	set scaleAxis.majorTicks=1.0;
	set scaleAxis.origin=0.0;
	set scaleAxis.reverseAxis=false;
	set scaleAxis.showGrid=true;
	set scaleBar.automaticScale=true;
	set scaleBar.fontSize=10.0;
	set scaleBar.isShown=true;
	set scaleBar.lineWidth=1.0;
	set scaleBar.scaleRange=0.0;
	set tipLabels.colorAttribute="User selection";
	set tipLabels.displayAttribute="Names";
	set tipLabels.fontName="Arial";
	set tipLabels.fontSize=16;
	set tipLabels.fontStyle=0;
	set tipLabels.isShown=true;
	set tipLabels.significantDigits=4;
	set trees.order=true;
	set trees.orderType="decreasing";
	set trees.rooting=false;
	set trees.rootingType="User Selection";
	set trees.transform=false;
	set trees.transformType="cladogram";
end;
