# Supplementary material for: Evolutionary history of the Arctic flora
Source: Nat Commun. 2023 Jul 18;14:4021. doi: 10.1038/s41467-023-39555-6 (PMC10354081; doi:10.1038/s41467-023-39555-6)
Supplement: Supplementary file 8 — Source Data [file 41467_2023_39555_MOESM8_ESM.zip › Source Data/Supplementary Figure 29-35/Diapensia/Diapensia.trees.txt]

#NEXUS

Begin taxa;
	Dimensions ntax=9;
	Taxlabels
		Berneuxia_thibetica
		Diapensia_himalaica
		Diapensia_lapponica
		Diapensia_obovata
		Diapensia_purpurea
		Schizocodon_ilicifolius
		Schizocodon_soldanelloides
		Shortia_exappendiculata
		Shortia_uniflora
		;
End;

Begin trees;
	Translate
		1 Berneuxia_thibetica,
		2 Diapensia_himalaica,
		3 Diapensia_lapponica,
		4 Diapensia_obovata,
		5 Diapensia_purpurea,
		6 Schizocodon_ilicifolius,
		7 Schizocodon_soldanelloides,
		8 Shortia_exappendiculata,
		9 Shortia_uniflora
		;
tree STATE_18000000 [&lnP=-6662.724258252457,posterior=-6662.724258252457] = [&R] (8:[&rate=2.1300715567357676E-4]17.11248012401334,(1:[&rate=9.096244658062825E-4]14.892312446437927,((((3:[&rate=7.968413658481651E-4]4.965334932415954,(2:[&rate=6.151879892340159E-4]2.3489314044019247,5:[&rate=0.0020419024256279]2.3489314044019247):[&rate=7.968413658481651E-4]2.616403528014029):[&rate=7.075549712373355E-5]1.5426458794439286,4:[&rate=4.0085050404965343E-4]6.507980811859882):[&rate=0.0010471896599313802]2.987123281888609,(6:[&rate=3.37267164514539E-4]0.4139935658906881,7:[&rate=7.003325314709181E-4]0.4139935658906881):[&rate=0.0012265914464059866]9.081110527857803):[&rate=5.382670122242553E-4]0.17674923185853508,9:[&rate=2.1300715567357676E-4]9.671853325607026):[&rate=7.075549712373355E-5]5.220459120830901):[&rate=7.075549712373355E-5]2.2201676775754144);
tree STATE_18002000 [&lnP=-6661.607662951386,posterior=-6661.607662951386] = [&R] ((1:[&rate=4.3338487933223185E-4]19.504529192403705,(((3:[&rate=4.943651649418053E-4]7.4774270762519865,(2:[&rate=3.78375256862944E-4]6.59703379228918,5:[&rate=6.44567653295452E-4]6.59703379228918):[&rate=0.0010635936015335249]0.8803932839628068):[&rate=8.726295017160504E-4]2.226879551487796,4:[&rate=2.3513789502891655E-4]9.704306627739783):[&rate=6.44567653295452E-4]3.750222902920898,(6:[&rate=1.4717224793475668E-4]2.953856123846559,7:[&rate=1.9114087863849143E-4]2.953856123846559):[&rate=6.44567653295452E-4]10.500673406814123):[&rate=2.803512907959066E-4]6.0499996617430245):[&rate=1.9114087863849143E-4]1.2697590065791466,(8:[&rate=3.78375256862944E-4]7.225423911675869,9:[&rate=3.78375256862944E-4]7.225423911675869):[&rate=4.7695227661397916E-5]13.548864287306984);
tree STATE_18004000 [&lnP=-6664.089807580211,posterior=-6664.089807580211] = [&R] (((((3:[&rate=0.0011752191423717924]4.184097172490933,(2:[&rate=5.531115341605606E-4]1.3956539612285357,5:[&rate=0.0011752191423717924]1.3956539612285357):[&rate=4.896701526563024E-4]2.7884432112623974):[&rate=8.752613924586745E-4]0.4468676106683267,4:[&rate=4.896701526563024E-4]4.63096478315926):[&rate=2.2423087032103175E-4]4.724675154114146,(6:[&rate=1.486932589239157E-4]0.8900593365576959,7:[&rate=5.531115341605606E-4]0.8900593365576959):[&rate=4.896701526563024E-4]8.46558060071571):[&rate=1.486932589239157E-4]1.972304895302253,(9:[&rate=4.896701526563024E-4]6.863631460334076,8:[&rate=3.009795613985206E-4]6.863631460334076):[&rate=3.421348080498985E-4]4.464313372241583):[&rate=8.752613924586745E-4]1.7022862938226524,1:[&rate=5.531115341605606E-4]13.030231126398311);
tree STATE_18006000 [&lnP=-6653.257713829241,posterior=-6653.257713829241] = [&R] (((9:[&rate=2.705426136707624E-4]1.7594469320985613,8:[&rate=0.0026962498441313217]1.7594469320985613):[&rate=5.204569667280189E-4]4.719109940951039,1:[&rate=0.0017971010644645697]6.478556873049601):[&rate=1.4796978062088222E-4]4.757546290257964,(((3:[&rate=0.001115239586802376]2.7673225508646535,(2:[&rate=9.163531263780844E-4]2.069478317833853,5:[&rate=0.0026962498441313217]2.069478317833853):[&rate=0.001115239586802376]0.6978442330308003):[&rate=2.705426136707624E-4]5.151044353117484,4:[&rate=1.4796978062088222E-4]7.918366903982138):[&rate=0.0017971010644645697]1.4135247199544683,(6:[&rate=4.260553561915285E-4]0.08248991545548208,7:[&rate=9.666563863335922E-5]0.08248991545548208):[&rate=7.592238059599654E-4]9.249401708481123):[&rate=5.204569667280189E-4]1.9042115393709587);
tree STATE_18008000 [&lnP=-6660.460818479532,posterior=-6660.460818479532] = [&R] (((8:[&rate=3.31171907697785E-4]4.944994460787204,1:[&rate=0.001764688712883228]4.944994460787204):[&rate=0.001764688712883228]0.43435645342694595,9:[&rate=4.6204200611923665E-4]5.37935091421415):[&rate=2.3764751477992006E-4]13.194550341324764,(((3:[&rate=6.562448613110144E-4]4.878686620721956,(2:[&rate=1.1748854317258204E-4]3.369419539063315,5:[&rate=9.82083713482478E-4]3.369419539063315):[&rate=1.6880066527403701E-4]1.5092670816586407):[&rate=1.1748854317258204E-4]5.989379789972558,4:[&rate=1.1748854317258204E-4]10.868066410694514):[&rate=4.6204200611923665E-4]5.120360028964868,(6:[&rate=6.87574849561268E-7]0.11159221489377236,7:[&rate=5.113374036938478E-5]0.11159221489377236):[&rate=3.31171907697785E-4]15.87683422476561):[&rate=1.7069033762889876E-5]2.5854748158795324);
tree STATE_18010000 [&lnP=-6658.92486704386,posterior=-6658.92486704386] = [&R] (((9:[&rate=0.0017744504710122833]1.8661610777375701,8:[&rate=7.237065016238223E-4]1.8661610777375701):[&rate=1.6984431210348314E-4]3.833549082142169,1:[&rate=0.0017744504710122833]5.699710159879739):[&rate=1.2815500641870787E-4]9.273906712329287,(((3:[&rate=2.7068650439395327E-4]6.589037340938271,(2:[&rate=7.237065016238223E-4]4.842429177813328,5:[&rate=9.018234718689847E-4]4.842429177813328):[&rate=4.888785400590959E-4]1.746608163124943):[&rate=5.923690929302612E-4]2.9146955296429287,4:[&rate=2.7068650439395327E-4]9.5037328705812):[&rate=2.7068650439395327E-4]4.537740164324276,(6:[&rate=1.2815500641870787E-4]1.4653892625143379,7:[&rate=1.6984431210348314E-4]1.4653892625143379):[&rate=5.923690929302612E-4]12.576083772391138):[&rate=7.237065016238223E-4]0.9321438373035509);
tree STATE_18012000 [&lnP=-6657.205620708077,posterior=-6657.205620708077] = [&R] ((((3:[&rate=8.310819124523599E-4]4.5857659441196,(2:[&rate=4.2906428254167034E-4]1.9996354666417744,5:[&rate=0.0018355994965008786]1.9996354666417744):[&rate=4.2906428254167034E-4]2.586130477477825):[&rate=3.0166233578710365E-4]4.107324995961066,4:[&rate=1.499584818380899E-4]8.693090940080666):[&rate=3.0166233578710365E-4]4.481534258298341,(6:[&rate=1.9670227908938077E-4]1.3388288368269392,7:[&rate=3.0166233578710365E-4]1.3388288368269392):[&rate=4.2906428254167034E-4]11.835796361552067):[&rate=1.9670227908938077E-4]0.21466314029940747,((9:[&rate=5.0534942148523E-4]4.286869567728195,8:[&rate=6.994954707264839E-4]4.286869567728195):[&rate=3.0166233578710365E-4]3.5169022343001908,1:[&rate=0.0012707573069990039]7.803771802028386):[&rate=2.469773610146549E-4]5.585516536650028);
tree STATE_18014000 [&lnP=-6664.00472829974,posterior=-6664.00472829974] = [&R] ((1:[&rate=5.858742094353963E-4]16.953265555174635,((((3:[&rate=0.0010289973982770908]2.908207718950683,(2:[&rate=4.8006922385328765E-4]2.0506684542332136,5:[&rate=0.0015520625182575535]2.0506684542332136):[&rate=0.0015520625182575535]0.8575392647174693):[&rate=3.8744661526063563E-4]3.9668900393764943,4:[&rate=4.8006922385328765E-4]6.875097758327177):[&rate=3.8744661526063563E-4]5.902512998051959,(6:[&rate=3.8744661526063563E-4]0.5788752487525995,7:[&rate=1.0983769060343328E-4]0.5788752487525995):[&rate=3.8744661526063563E-4]12.198735507626537):[&rate=0.0010289973982770908]1.5611530548200712,9:[&rate=5.8943784366692285E-5]14.338763811199208):[&rate=0.0012513822736779567]2.6145017439754277):[&rate=1.0983769060343328E-4]0.8101735548400377,8:[&rate=1.0983769060343328E-4]17.763439110014673);
tree STATE_18016000 [&lnP=-6661.5777150608465,posterior=-6661.5777150608465] = [&R] (((((3:[&rate=0.00109631381826538]2.8433683445430873,(2:[&rate=5.025013698652773E-4]1.8971431529500467,5:[&rate=7.617282616957209E-4]1.8971431529500467):[&rate=0.0015130683487369174]0.9462251915930406):[&rate=9.8828134426582E-5]4.115827979081434,4:[&rate=2.8133242974705594E-4]6.959196323624521):[&rate=3.8238156291999013E-4]3.592074946295215,(6:[&rate=2.8133242974705594E-4]0.5899896705372261,7:[&rate=2.8133242974705594E-4]0.5899896705372261):[&rate=5.743836785581032E-4]9.96128159938251):[&rate=6.586449510940636E-4]1.691545667473239,(9:[&rate=3.8238156291999013E-4]2.359575819678481,8:[&rate=7.617282616957209E-4]2.359575819678481):[&rate=1.8994197091327253E-4]9.883241117714494):[&rate=2.3492804278547454E-4]2.1825103739573155,1:[&rate=5.743836785581032E-4]14.42532731135029);
tree STATE_18018000 [&lnP=-6659.430307346865,posterior=-6659.430307346865] = [&R] (((8:[&rate=4.601575582839089E-4]5.769451905757599,1:[&rate=0.0015685597920092544]5.769451905757599):[&rate=3.604600721159253E-5]5.738587229734561,9:[&rate=3.604600721159253E-5]11.50803913549216):[&rate=3.204808331912734E-4]0.5036181504304746,(((3:[&rate=4.601575582839089E-4]7.166686536736089,(2:[&rate=2.156068509618223E-4]4.035952987643464,5:[&rate=4.601575582839089E-4]4.035952987643464):[&rate=3.204808331912734E-4]3.130733549092625):[&rate=4.601575582839089E-4]0.859607712091293,4:[&rate=1.7184026441407831E-4]8.026294248827382):[&rate=2.156068509618223E-4]2.6590428149493412,(6:[&rate=3.204808331912734E-4]0.1682147859468746,7:[&rate=2.647310042629493E-4]0.1682147859468746):[&rate=8.209091720117062E-4]10.517122277829849):[&rate=1.3253312541131824E-4]1.3263202221459114);
tree STATE_18020000 [&lnP=-6657.548780499988,posterior=-6657.548780499988] = [&R] ((9:[&rate=1.7593595668993078E-4]13.008485223119077,8:[&rate=9.223925297135652E-5]13.008485223119077):[&rate=4.285808886435656E-5]2.487534119073043,(1:[&rate=9.99946075625525E-4]14.751949869267012,(((3:[&rate=3.516818001625699E-4]8.848809639725044,(2:[&rate=1.3490638558272445E-4]7.874639254230393,5:[&rate=4.610318339926692E-4]7.874639254230393):[&rate=8.188703165582621E-4]0.9741703854946504):[&rate=6.965384975819415E-4]1.5978697784647853,4:[&rate=2.595143347301924E-4]10.446679418189829):[&rate=4.035099687709507E-4]2.4488464944332637,(6:[&rate=4.285808886435656E-5]1.9499566529193997,7:[&rate=1.3490638558272445E-4]1.9499566529193997):[&rate=6.965384975819415E-4]10.945569259703692):[&rate=3.0405797705252894E-4]1.8564239566439191):[&rate=9.99946075625525E-4]0.7440694729251085);
tree STATE_18022000 [&lnP=-6661.072036377064,posterior=-6661.072036377064] = [&R] (((8:[&rate=3.9816295327786455E-4]12.00686887086496,9:[&rate=2.7479768788463805E-4]12.00686887086496):[&rate=6.774072847345979E-5]3.615243574145209,(((3:[&rate=3.495334815050831E-4]7.040613451890069,(2:[&rate=1.6535764236536162E-4]5.15403477334684,5:[&rate=4.611403711361595E-4]5.15403477334684):[&rate=7.433257264271694E-4]1.8865786785432288):[&rate=3.0939010512553235E-4]2.1425165868184397,4:[&rate=1.4150135198111853E-4]9.183130038708509):[&rate=7.433257264271694E-4]4.514956699953444,(6:[&rate=1.4150135198111853E-4]0.032325296046470484,7:[&rate=9.376212581049374E-5]0.032325296046470484):[&rate=3.9816295327786455E-4]13.665761442615482):[&rate=2.7479768788463805E-4]1.9240257063482158):[&rate=6.774072847345979E-5]1.9824236969029574,1:[&rate=3.9816295327786455E-4]17.604536141913126);
tree STATE_18024000 [&lnP=-6661.902666403828,posterior=-6661.902666403828] = [&R] (1:[&rate=4.968504562335064E-4]16.016700531922712,((8:[&rate=9.717726146294278E-4]2.6900681595872067,9:[&rate=2.946672495059519E-4]2.6900681595872067):[&rate=2.425554572781304E-4]11.220543801986643,(((3:[&rate=4.443540935259193E-4]4.937708318903377,(2:[&rate=2.425554572781304E-4]3.723997517645437,5:[&rate=9.717726146294278E-4]3.723997517645437):[&rate=9.717726146294278E-4]1.2137108012579403):[&rate=5.526823162609146E-4]3.5994899181581506,4:[&rate=3.939586457491331E-4]8.537198237061528):[&rate=3.939586457491331E-4]5.371218604791125,(6:[&rate=8.520548063874156E-4]0.037587203870766826,7:[&rate=1.844494417704781E-4]0.037587203870766826):[&rate=4.443540935259193E-4]13.870829637981885):[&rate=0.001145390772150909]0.002195119721196903):[&rate=9.717726146294278E-4]2.106088570348863);
tree STATE_18026000 [&lnP=-6662.681221722033,posterior=-6662.681221722033] = [&R] (((((3:[&rate=6.786710518135305E-4]6.872120527158576,(2:[&rate=5.004374175103531E-4]5.405147421612868,5:[&rate=0.0012151845129472034]5.405147421612868):[&rate=0.001042484432555997]1.4669731055457085):[&rate=5.854379413302577E-4]1.9996192082392623,4:[&rate=2.0666126982516454E-4]8.871739735397838):[&rate=0.0024912360732982854]0.7718079681421237,(6:[&rate=4.2164560950600383E-4]0.501608942970872,7:[&rate=1.3604916023026426E-4]0.501608942970872):[&rate=6.786710518135305E-4]9.14193876056909):[&rate=7.828756331614323E-4]0.2538275342728564,(9:[&rate=3.474318486804836E-4]7.94356519558927,8:[&rate=2.0666126982516454E-4]7.94356519558927):[&rate=1.3604916023026426E-4]1.953810042223549):[&rate=0.0014422630051930494]5.792022727891993,1:[&rate=5.004374175103531E-4]15.689397965704812);
tree STATE_18028000 [&lnP=-6662.466711237887,posterior=-6662.466711237887] = [&R] (((9:[&rate=5.654453394777133E-4]3.792374000898428,8:[&rate=7.472978806893687E-4]3.792374000898428):[&rate=1.0807983197054716E-4]10.823272961343863,1:[&rate=0.0012077269218107676]14.615646962242291):[&rate=5.654453394777133E-4]0.39858167798615796,(((3:[&rate=5.654453394777133E-4]7.727950869427014,(2:[&rate=2.660082357133678E-4]3.74571497299799,5:[&rate=5.00092217434783E-4]3.74571497299799):[&rate=5.654453394777133E-4]3.9822358964290236):[&rate=1.5007313501640997E-4]2.167710569020244,4:[&rate=1.0807983197054716E-4]9.895661438447258):[&rate=5.00092217434783E-4]2.7403112590557193,(6:[&rate=3.9381174338125953E-4]0.012425321257731948,7:[&rate=1.8908985688495145E-4]0.012425321257731948):[&rate=6.446572900444532E-4]12.623547376245245):[&rate=1.5007313501640997E-4]2.378255942725472);
tree STATE_18030000 [&lnP=-6653.893770526041,posterior=-6653.893770526041] = [&R] ((1:[&rate=0.0030012580336494774]5.085836607919436,(9:[&rate=0.0017795684339596016]1.7662451680451134,8:[&rate=0.0012525643258558484]1.7662451680451134):[&rate=7.006265765442891E-4]3.3195914398743227):[&rate=6.554033780324715E-5]6.9936215850302155,(((3:[&rate=7.006265765442891E-4]4.999113285245296,(2:[&rate=1.0409846660550194E-4]4.715654436057986,5:[&rate=7.006265765442891E-4]4.715654436057986):[&rate=0.0017795684339596016]0.28345884918731024):[&rate=4.016336186358177E-4]2.0675593343224374,4:[&rate=2.994288441933448E-4]7.066672619567734):[&rate=5.31746471404402E-4]3.0448566014269636,(6:[&rate=5.607028411599673E-6]0.3489838498107433,7:[&rate=1.5435281209306563E-4]0.3489838498107433):[&rate=5.31746471404402E-4]9.762545371183954):[&rate=2.1845945168665632E-4]1.9679289719549544);
tree STATE_18032000 [&lnP=-6654.539875029062,posterior=-6654.539875029062] = [&R] (((9:[&rate=3.7950880647451003E-4]5.137894133826773,8:[&rate=6.862155424926828E-4]5.137894133826773):[&rate=6.862155424926828E-4]4.56069667951108,1:[&rate=0.0011138602474483927]9.698590813337853):[&rate=1.0618467634010373E-4]2.5447613167685663,(((3:[&rate=6.862155424926828E-4]4.604322543606113,(2:[&rate=2.951543026498686E-4]2.5280054315094604,5:[&rate=0.0011138602474483927]2.5280054315094604):[&rate=2.951543026498686E-4]2.0763171120966524):[&rate=6.862155424926828E-4]3.4631463589752087,4:[&rate=2.951543026498686E-4]8.067468902581322):[&rate=4.978693829072154E-4]3.5171030545320505,(6:[&rate=4.839421121483967E-6]3.4424759017920485,7:[&rate=1.2473343135917338E-5]3.4424759017920485):[&rate=6.862155424926828E-4]8.142096055321323):[&rate=6.42539702226587E-7]0.6587801729930476);
tree STATE_18034000 [&lnP=-6661.152952017621,posterior=-6661.152952017621] = [&R] ((1:[&rate=6.847466704385885E-4]14.116295216424778,(9:[&rate=0.001033855239650667]5.5550718913230135,8:[&rate=2.843201177717909E-4]5.5550718913230135):[&rate=1.2601477517576473E-4]8.561223325101764):[&rate=3.4462054568193455E-4]0.34782160253053007,(((3:[&rate=6.847466704385885E-4]3.9138499044252653,(2:[&rate=1.9310932184938448E-4]2.690812405961846,5:[&rate=0.001033855239650667]2.690812405961846):[&rate=5.249898795145414E-4]1.2230374984634191):[&rate=6.847466704385885E-4]1.2236909054618348,4:[&rate=4.21162835411897E-4]5.1375408098871):[&rate=0.001033855239650667]2.676684520075095,(6:[&rate=4.21162835411897E-4]0.5345142945522212,7:[&rate=1.9310932184938448E-4]0.5345142945522212):[&rate=5.249898795145414E-4]7.279711035409973):[&rate=2.3483696248191097E-4]6.649891488993113);
tree STATE_18036000 [&lnP=-6660.172293244606,posterior=-6660.172293244606] = [&R] (1:[&rate=1.2735639703668716E-4]18.893312229815386,(((((2:[&rate=4.6795655632565476E-4]3.069277182137304,5:[&rate=0.001709042850675433]3.069277182137304):[&rate=7.01734932759846E-4]3.0160516935665758,3:[&rate=2.0200056340684543E-4]6.08532887570388):[&rate=1.2735639703668716E-4]2.336347500283013,4:[&rate=3.103960508282018E-4]8.421676375986893):[&rate=3.103960508282018E-4]3.4966604803789725,(6:[&rate=1.0197486702671508E-5]7.463829734270539,7:[&rate=2.2412522466726392E-5]7.463829734270539):[&rate=0.001709042850675433]4.454507122095326):[&rate=3.816351338476898E-6]1.1033730902691445,(9:[&rate=7.670214674207227E-5]11.242790582759426,8:[&rate=3.103960508282018E-4]11.242790582759426):[&rate=4.6795655632565476E-4]1.778919363875584):[&rate=0.0010669769727775667]5.871602283180376);
tree STATE_18038000 [&lnP=-6666.347938903493,posterior=-6666.347938903493] = [&R] (1:[&rate=5.116605489199515E-4]18.351803829109564,((8:[&rate=2.0608975684342301E-4]7.246343512668459,9:[&rate=4.08617772952062E-4]7.246343512668459):[&rate=2.0608975684342301E-4]9.829563683737103,((((2:[&rate=2.0608975684342301E-4]3.56626176191069,5:[&rate=5.116605489199515E-4]3.56626176191069):[&rate=2.8305239932554805E-4]1.7133357719747542,3:[&rate=4.572127111815823E-4]5.279597533885444):[&rate=2.4452551661756724E-4]3.910548287191955,4:[&rate=2.8305239932554805E-4]9.1901458210774):[&rate=8.913424763685197E-4]3.991929321299997,(6:[&rate=1.2298249823504922E-4]4.277152765445096,7:[&rate=6.760361802712107E-5]4.277152765445096):[&rate=7.484623420302078E-4]8.904922376932301):[&rate=4.572127111815823E-4]3.8938320540281666):[&rate=0.0011836427402834872]1.2758966327040007);
tree STATE_18040000 [&lnP=-6659.242146029921,posterior=-6659.242146029921] = [&R] ((8:[&rate=2.7540253218573065E-4]7.631132161496419,(1:[&rate=0.0017271818715125702]6.013827845254501,9:[&rate=5.815853244520715E-4]6.013827845254501):[&rate=8.24209396166409E-6]1.6173043162419178):[&rate=1.3662644565775404E-4]3.7837509776104223,((((2:[&rate=8.891356033587346E-4]2.0684780585008355,5:[&rate=0.002294863416996822]2.0684780585008355):[&rate=7.212342221480405E-4]1.9882270610208317,3:[&rate=5.815853244520715E-4]4.056705119521667):[&rate=8.891356033587346E-4]1.5487119853868885,4:[&rate=4.634233618089695E-4]5.605417104908556):[&rate=5.815853244520715E-4]3.157425256093127,(6:[&rate=8.287451473996385E-5]1.9911222549716134,7:[&rate=1.3662644565775404E-4]1.9911222549716134):[&rate=8.891356033587346E-4]6.771720106030069):[&rate=7.212342221480405E-4]2.6520407781051585);
tree STATE_18042000 [&lnP=-6661.832520996676,posterior=-6661.832520996676] = [&R] (((9:[&rate=5.952036668174375E-4]6.42619522757007,8:[&rate=5.133624135788533E-4]6.42619522757007):[&rate=8.083975943671144E-5]4.94706749841817,((((2:[&rate=3.2116351204851846E-4]4.339327888455253,5:[&rate=6.920549485271859E-4]4.339327888455253):[&rate=2.1864885579149387E-4]2.35080331889779,3:[&rate=0.0012056566642634494]6.690131207353043):[&rate=8.11633826880267E-4]1.9618874896948428,4:[&rate=2.1864885579149387E-4]8.652018697047886):[&rate=0.0017044897419792758]0.9320819864599166,(6:[&rate=1.2612962592989282E-4]0.11737484875034714,7:[&rate=3.786818590104028E-4]0.11737484875034714):[&rate=3.786818590104028E-4]9.466725834757456):[&rate=9.69496413954411E-4]1.789162042480438):[&rate=5.133624135788533E-4]6.113883122430519,1:[&rate=5.133624135788533E-4]17.48714584841876);
tree STATE_18044000 [&lnP=-6660.61617045177,posterior=-6660.61617045177] = [&R] ((((((2:[&rate=4.7286711313539653E-4]1.8474964610878073,5:[&rate=0.001544010600544552]1.8474964610878073):[&rate=9.748239005352983E-4]1.851365870869327,3:[&rate=5.943017905182521E-4]3.6988623319571343):[&rate=2.151987613198425E-4]5.225082558636558,4:[&rate=2.151987613198425E-4]8.923944890593692):[&rate=5.308690869703063E-4]1.3549731015161495,(6:[&rate=1.5875145597553074E-4]0.38754765545840403,7:[&rate=8.693184248252385E-5]0.38754765545840403):[&rate=7.475995572202615E-4]9.891370336651438):[&rate=6.65398759906844E-4]2.6674646007180574,(9:[&rate=2.151987613198425E-4]7.727153285026045,8:[&rate=5.308690869703063E-4]7.727153285026045):[&rate=3.670868986742981E-4]5.219229307801854):[&rate=6.65398759906844E-4]1.0003312234331432,1:[&rate=5.943017905182521E-4]13.946713816261042);
tree STATE_18046000 [&lnP=-6661.30158417486,posterior=-6661.30158417486] = [&R] (((((2:[&rate=1.850680508179604E-4]3.755181414433105,5:[&rate=5.353610194457678E-4]3.755181414433105):[&rate=0.0013374217143537616]1.3566633589330044,3:[&rate=4.5633233900938593E-4]5.111844773366109):[&rate=6.222147820138527E-4]1.8056009349050157,4:[&rate=3.14583475493061E-4]6.917445708271125):[&rate=9.623202402483472E-4]4.023318310951907,(6:[&rate=4.5633233900938593E-4]0.019390834482240348,7:[&rate=8.308502855093518E-4]0.019390834482240348):[&rate=5.353610194457678E-4]10.92137318474079):[&rate=7.194602086360768E-4]0.9654157308699229,(1:[&rate=7.194602086360768E-4]8.815477125462495,(9:[&rate=0.002325091292454244]0.8482977835877936,8:[&rate=0.002325091292454244]0.8482977835877936):[&rate=1.2066761954526295E-4]7.967179341874702):[&rate=2.49008216823259E-4]3.0907026246304596);
tree STATE_18048000 [&lnP=-6658.175776622857,posterior=-6658.175776622857] = [&R] (1:[&rate=2.377782831054478E-4]18.46846960565549,((9:[&rate=4.847303557330818E-4]6.509700122842018,8:[&rate=2.881112683365721E-4]6.509700122842018):[&rate=1.511629994870755E-4]4.996263884484042,((((2:[&rate=0.001069978894138953]2.6302593273814354,5:[&rate=8.400560546632155E-4]2.6302593273814354):[&rate=1.9243542477446741E-4]4.3229696363901144,3:[&rate=4.093323693083474E-4]6.95322896377155):[&rate=8.400560546632155E-4]0.8674033025114616,4:[&rate=2.881112683365721E-4]7.8206322662830114):[&rate=8.400560546632155E-4]1.1150610645394714,(6:[&rate=7.820874159262817E-5]0.14216512206656468,7:[&rate=3.446950541459636E-4]0.14216512206656468):[&rate=5.752358340394783E-4]8.793528208755918):[&rate=6.885053496891443E-4]2.5702706765035774):[&rate=4.847303557330818E-4]6.962505598329429);
tree STATE_18050000 [&lnP=-6660.017721283473,posterior=-6660.017721283473] = [&R] (((9:[&rate=0.001138525309668215]3.3676354363613785,8:[&rate=6.790784237939139E-4]3.3676354363613785):[&rate=8.503527946745078E-5]12.100072901694453,((((2:[&rate=4.4874963395594673E-4]2.3386629438805766,5:[&rate=0.001138525309668215]2.3386629438805766):[&rate=6.790784237939139E-4]1.9954927682861143,3:[&rate=0.001138525309668215]4.334155712166691):[&rate=5.204993328602728E-4]2.7551011632257705,4:[&rate=2.4413585193755797E-4]7.089256875392461):[&rate=0.002186068313552273]0.37874220307804407,(6:[&rate=1.7183179318533287E-4]0.34819758545067453,7:[&rate=5.204993328602728E-4]0.34819758545067453):[&rate=6.790784237939139E-4]7.119801493019831):[&rate=3.7988346615893797E-4]7.999709259585327):[&rate=7.700274536140424E-4]3.4870781559145314,1:[&rate=4.4874963395594673E-4]18.954786493970364);
tree STATE_18052000 [&lnP=-6666.8358508418005,posterior=-6666.8358508418005] = [&R] (((9:[&rate=9.566365892470715E-4]3.575135043458399,8:[&rate=3.3750169661142114E-4]3.575135043458399):[&rate=1.245534102871192E-4]9.106123123236006,((((2:[&rate=2.9492466732369344E-4]3.8264266302879397,5:[&rate=8.002677945621995E-4]3.8264266302879397):[&rate=5.421061475760908E-4]1.0452583827147537,3:[&rate=4.8299531480135264E-4]4.871685013002693):[&rate=4.8299531480135264E-4]3.6938259774100484,4:[&rate=6.105606386226742E-4]8.565510990412742):[&rate=2.9492466732369344E-4]3.7957653327054697,(6:[&rate=6.688480973363686E-5]0.4503620277582186,7:[&rate=9.566365892470715E-4]0.4503620277582186):[&rate=5.421061475760908E-4]11.910914295359992):[&rate=2.1256011334117503E-4]0.3199818435761941):[&rate=8.002677945621995E-4]5.992136127170998,1:[&rate=1.245534102871192E-4]18.673394293865403);
tree STATE_18054000 [&lnP=-6651.994901297201,posterior=-6651.994901297201] = [&R] (1:[&rate=3.704557392823467E-4]15.51387212752254,((9:[&rate=4.679864307841135E-4]4.481306522532328,8:[&rate=7.033827850649348E-4]4.481306522532328):[&rate=2.8338919180777305E-4]5.371057695557886,((((2:[&rate=0.0012264127781018478]0.8479824381627631,5:[&rate=0.0035579386814534055]0.8479824381627631):[&rate=0.0010192379812820253]1.475774548636164,3:[&rate=0.0012264127781018478]2.323756986798927):[&rate=2.8338919180777305E-4]3.867261272222654,4:[&rate=4.679864307841135E-4]6.191018259021581):[&rate=0.0014881066535104234]1.4987429115327844,(6:[&rate=1.355593931748367E-4]0.20070179818625866,7:[&rate=1.355593931748367E-4]0.20070179818625866):[&rate=0.0010192379812820253]7.489059372368106):[&rate=7.361798818926392E-5]2.162603047535849):[&rate=5.78001199663355E-4]5.661507909432325);
tree STATE_18056000 [&lnP=-6661.377256832091,posterior=-6661.377256832091] = [&R] (((9:[&rate=3.1747488312894366E-4]8.825365927487622,8:[&rate=6.260489116285088E-4]8.825365927487622):[&rate=1.2737087739500221E-4]5.995041923257483,1:[&rate=6.260489116285088E-4]14.820407850745106):[&rate=8.873994120483245E-5]5.5677667539453815,((((2:[&rate=3.1747488312894366E-4]4.283169224295065,5:[&rate=6.260489116285088E-4]4.283169224295065):[&rate=4.480819265542919E-4]4.303023802955501,3:[&rate=5.29050767220321E-4]8.586193027250566):[&rate=3.1747488312894366E-4]1.5478314495511238,4:[&rate=1.2737087739500221E-4]10.13402447680169):[&rate=3.1747488312894366E-4]6.091497574881467,(6:[&rate=5.239546321558162E-5]1.9999254105151274,7:[&rate=1.6885566456066787E-4]1.9999254105151274):[&rate=4.480819265542919E-4]14.22559664116803):[&rate=4.480819265542919E-4]4.16265255300733);
tree STATE_18058000 [&lnP=-6662.24662545634,posterior=-6662.24662545634] = [&R] (((1:[&rate=9.970118697369174E-4]8.88964247137127,8:[&rate=2.0379804827373184E-4]8.88964247137127):[&rate=2.0015304542633974E-5]4.989946517357849,9:[&rate=8.895306265429476E-5]13.879588988729118):[&rate=3.7368155377859655E-4]1.1536378358411365,((((2:[&rate=4.892492567684137E-5]4.393192159410806,5:[&rate=7.874330566046486E-4]4.393192159410806):[&rate=0.001271044524607891]1.1007397700470154,3:[&rate=9.970118697369174E-4]5.493931929457822):[&rate=9.970118697369174E-4]1.4832644613517898,4:[&rate=3.7368155377859655E-4]6.9771963908096115):[&rate=0.0016533496381961293]1.075101463877706,(6:[&rate=0.0036233755098218612]0.06669775393163842,7:[&rate=0.001271044524607891]0.06669775393163842):[&rate=6.209085886666359E-4]7.985600100755679):[&rate=4.892492567684137E-5]6.980928969882937);
tree STATE_18060000 [&lnP=-6660.0132824483,posterior=-6660.0132824483] = [&R] ((8:[&rate=2.2156204950861402E-4]21.059052244488285,9:[&rate=8.475666393939836E-5]21.059052244488285):[&rate=5.78159631886362E-5]3.604538019292722,(1:[&rate=6.618679999937865E-4]17.269101011365873,((((2:[&rate=8.46681940290526E-4]3.5402710476684685,5:[&rate=8.46681940290526E-4]3.5402710476684685):[&rate=6.618679999937865E-4]3.036556683005371,3:[&rate=5.403618702076176E-4]6.576827730673839):[&rate=2.663054941279601E-4]0.23305650274064682,4:[&rate=3.175828076480379E-4]6.809884233414486):[&rate=3.7757074544871006E-4]7.080864459910725,(6:[&rate=3.304131062499318E-5]0.5752020925210501,7:[&rate=1.8190883709991098E-4]0.5752020925210501):[&rate=4.497715646258883E-4]13.315546600804161):[&rate=1.1413383166747103E-4]3.378352318040662):[&rate=4.497715646258883E-4]7.394489252415134);
tree STATE_18062000 [&lnP=-6661.606373568784,posterior=-6661.606373568784] = [&R] ((1:[&rate=5.784178076492085E-4]14.158244391382691,(9:[&rate=2.0962828076516584E-4]12.804328722710443,8:[&rate=5.784178076492085E-4]12.804328722710443):[&rate=4.86724055507395E-4]1.3539156686722489):[&rate=7.349780048897998E-5]3.6556399904380044,((((2:[&rate=2.9833596563591796E-4]4.21082283173668,5:[&rate=8.848728673235927E-4]4.21082283173668):[&rate=1.0407113880544541E-4]2.0598374756033433,3:[&rate=5.784178076492085E-4]6.270660307340023):[&rate=4.1310722418136505E-4]2.0835448418490206,4:[&rate=4.1310722418136505E-4]8.354205149189044):[&rate=4.1310722418136505E-4]7.159942387870675,(6:[&rate=2.0962828076516584E-4]0.22188495063593774,7:[&rate=1.3658404997587208E-4]0.22188495063593774):[&rate=4.1310722418136505E-4]15.292262586423782):[&rate=1.715660438597641E-4]2.299736844760977);
tree STATE_18064000 [&lnP=-6662.062478159083,posterior=-6662.062478159083] = [&R] (((8:[&rate=2.6573360324284195E-4]11.794621883804437,((((2:[&rate=5.082482411727486E-4]2.691648423336866,5:[&rate=5.932265710806817E-4]2.691648423336866):[&rate=5.082482411727486E-4]3.416733861301588,3:[&rate=3.0258594056384953E-4]6.108382284638454):[&rate=3.0258594056384953E-4]1.9447219823642552,4:[&rate=1.3870580483081103E-4]8.053104267002709):[&rate=5.082482411727486E-4]2.5621464449800815,(6:[&rate=1.9961361487932886E-4]0.8827117157330073,7:[&rate=4.4294446029693893E-4]0.8827117157330073):[&rate=5.082482411727486E-4]9.732538996249783):[&rate=1.3870580483081103E-4]1.1793711718216464):[&rate=7.607923368484232E-5]0.2958699853043374,1:[&rate=7.184066844726604E-4]12.090491869108774):[&rate=3.0258594056384953E-4]3.794833797050014,9:[&rate=7.607923368484232E-5]15.885325666158788);
tree STATE_18066000 [&lnP=-6654.562384056634,posterior=-6654.562384056634] = [&R] (((((2:[&rate=3.131283470464315E-4]3.6400301307689698,5:[&rate=7.241421215002159E-4]3.6400301307689698):[&rate=3.131283470464315E-4]4.245252310453354,3:[&rate=3.7185667022503996E-4]7.885282441222325):[&rate=3.131283470464315E-4]1.6355211042491398,4:[&rate=2.6058006159960536E-4]9.520803545471464):[&rate=3.7185667022503996E-4]3.415114258401397,(6:[&rate=9.051134876895007E-5]0.6268503811074421,7:[&rate=5.160865668970704E-4]0.6268503811074421):[&rate=4.385973490447421E-4]12.30906742276542):[&rate=2.129157289258037E-4]0.7757722916997345,(1:[&rate=0.0016073226962479367]6.81571839234177,(8:[&rate=4.385973490447421E-4]5.226696712246217,9:[&rate=1.6917042094130252E-4]5.226696712246217):[&rate=1.6917042094130252E-4]1.589021680095553):[&rate=5.160865668970704E-4]6.895971703230826);
tree STATE_18068000 [&lnP=-6665.458381180822,posterior=-6665.458381180822] = [&R] ((((((2:[&rate=1.693280566568308E-4]1.2643106515148788,5:[&rate=0.0018711773825446103]1.2643106515148788):[&rate=4.6289013819666807E-4]5.548074659157145,3:[&rate=4.6289013819666807E-4]6.812385310672023):[&rate=0.0012363776953738775]0.23556005713202577,4:[&rate=1.693280566568308E-4]7.047945367804049):[&rate=8.916624684487186E-4]1.137894525927834,(6:[&rate=1.0446256908787375E-4]0.3988814437909025,7:[&rate=3.816883498832542E-4]0.3988814437909025):[&rate=0.0010454489022618378]7.786958449940981):[&rate=7.624596868078088E-4]1.5944448075748507,(1:[&rate=0.0026824822455962616]3.167843757918058,8:[&rate=6.506798054690065E-4]3.167843757918058):[&rate=3.0657940021276545E-4]6.612440943388675):[&rate=5.518319941905991E-4]2.2836316977443456,9:[&rate=1.0446256908787375E-4]12.06391639905108);
tree STATE_18070000 [&lnP=-6659.15126798211,posterior=-6659.15126798211] = [&R] (((8:[&rate=1.4083048222982765E-4]10.647063633429669,9:[&rate=3.533616149997046E-4]10.647063633429669):[&rate=5.752132745928698E-4]2.0372928745740175,1:[&rate=8.730036915480926E-4]12.684356508003686):[&rate=8.730036915480926E-4]1.973638529697844,((((2:[&rate=1.4083048222982765E-4]2.7095543643337656,5:[&rate=0.0012541370719675639]2.7095543643337656):[&rate=7.725948415220203E-5]4.2946012727404455,3:[&rate=4.857684852824281E-4]7.004155637074211):[&rate=6.940443504290413E-4]2.6691639438875434,4:[&rate=2.5500180820049777E-4]9.673319580961754):[&rate=0.0012541370719675639]2.8367843690279724,(6:[&rate=4.7380906061755575E-5]0.056350009219727375,7:[&rate=1.757378955286298E-4]0.056350009219727375):[&rate=5.752132745928698E-4]12.45375394077):[&rate=7.725948415220203E-5]2.1478910877118036);
tree STATE_18072000 [&lnP=-6672.912676131081,posterior=-6672.912676131081] = [&R] (1:[&rate=7.799144490993931E-4]13.594988107846516,((8:[&rate=3.3773557029528764E-4]3.847038391780812,9:[&rate=1.2504839638960788E-4]3.847038391780812):[&rate=3.019706957514073E-4]9.301524871961211,((((2:[&rate=2.33964923264689E-4]2.4102001049737236,5:[&rate=7.799144490993931E-4]2.4102001049737236):[&rate=3.019706957514073E-4]7.010960849519565,3:[&rate=2.0003717599209765E-4]9.421160954493288):[&rate=5.79859218525539E-4]1.4334465862179098,4:[&rate=2.676440176871835E-4]10.854607540711198):[&rate=0.0010203320222483296]2.2497725601500864,(6:[&rate=1.6457242682677966E-4]0.0813419145754434,7:[&rate=5.162302844921602E-4]0.0813419145754434):[&rate=7.799144490993931E-4]13.023038186285842):[&rate=2.676440176871835E-4]0.044183162880738536):[&rate=4.632280652866265E-4]0.44642484410449335);
tree STATE_18074000 [&lnP=-6664.337925265543,posterior=-6664.337925265543] = [&R] (((8:[&rate=3.0217783256582064E-4]6.502945663415997,9:[&rate=5.918213221787422E-4]6.502945663415997):[&rate=7.12922761316776E-4]3.9916702294630033,1:[&rate=0.0010147715249648904]10.494615892879):[&rate=3.887911641261155E-4]2.2347743723448446,((((2:[&rate=7.12922761316776E-4]1.8071446996205187,5:[&rate=0.0033811289303453504]1.8071446996205187):[&rate=0.0010147715249648904]2.8006068359721192,3:[&rate=4.8468731108325207E-4]4.607751535592638):[&rate=1.51514033241161E-4]2.0999265963622893,4:[&rate=4.8468731108325207E-4]6.7076781319549275):[&rate=4.8468731108325207E-4]4.944368794301417,(6:[&rate=3.887911641261155E-4]0.7913687664350894,7:[&rate=2.6305455598807615E-5]0.7913687664350894):[&rate=5.918213221787422E-4]10.860678159821255):[&rate=0.0010147715249648904]1.0773433389675002);
tree STATE_18076000 [&lnP=-6656.317726249261,posterior=-6656.317726249261] = [&R] (((8:[&rate=4.541116077405989E-4]2.298700377948923,9:[&rate=9.13814073486256E-4]2.298700377948923):[&rate=1.994234141486965E-4]6.961156535520847,1:[&rate=0.0012566165521411324]9.25985691346977):[&rate=3.6380832611634104E-4]2.101464493197609,((((2:[&rate=0.0014882238550264968]1.6404287646231297,5:[&rate=0.003246678533813675]1.6404287646231297):[&rate=0.0017959547439743678]1.0859890447836769,3:[&rate=9.13814073486256E-4]2.7264178094068066):[&rate=1.2221277266294503E-4]4.398320895250192,4:[&rate=3.6380832611634104E-4]7.124738704656998):[&rate=7.786260828905333E-4]4.21779912607226,(6:[&rate=4.463356384686516E-5]1.732617443807589,7:[&rate=1.994234141486965E-4]1.732617443807589):[&rate=6.592187749296546E-4]9.609920386921669):[&rate=3.6380832611634104E-4]0.01878357593812119);
tree STATE_18078000 [&lnP=-6661.6294418264715,posterior=-6661.6294418264715] = [&R] (((((2:[&rate=5.490138690148288E-4]3.6484933838764473,5:[&rate=8.907954265833445E-4]3.6484933838764473):[&rate=5.490138690148288E-4]2.111891240155278,3:[&rate=4.0890386348757534E-4]5.760384624031725):[&rate=2.492878364901561E-4]4.566636647634387,4:[&rate=2.9797396924535665E-4]10.327021271666112):[&rate=2.0370036682518087E-4]5.315848822503293,(6:[&rate=4.7414283901585147E-4]1.6467106284671815,7:[&rate=2.0370036682518087E-4]1.6467106284671815):[&rate=2.9797396924535665E-4]13.996159465702224):[&rate=7.62343998209217E-5]1.0228206699987492,(1:[&rate=7.467462947049157E-4]12.41719137134193,(8:[&rate=3.507577781941367E-4]6.60692566046486,9:[&rate=7.62343998209217E-5]6.60692566046486):[&rate=4.0890386348757534E-4]5.81026571087707):[&rate=2.0370036682518087E-4]4.248499392826224);
tree STATE_18080000 [&lnP=-6667.239096631318,posterior=-6667.239096631318] = [&R] ((9:[&rate=3.683083337040384E-4]10.656988280942013,(((3:[&rate=5.728032106897344E-4]3.843341670862805,(2:[&rate=4.644698090892009E-4]2.1080985332035858,5:[&rate=0.001209674440896263]2.1080985332035858):[&rate=0.0018124223495750535]1.7352431376592192):[&rate=5.728032106897344E-4]2.728394101942122,4:[&rate=4.644698090892009E-4]6.571735772804927):[&rate=4.644698090892009E-4]1.7679275750760715,(6:[&rate=0.0010063999296447057]0.30805367558729563,7:[&rate=7.420396929432754E-5]0.30805367558729563):[&rate=8.38585321111037E-4]8.031609672293703):[&rate=1.3588966401559277E-4]2.3173249330610144):[&rate=5.728032106897344E-4]6.468564029665053,(8:[&rate=7.420396929432754E-5]13.50790975067809,1:[&rate=5.728032106897344E-4]13.50790975067809):[&rate=2.0515552574365092E-4]3.617642559928976);
tree STATE_18082000 [&lnP=-6655.146677396553,posterior=-6655.146677396553] = [&R] (((((3:[&rate=0.001068588903121104]3.7061787898425584,(2:[&rate=2.277926003627293E-4]3.2927672998896136,5:[&rate=0.0013012871891107895]3.2927672998896136):[&rate=0.003205005870468101]0.41341148995294486):[&rate=7.06148807134905E-4]2.003761679135492,4:[&rate=3.245521645553588E-4]5.709940468978051):[&rate=4.3517867671220823E-4]4.437882745359344,(6:[&rate=1.7560262967920573E-5]0.465101288171888,7:[&rate=7.06148807134905E-4]0.465101288171888):[&rate=7.06148807134905E-4]9.682721926165506):[&rate=0.001068588903121104]2.416626834229014,(8:[&rate=2.277926003627293E-4]9.140889766664388,9:[&rate=1.4393712052224362E-4]9.140889766664388):[&rate=3.245521645553588E-4]3.42356028190202):[&rate=7.305657621993746E-5]4.289963478607232,1:[&rate=7.06148807134905E-4]16.85441352717364);
tree STATE_18084000 [&lnP=-6658.501061552191,posterior=-6658.501061552191] = [&R] ((8:[&rate=0.0010167489968893328]3.429397889754791,9:[&rate=3.6678720172893275E-4]3.429397889754791):[&rate=1.3301005245754845E-4]15.347080160449233,(1:[&rate=5.742982536239474E-4]17.2425691583441,(((3:[&rate=5.742982536239474E-4]5.215262454187768,(2:[&rate=0.0010167489968893328]1.8805270366485471,5:[&rate=0.0018433228617266123]1.8805270366485471):[&rate=3.6678720172893275E-4]3.334735417539221):[&rate=0.0012248439417372953]0.8730693457159688,4:[&rate=5.742982536239474E-4]6.088331799903737):[&rate=4.642301691515394E-4]6.0725998168240745,(6:[&rate=7.179888803471494E-5]3.2839920103159144,7:[&rate=1.3301005245754845E-4]3.2839920103159144):[&rate=5.742982536239474E-4]8.876939606411897):[&rate=4.642301691515394E-4]5.0816375416162884):[&rate=4.642301691515394E-4]1.533908891859923);
tree STATE_18086000 [&lnP=-6657.040251258539,posterior=-6657.040251258539] = [&R] (1:[&rate=6.585940344862268E-4]14.067157747928064,((8:[&rate=6.585940344862268E-4]6.313187726388717,9:[&rate=4.287128525584293E-4]6.313187726388717):[&rate=3.3482558601199584E-4]6.781576646603863,(((3:[&rate=5.356704239797646E-4]4.965855837201295,(2:[&rate=1.7894798269223465E-4]1.8576502461840771,5:[&rate=0.0017990055888666972]1.8576502461840771):[&rate=9.716226195628241E-4]3.108205591017218):[&rate=8.017433318986467E-4]2.5661768233354394,4:[&rate=3.3482558601199584E-4]7.532032660536735):[&rate=5.356704239797646E-4]3.037933854042776,(6:[&rate=1.7894798269223465E-4]0.028947244399135437,7:[&rate=8.017433318986467E-4]0.028947244399135437):[&rate=5.356704239797646E-4]10.541019270180374):[&rate=5.975349883389308E-5]2.52479785841307):[&rate=0.0017990055888666972]0.9723933749354838);
tree STATE_18088000 [&lnP=-6663.7771717440155,posterior=-6663.7771717440155] = [&R] (8:[&rate=4.1306139154196664E-5]20.389560363093533,(((((3:[&rate=9.44625338432597E-4]5.765102518912061,(2:[&rate=4.4971151277705274E-4]3.6708311998630494,5:[&rate=9.44625338432597E-4]3.6708311998630494):[&rate=7.409243567834607E-4]2.094271319049011):[&rate=2.551267739788661E-4]1.8639375464637196,4:[&rate=1.8283841710432463E-4]7.62904006537578):[&rate=5.799177128388482E-4]4.8186062857623915,(6:[&rate=1.6221104854446546E-5]1.1914642398191007,7:[&rate=1.8283841710432463E-4]1.1914642398191007):[&rate=9.44625338432597E-4]11.25618211131907):[&rate=9.44625338432597E-4]0.44118467310875076,1:[&rate=9.44625338432597E-4]12.888831024246922):[&rate=4.1306139154196664E-5]0.03066076981317245,9:[&rate=1.8283841710432463E-4]12.919491794060095):[&rate=2.211906853807167E-6]7.4700685690334385);
tree STATE_18090000 [&lnP=-6661.243201262889,posterior=-6661.243201262889] = [&R] (((8:[&rate=1.8357060278207638E-4]8.950637455930945,9:[&rate=3.0026008655382227E-4]8.950637455930945):[&rate=2.3987222345709337E-4]6.773285812242261,(((3:[&rate=3.0026008655382227E-4]7.345283915457646,(2:[&rate=7.933507592148065E-5]5.768857852114134,5:[&rate=8.402061378242088E-4]5.768857852114134):[&rate=6.090750693649545E-4]1.5764260633435123):[&rate=6.090750693649545E-4]1.182411626788559,4:[&rate=1.8357060278207638E-4]8.527695542246205):[&rate=7.1448268330357E-4]4.333045175039857,(6:[&rate=3.0026008655382227E-4]1.2532448153424234,7:[&rate=6.090750693649545E-4]1.2532448153424234):[&rate=4.3782044908558405E-4]11.607495901943638):[&rate=1.304042506729461E-4]2.863182550887144):[&rate=3.0026008655382227E-4]6.9264701046846255,1:[&rate=3.6580024662071154E-4]22.65039337285783);
tree STATE_18092000 [&lnP=-6659.363522574196,posterior=-6659.363522574196] = [&R] (((((3:[&rate=5.127618216101261E-4]5.292019625508871,(2:[&rate=2.4996983810572816E-4]3.2654122603318725,5:[&rate=8.089080166315641E-4]3.2654122603318725):[&rate=5.970116097850337E-4]2.0266073651769987):[&rate=8.089080166315641E-4]1.0411928209219488,4:[&rate=5.127618216101261E-4]6.33321244643082):[&rate=5.970116097850337E-4]4.134021116259526,(6:[&rate=3.079551245447892E-4]0.2329736746996186,7:[&rate=5.127618216101261E-4]0.2329736746996186):[&rate=5.127618216101261E-4]10.234259887990728):[&rate=9.022064690550681E-5]3.958974826590909,(8:[&rate=1.423577978582164E-4]9.946527571511856,9:[&rate=9.022064690550681E-5]9.946527571511856):[&rate=1.9513235538592123E-4]4.479680817769399):[&rate=9.510526619262264E-4]4.449724318313725,1:[&rate=5.127618216101261E-4]18.87593270759498);
tree STATE_18094000 [&lnP=-6657.664397347201,posterior=-6657.664397347201] = [&R] ((1:[&rate=5.403945821061721E-4]14.34120849171419,(((3:[&rate=3.7781281880019095E-4]6.724199352758273,(2:[&rate=6.463527264139834E-4]1.9788256557155386,5:[&rate=0.0012323539157309135]1.9788256557155386):[&rate=3.127726037096392E-4]4.7453736970427345):[&rate=3.7781281880019095E-4]1.359330107176545,4:[&rate=3.7781281880019095E-4]8.083529459934818):[&rate=2.0410488183943793E-4]5.9281908756639385,(6:[&rate=6.463527264139834E-4]0.056020112554871944,7:[&rate=4.378926218685843E-5]0.056020112554871944):[&rate=5.403945821061721E-4]13.955700223043884):[&rate=3.127726037096392E-4]0.32948815611543303):[&rate=1.3091995299078754E-5]8.36801025280006,(8:[&rate=2.553609931896907E-4]9.546511146031644,9:[&rate=3.127726037096392E-4]9.546511146031644):[&rate=1.579557681105813E-4]13.162707598482605);
tree STATE_18096000 [&lnP=-6655.665961218733,posterior=-6655.665961218733] = [&R] ((((3:[&rate=3.0676021798834563E-4]7.746828814520848,(2:[&rate=3.0676021798834563E-4]4.059375072849718,5:[&rate=6.543267853608801E-4]4.059375072849718):[&rate=4.0834175883745587E-4]3.6874537416711295):[&rate=1.9004905742842115E-4]3.415985624245856,4:[&rate=1.5640422759876014E-4]11.162814438766704):[&rate=3.0676021798834563E-4]4.475077414471762,(6:[&rate=9.270021550591838E-5]0.45695196866284815,7:[&rate=3.0676021798834563E-4]0.45695196866284815):[&rate=4.0834175883745587E-4]15.180939884575618):[&rate=3.0676021798834563E-4]0.26222304654154094,(1:[&rate=8.084917724772402E-4]10.715809283660246,(8:[&rate=6.543267853608801E-4]3.2119608907832853,9:[&rate=8.084917724772402E-4]3.2119608907832853):[&rate=2.2580059584546402E-4]7.503848392876961):[&rate=2.6439772168630217E-4]5.184305616119762);
tree STATE_18098000 [&lnP=-6656.769624453924,posterior=-6656.769624453924] = [&R] ((((3:[&rate=7.864868673334E-4]4.391142565737888,(2:[&rate=2.4919872838308205E-4]2.453873010027143,5:[&rate=0.0019054640514134021]2.453873010027143):[&rate=7.864868673334E-4]1.937269555710745):[&rate=9.174357638620267E-4]1.4091870700844575,4:[&rate=2.4919872838308205E-4]5.8003296358223455):[&rate=5.724186493969278E-4]4.050179580448647,(6:[&rate=3.986978417203757E-4]0.15838010135317895,7:[&rate=0.0019054640514134021]0.15838010135317895):[&rate=5.724186493969278E-4]9.692129114917813):[&rate=0.001073036227074342]1.3952888004572692,(1:[&rate=0.0012659026725823175]10.76403871714218,(9:[&rate=1.7996406530560447E-4]7.830711757784322,8:[&rate=3.986978417203757E-4]7.830711757784322):[&rate=4.8172146527000764E-4]2.9333269593578573):[&rate=1.1229137357017408E-4]0.48175929958608243);
tree STATE_18100000 [&lnP=-6664.6126942763785,posterior=-6664.6126942763785] = [&R] ((8:[&rate=2.82946990032382E-4]15.752493939970455,9:[&rate=1.8852798398453496E-4]15.752493939970455):[&rate=3.1814207913381456E-4]3.689883680144872,(1:[&rate=5.103598955454188E-4]17.50675555042004,(((3:[&rate=3.5667239079129276E-4]7.297797361787142,(2:[&rate=3.1814207913381456E-4]3.612115988716724,5:[&rate=9.361161979993218E-4]3.612115988716724):[&rate=1.8852798398453496E-4]3.685681373070418):[&rate=4.4992487835188535E-4]2.0611460663904477,4:[&rate=2.1887313959038004E-4]9.35894342817759):[&rate=3.5667239079129276E-4]5.661722977763379,(6:[&rate=9.338824379247303E-5]1.698714415871759,7:[&rate=1.5832801459109757E-4]1.698714415871759):[&rate=5.88407259001056E-4]13.32195199006921):[&rate=9.361161979993218E-4]2.4860891444790703):[&rate=5.88407259001056E-4]1.9356220696952882);
tree STATE_18102000 [&lnP=-6663.68226719296,posterior=-6663.68226719296] = [&R] (((8:[&rate=6.621181850021357E-4]2.2365634605126137,9:[&rate=9.382176737799563E-4]2.2365634605126137):[&rate=1.543350635495011E-4]10.687183017160239,(((3:[&rate=6.621181850021357E-4]4.847353179868053,(2:[&rate=2.977981375609608E-4]2.6932087550604837,5:[&rate=6.621181850021357E-4]2.6932087550604837):[&rate=5.662911670946055E-4]2.154144424807569):[&rate=3.537134501418633E-4]3.0849970413899968,4:[&rate=2.977981375609608E-4]7.93235022125805):[&rate=6.621181850021357E-4]4.422532930216368,(6:[&rate=1.1156631581621078E-4]0.3418588264731408,7:[&rate=7.808698574780456E-4]0.3418588264731408):[&rate=4.85627078152517E-4]12.013024325001277):[&rate=4.156956616800971E-4]0.5688633261984339):[&rate=2.6585138233866703E-5]0.08368625511498173,1:[&rate=9.382176737799563E-4]13.007432732787834);
tree STATE_18104000 [&lnP=-6661.641929717631,posterior=-6661.641929717631] = [&R] (((4:[&rate=1.3498671192032648E-4]6.466754003174254,((2:[&rate=5.11164631352706E-4]2.977813017808035,5:[&rate=8.677360937329682E-4]2.977813017808035):[&rate=6.135351401702326E-4]1.6756193134869846,3:[&rate=8.677360937329682E-4]4.653432331295019):[&rate=6.135351401702326E-4]1.8133216718792342):[&rate=7.30740337304031E-4]3.88113218716879,(6:[&rate=1.9716142603715416E-4]1.8910970167665244,7:[&rate=1.3498671192032648E-4]1.8910970167665244):[&rate=0.0010324893777639002]8.456789173576519):[&rate=2.64779546393318E-4]10.970384079562034,((1:[&rate=0.0010324893777639002]11.993724970672588,8:[&rate=1.3498671192032648E-4]11.993724970672588):[&rate=5.11164631352706E-4]0.2200452583328829,9:[&rate=1.9716142603715416E-4]12.21377022900547):[&rate=1.9716142603715416E-4]9.104500040899607);
tree STATE_18106000 [&lnP=-6655.045835207137,posterior=-6655.045835207137] = [&R] ((1:[&rate=0.0010949912664018305]11.035864889247328,(9:[&rate=1.8563193055856438E-4]8.761324859570848,8:[&rate=6.110049656458655E-4]8.761324859570848):[&rate=5.269358794459187E-4]2.27454002967648):[&rate=5.210880406596184E-5]3.40893128716845,(((3:[&rate=9.391700592714255E-4]3.1601351780136624,(2:[&rate=7.049831581007337E-4]2.493817914764518,5:[&rate=0.0016051964908085276]2.493817914764518):[&rate=0.002246756418710814]0.6663172632491445):[&rate=5.269358794459187E-4]2.819487390994303,4:[&rate=4.503048453757515E-4]5.979622569007965):[&rate=2.483484202111385E-4]5.07120963533024,(6:[&rate=0.002246756418710814]0.1356930564318428,7:[&rate=2.483484202111385E-4]0.1356930564318428):[&rate=6.110049656458655E-4]10.915139147906363):[&rate=5.210880406596184E-5]3.3939639720775734);
tree STATE_18108000 [&lnP=-6661.442241663266,posterior=-6661.442241663266] = [&R] ((8:[&rate=5.031690016484391E-4]15.815224138951415,1:[&rate=9.250683400750522E-4]15.815224138951415):[&rate=7.601890714800676E-4]0.30960725477454076,(9:[&rate=1.0333823943454206E-4]13.244503998658708,(((3:[&rate=7.601890714800676E-4]4.454121682392305,(2:[&rate=5.031690016484391E-4]3.5337932245896373,5:[&rate=7.601890714800676E-4]3.5337932245896373):[&rate=0.0013834604737642648]0.9203284578026678):[&rate=1.631580613581922E-4]4.319099156130232,4:[&rate=1.631580613581922E-4]8.773220838522537):[&rate=0.0022721425710659857]1.3759478404832581,(6:[&rate=1.631580613581922E-4]0.3970941095049676,7:[&rate=1.631580613581922E-4]0.3970941095049676):[&rate=5.031690016484391E-4]9.752074569500827):[&rate=1.2755965257382191E-5]3.0953353196529125):[&rate=2.3206258144143274E-4]2.8803273950672477);
tree STATE_18110000 [&lnP=-6660.094794475825,posterior=-6660.094794475825] = [&R] ((1:[&rate=8.185881477768927E-4]14.470964272486864,(8:[&rate=1.5799083929133708E-4]11.372290128344467,9:[&rate=4.4719033605672095E-4]11.372290128344467):[&rate=1.5799083929133708E-4]3.0986741441423966):[&rate=4.4719033605672095E-4]1.1705617181925891,(((3:[&rate=4.4719033605672095E-4]4.882146569717751,(2:[&rate=2.4981298717152755E-4]3.7706579724608127,5:[&rate=8.185881477768927E-4]3.7706579724608127):[&rate=8.185881477768927E-4]1.1114885972569382):[&rate=3.0566891970500344E-4]4.448578461114561,4:[&rate=3.0566891970500344E-4]9.330725030832312):[&rate=3.704939947867322E-4]2.318743327281947,(6:[&rate=2.010203116893909E-4]0.42003731248647014,7:[&rate=0.0015999228680254225]0.42003731248647014):[&rate=6.586138196689701E-4]11.22943104562779):[&rate=4.4719033605672095E-4]3.992057632565194);
tree STATE_18112000 [&lnP=-6665.8804839356535,posterior=-6665.8804839356535] = [&R] (((9:[&rate=1.5217690110653706E-4]18.266225861094913,8:[&rate=1.1162108614700634E-4]18.266225861094913):[&rate=8.671595261606354E-4]1.0914368828000391,1:[&rate=6.181606331285662E-4]19.357662743894952):[&rate=2.858066688676013E-4]1.463621103142252,(((3:[&rate=3.3728524566589864E-4]7.489739685351465,(2:[&rate=6.181606331285662E-4]2.5427899710177884,5:[&rate=0.0015274924172458265]2.5427899710177884):[&rate=1.5217690110653706E-4]4.946949714333677):[&rate=1.1162108614700634E-4]0.5497220093282618,4:[&rate=1.5217690110653706E-4]8.039461694679726):[&rate=1.5217690110653706E-4]8.253441303854022,(6:[&rate=2.8572658908221618E-5]0.15283013115252952,7:[&rate=3.3728524566589864E-4]0.15283013115252952):[&rate=3.3728524566589864E-4]16.140072867381217):[&rate=2.858066688676013E-4]4.528380848503456);
tree STATE_18114000 [&lnP=-6658.339857195726,posterior=-6658.339857195726] = [&R] (((9:[&rate=3.011186806101576E-4]11.127303324343904,8:[&rate=3.4108091187071767E-4]11.127303324343904):[&rate=4.34603633553646E-4]4.160899364321864,(((3:[&rate=3.4108091187071767E-4]6.376586550514808,(2:[&rate=5.621019555000378E-4]3.561463952762363,5:[&rate=0.0010604131732669738]3.561463952762363):[&rate=4.34603633553646E-4]2.8151225977524446):[&rate=2.640425535246636E-4]3.421908958992284,4:[&rate=1.6181596441564662E-4]9.798495509507092):[&rate=6.527698391816329E-4]4.858732203292655,(6:[&rate=4.694112246602674E-5]0.03344142067325106,7:[&rate=2.289813207574499E-4]0.03344142067325106):[&rate=5.621019555000378E-4]14.623786292126496):[&rate=4.694112246602674E-5]0.630974975866021):[&rate=6.527698391816329E-4]5.668434396501452,1:[&rate=3.4108091187071767E-4]20.95663708516722);
tree STATE_18116000 [&lnP=-6656.349542751628,posterior=-6656.349542751628] = [&R] ((9:[&rate=2.44067028063117E-4]4.984367540841163,8:[&rate=4.4631938911424027E-4]4.984367540841163):[&rate=2.0468637482277737E-4]11.626944070663576,((((3:[&rate=6.050720226570449E-4]5.842087310916046,(2:[&rate=1.324985045187521E-4]4.605734820787595,5:[&rate=8.929331407661696E-4]4.605734820787595):[&rate=0.0012561447117003792]1.2363524901284508):[&rate=7.205427285472334E-4]1.2429283091541832,4:[&rate=3.861042481691933E-4]7.085015620070229):[&rate=2.0468637482277737E-4]4.470214657917222,(6:[&rate=3.335720069090433E-4]0.4502922992170306,7:[&rate=2.6454079866930426E-5]0.4502922992170306):[&rate=4.4631938911424027E-4]11.10493797877042):[&rate=6.050720226570449E-4]4.72525629415853,1:[&rate=5.174364474918968E-4]16.280486572145982):[&rate=9.820505405190634E-5]0.33082503935875707);
tree STATE_18118000 [&lnP=-6658.083726656315,posterior=-6658.083726656315] = [&R] (((((3:[&rate=5.795893521772616E-4]5.214362242340831,(2:[&rate=7.50822830992051E-4]1.1184526670577224,5:[&rate=0.001669362352812014]1.1184526670577224):[&rate=2.4200790109242285E-4]4.095909575283109):[&rate=3.318871383844582E-4]3.928793688446527,4:[&rate=1.1165872553758546E-4]9.143155930787358):[&rate=0.003827260291420131]0.9613391608160615,(6:[&rate=4.4265177987886186E-4]0.35130279604284514,7:[&rate=5.795893521772616E-4]0.35130279604284514):[&rate=5.795893521772616E-4]9.753192295560575):[&rate=3.318871383844582E-4]0.5249807861392064,(8:[&rate=0.0012596158047443323]6.180097470662844,9:[&rate=7.50822830992051E-4]6.180097470662844):[&rate=6.6956696291673E-5]4.449378407079783):[&rate=2.4200790109242285E-4]2.6999557817733475,1:[&rate=9.696104049312966E-4]13.329431659515974);
tree STATE_18120000 [&lnP=-6662.519500174186,posterior=-6662.519500174186] = [&R] (((9:[&rate=8.320823712887817E-4]2.063182110983437,8:[&rate=4.4326686585580865E-4]2.063182110983437):[&rate=2.221131410389318E-4]14.106106216959631,1:[&rate=5.063422063405192E-4]16.169288327943068):[&rate=3.893174978419686E-4]4.037511232135309,(((3:[&rate=2.9878636563327425E-4]7.944126658894831,(2:[&rate=2.592204272366958E-4]5.487990345651883,5:[&rate=5.833110171890502E-4]5.487990345651883):[&rate=6.837323970614918E-4]2.456136313242948):[&rate=5.063422063405192E-4]3.788284417271351,4:[&rate=2.221131410389318E-4]11.732411076166182):[&rate=4.4326686585580865E-4]4.3780152495404625,(6:[&rate=8.12711193564598E-5]2.273642568078331,7:[&rate=3.870442051157892E-5]2.273642568078331):[&rate=2.9878636563327425E-4]13.836783757628313):[&rate=1.1752694541425764E-4]4.0963732343717325);
tree STATE_18122000 [&lnP=-6662.125990384619,posterior=-6662.125990384619] = [&R] (((((3:[&rate=6.385818350176237E-4]6.096533752009204,(2:[&rate=1.509621568099968E-4]4.590064578118797,5:[&rate=6.385818350176237E-4]4.590064578118797):[&rate=4.5229065286517386E-4]1.506469173890407):[&rate=2.698089050317679E-4]1.4342396381742724,4:[&rate=3.059330473614103E-4]7.530773390183477):[&rate=3.4676997852751E-4]7.038278442087893,(6:[&rate=2.3707938490672353E-4]2.538116408190869,7:[&rate=9.703279502288455E-5]2.538116408190869):[&rate=4.5229065286517386E-4]12.0309354240805):[&rate=5.276341700993578E-4]2.926166489938389,1:[&rate=6.385818350176237E-4]17.49521832220976):[&rate=1.7831883751147872E-4]0.04462233598662735,(8:[&rate=2.3707938490672353E-4]13.669558614260628,9:[&rate=1.509621568099968E-4]13.669558614260628):[&rate=9.703279502288455E-5]3.8702820439357577);
tree STATE_18124000 [&lnP=-6657.852468907151,posterior=-6657.852468907151] = [&R] (((8:[&rate=3.185331751458337E-4]4.814136422654895,9:[&rate=4.8571051296552865E-4]4.814136422654895):[&rate=6.0767297722518835E-5]12.364115855870804,(((3:[&rate=3.648224607470167E-4]6.636126515213276,(2:[&rate=2.4134465530978736E-4]2.700952738472974,5:[&rate=7.021935458084207E-4]2.700952738472974):[&rate=5.728814760413923E-4]3.9351737767403017):[&rate=4.8571051296552865E-4]0.9895328584365597,4:[&rate=2.078589441727444E-4]7.625659373649835):[&rate=3.185331751458337E-4]4.456541843022338,(6:[&rate=3.648224607470167E-4]0.33611792580399075,7:[&rate=6.0767297722518835E-5]0.33611792580399075):[&rate=4.1915515824682184E-4]11.746083290868182):[&rate=1.47014978071535E-4]5.096051061853524):[&rate=7.021935458084207E-4]7.210933577746928,1:[&rate=1.7663390615549573E-4]24.389185856272626);
tree STATE_18126000 [&lnP=-6654.94701336379,posterior=-6654.94701336379] = [&R] (((8:[&rate=2.2352370578911248E-4]5.373050202390103,9:[&rate=2.7458020718911083E-4]5.373050202390103):[&rate=1.336537480934771E-4]9.23116036537689,(((3:[&rate=6.502069402492273E-4]5.7690423971131874,(2:[&rate=4.6622521668127136E-4]3.3713004319675255,5:[&rate=9.423951228573839E-4]3.3713004319675255):[&rate=5.499591573351662E-4]2.397741965145662):[&rate=2.2352370578911248E-4]3.6044611780625626,4:[&rate=2.7458020718911083E-4]9.37350357517575):[&rate=9.423951228573839E-4]3.1616357004509794,(6:[&rate=5.537522949929494E-5]0.5158398219363665,7:[&rate=0.0011951721714689644]0.5158398219363665):[&rate=5.499591573351662E-4]12.019299453690364):[&rate=4.6622521668127136E-4]2.069071292140263):[&rate=0.0011951721714689644]6.524519021327846,1:[&rate=9.338002628489832E-5]21.12872958909484);
tree STATE_18128000 [&lnP=-6659.881125241926,posterior=-6659.881125241926] = [&R] (((((3:[&rate=3.342250110763695E-4]6.604409818912154,(2:[&rate=1.155668026198539E-4]3.543362550487679,5:[&rate=0.0010333179539742804]3.543362550487679):[&rate=4.491311325308079E-4]3.0610472684244745):[&rate=2.8489726776784825E-4]0.39421931523874765,4:[&rate=4.491311325308079E-4]6.998629134150901):[&rate=4.491311325308079E-4]6.1248978298472085,(6:[&rate=6.007071497630085E-4]0.4139312454719705,7:[&rate=1.155668026198539E-4]0.4139312454719705):[&rate=5.186537323729685E-4]12.70959571852614):[&rate=1.155668026198539E-4]2.189111007588652,(8:[&rate=2.3927481836429995E-4]11.446990319422294,9:[&rate=1.5548279139069665E-4]11.446990319422294):[&rate=2.3927481836429995E-4]3.8656476521644674):[&rate=1.9641733703164166E-4]3.3427369826122817,1:[&rate=5.186537323729685E-4]18.655374954199043);
tree STATE_18130000 [&lnP=-6672.831412953241,posterior=-6672.831412953241] = [&R] (((((3:[&rate=2.921867251032863E-4]6.328767650478266,(2:[&rate=4.968448401169485E-4]4.5281725605996375,5:[&rate=5.806025579523295E-4]4.5281725605996375):[&rate=7.49500810065064E-4]1.8005950898786285):[&rate=1.0582637153651663E-4]2.3921744916929626,4:[&rate=2.3836182433027283E-4]8.720942142171229):[&rate=2.3836182433027283E-4]7.579509445210547,(6:[&rate=1.360887007471959E-4]0.3923739938061394,7:[&rate=2.1311345595214265E-4]0.3923739938061394):[&rate=2.3836182433027283E-4]15.908077593575637):[&rate=3.9335885466519534E-4]4.87567880186419,1:[&rate=4.968448401169485E-4]21.176130389245966):[&rate=1.6284336022735326E-4]0.5042168794971538,(8:[&rate=4.388041240352191E-4]6.6788081515655655,9:[&rate=3.9335885466519534E-4]6.6788081515655655):[&rate=6.48032958430897E-5]15.001539117177554);
tree STATE_18132000 [&lnP=-6660.546807814293,posterior=-6660.546807814293] = [&R] (1:[&rate=0.0010045178164151485]13.699360815861347,((8:[&rate=3.18471603170737E-4]4.730889587989282,9:[&rate=1.4457331921135152E-4]4.730889587989282):[&rate=1.4457331921135152E-4]8.383633567047724,(((3:[&rate=0.0010045178164151485]5.906794003713941,(2:[&rate=6.256285872750137E-4]3.1262673555884524,5:[&rate=8.521649987140575E-4]3.1262673555884524):[&rate=0.0010045178164151485]2.7805266481254884):[&rate=2.573099907053181E-4]1.9754536843465207,4:[&rate=3.8431725158819284E-4]7.8822476880604615):[&rate=7.291843903307483E-4]2.158432937594947,(6:[&rate=0.0010045178164151485]0.022641248044529983,7:[&rate=3.469634682297724E-5]0.022641248044529983):[&rate=7.291843903307483E-4]10.018039377610878):[&rate=3.8431725158819284E-4]3.073842529381597):[&rate=0.0010045178164151485]0.5848376608243413);
tree STATE_18134000 [&lnP=-6662.732314860205,posterior=-6662.732314860205] = [&R] (((((3:[&rate=4.3141107974253493E-4]6.831448797621008,(2:[&rate=5.031362908825196E-4]3.1510998633400833,5:[&rate=5.974772468965446E-4]3.1510998633400833):[&rate=4.3141107974253493E-4]3.680348934280925):[&rate=2.8041242791009084E-4]1.6800592954383236,4:[&rate=2.065130567838351E-4]8.511508093059332):[&rate=1.431406593771348E-4]8.85440170850559,(6:[&rate=2.3743361313837437E-5]2.4845962566987896,7:[&rate=2.8041242791009084E-4]2.4845962566987896):[&rate=5.031362908825196E-4]14.881313544866131):[&rate=2.065130567838351E-4]0.6295176562972813,1:[&rate=5.031362908825196E-4]17.995427457862203):[&rate=4.3141107974253493E-4]2.4057993232462316,(8:[&rate=1.7386899931380953E-4]16.65142351136231,9:[&rate=8.4928191290656E-5]16.65142351136231):[&rate=5.974772468965446E-4]3.749803269746124);
tree STATE_18136000 [&lnP=-6660.513387692236,posterior=-6660.513387692236] = [&R] ((((3:[&rate=5.498880807239489E-4]5.893476130006627,(2:[&rate=2.0014106241951208E-4]2.6016242014267146,5:[&rate=3.741044499433404E-4]2.6016242014267146):[&rate=5.498880807239489E-4]3.291851928579913):[&rate=0.0010952745145474507]1.2170575689220318,4:[&rate=2.0014106241951208E-4]7.110533698928659):[&rate=8.390069614897782E-4]2.928776477938932,(6:[&rate=3.073540181773726E-4]0.7458088048496344,7:[&rate=2.7948723887799733E-5]0.7458088048496344):[&rate=4.53311303422232E-4]9.293501372017957):[&rate=7.10467111338155E-6]8.385414674171912,(1:[&rate=6.725437903621727E-4]13.172106457266144,(8:[&rate=2.500278023015177E-4]7.295412328576538,9:[&rate=5.498880807239489E-4]7.295412328576538):[&rate=8.360638527025412E-5]5.876694128689606):[&rate=2.500278023015177E-4]5.252618393773359);
tree STATE_18138000 [&lnP=-6659.842984323926,posterior=-6659.842984323926] = [&R] (1:[&rate=5.099357399955306E-4]15.979665919223494,((8:[&rate=2.68421785763504E-4]9.833412311029829,9:[&rate=3.3380576211681747E-4]9.833412311029829):[&rate=3.532002377922062E-6]3.5460997812519146,(((3:[&rate=8.071815800783533E-4]4.581379042636049,(2:[&rate=3.3380576211681747E-4]2.7146830977314615,5:[&rate=0.0016697203141655384]2.7146830977314615):[&rate=3.3380576211681747E-4]1.866695944904587):[&rate=3.3380576211681747E-4]4.714916404071267,4:[&rate=4.1257321774402025E-4]9.296295446707315):[&rate=9.112724442165094E-5]3.7235831518220373,(6:[&rate=3.532002377922062E-6]4.439849371412003,7:[&rate=2.132226698159087E-4]4.439849371412003):[&rate=8.071815800783533E-4]8.58002922711735):[&rate=6.351626109299135E-4]0.3596334937523906):[&rate=3.3380576211681747E-4]2.6001538269417512);
tree STATE_18140000 [&lnP=-6659.3996444745735,posterior=-6659.3996444745735] = [&R] (1:[&rate=8.417731655391633E-4]15.51198143728635,((8:[&rate=3.9969668449482817E-4]5.064103947156089,9:[&rate=3.288949474840075E-4]5.064103947156089):[&rate=4.814704238715771E-4]5.828924796582943,(((3:[&rate=8.417731655391633E-4]4.033314539425536,(2:[&rate=8.417731655391633E-4]2.337084027767382,5:[&rate=0.0013445210356477853]2.337084027767382):[&rate=5.778032057006803E-4]1.696230511658154):[&rate=5.778032057006803E-4]4.887243088541275,4:[&rate=2.667022014030648E-4]8.920557627966812):[&rate=0.0013445210356477853]0.6263710014237667,(6:[&rate=6.944891668380065E-4]0.09994933252513508,7:[&rate=7.804975289609596E-5]0.09994933252513508):[&rate=6.944891668380065E-4]9.446979296865443):[&rate=2.1149532750678002E-4]1.3461001143484541):[&rate=6.944891668380065E-4]4.6189526935473175);
tree STATE_18142000 [&lnP=-6667.758295202318,posterior=-6667.758295202318] = [&R] (1:[&rate=4.326929650835563E-4]13.865885160452594,((((3:[&rate=7.66525059772313E-4]3.534500889251839,(2:[&rate=5.065455761618041E-4]2.359583092056354,5:[&rate=0.0013582716374113577]2.359583092056354):[&rate=8.746807104184483E-4]1.174917797195485):[&rate=2.2576968834912877E-4]1.6978687956509733,4:[&rate=2.2576968834912877E-4]5.232369684902812):[&rate=8.746807104184483E-4]2.9963058835483327,(6:[&rate=3.6233995775199895E-4]3.472431838127429,7:[&rate=2.2576968834912877E-4]3.472431838127429):[&rate=0.0011560709492700687]4.756243730323716):[&rate=7.226910020810221E-5]0.501084144938682,(8:[&rate=0.0011560709492700687]4.501443386942828,9:[&rate=0.0013582716374113577]4.501443386942828):[&rate=1.5473268582805083E-4]4.228316326446999):[&rate=6.71299308366E-4]5.136125447062767);
tree STATE_18144000 [&lnP=-6661.264786544378,posterior=-6661.264786544378] = [&R] (1:[&rate=5.399121777622223E-4]23.860860577839436,((8:[&rate=1.833703770988751E-4]9.188907669472739,9:[&rate=3.216039117562035E-4]9.188907669472739):[&rate=1.3336130865869937E-4]7.7923478862519335,(((3:[&rate=7.025216980272053E-4]4.5465355198582875,(2:[&rate=7.025216980272053E-4]3.4367839530782054,5:[&rate=7.025216980272053E-4]3.4367839530782054):[&rate=9.325207532846978E-4]1.1097515667800821):[&rate=3.216039117562035E-4]3.4815829067583115,4:[&rate=1.833703770988751E-4]8.028118426616599):[&rate=4.1737906756492593E-4]5.899320974319311,(6:[&rate=3.646676666894782E-5]0.49564462960488637,7:[&rate=7.025216980272053E-4]0.49564462960488637):[&rate=7.025216980272053E-4]13.431794771331024):[&rate=2.451256334124881E-4]3.0538161547887626):[&rate=1.833703770988751E-4]6.879605022114763);
tree STATE_18146000 [&lnP=-6656.691152778324,posterior=-6656.691152778324] = [&R] (((((3:[&rate=7.158182278008943E-4]4.967478255142991,(2:[&rate=3.344242162767165E-4]4.202048995565634,5:[&rate=5.805046707997791E-4]4.202048995565634):[&rate=0.0013705012154049566]0.7654292595773571):[&rate=1.4878194338769268E-4]2.326146994862004,4:[&rate=3.344242162767165E-4]7.293625250004995):[&rate=3.344242162767165E-4]4.318478027823193,(6:[&rate=8.98145560987217E-6]6.751998429814309,7:[&rate=8.98145560987217E-6]6.751998429814309):[&rate=9.225439511355099E-4]4.860104848013879):[&rate=8.374939675239752E-5]3.765699922911681,(9:[&rate=2.7836531120944285E-4]11.327458057031293,8:[&rate=2.2972769334266883E-4]11.327458057031293):[&rate=2.7836531120944285E-4]4.050345143708576):[&rate=3.344242162767165E-4]5.083856399205082,1:[&rate=4.800518833747588E-4]20.46165959994495);
tree STATE_18148000 [&lnP=-6658.138926784905,posterior=-6658.138926784905] = [&R] (((((3:[&rate=5.441767615113714E-4]5.627983703757868,(2:[&rate=3.91283378756751E-4]3.2686249802430503,5:[&rate=0.0011755947055737573]3.2686249802430503):[&rate=0.0011755947055737573]2.359358723514818):[&rate=1.7698532579698404E-4]2.775346772874352,4:[&rate=5.441767615113714E-4]8.40333047663222):[&rate=2.7351633804960325E-4]2.875075199581449,(6:[&rate=1.9389839385643505E-5]0.0044975242980766226,7:[&rate=3.91283378756751E-4]0.0044975242980766226):[&rate=6.424562772185456E-4]11.273908151915593):[&rate=1.7698532579698404E-4]2.5605361718070547,1:[&rate=7.650333451635455E-4]13.838941848020724):[&rate=2.2315045158932827E-4]6.853098632739407,(9:[&rate=4.620050060120385E-4]5.713666994431171,8:[&rate=5.441767615113714E-4]5.713666994431171):[&rate=1.9389839385643505E-5]14.978373486328959);
tree STATE_18150000 [&lnP=-6656.524181153273,posterior=-6656.524181153273] = [&R] (((9:[&rate=3.2903309767115725E-4]9.293064904238918,8:[&rate=3.2903309767115725E-4]9.293064904238918):[&rate=6.846468599113866E-5]3.057500069737367,(((3:[&rate=7.88057789897282E-4]3.826283015348642,(2:[&rate=3.2903309767115725E-4]2.5423734800694033,5:[&rate=0.001050371255167822]2.5423734800694033):[&rate=5.93892963061632E-4]1.2839095352792387):[&rate=6.846468599113866E-5]3.9607587403516926,4:[&rate=1.660972540317226E-4]7.787041755700335):[&rate=5.93892963061632E-4]2.000901260086822,(6:[&rate=5.93892963061632E-4]0.37840207770094586,7:[&rate=0.001050371255167822]0.37840207770094586):[&rate=5.93892963061632E-4]9.409540938086211):[&rate=4.263535945592586E-7]2.562621958189128):[&rate=4.4513567719653804E-4]1.5086598600908552,1:[&rate=7.88057789897282E-4]13.85922483406714);
tree STATE_18152000 [&lnP=-6658.565739152763,posterior=-6658.565739152763] = [&R] ((1:[&rate=8.348197406579194E-4]11.986326842490033,(9:[&rate=2.860350164701152E-4]7.826486445442015,8:[&rate=3.563927142281941E-4]7.826486445442015):[&rate=5.159033533872413E-4]4.1598403970480184):[&rate=1.576162207290077E-4]2.269553814596163,(((3:[&rate=5.159033533872413E-4]4.19565829096627,(2:[&rate=6.086324481247516E-4]0.8857879262917747,5:[&rate=0.0025179065441830197]0.8857879262917747):[&rate=5.159033533872413E-4]3.309870364674495):[&rate=3.563927142281941E-4]1.0970811774693896,4:[&rate=5.159033533872413E-4]5.292739468435659):[&rate=0.001755116635827438]1.0514670229316412,(6:[&rate=3.563927142281941E-4]0.03125447571761828,7:[&rate=7.135309089384151E-4]0.03125447571761828):[&rate=9.792296154194707E-4]6.312952015649683):[&rate=3.563927142281941E-4]7.911674165718896);
tree STATE_18154000 [&lnP=-6665.078734463241,posterior=-6665.078734463241] = [&R] ((1:[&rate=6.050745050334077E-4]17.21053463863875,(9:[&rate=1.740967661454537E-4]15.31979101677771,8:[&rate=2.6798323092039436E-4]15.31979101677771):[&rate=2.2136621847164268E-4]1.8907436218610414):[&rate=4.730392991564191E-4]4.62644281888981,(((3:[&rate=3.6458848529814444E-4]9.332396358683788,(2:[&rate=1.2367701678151836E-4]6.342488798825466,5:[&rate=3.153589063188326E-4]6.342488798825466):[&rate=3.153589063188326E-4]2.989907559858322):[&rate=3.153589063188326E-4]1.9343426852428642,4:[&rate=2.2136621847164268E-4]11.266739043926652):[&rate=0.0014936069728691116]2.305910769690934,(6:[&rate=3.153589063188326E-4]0.2839254414396912,7:[&rate=2.2136621847164268E-4]0.2839254414396912):[&rate=3.153589063188326E-4]13.288724372177894):[&rate=1.740967661454537E-4]8.264327643910976);
tree STATE_18156000 [&lnP=-6658.063681401417,posterior=-6658.063681401417] = [&R] ((9:[&rate=2.548749996548884E-4]5.737311404928649,8:[&rate=4.4395255721836504E-4]5.737311404928649):[&rate=8.146164293244064E-5]12.362203718982352,((((3:[&rate=3.7252799805601055E-4]6.236732842707711,(2:[&rate=7.539670098803435E-4]1.989440911313735,5:[&rate=6.279494776431529E-4]1.989440911313735):[&rate=2.548749996548884E-4]4.247291931393976):[&rate=3.7252799805601055E-4]4.7156336356329005,4:[&rate=2.548749996548884E-4]10.952366478340611):[&rate=9.229235825591931E-4]1.9400157682489283,(6:[&rate=2.0524028288493703E-4]0.16234162023453808,7:[&rate=0.0011798035655855644]0.16234162023453808):[&rate=4.4395255721836504E-4]12.730040626355):[&rate=5.27471360637257E-4]0.014833086204047774,1:[&rate=7.539670098803435E-4]12.907215332793587):[&rate=1.602582652799325E-4]5.192299791117414);
tree STATE_18158000 [&lnP=-6656.862348701602,posterior=-6656.862348701602] = [&R] (((((3:[&rate=3.628363114772172E-4]5.232148044168073,(2:[&rate=6.744513998178703E-4]2.086879618443333,5:[&rate=0.0016089104784607884]2.086879618443333):[&rate=4.163227902267257E-4]3.14526842572474):[&rate=3.1105194861959316E-4]3.2086898563131436,4:[&rate=2.597192080255736E-4]8.440837900481217):[&rate=6.744513998178703E-4]4.025827886226038,(6:[&rate=2.0716522826609929E-4]1.0899584121644479,7:[&rate=7.945145357998956E-5]1.0899584121644479):[&rate=4.7269163100923663E-4]11.376707374542807):[&rate=1.50322658330942E-4]2.105008596241964,(8:[&rate=7.610980659786461E-4]7.794784268357378,9:[&rate=3.1105194861959316E-4]7.794784268357378):[&rate=3.1105194861959316E-4]6.776890114591841):[&rate=4.7269163100923663E-4]3.320215783016412,1:[&rate=4.7269163100923663E-4]17.89189016596563);
tree STATE_18160000 [&lnP=-6663.992231502846,posterior=-6663.992231502846] = [&R] (1:[&rate=6.270355243042879E-4]18.66485879828369,((9:[&rate=1.784397936974173E-4]11.958692022437923,8:[&rate=3.3948232656856917E-4]11.958692022437923):[&rate=1.400184272510712E-4]5.080632040472338,(((3:[&rate=6.270355243042879E-4]7.737116746025384,(2:[&rate=2.1221302518771435E-4]5.083977901982523,5:[&rate=4.110991499445314E-4]5.083977901982523):[&rate=7.300979057299534E-4]2.6531388440428607):[&rate=4.99328835457411E-4]1.3937471034015267,4:[&rate=2.753132998139209E-4]9.13086384942691):[&rate=4.110991499445314E-4]2.956368709698154,(6:[&rate=2.1221302518771435E-4]1.0283296296343238,7:[&rate=2.753132998139209E-4]1.0283296296343238):[&rate=6.270355243042879E-4]11.05890292949074):[&rate=3.068708831254916E-4]4.952091503785196):[&rate=3.068708831254916E-4]1.625534735373428);
tree STATE_18162000 [&lnP=-6661.668565166843,posterior=-6661.668565166843] = [&R] (1:[&rate=6.068403936673912E-4]13.96185099727406,((9:[&rate=2.0902057853359248E-4]5.761085386594966,8:[&rate=3.9464020331651193E-4]5.761085386594966):[&rate=2.704496622475814E-4]6.287085762974216,(((3:[&rate=6.912062387061459E-4]6.012632989592103,(2:[&rate=6.068403936673912E-4]1.8857133859005692,5:[&rate=0.0012131586208108877]1.8857133859005692):[&rate=8.986989104156805E-4]4.126919603691534):[&rate=3.9464020331651193E-4]2.255926060609931,4:[&rate=2.704496622475814E-4]8.268559050202034):[&rate=0.0012131586208108877]2.6666285120488187,(6:[&rate=6.897227765532307E-5]1.7219997014012745,7:[&rate=1.446300901912024E-4]1.7219997014012745):[&rate=3.3175941887102835E-4]9.213187860849578):[&rate=1.446300901912024E-4]1.112983587318329):[&rate=0.0020226978828221803]1.9136798477048789);
tree STATE_18164000 [&lnP=-6663.349348497139,posterior=-6663.349348497139] = [&R] ((1:[&rate=4.516832174549863E-4]20.43522502320897,(9:[&rate=3.185447024892711E-4]12.500404754401867,8:[&rate=5.344117474402641E-4]12.500404754401867):[&rate=2.1329029838265714E-4]7.934820268807105):[&rate=3.185447024892711E-4]1.6056222592199596,(((3:[&rate=9.237993165138229E-4]4.6060136752790495,(2:[&rate=5.344117474402641E-4]3.37200050566819,5:[&rate=0.0017160097770538467]3.37200050566819):[&rate=6.336582484416979E-4]1.2340131696108596):[&rate=2.6319790509804383E-4]3.9044915719315423,4:[&rate=3.807150587285064E-4]8.510505247210592):[&rate=3.185447024892711E-4]9.99402732615021,(6:[&rate=2.6319790509804383E-4]0.17338994032813948,7:[&rate=1.2599244014587554E-4]0.17338994032813948):[&rate=2.6319790509804383E-4]18.331142633032663):[&rate=1.2599244014587554E-4]3.5363147090681295);
tree STATE_18166000 [&lnP=-6660.631410283969,posterior=-6660.631410283969] = [&R] ((((((3:[&rate=6.28756283567393E-4]4.624283197587285,(2:[&rate=5.373121752285514E-4]2.89002412647975,5:[&rate=0.0010438343360191457]2.89002412647975):[&rate=4.67150924126541E-4]1.7342590711075352):[&rate=4.67150924126541E-4]2.0856691481027383,4:[&rate=3.603146467637438E-4]6.709952345690024):[&rate=7.636922779988721E-4]0.5578552271585266,(6:[&rate=3.603146467637438E-4]0.022820478465962208,7:[&rate=1.7453532705532574E-4]0.022820478465962208):[&rate=7.636922779988721E-4]7.244987094382588):[&rate=2.4120467518184966E-4]2.150355347761259,9:[&rate=3.168093597825069E-4]9.41816292060981):[&rate=4.67150924126541E-4]0.6985481667215563,8:[&rate=2.7747882853431164E-4]10.116711087331366):[&rate=1.7453532705532574E-4]4.538661235293928,1:[&rate=7.636922779988721E-4]14.655372322625293);
tree STATE_18168000 [&lnP=-6665.430731554512,posterior=-6665.430731554512] = [&R] ((8:[&rate=1.7821744871314096E-4]5.854231256927366,9:[&rate=4.5274151247071863E-4]5.854231256927366):[&rate=1.7821744871314096E-4]12.94895401227155,(1:[&rate=7.210162756486283E-4]11.841769151133848,(((3:[&rate=0.001072732361119772]4.199772271968364,(2:[&rate=0.001072732361119772]2.6652579010380193,5:[&rate=0.001072732361119772]2.6652579010380193):[&rate=7.210162756486283E-4]1.5345143709303444):[&rate=8.84584426981305E-5]4.274422706531055,4:[&rate=1.4479603216340075E-4]8.474194978499419):[&rate=0.001072732361119772]1.404609037782457,(6:[&rate=8.84584426981305E-5]5.87354105036272,7:[&rate=1.4479603216340075E-4]5.87354105036272):[&rate=0.001072732361119772]4.005262965919156):[&rate=5.588311526719597E-4]1.9629651348519719):[&rate=4.29232814088125E-5]6.961416118065069);
tree STATE_18170000 [&lnP=-6658.890712881771,posterior=-6658.890712881771] = [&R] (((1:[&rate=0.0017140956922103478]8.255765382025873,8:[&rate=3.9758532985834495E-4]8.255765382025873):[&rate=1.378515560286939E-4]3.991129125624017,9:[&rate=2.788408331789418E-4]12.24689450764989):[&rate=2.788408331789418E-4]3.6527198863137826,(((3:[&rate=0.0011847822530111519]3.193366412456782,(2:[&rate=6.501536811820638E-4]1.5411494160388808,5:[&rate=0.0011847822530111519]1.5411494160388808):[&rate=0.0017140956922103478]1.6522169964179014):[&rate=2.788408331789418E-4]3.567227570838059,4:[&rate=3.349248344992511E-4]6.760593983294841):[&rate=1.8122529851121412E-4]6.699091585820566,(6:[&rate=1.378515560286939E-4]0.24464964969053019,7:[&rate=1.8122529851121412E-4]0.24464964969053019):[&rate=5.514099395881466E-4]13.215035919424878):[&rate=5.83564454410418E-5]2.4399288248482645);
tree STATE_18172000 [&lnP=-6659.430082510333,posterior=-6659.430082510333] = [&R] ((1:[&rate=0.0011683966789338305]9.650889140278224,(8:[&rate=0.0011683966789338305]2.463604411902385,9:[&rate=0.0015195813850648581]2.463604411902385):[&rate=2.8622667975796855E-4]7.187284728375839):[&rate=6.37698138100768E-4]5.873065236009403,(((3:[&rate=7.709364063177433E-4]4.917494722546242,(2:[&rate=6.37698138100768E-4]1.64610887560809,5:[&rate=0.0022854630811789604]1.64610887560809):[&rate=7.709364063177433E-4]3.271385846938152):[&rate=6.37698138100768E-4]2.4750227067659782,4:[&rate=3.5585685508927574E-4]7.39251742931222):[&rate=4.3559229690593777E-4]8.058854718259699,(6:[&rate=4.3559229690593777E-4]0.6346826737826113,7:[&rate=7.931505494037374E-5]0.6346826737826113):[&rate=4.3559229690593777E-4]14.816689473789308):[&rate=7.931505494037374E-5]0.07258222871570652);
tree STATE_18174000 [&lnP=-6658.630037170822,posterior=-6658.630037170822] = [&R] (1:[&rate=3.728610687133163E-4]15.162380569544606,((((3:[&rate=6.067119360583761E-4]5.517367559839126,(2:[&rate=4.3886002364133456E-4]3.439188626705074,5:[&rate=7.204091216090561E-4]3.439188626705074):[&rate=3.728610687133163E-4]2.078178933134052):[&rate=3.146929825964805E-4]1.2239733373722022,4:[&rate=5.153780411824984E-4]6.7413408972113285):[&rate=7.204091216090561E-4]3.4784086553235536,(6:[&rate=9.273135196381247E-5]0.19084946782975304,7:[&rate=7.204091216090561E-4]0.19084946782975304):[&rate=5.153780411824984E-4]10.028900084705128):[&rate=8.717349832030276E-4]1.0767456389988226,(8:[&rate=3.146929825964805E-4]5.551824545372968,9:[&rate=5.153780411824984E-4]5.551824545372968):[&rate=1.7155169085954428E-4]5.744670646160737):[&rate=5.153780411824984E-4]3.8658853780109013);
tree STATE_18176000 [&lnP=-6662.921591229874,posterior=-6662.921591229874] = [&R] ((1:[&rate=5.296103931381967E-4]17.923427309812944,(((3:[&rate=5.296103931381967E-4]5.709891172086101,(2:[&rate=7.501721573470272E-4]2.5995816838101145,5:[&rate=9.38909838220457E-4]2.5995816838101145):[&rate=2.384482240646369E-4]3.1103094882759863):[&rate=9.38909838220457E-4]1.9666719534086399,4:[&rate=1.5949010202936887E-4]7.676563125494741):[&rate=1.237034037040348E-4]8.689121098239102,(6:[&rate=3.3269549685763185E-4]0.7869758408492206,7:[&rate=4.5304471858995473E-4]0.7869758408492206):[&rate=5.296103931381967E-4]15.578708382884622):[&rate=8.947245935943116E-5]1.5577430860790997):[&rate=2.137842638934394E-5]1.9433102015604433,(8:[&rate=5.296103931381967E-4]7.332123317326249,9:[&rate=1.9750556595496985E-4]7.332123317326249):[&rate=8.947245935943116E-5]12.534614194047137);
tree STATE_18178000 [&lnP=-6664.052596998595,posterior=-6664.052596998595] = [&R] (((8:[&rate=1.3428458961150968E-4]14.746246191674603,1:[&rate=6.829980833761724E-4]14.746246191674603):[&rate=3.2725873549023195E-4]0.7418272003965924,9:[&rate=9.145675751653549E-5]15.488073392071195):[&rate=1.7164253411223415E-6]6.644769453105548,(((3:[&rate=0.0011433284237582543]4.321458710714309,(2:[&rate=5.367749766184238E-4]2.136041827397614,5:[&rate=0.0015695024881437216]2.136041827397614):[&rate=3.2725873549023195E-4]2.1854168833166954):[&rate=3.2725873549023195E-4]2.095843666947216,4:[&rate=8.748401359785862E-4]6.4173023776615254):[&rate=5.367749766184238E-4]5.034984581285266,(6:[&rate=9.145675751653549E-5]6.072572340931975,7:[&rate=3.0871741369755974E-5]6.072572340931975):[&rate=0.0011433284237582543]5.379714618014816):[&rate=1.3428458961150968E-4]10.680555886229952);
tree STATE_18180000 [&lnP=-6661.275147510953,posterior=-6661.275147510953] = [&R] (((((2:[&rate=3.6906925698531055E-4]3.4661351633435786,5:[&rate=4.8535861704270304E-4]3.4661351633435786):[&rate=3.6906925698531055E-4]1.0059526228800624,3:[&rate=0.0011231915135198162]4.472087786223641):[&rate=8.366002539301028E-4]1.1359589753638053,4:[&rate=4.8535861704270304E-4]5.608046761587446):[&rate=8.366002539301028E-4]2.2794162408049496,(6:[&rate=3.652504289685573E-5]0.9467874880732223,7:[&rate=1.762088404156344E-5]0.9467874880732223):[&rate=6.355621674761381E-4]6.940675514319174):[&rate=5.622976374645104E-7]13.7486048041331,((9:[&rate=2.772121619033121E-4]5.184995550888077,8:[&rate=6.355621674761381E-4]5.184995550888077):[&rate=3.6906925698531055E-4]9.862880906709618,1:[&rate=8.366002539301028E-4]15.047876457597695):[&rate=5.883061094081328E-6]6.588191348927801);
tree STATE_18182000 [&lnP=-6657.079731305759,posterior=-6657.079731305759] = [&R] ((8:[&rate=2.883075070362652E-4]11.270171469210352,9:[&rate=4.7962032097952354E-5]11.270171469210352):[&rate=3.678082154753945E-4]4.9289966178529045,(((((2:[&rate=2.883075070362652E-4]2.707289272995428,5:[&rate=0.001379988991805725]2.707289272995428):[&rate=3.678082154753945E-4]5.080868943579874,3:[&rate=3.678082154753945E-4]7.788158216575303):[&rate=1.7473654450247085E-4]2.9629268129824116,4:[&rate=9.894769466816331E-5]10.751085029557714):[&rate=3.678082154753945E-4]3.466638920062209,(6:[&rate=7.08291048770558E-5]2.982326654035631,7:[&rate=1.591041915216699E-5]2.982326654035631):[&rate=6.187874281145176E-4]11.235397295584292):[&rate=4.7230113153259656E-4]0.43717891370061146,1:[&rate=6.187874281145176E-4]14.654902863320535):[&rate=8.415918780298316E-7]1.5442652237427215);
tree STATE_18184000 [&lnP=-6665.702305278306,posterior=-6665.702305278306] = [&R] (9:[&rate=2.4189004090738602E-4]18.523539492777235,((((((2:[&rate=7.01737953591879E-4]2.0888049893549376,5:[&rate=8.364982561870406E-4]2.0888049893549376):[&rate=8.364982561870406E-4]3.538368359954758,3:[&rate=4.259785713133755E-4]5.627173349309696):[&rate=2.0521551932466885E-5]5.608707072272343,4:[&rate=1.0132747290886883E-4]11.235880421582038):[&rate=5.03556142080373E-4]1.0710431331021741,(6:[&rate=2.969700411785689E-4]0.27967633782620654,7:[&rate=5.03556142080373E-4]0.27967633782620654):[&rate=7.01737953591879E-4]12.027247216858006):[&rate=1.4486033767878632E-4]1.7981977494039239,1:[&rate=8.364982561870406E-4]14.105121304088136):[&rate=4.259785713133755E-4]3.299226791692334,8:[&rate=2.4189004090738602E-4]17.40434809578047):[&rate=5.03556142080373E-4]1.119191396996765);
tree STATE_18186000 [&lnP=-6662.782431044871,posterior=-6662.782431044871] = [&R] (((((2:[&rate=1.7248854383404948E-4]3.1401918772745523,5:[&rate=6.167389045281577E-4]3.1401918772745523):[&rate=2.2067959788441845E-4]2.438158872823612,3:[&rate=4.7982047901484656E-4]5.578350750098164):[&rate=2.684065023827242E-4]3.2438043716270135,4:[&rate=2.2067959788441845E-4]8.822155121725178):[&rate=7.014296163849874E-4]2.9854870240920732,(6:[&rate=6.007447154733858E-5]1.583134120676937,7:[&rate=4.7982047901484656E-4]1.583134120676937):[&rate=6.167389045281577E-4]10.224508025140315):[&rate=1.7248854383404948E-4]2.2617314713145475,((1:[&rate=0.0011359390010997896]8.119125396893715,9:[&rate=4.7982047901484656E-4]8.119125396893715):[&rate=6.007447154733858E-5]5.561117054340448,8:[&rate=2.2067959788441845E-4]13.680242451234163):[&rate=7.014296163849874E-4]0.38913116589763597);
tree STATE_18188000 [&lnP=-6654.669991814739,posterior=-6654.669991814739] = [&R] (((((2:[&rate=4.7377513369465367E-4]2.269539344554775,5:[&rate=0.0018439859394921824]2.269539344554775):[&rate=3.3455573637741233E-4]2.1854343249339,3:[&rate=4.7377513369465367E-4]4.454973669488675):[&rate=6.450174174533413E-4]3.249488107561863,4:[&rate=2.2281335573970268E-4]7.704461777050538):[&rate=4.7377513369465367E-4]5.492796842333538,(6:[&rate=6.450174174533413E-4]0.9097645847659183,7:[&rate=7.029755314659799E-5]0.9097645847659183):[&rate=6.450174174533413E-4]12.287494034618158):[&rate=3.2211068947311404E-6]8.815893457905762,(1:[&rate=0.0023848280136720143]4.525851801043957,(8:[&rate=0.0011130779413500904]2.815073131162848,9:[&rate=6.450174174533413E-4]2.815073131162848):[&rate=7.029755314659799E-5]1.7107786698811087):[&rate=7.029755314659799E-5]17.487300276245882);
tree STATE_18190000 [&lnP=-6661.011848067679,posterior=-6661.011848067679] = [&R] (((((2:[&rate=9.362170624911604E-5]5.705186481745173,5:[&rate=7.294054805443324E-4]5.705186481745173):[&rate=3.1670809675817224E-4]3.470493869676753,3:[&rate=3.1670809675817224E-4]9.175680351421926):[&rate=2.256444113353667E-4]2.7174223029916487,4:[&rate=2.256444113353667E-4]11.893102654413575):[&rate=0.002790742903520094]0.8635179330357499,(6:[&rate=2.4932241529732168E-6]0.012320609206401522,7:[&rate=0.0015397768416257533]0.012320609206401522):[&rate=5.634680535012099E-4]12.744299978242923):[&rate=4.2794135908470033E-4]7.115129501791207,((8:[&rate=9.351711775028169E-4]4.523499415702535,9:[&rate=5.634680535012099E-4]4.523499415702535):[&rate=0.0015397768416257533]3.1668049676406183,1:[&rate=0.0015397768416257533]7.690304383343153):[&rate=1.5192157509985157E-4]12.181445705897378);
tree STATE_18192000 [&lnP=-6654.583147210913,posterior=-6654.583147210913] = [&R] (((((2:[&rate=3.653009500264422E-4]6.178439297582445,5:[&rate=4.5534242112866343E-4]6.178439297582445):[&rate=6.880059410470373E-4]2.035068297633055,3:[&rate=3.653009500264422E-4]8.2135075952155):[&rate=8.438146296227726E-4]1.9045418585851408,4:[&rate=1.6255374359724347E-4]10.11804945380064):[&rate=1.6255374359724347E-4]6.623581069650985,(6:[&rate=3.653009500264422E-4]0.38339042097113385,7:[&rate=8.438146296227726E-4]0.38339042097113385):[&rate=3.653009500264422E-4]16.358240102480494):[&rate=6.880059410470373E-4]0.37940184220862605,((8:[&rate=3.653009500264422E-4]4.128409560868087,9:[&rate=6.880059410470373E-4]4.128409560868087):[&rate=2.8784093954766567E-4]2.6674490096267505,1:[&rate=0.0013156508089373793]6.795858570494837):[&rate=6.939547243471267E-5]10.325173795165416);
tree STATE_18194000 [&lnP=-6655.25583372522,posterior=-6655.25583372522] = [&R] ((1:[&rate=9.965108436827991E-4]9.193565868103263,(8:[&rate=4.110050305414484E-4]3.4576782393564933,9:[&rate=5.609134747920025E-4]3.4576782393564933):[&rate=5.609134747920025E-4]5.73588762874677):[&rate=1.300571761907507E-4]8.741742009424836,((((2:[&rate=2.0820058148122075E-4]3.6184662581777935,5:[&rate=9.965108436827991E-4]3.6184662581777935):[&rate=4.110050305414484E-4]2.4841989874917143,3:[&rate=4.7950753453733974E-4]6.102665245669508):[&rate=9.965108436827991E-4]2.500308315823622,4:[&rate=2.990394296606807E-4]8.60297356149313):[&rate=2.5161004215167406E-4]5.979084215348337,(6:[&rate=5.854145863336352E-5]1.8241692538057277,7:[&rate=2.221618599855525E-5]1.8241692538057277):[&rate=4.7950753453733974E-4]12.757888523035739):[&rate=5.854145863336352E-5]3.3532501006866333);
tree STATE_18196000 [&lnP=-6654.659069886031,posterior=-6654.659069886031] = [&R] (1:[&rate=7.258515469892978E-4]16.84538396822544,((8:[&rate=5.900527693644458E-4]4.8042296803973885,9:[&rate=1.604409991580901E-4]4.8042296803973885):[&rate=1.604409991580901E-4]9.084531078652319,((((2:[&rate=4.835520614780664E-4]2.987904342827809,5:[&rate=0.0018248006005719358]2.987904342827809):[&rate=3.236301697673322E-4]3.381061023965745,3:[&rate=2.613135893224381E-4]6.368965366793554):[&rate=3.965796663278042E-4]1.4957272648453683,4:[&rate=2.613135893224381E-4]7.864692631638922):[&rate=0.0018248006005719358]1.5239591438927356,(6:[&rate=9.108582216615542E-4]0.3052834996438337,7:[&rate=2.613135893224381E-4]0.3052834996438337):[&rate=7.258515469892978E-4]9.083368275887825):[&rate=5.2556667291972014E-5]4.500108983518048):[&rate=3.236301697673322E-4]2.956623209175735);
tree STATE_18198000 [&lnP=-6655.75782580933,posterior=-6655.75782580933] = [&R] ((1:[&rate=7.513691341685706E-4]16.35271037020535,(8:[&rate=4.6860720576073674E-4]6.301305739223579,9:[&rate=5.459169724739798E-4]6.301305739223579):[&rate=1.933337864925807E-4]10.051404630981772):[&rate=5.459169724739798E-4]1.4046390113307758,((((2:[&rate=3.4204553271144074E-4]3.9097891622879635,5:[&rate=0.0011277949863227653]3.9097891622879635):[&rate=9.018898552022901E-4]1.4555754727140293,3:[&rate=9.018898552022901E-4]5.365364635001993):[&rate=1.5020443824125923E-4]4.731865476950172,4:[&rate=1.933337864925807E-4]10.097230111952165):[&rate=9.018898552022901E-4]3.6549639221509,(6:[&rate=1.933337864925807E-4]0.6523172257919675,7:[&rate=1.933337864925807E-4]0.6523172257919675):[&rate=5.459169724739798E-4]13.099876808311096):[&rate=1.933337864925807E-4]4.005155347433062);
tree STATE_18200000 [&lnP=-6659.67859586932,posterior=-6659.67859586932] = [&R] ((8:[&rate=5.132654383134483E-4]14.508991482485401,(1:[&rate=9.732543523858067E-4]12.926700090250632,((((2:[&rate=3.4183288448141457E-4]2.4836442299939216,5:[&rate=0.0012818584480612403]2.4836442299939216):[&rate=0.0019608559269831505]1.8772587099194,3:[&rate=9.732543523858067E-4]4.360902939913322):[&rate=7.738598707500334E-4]1.7229359662239494,4:[&rate=5.132654383134483E-4]6.083838906137271):[&rate=2.177636248516286E-4]5.827195006999816,(6:[&rate=8.64709191158874E-5]6.3969268519215,7:[&rate=5.3989327415237515E-5]6.3969268519215):[&rate=0.0012818584480612403]5.514107061215587):[&rate=3.4183288448141457E-4]1.0156661771135447):[&rate=6.277107218214218E-4]1.5822913922347688):[&rate=0.0019608559269831505]1.5357973277429497,9:[&rate=6.204181291180873E-6]16.04478881022835);
tree STATE_18202000 [&lnP=-6659.978626027896,posterior=-6659.978626027896] = [&R] (((9:[&rate=2.2425611187893116E-4]9.185597412899876,8:[&rate=3.2941454620889575E-4]9.185597412899876):[&rate=3.2941454620889575E-4]5.163014968212318,((((2:[&rate=2.9022999590737054E-4]3.497759571370932,5:[&rate=8.316526856474996E-4]3.497759571370932):[&rate=3.2941454620889575E-4]2.2805918627163537,3:[&rate=4.3080589258285483E-4]5.778351434087286):[&rate=8.316526856474996E-4]3.24132330296737,4:[&rate=2.2425611187893116E-4]9.019674737054656):[&rate=8.316526856474996E-4]2.6783011446796845,(6:[&rate=1.4198603185674346E-4]0.4762888835577944,7:[&rate=1.9531046515201125E-4]0.4762888835577944):[&rate=5.032942172859854E-4]11.221686998176546):[&rate=1.6808189370129682E-4]2.6506364993778533):[&rate=4.3080589258285483E-4]4.158621588082202,1:[&rate=3.2941454620889575E-4]18.507233969194395);
tree STATE_18204000 [&lnP=-6662.380729511209,posterior=-6662.380729511209] = [&R] (8:[&rate=8.260618164039203E-5]18.2027543265702,(9:[&rate=5.643621690182017E-5]15.53604939756388,(((((2:[&rate=4.4641978014592294E-4]3.8861739044076993,5:[&rate=7.017258904858253E-4]3.8861739044076993):[&rate=7.017258904858253E-4]0.9107314629008787,3:[&rate=4.4641978014592294E-4]4.796905367308578):[&rate=0.0014387942067263539]0.9706518490738345,4:[&rate=2.943919510330278E-4]5.7675572163824125):[&rate=4.4641978014592294E-4]4.854123932987941,(6:[&rate=1.1314481073640588E-4]1.5748913969488845,7:[&rate=1.647996549921205E-5]1.5748913969488845):[&rate=3.6247961605002954E-4]9.046789752421468):[&rate=9.312135613924507E-4]1.5173491149819824,1:[&rate=7.017258904858253E-4]12.139030264352336):[&rate=2.943919510330278E-4]3.397019133211545):[&rate=1.4857120337184184E-4]2.66670492900632);
tree STATE_18206000 [&lnP=-6664.462830221088,posterior=-6664.462830221088] = [&R] ((((((2:[&rate=5.042744106040384E-4]3.1510662436978323,5:[&rate=0.0010436250398155932]3.1510662436978323):[&rate=1.4087442694351869E-4]2.8311574212801625,3:[&rate=0.0010436250398155932]5.982223664977995):[&rate=6.000108202689397E-4]1.6689976515645162,4:[&rate=2.3992382054142044E-4]7.651221316542511):[&rate=4.315779294864577E-4]4.524621535559534,(6:[&rate=8.280543238497131E-5]0.8856870105212692,7:[&rate=4.315779294864577E-4]0.8856870105212692):[&rate=6.000108202689397E-4]11.290155841580775):[&rate=2.044622274427738E-4]1.4349751771006982,1:[&rate=0.0010436250398155932]13.610818029202743):[&rate=5.042744106040384E-4]3.0330366329262475,(9:[&rate=1.4087442694351869E-4]10.599543955098955,8:[&rate=2.044622274427738E-4]10.599543955098955):[&rate=3.2255083322093686E-4]6.044310707030036);
tree STATE_18208000 [&lnP=-6670.226642884236,posterior=-6670.226642884236] = [&R] ((((((3:[&rate=5.041265577465617E-4]5.833587608000123,(2:[&rate=4.414102545836788E-4]2.9616485872078075,5:[&rate=7.801860163394399E-4]2.9616485872078075):[&rate=5.951647518815032E-4]2.8719390207923152):[&rate=3.9256389231531963E-4]2.4649642616971814,4:[&rate=2.55757793102916E-4]8.298551869697304):[&rate=4.414102545836788E-4]3.691994842148649,(6:[&rate=4.414102545836788E-4]0.07968527875001537,7:[&rate=4.414102545836788E-4]0.07968527875001537):[&rate=5.041265577465617E-4]11.910861433095938):[&rate=3.165659015269386E-4]7.853817250153144,1:[&rate=3.9256389231531963E-4]19.844363961999097):[&rate=5.041265577465617E-4]5.847173419367991,9:[&rate=1.5058537643480537E-4]25.691537381367088):[&rate=5.4154957301801296E-5]0.6155416229361066,8:[&rate=1.5058537643480537E-4]26.307079004303194);
tree STATE_18210000 [&lnP=-6663.930539554444,posterior=-6663.930539554444] = [&R] ((((3:[&rate=5.861797920784707E-4]6.429980594059433,(2:[&rate=3.051978994264363E-4]5.653032583019491,5:[&rate=5.861797920784707E-4]5.653032583019491):[&rate=5.015683366758425E-4]0.7769480110399423):[&rate=5.015683366758425E-4]3.9218586686624644,4:[&rate=2.0256228475880084E-4]10.351839262721898):[&rate=5.015683366758425E-4]1.8647054419409308,(6:[&rate=3.051978994264363E-4]0.6040748577821943,7:[&rate=5.861797920784707E-4]0.6040748577821943):[&rate=5.015683366758425E-4]11.612469846880634):[&rate=1.1225118149165255E-4]4.073708630461601,(1:[&rate=5.861797920784707E-4]14.884175566422801,(9:[&rate=5.861797920784707E-4]10.189335322024053,8:[&rate=3.051978994264363E-4]10.189335322024053):[&rate=3.635351820667622E-4]4.694840244398748):[&rate=5.861797920784707E-4]1.4060777687016284);
tree STATE_18212000 [&lnP=-6664.748178912167,posterior=-6664.748178912167] = [&R] ((((((3:[&rate=6.783450092176709E-4]4.737993151634938,(2:[&rate=8.738681782904924E-5]2.9173752926868617,5:[&rate=0.0012525994819217957]2.9173752926868617):[&rate=3.7494054409300734E-4]1.8206178589480762):[&rate=1.9492216419890178E-4]2.7485605927698282,4:[&rate=3.7494054409300734E-4]7.486553744404766):[&rate=0.0012525994819217957]3.231577901050308,(6:[&rate=2.4865634332475E-7]0.3925578386490748,7:[&rate=2.837875754076862E-5]0.3925578386490748):[&rate=5.059368740024595E-4]10.325573806805998):[&rate=3.7494054409300734E-4]2.890126613318529,1:[&rate=9.12985665342236E-4]13.608258258773603):[&rate=3.7494054409300734E-4]4.524743269502924,9:[&rate=8.738681782904924E-5]18.133001528276527):[&rate=8.738681782904924E-5]9.626967198445445,8:[&rate=5.2833133612434803E-5]27.759968726721972);
tree STATE_18214000 [&lnP=-6665.832262859915,posterior=-6665.832262859915] = [&R] ((8:[&rate=4.7731747763293E-4]3.8377586433848854,9:[&rate=3.206572823819811E-4]3.8377586433848854):[&rate=2.327536942643181E-4]16.84039878928045,((((3:[&rate=4.7731747763293E-4]7.039239422302274,(2:[&rate=2.327536942643181E-4]5.663379736700763,5:[&rate=6.175722335551463E-4]5.663379736700763):[&rate=0.0010061513306057408]1.3758596856015117):[&rate=4.7731747763293E-4]1.572748661540584,4:[&rate=3.206572823819811E-4]8.611988083842858):[&rate=0.0013726864510865847]2.9904393759986725,(6:[&rate=2.327536942643181E-4]0.9186582190432817,7:[&rate=5.420371160769009E-4]0.9186582190432817):[&rate=3.684097858548362E-4]10.683769240798249):[&rate=8.294349639886566E-4]1.7815809642685103,1:[&rate=0.0010061513306057408]13.384008424110041):[&rate=3.206572823819811E-4]7.2941490085552925);
tree STATE_18216000 [&lnP=-6672.738864645371,posterior=-6672.738864645371] = [&R] ((((3:[&rate=7.077604289025692E-4]4.831231282508412,(2:[&rate=2.753755094889482E-4]2.5566089293294656,5:[&rate=7.077604289025692E-4]2.5566089293294656):[&rate=5.48753348381884E-4]2.2746223531789465):[&rate=5.48753348381884E-4]2.5323057484088833,4:[&rate=2.1754862952869596E-4]7.363537030917295):[&rate=2.753755094889482E-4]6.127530293081697,(6:[&rate=1.0627438956977097E-5]0.5220054208595601,7:[&rate=2.4664866431288328E-5]0.5220054208595601):[&rate=5.48753348381884E-4]12.969061903139432):[&rate=6.676138904374957E-5]5.150423031553801,(1:[&rate=4.3412732968919795E-4]18.619766925046857,(8:[&rate=5.48753348381884E-4]8.592816361510735,9:[&rate=6.676138904374957E-5]8.592816361510735):[&rate=7.077604289025692E-4]10.026950563536122):[&rate=4.3373271535674065E-5]0.021723430505936392);
tree STATE_18218000 [&lnP=-6660.944723633632,posterior=-6660.944723633632] = [&R] (((((3:[&rate=3.538894050369413E-4]5.967489056134575,(2:[&rate=3.538894050369413E-4]3.6550683478770987,5:[&rate=0.0015398093822202208]3.6550683478770987):[&rate=9.472913587648228E-4]2.312420708257476):[&rate=3.538894050369413E-4]0.8091419634127952,4:[&rate=3.538894050369413E-4]6.77663101954737):[&rate=4.345385812693933E-4]6.094030458642557,(6:[&rate=1.6736001244505648E-4]0.17951413747796197,7:[&rate=1.6736001244505648E-4]0.17951413747796197):[&rate=6.396350128790524E-4]12.691147340711964):[&rate=9.472913587648228E-4]0.7633778158324951,(9:[&rate=2.8364116308616464E-4]7.2329293406409105,8:[&rate=3.538894050369413E-4]7.2329293406409105):[&rate=3.538894050369413E-4]6.4011099533815115):[&rate=6.396350128790524E-4]7.988455303096686,1:[&rate=4.345385812693933E-4]21.622494597119108);
tree STATE_18220000 [&lnP=-6658.392248280211,posterior=-6658.392248280211] = [&R] ((8:[&rate=6.316086030983444E-4]2.7701963725420016,9:[&rate=3.063887319017897E-4]2.7701963725420016):[&rate=1.3460510716978188E-4]11.505533571891862,(1:[&rate=8.991563194658849E-4]10.682684901855035,(((3:[&rate=6.316086030983444E-4]6.359972630167729,(2:[&rate=2.2559930988036843E-4]5.639454509414479,5:[&rate=3.57719841231376E-4]5.639454509414479):[&rate=8.991563194658849E-4]0.7205181207532494):[&rate=3.57719841231376E-4]2.5798077177319687,4:[&rate=2.631367071859004E-4]8.939780347899697):[&rate=8.991563194658849E-4]1.5380059188822361,(6:[&rate=8.473351945653255E-5]1.0595262522331308,7:[&rate=1.0894114613036563E-4]1.0595262522331308):[&rate=5.053956243364974E-4]9.418260014548803):[&rate=3.57719841231376E-4]0.2048986350731017):[&rate=1.4972587008352418E-5]3.5930450425788276);
tree STATE_18222000 [&lnP=-6661.708869584265,posterior=-6661.708869584265] = [&R] ((8:[&rate=2.3637550101643793E-4]14.056097212814635,1:[&rate=6.608477627736527E-4]14.056097212814635):[&rate=1.3902537669969125E-4]5.006304566166321,(9:[&rate=2.845770559154618E-4]14.725381797792556,(((3:[&rate=2.3637550101643793E-4]8.29051377203474,(2:[&rate=1.6618580254481978E-4]6.950290688329966,5:[&rate=3.4931734610791384E-4]6.950290688329966):[&rate=6.608477627736527E-4]1.3402230837047746):[&rate=3.4931734610791384E-4]0.8002989317350799,4:[&rate=7.572509595893337E-5]9.09081270376982):[&rate=4.479286608384115E-4]4.0639389411819895,(6:[&rate=1.6618580254481978E-4]0.038481472271056416,7:[&rate=1.6651627526730937E-5]0.038481472271056416):[&rate=6.608477627736527E-4]13.116270172680753):[&rate=1.9801224263408891E-4]1.5706301528407458):[&rate=3.4931734610791384E-4]4.3370199811884);
tree STATE_18224000 [&lnP=-6667.723205722203,posterior=-6667.723205722203] = [&R] ((((3:[&rate=3.1078096992758863E-4]8.047227727471682,(2:[&rate=5.422000606678707E-4]4.908679446114061,5:[&rate=8.472510714673386E-4]4.908679446114061):[&rate=6.662590966078882E-4]3.1385482813576218):[&rate=6.662590966078882E-4]0.5588435764800508,4:[&rate=3.9712123974183566E-4]8.606071303951733):[&rate=9.942314351364342E-4]1.3441282589501817,(6:[&rate=5.422000606678707E-4]0.8172197868277872,7:[&rate=4.4230496628210107E-4]0.8172197868277872):[&rate=5.999768803500613E-4]9.132979776074128):[&rate=2.218787315500488E-4]4.8791408574562745,(1:[&rate=9.942314351364342E-4]11.809861860671841,(9:[&rate=4.4230496628210107E-4]6.764578633001359,8:[&rate=5.999768803500613E-4]6.764578633001359):[&rate=5.422000606678707E-4]5.045283227670482):[&rate=8.472510714673386E-4]3.0194785596863483);
tree STATE_18226000 [&lnP=-6660.080015521919,posterior=-6660.080015521919] = [&R] ((((3:[&rate=7.838277265316629E-4]5.478532521590548,(2:[&rate=1.3983801591492998E-4]3.8253505208952103,5:[&rate=6.426772112170024E-4]3.8253505208952103):[&rate=5.472501208307449E-4]1.6531820006953377):[&rate=3.6331043663171667E-4]2.182753227994027,4:[&rate=3.6331043663171667E-4]7.661285749584575):[&rate=5.472501208307449E-4]5.456516721863206,(6:[&rate=7.838277265316629E-4]0.35791194245523866,7:[&rate=6.426772112170024E-4]0.35791194245523866):[&rate=4.7419501861400987E-4]12.759890528992543):[&rate=3.1831815495888584E-4]0.718062836736296,(1:[&rate=7.838277265316629E-4]11.251233841666785,(9:[&rate=7.838277265316629E-4]7.732064330674505,8:[&rate=4.143966943385205E-4]7.732064330674505):[&rate=3.6331043663171667E-4]3.5191695109922803):[&rate=3.1831815495888584E-4]2.5846314665172923);
tree STATE_18228000 [&lnP=-6660.257675567046,posterior=-6660.257675567046] = [&R] ((((3:[&rate=4.840416525169462E-4]6.781396673219804,(2:[&rate=1.3593363563681613E-4]5.004723718025824,5:[&rate=6.824186626047263E-4]5.004723718025824):[&rate=4.339574731571687E-4]1.7766729551939804):[&rate=3.039342785069281E-4]2.04996311459127,4:[&rate=2.6380143857058293E-4]8.831359787811074):[&rate=5.400410168221344E-4]6.030006522451883,(6:[&rate=0.0012255175544934696]0.07291004734811705,7:[&rate=6.824186626047263E-4]0.07291004734811705):[&rate=4.339574731571687E-4]14.78845626291484):[&rate=1.3593363563681613E-4]1.205940617307407,((8:[&rate=3.8804176948218396E-4]5.246334458696189,9:[&rate=6.824186626047263E-4]5.246334458696189):[&rate=1.3593363563681613E-4]10.81292934110958,1:[&rate=9.282682295209964E-4]16.05926379980577):[&rate=7.825368428580892E-4]0.00804312776459426);
tree STATE_18230000 [&lnP=-6655.417166131362,posterior=-6655.417166131362] = [&R] (1:[&rate=3.843475679007982E-4]21.452636324677098,((((3:[&rate=0.0011275239891908395]3.8786732216030444,(2:[&rate=3.843475679007982E-4]3.105152008908273,5:[&rate=0.0011275239891908395]3.105152008908273):[&rate=9.402216365920714E-4]0.7735212126947713):[&rate=3.101059580804984E-4]3.8066013209657044,4:[&rate=4.669408593695956E-4]7.685274542568749):[&rate=4.669408593695956E-4]7.4769208367347435,(6:[&rate=0.0011275239891908395]0.2576866120159645,7:[&rate=1.81032963445401E-4]0.2576866120159645):[&rate=3.843475679007982E-4]14.904508767287528):[&rate=7.165166181515558E-5]1.4343044819341362,(8:[&rate=0.0013784441542063859]4.501324016439144,9:[&rate=3.101059580804984E-4]4.501324016439144):[&rate=1.2422810617995704E-4]12.095175844798485):[&rate=6.664088392923968E-4]4.856136463439469);
tree STATE_18232000 [&lnP=-6668.014618808622,posterior=-6668.014618808622] = [&R] (9:[&rate=2.93571431689449E-5]25.19621630318431,(8:[&rate=1.1279328923998816E-4]22.452829222186825,((((3:[&rate=2.005857278272905E-4]9.62501967116038,(2:[&rate=1.1279328923998816E-4]3.2457994182598764,5:[&rate=0.0011302951150624894]3.2457994182598764):[&rate=2.574015884601057E-4]6.379220252900504):[&rate=6.480507547427076E-4]3.219497225778202,4:[&rate=1.5289785547280467E-4]12.844516896938583):[&rate=1.1279328923998816E-4]9.05451443720279,(6:[&rate=7.923091580082E-5]0.019550876880085017,7:[&rate=3.256502501614536E-4]0.019550876880085017):[&rate=3.256502501614536E-4]21.879480457261288):[&rate=0.0011302951150624894]0.11592349328176255,1:[&rate=4.0888464754694536E-4]22.014954827423136):[&rate=0.0011302951150624894]0.43787439476368917):[&rate=5.153779576344144E-5]2.7433870809974863);
tree STATE_18234000 [&lnP=-6662.396301273482,posterior=-6662.396301273482] = [&R] (((8:[&rate=6.763966517212183E-4]11.878119696088941,9:[&rate=2.039833434775611E-4]11.878119696088941):[&rate=0.0014089491545592272]1.5795684776805619,(((3:[&rate=6.763966517212183E-4]4.305888564676483,(2:[&rate=5.584022438794757E-4]2.464976474170547,5:[&rate=0.0011654549819716843]2.464976474170547):[&rate=6.763966517212183E-4]1.840912090505936):[&rate=4.544807411154841E-4]2.796041548305351,4:[&rate=3.6194507003361505E-4]7.101930112981834):[&rate=3.6194507003361505E-4]2.9216133758644185,(6:[&rate=5.584022438794757E-4]0.09040152376410189,7:[&rate=2.7889458017986543E-4]0.09040152376410189):[&rate=5.584022438794757E-4]9.93314196508215):[&rate=1.3631197756233088E-4]3.4341446849232504):[&rate=6.763966517212183E-4]2.3051058123817807,1:[&rate=2.7889458017986543E-4]15.762793986151284);
tree STATE_18236000 [&lnP=-6667.299211408033,posterior=-6667.299211408033] = [&R] (((8:[&rate=4.1808473610677275E-4]4.100885886472537,9:[&rate=3.3760437394128823E-4]4.100885886472537):[&rate=8.019294253301947E-5]11.878130864193341,1:[&rate=5.147507239826765E-4]15.979016750665878):[&rate=4.1808473610677275E-4]3.402588070853497,(((3:[&rate=6.339187719245909E-4]11.84478728672464,(2:[&rate=1.1736235146820268E-4]9.916541501332711,5:[&rate=2.6943071105088346E-4]9.916541501332711):[&rate=0.0013221153884538696]1.9282457853919297):[&rate=9.96351043512325E-4]0.23519438116740332,4:[&rate=1.1736235146820268E-4]12.079981667892044):[&rate=2.1103928684992247E-4]3.0831144669901214,(6:[&rate=4.885455690196488E-5]0.7011636729715298,7:[&rate=8.019294253301947E-5]0.7011636729715298):[&rate=4.1808473610677275E-4]14.461932461910635):[&rate=1.6073221540911504E-4]4.218508686637209);
tree STATE_18238000 [&lnP=-6661.345773968659,posterior=-6661.345773968659] = [&R] ((9:[&rate=1.930610869914593E-4]9.902976350711949,(((3:[&rate=6.875164349948612E-4]5.932208101844855,(2:[&rate=7.983672222471856E-5]5.626862117035373,5:[&rate=5.157396034434931E-4]5.626862117035373):[&rate=0.0023568605325549586]0.30534598480948194):[&rate=0.0012141482547411587]1.285814764013038,4:[&rate=2.7599590146524383E-4]7.218022865857893):[&rate=6.875164349948612E-4]2.411135646784345,(6:[&rate=2.0340701724165088E-5]0.06022630365779638,7:[&rate=0.0012141482547411587]0.06022630365779638):[&rate=9.115912430188513E-4]9.568932208984442):[&rate=3.815766310163313E-4]0.2738178380697107):[&rate=0.0023568605325549586]0.8793961272425488,(1:[&rate=0.0016489352213899648]5.517984002015608,8:[&rate=3.815766310163313E-4]5.517984002015608):[&rate=2.0340701724165088E-5]5.2643884759388895);
tree STATE_18240000 [&lnP=-6658.978111036848,posterior=-6658.978111036848] = [&R] (((9:[&rate=2.550787921296424E-4]8.852290409388049,8:[&rate=6.781802656691872E-4]8.852290409388049):[&rate=4.7347340624850714E-4]4.4695510462082595,(((3:[&rate=9.79721169112346E-4]3.2755456748611937,(2:[&rate=3.916498257525796E-4]1.8765121773672642,5:[&rate=0.0012057960171902036]1.8765121773672642):[&rate=4.7347340624850714E-4]1.3990334974939296):[&rate=0.0022971241577483645]0.4577807336463908,4:[&rate=6.781802656691872E-4]3.7333264085075846):[&rate=3.194703734911218E-4]6.873752739120224,(6:[&rate=8.116851516808726E-4]0.061690872471334986,7:[&rate=6.781802656691872E-4]0.061690872471334986):[&rate=4.7347340624850714E-4]10.545388275156474):[&rate=8.116851516808726E-4]2.714762307968499):[&rate=9.79721169112346E-4]3.462703176678099,1:[&rate=3.916498257525796E-4]16.784544632274407);
tree STATE_18242000 [&lnP=-6659.48024162594,posterior=-6659.48024162594] = [&R] (((9:[&rate=4.56792018990043E-4]10.649205081232976,8:[&rate=3.1588809863668905E-4]10.649205081232976):[&rate=0.0015860522998175535]1.6419772200577292,(((3:[&rate=6.656676743513757E-4]5.368266438878704,(2:[&rate=2.1070006053784654E-4]2.403178587979623,5:[&rate=0.0015860522998175535]2.403178587979623):[&rate=6.656676743513757E-4]2.9650878508990814):[&rate=5.491189260672987E-4]2.5045825368855743,4:[&rate=1.6704661220778345E-4]7.872848975764279):[&rate=4.56792018990043E-4]3.9711461660122334,(6:[&rate=6.157810939753286E-5]0.35595431234899,7:[&rate=9.489261254919526E-6]0.35595431234899):[&rate=6.656676743513757E-4]11.488040829427522):[&rate=1.6704661220778345E-4]0.4471871595141934):[&rate=1.280234059686286E-4]4.222106022548411,1:[&rate=5.491189260672987E-4]16.513288323839117);
tree STATE_18244000 [&lnP=-6654.586740019542,posterior=-6654.586740019542] = [&R] (((1:[&rate=0.0016210227915876142]7.401523539891019,8:[&rate=3.192635500994838E-4]7.401523539891019):[&rate=3.192635500994838E-4]7.458558715099742,(((3:[&rate=9.557887303860195E-4]3.346818967618553,(2:[&rate=5.009262360706726E-4]2.805202088445929,5:[&rate=0.0016210227915876142]2.805202088445929):[&rate=0.0016210227915876142]0.5416168791726239):[&rate=5.009262360706726E-4]4.2124276844102555,4:[&rate=3.192635500994838E-4]7.559246652028809):[&rate=9.557887303860195E-4]1.5548827348796221,(6:[&rate=5.009262360706726E-4]0.5185055735441224,7:[&rate=5.495364366416247E-5]0.5185055735441224):[&rate=6.197272860423713E-4]8.595623813364309):[&rate=5.495364366416247E-5]5.74595286808233):[&rate=9.168629274190656E-5]0.2014193952297294,9:[&rate=1.8773617719691156E-4]15.06150165022049);
tree STATE_18246000 [&lnP=-6659.917092088634,posterior=-6659.917092088634] = [&R] (((((3:[&rate=4.917064582438228E-4]9.679543730848414,(2:[&rate=3.237173853711162E-4]3.4172230858590535,5:[&rate=9.646205495432704E-4]3.4172230858590535):[&rate=3.237173853711162E-4]6.2623206449893605):[&rate=9.646205495432704E-4]1.3062051859582962,4:[&rate=1.1939934117121632E-4]10.98574891680671):[&rate=9.646205495432704E-4]2.6944990247922345,(6:[&rate=9.646205495432704E-4]0.28123488675841507,7:[&rate=2.674694011268498E-4]0.28123488675841507):[&rate=6.402928333000481E-4]13.399013054840529):[&rate=3.95045061914088E-4]1.583189643276981,(9:[&rate=3.95045061914088E-4]10.010387359821253,8:[&rate=7.080202568094862E-5]10.010387359821253):[&rate=4.917064582438228E-4]5.253050225054672):[&rate=6.402928333000481E-4]5.554312149340683,1:[&rate=4.917064582438228E-4]20.81774973421661);
tree STATE_18248000 [&lnP=-6662.4148451234,posterior=-6662.4148451234] = [&R] (((9:[&rate=9.158666828424694E-4]4.952057683286321,8:[&rate=2.2596318963024226E-4]4.952057683286321):[&rate=7.568475279104183E-4]1.9095627424794666,1:[&rate=0.001155812906358464]6.861620425765787):[&rate=1.3751965483515166E-4]8.465098404010757,(((3:[&rate=9.158666828424694E-4]4.122716257330497,(2:[&rate=2.7575553862961355E-4]1.362856750315607,5:[&rate=0.0016680344878520037]1.362856750315607):[&rate=9.158666828424694E-4]2.75985950701489):[&rate=4.6099884968575194E-4]4.182880584800422,4:[&rate=9.735886688931005E-5]8.30559684213092):[&rate=7.568475279104183E-4]2.4905528427487305,(6:[&rate=3.3053639286492026E-4]0.1619705260140769,7:[&rate=2.2596318963024226E-4]0.1619705260140769):[&rate=3.9165256948959257E-4]10.634179158865573):[&rate=2.2596318963024226E-4]4.530569144896894);
tree STATE_18250000 [&lnP=-6659.938577049143,posterior=-6659.938577049143] = [&R] (((9:[&rate=4.4141261250071336E-4]6.981850791309375,8:[&rate=5.0097535133674E-4]6.981850791309375):[&rate=2.3465092719069576E-4]11.759755697466764,1:[&rate=4.4141261250071336E-4]18.74160648877614):[&rate=5.0097535133674E-4]1.8629261073381969,(((3:[&rate=5.0097535133674E-4]7.504573305195084,(2:[&rate=1.3120443530476896E-4]5.654572344069889,5:[&rate=5.0097535133674E-4]5.654572344069889):[&rate=9.674710675948694E-4]1.850000961125195):[&rate=8.315110995837334E-4]1.362629930211888,4:[&rate=2.3465092719069576E-4]8.867203235406972):[&rate=5.0097535133674E-4]7.3914821658040815,(6:[&rate=2.3465092719069576E-4]0.9756934323009299,7:[&rate=1.846038732335417E-4]0.9756934323009299):[&rate=4.4141261250071336E-4]15.282991968910125):[&rate=7.268239645459813E-4]4.345847194903282);
tree STATE_18252000 [&lnP=-6662.320242630942,posterior=-6662.320242630942] = [&R] (((9:[&rate=0.0018432722143652677]1.598324031611283,8:[&rate=0.0018432722143652677]1.598324031611283):[&rate=5.1474531179685695E-5]11.031737879017607,(((3:[&rate=9.710059494216981E-4]2.236389287388557,(2:[&rate=1.808531722672343E-4]1.1682062695413191,5:[&rate=0.0018432722143652677]1.1682062695413191):[&rate=0.0018432722143652677]1.0681830178472378):[&rate=4.8472084351091976E-4]3.8233765553934105,4:[&rate=7.815124423445833E-4]6.059765842781967):[&rate=1.808531722672343E-4]6.092575232946766,(6:[&rate=1.0531683492645292E-5]5.557109853454531,7:[&rate=5.1474531179685695E-5]5.557109853454531):[&rate=9.710059494216981E-4]6.595231222274203):[&rate=0.0031154659314363174]0.4777208349001558):[&rate=5.1474531179685695E-5]5.504825254906528,1:[&rate=9.710059494216981E-4]18.134887165535417);
tree STATE_18254000 [&lnP=-6659.1482787078985,posterior=-6659.1482787078985] = [&R] (((1:[&rate=0.0034008905865827942]3.0600575875309337,8:[&rate=0.002734092733484661]3.0600575875309337):[&rate=0.0022418472264921275]0.2694855469433466,9:[&rate=0.0015343364881222747]3.3295431344742803):[&rate=3.18327450162654E-5]13.098924889760545,(((3:[&rate=8.299931726178476E-4]3.9005623894849886,(2:[&rate=3.5297148011351713E-4]3.0819331227621167,5:[&rate=0.0012647405084043977]3.0819331227621167):[&rate=0.0022418472264921275]0.8186292667228718):[&rate=0.004425449614417941]0.2008144095535127,4:[&rate=8.299931726178476E-4]4.101376799038501):[&rate=2.2894557384439047E-4]11.853359558498369,(6:[&rate=3.5297148011351713E-4]0.23603627059126053,7:[&rate=3.18327450162654E-5]0.23603627059126053):[&rate=3.5297148011351713E-4]15.71870008694561):[&rate=4.933203897374451E-4]0.4737316666979545);
tree STATE_18256000 [&lnP=-6660.700101859594,posterior=-6660.700101859594] = [&R] (((9:[&rate=1.6934704587182744E-4]2.633820620589861,8:[&rate=4.834765024543192E-4]2.633820620589861):[&rate=8.286763464690982E-5]8.64966366780811,1:[&rate=0.0011046020053051384]11.28348428839797):[&rate=3.515103096169159E-5]9.078848882296297,(((3:[&rate=0.0015478013945998612]2.6786079299702186,(2:[&rate=2.133260216044365E-4]1.4586962922941982,5:[&rate=0.0015478013945998612]1.4586962922941982):[&rate=7.524089676143961E-4]1.2199116376760204):[&rate=7.524089676143961E-4]2.404856429936582,4:[&rate=4.834765024543192E-4]5.083464359906801):[&rate=3.081172006294748E-4]6.5431399329587006,(6:[&rate=3.081172006294748E-4]0.0023513304004109466,7:[&rate=0.0015478013945998612]0.0023513304004109466):[&rate=4.1873549733292484E-4]11.624252962465091):[&rate=3.515103096169159E-5]8.735728877828766);
tree STATE_18258000 [&lnP=-6661.629549393946,posterior=-6661.629549393946] = [&R] (((8:[&rate=8.765123640033159E-4]3.72380535220931,9:[&rate=9.910821243737052E-4]3.72380535220931):[&rate=9.910821243737052E-4]2.1097111834435234,1:[&rate=0.0014889199362819662]5.833516535652834):[&rate=1.3322933524857327E-4]8.20116782987727,(((3:[&rate=4.798005466227967E-4]6.7945303773710535,(2:[&rate=4.798005466227967E-4]2.9689386478917466,5:[&rate=7.115511093728381E-4]2.9689386478917466):[&rate=3.8005680866110887E-4]3.825591729479307):[&rate=7.86730626573081E-4]1.0793861845508417,4:[&rate=2.762322165726222E-4]7.873916561921895):[&rate=2.1569412203445825E-4]5.218824667889846,(6:[&rate=4.296528195552702E-4]0.8064500759730281,7:[&rate=1.3322933524857327E-4]0.8064500759730281):[&rate=4.798005466227967E-4]12.286291153838713):[&rate=0.0014889199362819662]0.941943135718363);
tree STATE_18260000 [&lnP=-6665.311216132158,posterior=-6665.311216132158] = [&R] (((8:[&rate=2.0228375505386415E-4]5.8478881850223905,9:[&rate=6.290663816368473E-4]5.8478881850223905):[&rate=2.5208943101318396E-4]11.013584607507251,(((3:[&rate=2.5208943101318396E-4]8.21139996788605,(2:[&rate=7.896157395525351E-5]6.155543698588407,5:[&rate=6.290663816368473E-4]6.155543698588407):[&rate=5.272391841092773E-4]2.055856269297643):[&rate=9.286908191665934E-4]1.5417356123969412,4:[&rate=7.896157395525351E-5]9.753135580282992):[&rate=0.0011901711428888653]3.1668491452027556,(6:[&rate=1.375769359527402E-5]6.01222416072829,7:[&rate=4.4766603758260887E-5]6.01222416072829):[&rate=7.569651829517564E-4]6.907760564757457):[&rate=7.896157395525351E-5]3.9414880670438954):[&rate=1.375769359527402E-5]6.986041860895707,1:[&rate=4.4273167562188827E-4]23.84751465342535);
tree STATE_18262000 [&lnP=-6661.1961345629925,posterior=-6661.1961345629925] = [&R] (((8:[&rate=2.7130407777375753E-4]9.725612204322177,9:[&rate=2.2763462966438218E-4]9.725612204322177):[&rate=5.64197780600117E-4]4.1156855569191375,1:[&rate=0.0010597912296926998]13.841297761241314):[&rate=3.223710703094676E-4]2.913395108497042,(((3:[&rate=3.223710703094676E-4]7.440647395050263,(2:[&rate=2.7130407777375753E-4]3.1887071125706354,5:[&rate=0.0010597912296926998]3.1887071125706354):[&rate=5.64197780600117E-4]4.2519402824796275):[&rate=3.838115853462529E-4]2.877183126094316,4:[&rate=2.2763462966438218E-4]10.317830521144579):[&rate=4.608731832083586E-4]5.606199289789377,(6:[&rate=2.84954286162566E-5]2.2529694034873233,7:[&rate=1.55708909302903E-4]2.2529694034873233):[&rate=4.608731832083586E-4]13.671060407446632):[&rate=7.277674306284005E-5]0.8306630588044008);
tree STATE_18264000 [&lnP=-6663.659743215329,posterior=-6663.659743215329] = [&R] ((8:[&rate=0.0010908328946055699]5.902979218044221,9:[&rate=2.8583191279470246E-4]5.902979218044221):[&rate=1.7551395959807195E-4]10.187290775801737,((((3:[&rate=4.251986429936603E-4]8.107881864505716,(2:[&rate=5.10566645642838E-4]5.027676773262776,5:[&rate=6.109124206373855E-4]5.027676773262776):[&rate=3.5110249321861975E-4]3.0802050912429397):[&rate=6.109124206373855E-4]0.7701630873890188,4:[&rate=1.7551395959807195E-4]8.878044951894735):[&rate=5.10566645642838E-4]3.601648715904913,(6:[&rate=4.758128173409884E-5]6.858996561277738,7:[&rate=4.758128173409884E-5]6.858996561277738):[&rate=0.00140514321792851]5.620697106521909):[&rate=7.322149680049191E-4]1.9227796211734614,1:[&rate=5.10566645642838E-4]14.402473288973109):[&rate=4.251986429936603E-4]1.6877967048728486);
tree STATE_18266000 [&lnP=-6660.636559622593,posterior=-6660.636559622593] = [&R] (1:[&rate=3.656995944591496E-4]18.563530596466915,((8:[&rate=0.0012056603399825496]2.7002497628564166,9:[&rate=9.86988412882128E-4]2.7002497628564166):[&rate=2.1129476330459818E-4]12.114679305493635,(((3:[&rate=7.263090334147741E-4]7.084160848230722,(2:[&rate=5.550409427003846E-4]4.604390080124259,5:[&rate=8.392871860009106E-4]4.604390080124259):[&rate=0.0012056603399825496]2.479770768106463):[&rate=4.231288686903156E-4]2.249977295777974,4:[&rate=3.119997073551338E-4]9.334138144008696):[&rate=2.1129476330459818E-4]5.2505180654827495,(6:[&rate=1.6189404816280747E-4]0.49463422520574024,7:[&rate=5.1240435407251145E-5]0.49463422520574024):[&rate=4.231288686903156E-4]14.090021984285706):[&rate=2.608959009589038E-4]0.23027285885860493):[&rate=3.119997073551338E-4]3.7486015281168648);
tree STATE_18268000 [&lnP=-6663.434042769817,posterior=-6663.434042769817] = [&R] (((8:[&rate=8.503743950459181E-4]3.687087136360577,9:[&rate=6.053588876443551E-4]3.687087136360577):[&rate=3.851240269940656E-4]6.119754336540402,1:[&rate=8.503743950459181E-4]9.80684147290098):[&rate=1.8900621486145396E-4]6.056488173368978,(((3:[&rate=3.851240269940656E-4]7.639195500771861,(2:[&rate=2.78835299863425E-4]5.980476794110313,5:[&rate=3.851240269940656E-4]5.980476794110313):[&rate=8.503743950459181E-4]1.6587187066615483):[&rate=7.109090053268072E-4]1.7013146702700235,4:[&rate=1.082848693102002E-4]9.340510171041885):[&rate=6.053588876443551E-4]2.7260652100360687,(6:[&rate=6.898711492697178E-5]0.33616089020913814,7:[&rate=3.851240269940656E-4]0.33616089020913814):[&rate=6.053588876443551E-4]11.730414490868815):[&rate=1.8900621486145396E-4]3.7967542651920034);
tree STATE_18270000 [&lnP=-6663.96580382313,posterior=-6663.96580382313] = [&R] ((((((3:[&rate=4.968313509073441E-4]5.670488578917117,(2:[&rate=5.997640769855007E-4]2.6072030506854844,5:[&rate=9.840517458490849E-4]2.6072030506854844):[&rate=5.997640769855007E-4]3.0632855282316322):[&rate=4.968313509073441E-4]2.642684010866591,4:[&rate=2.9718044505826533E-4]8.313172589783708):[&rate=8.759142232504795E-4]2.419444205343158,(6:[&rate=9.840517458490849E-4]0.34082783904555713,7:[&rate=1.518732337433813E-4]0.34082783904555713):[&rate=5.469805329394584E-4]10.391788956081308):[&rate=3.9969358341330856E-4]4.592926295902956,1:[&rate=6.565856821470078E-4]15.325543091029822):[&rate=4.4812864162029693E-4]2.5852254761803337,8:[&rate=2.3644348532444334E-4]17.910768567210155):[&rate=2.3644348532444334E-4]2.3565316983089737,9:[&rate=1.518732337433813E-4]20.26730026551913);
tree STATE_18272000 [&lnP=-6666.0487190832955,posterior=-6666.0487190832955] = [&R] (((((3:[&rate=6.238283084038611E-4]7.5521000176161035,(2:[&rate=3.564684108924687E-4]4.623100046868551,5:[&rate=9.77648906309649E-4]4.623100046868551):[&rate=0.001197372995674713]2.9289999707475527):[&rate=5.450356783376474E-4]0.2798718827803768,4:[&rate=4.135547868879847E-4]7.83197190039648):[&rate=8.294616334501532E-4]3.3729187911014,(6:[&rate=2.526357929195754E-4]0.07562910327931437,7:[&rate=4.758110043251516E-4]0.07562910327931437):[&rate=4.135547868879847E-4]11.129261588218565):[&rate=2.0370787298787247E-4]0.1891277964819853,(8:[&rate=8.294616334501532E-4]7.020953723446753,9:[&rate=4.135547868879847E-4]7.020953723446753):[&rate=2.526357929195754E-4]4.373064764533113):[&rate=4.135547868879847E-4]2.456747772206695,1:[&rate=5.450356783376474E-4]13.85076626018656);
tree STATE_18274000 [&lnP=-6669.2369069806755,posterior=-6669.2369069806755] = [&R] ((((3:[&rate=7.14646168729683E-4]5.327205829061808,(2:[&rate=9.983797797836694E-5]3.023506283337692,5:[&rate=6.011076296853405E-4]3.023506283337692):[&rate=0.0012402238057996541]2.303699545724116):[&rate=2.0590697228767393E-4]3.1944791436592572,4:[&rate=3.8538607878765526E-4]8.521684972721065):[&rate=2.0590697228767393E-4]7.904852359249052,(6:[&rate=6.011076296853405E-4]0.6707032282300532,7:[&rate=2.7488655017106854E-5]0.6707032282300532):[&rate=2.449597584575971E-4]15.755834103740064):[&rate=3.335121757004819E-4]0.23381773599329136,(1:[&rate=7.14646168729683E-4]13.090795982322861,(8:[&rate=2.0590697228767393E-4]10.602303989690094,9:[&rate=3.335121757004819E-4]10.602303989690094):[&rate=8.839665811263106E-4]2.488491992632767):[&rate=1.3409975215222456E-4]3.569559085640547);
tree STATE_18276000 [&lnP=-6665.89495174851,posterior=-6665.89495174851] = [&R] ((8:[&rate=4.182057443592928E-4]8.420656082640894,9:[&rate=1.897849382789694E-4]8.420656082640894):[&rate=2.3904491616683123E-4]8.834347767571233,((((3:[&rate=2.9274772617951067E-4]7.04106803207698,(2:[&rate=2.9274772617951067E-4]4.783939760018869,5:[&rate=3.519804903856771E-4]4.783939760018869):[&rate=6.8547089291698E-4]2.257128272058111):[&rate=0.0012521022593453496]1.0755207001251765,4:[&rate=2.9274772617951067E-4]8.116588732202157):[&rate=4.182057443592928E-4]3.2004535190122816,(6:[&rate=6.065199281261261E-5]2.0104502892967706,7:[&rate=3.519804903856771E-4]2.0104502892967706):[&rate=4.934924562531445E-4]9.306591961917668):[&rate=4.182057443592928E-4]2.9727860306693703,1:[&rate=5.809317254878836E-4]14.289828281883809):[&rate=0.0012521022593453496]2.965175568328318);
tree STATE_18278000 [&lnP=-6656.045350508867,posterior=-6656.045350508867] = [&R] ((((3:[&rate=3.5588433751336995E-4]7.590958648194486,(2:[&rate=3.5588433751336995E-4]5.057995661098906,5:[&rate=7.028371556381713E-4]5.057995661098906):[&rate=8.394269597619086E-4]2.53296298709558):[&rate=0.0013626185764324102]1.3087240853122983,4:[&rate=2.540462944704326E-4]8.899682733506785):[&rate=9.914262985856747E-4]3.546527745676217,(6:[&rate=0.0015998420688575184]0.037478334710585794,7:[&rate=0.0015998420688575184]0.037478334710585794):[&rate=5.783204943947557E-4]12.408732144472415):[&rate=1.5571812499145713E-4]3.460294167792247,(1:[&rate=7.028371556381713E-4]14.969769991796491,(8:[&rate=4.633530817186854E-4]5.699008380768859,9:[&rate=7.028371556381713E-4]5.699008380768859):[&rate=3.5588433751336995E-4]9.270761611027632):[&rate=3.5588433751336995E-4]0.936734655178757);
tree STATE_18280000 [&lnP=-6659.655972976157,posterior=-6659.655972976157] = [&R] ((9:[&rate=3.537187713741924E-4]9.228429886291796,8:[&rate=4.339831233920123E-4]9.228429886291796):[&rate=5.2552061172208826E-5]13.786672616694904,(1:[&rate=5.198584900084509E-4]17.6106706294845,(((3:[&rate=2.7753510596819606E-4]7.799156483175723,(2:[&rate=1.3055831812834332E-4]3.968940158067892,5:[&rate=0.0011213140047367789]3.968940158067892):[&rate=5.198584900084509E-4]3.8302163251078314):[&rate=4.339831233920123E-4]2.239174549555269,4:[&rate=2.0386247148721583E-4]10.038331032730992):[&rate=2.0386247148721583E-4]5.885895755872275,(6:[&rate=5.198584900084509E-4]0.061288556946404386,7:[&rate=2.7753510596819606E-4]0.061288556946404386):[&rate=2.7753510596819606E-4]15.862938231656862):[&rate=6.131030973931329E-4]1.686443840881232):[&rate=5.2552061172208826E-5]5.404431873502201);
tree STATE_18282000 [&lnP=-6660.460879366535,posterior=-6660.460879366535] = [&R] (((9:[&rate=9.246489306715606E-4]1.373644974303793,8:[&rate=0.0022039514207083315]1.373644974303793):[&rate=4.2194203882526296E-4]11.109267329190361,(((3:[&rate=7.069361837270812E-4]7.02227862079261,(2:[&rate=2.3049373982055293E-4]6.09035332410964,5:[&rate=6.085782624337167E-4]6.09035332410964):[&rate=0.0015569974533939837]0.9319252966829703):[&rate=9.246489306715606E-4]2.509155911642825,4:[&rate=4.2194203882526296E-4]9.531434532435435):[&rate=9.246489306715606E-4]1.5208010592016912,(6:[&rate=8.114732851942232E-4]0.1359439730147753,7:[&rate=0.0022039514207083315]0.1359439730147753):[&rate=7.069361837270812E-4]10.91629161862235):[&rate=0.0022039514207083315]1.4306767118570285):[&rate=0.0018185265827052452]3.4214190292843742,1:[&rate=1.1301833541216317E-4]15.90433133277853);
tree STATE_18284000 [&lnP=-6662.99783021963,posterior=-6662.99783021963] = [&R] (((9:[&rate=7.167768618843376E-4]4.24475613883063,8:[&rate=7.791240625816515E-4]4.24475613883063):[&rate=2.2970760676829547E-4]6.371034715956527,(((3:[&rate=4.800884785561353E-4]6.438911042370432,(2:[&rate=5.404634255433247E-4]3.2229071329047105,5:[&rate=0.001753181825014839]3.2229071329047105):[&rate=5.404634255433247E-4]3.216003909465721):[&rate=4.800884785561353E-4]1.1801166333278115,4:[&rate=2.2970760676829547E-4]7.619027675698243):[&rate=0.0012246615677806267]2.383300115122097,(6:[&rate=5.404634255433247E-4]0.7841690700384701,7:[&rate=7.791240625816515E-4]0.7841690700384701):[&rate=7.167768618843376E-4]9.21815872078187):[&rate=7.791240625816515E-4]0.613463063966817):[&rate=3.3883979619411635E-4]9.633808703983135,1:[&rate=3.3883979619411635E-4]20.249599558770292);
tree STATE_18286000 [&lnP=-6660.396377181693,posterior=-6660.396377181693] = [&R] (((9:[&rate=6.384946521243574E-4]2.963993361331133,8:[&rate=0.001183196846382226]2.963993361331133):[&rate=2.254444408961422E-4]8.90731168533689,(((3:[&rate=9.758604363220506E-4]3.940747991422309,(2:[&rate=4.3451205357848054E-4]1.7089162748584847,5:[&rate=0.001183196846382226]1.7089162748584847):[&rate=0.001183196846382226]2.2318317165638244):[&rate=4.3451205357848054E-4]1.512821351014146,4:[&rate=4.3451205357848054E-4]5.453569342436455):[&rate=6.384946521243574E-4]4.137207119039238,(6:[&rate=5.624801315069655E-4]0.09293539378273652,7:[&rate=6.384946521243574E-4]0.09293539378273652):[&rate=4.953059555161248E-4]9.497841067692956):[&rate=6.006761913450026E-5]2.2805285851923287):[&rate=3.7837480007203966E-4]12.666304008845136,1:[&rate=2.749750272775362E-4]24.53760905551316);
tree STATE_18288000 [&lnP=-6674.309173476947,posterior=-6674.309173476947] = [&R] ((1:[&rate=4.364840170016979E-4]17.651938660900445,(((3:[&rate=3.992155896980168E-4]10.354502726495243,(2:[&rate=3.6541911985834457E-4]5.988248317326519,5:[&rate=5.932628880648886E-4]5.988248317326519):[&rate=3.6541911985834457E-4]4.366254409168723):[&rate=5.932628880648886E-4]1.2762576049359744,4:[&rate=2.4595842557734507E-4]11.630760331431217):[&rate=5.932628880648886E-4]2.626447793619418,(6:[&rate=3.040625713498608E-4]0.8097123386407534,7:[&rate=3.040625713498608E-4]0.8097123386407534):[&rate=2.4595842557734507E-4]13.447495786409881):[&rate=6.849310170656997E-4]3.39473053584981):[&rate=3.339794144906526E-4]0.14724990312928554,(9:[&rate=9.612642038873589E-5]6.803431803059451,8:[&rate=5.292961302392933E-4]6.803431803059451):[&rate=2.4595842557734507E-4]10.99575676097028);
tree STATE_18290000 [&lnP=-6660.885427195489,posterior=-6660.885427195489] = [&R] ((((3:[&rate=4.96039349960151E-4]6.637511013033056,(2:[&rate=4.96039349960151E-4]3.3613272551812896,5:[&rate=5.63387376061284E-4]3.3613272551812896):[&rate=2.1808783012853018E-4]3.2761837578517667):[&rate=0.0012319559760984114]0.9100474735834005,4:[&rate=2.1808783012853018E-4]7.547558486616457):[&rate=3.870082697649431E-4]4.787697007639712,(6:[&rate=4.96039349960151E-4]0.05212039816200791,7:[&rate=4.997146318446643E-5]0.05212039816200791):[&rate=4.3821113752071854E-4]12.28313509609416):[&rate=6.45260456568703E-4]0.5370842297208274,((9:[&rate=1.4104060898881954E-4]5.967712878552485,8:[&rate=4.96039349960151E-4]5.967712878552485):[&rate=2.5705352207408024E-4]5.264320361766012,1:[&rate=7.516699898024866E-4]11.232033240318497):[&rate=4.3821113752071854E-4]1.6403064836584988);
tree STATE_18292000 [&lnP=-6661.355514089887,posterior=-6661.355514089887] = [&R] (1:[&rate=4.1629152253009694E-4]14.358245184072242,((((3:[&rate=6.024977672998621E-4]7.333703197724624,(2:[&rate=6.024977672998621E-4]3.1270873284765903,5:[&rate=0.0014780369540217234]3.1270873284765903):[&rate=4.71998662703457E-4]4.206615869248034):[&rate=6.829463395752255E-4]1.3953485498274087,4:[&rate=2.6883102693642935E-4]8.729051747552033):[&rate=6.829463395752255E-4]0.9089850122927423,(6:[&rate=2.6883102693642935E-4]0.4214809407318947,7:[&rate=6.371593706521367E-5]0.4214809407318947):[&rate=7.806164767639362E-4]9.21655581911288):[&rate=6.829463395752255E-4]0.9600924329547009,(9:[&rate=4.71998662703457E-4]5.276681077065817,8:[&rate=9.073889645088215E-4]5.276681077065817):[&rate=3.646447777294649E-4]5.321448115733659):[&rate=4.71998662703457E-4]3.760115991272766);
tree STATE_18294000 [&lnP=-6661.089232306416,posterior=-6661.089232306416] = [&R] (((9:[&rate=4.7102813611411837E-4]5.66253348990722,8:[&rate=6.674129526119455E-4]5.66253348990722):[&rate=2.1187991857300048E-4]3.8431083651253974,1:[&rate=8.354881528175711E-4]9.505641855032618):[&rate=1.0982175815121907E-4]11.3423546267949,(((3:[&rate=3.45489522721151E-4]8.421122263483582,(2:[&rate=3.45489522721151E-4]4.29769874797998,5:[&rate=6.674129526119455E-4]4.29769874797998):[&rate=2.516554978410846E-4]4.123423515503602):[&rate=2.516554978410846E-4]4.646812268255314,4:[&rate=1.4164388074112367E-4]13.067934531738896):[&rate=6.674129526119455E-4]1.2839557969493214,(6:[&rate=2.957456339001115E-4]1.7187428041548525,7:[&rate=1.8925217081489055E-5]1.7187428041548525):[&rate=4.7102813611411837E-4]12.633147524533365):[&rate=7.939387058058897E-5]6.496106153139301);
tree STATE_18296000 [&lnP=-6667.291092455325,posterior=-6667.291092455325] = [&R] ((8:[&rate=1.990025586669558E-4]16.110231202719582,9:[&rate=8.178326497830953E-5]16.110231202719582):[&rate=1.5477457271833195E-4]8.437529131126517,(1:[&rate=8.517286000296447E-4]18.167314995355895,(((3:[&rate=4.565774414651788E-4]8.043354414051583,(2:[&rate=1.5477457271833195E-4]7.307180995551376,5:[&rate=3.077796813555244E-4]7.307180995551376):[&rate=0.0016921785843246487]0.7361734185002069):[&rate=5.553170677115469E-4]1.318555075305575,4:[&rate=1.990025586669558E-4]9.361909489357158):[&rate=1.5477457271833195E-4]8.59580360055074,(6:[&rate=5.204827415396607E-5]3.418986129947963,7:[&rate=3.077796813555244E-4]3.418986129947963):[&rate=6.80942649938402E-4]14.538726959959934):[&rate=1.990025586669558E-4]0.20960190544799673):[&rate=3.077796813555244E-4]6.380445338490205);
tree STATE_18298000 [&lnP=-6655.2784920769445,posterior=-6655.2784920769445] = [&R] ((((3:[&rate=5.021826301120139E-4]7.744620035213231,(2:[&rate=3.450750778497286E-4]4.106825686931738,5:[&rate=7.700747550858077E-4]4.106825686931738):[&rate=5.853500819611942E-4]3.637794348281493):[&rate=2.672190493657242E-4]2.6695497378563005,4:[&rate=1.854481000518519E-4]10.414169773069531):[&rate=8.764565199513762E-4]1.7908858079483707,(6:[&rate=0.0011378909988499226]0.23715152824360988,7:[&rate=5.021826301120139E-4]0.23715152824360988):[&rate=4.2267576372432896E-4]11.967904052774292):[&rate=2.672190493657242E-4]0.0069794289253071184,(1:[&rate=0.0011378909988499226]7.998048819993471,(8:[&rate=5.021826301120139E-4]3.574264810459598,9:[&rate=7.700747550858077E-4]3.574264810459598):[&rate=2.672190493657242E-4]4.423784009533874):[&rate=2.672190493657242E-4]4.213986189949738);
tree STATE_18300000 [&lnP=-6658.335492625002,posterior=-6658.335492625002] = [&R] ((((3:[&rate=9.501334405424983E-4]4.530963174246091,(2:[&rate=4.2931990128604704E-4]3.7282332172708252,5:[&rate=0.0013635513746562706]3.7282332172708252):[&rate=0.0021843357366858975]0.802729956975266):[&rate=0.0064718643475388735]0.11162915597686673,4:[&rate=4.2931990128604704E-4]4.642592330222958):[&rate=2.6806429011577205E-4]8.623694989810101,(6:[&rate=4.2931990128604704E-4]0.005762773350346041,7:[&rate=4.2931990128604704E-4]0.005762773350346041):[&rate=2.6806429011577205E-4]13.260524546682714):[&rate=0.0025544262383379182]1.877939314640308,((8:[&rate=0.003620941080540961]1.2715989817952917,9:[&rate=0.003620941080540961]1.2715989817952917):[&rate=9.501334405424983E-4]1.0949778331000766,1:[&rate=0.0030131088290403026]2.3665768148953683):[&rate=1.0203092851115668E-4]12.777649819777999);
tree STATE_18302000 [&lnP=-6658.04749535827,posterior=-6658.04749535827] = [&R] ((((3:[&rate=0.0010323329773189909]3.4664596408133117,(2:[&rate=6.312657394574327E-4]2.6500233664887856,5:[&rate=0.0014097559592977382]2.6500233664887856):[&rate=6.312657394574327E-4]0.8164362743245261):[&rate=4.208810584099215E-4]4.195151491976336,4:[&rate=2.3491585777410214E-4]7.661611132789648):[&rate=6.312657394574327E-4]3.134689964742492,(6:[&rate=8.829172956242669E-4]0.13660592539130248,7:[&rate=4.208810584099215E-4]0.13660592539130248):[&rate=4.208810584099215E-4]10.659695172140838):[&rate=5.533342871508922E-5]3.3757470339642293,(1:[&rate=0.0020008168283323557]6.135302509059187,(8:[&rate=3.2573585400657657E-4]5.458521938289374,9:[&rate=1.4627247667285865E-4]5.458521938289374):[&rate=0.0010323329773189909]0.6767805707698127):[&rate=5.533342871508922E-5]8.036745622437182);
tree STATE_18304000 [&lnP=-6671.077673423042,posterior=-6671.077673423042] = [&R] (1:[&rate=4.287931225638584E-4]22.250820169739676,((8:[&rate=3.7605407758261195E-4]9.33457410632889,9:[&rate=1.5159235671086618E-4]9.33457410632889):[&rate=1.947996601443565E-4]7.583474954646004,(((3:[&rate=5.530464790729401E-4]7.793250526196481,(2:[&rate=2.377199254053165E-4]4.34792155702701,5:[&rate=3.273653169872956E-4]4.34792155702701):[&rate=2.377199254053165E-4]3.445328969169471):[&rate=5.530464790729401E-4]1.5871224324459376,4:[&rate=3.7605407758261195E-4]9.380372958642418):[&rate=0.0013994117395508714]2.6616467094646517,(6:[&rate=2.815812008164423E-4]0.21597419264509055,7:[&rate=1.947996601443565E-4]0.21597419264509055):[&rate=1.947996601443565E-4]11.82604547546198):[&rate=0.0013994117395508714]4.876029392867824):[&rate=2.377199254053165E-4]5.332771108764781);
tree STATE_18306000 [&lnP=-6653.669290872934,posterior=-6653.669290872934] = [&R] (((8:[&rate=1.1701275499578076E-4]15.860880375596162,9:[&rate=1.1701275499578076E-4]15.860880375596162):[&rate=7.770128049963844E-4]1.7890902352904963,(((3:[&rate=4.022960084478668E-4]6.027503054665857,(2:[&rate=7.770128049963844E-4]3.443720551170629,5:[&rate=0.0014542280845123692]3.443720551170629):[&rate=5.640501270213072E-4]2.583782503495228):[&rate=5.640501270213072E-4]0.7874951842738191,4:[&rate=2.790890935916224E-4]6.814998238939676):[&rate=1.85988957359212E-4]6.776752435581727,(6:[&rate=3.433440152612761E-5]2.8438625914029747,7:[&rate=3.564944903193175E-6]2.8438625914029747):[&rate=5.640501270213072E-4]10.74788808311843):[&rate=3.564944903193175E-6]4.058219936365255):[&rate=4.022960084478668E-4]0.17686429471304166,1:[&rate=7.770128049963844E-4]17.8268349055997);
tree STATE_18308000 [&lnP=-6662.240571521649,posterior=-6662.240571521649] = [&R] ((8:[&rate=3.7268023007013586E-4]10.063472989556395,1:[&rate=0.0010194140206037487]10.063472989556395):[&rate=1.9961888823389042E-4]9.709249095734059,(9:[&rate=1.3580134257699242E-4]17.427412611221772,(((3:[&rate=4.8764047177076786E-4]7.2683207186631655,(2:[&rate=4.8764047177076786E-4]5.048306539365427,5:[&rate=0.0013063875767310034]5.048306539365427):[&rate=0.0010194140206037487]2.2200141792977384):[&rate=3.7268023007013586E-4]2.1272877366666716,4:[&rate=1.9961888823389042E-4]9.395608455329837):[&rate=1.9961888823389042E-4]5.998937976315625,(6:[&rate=1.809777171526054E-5]0.4429117430082965,7:[&rate=2.7780599568456437E-4]0.4429117430082965):[&rate=3.7268023007013586E-4]14.951634688637165):[&rate=0.0017081467310849257]2.0328661795763097):[&rate=2.7780599568456437E-4]2.3453094740686815);
tree STATE_18310000 [&lnP=-6662.07326576839,posterior=-6662.07326576839] = [&R] (1:[&rate=1.9434864170860715E-4]19.569860134237864,((((3:[&rate=5.950429099981984E-4]4.85760226348023,(2:[&rate=3.298592846995031E-4]3.4131865042515757,5:[&rate=6.67988579980526E-4]3.4131865042515757):[&rate=8.694512158470554E-4]1.444415759228654):[&rate=4.23996725702237E-4]1.5329424825033229,4:[&rate=4.755600209474714E-4]6.3905447459835525):[&rate=6.67988579980526E-4]3.895244079045389,(6:[&rate=6.67988579980526E-4]0.14240310827359084,7:[&rate=0.0010349432698270862]0.14240310827359084):[&rate=6.67988579980526E-4]10.14338571675535):[&rate=2.8512234641250617E-4]0.651240676828948,(8:[&rate=5.319155341871361E-4]5.514315994283416,9:[&rate=5.319155341871361E-4]5.514315994283416):[&rate=8.694512158470554E-4]5.422713507574473):[&rate=3.298592846995031E-4]8.632830632379974);
tree STATE_18312000 [&lnP=-6663.431303953668,posterior=-6663.431303953668] = [&R] (8:[&rate=5.186926886070472E-6]20.159753794993804,(((((3:[&rate=3.760942464225454E-4]7.4820821988821775,(2:[&rate=1.9336920994011316E-4]3.0605381011864994,5:[&rate=0.001160939378830736]3.0605381011864994):[&rate=3.760942464225454E-4]4.421544097695678):[&rate=0.0017815187875776935]0.38858778808335437,4:[&rate=1.9336920994011316E-4]7.870669986965532):[&rate=3.760942464225454E-4]2.0866136966466184,(6:[&rate=2.3095398536708712E-5]2.968726233302347,7:[&rate=4.691670720199214E-5]2.968726233302347):[&rate=0.001160939378830736]6.988557450309804):[&rate=1.9336920994011316E-4]3.9933523573322276,1:[&rate=5.647027298107007E-4]13.950636040944378):[&rate=3.053585715974875E-4]3.4627191311455583,9:[&rate=4.6072912501410286E-4]17.413355172089936):[&rate=6.976766298842057E-4]2.746398622903868);
tree STATE_18314000 [&lnP=-6656.114615526473,posterior=-6656.114615526473] = [&R] ((9:[&rate=5.730751325435864E-4]5.747254021636806,8:[&rate=3.262530763036154E-4]5.747254021636806):[&rate=2.742245703093901E-4]8.087871151979197,(1:[&rate=7.336592508833153E-4]13.192140518698295,((4:[&rate=2.2977455347151412E-4]8.7288584428773,((2:[&rate=3.8890389628016647E-4]2.8598361307097795,5:[&rate=0.0010799886715504743]2.8598361307097795):[&rate=7.336592508833153E-4]1.2747004163125917,3:[&rate=7.336592508833153E-4]4.134536547022371):[&rate=3.262530763036154E-4]4.594321895854929):[&rate=7.336592508833153E-4]1.9658560993834175,(6:[&rate=9.807277124073402E-5]1.8619429621134476,7:[&rate=4.949185739498047E-5]1.8619429621134476):[&rate=7.336592508833153E-4]8.83277158014727):[&rate=9.807277124073402E-5]2.4974259764375777):[&rate=2.742245703093901E-4]0.6429846549177078);
tree STATE_18316000 [&lnP=-6659.2119762985785,posterior=-6659.2119762985785] = [&R] ((1:[&rate=0.0012474332598060764]7.89626558788993,(8:[&rate=4.4429823734207696E-4]4.650288415830451,9:[&rate=5.08801614349363E-4]4.650288415830451):[&rate=5.619809474416944E-5]3.2459771720594794):[&rate=2.7629192190887087E-4]9.506849034728377,((4:[&rate=4.4429823734207696E-4]6.94004502570987,((2:[&rate=2.2466613124095787E-4]2.5202200294207566,5:[&rate=0.0012474332598060764]2.5202200294207566):[&rate=5.802973750005202E-4]1.455172270303315,3:[&rate=4.4429823734207696E-4]3.9753922997240716):[&rate=3.2933314892459625E-4]2.9646527259857987):[&rate=8.722988896066056E-4]2.4878602136502623,(6:[&rate=1.7305873591840051E-4]0.8069000382367095,7:[&rate=3.8494203245593246E-4]0.8069000382367095):[&rate=6.614370451618888E-4]8.621005201123424):[&rate=1.1914445940127883E-4]7.975209383258175);
tree STATE_18318000 [&lnP=-6659.923213561612,posterior=-6659.923213561612] = [&R] ((8:[&rate=8.066233188081356E-4]4.561639759055907,9:[&rate=3.186475508268458E-4]4.561639759055907):[&rate=4.265336927170581E-5]5.838528890433788,(1:[&rate=0.001282791517218919]9.923326110709418,((4:[&rate=1.5867590855097533E-4]7.086361797873469,((2:[&rate=3.8626753568648663E-4]3.7717780184141945,5:[&rate=9.949744050671235E-4]3.7717780184141945):[&rate=8.066233188081356E-4]1.7157619680296432,3:[&rate=3.186475508268458E-4]5.487539986443838):[&rate=0.001282791517218919]1.598821811429631):[&rate=8.066233188081356E-4]1.5660426776211054,(6:[&rate=3.186475508268458E-4]0.9395590027415581,7:[&rate=1.2347586136261592E-5]0.9395590027415581):[&rate=9.949744050671235E-4]7.712845472753016):[&rate=5.55921295530285E-4]1.2709216352148438):[&rate=1.5867590855097533E-4]0.4768425387802768);
tree STATE_18320000 [&lnP=-6669.58887915358,posterior=-6669.58887915358] = [&R] (1:[&rate=2.0761785009300725E-4]19.670582130624744,((8:[&rate=2.9721034640887447E-4]6.935399843644177,9:[&rate=2.9721034640887447E-4]6.935399843644177):[&rate=1.0723777488910182E-4]9.081819633459048,((4:[&rate=2.0761785009300725E-4]8.753275727347814,((2:[&rate=1.3735459002814186E-4]4.916169956248721,5:[&rate=7.90098218588306E-4]4.916169956248721):[&rate=7.90098218588306E-4]2.737578588996037,3:[&rate=6.180241594176282E-4]7.653748545244758):[&rate=7.90098218588306E-4]1.0995271821030563):[&rate=2.4937638822163365E-4]5.02877733467397,(6:[&rate=3.122695448924353E-5]4.917967613883119,7:[&rate=3.122695448924353E-5]4.917967613883119):[&rate=5.048517821519976E-4]8.864085448138665):[&rate=5.048517821519976E-4]2.2351664150814408):[&rate=0.0011608394216680738]3.653362653521519);
tree STATE_18322000 [&lnP=-6656.568090779418,posterior=-6656.568090779418] = [&R] (((4:[&rate=2.9021602954678444E-4]9.07916514752913,((2:[&rate=0.0010993687351441212]2.889504649597656,5:[&rate=0.0010993687351441212]2.889504649597656):[&rate=8.649958256050928E-4]3.4386835596416354,3:[&rate=3.653946895955873E-4]6.328188209239292):[&rate=5.617502770451337E-4]2.7509769382898384):[&rate=0.002274700610495449]1.2171654848412903,(6:[&rate=5.042038277704722E-5]0.10402408228336836,7:[&rate=2.3681239951087888E-5]0.10402408228336836):[&rate=6.943872507630715E-4]10.192306550087052):[&rate=8.387828372993415E-5]3.209001383065429,(1:[&rate=0.0010993687351441212]7.991276274990242,(8:[&rate=8.649958256050928E-4]3.3384550178043644,9:[&rate=8.649958256050928E-4]3.3384550178043644):[&rate=1.7109464343372676E-4]4.652821257185877):[&rate=2.3681239951087888E-5]5.514055740445607);
tree STATE_18324000 [&lnP=-6656.471203058319,posterior=-6656.471203058319] = [&R] ((8:[&rate=0.001055550646541827]4.142808457626433,9:[&rate=6.176780776750903E-4]4.142808457626433):[&rate=2.495335327906602E-4]11.466006975011748,(((4:[&rate=3.466272699270312E-4]7.03751233104417,((2:[&rate=7.201252297740186E-4]3.1217609368508645,5:[&rate=0.001055550646541827]3.1217609368508645):[&rate=4.637008932116941E-4]2.911878671765912,3:[&rate=5.343776204306923E-4]6.0336396086167765):[&rate=0.0014773104959442038]1.0038727224273938):[&rate=4.019071905417685E-4]2.955965376926197,(6:[&rate=1.6341862240173895E-4]0.02097554251514769,7:[&rate=2.9623601745345883E-4]0.02097554251514769):[&rate=7.201252297740186E-4]9.97250216545522):[&rate=8.036582118578644E-5]4.170250173815061,1:[&rate=0.001055550646541827]14.163727881785428):[&rate=2.9623601745345883E-4]1.4450875508527528);
tree STATE_18326000 [&lnP=-6662.168567609411,posterior=-6662.168567609411] = [&R] (((4:[&rate=1.427002838461374E-4]8.763857808903678,((2:[&rate=4.7338891830198446E-4]1.8753767247345818,5:[&rate=0.0016400672004951023]1.8753767247345818):[&rate=1.8669141048439152E-4]4.654707268432921,3:[&rate=2.3899460683516694E-4]6.530083993167503):[&rate=7.683590517850663E-4]2.233773815736175):[&rate=4.869166234227428E-5]9.538738624198212,(6:[&rate=1.219380227986083E-5]0.2569224511951352,7:[&rate=2.3899460683516694E-4]0.2569224511951352):[&rate=4.7338891830198446E-4]18.045673981906756):[&rate=1.0561276310542346E-4]5.330705562489424,(1:[&rate=7.683590517850663E-4]16.16026502320803,(8:[&rate=0.0016400672004951023]4.070035530199241,9:[&rate=2.3899460683516694E-4]4.070035530199241):[&rate=2.7926897747068098E-5]12.090229493008788):[&rate=2.100011037627777E-6]7.473036972383284);
tree STATE_18328000 [&lnP=-6659.107560701015,posterior=-6659.107560701015] = [&R] (1:[&rate=5.785473987855207E-4]18.624555704949273,(((4:[&rate=2.3111468183982078E-4]8.285806627079209,((2:[&rate=2.3111468183982078E-4]3.6342810590889614,5:[&rate=8.185249193761286E-4]3.6342810590889614):[&rate=5.144688852331371E-4]1.9429863133968346,3:[&rate=6.487044935588042E-4]5.577267372485796):[&rate=5.785473987855207E-4]2.708539254593413):[&rate=9.285963286638037E-4]3.423053359369929,(6:[&rate=2.3111468183982078E-4]0.11671963085041477,7:[&rate=3.426052715020926E-4]0.11671963085041477):[&rate=3.426052715020926E-4]11.592140355598723):[&rate=9.285963286638037E-4]1.228265023064477,(8:[&rate=2.8765181041434266E-4]6.140179977494103,9:[&rate=2.8765181041434266E-4]6.140179977494103):[&rate=1.6952900495015543E-4]6.7969450320195115):[&rate=5.144688852331371E-4]5.687430695435658);
tree STATE_18330000 [&lnP=-6662.969367227805,posterior=-6662.969367227805] = [&R] ((((4:[&rate=2.7290838213939563E-4]5.886023278109123,((2:[&rate=7.093960166812958E-4]0.6803764267681502,5:[&rate=0.004367716770624159]0.6803764267681502):[&rate=9.031292530440621E-4]2.203913211855837,3:[&rate=0.0021065020310387004]2.8842896386239874):[&rate=5.420733081736749E-4]3.0017336394851357):[&rate=5.420733081736749E-4]2.4467279226535013,(6:[&rate=0.0021065020310387004]0.22776443009625147,7:[&rate=0.0013948408771809894]0.22776443009625147):[&rate=0.0011288500202347377]8.104986770666374):[&rate=7.093960166812958E-4]1.90730358701515,(8:[&rate=2.7290838213939563E-4]8.60980846717724,9:[&rate=8.114546770776525E-5]8.60980846717724):[&rate=0.0013948408771809894]1.6302463206005342):[&rate=1.7610215393636384E-5]2.039627845083073,1:[&rate=9.031292530440621E-4]12.279682632860847);
tree STATE_18332000 [&lnP=-6666.907928986024,posterior=-6666.907928986024] = [&R] (8:[&rate=2.0746260548205162E-4]17.900637479368026,(9:[&rate=2.0746260548205162E-4]17.295604896426948,(1:[&rate=5.897668362975112E-4]15.232724418933397,((4:[&rate=3.8656622487647825E-4]7.786659361094976,((2:[&rate=9.975413487262805E-4]1.4322223556789535,5:[&rate=0.0014156362015318765]1.4322223556789535):[&rate=5.169392711169942E-4]5.3027443411954645,3:[&rate=5.169392711169942E-4]6.734966696874418):[&rate=9.975413487262805E-4]1.0516926642205586):[&rate=8.678678818922935E-4]3.1685198084938513,(6:[&rate=7.614458169342512E-4]0.19859472439819528,7:[&rate=1.4476285882722586E-4]0.19859472439819528):[&rate=7.614458169342512E-4]10.756584445190633):[&rate=0.0014156362015318765]4.27754524934457):[&rate=2.0746260548205162E-4]2.0628804774935503):[&rate=4.497330793131594E-4]0.6050325829410781);
tree STATE_18334000 [&lnP=-6656.794069146907,posterior=-6656.794069146907] = [&R] (((4:[&rate=2.489210929963001E-4]8.263910267841785,((2:[&rate=3.9666274378587793E-4]1.4945988202390743,5:[&rate=0.0018763033023899707]1.4945988202390743):[&rate=3.9666274378587793E-4]3.680287920237897,3:[&rate=7.785072024381035E-4]5.174886740476971):[&rate=2.489210929963001E-4]3.089023527364814):[&rate=0.0010600071391470703]2.3421823977240717,(6:[&rate=5.678959898689168E-4]0.1716073513445854,7:[&rate=3.205893736581754E-4]0.1716073513445854):[&rate=7.785072024381035E-4]10.434485314221272):[&rate=6.668846294820539E-4]2.5227519750202827,(1:[&rate=9.071968779940428E-4]12.059710104945333,(8:[&rate=3.9666274378587793E-4]4.783890769842184,9:[&rate=4.7854295112015707E-4]4.783890769842184):[&rate=1.1301528459200785E-4]7.275819335103149):[&rate=6.668846294820539E-4]1.0691345356408064);
tree STATE_18336000 [&lnP=-6660.6224575089145,posterior=-6660.6224575089145] = [&R] ((((4:[&rate=2.5597177114850624E-4]8.97750646469692,((2:[&rate=3.504870888037376E-4]1.7057316268813827,5:[&rate=0.002197660782225056]1.7057316268813827):[&rate=9.421581621178518E-5]6.120416228948872,3:[&rate=2.5597177114850624E-4]7.826147855830254):[&rate=7.038275563893749E-4]1.1513586088666647):[&rate=0.001781642521517991]0.9777302892117099,(6:[&rate=9.421581621178518E-5]0.021922956940943247,7:[&rate=0.001025378005101716]0.021922956940943247):[&rate=8.531838791465358E-4]9.933313796967687):[&rate=9.421581621178518E-5]6.4027862907033075,(8:[&rate=4.553850946843873E-4]2.947779961049159,9:[&rate=0.0012279065540011368]2.947779961049159):[&rate=9.421581621178518E-5]13.410243083562777):[&rate=9.421581621178518E-5]1.5949814731066532,1:[&rate=7.038275563893749E-4]17.95300451771859);
tree STATE_18338000 [&lnP=-6664.18293505137,posterior=-6664.18293505137] = [&R] ((8:[&rate=9.381122947142305E-4]6.026180625450532,9:[&rate=2.0201398952067874E-4]6.026180625450532):[&rate=2.284240937520774E-5]11.659520085535664,(((4:[&rate=1.360717832589733E-4]9.042686225884438,((2:[&rate=2.0201398952067874E-4]5.963875675453708,5:[&rate=5.432734457245151E-4]5.963875675453708):[&rate=0.002137863593547925]1.687377695844611,3:[&rate=5.432734457245151E-4]7.651253371298319):[&rate=2.7458734421542365E-4]1.3914328545861192):[&rate=0.001121865726198314]3.3550501901666507,(6:[&rate=0.001121865726198314]0.029767009950931546,7:[&rate=7.625886643346321E-5]0.029767009950931546):[&rate=4.4365417152169407E-4]12.367969406100157):[&rate=2.0201398952067874E-4]2.400902093887236,1:[&rate=4.4365417152169407E-4]14.798638509938325):[&rate=0.0016638484951215237]2.887062201047872);
tree STATE_18340000 [&lnP=-6664.62706433621,posterior=-6664.62706433621] = [&R] (1:[&rate=4.790331532184766E-4]16.8794021670915,(((4:[&rate=2.478843078769127E-4]6.244647440006453,((2:[&rate=7.917342351969494E-4]4.314373633273648,5:[&rate=6.420748315009708E-4]4.314373633273648):[&rate=8.957278775387538E-4]0.600785340734511,3:[&rate=3.8662986581763367E-4]4.915158974008159):[&rate=7.102683184782702E-4]1.3294884659982937):[&rate=5.287374807680447E-4]6.550564181224489,(6:[&rate=2.478843078769127E-4]0.007110177755970295,7:[&rate=3.41747966894124E-4]0.007110177755970295):[&rate=5.287374807680447E-4]12.788101443474972):[&rate=3.8662986581763367E-4]1.8079680091974435,(8:[&rate=5.287374807680447E-4]4.442608176599035,9:[&rate=5.287374807680447E-4]4.442608176599035):[&rate=4.3203356241666593E-4]10.160571453829352):[&rate=1.1893500631039565E-4]2.276222536663113);
tree STATE_18342000 [&lnP=-6657.817386586563,posterior=-6657.817386586563] = [&R] ((1:[&rate=7.716468592963767E-4]14.356964443394096,(8:[&rate=3.1259365754152715E-4]11.083767444695146,9:[&rate=3.7088531664777056E-4]11.083767444695146):[&rate=3.7088531664777056E-4]3.2731969986989498):[&rate=1.0111261698318862E-4]1.0040128361364822,((4:[&rate=2.5767394569650893E-4]10.972742665640883,((2:[&rate=1.5344252727854995E-4]5.047499218471261,5:[&rate=8.992764931081861E-4]5.047499218471261):[&rate=5.797474596933452E-4]3.2836786434540084,3:[&rate=3.1259365754152715E-4]8.33117786192527):[&rate=3.1259365754152715E-4]2.641564803715614):[&rate=4.3375585836252464E-4]4.346708548530939,(6:[&rate=4.333616026108605E-5]3.7942350923595627,7:[&rate=1.5344252727854995E-4]3.7942350923595627):[&rate=4.3375585836252464E-4]11.52521612181226):[&rate=1.0111261698318862E-4]0.041526065358755915);
tree STATE_18344000 [&lnP=-6656.129839211486,posterior=-6656.129839211486] = [&R] (((8:[&rate=4.7499076655294645E-4]10.268889139024528,9:[&rate=1.4515441964481828E-4]10.268889139024528):[&rate=9.830911201682694E-4]1.803304583414743,((4:[&rate=2.5583536298419646E-4]7.900310906286731,((2:[&rate=5.694832595507752E-4]1.488128125921554,5:[&rate=0.002305503980020378]1.488128125921554):[&rate=3.2044690867643726E-4]4.283278480254275,3:[&rate=6.804367306538166E-4]5.7714066061758285):[&rate=2.5583536298419646E-4]2.1289043001109027):[&rate=4.7499076655294645E-4]3.7183920847227805,(6:[&rate=4.7499076655294645E-4]0.341319055913616,7:[&rate=0.0012100128289814025]0.341319055913616):[&rate=4.7499076655294645E-4]11.277383935095896):[&rate=3.9287768649162984E-4]0.4534907314297598):[&rate=8.144318374760152E-4]2.7173683855737654,1:[&rate=5.694832595507752E-4]14.789562108013037);
tree STATE_18346000 [&lnP=-6662.815639641436,posterior=-6662.815639641436] = [&R] ((((4:[&rate=1.7788769347330826E-4]8.481341882217396,((2:[&rate=1.7788769347330826E-4]4.725541997313825,5:[&rate=4.45789366615645E-4]4.725541997313825):[&rate=5.006437771833077E-4]1.3320123323359052,3:[&rate=5.591558517087366E-4]6.05755432964973):[&rate=4.45789366615645E-4]2.423787552567666):[&rate=3.4199423008321044E-4]3.5958736363323265,(6:[&rate=7.762762271264222E-4]0.21963329876745186,7:[&rate=1.7788769347330826E-4]0.21963329876745186):[&rate=6.229244911598611E-4]11.857582219782271):[&rate=1.7788769347330826E-4]2.667854781596473,(8:[&rate=5.006437771833077E-4]13.248963057251567,9:[&rate=3.4199423008321044E-4]13.248963057251567):[&rate=8.750757206452588E-4]1.4961072428946292):[&rate=8.750757206452588E-4]6.4433696217184,1:[&rate=2.370326758540809E-4]21.188439921864596);
tree STATE_18348000 [&lnP=-6664.2803247816055,posterior=-6664.2803247816055] = [&R] ((((4:[&rate=4.359823832857938E-4]5.498482074694348,((2:[&rate=8.365239687755463E-4]2.37493770656071,5:[&rate=0.0013321076722044795]2.37493770656071):[&rate=0.0017802968622030368]0.08512669856164301,3:[&rate=0.0013321076722044795]2.460064405122353):[&rate=4.359823832857938E-4]3.0384176695719947):[&rate=0.0013321076722044795]3.2892184712522585,(6:[&rate=1.4504844654899778E-4]0.14491242616820235,7:[&rate=5.215423961954571E-6]0.14491242616820235):[&rate=6.747215008669527E-4]8.642788119778404):[&rate=9.737084381326257E-5]4.26286247497557,(8:[&rate=5.441191457346244E-4]8.72362312219174,1:[&rate=0.0013321076722044795]8.72362312219174):[&rate=5.441191457346244E-4]4.326939898730437):[&rate=2.014399252453908E-4]7.005151793152809,9:[&rate=2.014399252453908E-4]20.055714814074985);
tree STATE_18350000 [&lnP=-6657.758805623419,posterior=-6657.758805623419] = [&R] ((8:[&rate=2.0055869708660582E-4]16.827239721187986,1:[&rate=7.665071244887578E-4]16.827239721187986):[&rate=2.0055869708660582E-4]0.5773304105367956,(((4:[&rate=2.0055869708660582E-4]9.898158428084518,((2:[&rate=3.584963844651402E-4]3.6272449284436714,5:[&rate=7.665071244887578E-4]3.6272449284436714):[&rate=0.0014664997129604687]0.6258364048966731,3:[&rate=7.665071244887578E-4]4.2530813333403445):[&rate=6.0150275608789505E-5]5.645077094744173):[&rate=6.217814823593503E-4]2.708038003372902,(6:[&rate=2.0055869708660582E-4]0.1560481653702374,7:[&rate=1.597220172317866E-4]0.1560481653702374):[&rate=6.217814823593503E-4]12.450148266087183):[&rate=9.001293565820478E-5]2.725280186760326,9:[&rate=1.2307150845895808E-4]15.331476618217746):[&rate=6.0150275608789505E-5]2.073093513507036);
tree STATE_18352000 [&lnP=-6654.805716039673,posterior=-6654.805716039673] = [&R] (((4:[&rate=3.0206490107615136E-4]7.270178512432494,((2:[&rate=4.556789628882041E-4]1.7419587109789496,5:[&rate=0.0017253498778716046]1.7419587109789496):[&rate=0.001104056136776958]2.0661726678204317,3:[&rate=9.20078271516428E-4]3.8081313787993816):[&rate=1.758660001162087E-4]3.4620471336331127):[&rate=5.468815943781162E-4]5.576358297080725,(6:[&rate=6.512931530935678E-4]0.5899019666667061,7:[&rate=2.361339103547358E-4]0.5899019666667061):[&rate=6.512931530935678E-4]12.256634842846513):[&rate=5.468815943781162E-4]0.3085614452945009,(1:[&rate=0.0017253498778716046]6.9468009379133395,(8:[&rate=9.20078271516428E-4]3.75972651795221,9:[&rate=3.7475434934590576E-4]3.75972651795221):[&rate=4.556789628882041E-4]3.1870744199611294):[&rate=3.0206490107615136E-4]6.208297316894381);
tree STATE_18354000 [&lnP=-6670.077432611022,posterior=-6670.077432611022] = [&R] ((9:[&rate=1.3914442470008143E-4]12.73401426797914,8:[&rate=5.228201954135665E-4]12.73401426797914):[&rate=7.102247157202042E-5]4.351726756756902,(1:[&rate=0.0010036217381482267]10.63737318746412,((4:[&rate=4.0417616448976595E-4]3.251627317822466,((2:[&rate=2.982281374192161E-4]1.2041437758860276,5:[&rate=0.0016333488340991768]1.2041437758860276):[&rate=5.228201954135665E-4]1.3514222177405548,3:[&rate=0.0012091693156184493]2.5555659936265824):[&rate=4.0417616448976595E-4]0.6960613241958837):[&rate=3.502233094757441E-4]6.079213395922896,(6:[&rate=4.0417616448976595E-4]0.6633057115740328,7:[&rate=2.982281374192161E-4]0.6633057115740328):[&rate=0.0010036217381482267]8.667535002171329):[&rate=2.982281374192161E-4]1.3065324737187591):[&rate=4.6126150727214603E-4]6.44836783727192);
tree STATE_18356000 [&lnP=-6659.282423939897,posterior=-6659.282423939897] = [&R] ((((4:[&rate=5.123560667551413E-4]9.40377211980973,((2:[&rate=1.570370593731964E-4]5.251859015089459,5:[&rate=5.123560667551413E-4]5.251859015089459):[&rate=5.123560667551413E-4]1.4054908001822133,3:[&rate=6.029445540403619E-4]6.657349815271672):[&rate=1.9378252615534624E-4]2.746422304538058):[&rate=7.228053079025153E-4]2.291580966314404,(6:[&rate=1.9378252615534624E-4]0.004815821623496308,7:[&rate=4.3915077839840934E-4]0.004815821623496308):[&rate=6.029445540403619E-4]11.690537264500637):[&rate=1.2233720476802356E-4]5.0125769791385135,1:[&rate=4.3915077839840934E-4]16.707930065262648):[&rate=7.228053079025153E-4]0.31226399769957425,(9:[&rate=0.0012833157837453596]2.558449484292585,8:[&rate=4.3915077839840934E-4]2.558449484292585):[&rate=5.6173806562840157E-5]14.461744578669638);
tree STATE_18358000 [&lnP=-6656.1841864290955,posterior=-6656.1841864290955] = [&R] (1:[&rate=6.361570496745557E-4]15.439815117780094,((8:[&rate=2.47818335315544E-4]9.400646438788042,9:[&rate=4.361884205242354E-4]9.400646438788042):[&rate=1.5909411146428112E-4]2.7691877653704378,((4:[&rate=2.0080203121462532E-4]8.005838209791452,((2:[&rate=4.361884205242354E-4]1.5984314579855212,5:[&rate=0.001517992606116908]1.5984314579855212):[&rate=3.632558394800377E-4]4.171765810485351,3:[&rate=6.361570496745557E-4]5.770197268470872):[&rate=3.632558394800377E-4]2.2356409413205807):[&rate=7.867607086056601E-4]1.401020912933289,(6:[&rate=2.0080203121462532E-4]0.28032547240527955,7:[&rate=2.0080203121462532E-4]0.28032547240527955):[&rate=7.867607086056601E-4]9.126533650319463):[&rate=8.948343097336137E-6]2.762975081433739):[&rate=1.2183191949743112E-4]3.2699809136216142);
tree STATE_18360000 [&lnP=-6656.45902367819,posterior=-6656.45902367819] = [&R] ((1:[&rate=6.20148448185868E-4]15.415654457917963,((4:[&rate=4.2106693275378024E-4]8.651373002845958,((2:[&rate=7.707850051691285E-4]3.0409449152224144,5:[&rate=0.001506519821062333]3.0409449152224144):[&rate=7.707850051691285E-4]1.9471186301087404,3:[&rate=4.2106693275378024E-4]4.988063545331155):[&rate=1.4875477444161272E-4]3.663309457514803):[&rate=6.20148448185868E-4]5.506504538185709,(6:[&rate=5.088888326271907E-4]1.4322254848279823,7:[&rate=1.1281608869056593E-4]1.4322254848279823):[&rate=4.2106693275378024E-4]12.725652056203684):[&rate=5.259899005483813E-5]1.2577769168862964):[&rate=2.878083898103554E-4]4.241458426733502,(8:[&rate=7.707850051691285E-4]4.142385214582319,9:[&rate=3.4884838973569485E-4]4.142385214582319):[&rate=2.7918363774568187E-5]15.514727670069146);
tree STATE_18362000 [&lnP=-6668.74865666888,posterior=-6668.74865666888] = [&R] (((4:[&rate=2.284030187136007E-4]9.056728194187432,((2:[&rate=3.368146014484615E-4]4.075023744654042,5:[&rate=3.8740946159066577E-4]4.075023744654042):[&rate=3.8740946159066577E-4]4.493402920328145,3:[&rate=5.506612701875785E-4]8.568426664982187):[&rate=2.284030187136007E-4]0.48830152920524483):[&rate=1.258153967241067E-4]7.869730029430695,(6:[&rate=5.5520582083762054E-5]0.1857146919097834,7:[&rate=7.526882787077424E-4]0.1857146919097834):[&rate=4.533527045951778E-4]16.740743531708343):[&rate=1.0285372929644517E-4]4.565809202634206,((8:[&rate=7.978835154556406E-5]11.69453676008691,9:[&rate=2.000426776295236E-4]11.69453676008691):[&rate=2.000426776295236E-4]8.096918920588758,1:[&rate=4.533527045951778E-4]19.791455680675668):[&rate=5.5520582083762054E-5]1.7008117455766651);
tree STATE_18364000 [&lnP=-6658.1013223796035,posterior=-6658.1013223796035] = [&R] (1:[&rate=7.507142805319052E-4]15.816032125591375,(((4:[&rate=3.9277201249704485E-4]10.292260190901029,((2:[&rate=1.8352393935501928E-4]3.1251071294781965,5:[&rate=7.507142805319052E-4]3.1251071294781965):[&rate=2.2907613798183105E-4]6.276078634450229,3:[&rate=2.784145775933972E-4]9.401185763928426):[&rate=9.059420555922441E-4]0.8910744269726028):[&rate=2.784145775933972E-4]3.9436909978925367,(6:[&rate=5.398717455794625E-4]0.18078090832662583,7:[&rate=3.9277201249704485E-4]0.18078090832662583):[&rate=3.9277201249704485E-4]14.05517028046694):[&rate=0.0016377236909832244]0.927724146576054,(8:[&rate=0.0016377236909832244]1.625128356628735,9:[&rate=0.0016377236909832244]1.625128356628735):[&rate=1.0060106748309048E-4]13.538546978740884):[&rate=0.0011397395650177885]0.6523567902217557);
tree STATE_18366000 [&lnP=-6664.90630623737,posterior=-6664.90630623737] = [&R] (((8:[&rate=1.9904771375304088E-4]6.033313098607856,9:[&rate=2.784273159116632E-4]6.033313098607856):[&rate=3.751317558211729E-4]6.7349117396005695,1:[&rate=8.142429417742194E-4]12.768224838208425):[&rate=2.318267150802757E-6]4.660117529004186,((4:[&rate=3.751317558211729E-4]9.257792564258192,((2:[&rate=6.363724166581688E-4]2.4193199325844397,5:[&rate=0.0024120881719191735]2.4193199325844397):[&rate=4.926966384269821E-4]5.921724845770399,3:[&rate=2.784273159116632E-4]8.341044778354838):[&rate=2.784273159116632E-4]0.9167477859033539):[&rate=3.751317558211729E-4]6.724467935983178,(6:[&rate=2.318267150802757E-6]2.5202394240619928,7:[&rate=8.142429417742194E-4]2.5202394240619928):[&rate=3.751317558211729E-4]13.462021076179377):[&rate=8.337137574399421E-5]1.446081866971241);
tree STATE_18368000 [&lnP=-6656.94377305672,posterior=-6656.94377305672] = [&R] (((8:[&rate=5.631935699818041E-4]4.485175960520937,9:[&rate=6.674094087363584E-4]4.485175960520937):[&rate=1.798573104126082E-5]15.014342606956564,((4:[&rate=1.3356514572007025E-4]8.018552946033797,((2:[&rate=4.017049827068125E-4]4.394257216810093,5:[&rate=9.719006343543538E-4]4.394257216810093):[&rate=5.631935699818041E-4]2.2914493363182515,3:[&rate=4.017049827068125E-4]6.685706553128345):[&rate=4.017049827068125E-4]1.3328463929054521):[&rate=1.3356514572007025E-4]10.976659382726478,(6:[&rate=4.017049827068125E-4]0.10720217800686035,7:[&rate=1.3356514572007025E-4]0.10720217800686035):[&rate=2.7811092743510986E-4]18.888010150753413):[&rate=1.7766226511320272E-4]0.504306238717227):[&rate=1.798573104126082E-5]2.065793375453673,1:[&rate=6.674094087363584E-4]21.565311942931174);
tree STATE_18370000 [&lnP=-6665.23959229965,posterior=-6665.23959229965] = [&R] (((8:[&rate=6.819550617020429E-4]6.537729859598821,9:[&rate=3.567185693773829E-4]6.537729859598821):[&rate=7.982704240244732E-4]1.5854268144308197,1:[&rate=9.425214295164875E-4]8.12315667402964):[&rate=3.10025378418385E-5]7.755050555081832,((4:[&rate=2.9487249247206704E-4]9.154210965840637,((2:[&rate=4.99380260394151E-4]3.6502672677379766,5:[&rate=0.001421290427651774]3.6502672677379766):[&rate=1.8369562426965005E-4]2.8501380177501354,3:[&rate=4.99380260394151E-4]6.500405285488112):[&rate=3.567185693773829E-4]2.6538056803525247):[&rate=2.3754598559040066E-4]4.378753941217839,(6:[&rate=1.3233335519835006E-4]3.3454982561247495,7:[&rate=3.567185693773829E-4]3.3454982561247495):[&rate=4.243402899046792E-4]10.187466650933727):[&rate=2.3754598559040066E-4]2.3452423220529965);
tree STATE_18372000 [&lnP=-6662.791832309874,posterior=-6662.791832309874] = [&R] ((1:[&rate=5.202246099942853E-4]18.020124726118027,(8:[&rate=2.405485859462143E-4]11.19263211684714,9:[&rate=4.3654715811786187E-4]11.19263211684714):[&rate=0.0010813199662985376]6.827492609270887):[&rate=2.9870448742408976E-4]0.3482489274784797,((4:[&rate=2.9870448742408976E-4]6.917276864567116,((2:[&rate=2.405485859462143E-4]2.9663473572129573,5:[&rate=0.0010813199662985376]2.9663473572129573):[&rate=8.834002451249186E-4]1.2925300870288896,3:[&rate=0.0010813199662985376]4.258877444241847):[&rate=3.63491261571488E-4]2.658399420325269):[&rate=2.9870448742408976E-4]8.682703696963005,(6:[&rate=7.357765636026317E-4]0.6131396121039662,7:[&rate=7.357765636026317E-4]0.6131396121039662):[&rate=5.202246099942853E-4]14.986840949426155):[&rate=1.3970929533547058E-4]2.768393092066386);
tree STATE_18374000 [&lnP=-6660.589587621926,posterior=-6660.589587621926] = [&R] (1:[&rate=4.4210323940436065E-4]20.047498820289302,((8:[&rate=4.4210323940436065E-4]7.12113655914646,9:[&rate=4.4210323940436065E-4]7.12113655914646):[&rate=3.356381684185854E-4]10.58295837322234,((4:[&rate=2.4197744433077277E-4]8.8318255931439,((2:[&rate=4.4210323940436065E-4]3.7728343504504744,5:[&rate=5.730067705982339E-4]3.7728343504504744):[&rate=4.4210323940436065E-4]4.062891263826275,3:[&rate=3.866915390764828E-4]7.8357256142767495):[&rate=6.543054053732086E-4]0.996099978867151):[&rate=0.0014710428263444901]1.4104792107383766,(6:[&rate=1.0568671227743421E-4]0.14574823130825254,7:[&rate=3.866915390764828E-4]0.14574823130825254):[&rate=6.543054053732086E-4]10.096556572574025):[&rate=4.4210323940436065E-4]7.461790128486523):[&rate=3.866915390764828E-4]2.343403887920502);
tree STATE_18376000 [&lnP=-6663.39139953285,posterior=-6663.39139953285] = [&R] (((4:[&rate=1.2764596812528197E-4]6.707777482124719,((2:[&rate=6.087052338733815E-4]2.192087814723956,5:[&rate=0.0012121266840309714]2.192087814723956):[&rate=0.0010010763491853755]1.1917140571742038,3:[&rate=5.168143769836321E-4]3.38380187189816):[&rate=1.8061821254402303E-4]3.323975610226559):[&rate=1.2764596812528197E-4]4.793285341725216,(6:[&rate=1.2764596812528197E-4]0.8726366919219546,7:[&rate=2.3692243976904657E-4]0.8726366919219546):[&rate=8.425691165938351E-4]10.62842613192798):[&rate=0.002211115934408411]0.26646628211330636,(1:[&rate=8.425691165938351E-4]10.651671996647423,(8:[&rate=7.152912016434668E-4]3.486277197837191,9:[&rate=2.974807558489086E-4]3.486277197837191):[&rate=2.3692243976904657E-4]7.165394798810231):[&rate=0.002211115934408411]1.1158571093158187);
tree STATE_18378000 [&lnP=-6657.682275535657,posterior=-6657.682275535657] = [&R] (((8:[&rate=9.777396401201015E-4]4.4758455246219135,9:[&rate=4.1136483523997105E-4]4.4758455246219135):[&rate=5.995081887153778E-4]0.8381255720573435,1:[&rate=0.0020760470685040767]5.313971096679257):[&rate=3.922127857711395E-5]8.578231074299069,((4:[&rate=4.1136483523997105E-4]6.607955099621947,((2:[&rate=4.1136483523997105E-4]2.1310363677975195,5:[&rate=0.0016475420762743771]2.1310363677975195):[&rate=0.0011495749298141625]1.678670552027524,3:[&rate=0.0013633070435883536]3.8097069198250435):[&rate=7.092578728985159E-4]2.798248179796903):[&rate=7.092578728985159E-4]4.446132450988632,(6:[&rate=3.287427098357236E-4]0.47319465579556846,7:[&rate=0.0013633070435883536]0.47319465579556846):[&rate=5.995081887153778E-4]10.58089289481501):[&rate=0.0013633070435883536]2.8381146203677474);
tree STATE_18380000 [&lnP=-6656.479145476633,posterior=-6656.479145476633] = [&R] (((8:[&rate=5.701049291379162E-4]3.0477688355424313,9:[&rate=8.112782845739104E-4]3.0477688355424313):[&rate=4.7680546726023816E-4]7.096937842528167,1:[&rate=8.112782845739104E-4]10.144706678070598):[&rate=5.6885636957265735E-5]10.453552440105128,((4:[&rate=2.0145298242642577E-4]5.902067176664759,((2:[&rate=2.594544871811519E-4]2.7568650970331046,5:[&rate=0.0011994749034763897]2.7568650970331046):[&rate=0.0011994749034763897]1.020032370242864,3:[&rate=8.112782845739104E-4]3.7768974672759685):[&rate=6.794515090108834E-4]2.1251697093887905):[&rate=1.4876397499130473E-4]10.443075266221783,(6:[&rate=1.7338134248825194E-5]0.07466224596650903,7:[&rate=0.0022706207558050445]0.07466224596650903):[&rate=3.23719282026784E-4]16.270480196920033):[&rate=6.794515090108834E-4]4.253116675289185);
tree STATE_18382000 [&lnP=-6659.313907930916,posterior=-6659.313907930916] = [&R] (((4:[&rate=1.5635586810285233E-4]8.360070199031847,((2:[&rate=5.131024221648568E-4]4.3615279863591745,5:[&rate=6.91953130988155E-4]4.3615279863591745):[&rate=4.4507589120683876E-4]3.411735711843024,3:[&rate=3.856148257360785E-4]7.773263698202198):[&rate=0.001015083828574887]0.586806500829649):[&rate=4.4507589120683876E-4]8.302035522031316,(6:[&rate=3.2635590534591234E-5]0.04989031741476948,7:[&rate=2.8397701436196304E-4]0.04989031741476948):[&rate=4.4507589120683876E-4]16.612215403648396):[&rate=5.932993770604775E-4]2.345893390357954,(1:[&rate=5.932993770604775E-4]18.617456717847503,(8:[&rate=3.324367258405221E-4]7.319130770249784,9:[&rate=8.217151125224642E-4]7.319130770249784):[&rate=3.2635590534591234E-5]11.298325947597718):[&rate=0.001015083828574887]0.39054239357361453);
tree STATE_18384000 [&lnP=-6659.86474882559,posterior=-6659.86474882559] = [&R] (1:[&rate=1.1656993030335268E-4]15.949992807980042,((8:[&rate=0.0025857331985150813]1.116829161150517,9:[&rate=6.591483218614539E-4]1.116829161150517):[&rate=2.37994123415244E-5]12.994467526033691,((4:[&rate=2.2718728356650787E-4]8.731858421752067,((2:[&rate=3.952398039405489E-4]2.465565980081685,5:[&rate=0.0015742795843412085]2.465565980081685):[&rate=3.952398039405489E-4]4.141918166743514,3:[&rate=5.111805112041002E-4]6.607484146825199):[&rate=2.2718728356650787E-4]2.1243742749268684):[&rate=0.001131636164894257]2.0556684313202283,(6:[&rate=5.111805112041002E-4]1.3551973860252273,7:[&rate=8.730734563062659E-6]1.3551973860252273):[&rate=5.111805112041002E-4]9.432329467047069):[&rate=3.952398039405489E-4]3.323769834111914):[&rate=0.0025857331985150813]1.8386961207958326);
tree STATE_18386000 [&lnP=-6664.22355321697,posterior=-6664.22355321697] = [&R] (((4:[&rate=3.8385069028374675E-4]9.713461201556324,((2:[&rate=2.62462273954427E-4]4.836322006279056,5:[&rate=5.43778741594686E-4]4.836322006279056):[&rate=0.0017892155377396623]1.0412879876599268,3:[&rate=6.475154436992083E-4]5.877609993938983):[&rate=2.1127150467792862E-4]3.835851207617341):[&rate=3.195074950375842E-4]4.688690078143527,(6:[&rate=9.521288925288837E-4]0.0648405491576941,7:[&rate=3.8385069028374675E-4]0.0648405491576941):[&rate=4.5756599263900496E-4]14.337310730542157):[&rate=8.37083326004006E-5]6.186004285256637,((8:[&rate=4.5756599263900496E-4]14.766369397915327,9:[&rate=2.62462273954427E-4]14.766369397915327):[&rate=8.37083326004006E-5]1.4117380179617243,1:[&rate=7.776398273736349E-4]16.17810741587705):[&rate=6.475154436992083E-4]4.4100481490794365);
tree STATE_18388000 [&lnP=-6659.204740489685,posterior=-6659.204740489685] = [&R] (((4:[&rate=2.193613685371847E-4]6.401737685304042,((2:[&rate=8.51224370038379E-4]1.6081183032519775,5:[&rate=0.0020605025231861364]1.6081183032519775):[&rate=3.3810620704417447E-4]3.1817812406812926,3:[&rate=6.359196087337692E-4]4.78989954393327):[&rate=9.948123244703487E-4]1.6118381413707716):[&rate=1.0601206328925482E-4]6.151423087528393,(6:[&rate=0.0011839341678841692]0.22074688571971887,7:[&rate=3.3810620704417447E-4]0.22074688571971887):[&rate=5.497433890628009E-4]12.332413887112716):[&rate=2.7735310002434074E-4]0.14899771982866383,((8:[&rate=6.359196087337692E-4]3.386844471551555,9:[&rate=4.028106750145295E-4]3.386844471551555):[&rate=4.028106750145295E-4]2.1964401277892485,1:[&rate=0.0014661662818850417]5.583284599340804):[&rate=5.497433890628009E-4]7.118873893320295);
tree STATE_18390000 [&lnP=-6659.574668295184,posterior=-6659.574668295184] = [&R] (((4:[&rate=2.141915766486929E-4]7.832312255202734,((2:[&rate=0.0010406302680360294]1.8800797942379173,5:[&rate=0.00130697210467614]1.8800797942379173):[&rate=4.545429336145279E-4]3.259212577616359,3:[&rate=5.326166415638942E-4]5.1392923718542765):[&rate=2.6665677257370265E-4]2.693019883348458):[&rate=0.0010406302680360294]2.6828561672346085,(6:[&rate=1.1831373193532195E-4]0.3880328657655489,7:[&rate=6.228581718349997E-4]0.3880328657655489):[&rate=3.2337623263018796E-4]10.127135556671794):[&rate=0.0010406302680360294]2.5990149539454936,(1:[&rate=0.00130697210467614]8.81298917589175,(9:[&rate=6.228581718349997E-4]4.846121032974429,8:[&rate=6.228581718349997E-4]4.846121032974429):[&rate=3.855004122919584E-4]3.9668681429173205):[&rate=8.636188246391019E-4]4.3011942004910875);
tree STATE_18392000 [&lnP=-6660.136826743087,posterior=-6660.136826743087] = [&R] (((9:[&rate=1.8749228484405046E-4]10.145456372445265,8:[&rate=1.371018830226573E-4]10.145456372445265):[&rate=1.8749228484405046E-4]5.785484930699889,((4:[&rate=1.371018830226573E-4]10.607138559584733,((2:[&rate=3.7114112948212084E-4]4.740715824952594,5:[&rate=5.959100712382941E-4]4.740715824952594):[&rate=5.959100712382941E-4]3.0336474354501535,3:[&rate=5.959100712382941E-4]7.7743632604027475):[&rate=1.371018830226573E-4]2.8327752991819857):[&rate=0.0014034498821201779]1.1221567016883771,(6:[&rate=4.731431126150748E-4]0.48897571080686447,7:[&rate=5.959100712382941E-4]0.48897571080686447):[&rate=4.731431126150748E-4]11.240319550466246):[&rate=4.203509290417732E-4]4.201646041872044):[&rate=4.731431126150748E-4]1.3884316185082923,1:[&rate=7.619938811986685E-4]17.319372921653446);
tree STATE_18394000 [&lnP=-6658.093567917778,posterior=-6658.093567917778] = [&R] (((9:[&rate=5.915391221537726E-4]8.105682185263147,8:[&rate=2.801796757432703E-4]8.105682185263147):[&rate=2.385048226583891E-4]5.746847160444656,((4:[&rate=2.0000214671462684E-4]7.691349399509506,((2:[&rate=3.773933490410532E-4]1.8447091272792844,5:[&rate=8.730922367912437E-4]1.8447091272792844):[&rate=2.385048226583891E-4]4.163931552675107,3:[&rate=5.058297954099113E-4]6.008640679954392):[&rate=5.058297954099113E-4]1.682708719555114):[&rate=4.362799728800987E-4]6.030786362145659,(6:[&rate=2.385048226583891E-4]1.1150312342650275,7:[&rate=1.6387953009432019E-4]1.1150312342650275):[&rate=5.058297954099113E-4]12.607104527390138):[&rate=2.385048226583891E-4]0.13039358405263712):[&rate=2.0000214671462684E-4]4.740692985950384,1:[&rate=3.773933490410532E-4]18.593222331658186);
tree STATE_18396000 [&lnP=-6663.133622035119,posterior=-6663.133622035119] = [&R] (1:[&rate=3.746289246250119E-4]20.429023465145978,((9:[&rate=3.047932862078259E-4]10.846927733557518,8:[&rate=2.1153064433742465E-4]10.846927733557518):[&rate=6.216461782001776E-5]7.7407768931870535,((4:[&rate=2.1153064433742465E-4]9.089640588262146,((2:[&rate=2.528421133593991E-4]3.9269000161519987,5:[&rate=4.8109438516011273E-4]3.9269000161519987):[&rate=2.528421133593991E-4]1.7639606887745831,3:[&rate=7.112118412531136E-4]5.690860704926582):[&rate=3.047932862078259E-4]3.398779883335564):[&rate=3.047932862078259E-4]4.311872319293315,(6:[&rate=1.0026901386795478E-4]1.0705374871815643,7:[&rate=1.4809837987653045E-4]1.0705374871815643):[&rate=7.112118412531136E-4]12.330975420373896):[&rate=2.1153064433742465E-4]5.186191719189111):[&rate=1.2270165145948273E-4]1.8413188384014063);
tree STATE_18398000 [&lnP=-6663.59539970069,posterior=-6663.59539970069] = [&R] (((4:[&rate=1.9962263103198046E-4]8.84818616027485,((2:[&rate=3.2747521987387326E-4]3.7220398795554104,5:[&rate=8.16148361856701E-4]3.7220398795554104):[&rate=9.83906916514164E-4]2.773409956549691,3:[&rate=3.2747521987387326E-4]6.495449836105101):[&rate=3.739513423934504E-4]2.352736324169748):[&rate=9.83906916514164E-4]2.3966104660735983,(6:[&rate=4.240898949847411E-4]0.10689945632451466,7:[&rate=4.240898949847411E-4]0.10689945632451466):[&rate=5.41571520167777E-4]11.137897170023933):[&rate=1.9962263103198046E-4]3.752716340401614,(1:[&rate=8.16148361856701E-4]12.530129284420454,(9:[&rate=2.8356963167951616E-4]4.186121849731971,8:[&rate=9.83906916514164E-4]4.186121849731971):[&rate=1.9962263103198046E-4]8.344007434688482):[&rate=8.16148361856701E-4]2.467383682329608);
tree STATE_18400000 [&lnP=-6662.599496882657,posterior=-6662.599496882657] = [&R] (1:[&rate=3.4462016498145283E-4]20.571414842879975,((9:[&rate=5.431960343470762E-4]8.104305958832429,8:[&rate=2.3762646447685547E-4]8.104305958832429):[&rate=5.431960343470762E-4]7.750827366740014,((4:[&rate=4.698114627331204E-4]7.508840570362778,((2:[&rate=1.8812187633071014E-4]2.107423741922644,5:[&rate=0.0017545797546997064]2.107423741922644):[&rate=4.698114627331204E-4]2.3005746515760306,3:[&rate=0.0010094662355583006]4.407998393498675):[&rate=3.4462016498145283E-4]3.100842176864103):[&rate=2.894530274651524E-4]4.815216227531272,(6:[&rate=2.3762646447685547E-4]0.9670741565608931,7:[&rate=2.3762646447685547E-4]0.9670741565608931):[&rate=7.26452052228045E-4]11.356982641333158):[&rate=2.894530274651524E-4]3.531076527678392):[&rate=8.486133891497641E-4]4.716281517307532);
tree STATE_18402000 [&lnP=-6657.504196450296,posterior=-6657.504196450296] = [&R] (((4:[&rate=1.4069231164876944E-4]10.564938006548516,((2:[&rate=5.108765798243337E-4]2.990448532650154,5:[&rate=0.001413614693604924]2.990448532650154):[&rate=3.2143052989194173E-4]2.161593739573661,3:[&rate=5.108765798243337E-4]5.152042272223815):[&rate=1.4069231164876944E-4]5.412895734324701):[&rate=0.0010446189592114082]2.2671963195377174,(6:[&rate=2.643420742890247E-6]4.450623514782033,7:[&rate=6.420842239875292E-5]4.450623514782033):[&rate=5.108765798243337E-4]8.3815108113042):[&rate=1.5762945021231187E-5]3.634985854986546,((9:[&rate=5.108765798243337E-4]3.1960768033725,8:[&rate=6.410027295496093E-4]3.1960768033725):[&rate=1.907993780164317E-4]9.981929361255343,1:[&rate=5.108765798243337E-4]13.178006164627844):[&rate=0.0010446189592114082]3.2891140164449357);
tree STATE_18404000 [&lnP=-6668.94885962717,posterior=-6668.94885962717] = [&R] (1:[&rate=5.208338384189552E-4]16.14663566680559,((9:[&rate=1.1856926564177817E-4]8.81736754570436,8:[&rate=6.048150734947287E-4]8.81736754570436):[&rate=2.7907734127533083E-4]4.2382388269948095,((4:[&rate=2.44728886794581E-4]7.520773721097134,((2:[&rate=2.122456003607466E-4]4.265839670279998,5:[&rate=3.160983448085312E-4]4.265839670279998):[&rate=7.281018701799384E-4]1.0536943944017834,3:[&rate=6.048150734947287E-4]5.319534064681782):[&rate=3.5682778534379693E-4]2.2012396564153525):[&rate=9.82371703544397E-4]2.5853694639784415,(6:[&rate=2.7907734127533083E-4]2.5053407681842885,7:[&rate=2.122456003607466E-4]2.5053407681842885):[&rate=6.048150734947287E-4]7.6008024168912875):[&rate=2.7907734127533083E-4]2.9494631876235946):[&rate=6.048150734947287E-4]3.09102929410642);
tree STATE_18406000 [&lnP=-6658.766201543262,posterior=-6658.766201543262] = [&R] (((4:[&rate=4.7779748590127356E-4]4.932818248690957,((2:[&rate=3.2502405961381116E-4]2.053525584387131,5:[&rate=0.0010399322825558898]2.053525584387131):[&rate=4.7779748590127356E-4]2.2745794921635856,3:[&rate=5.744582739818548E-4]4.328105076550717):[&rate=0.0010399322825558898]0.6047131721402401):[&rate=2.078937982325714E-4]9.830357348828146,(6:[&rate=3.2502405961381116E-4]0.3166846220568185,7:[&rate=8.398368296775393E-4]0.3166846220568185):[&rate=2.6291292401495333E-4]14.446490975462284):[&rate=3.2502405961381116E-4]2.5837151182454523,(1:[&rate=0.0020128832732598132]6.891507830115996,(9:[&rate=0.0013464703604321156]2.417446353321396,8:[&rate=0.0020128832732598132]2.417446353321396):[&rate=1.1491817591625446E-4]4.4740614767946):[&rate=2.6291292401495333E-4]10.455382885648559);
tree STATE_18408000 [&lnP=-6665.626211886245,posterior=-6665.626211886245] = [&R] ((1:[&rate=4.5987096890248843E-4]14.180280209178285,(9:[&rate=6.776327803526803E-4]4.761355995740768,8:[&rate=5.2068051835953E-4]4.761355995740768):[&rate=1.0437260644000308E-4]9.418924213437517):[&rate=5.915122589801879E-4]2.739058163206874,((4:[&rate=1.0437260644000308E-4]11.505280024559365,(3:[&rate=4.0603733488635307E-4]9.303243263439178,(2:[&rate=4.5987096890248843E-4]3.066121151771427,5:[&rate=0.0012950255421615138]3.066121151771427):[&rate=4.5987096890248843E-4]6.237122111667752):[&rate=3.572216968825423E-4]2.202036761120187):[&rate=9.543007323398608E-4]1.1198563534841917,(6:[&rate=4.5987096890248843E-4]0.6270796809927094,7:[&rate=1.883138815441268E-4]0.6270796809927094):[&rate=5.2068051835953E-4]11.998056697050847):[&rate=1.883138815441268E-4]4.294201994341602);
tree STATE_18410000 [&lnP=-6661.033747122717,posterior=-6661.033747122717] = [&R] (1:[&rate=4.833347336076955E-4]17.80571265042468,((8:[&rate=4.370187323332039E-4]3.879306976112253,9:[&rate=7.110941530114671E-4]3.879306976112253):[&rate=2.634522823258465E-4]12.469394143447737,((4:[&rate=2.019165268417143E-4]8.114939162492366,(3:[&rate=3.6002596526608016E-4]6.692461022683552,(2:[&rate=2.019165268417143E-4]4.827357475255183,5:[&rate=5.386576879185638E-4]4.827357475255183):[&rate=3.9653759906496644E-4]1.8651035474283688):[&rate=9.162288018076614E-4]1.4224781398088142):[&rate=5.386576879185638E-4]4.333189533691236,(6:[&rate=1.3191092410961232E-4]0.08463319293449613,7:[&rate=1.3191092410961232E-4]0.08463319293449613):[&rate=4.833347336076955E-4]12.363495503249105):[&rate=3.6002596526608016E-4]3.9005724233763885):[&rate=3.6002596526608016E-4]1.4570115308646905);
tree STATE_18412000 [&lnP=-6664.943098100176,posterior=-6664.943098100176] = [&R] (((4:[&rate=2.610290583481752E-4]11.548155787077839,(3:[&rate=5.93316302653032E-4]6.17863426513261,(2:[&rate=2.610290583481752E-4]1.6995480277547137,5:[&rate=8.417369527294235E-4]1.6995480277547137):[&rate=2.158137360750536E-4]4.479086237377896):[&rate=2.610290583481752E-4]5.369521521945229):[&rate=9.896912109212935E-4]2.683525968691118,(6:[&rate=3.0414234130675E-4]0.010631822767770088,7:[&rate=9.896912109212935E-4]0.010631822767770088):[&rate=5.93316302653032E-4]14.221049933001186):[&rate=4.35397970138486E-4]1.5544701276264377,(1:[&rate=6.598308274978126E-4]13.835965009828868,(8:[&rate=1.6518619165445533E-4]10.408688159143034,9:[&rate=3.9024628912837415E-4]10.408688159143034):[&rate=4.833477967216101E-4]3.4272768506858338):[&rate=9.783510866407919E-5]1.9501868735665262);
tree STATE_18414000 [&lnP=-6661.571990160149,posterior=-6661.571990160149] = [&R] (1:[&rate=3.7307850618969204E-4]14.551425197383814,(((4:[&rate=3.0388529704147225E-4]7.1687313089733316,(3:[&rate=8.968384592250716E-4]4.300006278738718,(2:[&rate=8.042562554528469E-4]2.687689709033304,5:[&rate=0.0012974584161345353]2.687689709033304):[&rate=7.21422975708188E-4]1.6123165697054143):[&rate=6.454553738222093E-4]2.8687250302346134):[&rate=2.2750661685981463E-4]4.75854835676952,(6:[&rate=3.7307850618969204E-4]0.16996674460992428,7:[&rate=1.2856774770279427E-4]0.16996674460992428):[&rate=5.062104514551407E-4]11.757312921132927):[&rate=6.454553738222093E-4]0.6586712044640812,(8:[&rate=5.742751051535993E-4]4.505334955948975,9:[&rate=6.454553738222093E-4]4.505334955948975):[&rate=3.0388529704147225E-4]8.080615914257958):[&rate=0.001003594094163025]1.9654743271768815);
tree STATE_18416000 [&lnP=-6664.05462263644,posterior=-6664.05462263644] = [&R] ((((4:[&rate=1.938170668963463E-4]8.361903351359468,(3:[&rate=5.102487992025481E-4]6.4605327466110944,(2:[&rate=4.4745398413077687E-4]2.888402718797688,5:[&rate=8.103099940097337E-4]2.888402718797688):[&rate=8.103099940097337E-4]3.5721300278134063):[&rate=3.863580083826057E-4]1.9013706047483732):[&rate=5.102487992025481E-4]2.414289953110613,(6:[&rate=4.4745398413077687E-4]1.1082843462345917,7:[&rate=1.0627327652106983E-4]1.1082843462345917):[&rate=7.238501192950406E-4]9.667908958235488):[&rate=3.863580083826057E-4]1.4840588238763566,(8:[&rate=3.254316256659627E-4]12.187920544231652,9:[&rate=1.938170668963463E-4]12.187920544231652):[&rate=6.467015306048509E-4]0.07233158411478513):[&rate=1.0627327652106983E-4]6.295305502290624,1:[&rate=9.102621085379793E-4]18.55555763063706);
tree STATE_18418000 [&lnP=-6663.299188919579,posterior=-6663.299188919579] = [&R] ((1:[&rate=5.192338803394603E-4]14.848866274140141,(8:[&rate=5.192338803394603E-4]6.738774726046125,9:[&rate=4.6280731054949864E-4]6.738774726046125):[&rate=1.6398352290557887E-4]8.110091548094015):[&rate=7.65527941922125E-4]2.6669813728841145,((4:[&rate=3.666354897787076E-4]9.394056943326044,(3:[&rate=2.4364066738328033E-4]8.16103975123784,(2:[&rate=6.468244300938546E-5]4.1730658456331,5:[&rate=5.192338803394603E-4]4.1730658456331):[&rate=6.63517837094666E-4]3.9879739056047407):[&rate=5.192338803394603E-4]1.2330171920882034):[&rate=3.238396511048096E-4]6.821988062530801,(6:[&rate=2.0436037020730272E-4]0.7057103858395435,7:[&rate=6.468244300938546E-5]0.7057103858395435):[&rate=3.238396511048096E-4]15.510334620017302):[&rate=1.6398352290557887E-4]1.2998026411674104);
tree STATE_18420000 [&lnP=-6660.955294019333,posterior=-6660.955294019333] = [&R] (1:[&rate=6.125952066419556E-4]16.317630042961575,(8:[&rate=1.3640852080918107E-4]16.070244493741512,(((4:[&rate=2.1354554676838823E-4]10.516506659622761,(3:[&rate=4.3248139097492753E-4]9.090785380358852,(2:[&rate=2.58260181575489E-4]4.3951220900612515,5:[&rate=7.463717542827248E-4]4.3951220900612515):[&rate=1.0254634085778014E-4]4.695663290297601):[&rate=5.125186515219074E-4]1.4257212792639091):[&rate=9.491385832203923E-4]1.455591419300374,(6:[&rate=4.3248139097492753E-4]0.6299884617531585,7:[&rate=7.463717542827248E-4]0.6299884617531585):[&rate=5.125186515219074E-4]11.342109617169976):[&rate=7.111786593873661E-5]4.043950826936605,9:[&rate=1.7320075397425045E-4]16.01604890585974):[&rate=1.3640852080918107E-4]0.0541955878817717):[&rate=7.111786593873661E-5]0.24738554922006273);
tree STATE_18422000 [&lnP=-6659.916224063572,posterior=-6659.916224063572] = [&R] (((8:[&rate=1.8568552205351833E-4]13.324481576959764,1:[&rate=6.792495328071992E-4]13.324481576959764):[&rate=2.3976853647390475E-4]0.5215001207769063,((4:[&rate=2.3976853647390475E-4]8.547114240481756,(3:[&rate=3.73395929759768E-4]7.094916010910181,(2:[&rate=5.570432900994578E-4]5.335030752484033,5:[&rate=6.792495328071992E-4]5.335030752484033):[&rate=8.350002838918521E-4]1.7598852584261477):[&rate=0.0013747180534858703]1.4521982295715752):[&rate=1.8568552205351833E-4]3.452812944948933,(6:[&rate=7.399535197774708E-6]1.731117643856199,7:[&rate=6.117335514997127E-5]1.731117643856199):[&rate=6.792495328071992E-4]10.26880954157449):[&rate=0.002093964096543136]1.8460545123059813):[&rate=4.571938081454975E-4]7.5855819821064205,9:[&rate=3.096672782576908E-5]21.43156367984309);
tree STATE_18424000 [&lnP=-6659.6023153756705,posterior=-6659.6023153756705] = [&R] (((8:[&rate=4.341618849068201E-4]4.613124101566225,9:[&rate=3.3515889630518475E-4]4.613124101566225):[&rate=1.2722473031171715E-5]2.243268783536081,1:[&rate=0.001243875536328314]6.856392885102306):[&rate=5.447627738550943E-5]10.43805671711597,((4:[&rate=6.796208236004046E-4]5.571690348676335,(3:[&rate=8.339579731099517E-4]5.3725319218170196,(2:[&rate=2.4874922102854517E-4]3.1195496576270885,5:[&rate=0.001531942936482763]3.1195496576270885):[&rate=0.001018140685059087]2.252982264189931):[&rate=0.0019246977660025578]0.19915842685931562):[&rate=4.341618849068201E-4]7.242311368216963,(6:[&rate=6.796208236004046E-4]0.2515482695574663,7:[&rate=1.7352059586336408E-4]0.2515482695574663):[&rate=5.479230972471918E-4]12.562453447335832):[&rate=5.447627738550943E-5]4.480447885324978);
tree STATE_18426000 [&lnP=-6656.529334973592,posterior=-6656.529334973592] = [&R] ((1:[&rate=6.990736494197259E-4]14.751096563559496,(9:[&rate=2.0614134949443685E-4]9.312842007556197,8:[&rate=3.305718586612124E-4]9.312842007556197):[&rate=2.0614134949443685E-4]5.438254556003299):[&rate=6.990736494197259E-4]0.8112877534338825,((4:[&rate=2.0614134949443685E-4]9.255472073657128,(3:[&rate=5.062898142484028E-4]5.155741770186224,(2:[&rate=5.896001220446577E-4]3.1376806369863153,5:[&rate=0.001204153553675613]3.1376806369863153):[&rate=6.990736494197259E-4]2.0180611331999088):[&rate=1.355842210925193E-4]4.099730303470904):[&rate=6.990736494197259E-4]3.3543872470128964,(6:[&rate=1.355842210925193E-4]0.4169595359736841,7:[&rate=5.896001220446577E-4]0.4169595359736841):[&rate=5.062898142484028E-4]12.19289978469634):[&rate=6.72137698627469E-5]2.952524996323355);
tree STATE_18428000 [&lnP=-6660.621194491364,posterior=-6660.621194491364] = [&R] (1:[&rate=6.252693839210737E-4]17.441465669613827,(((4:[&rate=2.1359433008100653E-4]9.511159461917236,(3:[&rate=3.0038125183916146E-4]6.864935704688129,(2:[&rate=2.698370079649545E-4]3.8731484177111155,5:[&rate=8.187476829360997E-4]3.8731484177111155):[&rate=1.8658785261541574E-4]2.9917872869770137):[&rate=3.0038125183916146E-4]2.646223757229107):[&rate=2.698370079649545E-4]3.867010355245,(6:[&rate=3.706256823295136E-4]0.06574928803635975,7:[&rate=3.3359590804034144E-4]0.06574928803635975):[&rate=6.252693839210737E-4]13.312420529125877):[&rate=4.1321932577969103E-4]0.5830259551428902,(9:[&rate=4.6436864624112956E-4]7.288525622248767,8:[&rate=6.252693839210737E-4]7.288525622248767):[&rate=2.4113296999820523E-4]6.672670150056359):[&rate=2.698370079649545E-4]3.4802698973087);
tree STATE_18430000 [&lnP=-6655.426698173385,posterior=-6655.426698173385] = [&R] (((4:[&rate=4.581940994033485E-4]6.9230626301785,(3:[&rate=6.286041044179366E-4]6.443848656009959,(2:[&rate=2.6819573146577016E-4]5.7159924621697895,5:[&rate=8.725522947182355E-4]5.7159924621697895):[&rate=0.0013221153916133863]0.7278561938401698):[&rate=0.0013221153916133863]0.47921397416854106):[&rate=8.725522947182355E-4]3.327881852787022,(6:[&rate=7.294085399783461E-5]3.094008828356009,7:[&rate=2.688573979767317E-5]3.094008828356009):[&rate=0.0010520017531533397]7.156935654609513):[&rate=1.185282494001884E-4]7.2549939199605085,(1:[&rate=0.0013221153916133863]7.820128408359205,(9:[&rate=4.581940994033485E-4]4.365067280474783,8:[&rate=5.372219108277367E-4]4.365067280474783):[&rate=7.294085399783461E-5]3.455061127884422):[&rate=7.294085399783461E-5]9.685809994566826);
tree STATE_18432000 [&lnP=-6660.453221011616,posterior=-6660.453221011616] = [&R] ((1:[&rate=9.373802020884591E-4]15.479592208580492,((4:[&rate=1.9874383049837895E-4]6.983549773821634,(3:[&rate=0.0014373774131249714]3.7391589715038047,(2:[&rate=1.9874383049837895E-4]2.692100987627716,5:[&rate=0.0014373774131249714]2.692100987627716):[&rate=0.0014373774131249714]1.0470579838760887):[&rate=2.4736331779441167E-4]3.2443908023178296):[&rate=5.639360408043287E-4]3.211016279055979,(6:[&rate=8.897473180992617E-5]0.002882510912248546,7:[&rate=8.897473180992617E-5]0.002882510912248546):[&rate=7.104193145108371E-4]10.191683541965364):[&rate=4.5668501472448283E-4]5.285026155702878):[&rate=4.5668501472448283E-4]3.680254888722267,(9:[&rate=7.104193145108371E-4]7.670107335620386,8:[&rate=1.5686613870861165E-4]7.670107335620386):[&rate=4.268584349296892E-6]11.489739761682372);
tree STATE_18434000 [&lnP=-6659.5183824213045,posterior=-6659.5183824213045] = [&R] (1:[&rate=6.190869146965227E-4]15.75683373937161,(((4:[&rate=2.879783516262279E-4]8.750504044071985,(3:[&rate=8.686538275750801E-4]5.044902708938778,(2:[&rate=2.118935509638118E-4]3.748705139803553,5:[&rate=7.20137810776589E-4]3.748705139803553):[&rate=4.771972434970834E-4]1.2961975691352254):[&rate=3.2903049019241087E-4]3.705601335133206):[&rate=0.0011754100045122797]2.003676040426207,(6:[&rate=7.20137810776589E-4]0.13300543855543662,7:[&rate=0.0011754100045122797]0.13300543855543662):[&rate=3.733344727636737E-4]10.621174645942755):[&rate=4.9668206542817286E-5]1.215614532262654,(8:[&rate=4.221347726283802E-4]8.054872131787187,9:[&rate=2.879783516262279E-4]8.054872131787187):[&rate=6.190869146965227E-4]3.9149224849736584):[&rate=1.7515416032393486E-4]3.7870391226107643);
tree STATE_18436000 [&lnP=-6660.093167623326,posterior=-6660.093167623326] = [&R] (1:[&rate=4.362841161631349E-4]21.905457623223622,((9:[&rate=2.3759039220177985E-4]5.84740383014267,8:[&rate=2.3759039220177985E-4]5.84740383014267):[&rate=4.362841161631349E-4]8.5943820577128,((4:[&rate=3.5865400857271044E-4]6.434322505535399,(3:[&rate=4.362841161631349E-4]4.673472195398935,(2:[&rate=5.311914288981728E-4]2.158470768375898,5:[&rate=0.0016263576430848626]2.158470768375898):[&rate=6.520264749442E-4]2.5150014270230368):[&rate=5.311914288981728E-4]1.7608503101364645):[&rate=1.4688471732466347E-4]6.185712830737994,(6:[&rate=1.4688471732466347E-4]0.013298451192110695,7:[&rate=0.001070090985518863]0.013298451192110695):[&rate=5.311914288981728E-4]12.606736885081283):[&rate=6.082704240461496E-6]1.8217505515820775):[&rate=6.082704240461496E-6]7.463671735368152);
tree STATE_18438000 [&lnP=-6656.474632334805,posterior=-6656.474632334805] = [&R] (1:[&rate=7.751597063651247E-4]13.486830973999883,(((4:[&rate=3.0459762395778234E-4]7.964397687688375,(3:[&rate=4.1204713718226584E-4]5.612803693212166,(2:[&rate=2.5865093081513344E-4]2.6579899004572343,5:[&rate=0.0013590990625434167]2.6579899004572343):[&rate=3.0459762395778234E-4]2.954813792754932):[&rate=4.7727195390666793E-4]2.3515939944762083):[&rate=9.628894356629595E-4]1.9147120767918056,(6:[&rate=6.589982181622637E-5]0.6948380008467884,7:[&rate=1.389299122479389E-4]0.6948380008467884):[&rate=7.751597063651247E-4]9.184271763633392):[&rate=3.0459762395778234E-4]0.5909683558756722,(9:[&rate=7.751597063651247E-4]4.601712140967132,8:[&rate=0.0013590990625434167]4.601712140967132):[&rate=1.7663233332568522E-4]5.86836597938872):[&rate=6.495874655671266E-4]3.0167528536440305);
tree STATE_18440000 [&lnP=-6659.990149183973,posterior=-6659.990149183973] = [&R] (1:[&rate=4.5544045855918194E-4]18.6051564076225,(((4:[&rate=2.164761291764961E-4]6.49771449326267,(3:[&rate=5.063285798186994E-4]3.231630745054731,(2:[&rate=6.352413353565141E-4]2.7861114319609666,5:[&rate=0.001123262895906309]2.7861114319609666):[&rate=0.001123262895906309]0.44551931309376425):[&rate=2.9072320924226365E-4]3.2660837482079392):[&rate=7.255763799718718E-4]2.2845762995521106,(6:[&rate=1.344342356144216E-4]0.6574830800696989,7:[&rate=5.648883898445569E-4]0.6574830800696989):[&rate=7.255763799718718E-4]8.124807712745081):[&rate=3.2849081598635305E-4]2.4014669676794416,(9:[&rate=5.063285798186994E-4]6.474032552716967,8:[&rate=4.098159908279278E-4]6.474032552716967):[&rate=2.164761291764961E-4]4.709725207777256):[&rate=2.164761291764961E-4]7.421398647128276);
tree STATE_18442000 [&lnP=-6666.578245361307,posterior=-6666.578245361307] = [&R] ((9:[&rate=1.7055229305284607E-4]13.526595100100876,8:[&rate=7.343828055109739E-5]13.526595100100876):[&rate=2.2310140280715568E-4]6.55447132259758,(1:[&rate=5.683662820925614E-4]17.71597389386937,((4:[&rate=3.407657461610115E-4]9.736326733592275,(3:[&rate=4.081146533031796E-4]9.253751433591145,(2:[&rate=1.2098094442105403E-4]7.7230985982316405,5:[&rate=4.081146533031796E-4]7.7230985982316405):[&rate=7.848025036543099E-4]1.5306528353595041):[&rate=5.683662820925614E-4]0.48257530000113036):[&rate=7.848025036543099E-4]2.9850608453235026,(6:[&rate=1.2098094442105403E-4]0.7779860005472545,7:[&rate=7.848025036543099E-4]0.7779860005472545):[&rate=5.683662820925614E-4]11.943401578368523):[&rate=7.848025036543099E-4]4.994586314953594):[&rate=7.343828055109739E-5]2.3650925288290843);
tree STATE_18444000 [&lnP=-6663.23780403367,posterior=-6663.23780403367] = [&R] ((9:[&rate=7.371483937425004E-4]5.220126724552442,8:[&rate=5.930310437531646E-4]5.220126724552442):[&rate=2.7942503138907746E-4]11.674210538176053,(((4:[&rate=3.2814737924851973E-4]7.461874948928321,(3:[&rate=6.600123839901504E-4]6.925215066286217,(2:[&rate=3.7664549687512394E-4]2.8089439834354044,5:[&rate=0.0011221832809763768]2.8089439834354044):[&rate=4.261887993512312E-4]4.116271082850813):[&rate=0.0014744683494632687]0.5366598826421036):[&rate=6.600123839901504E-4]5.405075535796799,(6:[&rate=9.888577434529258E-5]0.03248960820943636,7:[&rate=9.888577434529258E-5]0.03248960820943636):[&rate=5.930310437531646E-4]12.834460876515683):[&rate=1.7240039139008082E-4]2.287672110232995,1:[&rate=5.930310437531646E-4]15.154622594958115):[&rate=9.888577434529258E-5]1.7397146677703805);
tree STATE_18446000 [&lnP=-6657.1822585559685,posterior=-6657.1822585559685] = [&R] (1:[&rate=2.1645521871856764E-4]27.622307775787778,((9:[&rate=2.1645521871856764E-4]7.966008434439708,8:[&rate=5.465113010637707E-4]7.966008434439708):[&rate=3.3947580066625964E-5]7.879612439212682,((4:[&rate=4.440284746878566E-4]7.64222303372545,(3:[&rate=5.465113010637707E-4]7.124196796389425,(2:[&rate=2.1645521871856764E-4]4.68914592917867,5:[&rate=8.195724674257103E-4]4.68914592917867):[&rate=3.5678865588374155E-4]2.435050867210755):[&rate=0.0016818491274938905]0.5180262373360254):[&rate=8.195724674257103E-4]3.2520299363922227,(6:[&rate=3.5678865588374155E-4]0.38377546969598625,7:[&rate=4.440284746878566E-4]0.38377546969598625):[&rate=5.465113010637707E-4]10.510477500421686):[&rate=1.5979138441960878E-4]4.951367903534717):[&rate=5.465113010637707E-4]11.776686902135388);
tree STATE_18448000 [&lnP=-6667.5836948821025,posterior=-6667.5836948821025] = [&R] (1:[&rate=4.174745099844234E-4]26.30236041776737,((9:[&rate=3.043748407875597E-4]17.41028407143478,8:[&rate=1.4831331286355333E-4]17.41028407143478):[&rate=4.652424002115148E-4]2.000982029119175,(((3:[&rate=4.174745099844234E-4]8.320609313064335,(2:[&rate=2.1085259020481363E-4]6.718545247176914,5:[&rate=2.412054692942308E-4]6.718545247176914):[&rate=7.028877429104976E-4]1.6020640658874203):[&rate=1.4831331286355333E-4]2.2399857114361446,4:[&rate=2.412054692942308E-4]10.56059502450048):[&rate=9.195649627838327E-4]4.111633891017435,(6:[&rate=3.7593405393148707E-4]0.845952405689099,7:[&rate=3.7593405393148707E-4]0.845952405689099):[&rate=3.7593405393148707E-4]13.826276509828816):[&rate=4.652424002115148E-4]4.739037185036041):[&rate=1.4831331286355333E-4]6.891094317213415);
tree STATE_18450000 [&lnP=-6660.591321846641,posterior=-6660.591321846641] = [&R] ((((3:[&rate=4.4161004589551487E-4]7.381658630269743,(2:[&rate=1.0715226921499877E-4]5.10065882609204,5:[&rate=5.921496304230749E-4]5.10065882609204):[&rate=7.176172254463223E-4]2.2809998041777027):[&rate=5.921496304230749E-4]2.038599857864056,4:[&rate=2.642965521649937E-4]9.420258488133799):[&rate=2.642965521649937E-4]5.353359050585455,(6:[&rate=5.070115232781123E-4]0.5726878870617019,7:[&rate=2.3025988597758946E-4]0.5726878870617019):[&rate=2.3025988597758946E-4]14.200929651657551):[&rate=5.921496304230749E-4]3.325059073182338,((8:[&rate=3.011446727264234E-4]8.84630840746872,9:[&rate=3.8789549939205985E-4]8.84630840746872):[&rate=5.070115232781123E-4]3.642156507015496,1:[&rate=9.776693975774413E-4]12.488464914484217):[&rate=1.3745973488696797E-4]5.610211697417375);
tree STATE_18452000 [&lnP=-6657.93744827523,posterior=-6657.93744827523] = [&R] ((8:[&rate=4.252708752644333E-4]5.852963170751041,9:[&rate=3.1921908322108116E-4]5.852963170751041):[&rate=1.4144876500033027E-4]10.688194766824198,(1:[&rate=7.268902364559528E-4]14.856158656595838,(((3:[&rate=5.886339482537532E-4]5.022137381011515,(2:[&rate=1.4144876500033027E-4]2.9181121049242496,5:[&rate=0.0010174352896257528]2.9181121049242496):[&rate=3.67896455212301E-4]2.104025276087265):[&rate=2.038899512666621E-4]3.5739729637577167,4:[&rate=4.252708752644333E-4]8.596110344769231):[&rate=1.4144876500033027E-4]5.944597610993098,(6:[&rate=5.886339482537532E-4]0.2530327846425263,7:[&rate=8.404156477535672E-5]0.2530327846425263):[&rate=4.252708752644333E-4]14.287675171119803):[&rate=1.4144876500033027E-4]0.3154507008335088):[&rate=2.3586935596646053E-5]1.684999280979401);
tree STATE_18454000 [&lnP=-6662.611228870874,posterior=-6662.611228870874] = [&R] ((9:[&rate=6.76843014095718E-5]17.545112885097602,8:[&rate=1.5260561519160148E-4]17.545112885097602):[&rate=2.462163217941449E-4]3.5690635941937217,(1:[&rate=7.951056011399879E-4]12.017101732166326,(((3:[&rate=4.190972569061326E-4]6.632144936903017,(2:[&rate=0.0012023381428769252]2.6893331311737367,5:[&rate=9.577194862171673E-4]2.6893331311737367):[&rate=3.555893711420666E-4]3.94281180572928):[&rate=2.462163217941449E-4]0.836109186501087,4:[&rate=4.190972569061326E-4]7.468254123404104):[&rate=5.738524712362035E-4]2.6627319960435125,(6:[&rate=2.5183120780432726E-5]2.602090995528265,7:[&rate=1.9790014637623433E-4]2.602090995528265):[&rate=6.725729538127437E-4]7.528895123919352):[&rate=6.76843014095718E-5]1.8861156127187098):[&rate=2.5183120780432726E-5]9.097074747124998);
tree STATE_18456000 [&lnP=-6657.584366854793,posterior=-6657.584366854793] = [&R] (((((3:[&rate=3.547818625512828E-4]5.80289495715937,(2:[&rate=3.547818625512828E-4]2.606055815029826,5:[&rate=7.191883020694231E-4]2.606055815029826):[&rate=2.4249341815752899E-4]3.196839142129544):[&rate=1.9515184644798464E-4]2.5955566253362266,4:[&rate=2.4249341815752899E-4]8.398451582495596):[&rate=4.2298421391680663E-4]5.462180760196365,(6:[&rate=7.191883020694231E-4]1.0308786125067735,7:[&rate=1.3860074463835759E-5]1.0308786125067735):[&rate=5.027582823764919E-4]12.829753730185187):[&rate=2.952581176893734E-4]1.7307844281442417,1:[&rate=7.191883020694231E-4]15.591416770836203):[&rate=4.419149418031504E-5]2.6204888635024606,(8:[&rate=7.191883020694231E-4]4.1804950765429165,9:[&rate=7.191883020694231E-4]4.1804950765429165):[&rate=4.419149418031504E-5]14.031410557795747);
tree STATE_18458000 [&lnP=-6659.516595100832,posterior=-6659.516595100832] = [&R] (1:[&rate=9.932990381159715E-4]13.777666052481505,((8:[&rate=3.327308751263681E-4]8.53666795668875,9:[&rate=5.098210124379195E-4]8.53666795668875):[&rate=9.932990381159715E-4]1.391378914366019,(((3:[&rate=6.292435611069727E-4]6.781285180967817,(2:[&rate=1.568549029967333E-4]3.1877571836819265,5:[&rate=0.0013211890777814978]3.1877571836819265):[&rate=7.826973940845691E-4]3.5935279972858907):[&rate=7.826973940845691E-4]1.0665464299142737,4:[&rate=3.327308751263681E-4]7.847831610882091):[&rate=2.0673074046442694E-4]1.3477189942388872,(6:[&rate=5.098210124379195E-4]0.03602916103713123,7:[&rate=2.6478663036405987E-4]0.03602916103713123):[&rate=0.0013211890777814978]9.159521444083847):[&rate=4.680851962241932E-5]0.7324962659337899):[&rate=5.098210124379195E-4]3.8496191814267373);
tree STATE_18460000 [&lnP=-6656.479219426783,posterior=-6656.479219426783] = [&R] ((8:[&rate=3.7977639010216175E-4]5.701126884958708,9:[&rate=4.6094795757578035E-4]5.701126884958708):[&rate=3.60768451958339E-5]11.109525739536021,((((3:[&rate=0.001023417291062494]4.3338421147127955,(2:[&rate=3.0991027996886633E-4]2.591917365894111,5:[&rate=0.0013323455204306638]2.591917365894111):[&rate=6.740746842410449E-4]1.7419247488186844):[&rate=1.4774765336581031E-4]6.458131982978686,4:[&rate=1.0560393643800305E-4]10.791974097691481):[&rate=0.0013323455204306638]1.371327625386165,(6:[&rate=3.60768451958339E-5]0.5136957968037466,7:[&rate=6.840077779002032E-5]0.5136957968037466):[&rate=4.6094795757578035E-4]11.6496059262739):[&rate=1.952769139775859E-4]3.080647396572706,1:[&rate=8.224174113657155E-4]15.243949119650352):[&rate=3.0991027996886633E-4]1.5667035048443765);
tree STATE_18462000 [&lnP=-6669.505145035231,posterior=-6669.505145035231] = [&R] (((((2:[&rate=0.0011581813531708642]1.702930494120021,5:[&rate=9.755794885883635E-4]1.702930494120021):[&rate=0.002001965632371854]1.107431790514253,3:[&rate=9.755794885883635E-4]2.810362284634274):[&rate=4.694027593876827E-4]2.274393937851279,4:[&rate=5.443105251470607E-4]5.084756222485553):[&rate=3.37848588907121E-4]7.214683963636358,(6:[&rate=1.6531994276676248E-4]0.04172467068455746,7:[&rate=9.755794885883635E-4]0.04172467068455746):[&rate=5.443105251470607E-4]12.257715515437354):[&rate=0.0014302362106861613]1.4620610709516875,((9:[&rate=5.443105251470607E-4]9.66508677166539,8:[&rate=4.6388956139072895E-5]9.66508677166539):[&rate=4.011241576291048E-4]3.2984935270739015,1:[&rate=0.0011581813531708642]12.963580298739291):[&rate=0.002001965632371854]0.7979209583343074);
tree STATE_18464000 [&lnP=-6659.902202248529,posterior=-6659.902202248529] = [&R] (1:[&rate=4.998292533242124E-4]17.46837746399908,((9:[&rate=2.0543192306486318E-4]7.097660408603947,8:[&rate=4.4152145590273825E-4]7.097660408603947):[&rate=3.886313822558254E-4]9.200238391231881,((((2:[&rate=2.9348542734542295E-4]4.312063620051845,5:[&rate=0.0010347890142539153]4.312063620051845):[&rate=7.355391676401623E-4]2.771000091091252,3:[&rate=2.0543192306486318E-4]7.0830637111430965):[&rate=0.0014031256184157802]1.051277028532767,4:[&rate=3.3966981846451244E-4]8.134340739675864):[&rate=3.3966981846451244E-4]7.998476385741014,(6:[&rate=2.9348542734542295E-4]0.00860211851778974,7:[&rate=6.42344544226649E-4]0.00860211851778974):[&rate=4.4152145590273825E-4]16.12421500689909):[&rate=0.0014031256184157802]0.16508167441894983):[&rate=2.4907981684616377E-4]1.1704786641632516);
tree STATE_18466000 [&lnP=-6658.054377888291,posterior=-6658.054377888291] = [&R] (((((2:[&rate=6.680637475311121E-4]2.9757545658332063,5:[&rate=0.0010776534520674109]2.9757545658332063):[&rate=8.916883746980182E-4]3.0213732423626363,3:[&rate=3.044140752137385E-4]5.997127808195843):[&rate=8.916883746980182E-4]0.8973259612377058,4:[&rate=1.6682615127062053E-4]6.894453769433548):[&rate=3.044140752137385E-4]4.5776397325641,(6:[&rate=7.65297583228003E-4]0.11632422325630797,7:[&rate=1.179631510614839E-4]0.11632422325630797):[&rate=6.680637475311121E-4]11.35576927874134):[&rate=5.880894519822467E-4]2.2995891184105215,((9:[&rate=3.525118983008482E-4]4.384596447240062,8:[&rate=4.0352205204600815E-4]4.384596447240062):[&rate=5.896541794295649E-5]5.701165950484832,1:[&rate=8.916883746980182E-4]10.085762397724894):[&rate=2.581884764780604E-4]3.6859202226832757);
tree STATE_18468000 [&lnP=-6659.7835146981315,posterior=-6659.7835146981315] = [&R] (((((2:[&rate=3.335804434669711E-4]3.6815406147542893,5:[&rate=6.277575563811187E-4]3.6815406147542893):[&rate=5.395904083065251E-4]2.187434999177123,3:[&rate=7.323351180437622E-4]5.868975613931412):[&rate=8.617371918638868E-4]0.3400413706318126,4:[&rate=4.630259850913471E-4]6.209016984563225):[&rate=7.323351180437622E-4]5.424574941469591,(6:[&rate=2.771664162413411E-4]0.5500165830882714,7:[&rate=2.771664162413411E-4]0.5500165830882714):[&rate=4.630259850913471E-4]11.083575342944544):[&rate=3.9503959028025504E-4]3.9155528919359597,((9:[&rate=2.771664162413411E-4]4.232240386647896,8:[&rate=7.323351180437622E-4]4.232240386647896):[&rate=2.246472937736669E-4]3.421623928004359,1:[&rate=0.0010329431192415515]7.653864314652255):[&rate=2.246472937736669E-4]7.8952805033165205);
tree STATE_18470000 [&lnP=-6660.227578248227,posterior=-6660.227578248227] = [&R] ((9:[&rate=4.49134302131406E-4]7.323906237782455,8:[&rate=3.0905300582659463E-4]7.323906237782455):[&rate=1.2321808128515543E-5]12.348689324060356,(1:[&rate=7.779138658174665E-4]16.344111096065205,((((2:[&rate=1.1326944368208943E-4]3.8917820162676104,5:[&rate=0.0012343582839617943]3.8917820162676104):[&rate=0.0012343582839617943]1.9203217652825533,3:[&rate=4.49134302131406E-4]5.812103781550164):[&rate=2.516934324319841E-4]3.4828226855090456,4:[&rate=1.1326944368208943E-4]9.29492646705921):[&rate=6.437594295526805E-4]2.3341230095077723,(6:[&rate=6.437594295526805E-4]0.6862855082652342,7:[&rate=3.74150817603686E-4]0.6862855082652342):[&rate=6.437594295526805E-4]10.942763968301747):[&rate=4.2060257884695776E-5]4.715061619498224):[&rate=7.580427925646734E-5]3.3284844657776063);
tree STATE_18472000 [&lnP=-6659.021660792076,posterior=-6659.021660792076] = [&R] (((9:[&rate=1.6362675795145523E-4]9.006888927954677,8:[&rate=1.6362675795145523E-4]9.006888927954677):[&rate=8.96753551921571E-5]9.079960261119648,(((3:[&rate=2.6454828645587554E-4]11.19602431557882,(2:[&rate=6.065542593945826E-5]9.032474406326894,5:[&rate=4.0682967911364454E-4]9.032474406326894):[&rate=0.0010612670193064575]2.163549909251925):[&rate=6.266078477623184E-4]0.8543976412048391,4:[&rate=1.6362675795145523E-4]12.050421956783659):[&rate=5.029540153282018E-4]3.6233192382736927,(6:[&rate=8.96753551921571E-5]4.008485901389919,7:[&rate=8.96753551921571E-5]4.008485901389919):[&rate=6.266078477623184E-4]11.665255293667432):[&rate=2.1008278472283811E-4]2.4131079940169737):[&rate=0.0010612670193064575]4.174796152295528,1:[&rate=3.2907707594979343E-4]22.261645341369853);
tree STATE_18474000 [&lnP=-6658.67520159301,posterior=-6658.67520159301] = [&R] (((((3:[&rate=4.685250991875008E-4]6.718663898007586,(2:[&rate=3.083307448159288E-4]4.880779311254072,5:[&rate=9.927801062614271E-4]4.880779311254072):[&rate=4.685250991875008E-4]1.837884586753514):[&rate=8.582784541850943E-4]0.7058962059456135,4:[&rate=3.083307448159288E-4]7.424560103953199):[&rate=4.685250991875008E-4]5.163721723678533,(6:[&rate=0.001189712582446644]0.4681702649483186,7:[&rate=4.685250991875008E-4]0.4681702649483186):[&rate=4.685250991875008E-4]12.120111562683414):[&rate=2.0536757008113435E-4]6.638972753425648,1:[&rate=5.285558960368007E-4]19.22725458105738):[&rate=7.877712389805591E-5]2.9489194476309244,(9:[&rate=4.126611453421181E-4]2.443604761069767,8:[&rate=6.684725622882353E-4]2.443604761069767):[&rate=7.877712389805591E-5]19.732569267618537);
tree STATE_18476000 [&lnP=-6661.602783679066,posterior=-6661.602783679066] = [&R] ((1:[&rate=0.0013301984807469497]8.834693042002277,(9:[&rate=4.2757432382020926E-4]8.208904766189914,8:[&rate=4.2757432382020926E-4]8.208904766189914):[&rate=0.0019455144576814628]0.6257882758123632):[&rate=2.3835670283941263E-4]10.177473320678933,(((3:[&rate=0.0010439374819250558]4.366406380537655,(2:[&rate=0.0010439374819250558]2.9975911267080217,5:[&rate=0.0010439374819250558]2.9975911267080217):[&rate=8.552973617506499E-4]1.3688152538296334):[&rate=1.8711190889957602E-4]1.7780540152980375,4:[&rate=3.5723222430880024E-4]6.144460395835693):[&rate=2.3835670283941263E-4]9.698806408773375,(6:[&rate=1.8711190889957602E-4]0.18151402153908908,7:[&rate=2.3835670283941263E-4]0.18151402153908908):[&rate=4.2757432382020926E-4]15.66175278306998):[&rate=4.2757432382020926E-4]3.168899558072141);
tree STATE_18478000 [&lnP=-6661.806826287195,posterior=-6661.806826287195] = [&R] (((((3:[&rate=8.414066147967193E-4]4.784757427031889,(2:[&rate=5.665427720175639E-4]2.093718014317466,5:[&rate=0.0016023812213410028]2.093718014317466):[&rate=1.782119814015835E-4]2.691039412714423):[&rate=3.9630053392068114E-4]1.9342211895657249,4:[&rate=3.3061282440454223E-4]6.718978616597614):[&rate=4.734201177647533E-4]4.029629709738943,(6:[&rate=3.3061282440454223E-4]0.27982153991017006,7:[&rate=1.1288878568919243E-5]0.27982153991017006):[&rate=4.734201177647533E-4]10.468786786426387):[&rate=2.2315289805677037E-4]3.622196225874873,1:[&rate=5.665427720175639E-4]14.37080455221143):[&rate=1.0119464856925479E-4]6.882009855997298,(9:[&rate=1.782119814015835E-4]4.624451408725777,8:[&rate=0.0010819581057004593]4.624451408725777):[&rate=2.735215830039484E-4]16.628362999482952);
tree STATE_18480000 [&lnP=-6657.44129904035,posterior=-6657.44129904035] = [&R] ((9:[&rate=8.267869904489251E-4]3.930944113441328,8:[&rate=6.352342830581098E-4]3.930944113441328):[&rate=6.259597226516549E-5]15.122815719386974,((((3:[&rate=9.528185144778975E-4]2.8610285254743,(2:[&rate=4.8712624459557226E-4]2.362280466998915,5:[&rate=0.001865795140843769]2.362280466998915):[&rate=0.001865795140843769]0.4987480584753854):[&rate=1.9097629653960034E-4]5.700791234131501,4:[&rate=3.617691769296915E-4]8.5618197596058):[&rate=3.0386479264208103E-4]3.2393497744402495,(6:[&rate=6.259597226516549E-5]0.0566181547050822,7:[&rate=3.617691769296915E-4]0.0566181547050822):[&rate=6.352342830581098E-4]11.744551379340967):[&rate=4.224266244681006E-4]1.7702627640000657,1:[&rate=9.528185144778975E-4]13.571432298046116):[&rate=3.0386479264208103E-4]5.482327534782186);
tree STATE_18482000 [&lnP=-6658.098488619887,posterior=-6658.098488619887] = [&R] (((((3:[&rate=3.552651073881402E-4]5.486650957479753,(2:[&rate=7.974595050024461E-5]4.611595145272659,5:[&rate=0.0010377667625151082]4.611595145272659):[&rate=0.0015676732715420665]0.8750558122070942):[&rate=3.552651073881402E-4]2.476915876847115,4:[&rate=1.9038200454675138E-4]7.963566834326868):[&rate=2.920219797114778E-4]3.306502099888198,(6:[&rate=7.974595050024461E-5]0.11662994597497513,7:[&rate=6.838192922477928E-6]0.11662994597497513):[&rate=4.3028334314797623E-4]11.153438988240092):[&rate=1.121464482328798E-4]8.07368181762754,(9:[&rate=5.217238768037453E-4]3.7541557648673285,8:[&rate=7.953400198926605E-4]3.7541557648673285):[&rate=5.129219137323651E-5]15.589594986975278):[&rate=0.0010377667625151082]4.273121212856804,1:[&rate=2.920219797114778E-4]23.61687196469941);
tree STATE_18484000 [&lnP=-6663.862208113385,posterior=-6663.862208113385] = [&R] ((((3:[&rate=3.4679941851969867E-4]7.612370471775388,(2:[&rate=3.4679941851969867E-4]3.886978875334926,5:[&rate=5.490521051949723E-4]3.886978875334926):[&rate=2.496483437040701E-4]3.725391596440462):[&rate=2.496483437040701E-4]2.28842361780002,4:[&rate=2.496483437040701E-4]9.900794089575408):[&rate=0.00137674437746504]3.09086424099506,(6:[&rate=7.74930211887092E-4]0.12579672318454235,7:[&rate=5.9945709214080356E-5]0.12579672318454235):[&rate=2.496483437040701E-4]12.865861607385925):[&rate=2.3309982959097506E-5]1.3206901664776556,(1:[&rate=9.678867933680666E-4]10.478052631350186,(9:[&rate=4.704980901664093E-4]8.73458485398213,8:[&rate=4.0428513749958127E-4]8.73458485398213):[&rate=1.3077239552764476E-4]1.743467777368057):[&rate=3.4679941851969867E-4]3.8342958656979373);
tree STATE_18486000 [&lnP=-6663.023815772116,posterior=-6663.023815772116] = [&R] (((8:[&rate=1.825681905225799E-4]8.365661005568194,9:[&rate=6.181735112976632E-4]8.365661005568194):[&rate=2.280311617563932E-4]3.120838378421265,1:[&rate=9.73119247863001E-4]11.48649938398946):[&rate=2.280311617563932E-4]9.181153359824018,(((3:[&rate=3.579386808175717E-4]6.250543050617764,(2:[&rate=3.579386808175717E-4]3.385649829057132,5:[&rate=9.73119247863001E-4]3.385649829057132):[&rate=6.181735112976632E-4]2.8648932215606315):[&rate=6.503769961000359E-5]5.0943011289877225,4:[&rate=1.1382863463284124E-4]11.344844179605486):[&rate=4.592680763140268E-4]3.3932132956800185,(6:[&rate=1.1382863463284124E-4]1.328880971629638,7:[&rate=2.280311617563932E-4]1.328880971629638):[&rate=2.8463931689639714E-4]13.409176503655868):[&rate=3.579386808175717E-4]5.929595268527972);
tree STATE_18488000 [&lnP=-6658.812626526319,posterior=-6658.812626526319] = [&R] (((((2:[&rate=5.435798867546154E-4]2.8061964115829845,5:[&rate=8.378147272551318E-4]2.8061964115829845):[&rate=3.269025958094391E-4]3.1481844815512776,3:[&rate=3.8559564327002494E-4]5.954380893134262):[&rate=2.7644064846971806E-4]1.5907340545656403,4:[&rate=2.7644064846971806E-4]7.545114947699902):[&rate=6.606536450012782E-4]4.536541564463443,(6:[&rate=5.435798867546154E-4]0.23120914279381563,7:[&rate=8.378147272551318E-4]0.23120914279381563):[&rate=4.5586161579263157E-4]11.85044736936953):[&rate=1.3201165205695665E-5]7.438014295042922,((8:[&rate=2.7644064846971806E-4]16.49031559972376,9:[&rate=1.9255949427624577E-4]16.49031559972376):[&rate=5.435798867546154E-4]1.0416860878770642,1:[&rate=4.5586161579263157E-4]17.532001687600825):[&rate=0.0012173305066483005]1.9876691196054423);
tree STATE_18490000 [&lnP=-6660.442532014081,posterior=-6660.442532014081] = [&R] ((((((2:[&rate=2.3017812626100032E-4]2.4201246488407913,5:[&rate=0.001163819264541483]2.4201246488407913):[&rate=4.940058753272049E-4]3.511855874322962,3:[&rate=2.3017812626100032E-4]5.9319805231637535):[&rate=2.3017812626100032E-4]1.3083131976023274,4:[&rate=3.8493125596974863E-4]7.240293720766081):[&rate=3.8493125596974863E-4]7.899969582575347,(6:[&rate=7.297573741313627E-6]1.516742279583965,7:[&rate=6.063884052408876E-5]1.516742279583965):[&rate=4.940058753272049E-4]13.623521023757462):[&rate=3.701570027735446E-5]0.23029309820283927,(9:[&rate=6.063884052408876E-5]4.990977823399584,8:[&rate=2.3017812626100032E-4]4.990977823399584):[&rate=2.3017812626100032E-4]10.379578578144683):[&rate=9.124574961953917E-7]0.7140036018538218,1:[&rate=6.37960003007583E-4]16.08456000339809);
tree STATE_18492000 [&lnP=-6658.984567310827,posterior=-6658.984567310827] = [&R] (((9:[&rate=3.8473448935691157E-4]6.507695012821249,8:[&rate=4.84145709547756E-4]6.507695012821249):[&rate=2.271092402901695E-4]5.473755594852533,1:[&rate=7.43648223993386E-4]11.981450607673782):[&rate=3.8473448935691157E-4]4.792879460194651,((((2:[&rate=7.43648223993386E-4]1.7886631159768052,5:[&rate=0.0014536156450249255]1.7886631159768052):[&rate=3.8473448935691157E-4]0.6739211400432077,3:[&rate=0.001144174112473993]2.462584256020013):[&rate=6.018663807649577E-4]3.1290633719362617,4:[&rate=3.8473448935691157E-4]5.591647627956275):[&rate=2.998928038766133E-4]10.03491798786116,(6:[&rate=6.715306238913953E-5]2.6292995327452555,7:[&rate=1.6469035692279354E-4]2.6292995327452555):[&rate=6.018663807649577E-4]12.997266083072178):[&rate=6.715306238913953E-5]1.1477644520509998);
tree STATE_18494000 [&lnP=-6657.266480849111,posterior=-6657.266480849111] = [&R] (((((2:[&rate=4.7874719642111555E-4]2.5170196847977513,5:[&rate=0.0010506574170996879]2.5170196847977513):[&rate=0.0013966326370833905]0.720179530598501,3:[&rate=6.223501657809526E-4]3.2371992153962523):[&rate=2.7190671160810993E-4]2.647815502901665,4:[&rate=1.9728017541259494E-4]5.885014718297917):[&rate=0.0010506574170996879]1.445439190640534,(6:[&rate=2.6861213108929923E-5]4.4601211348221925,7:[&rate=1.0560351342476721E-6]4.4601211348221925):[&rate=0.0019519985452999995]2.8703327741162585):[&rate=1.3729862717926997E-4]10.706174216785232,(1:[&rate=6.223501657809526E-4]17.075389239494598,(9:[&rate=1.9728017541259494E-4]6.318270090128113,8:[&rate=8.062929289973363E-4]6.318270090128113):[&rate=1.3729862717926997E-4]10.757119149366485):[&rate=2.7190671160810993E-4]0.9612388862290864);
tree STATE_18496000 [&lnP=-6658.594775837122,posterior=-6658.594775837122] = [&R] ((((((2:[&rate=0.0012732873606516228]2.4455992873466674,5:[&rate=0.0018858609793699923]2.4455992873466674):[&rate=5.570424219470138E-4]2.4345846107853286,3:[&rate=6.666414971764778E-4]4.880183898131996):[&rate=2.625172863319201E-4]2.8467405357610005,4:[&rate=5.570424219470138E-4]7.7269244338929965):[&rate=2.625172863319201E-4]8.075674185325466,(6:[&rate=1.6205927817984162E-4]0.7737737569700623,7:[&rate=3.217895602632755E-4]0.7737737569700623):[&rate=4.662805752301425E-4]15.0288248622484):[&rate=4.4654727691848866E-5]0.02259231808543838,(9:[&rate=6.666414971764778E-4]3.5675081805726276,8:[&rate=6.666414971764778E-4]3.5675081805726276):[&rate=3.217895602632755E-4]12.257682756731274):[&rate=5.570424219470138E-4]1.251452816665516,1:[&rate=6.666414971764778E-4]17.076643753969417);
tree STATE_18498000 [&lnP=-6661.827275133561,posterior=-6661.827275133561] = [&R] ((9:[&rate=1.2577897449244266E-4]7.100175461780291,8:[&rate=2.341796928932373E-4]7.100175461780291):[&rate=7.57085061006489E-5]12.38774270547088,(((((2:[&rate=4.3199113012603826E-4]2.277745554263074,5:[&rate=0.002202976718010902]2.277745554263074):[&rate=8.371561012648921E-4]2.3948265245644107,3:[&rate=8.371561012648921E-4]4.672572078827485):[&rate=2.943470051101451E-4]4.735335468577319,4:[&rate=3.598421942405096E-4]9.407907547404804):[&rate=7.10288195869931E-4]4.846687104289019,(6:[&rate=7.57085061006489E-5]0.24592374189101482,7:[&rate=8.371561012648921E-4]0.24592374189101482):[&rate=1.7829222307201695E-4]14.008670909802808):[&rate=4.3199113012603826E-4]3.2162367059406964,1:[&rate=8.371561012648921E-4]17.47083135763452):[&rate=7.10288195869931E-4]2.01708680961665);
tree STATE_18500000 [&lnP=-6665.487134113352,posterior=-6665.487134113352] = [&R] (((9:[&rate=1.347936953283198E-4]11.067164068387928,8:[&rate=4.2556895907798405E-5]11.067164068387928):[&rate=1.6727682157692994E-4]0.7706063713228204,1:[&rate=9.548782551449538E-4]11.837770439710749):[&rate=2.508172233783082E-4]11.166694028494256,((((2:[&rate=2.6629889462950262E-5]6.651152280421966,5:[&rate=6.247988152043302E-4]6.651152280421966):[&rate=9.548782551449538E-4]2.340013525037758,3:[&rate=3.776882836635313E-4]8.991165805459724):[&rate=4.7470589449827023E-4]1.8475693400342994,4:[&rate=2.508172233783082E-4]10.838735145494024):[&rate=2.0535773624266238E-4]6.882243436412519,(6:[&rate=3.065485026006955E-4]0.061176682352815745,7:[&rate=6.106929232857844E-5]0.061176682352815745):[&rate=3.776882836635313E-4]17.659801899553727):[&rate=3.0943241150710822E-6]5.283485886298461);
tree STATE_18502000 [&lnP=-6653.655848208197,posterior=-6653.655848208197] = [&R] (((((2:[&rate=6.475347666549606E-4]1.668564049783101,5:[&rate=0.0017814795012438599]1.668564049783101):[&rate=4.584451498991335E-4]4.8300359079952875,3:[&rate=5.442982807162927E-4]6.498599957778389):[&rate=3.8498511567677194E-4]1.9434165618779193,4:[&rate=3.2081393278696516E-4]8.442016519656308):[&rate=4.584451498991335E-4]4.099922744704369,(6:[&rate=3.2081393278696516E-4]0.682744223367704,7:[&rate=2.6386983023916286E-4]0.682744223367704):[&rate=6.475347666549606E-4]11.859195040992972):[&rate=1.549270924440729E-5]3.7345023748279136,(8:[&rate=2.6386983023916286E-4]15.42743543949908,(1:[&rate=7.769518453485987E-4]15.282032663739782,9:[&rate=2.6386983023916286E-4]15.282032663739782):[&rate=9.503879171048051E-4]0.1454027757592975):[&rate=5.442982807162927E-4]0.8490061996895104);
tree STATE_18504000 [&lnP=-6657.552528190967,posterior=-6657.552528190967] = [&R] (1:[&rate=4.117450893226733E-4]17.90917763376558,(((((2:[&rate=1.9767155440218452E-4]4.296958838639653,5:[&rate=7.692484204909425E-4]4.296958838639653):[&rate=7.692484204909425E-4]2.1660038882154486,3:[&rate=5.094164975094588E-4]6.4629627268551015):[&rate=4.571775781199984E-4]0.6272145907756084,4:[&rate=2.9820535083102223E-4]7.09017731763071):[&rate=2.6435520573023696E-4]5.497397238088993,(6:[&rate=2.6435520573023696E-4]0.5553226393610836,7:[&rate=2.6435520573023696E-4]0.5553226393610836):[&rate=5.094164975094588E-4]12.03225191635862):[&rate=1.6268027680388735E-4]0.5176589763361275,(8:[&rate=3.334693513056829E-4]8.122675401839842,9:[&rate=4.571775781199984E-4]8.122675401839842):[&rate=2.9820535083102223E-4]4.982558130215988):[&rate=5.094164975094588E-4]4.8039441017097495);
tree STATE_18506000 [&lnP=-6659.83309730343,posterior=-6659.83309730343] = [&R] ((8:[&rate=3.0010211886829054E-4]11.129808994473096,9:[&rate=1.7522886717866764E-4]11.129808994473096):[&rate=3.719204375333382E-4]6.3971111804464496,(((((2:[&rate=0.001701999752580139]1.1155062546821948,5:[&rate=0.001701999752580139]1.1155062546821948):[&rate=6.447468042531883E-4]2.2440900434937574,3:[&rate=0.0010907137534205728]3.359596298175952):[&rate=5.417940226345022E-4]3.580211788186925,4:[&rate=1.2026378375588601E-4]6.939808086362877):[&rate=5.417940226345022E-4]4.668885156219517,(6:[&rate=1.2026378375588601E-4]0.24754582391761384,7:[&rate=3.0010211886829054E-4]0.24754582391761384):[&rate=6.447468042531883E-4]11.36114741866478):[&rate=6.447468042531883E-4]2.509760690779709,1:[&rate=7.650130604259074E-4]14.118453933362103):[&rate=3.719204375333382E-4]3.408466241557443);
tree STATE_18508000 [&lnP=-6661.857616633355,posterior=-6661.857616633355] = [&R] (((1:[&rate=7.794398188824364E-4]16.548596445909187,((((2:[&rate=4.500940023398295E-4]5.16091716746226,5:[&rate=0.001089237408450833]5.16091716746226):[&rate=5.864298938239899E-4]1.3936333465872366,3:[&rate=4.500940023398295E-4]6.554550514049496):[&rate=5.864298938239899E-4]3.4489051982033674,4:[&rate=3.474588287916542E-4]10.003455712252864):[&rate=0.001089237408450833]2.6918426957398225,(6:[&rate=7.672646403650883E-5]0.7015155261806445,7:[&rate=3.474588287916542E-4]0.7015155261806445):[&rate=4.500940023398295E-4]11.993782881812042):[&rate=1.5029123535594212E-5]3.8532980379165007):[&rate=5.92177579586933E-7]2.494027404623683,9:[&rate=7.672646403650883E-5]19.04262385053287):[&rate=4.500940023398295E-4]2.551261435055931,8:[&rate=2.0341311525647277E-4]21.5938852855888);
tree STATE_18510000 [&lnP=-6661.084951266598,posterior=-6661.084951266598] = [&R] (((((2:[&rate=2.0291101695887477E-4]2.338024557169379,5:[&rate=0.0012745091545011853]2.338024557169379):[&rate=4.288219620035586E-4]3.1347307323145186,3:[&rate=7.593879343094071E-4]5.472755289483898):[&rate=5.600001331211932E-4]1.916429183783709,4:[&rate=2.4224628535597726E-4]7.389184473267607):[&rate=1.646771186148694E-4]7.8852457719386155,(6:[&rate=6.464474572512808E-4]0.08372134500540726,7:[&rate=2.0291101695887477E-4]0.08372134500540726):[&rate=4.288219620035586E-4]15.190708900200814):[&rate=9.264750424369855E-4]0.4142488342266386,((8:[&rate=4.288219620035586E-4]9.904165286114305,9:[&rate=4.288219620035586E-4]9.904165286114305):[&rate=1.2652424092632583E-4]5.332200014316067,1:[&rate=7.593879343094071E-4]15.236365300430371):[&rate=3.756107569083537E-4]0.45231377900248937);
tree STATE_18512000 [&lnP=-6668.419499851207,posterior=-6668.419499851207] = [&R] (1:[&rate=5.79014178924559E-4]20.950398953817515,((8:[&rate=1.1221855347917364E-4]9.492505048179767,9:[&rate=4.959015881720273E-4]9.492505048179767):[&rate=4.2391412053901145E-4]3.8647944583581157,((((2:[&rate=1.1221855347917364E-4]4.762015051652823,5:[&rate=9.6292762117417E-4]4.762015051652823):[&rate=8.003977989557723E-4]0.35988198721130793,3:[&rate=4.959015881720273E-4]5.121897038864131):[&rate=0.0017262713797401201]1.4397946602282445,4:[&rate=3.6017412117672707E-4]6.561691699092376):[&rate=1.1221855347917364E-4]4.53528715547471,(6:[&rate=2.0153802498141016E-4]0.3595132648505664,7:[&rate=6.77835035921074E-4]0.3595132648505664):[&rate=4.959015881720273E-4]10.73746558971652):[&rate=2.5021697811155176E-4]2.2603206519707975):[&rate=1.5581768055621234E-4]7.5930994472796325);
tree STATE_18514000 [&lnP=-6659.932208211381,posterior=-6659.932208211381] = [&R] ((8:[&rate=2.453092388922505E-4]11.076599730808455,9:[&rate=1.2235915001231282E-4]11.076599730808455):[&rate=4.8154943410749963E-4]5.127886049633174,(1:[&rate=8.145366635535409E-4]14.651496860519488,((((2:[&rate=2.940286000308438E-4]3.363840693526257,5:[&rate=5.668931334403175E-4]3.363840693526257):[&rate=2.453092388922505E-4]4.951885412455281,3:[&rate=6.731340429891328E-4]8.315726105981538):[&rate=5.668931334403175E-4]0.9700181453096111,4:[&rate=1.6028027690348143E-4]9.285744251291149):[&rate=4.100503192325917E-4]4.186955651681087,(6:[&rate=1.8634269507616126E-5]1.2308589929944664,7:[&rate=5.243967094533833E-5]1.2308589929944664):[&rate=5.668931334403175E-4]12.24184090997777):[&rate=0.0010278953057415348]1.1787969575472523):[&rate=2.453092388922505E-4]1.5529889199221412);
tree STATE_18516000 [&lnP=-6662.663208563873,posterior=-6662.663208563873] = [&R] (1:[&rate=4.1148287909702945E-4]19.966126390663945,(((((2:[&rate=2.3032671394743637E-4]4.8050696722748345,5:[&rate=5.638362345349676E-4]4.8050696722748345):[&rate=5.638362345349676E-4]2.9709006238356066,3:[&rate=2.891879198045287E-4]7.775970296110441):[&rate=3.2363264419263177E-4]1.149588755448721,4:[&rate=2.3032671394743637E-4]8.925559051559162):[&rate=2.5844637358334217E-4]7.445047057459561,(6:[&rate=4.2740601753744816E-5]2.524118649724684,7:[&rate=1.790145447514153E-4]2.524118649724684):[&rate=4.734424769420879E-4]13.846487459294039):[&rate=1.5464370746240302E-4]2.874376859427869,(9:[&rate=2.0405507397705988E-4]7.540603592925552,8:[&rate=2.891879198045287E-4]7.540603592925552):[&rate=1.0523430769718714E-4]11.70437937552104):[&rate=2.891879198045287E-4]0.7211434222173523);
tree STATE_18518000 [&lnP=-6660.842826873067,posterior=-6660.842826873067] = [&R] (((9:[&rate=1.7180936339291998E-4]15.906101505344216,((((2:[&rate=4.339098355606584E-4]2.949670816247012,5:[&rate=6.931934966337141E-4]2.949670816247012):[&rate=2.652657905956683E-4]3.507215858170595,3:[&rate=4.339098355606584E-4]6.456886674417607):[&rate=2.0162838223334665E-4]3.917209035726767,4:[&rate=3.005270971619254E-4]10.374095710144374):[&rate=3.005270971619254E-4]4.7083793458134515,(6:[&rate=1.1248872885855471E-4]0.17447377682755563,7:[&rate=9.356457773698451E-4]0.17447377682755563):[&rate=4.956116648428287E-4]14.90800127913027):[&rate=6.931934966337141E-4]0.8236264493863903):[&rate=1.423998478934486E-4]2.8117535276856724,8:[&rate=1.1248872885855471E-4]18.71785503302989):[&rate=3.3932690892673985E-4]0.9645772887885222,1:[&rate=5.756607483581147E-4]19.68243232181841);
tree STATE_18520000 [&lnP=-6659.433829673513,posterior=-6659.433829673513] = [&R] (8:[&rate=1.229393462387872E-4]18.706772622527787,(9:[&rate=1.229393462387872E-4]16.74208993427701,(1:[&rate=7.030043913024239E-4]11.87179173939054,((((2:[&rate=3.845678491763012E-4]4.450655534052033,5:[&rate=9.735427221670292E-4]4.450655534052033):[&rate=0.001303779447850943]1.3919246511333023,3:[&rate=6.181238083790167E-4]5.842580185185335):[&rate=3.845678491763012E-4]2.5135358809851063,4:[&rate=1.6915671861015866E-4]8.356116066170442):[&rate=6.181238083790167E-4]3.4136696247546396,(6:[&rate=5.479835201140256E-4]0.6111209587664033,7:[&rate=2.118425566970994E-4]0.6111209587664033):[&rate=5.479835201140256E-4]11.158664732158678):[&rate=9.735427221670292E-4]0.10200604846545858):[&rate=1.6915671861015866E-4]4.870298194886471):[&rate=1.6915671861015866E-4]1.9646826882507753);
tree STATE_18522000 [&lnP=-6653.265469812929,posterior=-6653.265469812929] = [&R] (((8:[&rate=2.61412885900579E-4]12.169269549986362,9:[&rate=1.0576093174402153E-4]12.169269549986362):[&rate=1.0576093174402153E-4]4.413813915648197,1:[&rate=6.550610198767037E-4]16.58308346563456):[&rate=3.3351436188005346E-4]3.0162109148459244,((((2:[&rate=2.61412885900579E-4]5.244865044723659,5:[&rate=8.24118086585423E-4]5.244865044723659):[&rate=8.24118086585423E-4]1.787907286601377,3:[&rate=6.550610198767037E-4]7.032772331325036):[&rate=8.24118086585423E-4]1.9586669109140438,4:[&rate=2.0059290026547359E-4]8.99143924223908):[&rate=8.24118086585423E-4]2.1025549262840126,(6:[&rate=3.1818349725644352E-6]3.331098676831821,7:[&rate=1.0576093174402153E-4]3.331098676831821):[&rate=8.24118086585423E-4]7.762895491691271):[&rate=4.03241519425186E-5]8.50530021195739);
tree STATE_18524000 [&lnP=-6662.4944244915405,posterior=-6662.4944244915405] = [&R] ((((((2:[&rate=2.828776926394174E-4]4.196287212913667,5:[&rate=8.148034886069145E-4]4.196287212913667):[&rate=5.738282774743772E-4]1.6809917194020496,3:[&rate=9.255004649003349E-4]5.877278932315717):[&rate=3.3769029825902916E-4]2.213882679484815,4:[&rate=3.3769029825902916E-4]8.091161611800532):[&rate=5.738282774743772E-4]4.250138110013566,(6:[&rate=4.4974457599066865E-4]0.130083789782794,7:[&rate=2.2659905106204198E-4]0.130083789782794):[&rate=2.828776926394174E-4]12.211215932031303):[&rate=9.255004649003349E-4]3.5047924512037536,1:[&rate=6.442141805105303E-4]15.846092173017851):[&rate=4.4974457599066865E-4]0.01768085347114301,(8:[&rate=1.6547404906196248E-4]9.041165586745562,9:[&rate=1.6547404906196248E-4]9.041165586745562):[&rate=5.738282774743772E-4]6.822607439743432);
tree STATE_18526000 [&lnP=-6663.8246020218585,posterior=-6663.8246020218585] = [&R] ((((((2:[&rate=1.8381238068165996E-4]3.8646485902035694,5:[&rate=7.622039291030071E-4]3.8646485902035694):[&rate=3.7694102795361517E-4]3.9952413706920975,3:[&rate=1.8381238068165996E-4]7.859889960895667):[&rate=5.714636903244688E-4]1.8537353200692896,4:[&rate=1.8381238068165996E-4]9.713625280964957):[&rate=3.2426964748704236E-4]1.9138711872886507,(6:[&rate=2.751986271248626E-4]0.35949879113458727,7:[&rate=4.984958436271598E-4]0.35949879113458727):[&rate=6.571634292434802E-4]11.26799767711902):[&rate=8.99863608204083E-4]2.1006757328929755,1:[&rate=0.0011042040666448206]13.728172201146583):[&rate=2.2870148039469887E-4]3.0193552590548176,(9:[&rate=3.7694102795361517E-4]10.185469285541597,8:[&rate=3.7694102795361517E-4]10.185469285541597):[&rate=4.344603676168322E-4]6.5620581746598035);
tree STATE_18528000 [&lnP=-6657.778885114852,posterior=-6657.778885114852] = [&R] (1:[&rate=8.043120799662083E-4]13.30667719405895,((9:[&rate=4.928783976699328E-4]5.361712384397559,8:[&rate=0.0010009606439020634]5.361712384397559):[&rate=3.6563996611980716E-4]7.123536338575,((((2:[&rate=1.4125428811936097E-4]3.8062081239289203,5:[&rate=0.0010009606439020634]3.8062081239289203):[&rate=8.043120799662083E-4]2.745244554422035,3:[&rate=4.2484182700260607E-4]6.551452678350955):[&rate=2.2125733943728675E-4]0.8173509853414913,4:[&rate=3.1295465226372215E-4]7.3688036636924465):[&rate=8.043120799662083E-4]3.56435273314041,(6:[&rate=0.0010009606439020634]0.03663058847174169,7:[&rate=3.1295465226372215E-4]0.03663058847174169):[&rate=4.928783976699328E-4]10.896525808361115):[&rate=1.8019887875291298E-4]1.552092326139702):[&rate=3.1295465226372215E-4]0.8214284710863922);
tree STATE_18530000 [&lnP=-6656.466963034434,posterior=-6656.466963034434] = [&R] (((((2:[&rate=3.013413692767791E-4]1.5889020409450005,5:[&rate=0.0014814480421705492]1.5889020409450005):[&rate=5.215738348073171E-4]3.4188164420589873,3:[&rate=3.013413692767791E-4]5.007718483003988):[&rate=2.2093501983728076E-4]3.9408746034582656,4:[&rate=2.2093501983728076E-4]8.948593086462253):[&rate=1.5567552809320404E-4]5.178921049526744,(6:[&rate=1.449511519290235E-6]0.6971854387317614,7:[&rate=1.2018450229215591E-5]0.6971854387317614):[&rate=5.215738348073171E-4]13.430328697257236):[&rate=6.263388761079673E-5]1.5067952653239214,((9:[&rate=0.0011215197579877549]1.3073740275089523,8:[&rate=6.73107311183536E-4]1.3073740275089523):[&rate=3.23648974072033E-5]4.129763238697516,1:[&rate=0.002056805149126601]5.437137266206468):[&rate=2.2093501983728076E-4]10.19717213510645);
tree STATE_18532000 [&lnP=-6658.455741209167,posterior=-6658.455741209167] = [&R] (((((2:[&rate=2.8147271636736967E-4]2.5649681585001205,5:[&rate=0.0011545216911289932]2.5649681585001205):[&rate=6.503952202824453E-4]2.383630251676775,3:[&rate=8.580483265866743E-4]4.948598410176896):[&rate=2.8147271636736967E-4]1.871523477040748,4:[&rate=3.758159083250507E-4]6.820121887217644):[&rate=2.0643260109788627E-4]5.634817440356363,(6:[&rate=5.270580261224701E-7]7.210342845412578,7:[&rate=5.6938861722691964E-6]7.210342845412578):[&rate=0.0011545216911289932]5.244596482161429):[&rate=1.7305870574882045E-5]6.017594461466214,((1:[&rate=0.0016342674512184597]6.763041430845356,8:[&rate=2.8147271636736967E-4]6.763041430845356):[&rate=6.330634545379793E-5]1.327539819451684,9:[&rate=6.330634545379793E-5]8.09058125029704):[&rate=3.6213203500668885E-5]10.38195253874318);
tree STATE_18534000 [&lnP=-6662.036059257041,posterior=-6662.036059257041] = [&R] ((8:[&rate=2.4357935751179787E-4]14.755612220735905,9:[&rate=1.2354272047393052E-4]14.755612220735905):[&rate=9.429023230116708E-5]4.524966953483787,(1:[&rate=7.6546767700585E-4]13.503946746778668,((((2:[&rate=9.429023230116708E-5]4.871788771267253,5:[&rate=5.776192804246411E-4]4.871788771267253):[&rate=5.776192804246411E-4]1.3736790293410834,3:[&rate=2.9950668210016834E-4]6.245467800608337):[&rate=0.00118055378464691]1.2315518396212193,4:[&rate=1.574428273040474E-4]7.477019640229556):[&rate=2.4357935751179787E-4]3.513159456326151,(6:[&rate=4.731525731605317E-5]1.1231587065199504,7:[&rate=2.8951576004711472E-5]1.1231587065199504):[&rate=4.566965262549857E-4]9.867020390035757):[&rate=4.566965262549857E-4]2.5137676502229613):[&rate=9.429023230116708E-5]5.776632427441024);
tree STATE_18536000 [&lnP=-6666.327901612414,posterior=-6666.327901612414] = [&R] (((8:[&rate=1.4455971470021087E-4]16.222047954159688,9:[&rate=2.6197603550132245E-4]16.222047954159688):[&rate=0.0013057320971356428]4.2575224040071795,((((2:[&rate=4.7246293224128833E-4]2.653667962518423,5:[&rate=7.556780879219429E-4]2.653667962518423):[&rate=6.366221715037057E-4]4.014793558144968,3:[&rate=4.099972285089564E-4]6.668461520663391):[&rate=4.7246293224128833E-4]1.7874190392842584,4:[&rate=2.6197603550132245E-4]8.45588055994765):[&rate=5.460830235147003E-4]7.017464901257826,(6:[&rate=3.553804856488353E-4]0.8852879583269024,7:[&rate=5.460830235147003E-4]0.8852879583269024):[&rate=3.0651870103671564E-4]14.588057502878574):[&rate=1.81811705818172E-4]5.006224896961392):[&rate=1.4455971470021087E-4]0.43002201142099494,1:[&rate=7.556780879219429E-4]20.909592369587862);
tree STATE_18538000 [&lnP=-6664.962658762858,posterior=-6664.962658762858] = [&R] ((1:[&rate=5.370789056496293E-4]16.684385490819054,(8:[&rate=2.3117857653877399E-4]14.423408198767268,9:[&rate=3.51892618630579E-4]14.423408198767268):[&rate=1.8467441946460914E-4]2.260977292051786):[&rate=8.076111844788405E-5]0.6655695809605646,((((2:[&rate=2.860391958031534E-4]2.860895354252975,5:[&rate=0.0013906336141971175]2.860895354252975):[&rate=6.796030793131414E-4]0.927610961705843,3:[&rate=3.51892618630579E-4]3.788506315958818):[&rate=2.860391958031534E-4]2.7491411671108317,4:[&rate=2.3117857653877399E-4]6.53764748306965):[&rate=2.3117857653877399E-4]6.333054551836595,(6:[&rate=5.370789056496293E-4]1.438553703626947,7:[&rate=5.5292608444997576E-5]1.438553703626947):[&rate=5.370789056496293E-4]11.432148331279297):[&rate=3.47939255166356E-6]4.479253036873374);
tree STATE_18540000 [&lnP=-6656.1643929574175,posterior=-6656.1643929574175] = [&R] ((1:[&rate=5.070603305925281E-4]18.028603064119828,(8:[&rate=5.070603305925281E-4]6.2583336741221585,9:[&rate=2.4331995519179538E-4]6.2583336741221585):[&rate=1.1692359581494089E-4]11.770269389997669):[&rate=5.070603305925281E-4]1.6448344147358398,((((2:[&rate=3.48346386940672E-4]2.1161385646658037,5:[&rate=0.0014392266380999896]2.1161385646658037):[&rate=5.070603305925281E-4]2.501272837460714,3:[&rate=7.778276345840153E-4]4.617411402126518):[&rate=5.070603305925281E-4]1.277059944842617,4:[&rate=1.6978984540887233E-4]5.8944713469691346):[&rate=3.48346386940672E-4]5.702706161644913,(6:[&rate=5.094276649784785E-5]2.079569871498846,7:[&rate=1.6978984540887233E-4]2.079569871498846):[&rate=5.070603305925281E-4]9.517607637115201):[&rate=1.1692359581494089E-4]8.07625997024162);
tree STATE_18542000 [&lnP=-6668.942657384014,posterior=-6668.942657384014] = [&R] (((8:[&rate=2.932137343962174E-4]5.090397523889561,9:[&rate=4.6395862939137663E-4]5.090397523889561):[&rate=5.184624537682968E-5]7.958409621983679,1:[&rate=4.6395862939137663E-4]13.04880714587324):[&rate=5.184624537682968E-5]6.631881774121791,((((2:[&rate=1.885944279038962E-4]7.151713820698101,5:[&rate=3.624841444688225E-4]7.151713820698101):[&rate=2.6428817721632153E-4]3.3573127091871395,3:[&rate=4.6395862939137663E-4]10.50902652988524):[&rate=4.6395862939137663E-4]1.2977293730211024,4:[&rate=1.64995430069263E-4]11.806755902906342):[&rate=2.932137343962174E-4]4.154044873402983,(6:[&rate=1.412065896058693E-4]0.259424195761911,7:[&rate=4.6395862939137663E-4]0.259424195761911):[&rate=2.932137343962174E-4]15.701376580547414):[&rate=3.624841444688225E-4]3.719888143685706);
tree STATE_18544000 [&lnP=-6659.563417244434,posterior=-6659.563417244434] = [&R] (1:[&rate=9.359219707375272E-4]12.247692973210272,(((((2:[&rate=7.039742137424113E-4]3.533118662914675,5:[&rate=0.0022277530602085615]3.533118662914675):[&rate=0.0012927232608553202]0.8915761881119844,3:[&rate=7.039742137424113E-4]4.4246948510266595):[&rate=9.359219707375272E-4]1.2561322676045297,4:[&rate=7.039742137424113E-4]5.680827118631189):[&rate=8.104773124274144E-4]3.5534370143523617,(6:[&rate=3.806480501881383E-4]0.19017280647854498,7:[&rate=3.806480501881383E-4]0.19017280647854498):[&rate=5.273677510945913E-4]9.044091326505006):[&rate=0.001594384324565027]0.4366524431311749,(8:[&rate=4.51256711563503E-4]4.149406967981047,9:[&rate=6.107917213711143E-4]4.149406967981047):[&rate=4.51256711563503E-4]5.5215096081336785):[&rate=2.5020879252235766E-4]2.5767763970955464);
tree STATE_18546000 [&lnP=-6662.38116909351,posterior=-6662.38116909351] = [&R] ((8:[&rate=1.5999139340456804E-4]16.963051463123858,9:[&rate=3.811570442523708E-4]16.963051463123858):[&rate=4.3558366267259737E-4]0.9370936578303208,(((((2:[&rate=1.5999139340456804E-4]4.591141675031196,5:[&rate=7.168421406731348E-4]4.591141675031196):[&rate=4.3558366267259737E-4]2.2714593984964333,3:[&rate=7.168421406731348E-4]6.862601073527629):[&rate=2.565608019356229E-4]1.5248504603000592,4:[&rate=2.565608019356229E-4]8.387451533827688):[&rate=5.887194169438686E-4]3.275483534408437,(6:[&rate=3.346186077215813E-4]0.07876352000221941,7:[&rate=5.887194169438686E-4]0.07876352000221941):[&rate=5.887194169438686E-4]11.584171548233906):[&rate=4.3558366267259737E-4]2.5542598220192705,1:[&rate=5.887194169438686E-4]14.217194890255396):[&rate=6.938673280724345E-5]3.6829502306987827);
tree STATE_18548000 [&lnP=-6654.637448021026,posterior=-6654.637448021026] = [&R] ((8:[&rate=8.231697867443163E-4]5.770124743196815,9:[&rate=5.755718808445809E-4]5.770124743196815):[&rate=6.676288726399788E-5]9.296832931991652,(((((2:[&rate=3.890725322670359E-4]2.711061268861291,5:[&rate=0.0014605097525907378]2.711061268861291):[&rate=4.7651483906680333E-4]1.8860553573425336,3:[&rate=5.755718808445809E-4]4.5971166262038246):[&rate=3.890725322670359E-4]1.77438469287819,4:[&rate=3.110012541248955E-4]6.3715013190820144):[&rate=8.231697867443163E-4]3.1131523818013136,(6:[&rate=1.7703484491732365E-4]0.06257229270168288,7:[&rate=8.231697867443163E-4]0.06257229270168288):[&rate=6.894876952020881E-4]9.422081408181645):[&rate=6.894876952020881E-4]0.6893653472480157,1:[&rate=9.845263185458038E-4]10.174019048131344):[&rate=6.676288726399788E-5]4.892938627057124);
tree STATE_18550000 [&lnP=-6658.538765491141,posterior=-6658.538765491141] = [&R] (((((2:[&rate=5.580138426827754E-4]3.0671438935696425,5:[&rate=0.001295732710355718]3.0671438935696425):[&rate=6.849467409316029E-4]2.7893934372052267,3:[&rate=3.2588589737007266E-4]5.856537330774869):[&rate=4.6350627936564366E-4]2.878121750546316,4:[&rate=1.4851008445099806E-4]8.734659081321185):[&rate=4.6350627936564366E-4]4.499117275845078,(6:[&rate=0.001295732710355718]0.2125753924958782,7:[&rate=1.1536610849694374E-4]0.2125753924958782):[&rate=4.6350627936564366E-4]13.021200964670385):[&rate=5.775725149650426E-5]9.776325621057378,((8:[&rate=3.2588589737007266E-4]6.390465941384785,9:[&rate=3.882881873560904E-4]6.390465941384785):[&rate=1.1536610849694374E-4]15.332460326981934,1:[&rate=4.6350627936564366E-4]21.72292626836672):[&rate=3.2588589737007266E-4]1.2871757098569212);
tree STATE_18552000 [&lnP=-6657.863748501187,posterior=-6657.863748501187] = [&R] ((((((2:[&rate=5.877234131810983E-4]2.3173737071083442,5:[&rate=0.0010952883518041627]2.3173737071083442):[&rate=7.038714744518819E-4]1.4319923624137454,3:[&rate=0.0010952883518041627]3.7493660695220896):[&rate=1.957504424433639E-4]4.692335951886683,4:[&rate=1.957504424433639E-4]8.441702021408773):[&rate=0.0016025727710987662]2.4201873384560173,(6:[&rate=4.949552167852862E-4]0.15564165842643782,7:[&rate=2.4210343460985502E-4]0.15564165842643782):[&rate=4.177049918620515E-4]10.706247701438352):[&rate=4.5983851207098056E-5]4.6311298713792315,1:[&rate=0.0010952883518041627]15.493019231244022):[&rate=4.5983851207098056E-5]4.3276681813555715,(9:[&rate=5.877234131810983E-4]3.993097009274179,8:[&rate=4.949552167852862E-4]3.993097009274179):[&rate=1.5359332101109785E-4]15.827590403325415);
tree STATE_18554000 [&lnP=-6657.210897379836,posterior=-6657.210897379836] = [&R] ((1:[&rate=9.504516269519026E-4]11.195007037876984,((((2:[&rate=4.048028426209164E-4]2.0953813557383505,5:[&rate=0.0012562125462816382]2.0953813557383505):[&rate=9.504516269519026E-4]0.9119783904634269,3:[&rate=9.504516269519026E-4]3.0073597462017774):[&rate=2.0729239406006402E-4]5.710638795786455,4:[&rate=1.1689188725527552E-4]8.717998541988232):[&rate=7.533099657265325E-4]2.1443991099580035,(6:[&rate=2.0729239406006402E-4]0.22379808391106853,7:[&rate=2.0729239406006402E-4]0.22379808391106853):[&rate=4.964456798031684E-4]10.638599568035167):[&rate=2.0729239406006402E-4]0.3326093859307484):[&rate=2.4365762769210642E-5]10.091538277552246,(9:[&rate=4.964456798031684E-4]13.422802479898397,8:[&rate=2.63227286068156E-4]13.422802479898397):[&rate=5.403323062842715E-6]7.863742835530832);
tree STATE_18556000 [&lnP=-6660.746523570225,posterior=-6660.746523570225] = [&R] ((1:[&rate=6.18686255177603E-4]14.466773753338602,(9:[&rate=6.18686255177603E-4]4.509397056130439,8:[&rate=0.0011720261650692186]4.509397056130439):[&rate=3.850687221417043E-5]9.957376697208163):[&rate=1.506347892225658E-4]3.6325011151676865,((((2:[&rate=4.555907607734246E-4]6.538511710787903,5:[&rate=7.178783144775216E-4]6.538511710787903):[&rate=8.353242338856133E-4]2.2219931948406604,3:[&rate=4.555907607734246E-4]8.760504905628563):[&rate=0.0014588430428475942]1.0150013159896645,4:[&rate=1.506347892225658E-4]9.775506221618228):[&rate=8.353242338856133E-4]3.3802664583871103,(6:[&rate=2.621463739828043E-4]0.2967938956918949,7:[&rate=5.323839070117095E-4]0.2967938956918949):[&rate=5.323839070117095E-4]12.858978784313443):[&rate=1.506347892225658E-4]4.9435021885009505);
tree STATE_18558000 [&lnP=-6656.097283401992,posterior=-6656.097283401992] = [&R] ((1:[&rate=9.66822284090512E-4]8.537512713060782,(9:[&rate=0.001196404975849008]3.120143976000788,8:[&rate=9.66822284090512E-4]3.120143976000788):[&rate=7.957257656874864E-6]5.417368737059993):[&rate=1.42578962674614E-4]7.40139462426014,((((2:[&rate=2.9233189937901495E-4]3.503384872703388,5:[&rate=0.001196404975849008]3.503384872703388):[&rate=4.975846064446946E-4]1.3306577680477143,3:[&rate=3.870089732376137E-4]4.834042640751102):[&rate=2.9233189937901495E-4]4.747331229112085,4:[&rate=1.42578962674614E-4]9.581373869863187):[&rate=0.001491931089968857]1.662231523761017,(6:[&rate=3.9852625028895316E-5]0.16046919934951356,7:[&rate=0.001196404975849008]0.16046919934951356):[&rate=4.975846064446946E-4]11.08313619427469):[&rate=2.1132945172782193E-4]4.695301943696718);
tree STATE_18560000 [&lnP=-6659.843866736963,posterior=-6659.843866736963] = [&R] (((4:[&rate=9.676165568249341E-5]8.29613069296756,((2:[&rate=9.676165568249341E-5]4.9248115973832745,5:[&rate=6.348355324959672E-4]4.9248115973832745):[&rate=8.304584132540835E-4]1.5290935668718895,3:[&rate=2.4388103151706006E-4]6.453905164255164):[&rate=6.348355324959672E-4]1.8422255287123965):[&rate=8.304584132540835E-4]3.1008606248791377,(6:[&rate=1.806712343860252E-5]0.49874982786587646,7:[&rate=9.676165568249341E-5]0.49874982786587646):[&rate=3.47858971016383E-4]10.89824148998082):[&rate=9.676165568249341E-5]10.227970643910524,(1:[&rate=0.0010749091553841868]11.569966077430093,(9:[&rate=0.0018005973042588804]0.7983427147578055,8:[&rate=0.003319712145320341]0.7983427147578055):[&rate=1.806712343860252E-5]10.771623362672289):[&rate=1.806712343860252E-5]10.054995884327129);
tree STATE_18562000 [&lnP=-6665.921062286191,posterior=-6665.921062286191] = [&R] ((9:[&rate=4.3396629505340937E-4]10.038948173346986,(8:[&rate=8.415307184599384E-5]7.732545982309113,1:[&rate=0.0011082289472283268]7.732545982309113):[&rate=2.0049993103192496E-5]2.306402191037873):[&rate=3.3668139586953043E-4]4.472301048009106,((4:[&rate=3.3668139586953043E-4]9.04396973344602,((2:[&rate=1.8724160685199828E-4]4.161743077662861,5:[&rate=8.742682597980218E-4]4.161743077662861):[&rate=5.51209754806076E-4]2.358653551197021,3:[&rate=5.51209754806076E-4]6.520396628859881):[&rate=5.51209754806076E-4]2.523573104586138):[&rate=0.0030978293460718473]0.9657143619811084,(6:[&rate=4.3396629505340937E-4]1.0095246530138877,7:[&rate=1.3057405586753873E-4]1.0095246530138877):[&rate=0.0014333870881658723]9.00015944241324):[&rate=6.946052994514121E-4]4.501565125928964);
tree STATE_18564000 [&lnP=-6664.37723534295,posterior=-6664.37723534295] = [&R] ((8:[&rate=2.0594750127803134E-4]11.328445313941758,9:[&rate=3.0867821801003825E-4]11.328445313941758):[&rate=1.150772879780065E-4]6.055854090644678,(1:[&rate=5.885418114551752E-4]15.199028331026739,((4:[&rate=2.5538377930794774E-4]5.974655374461552,((2:[&rate=2.0594750127803134E-4]3.679925736849564,5:[&rate=8.124816519929236E-4]3.679925736849564):[&rate=3.0867821801003825E-4]0.9376212340242289,3:[&rate=5.885418114551752E-4]4.617546970873793):[&rate=5.044098818264332E-4]1.357108403587759):[&rate=9.767833562026838E-4]4.129747165575406,(6:[&rate=9.767833562026838E-4]0.25119325676766635,7:[&rate=8.124816519929236E-4]0.25119325676766635):[&rate=9.767833562026838E-4]9.853209283269292):[&rate=3.0867821801003825E-4]5.094625790989781):[&rate=3.669141966599512E-4]2.185271073559697);
tree STATE_18566000 [&lnP=-6664.768104322955,posterior=-6664.768104322955] = [&R] (((3:[&rate=3.7433466881451303E-4]9.761320167646357,((2:[&rate=1.2345320883330946E-4]5.4400029080005154,5:[&rate=9.102587587831915E-4]5.4400029080005154):[&rate=7.463734735996517E-4]4.225463806947275,4:[&rate=2.5851145832633414E-4]9.66546671494779):[&rate=1.6320218816150637E-5]0.0958534526985666):[&rate=6.238500725457265E-4]1.5953165845934691,(6:[&rate=4.980990573109905E-5]0.7913711412090545,7:[&rate=2.5851145832633414E-4]0.7913711412090545):[&rate=9.102587587831915E-4]10.565265611030771):[&rate=4.980990573109905E-5]6.852550995746153,(1:[&rate=9.102587587831915E-4]10.50856772153492,(8:[&rate=5.259227230956243E-4]9.940244385903652,9:[&rate=4.443167271382702E-4]9.940244385903652):[&rate=2.5851145832633414E-4]0.568323335631268):[&rate=2.5851145832633414E-4]7.700620026451059);
tree STATE_18568000 [&lnP=-6658.6138393604715,posterior=-6658.6138393604715] = [&R] ((1:[&rate=9.243183983167353E-4]10.802996669789948,(9:[&rate=1.1910470456163305E-4]9.389874110537223,8:[&rate=2.778268821084443E-4]9.389874110537223):[&rate=3.5346645454539013E-4]1.4131225592527255):[&rate=5.3163641888248824E-5]3.5563596412558205,(((3:[&rate=5.622573948455358E-4]7.04568580829404,(2:[&rate=1.1910470456163305E-4]4.938010632986485,5:[&rate=5.622573948455358E-4]4.938010632986485):[&rate=7.136809900691654E-4]2.1076751753075555):[&rate=9.243183983167353E-4]0.8924637451501587,4:[&rate=1.628242595378665E-4]7.938149553444199):[&rate=7.136809900691654E-4]2.548415784451957,(6:[&rate=2.778268821084443E-4]0.09945659472980495,7:[&rate=1.1910470456163305E-4]0.09945659472980495):[&rate=7.136809900691654E-4]10.387108743166351):[&rate=2.778268821084443E-4]3.8727909731496126);
tree STATE_18570000 [&lnP=-6662.559179190773,posterior=-6662.559179190773] = [&R] (1:[&rate=3.648907776232416E-4]22.331043975829658,((9:[&rate=3.1069012215739934E-4]11.420666926493771,8:[&rate=1.5976357315816464E-4]11.420666926493771):[&rate=1.0847664956590539E-4]5.472050678978382,(((3:[&rate=6.364767944538257E-4]4.290714333551637,(2:[&rate=2.5919377673150497E-4]3.33639185065199,5:[&rate=9.952391245445118E-4]3.33639185065199):[&rate=9.952391245445118E-4]0.9543224828996473):[&rate=8.450429896682117E-4]1.4472386342046821,4:[&rate=3.1069012215739934E-4]5.7379529677563195):[&rate=9.952391245445118E-4]3.2442064611766934,(6:[&rate=6.364767944538257E-4]0.18874460761342923,7:[&rate=8.450429896682117E-4]0.18874460761342923):[&rate=3.1069012215739934E-4]8.793414821319583):[&rate=3.1069012215739934E-4]7.910558176539141):[&rate=3.648907776232416E-4]5.438326370357505);
tree STATE_18572000 [&lnP=-6662.685201708585,posterior=-6662.685201708585] = [&R] (((((3:[&rate=3.071978176203477E-4]9.294723091969615,(2:[&rate=7.543343346298787E-4]1.7917698842426502,5:[&rate=0.0012076951272221197]1.7917698842426502):[&rate=3.071978176203477E-4]7.502953207726965):[&rate=7.543343346298787E-4]0.1337677103066106,4:[&rate=2.3729683800307986E-4]9.428490802276226):[&rate=6.067478638520883E-4]0.8902147160986349,(6:[&rate=8.48224637357364E-5]1.0275156327247226,7:[&rate=2.2705950176240288E-5]1.0275156327247226):[&rate=7.543343346298787E-4]9.291189885650137):[&rate=1.7780890230389705E-4]0.5428340058524164,(1:[&rate=0.0016187338803285024]10.425822425084533,8:[&rate=2.3729683800307986E-4]10.425822425084533):[&rate=3.071978176203477E-4]0.43571709914274415):[&rate=1.7780890230389705E-4]4.387301721761483,9:[&rate=1.2729171653538026E-4]15.24884124598876);
tree STATE_18574000 [&lnP=-6670.278483051316,posterior=-6670.278483051316] = [&R] ((9:[&rate=4.660116976327193E-4]8.923038603535904,8:[&rate=1.5938473205423412E-4]8.923038603535904):[&rate=1.5938473205423412E-4]9.64887819302895,(((((2:[&rate=0.001287155734364363]2.8494666290865553,5:[&rate=9.98454796668714E-4]2.8494666290865553):[&rate=1.5938473205423412E-4]1.1372359655074185,3:[&rate=4.660116976327193E-4]3.986702594593974):[&rate=0.001287155734364363]1.9978315756667064,4:[&rate=5.580082397407175E-4]5.98453417026068):[&rate=4.660116976327193E-4]6.73831719331978,(6:[&rate=4.288346484111754E-5]3.9626178613540386,7:[&rate=2.0705422683375547E-4]3.9626178613540386):[&rate=6.692729007258885E-4]8.760233502226422):[&rate=7.766974970126144E-5]3.9012912882715725,1:[&rate=5.580082397407175E-4]16.624142651852033):[&rate=3.1993650435260546E-4]1.9477741447128203);
tree STATE_18576000 [&lnP=-6666.69376137059,posterior=-6666.69376137059] = [&R] ((1:[&rate=9.47755093091519E-4]8.469314652925137,(9:[&rate=4.593003986922438E-4]6.972396702213542,8:[&rate=2.806189980091312E-4]6.972396702213542):[&rate=3.8023657243190596E-4]1.4969179507115946):[&rate=3.454650352181715E-4]8.36086026847977,((((2:[&rate=1.825442133748816E-4]7.35845050905597,5:[&rate=5.6333407428045E-4]7.35845050905597):[&rate=7.392125654144226E-4]1.9934239601567487,3:[&rate=3.8023657243190596E-4]9.351874469212719):[&rate=4.1776236317594506E-4]2.665791078956202,4:[&rate=3.454650352181715E-4]12.017665548168921):[&rate=5.6333407428045E-4]2.336090552328482,(6:[&rate=1.825442133748816E-4]0.8265005365076632,7:[&rate=5.6333407428045E-4]0.8265005365076632):[&rate=5.067491008813079E-4]13.52725556398974):[&rate=4.593003986922438E-4]2.4764188209075044);
tree STATE_18578000 [&lnP=-6663.466811811055,posterior=-6663.466811811055] = [&R] (((9:[&rate=0.001143669077624604]1.071028497361863,8:[&rate=0.001143669077624604]1.071028497361863):[&rate=8.349032735773795E-5]10.644130699372763,1:[&rate=9.240135540058413E-4]11.715159196734625):[&rate=0.001143669077624604]4.28886325980233,((((2:[&rate=1.7219924114196653E-4]3.2505007428259765,5:[&rate=0.001143669077624604]3.2505007428259765):[&rate=4.972156805198045E-4]2.4330808945324955,3:[&rate=3.70045680321378E-4]5.683581637358472):[&rate=0.001606047545524589]1.5417905988593263,4:[&rate=5.741545016429413E-4]7.225372236217798):[&rate=4.300434024265977E-4]2.9484692593065036,(6:[&rate=2.175133141010238E-4]0.8575944925123175,7:[&rate=8.349032735773795E-5]0.8575944925123175):[&rate=9.240135540058413E-4]9.316247003011984):[&rate=3.498457125587408E-5]5.830180961012653);
tree STATE_18580000 [&lnP=-6659.583941637937,posterior=-6659.583941637937] = [&R] (((9:[&rate=2.4004389479399E-4]7.273224909972087,8:[&rate=2.4004389479399E-4]7.273224909972087):[&rate=1.0529771024614383E-4]5.527820855169376,1:[&rate=9.450993262593585E-4]12.801045765141463):[&rate=3.7716969624135834E-5]1.072839826532002,((((2:[&rate=2.9650666828701333E-4]2.580964843677446,5:[&rate=0.0012228772804326177]2.580964843677446):[&rate=6.293539540565897E-4]3.6023276728896603,3:[&rate=9.450993262593585E-4]6.183292516567106):[&rate=2.4004389479399E-4]0.6794290552073114,4:[&rate=3.608612816617918E-4]6.862721571774418):[&rate=6.293539540565897E-4]5.547795214564137,(6:[&rate=1.8999303317687307E-4]5.472618254444925,7:[&rate=3.7716969624135834E-5]5.472618254444925):[&rate=9.450993262593585E-4]6.937898531893629):[&rate=2.9650666828701333E-4]1.4633688053349108);
tree STATE_18582000 [&lnP=-6655.2410685818195,posterior=-6655.2410685818195] = [&R] (((9:[&rate=8.401981206745818E-4]2.4420901044441043,8:[&rate=0.001743724272906026]2.4420901044441043):[&rate=1.7580053514499108E-5]9.958444021590648,((((2:[&rate=5.294171014291251E-4]1.5211263305184666,5:[&rate=0.001743724272906026]1.5211263305184666):[&rate=8.401981206745818E-4]1.458059856113605,3:[&rate=0.0011208098343251848]2.9791861866320715):[&rate=4.27763926475289E-4]2.7292156066287796,4:[&rate=4.27763926475289E-4]5.708401793260851):[&rate=3.456059632204238E-4]4.458873906269542,(6:[&rate=1.7580053514499108E-5]0.04160899378863604,7:[&rate=9.33835255402256E-5]0.04160899378863604):[&rate=4.27763926475289E-4]10.125666705741757):[&rate=3.456059632204238E-4]2.23325842650436):[&rate=5.294171014291251E-4]3.2874464480942365,1:[&rate=4.27763926475289E-4]15.68798057412899);
tree STATE_18584000 [&lnP=-6656.123846492243,posterior=-6656.123846492243] = [&R] (((9:[&rate=1.1554868349531988E-4]12.706597680149601,8:[&rate=3.984562825980196E-4]12.706597680149601):[&rate=5.988756013121032E-4]3.854412666681201,((((2:[&rate=7.983464852071347E-5]5.0533861131303075,5:[&rate=9.334536640141204E-4]5.0533861131303075):[&rate=9.334536640141204E-4]0.8912297227824313,3:[&rate=5.988756013121032E-4]5.944615835912739):[&rate=2.594508601288848E-4]2.7164447087700925,4:[&rate=2.594508601288848E-4]8.661060544682831):[&rate=7.402454615351554E-4]5.978018137466181,(6:[&rate=1.5686969601703217E-4]0.02264462171781713,7:[&rate=4.88373595209687E-4]0.02264462171781713):[&rate=3.233352336163395E-4]14.616434060431196):[&rate=7.983464852071347E-5]1.9219316646817894):[&rate=1.5686969601703217E-4]1.562241851969734,1:[&rate=4.88373595209687E-4]18.123252198800536);
tree STATE_18586000 [&lnP=-6658.214151086288,posterior=-6658.214151086288] = [&R] ((8:[&rate=4.638892626685099E-4]5.0927740163070325,9:[&rate=7.065785263698669E-4]5.0927740163070325):[&rate=9.087786864895487E-5]8.905554843246435,(1:[&rate=8.555167786050988E-4]13.370713151836334,((((2:[&rate=2.3807420787689803E-4]4.355913621022621,5:[&rate=6.054610521950721E-4]4.355913621022621):[&rate=2.762567689234779E-4]2.318436820734333,3:[&rate=4.638892626685099E-4]6.674350441756954):[&rate=2.0143883360638625E-4]1.2801779501324253,4:[&rate=2.762567689234779E-4]7.954528391889379):[&rate=2.0143883360638625E-4]4.322711290767526,(6:[&rate=7.065785263698669E-4]0.2444420308793032,7:[&rate=2.0143883360638625E-4]0.2444420308793032):[&rate=5.277469485407204E-4]12.032797651777601):[&rate=4.485537787412298E-5]1.093473469179429):[&rate=3.6068258445050793E-4]0.6276157077171334);
tree STATE_18588000 [&lnP=-6656.94398711314,posterior=-6656.94398711314] = [&R] (((((2:[&rate=3.232682441202996E-4]2.9628449103957206,5:[&rate=4.084004569048028E-4]2.9628449103957206):[&rate=2.5085398082543735E-4]4.030281695351174,3:[&rate=4.084004569048028E-4]6.993126605746895):[&rate=6.315706339925611E-4]1.1682962191341666,4:[&rate=2.5085398082543735E-4]8.161422824881061):[&rate=2.5085398082543735E-4]4.89965890236418,(6:[&rate=5.44718998473267E-5]0.39911392708992643,7:[&rate=0.0012456976051635456]0.39911392708992643):[&rate=4.084004569048028E-4]12.661967800155315):[&rate=1.3616883304831567E-4]4.898589042931867,((8:[&rate=6.315706339925611E-4]6.901278980858255,1:[&rate=0.0016642313437380736]6.901278980858255):[&rate=9.149059097823706E-5]2.672994570196,9:[&rate=2.5085398082543735E-4]9.574273551054254):[&rate=9.149059097823706E-5]8.385397219122854);
tree STATE_18590000 [&lnP=-6656.913898530629,posterior=-6656.913898530629] = [&R] ((8:[&rate=5.817665756981697E-4]4.9675907965350135,9:[&rate=7.023590367212962E-4]4.9675907965350135):[&rate=4.738759582151942E-5]13.89069301191801,(((((2:[&rate=1.4164086791904423E-4]3.9658567112478007,5:[&rate=8.840405972691817E-4]3.9658567112478007):[&rate=4.910297070817375E-4]3.171636563231713,3:[&rate=2.57140470121746E-4]7.137493274479514):[&rate=4.910297070817375E-4]2.8009874863390216,4:[&rate=1.4164086791904423E-4]9.938480760818535):[&rate=8.840405972691817E-4]3.7208251423495717,(6:[&rate=3.038653481474268E-4]0.9212789863529905,7:[&rate=1.7233850145209068E-5]0.9212789863529905):[&rate=4.1803278904037485E-4]12.738026916815116):[&rate=1.4164086791904423E-4]2.576483647702066,1:[&rate=7.023590367212962E-4]16.235789550870173):[&rate=5.817665756981697E-4]2.6224942575828507);
tree STATE_18592000 [&lnP=-6661.887786798629,posterior=-6661.887786798629] = [&R] (((8:[&rate=6.622868911766955E-4]6.4044237578650565,9:[&rate=7.941040461418427E-4]6.4044237578650565):[&rate=3.031479547780362E-4]4.655688992614416,1:[&rate=6.622868911766955E-4]11.060112750479473):[&rate=1.7216500449469943E-4]6.946538145897311,((((2:[&rate=1.7216500449469943E-4]4.937690481429804,5:[&rate=9.917969311468715E-4]4.937690481429804):[&rate=9.917969311468715E-4]1.0882143670991855,3:[&rate=5.6267442553374E-4]6.02590484852899):[&rate=9.917969311468715E-4]1.7972142412697902,4:[&rate=3.031479547780362E-4]7.82311908979878):[&rate=9.748443034915294E-5]9.857996751854344,(6:[&rate=4.1434300048878616E-4]0.6022682374331852,7:[&rate=3.554397154967788E-4]0.6022682374331852):[&rate=4.1434300048878616E-4]17.078847604219938):[&rate=9.748443034915294E-5]0.32553505472365885);
tree STATE_18594000 [&lnP=-6654.178218914801,posterior=-6654.178218914801] = [&R] (((((2:[&rate=4.057733599675512E-4]5.03172019893504,5:[&rate=6.927342437786658E-4]5.03172019893504):[&rate=4.057733599675512E-4]2.3277982042455276,3:[&rate=4.057733599675512E-4]7.359518403180568):[&rate=3.44433138387618E-4]2.706745161133126,4:[&rate=2.916479977991792E-4]10.066263564313694):[&rate=2.916479977991792E-4]4.527129197069005,(6:[&rate=0.0012722686536197445]0.16317807801373174,7:[&rate=8.77293145527824E-4]0.16317807801373174):[&rate=5.706732744891656E-4]14.430214683368966):[&rate=9.988953235120213E-5]3.2525643208679043,((8:[&rate=0.0012722686536197445]4.002225536331557,9:[&rate=6.927342437786658E-4]4.002225536331557):[&rate=4.791475406531992E-4]6.267471229903765,1:[&rate=8.77293145527824E-4]10.269696766235322):[&rate=9.988953235120213E-5]7.576260316015281);
tree STATE_18596000 [&lnP=-6662.546264142417,posterior=-6662.546264142417] = [&R] (((9:[&rate=3.181623537564343E-4]8.312933345787481,8:[&rate=1.923779630248783E-4]8.312933345787481):[&rate=4.8356844187223214E-4]7.9277665081291495,((((2:[&rate=3.181623537564343E-4]3.202181919993658,5:[&rate=7.632748744730668E-4]3.202181919993658):[&rate=6.459758112834676E-4]2.502845307010696,3:[&rate=4.8356844187223214E-4]5.705027227004354):[&rate=4.214895854405647E-4]3.550520553616227,4:[&rate=3.670407209010519E-4]9.255547780620581):[&rate=9.374880283645621E-4]2.713659598175189,(6:[&rate=7.632748744730668E-4]0.272452376665267,7:[&rate=9.374880283645621E-4]0.272452376665267):[&rate=6.459758112834676E-4]11.696755002130503):[&rate=5.565177006960076E-4]4.27149247512086):[&rate=3.4842685441864844E-5]1.3909820166517157,1:[&rate=6.459758112834676E-4]17.631681870568347);
tree STATE_18598000 [&lnP=-6653.830862965817,posterior=-6653.830862965817] = [&R] (((8:[&rate=3.6602100014850714E-4]4.813776512494265,9:[&rate=2.4179016890901416E-4]4.813776512494265):[&rate=1.4894049108004175E-4]5.163979724003642,1:[&rate=8.371131499703565E-4]9.977756236497907):[&rate=2.99052393293822E-4]6.169107029432229,((((2:[&rate=1.922097959487729E-4]4.463607600033387,5:[&rate=0.0010986249270596936]4.463607600033387):[&rate=0.0010986249270596936]1.3504229481289478,3:[&rate=6.677832970698215E-4]5.814030548162335):[&rate=2.99052393293822E-4]1.586195807835031,4:[&rate=2.99052393293822E-4]7.400226355997366):[&rate=3.6602100014850714E-4]5.600029252242069,(6:[&rate=2.4179016890901416E-4]0.06820645940236403,7:[&rate=3.6602100014850714E-4]0.06820645940236403):[&rate=4.4579553249803056E-4]12.932049148837072):[&rate=7.791041337256704E-5]3.1466076576907014);
tree STATE_18600000 [&lnP=-6663.170770349112,posterior=-6663.170770349112] = [&R] (1:[&rate=3.3131737208795634E-4]19.841973316830874,((8:[&rate=6.272578455147995E-4]11.944219301495641,9:[&rate=9.161150432137677E-5]11.944219301495641):[&rate=0.0010582647537881948]1.8426762204934182,((((2:[&rate=6.22748259979579E-5]3.739651671335335,5:[&rate=0.0016395227257728915]3.739651671335335):[&rate=3.3131737208795634E-4]1.15294759937212,3:[&rate=6.272578455147995E-4]4.892599270707455):[&rate=3.3131737208795634E-4]3.425328649272041,4:[&rate=2.6693257797627567E-4]8.317927919979496):[&rate=0.0016395227257728915]1.010931648394017,(6:[&rate=3.696398858993515E-6]1.1485626648484133,7:[&rate=1.7869316593299497E-5]1.1485626648484133):[&rate=7.958392402221522E-4]8.1802969035251):[&rate=2.1249289536143516E-4]4.458035953615546):[&rate=3.3131737208795634E-4]6.055077794841814);
tree STATE_18602000 [&lnP=-6661.049233765065,posterior=-6661.049233765065] = [&R] (((8:[&rate=0.002279587090991798]0.6379818756606103,9:[&rate=0.002279587090991798]0.6379818756606103):[&rate=1.416607019836545E-4]13.38926119254427,((((2:[&rate=0.0013823643544354405]2.0781858259181556,5:[&rate=0.002279587090991798]2.0781858259181556):[&rate=7.462444655286908E-4]3.1646563507151706,3:[&rate=5.73514575192475E-4]5.242842176633326):[&rate=4.433549894082563E-4]1.2659223482461188,4:[&rate=3.4161922039274695E-4]6.508764524879445):[&rate=1.416607019836545E-4]4.646935439421072,(6:[&rate=7.0569599797992604E-6]0.23560070476863865,7:[&rate=6.491076665193355E-5]0.23560070476863865):[&rate=7.462444655286908E-4]10.920099259531879):[&rate=5.73514575192475E-4]2.8715431039043633):[&rate=7.0569599797992604E-6]1.3286132208762407,1:[&rate=5.73514575192475E-4]15.355856289081121);
tree STATE_18604000 [&lnP=-6657.143951025018,posterior=-6657.143951025018] = [&R] (((8:[&rate=0.0034164126798381655]1.1979787079424116,9:[&rate=0.0019214164234769636]1.1979787079424116):[&rate=1.667742458975347E-4]16.008749206789105,((((2:[&rate=2.4381810427800743E-4]2.050896165904086,5:[&rate=0.0019214164234769636]2.050896165904086):[&rate=0.001295238415075564]1.5246938743545413,3:[&rate=0.001295238415075564]3.575590040258627):[&rate=2.4381810427800743E-4]3.3253588322360623,4:[&rate=1.667742458975347E-4]6.9009488724946895):[&rate=2.4381810427800743E-4]7.900893631650172,(6:[&rate=6.652829907986923E-4]0.386742612968463,7:[&rate=1.7515451476290878E-6]0.386742612968463):[&rate=4.8207128340471537E-4]14.415099891176398):[&rate=1.7515451476290878E-6]2.4048854105866546):[&rate=3.807947213424164E-5]0.745612119891014,1:[&rate=6.652829907986923E-4]17.95234003462253);
tree STATE_18606000 [&lnP=-6660.846379867929,posterior=-6660.846379867929] = [&R] ((8:[&rate=1.984105487332336E-4]8.254306332389826,9:[&rate=1.984105487332336E-4]8.254306332389826):[&rate=2.4610201289524128E-5]10.398279520583491,(1:[&rate=9.036997355027532E-4]12.586427056317294,((((2:[&rate=4.248374110578124E-4]3.0597133498283293,5:[&rate=0.0012399789434718387]3.0597133498283293):[&rate=4.248374110578124E-4]4.680538415153149,3:[&rate=5.403201567509709E-4]7.740251764981478):[&rate=5.403201567509709E-4]1.5721787445317368,4:[&rate=1.984105487332336E-4]9.312430509513215):[&rate=0.0012399789434718387]1.9002536150493992,(6:[&rate=4.551329571874499E-5]1.1094171599101001,7:[&rate=9.80533557307928E-6]1.1094171599101001):[&rate=3.3338936988917876E-4]10.103266964652514):[&rate=7.268657162714842E-5]1.3737429317546805):[&rate=1.984105487332336E-4]6.066158796656023);
tree STATE_18608000 [&lnP=-6654.452618961568,posterior=-6654.452618961568] = [&R] (1:[&rate=4.161268734578677E-4]21.830782262285844,((9:[&rate=2.5993824775591374E-4]10.741564368144626,((((2:[&rate=3.2773559061005506E-4]5.36229817380942,5:[&rate=7.331984598475274E-4]5.36229817380942):[&rate=5.391084440071579E-4]1.1572912287979342,3:[&rate=3.2773559061005506E-4]6.519589402607354):[&rate=2.5993824775591374E-4]2.545312348286255,4:[&rate=2.0589683329476794E-4]9.06490175089361):[&rate=5.391084440071579E-4]1.4198899100914382,(6:[&rate=4.811392576612859E-5]0.44653579976699254,7:[&rate=1.1394265533543562E-6]0.44653579976699254):[&rate=7.331984598475274E-4]10.038255861218055):[&rate=2.5993824775591374E-4]0.2567727071595787):[&rate=4.811392576612859E-5]2.8350736536743693,8:[&rate=3.2773559061005506E-4]13.576638021818995):[&rate=5.391084440071579E-4]8.254144240466848);
tree STATE_18610000 [&lnP=-6663.900834486576,posterior=-6663.900834486576] = [&R] ((9:[&rate=1.4122141305220683E-4]8.810025712129018,(1:[&rate=0.0011352349390803612]6.337222531697582,8:[&rate=6.910529154338952E-4]6.337222531697582):[&rate=8.938239139451544E-5]2.4728031804314368):[&rate=1.4122141305220683E-4]8.523649187040146,((((2:[&rate=5.943242836340538E-4]2.0264070215441796,5:[&rate=6.910529154338952E-4]2.0264070215441796):[&rate=5.102918298238785E-4]3.034178315202361,3:[&rate=6.910529154338952E-4]5.0605853367465405):[&rate=9.476071570769025E-4]1.2053881236306152,4:[&rate=3.681249384474834E-4]6.265973460377156):[&rate=5.943242836340538E-4]3.2248245203562806,(6:[&rate=1.9374156191537422E-4]0.3291190882483925,7:[&rate=6.910529154338952E-4]0.3291190882483925):[&rate=6.910529154338952E-4]9.161678892485044):[&rate=3.5055623834506854E-5]7.842876918435728);
tree STATE_18612000 [&lnP=-6659.474579684269,posterior=-6659.474579684269] = [&R] (((9:[&rate=1.86302476057841E-4]11.3087832902158,1:[&rate=6.919542442536242E-4]11.3087832902158):[&rate=2.4307765900717865E-4]0.036435967543754444,8:[&rate=1.4024076017273745E-4]11.345219257759554):[&rate=7.23132482515647E-5]7.887163822061767,((((2:[&rate=6.919542442536242E-4]1.3769421889571545,5:[&rate=0.0015759041571175509]1.3769421889571545):[&rate=1.86302476057841E-4]5.087146166626754,3:[&rate=5.235646485782986E-4]6.464088355583908):[&rate=2.4307765900717865E-4]5.096116624616617,4:[&rate=1.86302476057841E-4]11.560204980200526):[&rate=3.138882809556823E-4]5.07042049643306,(6:[&rate=5.536116819482172E-6]2.8059942614075246,7:[&rate=1.0273164290514022E-4]2.8059942614075246):[&rate=4.04157481763703E-4]13.824631215226061):[&rate=4.04157481763703E-4]2.6017576031877354);
tree STATE_18614000 [&lnP=-6659.3187616586065,posterior=-6659.3187616586065] = [&R] (9:[&rate=1.7960135430461718E-4]19.086248718582826,(8:[&rate=1.7960135430461718E-4]18.929265085625502,(((((2:[&rate=1.7960135430461718E-4]5.966241210989904,5:[&rate=5.881184939048503E-4]5.966241210989904):[&rate=0.0010656281260921906]1.0902692757578123,3:[&rate=4.108177150861495E-4]7.056510486747716):[&rate=1.7960135430461718E-4]3.9538821068134533,4:[&rate=2.1475202573818482E-4]11.01039259356117):[&rate=0.0010656281260921906]1.5742579655333788,(6:[&rate=2.9825041509551207E-4]0.40797562987573144,7:[&rate=1.1806327836158682E-4]0.40797562987573144):[&rate=5.881184939048503E-4]12.176674929218818):[&rate=1.424468254735866E-5]3.9110259238099125,1:[&rate=5.881184939048503E-4]16.49567648290446):[&rate=9.050275160369414E-5]2.4335886027210414):[&rate=1.424468254735866E-5]0.1569836329573242);
tree STATE_18616000 [&lnP=-6666.1800663708955,posterior=-6666.1800663708955] = [&R] (9:[&rate=1.3634379040766015E-4]16.518389916834074,((8:[&rate=7.459822719401114E-4]14.49848329306438,((((2:[&rate=7.459822719401114E-4]1.7983606664602545,5:[&rate=0.001835467390022539]1.7983606664602545):[&rate=7.459822719401114E-4]1.7666388338749013,3:[&rate=5.535930084506676E-4]3.564999500335156):[&rate=3.533834955934777E-5]5.67928048904287,4:[&rate=2.3611019998461726E-4]9.244279989378025):[&rate=6.41714107466352E-4]1.4153170212675086,(6:[&rate=4.768689706047678E-4]0.45003317310466756,7:[&rate=2.894942651326255E-4]0.45003317310466756):[&rate=6.41714107466352E-4]10.209563837540866):[&rate=5.535930084506676E-4]3.838886282418846):[&rate=7.459822719401114E-4]1.5900911359312122,1:[&rate=4.08545451269613E-4]16.088574428995592):[&rate=0.001835467390022539]0.4298154878384821);
tree STATE_18618000 [&lnP=-6667.268553342627,posterior=-6667.268553342627] = [&R] (9:[&rate=4.839700648648214E-5]21.8254626972531,(1:[&rate=0.0013460328996179592]13.520255586448176,((((3:[&rate=7.405913002704661E-4]5.0597063615944595,(2:[&rate=2.685401796011566E-4]2.132528804150031,5:[&rate=7.405913002704661E-4]2.132528804150031):[&rate=6.124730060390323E-4]2.9271775574444283):[&rate=1.8397227236114822E-4]2.706494296442946,4:[&rate=3.179115125355819E-4]7.7662006580374054):[&rate=1.4687346893649142E-4]2.2106413230289093,(6:[&rate=1.4687346893649142E-4]2.293112749372733,7:[&rate=4.839700648648214E-5]2.293112749372733):[&rate=0.0013460328996179592]7.683729231693581):[&rate=5.161687391252845E-4]0.8633408651346492,8:[&rate=4.3877108743004E-4]10.840182846200964):[&rate=7.968916211868412E-5]2.680072740247212):[&rate=7.968916211868412E-5]8.305207110804925);
tree STATE_18620000 [&lnP=-6660.492497769329,posterior=-6660.492497769329] = [&R] ((9:[&rate=3.865236331407676E-4]12.23214629930074,(8:[&rate=2.6614449161435416E-4]6.3198501654241905,1:[&rate=0.0015734057324026326]6.3198501654241905):[&rate=6.547339199084822E-5]5.91229613387655):[&rate=9.774310205464452E-5]3.739724402165434,((((2:[&rate=4.622254616982424E-4]1.8078906039679599,5:[&rate=0.0015734057324026326]1.8078906039679599):[&rate=0.0010607558587137245]1.7028385513550186,3:[&rate=0.0010607558587137245]3.5107291553229785):[&rate=1.3340309377320777E-4]6.758377949034669,4:[&rate=2.1683246921603967E-4]10.269107104357648):[&rate=3.220937603866806E-4]4.089244973035653,(6:[&rate=3.637964136192079E-5]0.8362031148939448,7:[&rate=6.547339199084822E-5]0.8362031148939448):[&rate=5.537014004374695E-4]13.522148962499356):[&rate=6.689048350336662E-4]1.6135186240728743);
tree STATE_18622000 [&lnP=-6655.763618889214,posterior=-6655.763618889214] = [&R] (((((2:[&rate=9.520352783421657E-4]2.123439814743154,5:[&rate=0.0019499858424416225]2.123439814743154):[&rate=9.520352783421657E-4]1.1009466127637229,3:[&rate=0.0011748195116354785]3.224386427506877):[&rate=8.063122825668566E-5]5.495069074116152,4:[&rate=1.2958701965419314E-4]8.71945550162303):[&rate=0.0029871108458121623]0.7469065980308223,(6:[&rate=8.063122825668566E-5]0.875605868836002,7:[&rate=9.107615552197251E-6]0.875605868836002):[&rate=6.356536335872272E-4]8.59075623081785):[&rate=1.2958701965419314E-4]5.506271546821877,((9:[&rate=9.520352783421657E-4]1.8589861629957183,8:[&rate=9.520352783421657E-4]1.8589861629957183):[&rate=4.156090247097717E-4]4.353698462404771,1:[&rate=0.001478962107752536]6.212684625400489):[&rate=4.156090247097717E-4]8.75994902107524);
tree STATE_18624000 [&lnP=-6658.666680908162,posterior=-6658.666680908162] = [&R] ((((((2:[&rate=6.301973262104267E-4]3.094748202003279,5:[&rate=0.0012160742597587017]3.094748202003279):[&rate=4.5931887821449956E-4]3.207617765024196,3:[&rate=3.868592480465217E-4]6.302365967027475):[&rate=3.868592480465217E-4]2.8794727189208906,4:[&rate=2.588493442158294E-4]9.181838685948366):[&rate=4.5931887821449956E-4]4.084091443208171,(6:[&rate=2.0081599463268117E-4]0.48513316491264435,7:[&rate=2.588493442158294E-4]0.48513316491264435):[&rate=6.301973262104267E-4]12.780796964243892):[&rate=7.346535967495389E-4]3.213694677687684,1:[&rate=5.396200325984479E-4]16.47962480684422):[&rate=3.868592480465217E-4]6.810791902853115,(8:[&rate=1.4529392924956803E-4]16.546449902278848,9:[&rate=2.0081599463268117E-4]16.546449902278848):[&rate=1.4529392924956803E-4]6.743966807418488);
tree STATE_18626000 [&lnP=-6664.674509199639,posterior=-6664.674509199639] = [&R] (1:[&rate=3.6533689236665937E-4]13.430910966140589,((8:[&rate=5.777361280646035E-4]8.27819184850749,9:[&rate=5.777361280646035E-4]8.27819184850749):[&rate=5.777361280646035E-4]3.5549877449395986,((((2:[&rate=5.009963417842632E-4]2.9386615783597376,5:[&rate=0.0014724364409957969]2.9386615783597376):[&rate=6.631983772771504E-4]2.15667545150413,3:[&rate=5.777361280646035E-4]5.095337029863868):[&rate=3.6533689236665937E-4]1.9875986686719607,4:[&rate=2.4361505743151205E-4]7.082935698535828):[&rate=7.606127633756619E-4]2.5233374799924624,(6:[&rate=8.750583229954728E-4]0.5484392633106869,7:[&rate=5.009963417842632E-4]0.5484392633106869):[&rate=0.0011993131700862795]9.057833915217604):[&rate=0.0010153724921501625]2.2269064149187976):[&rate=0.00204397510776656]1.5977313726935005);
tree STATE_18628000 [&lnP=-6661.233362318173,posterior=-6661.233362318173] = [&R] (((((2:[&rate=2.9206189224767183E-4]4.409259642050823,5:[&rate=6.342281165405841E-4]4.409259642050823):[&rate=0.0024884589314615665]0.7960048006279932,3:[&rate=6.342281165405841E-4]5.205264442678816):[&rate=8.984387717524228E-4]1.4789278373538108,4:[&rate=4.4234552087463506E-4]6.684192280032627):[&rate=1.6906653938124724E-4]5.085708887046274,(6:[&rate=1.6906653938124724E-4]1.6946858968498955,7:[&rate=2.0569742544377513E-5]1.6946858968498955):[&rate=6.342281165405841E-4]10.075215270229005):[&rate=2.0569742544377513E-5]6.851389373978792,((8:[&rate=3.6311771288948056E-4]9.372960518270013,9:[&rate=2.9206189224767183E-4]9.372960518270013):[&rate=1.1528251072446681E-4]6.834592526269077,1:[&rate=6.342281165405841E-4]16.20755304453909):[&rate=2.0569742544377513E-5]2.4137374965186034);
tree STATE_18630000 [&lnP=-6661.409217024088,posterior=-6661.409217024088] = [&R] ((8:[&rate=1.4974479265859604E-4]15.100733641661003,(1:[&rate=0.0010663547070052179]9.681323742834778,((((2:[&rate=2.1436644891213014E-4]3.2964188593290613,5:[&rate=8.733112346352168E-4]3.2964188593290613):[&rate=4.708691741784286E-4]3.37600630289887,3:[&rate=7.157397257098834E-4]6.672425162227931):[&rate=0.002167177210332058]0.9498386687162421,4:[&rate=3.7339803522869555E-4]7.622263830944173):[&rate=0.002167177210332058]0.9240055144671997,(6:[&rate=1.4974479265859604E-4]0.5945059595505795,7:[&rate=5.836439418247558E-4]0.5945059595505795):[&rate=5.836439418247558E-4]7.951763385860794):[&rate=4.7240492938266826E-5]1.1350543974234046):[&rate=2.885142885579207E-4]5.419409898826226):[&rate=9.40116075262109E-5]1.2592978932275702,9:[&rate=1.4974479265859604E-4]16.360031534888574);
tree STATE_18632000 [&lnP=-6662.626677794624,posterior=-6662.626677794624] = [&R] ((9:[&rate=3.520684101115395E-4]8.903942056554495,(1:[&rate=7.924954909705839E-4]8.72318474212546,8:[&rate=1.8225497922073184E-4]8.72318474212546):[&rate=1.4179083130497327E-4]0.18075731442903553):[&rate=1.8225497922073184E-4]7.047514773908718,((((2:[&rate=1.8225497922073184E-4]5.047109236500385,5:[&rate=7.924954909705839E-4]5.047109236500385):[&rate=6.780081745360181E-4]2.8229514297266105,3:[&rate=4.01491171616581E-4]7.870060666226996):[&rate=3.064454083526882E-4]2.669099114656321,4:[&rate=1.4179083130497327E-4]10.539159780883317):[&rate=7.924954909705839E-4]2.721029712111619,(6:[&rate=2.635485133018062E-4]0.3643259329905431,7:[&rate=9.613055427859033E-4]0.3643259329905431):[&rate=4.561153974397231E-4]12.895863560004393):[&rate=7.924954909705839E-4]2.691267337468277);
tree STATE_18634000 [&lnP=-6666.976190673391,posterior=-6666.976190673391] = [&R] ((8:[&rate=7.261914583045116E-4]9.227713612524095,(9:[&rate=4.309541092174343E-4]7.874149994662177,1:[&rate=0.0020033925450495785]7.874149994662177):[&rate=1.706474579794604E-5]1.3535636178619184):[&rate=9.435478475725446E-5]7.62416795452274,((((2:[&rate=8.718326248750955E-4]3.3015895946743674,5:[&rate=0.0013639256118259777]3.3015895946743674):[&rate=1.8551243412172748E-4]1.684966447333256,3:[&rate=6.100583754482746E-4]4.986556042007623):[&rate=2.3753506266190822E-4]2.6028323452366893,4:[&rate=5.135199936568531E-4]7.589388387244313):[&rate=7.261914583045116E-4]6.897425791842339,(6:[&rate=4.309541092174343E-4]2.104339728867219,7:[&rate=1.8551243412172748E-4]2.104339728867219):[&rate=4.309541092174343E-4]12.382474450219433):[&rate=2.949302000185423E-4]2.365067387960183);
tree STATE_18636000 [&lnP=-6656.253482759252,posterior=-6656.253482759252] = [&R] ((((((2:[&rate=1.4155710865983306E-4]5.413023335802958,5:[&rate=4.347990902065571E-4]5.413023335802958):[&rate=7.247364751353136E-4]1.2249776384821995,3:[&rate=2.478238313930945E-4]6.638000974285157):[&rate=2.820956585185792E-4]2.9718092811926784,4:[&rate=1.6514907907210237E-4]9.609810255477836):[&rate=2.478238313930945E-4]4.922299892279707,(6:[&rate=7.247364751353136E-4]0.0029174897310255857,7:[&rate=7.247364751353136E-4]0.0029174897310255857):[&rate=4.347990902065571E-4]14.529192658026517):[&rate=2.175968132916825E-4]0.04206129439855211,(9:[&rate=2.175968132916825E-4]11.122715446325525,8:[&rate=4.347990902065571E-4]11.122715446325525):[&rate=2.478238313930945E-4]3.4514559958305693):[&rate=5.192886064905373E-5]2.726348530852098,1:[&rate=5.289765124675809E-4]17.300519973008193);
tree STATE_18638000 [&lnP=-6659.187297685084,posterior=-6659.187297685084] = [&R] ((1:[&rate=6.779544188177826E-4]14.137854219611706,((((2:[&rate=1.860493682744906E-4]3.718375115042099,5:[&rate=6.779544188177826E-4]3.718375115042099):[&rate=3.0777888623563873E-4]4.288112003009463,3:[&rate=4.8308031883290896E-4]8.006487118051561):[&rate=4.8308031883290896E-4]2.251079536914494,4:[&rate=4.1511359613872405E-4]10.257566654966055):[&rate=3.0777888623563873E-4]3.861607973044311,(6:[&rate=8.439743755998054E-4]0.028404848116992135,7:[&rate=8.439743755998054E-4]0.028404848116992135):[&rate=5.670447095458375E-4]14.090769779893375):[&rate=5.553021482912751E-5]0.01867959160133914):[&rate=4.8308031883290896E-4]2.7362882848948527,(9:[&rate=3.5771464257750897E-4]8.173120161612953,8:[&rate=2.230952149705617E-4]8.173120161612953):[&rate=1.1865312830123539E-4]8.701022342893605);
tree STATE_18640000 [&lnP=-6655.98745128796,posterior=-6655.98745128796] = [&R] ((8:[&rate=2.739637150163751E-4]10.490226052029453,9:[&rate=2.739637150163751E-4]10.490226052029453):[&rate=6.489956721169529E-4]2.734643133196869,(1:[&rate=7.905234329304135E-4]12.218356723107947,((((2:[&rate=1.0897117705531283E-4]4.500790844037345,5:[&rate=5.431043113541624E-4]4.500790844037345):[&rate=4.584022238575157E-4]2.8323161425394128,3:[&rate=2.739637150163751E-4]7.333106986576758):[&rate=7.905234329304135E-4]1.5345801397319567,4:[&rate=3.2711996160684744E-4]8.867687126308715):[&rate=3.877577280694386E-4]1.6948157856871227,(6:[&rate=5.431043113541624E-4]0.14516845806068868,7:[&rate=3.877577280694386E-4]0.14516845806068868):[&rate=5.431043113541624E-4]10.41733445393515):[&rate=2.739637150163751E-4]1.6558538111121095):[&rate=4.584022238575157E-4]1.0065124621183745);
tree STATE_18642000 [&lnP=-6659.679412393614,posterior=-6659.679412393614] = [&R] (((8:[&rate=5.267793354319027E-4]3.894235765872114,9:[&rate=3.7273601571639593E-4]3.894235765872114):[&rate=3.0022513091898935E-4]7.654574872711324,((((2:[&rate=4.477305386297281E-4]4.203576544515603,5:[&rate=7.040184255773788E-4]4.203576544515603):[&rate=0.0014504061871616312]1.0828531392016663,3:[&rate=8.068898063864384E-4]5.2864296837172695):[&rate=0.0010614975189164862]1.8372600682998144,4:[&rate=3.0022513091898935E-4]7.123689752017084):[&rate=3.7273601571639593E-4]4.404331279260218,(6:[&rate=7.040184255773788E-4]0.2668662134986091,7:[&rate=6.978962724817402E-5]0.2668662134986091):[&rate=5.267793354319027E-4]11.261154817778692):[&rate=0.002461095319749206]0.02078960730613666):[&rate=6.978962724817402E-5]3.1737362846305253,1:[&rate=6.115400089304831E-4]14.722546923213963);
tree STATE_18644000 [&lnP=-6660.361292025328,posterior=-6660.361292025328] = [&R] (((8:[&rate=0.0011667206529067733]4.322479593645656,9:[&rate=4.891085225460106E-4]4.322479593645656):[&rate=1.9275389532448202E-4]8.707320583125057,((((2:[&rate=4.891085225460106E-4]3.109912662667823,5:[&rate=8.219619330413137E-4]3.109912662667823):[&rate=4.891085225460106E-4]3.788541620077575,3:[&rate=6.943527692932284E-4]6.898454282745398):[&rate=4.891085225460106E-4]3.1432811201410757,4:[&rate=5.849274671094899E-4]10.041735402886474):[&rate=6.943527692932284E-4]2.061812731730596,(6:[&rate=1.9275389532448202E-4]0.6011764171283793,7:[&rate=6.943527692932284E-4]0.6011764171283793):[&rate=5.849274671094899E-4]11.50237171748869):[&rate=3.2700965196686755E-4]0.926252042153644):[&rate=0.0011667206529067733]2.9493370118596864,1:[&rate=5.849274671094899E-4]15.9791371886304);
tree STATE_18646000 [&lnP=-6662.832045176039,posterior=-6662.832045176039] = [&R] ((1:[&rate=6.512883459893641E-4]14.699759460268814,(9:[&rate=1.4632892334580074E-4]5.906688747029251,8:[&rate=5.746383849943508E-4]5.906688747029251):[&rate=3.8038013149383393E-4]8.793070713239562):[&rate=0.0018429718964954312]1.1730376501967097,((((2:[&rate=7.269731279487206E-5]4.666169827045816,5:[&rate=9.616471096463502E-4]4.666169827045816):[&rate=6.512883459893641E-4]2.865631598610512,3:[&rate=3.8038013149383393E-4]7.531801425656328):[&rate=9.616471096463502E-4]1.4890588317350044,4:[&rate=2.651875502589605E-4]9.020860257391332):[&rate=6.512883459893641E-4]3.744352591924473,(6:[&rate=4.4092009117852634E-4]0.18486801430521435,7:[&rate=3.222441533014812E-4]0.18486801430521435):[&rate=3.222441533014812E-4]12.58034483501059):[&rate=0.0011213329496812634]3.107584261149718);
tree STATE_18648000 [&lnP=-6661.43125483366,posterior=-6661.43125483366] = [&R] (8:[&rate=4.3999098861489185E-4]12.899785897439395,(((4:[&rate=1.1690593321661634E-4]10.451816198827284,(3:[&rate=6.770311576088167E-4]4.359423225526058,(2:[&rate=2.786496392210955E-4]2.8017774961483535,5:[&rate=0.001442697364393239]2.8017774961483535):[&rate=0.001442697364393239]1.5576457293777044):[&rate=7.839025811465184E-5]6.0923929733012265):[&rate=0.002251303333955512]1.002098554107759,(6:[&rate=3.5237536295604704E-4]0.2453200204780997,7:[&rate=8.461623334125215E-4]0.2453200204780997):[&rate=5.458465665900272E-4]11.208594732456943):[&rate=4.160102722263225E-6]1.1096030729777357,(9:[&rate=2.786496392210955E-4]6.999548349573025,1:[&rate=0.001442697364393239]6.999548349573025):[&rate=7.839025811465184E-5]5.5639694763397545):[&rate=1.6250051039092673E-4]0.3362680715266162);
tree STATE_18650000 [&lnP=-6663.883777714898,posterior=-6663.883777714898] = [&R] (((4:[&rate=2.0856693802796754E-4]3.9143616378736197,(3:[&rate=0.0027381110141079246]1.6714888476106706,(2:[&rate=2.8383474027475014E-4]0.5602873034887359,5:[&rate=0.0027381110141079246]0.5602873034887359):[&rate=0.0016337733138019497]1.1112015441219347):[&rate=6.528093474928838E-4]2.242872790262949):[&rate=2.0856693802796754E-4]7.413287748143823,(6:[&rate=1.7800365801098277E-5]2.44655463271032,7:[&rate=5.573910251457844E-7]2.44655463271032):[&rate=8.600845594072718E-4]8.881094753307123):[&rate=4.980500428226966E-4]1.6103797058661549,(1:[&rate=0.0011557498449675189]7.832219411793058,(8:[&rate=3.7832460064371085E-4]4.505651532650426,9:[&rate=3.7832460064371085E-4]4.505651532650426):[&rate=1.7800365801098277E-5]3.3265678791426314):[&rate=5.573910251457844E-7]5.10580968009054);
tree STATE_18652000 [&lnP=-6664.461263455227,posterior=-6664.461263455227] = [&R] (((4:[&rate=2.776438325943814E-4]8.823565549062373,(3:[&rate=3.3365120461291404E-4]7.583451648047907,(2:[&rate=2.280003923072798E-4]4.962684031472548,5:[&rate=6.765916699604028E-4]4.962684031472548):[&rate=3.978291522905176E-4]2.6207676165753586):[&rate=3.3365120461291404E-4]1.2401139010144657):[&rate=1.8346358136703855E-4]3.547054583974589,(6:[&rate=5.632468204177341E-4]0.08626394352958539,7:[&rate=4.7290087273802497E-4]0.08626394352958539):[&rate=8.286039116278472E-4]12.284356189507376):[&rate=3.3365120461291404E-4]1.4049245942108453,((8:[&rate=6.765916699604028E-4]8.308989802370316,9:[&rate=3.3365120461291404E-4]8.308989802370316):[&rate=7.256414300251457E-5]0.5952497881080454,1:[&rate=0.001558067217040038]8.904239590478362):[&rate=4.1500767431148604E-5]4.871305136769445);
tree STATE_18654000 [&lnP=-6660.967455505876,posterior=-6660.967455505876] = [&R] (((4:[&rate=3.060541725258275E-4]7.3764105487474305,(3:[&rate=6.862939274950716E-4]6.590516060453356,(2:[&rate=6.263251143765196E-5]3.362811522681173,5:[&rate=8.429598378556644E-4]3.362811522681173):[&rate=2.4347151119461885E-4]3.2277045377721834):[&rate=0.0013853684860303185]0.7858944882940744):[&rate=3.060541725258275E-4]5.080686376248129,(6:[&rate=1.8882096255022927E-4]1.2574712095633023,7:[&rate=5.632989879942445E-4]1.2574712095633023):[&rate=3.7829506031973495E-4]11.199625715432257):[&rate=3.7829506031973495E-4]7.876320726906966,(1:[&rate=6.862939274950716E-4]10.60635572120647,(8:[&rate=3.060541725258275E-4]7.846082027484938,9:[&rate=1.8882096255022927E-4]7.846082027484938):[&rate=0.0013853684860303185]2.7602736937215315):[&rate=3.185083942806951E-5]9.727061930696056);
tree STATE_18656000 [&lnP=-6655.926607071917,posterior=-6655.926607071917] = [&R] (1:[&rate=2.647384179981073E-4]17.366508509779496,(((4:[&rate=2.647384179981073E-4]6.530875548942821,(3:[&rate=3.2899823791629045E-4]5.56528574781522,(2:[&rate=3.2899823791629045E-4]2.949084054309308,5:[&rate=0.001078079757134488]2.949084054309308):[&rate=2.647384179981073E-4]2.6162016935059116):[&rate=0.0014016409351685715]0.9655898011276012):[&rate=2.0806889134046373E-4]6.106042044983522,(6:[&rate=3.9052471479168815E-5]0.5262546884824607,7:[&rate=4.8793536606266054E-4]0.5262546884824607):[&rate=7.117775572020346E-4]12.110662905443883):[&rate=1.1312963300951761E-4]0.5951053752000384,(8:[&rate=4.8793536606266054E-4]7.472677264259196,9:[&rate=4.8793536606266054E-4]7.472677264259196):[&rate=5.889447960459612E-4]5.759345704867186):[&rate=0.001078079757134488]4.134485540653115);
tree STATE_18658000 [&lnP=-6664.350248009159,posterior=-6664.350248009159] = [&R] (1:[&rate=7.063485591534764E-4]19.402436019197733,(((4:[&rate=2.217523077408524E-4]7.1297096734024334,(3:[&rate=8.122772479765977E-4]6.908573667639654,(2:[&rate=7.063485591534764E-4]2.362776733490382,5:[&rate=0.0012498592334249667]2.362776733490382):[&rate=2.940802819350012E-4]4.545796934149273):[&rate=7.063485591534764E-4]0.22113600576277914):[&rate=2.217523077408524E-4]7.6299463315107845,(6:[&rate=6.49625463964252E-5]0.5406090692687883,7:[&rate=7.063485591534764E-4]0.5406090692687883):[&rate=3.675111768937949E-4]14.21904693564443):[&rate=7.063485591534764E-4]0.09935920613327553,(8:[&rate=2.940802819350012E-4]7.0837796817458045,9:[&rate=2.940802819350012E-4]7.0837796817458045):[&rate=2.940802819350012E-4]7.775235529300689):[&rate=6.49625463964252E-5]4.5434208081512395);
tree STATE_18660000 [&lnP=-6672.9874117050085,posterior=-6672.9874117050085] = [&R] (((9:[&rate=2.115693792317246E-4]4.64696294082721,8:[&rate=8.79828095541387E-4]4.64696294082721):[&rate=2.115693792317246E-4]11.07446901386581,((4:[&rate=3.441342616088889E-4]4.891484187466915,(3:[&rate=0.001686620818339848]3.5894985711416103,(2:[&rate=4.225182016453076E-4]3.053612894447607,5:[&rate=4.225182016453076E-4]3.053612894447607):[&rate=0.002502535319082578]0.5358856766940034):[&rate=5.114706362003154E-4]1.3019856163253047):[&rate=5.75675882105567E-5]7.514782977765101,(6:[&rate=1.0371464886892965E-4]0.5836504464725055,7:[&rate=5.75675882105567E-5]0.5836504464725055):[&rate=5.114706362003154E-4]11.82261671875951):[&rate=1.6878558303434794E-5]3.3151647894610043):[&rate=1.6878558303434794E-5]6.233809872234481,1:[&rate=4.225182016453076E-4]21.9552418269275);
tree STATE_18662000 [&lnP=-6664.45985804072,posterior=-6664.45985804072] = [&R] (((9:[&rate=0.0017900456811467313]2.206590516766173,8:[&rate=0.0017900456811467313]2.206590516766173):[&rate=2.9476745960295094E-4]7.219033437370188,1:[&rate=0.0014855460816763837]9.425623954136361):[&rate=2.8683385870977006E-5]2.060954680987047,((4:[&rate=2.9476745960295094E-4]6.183975696714746,(3:[&rate=0.001022020037974304]3.0326273925709124,(2:[&rate=0.001022020037974304]1.6790918271706248,5:[&rate=6.774397200092994E-4]1.6790918271706248):[&rate=0.0014855460816763837]1.3535355654002876):[&rate=1.9363313234187042E-4]3.1513483041438333):[&rate=0.001022020037974304]0.7125401167095804,(6:[&rate=2.8683385870977006E-5]4.264146291053177,7:[&rate=2.8683385870977006E-5]4.264146291053177):[&rate=0.002695289215638083]2.6323695223711487):[&rate=1.9363313234187042E-4]4.590062821699082);
tree STATE_18664000 [&lnP=-6661.1646582626645,posterior=-6661.1646582626645] = [&R] (((9:[&rate=3.85826042263808E-4]2.5291012793406966,8:[&rate=7.825147881882246E-4]2.5291012793406966):[&rate=5.772259307998221E-5]16.35648970818765,((4:[&rate=3.16864371620307E-4]10.216670679288152,(3:[&rate=7.825147881882246E-4]5.898784440588701,(2:[&rate=1.9895209005595669E-4]3.1922757662724606,5:[&rate=0.0011510400115851962]3.1922757662724606):[&rate=5.527662377302057E-4]2.70650867431624):[&rate=5.527662377302057E-4]4.317886238699451):[&rate=5.527662377302057E-4]6.081833268135876,(6:[&rate=1.8098477626274894E-5]2.354368762854881,7:[&rate=1.0089908901735682E-4]2.354368762854881):[&rate=5.527662377302057E-4]13.944135184569147):[&rate=6.570356207197897E-4]2.5870870401043184):[&rate=2.549924749370557E-4]0.4540135409372752,1:[&rate=4.6362362621906296E-4]19.33960452846562);
tree STATE_18666000 [&lnP=-6655.339819173459,posterior=-6655.339819173459] = [&R] ((9:[&rate=1.745403057817716E-4]11.876992721269739,8:[&rate=5.512967348314463E-4]11.876992721269739):[&rate=1.148397244066083E-4]6.922208617384859,(((4:[&rate=3.3135467303940097E-4]8.189741152178456,(3:[&rate=6.940485436083034E-4]6.504737176655399,(2:[&rate=5.512967348314463E-4]1.448841222284222,5:[&rate=0.0023584091698174207]1.448841222284222):[&rate=4.3197739716628803E-4]5.055895954371177):[&rate=5.512967348314463E-4]1.685003975523057):[&rate=4.3197739716628803E-4]4.606080946369682,(6:[&rate=1.148397244066083E-4]3.3582418062244193,7:[&rate=2.9409344412435968E-5]3.3582418062244193):[&rate=5.512967348314463E-4]9.43758029232372):[&rate=4.3197739716628803E-4]3.407157455773019,1:[&rate=5.512967348314463E-4]16.202979554321157):[&rate=2.462545091875097E-4]2.5962217843334408);
tree STATE_18668000 [&lnP=-6658.794162133794,posterior=-6658.794162133794] = [&R] ((9:[&rate=1.1367857286600572E-4]17.084392585260574,(1:[&rate=9.594520712417096E-4]11.168548414107978,((4:[&rate=4.2364841498380637E-4]7.503596050552445,(3:[&rate=6.505557426376325E-4]5.786217071962812,(2:[&rate=1.1367857286600572E-4]3.0929417956090925,5:[&rate=0.001163837404918676]3.0929417956090925):[&rate=3.309513812411193E-4]2.6932752763537198):[&rate=9.594520712417096E-4]1.7173789785896325):[&rate=7.918243913298483E-4]1.3775867726957207,(6:[&rate=5.917820483822932E-5]0.5044397581962208,7:[&rate=3.309513812411193E-4]0.5044397581962208):[&rate=9.594520712417096E-4]8.376743065051945):[&rate=1.1367857286600572E-4]2.287365590859812):[&rate=4.2364841498380637E-4]5.915844171152596):[&rate=0.001163837404918676]0.3776178515816895,8:[&rate=5.917820483822932E-5]17.462010436842263);
tree STATE_18670000 [&lnP=-6657.925603241459,posterior=-6657.925603241459] = [&R] (1:[&rate=5.826596197482816E-4]16.137024501148154,((8:[&rate=2.9087261525675653E-4]6.791932978005246,9:[&rate=2.4760774276625996E-4]6.791932978005246):[&rate=1.2718791067932095E-4]9.323056278318084,((4:[&rate=2.9087261525675653E-4]7.5483584861251725,(3:[&rate=5.077456066206145E-4]6.48453871399594,(2:[&rate=1.6671000331882412E-4]3.5303121189485425,5:[&rate=7.943506705357471E-4]3.5303121189485425):[&rate=3.372137792602939E-4]2.954226595047398):[&rate=7.943506705357471E-4]1.0638197721292322):[&rate=3.8772711298984224E-4]3.7284245308937134,(6:[&rate=9.722061955828952E-4]0.10168438804549279,7:[&rate=2.0650955544866312E-4]0.10168438804549279):[&rate=4.438693147759118E-4]11.175098628973393):[&rate=1.6671000331882412E-4]4.838206239304444):[&rate=1.6671000331882412E-4]0.02203524482482422);
tree STATE_18672000 [&lnP=-6653.91045525537,posterior=-6653.91045525537] = [&R] ((9:[&rate=2.2505795458416648E-4]17.142279353684355,(1:[&rate=8.795503232598319E-4]14.880228059347843,((4:[&rate=2.7762671197053727E-4]8.816359443631866,(3:[&rate=4.0663470774342806E-4]4.707426467227583,(2:[&rate=7.114193159720771E-4]2.3407842068166635,5:[&rate=0.001695561995466215]2.3407842068166635):[&rate=5.868134629679609E-4]2.366642260410919):[&rate=3.374857993156341E-4]4.108932976404283):[&rate=7.114193159720771E-4]3.7134117993695916,(6:[&rate=2.7762671197053727E-4]0.020976441844342837,7:[&rate=4.8810923135442306E-4]0.020976441844342837):[&rate=4.8810923135442306E-4]12.508794801157114):[&rate=3.585366545865558E-5]2.3504568163463855):[&rate=2.2505795458416648E-4]2.262051294336512):[&rate=2.2505795458416648E-4]0.626576551500456,8:[&rate=1.3670799934356912E-4]17.76885590518481);
tree STATE_18674000 [&lnP=-6658.000917044927,posterior=-6658.000917044927] = [&R] (1:[&rate=5.876528702947873E-4]16.17024412419145,((9:[&rate=3.881963631639403E-4]7.937577293765337,8:[&rate=4.4719691076766877E-4]7.937577293765337):[&rate=3.881963631639403E-4]6.7068266829117,((4:[&rate=2.3600724181708162E-4]6.951905647396688,(3:[&rate=9.24053642888343E-4]4.7388769615010755,(2:[&rate=4.4719691076766877E-4]2.611798861863405,5:[&rate=9.24053642888343E-4]2.611798861863405):[&rate=6.754712882050792E-4]2.1270780996376706):[&rate=3.881963631639403E-4]2.2130286858956127):[&rate=1.441926384788044E-4]2.44301182755365,(6:[&rate=7.830760672752544E-4]0.13850909746847834,7:[&rate=1.441926384788044E-4]0.13850909746847834):[&rate=5.12857738375349E-4]9.25640837748186):[&rate=3.34146920058477E-4]5.2494865017266985):[&rate=6.754712882050792E-4]1.5258401475144119);
tree STATE_18676000 [&lnP=-6675.177786908911,posterior=-6675.177786908911] = [&R] (((4:[&rate=2.3939024239180953E-4]13.299532115394602,(3:[&rate=4.445068792729427E-4]12.814267230470259,(2:[&rate=1.511373202024474E-4]10.337772752789009,5:[&rate=2.791332680668252E-4]10.337772752789009):[&rate=9.125376446634687E-4]2.47649447768125):[&rate=2.791332680668252E-4]0.4852648849243426):[&rate=4.002359320367024E-4]1.9778776868977417,(6:[&rate=2.791332680668252E-4]0.31404509054782564,7:[&rate=1.511373202024474E-4]0.31404509054782564):[&rate=4.445068792729427E-4]14.963364711744518):[&rate=5.460826765149725E-4]3.194718862370191,(1:[&rate=4.925735084249463E-4]15.834811795694767,(9:[&rate=3.1850349269728324E-4]5.236498408721764,8:[&rate=0.001189875597709411]5.236498408721764):[&rate=3.1850349269728324E-4]10.598313386973004):[&rate=9.125376446634687E-4]2.6373168689677673);
tree STATE_18678000 [&lnP=-6658.625670312527,posterior=-6658.625670312527] = [&R] ((((4:[&rate=2.557091328300092E-4]11.775981422398015,((2:[&rate=2.1936717685164825E-4]4.971544517765425,5:[&rate=9.751782899568318E-4]4.971544517765425):[&rate=9.751782899568318E-4]2.3544321473268512,3:[&rate=6.913621530627779E-4]7.325976665092276):[&rate=2.557091328300092E-4]4.450004757305739):[&rate=4.6683123074039377E-4]5.178861530783799,(6:[&rate=9.751782899568318E-4]0.3908590966811237,7:[&rate=2.557091328300092E-4]0.3908590966811237):[&rate=2.9648167804559056E-4]16.56398385650069):[&rate=4.6683123074039377E-4]1.576652719008063,1:[&rate=6.913621530627779E-4]18.531495672189877):[&rate=1.0032618784600245E-4]0.8284090274662539,(8:[&rate=3.432711949091573E-4]13.317437794521362,9:[&rate=1.8637443731038262E-4]13.317437794521362):[&rate=1.0032618784600245E-4]6.042466905134768);
tree STATE_18680000 [&lnP=-6664.428444361732,posterior=-6664.428444361732] = [&R] ((9:[&rate=2.0215050279429237E-4]8.137208187099015,8:[&rate=2.0215050279429237E-4]8.137208187099015):[&rate=1.6564226938835193E-4]5.244066165161346,(((4:[&rate=4.968585945278647E-4]7.945481968571577,((2:[&rate=3.461782386512775E-4]3.512584834218997,5:[&rate=7.809438358022947E-4]3.512584834218997):[&rate=7.809438358022947E-4]3.074380891363725,3:[&rate=2.9073932134754936E-4]6.586965725582722):[&rate=2.9073932134754936E-4]1.3585162429888546):[&rate=0.001150968630405391]2.022489211120802,(6:[&rate=6.094791350996571E-4]0.591900575950314,7:[&rate=1.3294924703576342E-4]0.591900575950314):[&rate=4.968585945278647E-4]9.376070603742065):[&rate=2.4340353516949338E-4]0.18588073589039134,1:[&rate=7.809438358022947E-4]10.15385191558277):[&rate=2.9073932134754936E-4]3.2274224366775908);
tree STATE_18682000 [&lnP=-6657.286939125504,posterior=-6657.286939125504] = [&R] (((((2:[&rate=4.786009504166813E-4]2.3875723995046805,5:[&rate=8.076120507872993E-4]2.3875723995046805):[&rate=8.076120507872993E-4]1.811964233632274,3:[&rate=8.076120507872993E-4]4.199536633136955):[&rate=4.786009504166813E-4]1.9978474794861523,4:[&rate=4.0663729661385897E-4]6.197384112623107):[&rate=2.0416667962743951E-4]8.034320752821376,(6:[&rate=1.0143977838274471E-4]0.48352038992271373,7:[&rate=7.755606043647966E-5]0.48352038992271373):[&rate=4.786009504166813E-4]13.74818447552177):[&rate=4.786009504166813E-4]5.739594208952466,((9:[&rate=1.5022744310913945E-4]12.107917255000709,8:[&rate=3.5162052578991554E-4]12.107917255000709):[&rate=3.066480358812312E-4]4.0587941807378005,1:[&rate=5.852029747719776E-4]16.16671143573851):[&rate=1.5022744310913945E-4]3.8045876386584396);
tree STATE_18684000 [&lnP=-6661.331425302379,posterior=-6661.331425302379] = [&R] ((9:[&rate=4.019820668704029E-4]5.119660004867059,8:[&rate=4.019820668704029E-4]5.119660004867059):[&rate=4.857357044652762E-5]21.78868306733206,(1:[&rate=6.193452889335573E-4]21.194221746678657,((((2:[&rate=1.1608952438076222E-4]3.7128342275736825,5:[&rate=8.996579444941493E-4]3.7128342275736825):[&rate=6.193452889335573E-4]2.840716360394535,3:[&rate=4.884751528589828E-4]6.553550587968218):[&rate=3.371695457403534E-4]4.09476966955982,4:[&rate=1.4255891929900515E-4]10.648320257528038):[&rate=8.996579444941493E-4]4.397364822232731,(6:[&rate=1.1608952438076222E-4]2.519981458630072,7:[&rate=9.18667722917017E-5]2.519981458630072):[&rate=4.884751528589828E-4]12.525703621130697):[&rate=2.8524614869404174E-4]6.148536666917888):[&rate=2.4186961735343812E-4]5.714121325520459);
tree STATE_18686000 [&lnP=-6661.253617886436,posterior=-6661.253617886436] = [&R] (1:[&rate=4.4086256959957045E-4]21.039275764644685,(((((2:[&rate=1.8456210405420927E-4]3.485020105971956,5:[&rate=0.0010277399902231664]3.485020105971956):[&rate=6.037348244564609E-4]0.7969825545389968,3:[&rate=6.037348244564609E-4]4.282002660510953):[&rate=4.4086256959957045E-4]2.725538250252571,4:[&rate=2.528260068030904E-4]7.007540910763524):[&rate=3.833533536547138E-4]4.5969859984103145,(6:[&rate=2.528260068030904E-4]0.8626051272279862,7:[&rate=1.5336727025079208E-4]0.8626051272279862):[&rate=4.4086256959957045E-4]10.741921781945852):[&rate=1.5336727025079208E-4]7.062150094070095,(9:[&rate=3.3438943180387953E-4]3.776054182870329,8:[&rate=0.0010277399902231664]3.776054182870329):[&rate=6.284972001189011E-5]14.890622820373604):[&rate=9.347301902780229E-5]2.372598761400752);
tree STATE_18688000 [&lnP=-6658.753196877471,posterior=-6658.753196877471] = [&R] (((((2:[&rate=3.6422406744551116E-4]3.3638248996492406,5:[&rate=0.0010353178778157472]3.3638248996492406):[&rate=5.81859605896918E-4]2.0399005669000134,3:[&rate=6.868683768596482E-4]5.403725466549254):[&rate=5.81859605896918E-4]1.320705822869904,4:[&rate=4.2593901293328624E-4]6.724431289419158):[&rate=1.7345519879037428E-4]11.998813517705344,(6:[&rate=2.1523778521514333E-4]1.9432835693657537,7:[&rate=9.673003939482524E-5]1.9432835693657537):[&rate=3.6422406744551116E-4]16.779961237758748):[&rate=1.3419355666885054E-4]1.3031586577401448,(1:[&rate=4.2593901293328624E-4]17.942471045923575,(9:[&rate=2.1523778521514333E-4]7.261836415782117,8:[&rate=3.095669905033015E-4]7.261836415782117):[&rate=6.018366922076274E-5]10.680634630141459):[&rate=6.018366922076274E-5]2.083932418941071);
tree STATE_18690000 [&lnP=-6654.220046501083,posterior=-6654.220046501083] = [&R] (1:[&rate=1.4439879854406405E-4]20.18568414956526,(((((2:[&rate=3.8371453009421175E-4]1.6394669635859838,5:[&rate=0.002147722690107418]1.6394669635859838):[&rate=4.554453995309957E-4]2.6837848541068245,3:[&rate=5.349218856294918E-4]4.3232518176928085):[&rate=1.4439879854406405E-4]4.180024712885835,4:[&rate=1.9944020819647398E-4]8.503276530578644):[&rate=0.001002660443310339]1.3115799461040059,(6:[&rate=8.506253743879699E-4]0.1937436641305488,7:[&rate=6.245521134752655E-4]0.1937436641305488):[&rate=6.245521134752655E-4]9.6211128125521):[&rate=2.569424570739487E-4]2.500654517670796,(9:[&rate=6.245521134752655E-4]2.7278563778938425,8:[&rate=4.554453995309957E-4]2.7278563778938425):[&rate=9.045406664448818E-5]9.587654616459602):[&rate=6.245521134752655E-4]7.870173155211816);
tree STATE_18692000 [&lnP=-6662.9787186795365,posterior=-6662.9787186795365] = [&R] (((((2:[&rate=2.3955285087234827E-4]4.4816191475465175,5:[&rate=6.768231486695416E-4]4.4816191475465175):[&rate=3.5064645337887874E-4]3.922572477374377,3:[&rate=2.924423891920522E-4]8.404191624920895):[&rate=9.730070247848649E-4]1.0285552417686628,4:[&rate=2.3955285087234827E-4]9.432746866689557):[&rate=4.155953044281285E-4]0.617451325710487,(6:[&rate=1.9090684206983643E-4]0.050345244916777346,7:[&rate=9.730070247848649E-4]0.050345244916777346):[&rate=5.747791075042885E-4]9.999852947483268):[&rate=2.3955285087234827E-4]13.199844957288777,(1:[&rate=8.038757628700489E-4]20.528043047822347,(8:[&rate=2.3955285087234827E-4]18.659759175241927,9:[&rate=1.456524918175747E-4]18.659759175241927):[&rate=1.9090684206983643E-4]1.8682838725804203):[&rate=9.730070247848649E-4]2.722000101866474);
tree STATE_18694000 [&lnP=-6664.16024832836,posterior=-6664.16024832836] = [&R] ((8:[&rate=2.7626707382622163E-4]4.055650243301062,9:[&rate=5.98956405046959E-4]4.055650243301062):[&rate=2.1405369113248552E-4]5.386566654873742,(1:[&rate=0.001198501198422762]8.571895580061048,((((2:[&rate=2.1405369113248552E-4]2.509914554005548,5:[&rate=0.001024139881811319]2.509914554005548):[&rate=9.034132427430367E-4]1.9263266842291054,3:[&rate=5.98956405046959E-4]4.436241238234653):[&rate=5.416059896098476E-4]2.215465241319923,4:[&rate=2.1405369113248552E-4]6.651706479554576):[&rate=9.034132427430367E-4]1.2096244956900808,(6:[&rate=8.089559456511018E-4]0.06076585602333884,7:[&rate=8.089559456511018E-4]0.06076585602333884):[&rate=5.98956405046959E-4]7.800565119221318):[&rate=2.7626707382622163E-4]0.7105646048163905):[&rate=0.001024139881811319]0.8703213181137563);
tree STATE_18696000 [&lnP=-6658.8339786723245,posterior=-6658.8339786723245] = [&R] ((1:[&rate=0.0010222413165102814]12.673976527250035,(8:[&rate=5.908995073519049E-4]6.868914751679609,9:[&rate=4.734203338592693E-4]6.868914751679609):[&rate=2.4145478448653966E-4]5.805061775570426):[&rate=1.9572903408710863E-4]4.730401079525054,((4:[&rate=1.4548870564938152E-4]9.697519444962479,(3:[&rate=3.751615762459963E-4]8.705272613866459,(2:[&rate=5.908995073519049E-4]4.393167433716309,5:[&rate=8.601312829695786E-4]4.393167433716309):[&rate=1.9572903408710863E-4]4.31210518015015):[&rate=7.488816586656221E-4]0.9922468310960202):[&rate=4.734203338592693E-4]5.982954158313657,(6:[&rate=2.4145478448653966E-4]0.9068443504043482,7:[&rate=8.097219039946282E-5]0.9068443504043482):[&rate=4.2265364478209365E-4]14.773629252871787):[&rate=7.488816586656221E-4]1.7239040034989532);
tree STATE_18698000 [&lnP=-6657.793732583672,posterior=-6657.793732583672] = [&R] ((1:[&rate=0.0030516743466933276]4.004990358899094,(8:[&rate=0.0010342115512404478]0.8358621415322881,9:[&rate=0.0044039363646415875]0.8358621415322881):[&rate=7.282076395833852E-4]3.1691282173668056):[&rate=5.529997291264167E-5]11.917556131426231,((4:[&rate=4.7577658257187157E-4]4.899332833353491,(3:[&rate=5.967377410028092E-4]3.974610602099192,(2:[&rate=4.7577658257187157E-4]2.6474122654081276,5:[&rate=0.0012173017399556673]2.6474122654081276):[&rate=0.0010342115512404478]1.3271983366910645):[&rate=0.0010342115512404478]0.9247222312542993):[&rate=1.5564278402757867E-4]6.1308861420244645,(6:[&rate=5.529997291264167E-5]0.8618048822237564,7:[&rate=1.5564278402757867E-4]0.8618048822237564):[&rate=7.282076395833852E-4]10.1684140931542):[&rate=5.529997291264167E-5]4.892327514947368);
tree STATE_18700000 [&lnP=-6662.043817160726,posterior=-6662.043817160726] = [&R] ((1:[&rate=0.0026346625850565994]4.0388581059731745,(9:[&rate=3.515842683519571E-4]2.8700910942218427,8:[&rate=8.992076174507807E-4]2.8700910942218427):[&rate=0.001801335344853507]1.1687670117513318):[&rate=4.543690052287594E-5]9.083810540946168,((4:[&rate=3.515842683519571E-4]8.774716825624642,(3:[&rate=4.7005589045250544E-4]7.2437176540870425,(2:[&rate=3.515842683519571E-4]6.259780327488065,5:[&rate=4.7005589045250544E-4]6.259780327488065):[&rate=0.0026346625850565994]0.9839373265989773):[&rate=5.99254842650371E-4]1.5309991715375997):[&rate=2.4217132373885407E-4]3.96984555315173,(6:[&rate=4.543690052287594E-5]1.2461541333017392,7:[&rate=4.543690052287594E-5]1.2461541333017392):[&rate=7.413446949396308E-4]11.498408245474632):[&rate=4.543690052287594E-5]0.3781062681429699);
tree STATE_18702000 [&lnP=-6654.492299745381,posterior=-6654.492299745381] = [&R] (1:[&rate=4.558819807906558E-4]13.891790325128905,((9:[&rate=2.2058199532215976E-4]5.423314159943862,8:[&rate=4.558819807906558E-4]5.423314159943862):[&rate=3.6552510540008537E-4]5.288040230605995,((4:[&rate=2.8783078719920907E-4]7.63914458773731,(3:[&rate=2.8783078719920907E-4]6.9662337831578425,(2:[&rate=8.460296615345254E-4]2.178299235868297,5:[&rate=8.460296615345254E-4]2.178299235868297):[&rate=2.8783078719920907E-4]4.787934547289545):[&rate=8.460296615345254E-4]0.6729108045794678):[&rate=8.460296615345254E-4]2.6563337816013126,(6:[&rate=7.4920090875442805E-6]1.0123721847684195,7:[&rate=6.908707510532463E-5]1.0123721847684195):[&rate=5.621914648791802E-4]9.283106184570203):[&rate=0.0013202634748164627]0.41587602121123446):[&rate=0.0013202634748164627]3.180435934579048);
tree STATE_18704000 [&lnP=-6661.981389312548,posterior=-6661.981389312548] = [&R] ((1:[&rate=0.0011914406354837296]7.816655641178896,(8:[&rate=3.268258840498231E-4]6.879395487779893,9:[&rate=4.216969442939301E-4]6.879395487779893):[&rate=4.216969442939301E-4]0.937260153399003):[&rate=4.216969442939301E-4]8.151743544497995,((4:[&rate=1.7104608305499143E-4]10.064935669366017,(3:[&rate=4.216969442939301E-4]4.160260211482709,(2:[&rate=8.026939625138922E-4]2.2640510238226845,5:[&rate=0.0011914406354837296]2.2640510238226845):[&rate=9.775294176515546E-4]1.8962091876600242):[&rate=3.268258840498231E-4]5.904675457883308):[&rate=0.0024079762856634218]2.216734978462304,(6:[&rate=1.0806613759889723E-4]0.3867799394565275,7:[&rate=1.7104608305499143E-4]0.3867799394565275):[&rate=6.559111349138376E-4]11.894890708371793):[&rate=1.7104608305499143E-4]3.6867285378485697);
tree STATE_18706000 [&lnP=-6658.799782605212,posterior=-6658.799782605212] = [&R] ((1:[&rate=9.048006131533954E-4]12.481505651597626,(8:[&rate=2.614063720523269E-4]2.6062644859164443,9:[&rate=5.570891338907517E-4]2.6062644859164443):[&rate=9.646275773281025E-5]9.875241165681182):[&rate=1.955397670303353E-4]4.919672591985204,((4:[&rate=3.4100629441682147E-4]8.020793319787424,(3:[&rate=5.570891338907517E-4]6.717952179885774,(2:[&rate=1.955397670303353E-4]4.287665162476214,5:[&rate=0.001180489406988585]4.287665162476214):[&rate=7.075886578612819E-4]2.43028701740956):[&rate=1.955397670303353E-4]1.3028411399016502):[&rate=5.570891338907517E-4]3.139757137240009,(6:[&rate=1.894567467720045E-6]1.8695812075897966,7:[&rate=1.4108496410377683E-4]1.8695812075897966):[&rate=7.075886578612819E-4]9.290969249437637):[&rate=1.894567467720045E-6]6.240627786555397);
tree STATE_18708000 [&lnP=-6660.860656727242,posterior=-6660.860656727242] = [&R] ((((4:[&rate=1.759364059240661E-4]8.038058621627657,(3:[&rate=5.267408726166519E-4]6.637349304475513,(2:[&rate=2.393578585794036E-5]5.609749579979416,5:[&rate=7.376306317625899E-4]5.609749579979416):[&rate=7.376306317625899E-4]1.0275997244960964):[&rate=1.759364059240661E-4]1.4007093171521445):[&rate=2.9645428584523293E-4]3.2163117779788113,(6:[&rate=1.2223266579917998E-4]0.14332736213749234,7:[&rate=8.736490046157097E-4]0.14332736213749234):[&rate=5.267408726166519E-4]11.111043037468976):[&rate=1.2223266579917998E-4]3.44565300583222,(8:[&rate=8.736490046157097E-4]5.206847350410646,9:[&rate=8.736490046157097E-4]5.206847350410646):[&rate=1.759364059240661E-4]9.493176055028043):[&rate=0.0016150358748012361]3.166540678370957,1:[&rate=3.651875114597495E-4]17.866564083809646);
tree STATE_18710000 [&lnP=-6654.630395107428,posterior=-6654.630395107428] = [&R] ((((4:[&rate=2.4860256531728236E-4]9.127387432443914,(3:[&rate=1.5816776545409734E-4]8.331105883615315,(2:[&rate=9.011562963818079E-5]6.164397308165385,5:[&rate=7.095514014299614E-4]6.164397308165385):[&rate=5.639178774143903E-4]2.1667085754499302):[&rate=9.350192749847954E-4]0.796281548828599):[&rate=2.4860256531728236E-4]4.210800923154004,(6:[&rate=4.448186739342944E-6]1.6722491332681915,7:[&rate=6.261884298733848E-5]1.6722491332681915):[&rate=4.572061470307041E-4]11.665939222329726):[&rate=4.448186739342944E-6]3.3400603270644,(8:[&rate=5.639178774143903E-4]4.667230344234491,9:[&rate=3.7366966178857335E-4]4.667230344234491):[&rate=9.011562963818079E-5]12.011018338427828):[&rate=9.350192749847954E-4]2.8656762024053464,1:[&rate=3.7366966178857335E-4]19.543924885067664);
tree STATE_18712000 [&lnP=-6656.323791382093,posterior=-6656.323791382093] = [&R] (9:[&rate=4.6896545085699816E-5]20.84607396112145,(8:[&rate=1.0530572759812022E-4]16.58847100720309,(((4:[&rate=3.9566915667823443E-4]7.816750430451538,(3:[&rate=4.98941744725351E-4]6.803184498065372,(2:[&rate=3.1335912252081677E-4]3.3670990623555808,5:[&rate=0.0011167006987857604]3.3670990623555808):[&rate=3.9566915667823443E-4]3.436085435709791):[&rate=8.20966647663022E-4]1.0135659323861663):[&rate=4.98941744725351E-4]2.837990753059646,(6:[&rate=1.0530572759812022E-4]0.07620390691282392,7:[&rate=2.619323374050963E-5]0.07620390691282392):[&rate=6.335976708639419E-4]10.578537276598361):[&rate=2.46167449499215E-4]5.28229016825285,1:[&rate=4.98941744725351E-4]15.937031351764034):[&rate=0.0011167006987857604]0.6514396554390558):[&rate=6.335976708639419E-4]4.2576029539183615);
tree STATE_18714000 [&lnP=-6655.102843500364,posterior=-6655.102843500364] = [&R] ((1:[&rate=7.816563588084156E-4]11.962043586059867,((4:[&rate=2.5169874330277834E-4]7.887078953431809,(3:[&rate=7.816563588084156E-4]3.989732121807656,(2:[&rate=4.380948499914682E-4]2.5108498984694787,5:[&rate=0.001868602441852145]2.5108498984694787):[&rate=5.794635822014533E-4]1.4788822233381773):[&rate=3.328515076367353E-4]3.897346831624153):[&rate=4.380948499914682E-4]1.7071029011967873,(6:[&rate=0.001868602441852145]0.26974583576804895,7:[&rate=2.5169874330277834E-4]0.26974583576804895):[&rate=5.794635822014533E-4]9.324436018860547):[&rate=7.816563588084156E-4]2.3678617314312707):[&rate=3.2073614288173534E-7]6.325396044649658,(9:[&rate=7.816563588084156E-4]2.157016760866789,8:[&rate=0.00110939006875217]2.157016760866789):[&rate=9.716241922764808E-5]16.130422869842736);
tree STATE_18716000 [&lnP=-6669.987123968303,posterior=-6669.987123968303] = [&R] (((4:[&rate=1.907481595774642E-4]12.69820115181116,(3:[&rate=3.090997680108325E-4]10.446690979241449,(2:[&rate=3.090997680108325E-4]7.13801771452155,5:[&rate=5.580869457424858E-4]7.13801771452155):[&rate=2.629149815521859E-4]3.308673264719899):[&rate=4.429314196233038E-4]2.251510172569711):[&rate=3.665430785476544E-4]6.881000578752454,(6:[&rate=8.844881048198313E-5]5.022375435851831,7:[&rate=4.81497716691502E-5]5.022375435851831):[&rate=5.580869457424858E-4]14.556826294711783):[&rate=2.241862753822388E-4]0.1596398443503304,((9:[&rate=1.3476686111200958E-4]5.640365856810243,8:[&rate=3.090997680108325E-4]5.640365856810243):[&rate=1.3476686111200958E-4]12.005791814662741,1:[&rate=5.580869457424858E-4]17.646157671472984):[&rate=2.9328171506565576E-5]2.0926839034409603);
tree STATE_18718000 [&lnP=-6670.203674250426,posterior=-6670.203674250426] = [&R] (((9:[&rate=2.9366615839361673E-4]8.148413596093082,8:[&rate=2.266877367966266E-4]8.148413596093082):[&rate=3.3525380282398886E-4]10.462593731623208,((4:[&rate=2.266877367966266E-4]10.394229642054743,(3:[&rate=5.498332671010738E-4]8.837027792950384,(2:[&rate=3.8598199639517956E-4]2.339973365307209,5:[&rate=7.528336733498739E-4]2.339973365307209):[&rate=2.9366615839361673E-4]6.4970544276431745):[&rate=7.528336733498739E-4]1.5572018491043593):[&rate=7.528336733498739E-4]4.586028966185468,(6:[&rate=2.603105547463542E-5]6.625728616238006,7:[&rate=5.437095417604235E-5]6.625728616238006):[&rate=4.5214092382081186E-4]8.354529992002206):[&rate=1.7219373139449866E-4]3.6307487194760792):[&rate=7.528336733498739E-4]0.006359254937379433,1:[&rate=5.498332671010738E-4]18.61736658265367);
tree STATE_18720000 [&lnP=-6666.585455286314,posterior=-6666.585455286314] = [&R] (((9:[&rate=4.765366767703873E-4]8.288315739245732,8:[&rate=3.494547087363709E-4]8.288315739245732):[&rate=1.237278594201713E-4]4.503386402152415,1:[&rate=5.833193890777269E-4]12.791702141398147):[&rate=4.044970067677365E-4]1.874395947610104,((4:[&rate=1.237278594201713E-4]10.632867391888594,(3:[&rate=3.494547087363709E-4]8.305369264058955,(2:[&rate=4.765366767703873E-4]4.05974164577974,5:[&rate=4.765366767703873E-4]4.05974164577974):[&rate=8.062853760243117E-4]4.245627618279215):[&rate=7.615912287094328E-5]2.3274981278296387):[&rate=8.062853760243117E-4]3.1614646438350054,(6:[&rate=2.661498358866797E-4]0.7458056402193036,7:[&rate=2.0214410850934717E-4]0.7458056402193036):[&rate=4.765366767703873E-4]13.048526395504295):[&rate=2.661498358866797E-4]0.8717660532846523);
tree STATE_18722000 [&lnP=-6661.808593146521,posterior=-6661.808593146521] = [&R] ((((4:[&rate=2.3272787213917E-4]9.949058287044494,(3:[&rate=4.5179709242003553E-4]6.856202988323269,(2:[&rate=1.1286063322140728E-4]4.373206613923147,5:[&rate=7.751635827851794E-4]4.373206613923147):[&rate=2.3272787213917E-4]2.4829963744001224):[&rate=1.0669564075310462E-5]3.0928552987212248):[&rate=0.0012148216991550104]1.026036769059571,(6:[&rate=2.3567024122603546E-5]1.3211165119200126,7:[&rate=1.1286063322140728E-4]1.3211165119200126):[&rate=7.751635827851794E-4]9.653978544184053):[&rate=1.991058782190052E-6]3.7380828646175868,(9:[&rate=4.5179709242003553E-4]6.976769147246237,8:[&rate=7.751635827851794E-4]6.976769147246237):[&rate=6.036468320791088E-5]7.736408773475414):[&rate=1.857147172659376E-4]1.2920953174737804,1:[&rate=7.751635827851794E-4]16.005273238195432);
tree STATE_18724000 [&lnP=-6658.405393161321,posterior=-6658.405393161321] = [&R] (((8:[&rate=3.995761044697868E-4]6.190534903012857,9:[&rate=1.5536734422433724E-4]6.190534903012857):[&rate=9.963866125816838E-5]8.909552887768877,1:[&rate=6.394399424698937E-4]15.100087790781734):[&rate=9.546633380434683E-4]0.1092405319573917,((4:[&rate=1.890234235667824E-4]9.185992559031154,(3:[&rate=4.943436762834025E-4]6.696938459301045,(2:[&rate=6.394399424698937E-4]5.143969911173531,5:[&rate=4.943436762834025E-4]5.143969911173531):[&rate=4.943436762834025E-4]1.552968548127514):[&rate=2.2792576058632214E-4]2.48905409973011):[&rate=2.737864961517178E-4]5.466331321119885,(6:[&rate=1.890234235667824E-4]0.7220866492172812,7:[&rate=7.625054367320906E-5]0.7220866492172812):[&rate=6.394399424698937E-4]13.930237230933757):[&rate=1.5536734422433724E-4]0.5570044425880862);
tree STATE_18726000 [&lnP=-6660.670920041345,posterior=-6660.670920041345] = [&R] (((4:[&rate=2.1743486771221089E-4]8.054405460336303,(3:[&rate=3.464486475006002E-4]4.800559936025092,(2:[&rate=4.661930676543231E-4]3.702730659713887,5:[&rate=0.0011431247568097183]3.702730659713887):[&rate=5.462544474721772E-4]1.097829276311205):[&rate=4.661930676543231E-4]3.2538455243112114):[&rate=4.661930676543231E-4]4.164620116261272,(6:[&rate=6.518852901579409E-4]0.019475199517060362,7:[&rate=2.5607651725759526E-4]0.019475199517060362):[&rate=4.661930676543231E-4]12.199550377080515):[&rate=5.536345865023174E-5]5.920377571159813,((8:[&rate=1.8180694292189187E-4]14.49133506174599,9:[&rate=3.464486475006002E-4]14.49133506174599):[&rate=2.986584223411627E-4]2.8665312238077636,1:[&rate=4.661930676543231E-4]17.357866285553754):[&rate=6.518852901579409E-4]0.7815368622036338);
tree STATE_18728000 [&lnP=-6664.999418492268,posterior=-6664.999418492268] = [&R] (8:[&rate=6.257983994002384E-5]17.191630925744242,((((4:[&rate=2.053104870621111E-4]8.028236562414609,(3:[&rate=4.584284349929513E-4]4.817062462840282,(2:[&rate=2.053104870621111E-4]2.1225762454581,5:[&rate=6.960972240366115E-4]2.1225762454581):[&rate=5.89273076629452E-4]2.6944862173821815):[&rate=3.6934938865298283E-4]3.211174099574327):[&rate=4.107616114892273E-4]2.4325652464175924,(6:[&rate=2.98118873839897E-4]0.45821344152768795,7:[&rate=4.584284349929513E-4]0.45821344152768795):[&rate=6.960972240366115E-4]10.002588367304513):[&rate=4.584284349929513E-4]0.6253159127932815,9:[&rate=3.6934938865298283E-4]11.086117721625483):[&rate=2.353875423777565E-4]4.032505680301629,1:[&rate=5.157076077578329E-4]15.118623401927112):[&rate=2.353875423777565E-4]2.0730075238171306);
tree STATE_18730000 [&lnP=-6665.607750749654,posterior=-6665.607750749654] = [&R] (((4:[&rate=2.3858976404752115E-4]10.790367562043183,(3:[&rate=5.154577091380674E-4]7.13526704791712,(2:[&rate=1.9604197443682253E-4]4.870260737096363,5:[&rate=8.282741513816165E-4]4.870260737096363):[&rate=5.96678374888513E-4]2.265006310820757):[&rate=7.560581374241711E-5]3.6551005141260635):[&rate=5.154577091380674E-4]4.350623225589503,(6:[&rate=2.3858976404752115E-4]0.6236966661649584,7:[&rate=1.9604197443682253E-4]0.6236966661649584):[&rate=5.154577091380674E-4]14.517294121467728):[&rate=4.4661477417787476E-4]7.469219948937651,(1:[&rate=6.966639129381572E-4]17.148789952889732,(9:[&rate=6.966639129381572E-4]5.01072058340264,8:[&rate=8.282741513816165E-4]5.01072058340264):[&rate=3.183465150553231E-5]12.138069369487091):[&rate=6.966639129381572E-4]5.461420783680605);
tree STATE_18732000 [&lnP=-6656.350796629105,posterior=-6656.350796629105] = [&R] (((1:[&rate=9.91291917146721E-4]13.440737556412298,((((2:[&rate=5.886640665774599E-4]2.9268180370182995,5:[&rate=0.0012099636913418903]2.9268180370182995):[&rate=3.414693084301938E-4]2.5552645081702954,3:[&rate=4.1396669125375534E-4]5.482082545188595):[&rate=4.1396669125375534E-4]2.195133950031124,4:[&rate=2.167970702934744E-4]7.677216495219719):[&rate=5.886640665774599E-4]4.333892018326598,(6:[&rate=4.1396669125375534E-4]0.024849539183716837,7:[&rate=8.278961879470227E-4]0.024849539183716837):[&rate=4.954981266330032E-4]11.9862589743626):[&rate=4.954981266330032E-4]1.4296290428659812):[&rate=1.1192961009314073E-4]9.679117021851102,9:[&rate=1.1192961009314073E-4]23.1198545782634):[&rate=0.0022551104334058774]2.0116566831953797,8:[&rate=2.1127688644150194E-5]25.13151126145878);
tree STATE_18734000 [&lnP=-6662.106265441695,posterior=-6662.106265441695] = [&R] ((9:[&rate=1.0538213058223207E-4]18.69753283187633,8:[&rate=1.8029958567608803E-4]18.69753283187633):[&rate=2.9258869866304407E-4]0.43501808993983815,(((((2:[&rate=2.9258869866304407E-4]4.23351062998089,5:[&rate=4.8092380218570617E-4]4.23351062998089):[&rate=2.9258869866304407E-4]3.5776728430172042,3:[&rate=4.8092380218570617E-4]7.811183472998094):[&rate=4.1754072323153704E-4]1.3288679887666301,4:[&rate=2.9258869866304407E-4]9.140051461764724):[&rate=1.5551863324388197E-4]7.271048037517339,(6:[&rate=4.8092380218570617E-4]0.5003930392999482,7:[&rate=1.5551863324388197E-4]0.5003930392999482):[&rate=4.8092380218570617E-4]15.910706459982114):[&rate=3.27756660178301E-4]1.622444219149127,1:[&rate=5.734609454847984E-4]18.03354371843119):[&rate=1.3082828858253974E-4]1.0990072033849785);
tree STATE_18736000 [&lnP=-6660.576399146242,posterior=-6660.576399146242] = [&R] (((8:[&rate=0.0010069103198962618]3.4246777658468712,9:[&rate=3.0254443541141447E-4]3.4246777658468712):[&rate=5.93724057621733E-5]8.716021657470453,((((2:[&rate=3.0254443541141447E-4]4.170539281538966,5:[&rate=6.689834688627852E-4]4.170539281538966):[&rate=3.5568812979969866E-4]2.6877170940441832,3:[&rate=5.670752644202577E-4]6.858256375583149):[&rate=1.7002960831785367E-4]3.91363847047157,4:[&rate=4.156624058571185E-4]10.77189484605472):[&rate=0.0010069103198962618]0.7706985092833136,(6:[&rate=5.93724057621733E-5]0.5535814042595906,7:[&rate=1.3173413282450158E-4]0.5535814042595906):[&rate=5.670752644202577E-4]10.989011951078442):[&rate=4.156624058571185E-4]0.5981060679792911):[&rate=5.670752644202577E-4]3.9285886305634232,1:[&rate=3.5568812979969866E-4]16.069288053880747);
tree STATE_18738000 [&lnP=-6663.25569234476,posterior=-6663.25569234476] = [&R] ((((((2:[&rate=2.8357947989601486E-4]2.5308751619285816,5:[&rate=9.934304155158342E-4]2.5308751619285816):[&rate=4.483496350144435E-4]2.0028107634332386,3:[&rate=4.483496350144435E-4]4.53368592536182):[&rate=2.2366524128870587E-4]5.375222975786332,4:[&rate=3.5676273718069544E-4]9.908908901148152):[&rate=3.5676273718069544E-4]4.216331775060572,(6:[&rate=6.799996761808781E-5]1.8243093130847867,7:[&rate=2.2366524128870587E-4]1.8243093130847867):[&rate=5.674896322002272E-4]12.300931363123938):[&rate=4.483496350144435E-4]1.144994187110047,(8:[&rate=0.001578187305335442]1.8109659257657407,9:[&rate=7.329065446583045E-4]1.8109659257657407):[&rate=1.738760362265563E-4]13.45926893755303):[&rate=2.8357947989601486E-4]5.639914862204959,1:[&rate=4.483496350144435E-4]20.91014972552373);
tree STATE_18740000 [&lnP=-6657.969848500676,posterior=-6657.969848500676] = [&R] ((8:[&rate=5.492297997872906E-4]9.923968535690285,(9:[&rate=2.149743007537187E-4]9.918744299911333,1:[&rate=8.81298270296926E-4]9.918744299911333):[&rate=9.52680579692193E-6]0.0052242357789520355):[&rate=5.492297997872906E-4]8.43422372555614,((((2:[&rate=3.4558770705727824E-4]2.3592415825791093,5:[&rate=0.0014874993808291265]2.3592415825791093):[&rate=8.81298270296926E-4]2.9322998991932883,3:[&rate=3.4558770705727824E-4]5.291541481772398):[&rate=0.0014874993808291265]0.8939445132923414,4:[&rate=5.492297997872906E-4]6.185485995064739):[&rate=3.4558770705727824E-4]7.223101117591873,(6:[&rate=3.700205352519264E-6]0.6584560135452788,7:[&rate=2.0986659769504257E-5]0.6584560135452788):[&rate=5.492297997872906E-4]12.750131099111332):[&rate=2.149743007537187E-4]4.949605148589814);
tree STATE_18742000 [&lnP=-6664.355428059174,posterior=-6664.355428059174] = [&R] ((9:[&rate=4.752548376270215E-4]9.087347042626472,((((2:[&rate=3.207156019100756E-4]5.344287969987253,5:[&rate=7.1462803360493E-4]5.344287969987253):[&rate=7.1462803360493E-4]1.2607657119559343,3:[&rate=4.752548376270215E-4]6.605053681943187):[&rate=0.002174968487675735]0.551002179074616,4:[&rate=2.1552521541405773E-4]7.156055861017803):[&rate=0.0011322030276966551]1.0965743635160816,(6:[&rate=8.931925826011606E-7]0.5244852406854064,7:[&rate=3.207156019100756E-4]0.5244852406854064):[&rate=0.0011322030276966551]7.728144983848479):[&rate=1.3234038424228466E-7]0.8347168180925877):[&rate=8.931925826011606E-7]6.162777417686472,(1:[&rate=7.1462803360493E-4]13.809419040413378,8:[&rate=2.1552521541405773E-4]13.809419040413378):[&rate=0.002174968487675735]1.440705419899567);
tree STATE_18744000 [&lnP=-6653.489596306531,posterior=-6653.489596306531] = [&R] (1:[&rate=3.9916895276600626E-4]16.62740940167295,((9:[&rate=0.0010875506507149939]2.5979092272174786,8:[&rate=8.46134830300189E-4]2.5979092272174786):[&rate=1.7988310092935538E-4]10.126472439775513,((((2:[&rate=1.7988310092935538E-4]4.333620678990579,5:[&rate=8.46134830300189E-4]4.333620678990579):[&rate=2.7575890557541524E-4]2.4436502099273616,3:[&rate=3.331541762014123E-4]6.777270888917941):[&rate=0.0016096780311888504]0.8433436712247753,4:[&rate=3.331541762014123E-4]7.620614560142716):[&rate=0.0016096780311888504]1.5696955807266804,(6:[&rate=2.7575890557541524E-4]0.24222503347830054,7:[&rate=2.251020434545009E-4]0.24222503347830054):[&rate=5.701796934688891E-4]8.948085107391096):[&rate=1.1503537468615649E-5]3.5340715261235953):[&rate=0.0016096780311888504]3.9030277346799576);
tree STATE_18746000 [&lnP=-6657.734501636676,posterior=-6657.734501636676] = [&R] ((1:[&rate=0.0012854297507702555]7.8647532705924625,(9:[&rate=9.591578487696738E-5]5.243965452731343,8:[&rate=4.876990952909507E-4]5.243965452731343):[&rate=2.5571548525775927E-4]2.6207878178611193):[&rate=2.6406311947489783E-6]12.257524355075063,((((2:[&rate=3.912564153492486E-4]3.8247019337753634,5:[&rate=8.268926468610235E-4]3.8247019337753634):[&rate=0.0012854297507702555]1.3674510218648552,3:[&rate=6.202431258360177E-4]5.192152955640219):[&rate=9.591578487696738E-5]2.4694991964492656,4:[&rate=1.6303782626410707E-4]7.661652152089484):[&rate=4.876990952909507E-4]5.599251623428865,(6:[&rate=2.0544638507208953E-4]1.5399720927500462,7:[&rate=2.8110599008639887E-5]1.5399720927500462):[&rate=6.202431258360177E-4]11.720931682768303):[&rate=2.0544638507208953E-4]6.861373850149176);
tree STATE_18748000 [&lnP=-6670.070976678038,posterior=-6670.070976678038] = [&R] ((1:[&rate=5.071184656372668E-4]15.569659772051192,(9:[&rate=3.627114781099803E-4]9.179177820922995,8:[&rate=5.071184656372668E-4]9.179177820922995):[&rate=2.804350080245505E-4]6.390481951128198):[&rate=3.627114781099803E-4]3.41565323981256,((((2:[&rate=2.484562761212436E-4]5.588933373669637,5:[&rate=5.071184656372668E-4]5.588933373669637):[&rate=4.212211295165875E-4]2.303460563980991,3:[&rate=2.2008429958670243E-4]7.8923939376506285):[&rate=8.251024972317033E-5]3.9278547092984253,4:[&rate=1.7037161387972494E-4]11.820248646949054):[&rate=6.842838880650521E-4]2.6494691005953417,(6:[&rate=2.804350080245505E-4]1.2883497632782217,7:[&rate=1.7037161387972494E-4]1.2883497632782217):[&rate=6.842838880650521E-4]13.181367984266174):[&rate=2.2008429958670243E-4]4.515595264319357);
tree STATE_18750000 [&lnP=-6660.392885961177,posterior=-6660.392885961177] = [&R] (1:[&rate=6.316569364466166E-4]21.066681917923557,((8:[&rate=8.098112646416279E-4]1.8106639031154743,9:[&rate=0.0011944233117243044]1.8106639031154743):[&rate=2.5162210555751933E-4]13.472859075246152,((((2:[&rate=5.146812243451277E-4]3.3913732429577017,5:[&rate=0.0011944233117243044]3.3913732429577017):[&rate=3.582465065813765E-4]1.6358668667431315,3:[&rate=6.316569364466166E-4]5.027240109700833):[&rate=2.0885056672539172E-4]2.177671312306148,4:[&rate=5.146812243451277E-4]7.204911422006981):[&rate=5.146812243451277E-4]5.008143386397988,(6:[&rate=2.5162210555751933E-4]0.095354071653073,7:[&rate=7.87796699330326E-5]0.095354071653073):[&rate=8.098112646416279E-4]12.117700736751896):[&rate=2.5162210555751933E-4]3.0704681699566567):[&rate=9.254776577646335E-6]5.783158939561931);
tree STATE_18752000 [&lnP=-6660.580385911742,posterior=-6660.580385911742] = [&R] (((8:[&rate=5.729848133952028E-4]3.3288079596566043,9:[&rate=2.644251664234388E-4]3.3288079596566043):[&rate=2.5051990308111507E-5]13.25308926945721,(((3:[&rate=9.285544739568137E-4]5.556709550229226,(2:[&rate=2.644251664234388E-4]3.3617207905243527,5:[&rate=9.285544739568137E-4]3.3617207905243527):[&rate=9.285544739568137E-4]2.1949887597048736):[&rate=3.2099774654551085E-4]3.3406424004264474,4:[&rate=3.880023197090662E-4]8.897351950655674):[&rate=3.880023197090662E-4]3.3010271818123247,(6:[&rate=4.7536444887223815E-5]1.2214851756530776,7:[&rate=1.732678784217094E-4]1.2214851756530776):[&rate=5.729848133952028E-4]10.976893956814921):[&rate=1.732678784217094E-4]4.383518096645815):[&rate=1.3587510969911677E-4]2.340897060473484,1:[&rate=7.13132354127476E-4]18.922794289587298);
tree STATE_18754000 [&lnP=-6661.859693963163,posterior=-6661.859693963163] = [&R] (((9:[&rate=5.171395287637891E-4]11.032974182630664,1:[&rate=5.171395287637891E-4]11.032974182630664):[&rate=9.171905333028719E-5]0.5389148450683408,8:[&rate=5.171395287637891E-4]11.571889027699005):[&rate=9.171905333028719E-5]0.9126918808956432,(((3:[&rate=5.171395287637891E-4]5.342121050860363,(2:[&rate=6.446186121713593E-4]3.970437944696788,5:[&rate=8.198185524743184E-4]3.970437944696788):[&rate=6.446186121713593E-4]1.3716831061635748):[&rate=5.171395287637891E-4]1.0376214776145183,4:[&rate=2.1548273985978536E-4]6.379742528474881):[&rate=3.379816495502216E-4]2.8263752700031004,(6:[&rate=2.1548273985978536E-4]0.464993250968874,7:[&rate=1.2676477324288362E-4]0.464993250968874):[&rate=6.446186121713593E-4]8.741124547509108):[&rate=6.446186121713593E-4]3.2784631101166664);
tree STATE_18756000 [&lnP=-6662.848686041179,posterior=-6662.848686041179] = [&R] (((9:[&rate=1.0620439593003629E-4]13.234758492928895,8:[&rate=1.6420030576725912E-4]13.234758492928895):[&rate=5.059865999279007E-4]1.7326888055844787,(((3:[&rate=4.464606226486312E-4]5.463685072958066,(2:[&rate=2.67986699353553E-4]3.17636139971285,5:[&rate=5.919422065765183E-4]3.17636139971285):[&rate=4.464606226486312E-4]2.2873236732452162):[&rate=2.9628727957203236E-4]1.4466569144316077,4:[&rate=2.9628727957203236E-4]6.910341987389674):[&rate=4.464606226486312E-4]7.012087075522531,(6:[&rate=2.9628727957203236E-4]0.10311540273127291,7:[&rate=5.059865999279007E-4]0.10311540273127291):[&rate=3.6092723313680926E-4]13.819313660180931):[&rate=7.654210537072777E-4]1.0450182356011695):[&rate=1.3696030532432576E-4]4.487417341469513,1:[&rate=5.919422065765183E-4]19.454864639982887);
tree STATE_18758000 [&lnP=-6664.729010824164,posterior=-6664.729010824164] = [&R] (((9:[&rate=5.442675395222774E-4]7.924559539880567,8:[&rate=4.451310148296737E-4]7.924559539880567):[&rate=1.6228451356690263E-4]7.58895411451096,(((3:[&rate=2.0265300193528623E-4]5.914058438013322,(2:[&rate=2.0265300193528623E-4]3.7418432308094807,5:[&rate=8.858386929015127E-4]3.7418432308094807):[&rate=8.858386929015127E-4]2.1722152072038416):[&rate=3.6705740773076425E-4]2.268127937640502,4:[&rate=1.2683121937455766E-4]8.182186375653824):[&rate=3.6705740773076425E-4]2.8762495635844285,(6:[&rate=2.275879250958318E-5]0.23086500595196519,7:[&rate=9.554123628670735E-5]0.23086500595196519):[&rate=6.787869214407654E-4]10.827570933286287):[&rate=3.030127859704339E-4]4.4550777151532746):[&rate=4.365716632586981E-5]8.127590999909618,1:[&rate=5.442675395222774E-4]23.641104654301145);
tree STATE_18760000 [&lnP=-6660.168148377149,posterior=-6660.168148377149] = [&R] (((((3:[&rate=0.0010476868035918512]5.8443903048142225,(2:[&rate=8.263386126212575E-4]1.1170408094815394,5:[&rate=0.0029306609841527097]1.1170408094815394):[&rate=1.766827016802354E-4]4.727349495332684):[&rate=0.0013553578125992955]1.0647615248936546,4:[&rate=5.207619751341281E-4]6.909151829707877):[&rate=5.207619751341281E-4]4.714668928374836,(6:[&rate=3.1791617582136074E-4]0.4244004671930477,7:[&rate=4.0989299693085446E-4]0.4244004671930477):[&rate=8.263386126212575E-4]11.199420290889666):[&rate=2.410293033026367E-4]1.39303315950829,1:[&rate=0.0010476868035918512]13.016853917591003):[&rate=7.932501459443868E-5]4.10168920421015,(9:[&rate=1.766827016802354E-4]10.348181667293273,8:[&rate=1.766827016802354E-4]10.348181667293273):[&rate=1.2315440815078096E-4]6.77036145450788);
tree STATE_18762000 [&lnP=-6660.932279450768,posterior=-6660.932279450768] = [&R] (8:[&rate=6.624055215072089E-5]20.09155071402019,(9:[&rate=1.4384903087854168E-4]17.12819132604039,(1:[&rate=0.0011064334198211563]10.724504582350876,(((3:[&rate=5.557456205135032E-4]6.2841732912746835,(2:[&rate=4.0900581145502106E-4]2.748090321687995,5:[&rate=7.301450194283964E-4]2.748090321687995):[&rate=3.416063997445111E-4]3.5360829695866887):[&rate=0.0015920200977879541]0.4415591336099016,4:[&rate=3.416063997445111E-4]6.725732424884585):[&rate=7.301450194283964E-4]2.790409467092621,(6:[&rate=5.557456205135032E-4]0.4661644153491772,7:[&rate=5.557456205135032E-4]0.4661644153491772):[&rate=6.383717260815747E-4]9.04997747662803):[&rate=0.0015920200977879541]1.2083626903736704):[&rate=4.0900581145502106E-4]6.403686743689514):[&rate=2.7625597058996917E-4]2.9633593879798);
tree STATE_18764000 [&lnP=-6662.069893126902,posterior=-6662.069893126902] = [&R] ((8:[&rate=3.6665815929011036E-4]17.19950405880542,9:[&rate=2.6783539190058876E-4]17.19950405880542):[&rate=2.2265724826496256E-4]0.009706724483006468,((((3:[&rate=4.225118149847716E-4]5.92928404481367,(2:[&rate=1.7902881445118254E-4]2.825729424951744,5:[&rate=8.742202701816005E-4]2.825729424951744):[&rate=6.386987464557127E-4]3.103554619861926):[&rate=4.225118149847716E-4]2.120845956174584,4:[&rate=1.7902881445118254E-4]8.050130000988254):[&rate=7.406399101989586E-4]4.043890337878681,(6:[&rate=2.6783539190058876E-4]0.7295634415406035,7:[&rate=9.144601279249546E-5]0.7295634415406035):[&rate=5.555167701420184E-4]11.364456897326331):[&rate=2.2265724826496256E-4]2.517990004859662,1:[&rate=7.406399101989586E-4]14.612010343726597):[&rate=3.1550316473503076E-4]2.5972004395618296);
tree STATE_18766000 [&lnP=-6657.066669177041,posterior=-6657.066669177041] = [&R] (1:[&rate=7.376074219756884E-4]16.51052165074945,((((3:[&rate=7.376074219756884E-4]4.832684246518071,(2:[&rate=1.132772215051611E-4]3.1996556367457942,5:[&rate=9.05007430246873E-4]3.1996556367457942):[&rate=5.136832563475142E-4]1.633028609772277):[&rate=2.455243369076079E-4]5.185912639606582,4:[&rate=1.9699332527662767E-4]10.018596886124653):[&rate=0.0011599140508541273]1.7674418297059358,(6:[&rate=0.0011599140508541273]0.32295134590104646,7:[&rate=1.3375235290524926E-5]0.32295134590104646):[&rate=7.376074219756884E-4]11.463087369929543):[&rate=6.129360719916954E-4]2.047659981989627,(8:[&rate=2.455243369076079E-4]6.181977241484112,9:[&rate=7.376074219756884E-4]6.181977241484112):[&rate=1.531511090071508E-4]7.651721456336104):[&rate=1.9699332527662767E-4]2.676822952929234);
tree STATE_18768000 [&lnP=-6657.594385436485,posterior=-6657.594385436485] = [&R] ((1:[&rate=5.481720530752744E-4]16.42999503891057,(((3:[&rate=6.436544931494895E-4]6.041844025993509,(2:[&rate=4.0565290840291815E-4]1.5234179767685205,5:[&rate=0.0013580472316074275]1.5234179767685205):[&rate=4.708977381895628E-4]4.518426049224988):[&rate=2.984266207097463E-4]2.3630670465221044,4:[&rate=3.489046375877029E-4]8.404911072515613):[&rate=4.708977381895628E-4]5.581611711648247,(6:[&rate=4.708977381895628E-4]0.24068534826696616,7:[&rate=4.708977381895628E-4]0.24068534826696616):[&rate=4.0565290840291815E-4]13.745837435896894):[&rate=2.106432057726627E-4]2.443472254746709):[&rate=4.708977381895628E-4]3.37419877787017,(8:[&rate=1.3416882878398192E-4]12.43986959843282,9:[&rate=2.106432057726627E-4]12.43986959843282):[&rate=2.4963907702666596E-5]7.364324218347919);
tree STATE_18770000 [&lnP=-6666.409212263062,posterior=-6666.409212263062] = [&R] (1:[&rate=4.714362543825019E-4]20.574166936419232,((8:[&rate=4.11745002569088E-4]8.74157006178736,9:[&rate=2.382709776518231E-4]8.74157006178736):[&rate=1.70350879313035E-4]2.6699591154716593,(((3:[&rate=3.158954961346842E-4]6.560024200147888,(2:[&rate=2.034833312220935E-4]5.44295605984597,5:[&rate=4.714362543825019E-4]5.44295605984597):[&rate=3.6077050327130186E-4]1.1170681403019183):[&rate=4.714362543825019E-4]3.2083664798224127,4:[&rate=1.381608317625059E-4]9.7683906799703):[&rate=0.0010747058075728907]1.146046712505287,(6:[&rate=1.70350879313035E-4]0.6079230985872338,7:[&rate=2.7544919071212294E-4]0.6079230985872338):[&rate=6.397189652054894E-4]10.306514293888354):[&rate=1.0605845211354533E-4]0.4970917847834322):[&rate=2.034833312220935E-4]9.162637759160212);
tree STATE_18772000 [&lnP=-6667.080903172784,posterior=-6667.080903172784] = [&R] (((8:[&rate=7.887444325678902E-4]6.3162046822177595,9:[&rate=7.00252283572813E-4]6.3162046822177595):[&rate=4.3579593746187326E-4]7.6422341157541345,1:[&rate=7.887444325678902E-4]13.958438797971894):[&rate=8.622204469930632E-5]1.79037485374473,(((3:[&rate=3.273957926141709E-4]6.4307145761261415,(2:[&rate=2.7435224635212984E-4]4.551938715381044,5:[&rate=0.0012361786441196963]4.551938715381044):[&rate=3.8077435531389854E-4]1.8787758607450975):[&rate=8.622204469930632E-5]2.3277290570406537,4:[&rate=3.273957926141709E-4]8.758443633166795):[&rate=8.957308451055573E-4]2.6120070015623202,(6:[&rate=3.273957926141709E-4]1.3665328822976257,7:[&rate=8.622204469930632E-5]1.3665328822976257):[&rate=6.238434065891089E-4]10.003917752431489):[&rate=2.1987276037310546E-4]4.3783630169875085);
tree STATE_18774000 [&lnP=-6659.523806027275,posterior=-6659.523806027275] = [&R] ((((3:[&rate=6.197302509185893E-4]6.190166065788458,(2:[&rate=3.304895310953776E-4]3.244250860278387,5:[&rate=0.0012367646083805673]3.244250860278387):[&rate=2.714829409286024E-4]2.945915205510071):[&rate=2.2192978947748246E-4]5.6846400003445146,4:[&rate=2.714829409286024E-4]11.874806066132972):[&rate=4.0266537290977735E-4]1.7318726280320664,(6:[&rate=3.6727673679186433E-5]0.1596861190590573,7:[&rate=1.4282077867483733E-4]0.1596861190590573):[&rate=6.197302509185893E-4]13.446992575105982):[&rate=5.8060028780926044E-5]2.868547355174366,((9:[&rate=1.107561114721624E-4]12.79614183934981,1:[&rate=0.0012367646083805673]12.79614183934981):[&rate=1.7954100252480122E-4]3.6581207528143818,8:[&rate=2.2192978947748246E-4]16.45426259216419):[&rate=2.714829409286024E-4]0.020963457175213307);
tree STATE_18776000 [&lnP=-6655.433207852539,posterior=-6655.433207852539] = [&R] (1:[&rate=0.0011593851375179876]12.108704427290133,((9:[&rate=6.592347860042434E-4]2.412188188604144,8:[&rate=9.547006075169915E-4]2.412188188604144):[&rate=2.1884775785890924E-4]7.243603068146676,(((3:[&rate=9.547006075169915E-4]3.6404942146625077,(2:[&rate=5.460701686698999E-4]1.5598512924549517,5:[&rate=0.0018594954658948826]1.5598512924549517):[&rate=6.592347860042434E-4]2.0806429222075558):[&rate=2.8656065156467623E-4]3.7458138222473334,4:[&rate=2.1884775785890924E-4]7.386308036909841):[&rate=0.0011593851375179876]1.3084091385647616,(6:[&rate=1.557864267547584E-5]3.3755110790770115,7:[&rate=5.632330162059199E-5]3.3755110790770115):[&rate=0.0014358746005194893]5.319206096397592):[&rate=2.8656065156467623E-4]0.9610740812762177):[&rate=1.557864267547584E-5]2.452913170539313);
tree STATE_18778000 [&lnP=-6656.76063437186,posterior=-6656.76063437186] = [&R] (((((3:[&rate=5.858593868320773E-4]5.638751130474019,(2:[&rate=5.858593868320773E-4]1.9263654708848608,5:[&rate=0.0017734621246120997]1.9263654708848608):[&rate=4.7776134510785505E-4]3.7123856595891587):[&rate=5.858593868320773E-4]1.3824545270768915,4:[&rate=2.3622470076005683E-4]7.021205657550911):[&rate=0.0017734621246120997]2.038532677953383,(6:[&rate=3.8704797956993756E-5]1.0899769615611181,7:[&rate=3.056987665603924E-4]1.0899769615611181):[&rate=5.858593868320773E-4]7.969761373943176):[&rate=7.700420623004869E-5]2.480259161720104,1:[&rate=0.0010742596520958779]11.539997497224398):[&rate=7.700420623004869E-5]6.167690310208535,(9:[&rate=5.858593868320773E-4]1.9725453243584643,8:[&rate=0.001348880059751641]1.9725453243584643):[&rate=1.7553295163024842E-4]15.735142483074469);
tree STATE_18780000 [&lnP=-6661.076969582312,posterior=-6661.076969582312] = [&R] (((9:[&rate=1.8507017962875077E-4]9.563799812183005,8:[&rate=2.4242789174948906E-4]9.563799812183005):[&rate=3.427254063377682E-4]4.912692272381305,1:[&rate=9.558549965201589E-4]14.47649208456431):[&rate=1.8507017962875077E-4]1.999600248960384,(((3:[&rate=7.480779062072261E-4]6.001715501252886,(2:[&rate=8.391329657293432E-4]1.8841412679477394,5:[&rate=0.0014679113254666269]1.8841412679477394):[&rate=9.558549965201589E-4]4.117574233305147):[&rate=6.721633647523578E-4]0.675807645974424,4:[&rate=4.406840320770111E-4]6.67752314722731):[&rate=1.8507017962875077E-4]9.20396213805193,(6:[&rate=2.93740407691863E-4]0.0832214520020611,7:[&rate=1.8507017962875077E-4]0.0832214520020611):[&rate=4.921058305166498E-4]15.79826383327718):[&rate=8.391329657293432E-4]0.5946070482454537);
tree STATE_18782000 [&lnP=-6658.417756261185,posterior=-6658.417756261185] = [&R] (8:[&rate=2.1334997520217308E-4]16.858713601601785,((1:[&rate=9.95978618901901E-4]10.67484932973658,9:[&rate=2.1334997520217308E-4]10.67484932973658):[&rate=1.3094530974506978E-4]4.781843932150112,(((3:[&rate=6.465959649589215E-4]5.422695156092093,(2:[&rate=6.465959649589215E-4]2.488154223678972,5:[&rate=0.0015008252201969066]2.488154223678972):[&rate=6.465959649589215E-4]2.934540932413121):[&rate=3.7845271133588667E-4]2.0791919484971286,4:[&rate=3.276974701656982E-4]7.501887104589222):[&rate=3.276974701656982E-4]7.5354107870109965,(6:[&rate=1.3094530974506978E-4]0.19106034124209778,7:[&rate=2.1334997520217308E-4]0.19106034124209778):[&rate=5.313160000487382E-4]14.84623755035812):[&rate=6.465959649589215E-4]0.4193953702864732):[&rate=1.3094530974506978E-4]1.4020203397150937);
tree STATE_18784000 [&lnP=-6662.0574020578315,posterior=-6662.0574020578315] = [&R] (((((3:[&rate=3.1283132300423416E-4]7.749791773777719,(2:[&rate=3.1283132300423416E-4]1.8189250811512192,5:[&rate=0.0023303102405128786]1.8189250811512192):[&rate=3.1283132300423416E-4]5.9308666926265):[&rate=5.451281078794441E-4]1.8253859512243409,4:[&rate=5.451281078794441E-4]9.57517772500206):[&rate=3.1283132300423416E-4]3.6382434666298806,(6:[&rate=5.451281078794441E-4]0.029531328850320088,7:[&rate=8.133544450565138E-5]0.029531328850320088):[&rate=3.1283132300423416E-4]13.183889862781621):[&rate=4.139433851158637E-4]0.1612141825371669,1:[&rate=5.451281078794441E-4]13.374635374169108):[&rate=4.139433851158637E-4]2.925213155678742,(8:[&rate=1.7038421081012027E-4]12.157690590077213,9:[&rate=3.1283132300423416E-4]12.157690590077213):[&rate=4.139433851158637E-4]4.142157939770637);
tree STATE_18786000 [&lnP=-6656.697034834097,posterior=-6656.697034834097] = [&R] ((1:[&rate=0.001457404224862011]9.871178393105367,(8:[&rate=0.0011402677753327604]3.4078434987815798,9:[&rate=5.488197438209622E-4]3.4078434987815798):[&rate=3.8356603404716164E-4]6.463334894323788):[&rate=5.787495358274527E-5]5.445215062149497,(((3:[&rate=6.519692099222419E-4]4.263270284962742,(2:[&rate=9.31659292154416E-4]2.5017191006430917,5:[&rate=0.0011402677753327604]2.5017191006430917):[&rate=6.519692099222419E-4]1.76155118431965):[&rate=3.8356603404716164E-4]2.62171262841487,4:[&rate=3.8356603404716164E-4]6.884982913377612):[&rate=9.31659292154416E-4]3.2427349367778993,(6:[&rate=1.8257112262904568E-5]1.4110435478880425,7:[&rate=1.8257112262904568E-5]1.4110435478880425):[&rate=7.760521879353649E-4]8.716674302267469):[&rate=1.8257112262904568E-5]5.188675605099354);
tree STATE_18788000 [&lnP=-6657.695282146185,posterior=-6657.695282146185] = [&R] (((8:[&rate=4.661678169086843E-4]9.307906687631233,9:[&rate=1.9987804039237265E-4]9.307906687631233):[&rate=8.044525806391542E-5]8.354014719414101,(((3:[&rate=5.688869409359076E-4]4.584094114398727,(2:[&rate=2.5184653318116964E-4]2.0025351002694127,5:[&rate=8.783283371800324E-4]2.0025351002694127):[&rate=3.1193834398421453E-4]2.5815590141293145):[&rate=5.688869409359076E-4]2.856943100212545,4:[&rate=2.5184653318116964E-4]7.441037214611272):[&rate=1.9987804039237265E-4]9.113101804126641,(6:[&rate=5.060561361944719E-5]0.05852442177897901,7:[&rate=3.1193834398421453E-4]0.05852442177897901):[&rate=3.8228860175859775E-4]16.495614596958934):[&rate=5.688869409359076E-4]1.1077823883074203):[&rate=1.9987804039237265E-4]0.5525626533488364,1:[&rate=4.661678169086843E-4]18.21448406039417);
tree STATE_18790000 [&lnP=-6661.936444208715,posterior=-6661.936444208715] = [&R] (((9:[&rate=1.9326198084277152E-4]10.124282762910754,8:[&rate=2.840256782038703E-4]10.124282762910754):[&rate=5.311990178282608E-4]3.398157871597304,(((3:[&rate=4.23061613285162E-4]8.193935079805168,(2:[&rate=2.3936343076616935E-4]3.90876311432012,5:[&rate=6.676244071982805E-4]3.90876311432012):[&rate=3.2879605975210215E-4]4.285171965485048):[&rate=0.0010357980214662375]0.7369298127968662,4:[&rate=2.840256782038703E-4]8.930864892602035):[&rate=4.23061613285162E-4]3.2798332195384443,(6:[&rate=1.428040114081839E-4]0.34699163536714617,7:[&rate=5.944807817641623E-4]0.34699163536714617):[&rate=5.311990178282608E-4]11.863706476773332):[&rate=1.428040114081839E-4]1.3117425223675792):[&rate=5.944807817641623E-4]1.8433373591511408,1:[&rate=5.311990178282608E-4]15.365777993659199);
tree STATE_18792000 [&lnP=-6663.961181753498,posterior=-6663.961181753498] = [&R] ((((3:[&rate=3.3109230242016146E-4]6.920115380805243,(2:[&rate=4.4415487984081906E-4]5.689621945884643,5:[&rate=5.074122072194627E-4]5.689621945884643):[&rate=3.3109230242016146E-4]1.2304934349206):[&rate=0.0012272644469155326]1.5003583404697016,4:[&rate=2.787451646365351E-4]8.420473721274945):[&rate=2.2764215369933252E-4]5.611660151521164,(6:[&rate=1.763560187647072E-4]1.4343885355748438,7:[&rate=4.4415487984081906E-4]1.4343885355748438):[&rate=5.074122072194627E-4]12.597745337221266):[&rate=6.567339954159983E-4]0.9669571456891681,(1:[&rate=6.567339954159983E-4]12.293666804688467,(9:[&rate=3.858394453469783E-4]4.547669011765505,8:[&rate=0.001009761621819363]4.547669011765505):[&rate=2.2764215369933252E-4]7.745997792922962):[&rate=6.567339954159983E-4]2.7054242137968103);
tree STATE_18794000 [&lnP=-6656.530910687888,posterior=-6656.530910687888] = [&R] (((9:[&rate=4.75971300341578E-4]4.968105205543998,8:[&rate=3.1739065361950164E-4]4.968105205543998):[&rate=3.1739065361950164E-4]7.406576897177117,(((3:[&rate=5.69837327204404E-4]5.330896037341016,(2:[&rate=6.771132594082349E-4]2.3972105029718627,5:[&rate=0.0013927620249963362]2.3972105029718627):[&rate=4.75971300341578E-4]2.933685534369153):[&rate=0.001140847631055852]1.3223408833322097,4:[&rate=3.9252067237981685E-4]6.653236920673225):[&rate=8.023020429192007E-4]5.068832220226635,(6:[&rate=4.75971300341578E-4]0.5310171121603106,7:[&rate=6.771132594082349E-4]0.5310171121603106):[&rate=5.69837327204404E-4]11.19105202873955):[&rate=0.0013927620249963362]0.652612961821255):[&rate=1.8637592267265393E-4]3.8113684818631537,1:[&rate=5.69837327204404E-4]16.18605058458427);
tree STATE_18796000 [&lnP=-6658.905098494436,posterior=-6658.905098494436] = [&R] (((((3:[&rate=9.132312762839066E-4]4.762968020552172,(2:[&rate=2.450312111090768E-4]3.2268653716094686,5:[&rate=0.00163989723239718]3.2268653716094686):[&rate=0.001221334929241098]1.5361026489427037):[&rate=6.7865564153638E-4]2.7576343199063134,4:[&rate=3.551532295520628E-4]7.520602340458486):[&rate=3.551532295520628E-4]4.382264510048549,(6:[&rate=6.861082487849109E-6]2.631470512362519,7:[&rate=4.926117565960964E-7]2.631470512362519):[&rate=6.7865564153638E-4]9.271396338144516):[&rate=9.132312762839066E-4]3.162368208327715,1:[&rate=9.132312762839066E-4]15.06523505883475):[&rate=2.450312111090768E-4]7.79459319180908,(8:[&rate=6.7865564153638E-4]7.781956349932749,9:[&rate=2.450312111090768E-4]7.781956349932749):[&rate=5.287976037464003E-5]15.07787190071108);
tree STATE_18798000 [&lnP=-6656.113558015429,posterior=-6656.113558015429] = [&R] (1:[&rate=9.087722669088635E-4]15.482984528335312,((8:[&rate=3.221125629955434E-4]6.580230645567103,9:[&rate=3.221125629955434E-4]6.580230645567103):[&rate=3.0662846839546402E-6]8.758449147853636,(((3:[&rate=9.087722669088635E-4]4.258598625839245,(2:[&rate=5.549009569047907E-4]1.8139596284625372,5:[&rate=0.0014363672857532575]1.8139596284625372):[&rate=9.087722669088635E-4]2.444638997376708):[&rate=0.003407002714279815]0.2972532251612181,4:[&rate=5.549009569047907E-4]4.5558518510004635):[&rate=1.7437814575299687E-4]8.816367236661543,(6:[&rate=8.568307388656038E-5]5.5462662245354135,7:[&rate=3.3611232009837397E-9]5.5462662245354135):[&rate=9.087722669088635E-4]7.825952863126593):[&rate=3.663922337601744E-5]1.9664607057587329):[&rate=0.002220675957277519]0.14430473491457185);
tree STATE_18800000 [&lnP=-6657.571997232521,posterior=-6657.571997232521] = [&R] (1:[&rate=6.432575040663873E-6]21.599556440385992,((8:[&rate=3.1213505905266245E-4]7.052498922076221,9:[&rate=4.3466576383440256E-4]7.052498922076221):[&rate=8.758144349848461E-5]10.914891678004391,(((3:[&rate=4.3466576383440256E-4]7.985685293035593,(2:[&rate=3.1213505905266245E-4]4.570660813553985,5:[&rate=7.926730671044488E-4]4.570660813553985):[&rate=4.3466576383440256E-4]3.415024479481608):[&rate=0.0010565316390902667]1.0193414054636358,4:[&rate=3.1213505905266245E-4]9.005026698499229):[&rate=5.912395987751233E-4]3.606456324363309,(6:[&rate=2.1509504661675225E-5]0.3579697787946363,7:[&rate=5.912395987751233E-4]0.3579697787946363):[&rate=5.912395987751233E-4]12.253513244067902):[&rate=1.4287338016845137E-4]5.355907577218074):[&rate=0.0027719512523714804]3.6321658403053796);
tree STATE_18802000 [&lnP=-6662.580306807433,posterior=-6662.580306807433] = [&R] (1:[&rate=1.2788118463343624E-4]20.138125911925492,((8:[&rate=8.695737920104436E-4]6.5361105954669165,9:[&rate=5.855891742644532E-4]6.5361105954669165):[&rate=2.3466750827130813E-4]5.702572885076642,(((3:[&rate=4.5234429957876775E-4]7.317134199013922,(2:[&rate=2.862357654520885E-4]6.388390718861924,5:[&rate=2.862357654520885E-4]6.388390718861924):[&rate=0.0012319378061799997]0.928743480151998):[&rate=7.570951718178648E-4]2.0313780152974674,4:[&rate=3.3891721400786784E-4]9.34851221431139):[&rate=0.0010160353814033323]1.6706848400508836,(6:[&rate=0.0012319378061799997]0.18524035711758385,7:[&rate=3.938935543640325E-4]0.18524035711758385):[&rate=5.156447445878319E-4]10.83395669724469):[&rate=3.3891721400786784E-4]1.2194864261812857):[&rate=6.647400072198602E-4]7.899442431381933);
tree STATE_18804000 [&lnP=-6660.799546481499,posterior=-6660.799546481499] = [&R] (((9:[&rate=6.098396705806219E-4]5.616033138432993,8:[&rate=2.3060936881653336E-4]5.616033138432993):[&rate=0.0010903038756764128]3.4878864743102405,1:[&rate=0.0010903038756764128]9.103919612743233):[&rate=1.260385823994777E-4]5.941834915646574,(((3:[&rate=7.736530277336287E-4]7.166110526817133,(2:[&rate=3.1288802883480324E-4]4.206258748464222,5:[&rate=9.701876137224481E-4]4.206258748464222):[&rate=5.34494764074861E-4]2.9598517783529106):[&rate=7.736530277336287E-4]2.1877253029926136,4:[&rate=2.3060936881653336E-4]9.353835829809746):[&rate=6.098396705806219E-4]5.058527781356954,(6:[&rate=8.663138941745796E-4]0.052006527543909956,7:[&rate=3.8818745446463434E-4]0.052006527543909956):[&rate=3.1288802883480324E-4]14.360357083622791):[&rate=0.002254696466415574]0.6333909172231067);
tree STATE_18806000 [&lnP=-6662.912414736041,posterior=-6662.912414736041] = [&R] (((9:[&rate=5.130698990016769E-4]6.254681519319024,8:[&rate=6.370070960755549E-4]6.254681519319024):[&rate=6.370070960755549E-4]3.3177402261261824,1:[&rate=0.0012032686847847297]9.572421745445206):[&rate=7.651921538080679E-4]5.279994750861711,(((3:[&rate=7.651921538080679E-4]3.7534594161767205,(2:[&rate=3.9025494355650987E-4]2.8290307323582686,5:[&rate=0.0018143348097978847]2.8290307323582686):[&rate=0.0021021732917435284]0.9244286838184519):[&rate=5.130698990016769E-4]2.2822872319351046,4:[&rate=2.6358092873994386E-4]6.035746648111825):[&rate=2.6358092873994386E-4]7.311545225644068,(6:[&rate=0.0021021732917435284]0.04030222181437749,7:[&rate=1.1923846502071017E-4]0.04030222181437749):[&rate=5.130698990016769E-4]13.306989651941516):[&rate=0.0030383020037772113]1.5051246225510244);
tree STATE_18808000 [&lnP=-6665.7287772152795,posterior=-6665.7287772152795] = [&R] (((8:[&rate=5.845293476929944E-4]6.759017532234327,9:[&rate=3.7361790549586196E-4]6.759017532234327):[&rate=4.387564123413419E-4]10.09159179494565,1:[&rate=5.085105856310008E-4]16.850609327179978):[&rate=3.117248127737397E-4]0.29860463568576634,(((3:[&rate=5.845293476929944E-4]6.724521286120801,(2:[&rate=5.085105856310008E-4]3.7552299226943657,5:[&rate=0.0020216996637365398]3.7552299226943657):[&rate=3.117248127737397E-4]2.9692913634264353):[&rate=5.845293476929944E-4]2.550988839284326,4:[&rate=1.3053653290843044E-4]9.275510125405127):[&rate=0.0010156863941856364]3.706250818423827,(6:[&rate=1.922020794641575E-4]0.14966332985343317,7:[&rate=7.651011077324153E-4]0.14966332985343317):[&rate=5.085105856310008E-4]12.83209761397552):[&rate=5.9772030290281564E-5]4.16745301903679);
tree STATE_18810000 [&lnP=-6660.592012517205,posterior=-6660.592012517205] = [&R] (((((3:[&rate=3.6188360183321246E-4]4.687477375893604,(2:[&rate=6.932771694724428E-4]1.510187640469409,5:[&rate=0.0014089822375331974]1.510187640469409):[&rate=2.9501267027372204E-4]3.1772897354241945):[&rate=1.9173400384286935E-4]1.9525024824998436,4:[&rate=4.441101315259479E-4]6.639979858393447):[&rate=2.3918094676144544E-4]8.774775144450977,(6:[&rate=3.617121057305371E-5]3.2201937895946156,7:[&rate=8.504770532705609E-5]3.2201937895946156):[&rate=5.493603782637475E-4]12.19456121324981):[&rate=4.441101315259479E-4]0.48613724532253855,(8:[&rate=1.509436255277666E-4]12.93923283054611,9:[&rate=1.1564466928468246E-4]12.93923283054611):[&rate=2.3918094676144544E-4]2.9616594176208526):[&rate=4.441101315259479E-4]1.3217839325634362,1:[&rate=4.441101315259479E-4]17.2226761807304);
tree STATE_18812000 [&lnP=-6665.063293723051,posterior=-6665.063293723051] = [&R] (((((3:[&rate=6.70588041187779E-4]5.9557251595240235,(2:[&rate=9.249603474187605E-4]2.1818519576819986,5:[&rate=0.0016711085686707129]2.1818519576819986):[&rate=5.704428723428924E-4]3.773873201842025):[&rate=2.6419779705636E-4]5.163696425294427,4:[&rate=2.022114887537735E-4]11.11942158481845):[&rate=0.0016711085686707129]1.3531130969109029,(6:[&rate=8.742802000450996E-5]0.40095628837424074,7:[&rate=7.865971519721704E-4]0.40095628837424074):[&rate=6.70588041187779E-4]12.071578393355113):[&rate=0.0016711085686707129]0.7670837633000414,(8:[&rate=0.0010970742626579641]2.493253022997684,9:[&rate=9.249603474187605E-4]2.493253022997684):[&rate=8.742802000450996E-5]10.746365422031712):[&rate=9.249603474187605E-4]3.402136630504744,1:[&rate=1.4367010981421237E-4]16.64175507553414);
tree STATE_18814000 [&lnP=-6659.3473059497765,posterior=-6659.3473059497765] = [&R] ((8:[&rate=0.001973721000516048]2.503128337228332,9:[&rate=1.845734823280514E-4]2.503128337228332):[&rate=2.506633574484102E-4]17.587037801427908,((((3:[&rate=4.1479481978940987E-4]5.892616361534288,(2:[&rate=1.845734823280514E-4]4.8527115646215035,5:[&rate=7.812347586454641E-4]4.8527115646215035):[&rate=0.001184534101842867]1.0399047969127846):[&rate=0.001973721000516048]0.8524800491446403,4:[&rate=2.506633574484102E-4]6.745096410678928):[&rate=5.170388291503294E-4]4.151314779610735,(6:[&rate=8.611813034246686E-6]0.2597502477499386,7:[&rate=3.864932124784517E-5]0.2597502477499386):[&rate=4.1479481978940987E-4]10.636660942539725):[&rate=1.2747053196400927E-4]5.050056934385735,1:[&rate=6.372848839984847E-4]15.946468124675398):[&rate=8.611813034246686E-6]4.143698013980842);
tree STATE_18816000 [&lnP=-6656.737015378881,posterior=-6656.737015378881] = [&R] (((((3:[&rate=8.527917469294647E-4]4.500649139530182,(2:[&rate=2.4912679185991327E-4]2.035510650986625,5:[&rate=0.001717892613405609]2.035510650986625):[&rate=4.62913681960517E-4]2.465138488543557):[&rate=3.872964371592795E-4]1.9249318065008572,4:[&rate=3.872964371592795E-4]6.425580946031039):[&rate=7.365173426560373E-4]2.408161575867939,(6:[&rate=1.8378649636154642E-4]0.6104964498073456,7:[&rate=5.448936205900022E-4]0.6104964498073456):[&rate=9.902685597165757E-4]8.223246072091632):[&rate=6.351988363936E-4]1.1887562731877814,(8:[&rate=0.001717892613405609]1.73395750654488,9:[&rate=6.351988363936E-4]1.73395750654488):[&rate=2.4912679185991327E-4]8.288541288541879):[&rate=0.0011598594777853324]4.577397868868461,1:[&rate=5.448936205900022E-4]14.59989666395522);
tree STATE_18818000 [&lnP=-6662.121605441254,posterior=-6662.121605441254] = [&R] (((8:[&rate=0.001554144649863858]3.3301462303762484,9:[&rate=3.9450792706021754E-4]3.3301462303762484):[&rate=1.9656753025662938E-4]10.749355074658002,(((3:[&rate=3.9450792706021754E-4]6.298108661766766,(2:[&rate=2.4288311647711528E-4]3.0585164429584024,5:[&rate=7.839273576148624E-4]3.0585164429584024):[&rate=5.178911387871054E-4]3.2395922188083635):[&rate=5.178911387871054E-4]0.8325710559143404,4:[&rate=3.408153627782184E-4]7.130679717681106):[&rate=9.222260206832556E-4]2.380545729465549,(6:[&rate=5.916880912568164E-4]0.7967658654249635,7:[&rate=1.5046793623478498E-4]0.7967658654249635):[&rate=9.222260206832556E-4]8.714459581721691):[&rate=2.9062662944056585E-4]4.5682758578875955):[&rate=4.529725902923838E-4]0.11144054098518019,1:[&rate=5.916880912568164E-4]14.190941846019431);
tree STATE_18820000 [&lnP=-6664.175783272059,posterior=-6664.175783272059] = [&R] ((1:[&rate=5.693405895005648E-4]16.848847679539737,(8:[&rate=4.055757057667424E-4]10.391295976648317,9:[&rate=4.055757057667424E-4]10.391295976648317):[&rate=4.8001690858298646E-4]6.45755170289142):[&rate=1.1279433399357802E-4]6.982945966140537,(((3:[&rate=4.055757057667424E-4]7.488129017361704,(2:[&rate=0.0015441375133929487]1.7442995482301982,5:[&rate=0.0015441375133929487]1.7442995482301982):[&rate=2.3605692923445032E-4]5.743829469131506):[&rate=0.001057239719045381]1.5022426293312616,4:[&rate=4.055757057667424E-4]8.990371646692966):[&rate=6.810919131697239E-4]6.049650042589716,(6:[&rate=1.1279433399357802E-4]4.345918139504749,7:[&rate=7.801255545366186E-5]4.345918139504749):[&rate=5.693405895005648E-4]10.694103549777932):[&rate=4.554553288339149E-5]8.791771956397593);
tree STATE_18822000 [&lnP=-6667.827975460244,posterior=-6667.827975460244] = [&R] ((((3:[&rate=3.082527994314606E-4]10.873668759588783,(2:[&rate=3.4908457810477E-4]8.851459190551104,5:[&rate=4.4892074402131624E-4]8.851459190551104):[&rate=3.9520411944033584E-4]2.0222095690376793):[&rate=3.082527994314606E-4]1.5912916511811392,4:[&rate=2.712244513971778E-4]12.464960410769923):[&rate=5.142277422816346E-4]1.3337655538044757,(6:[&rate=4.4892074402131624E-4]0.24370637058189837,7:[&rate=3.968434194548422E-5]0.24370637058189837):[&rate=5.991146013950004E-4]13.5550195939925):[&rate=7.934944718661639E-5]8.101571772395527,(1:[&rate=4.4892074402131624E-4]17.692833560252566,(8:[&rate=3.082527994314606E-4]9.089446358203697,9:[&rate=2.0464203207520685E-4]9.089446358203697):[&rate=2.712244513971778E-4]8.60338720204887):[&rate=2.0464203207520685E-4]4.207464176717359);
tree STATE_18824000 [&lnP=-6666.9098536711645,posterior=-6666.9098536711645] = [&R] (1:[&rate=2.5739594263096693E-4]27.591484100899795,((((3:[&rate=4.576790673418024E-4]6.2506608823792025,(2:[&rate=5.022976742382568E-4]3.6346102611758413,5:[&rate=4.576790673418024E-4]3.6346102611758413):[&rate=5.553211496154863E-4]2.616050621203361):[&rate=4.1848218062300936E-4]2.822761772556884,4:[&rate=2.261396660639547E-4]9.073422654936087):[&rate=3.829445148537281E-4]3.9917129389492647,(6:[&rate=1.5418369798217294E-4]0.27118457854091205,7:[&rate=1.5418369798217294E-4]0.27118457854091205):[&rate=5.022976742382568E-4]12.793951015344438):[&rate=1.5418369798217294E-4]7.011536397136595,(8:[&rate=5.553211496154863E-4]4.085855648714357,9:[&rate=5.553211496154863E-4]4.085855648714357):[&rate=1.0020255825484413E-4]15.990816342307589):[&rate=5.553211496154863E-4]7.514812109877848);
tree STATE_18826000 [&lnP=-6658.790358854371,posterior=-6658.790358854371] = [&R] (1:[&rate=1.0306868205727064E-4]22.73249616827054,((((3:[&rate=0.001966024708819184]2.6887362436793913,(2:[&rate=0.001966024708819184]0.993100377631669,5:[&rate=0.001966024708819184]0.993100377631669):[&rate=9.438321148176252E-4]1.6956358660477222):[&rate=1.4306555878202594E-4]5.050999084194691,4:[&rate=3.092982708841574E-4]7.739735327874082):[&rate=1.8993749932879716E-4]3.2242023779955273,(6:[&rate=1.9059674885668145E-5]2.008154030761509,7:[&rate=2.447975262283425E-4]2.008154030761509):[&rate=7.406361078405573E-4]8.955783675108101):[&rate=6.923527509118294E-5]0.2894604467182802,(9:[&rate=3.8590353435695104E-4]9.532783348306646,8:[&rate=1.8993749932879716E-4]9.532783348306646):[&rate=4.784046589634372E-4]1.7206148042812437):[&rate=7.406361078405573E-4]11.47909801568265);
tree STATE_18828000 [&lnP=-6654.297682646993,posterior=-6654.297682646993] = [&R] (1:[&rate=2.2882803538018902E-4]16.698814465819712,((8:[&rate=2.2882803538018902E-4]9.921518396480478,9:[&rate=7.068997479920511E-5]9.921518396480478):[&rate=7.232910634942469E-4]0.8550411567093441,(((3:[&rate=0.0018430524791167892]1.651390023790476,(2:[&rate=5.886918893232872E-4]1.0613364817553788,5:[&rate=0.0028394837315640895]1.0613364817553788):[&rate=0.0028394837315640895]0.5900535420350972):[&rate=2.9944235039147297E-4]5.362956776372462,4:[&rate=2.9944235039147297E-4]7.014346800162938):[&rate=8.889814040410287E-4]2.7782353574676577,(6:[&rate=1.6776357640747142E-4]0.5087702800531624,7:[&rate=3.811987953047646E-4]0.5087702800531624):[&rate=4.7645035201126633E-4]9.283811877577433):[&rate=0.0013918648581826042]0.9839773955592257):[&rate=0.0018430524791167892]5.9222549126298905);
tree STATE_18830000 [&lnP=-6662.575729327314,posterior=-6662.575729327314] = [&R] (((((3:[&rate=2.022191079985931E-4]7.160530385947451,(2:[&rate=4.4973227521759383E-4]4.320638526661514,5:[&rate=6.622822912806711E-4]4.320638526661514):[&rate=0.0010700641996749642]2.8398918592859372):[&rate=2.022191079985931E-4]0.6003949132617752,4:[&rate=3.0744533006332763E-4]7.760925299209227):[&rate=3.726224318220218E-4]3.290928650333015,(6:[&rate=2.512824322536187E-4]0.015230809621526613,7:[&rate=0.0010700641996749642]0.015230809621526613):[&rate=8.231001441080465E-4]11.036623139920716):[&rate=2.512824322536187E-4]5.659060263453995,(8:[&rate=1.5894796804165275E-4]15.942202839049187,9:[&rate=2.512824322536187E-4]15.942202839049187):[&rate=0.0010700641996749642]0.768711373947049):[&rate=2.985659258542503E-5]1.9974561358248408,1:[&rate=6.622822912806711E-4]18.708370348821077);
tree STATE_18832000 [&lnP=-6664.200040296288,posterior=-6664.200040296288] = [&R] (((((3:[&rate=3.6968499466888736E-4]7.041447756635552,(2:[&rate=4.1536835740175673E-4]4.646475914208541,5:[&rate=4.6669587087179426E-4]4.646475914208541):[&rate=2.892214011647872E-4]2.3949718424270117):[&rate=6.912027779335738E-4]1.1166453329042003,4:[&rate=1.812248917920223E-4]8.158093089539753):[&rate=3.280213614879891E-4]2.7277456752900644,(6:[&rate=2.166650923442098E-4]0.09550092683869038,7:[&rate=5.6168689420083456E-5]0.09550092683869038):[&rate=5.261786640900952E-4]10.790337837991126):[&rate=2.892214011647872E-4]4.0026156402204816,(8:[&rate=8.273742008447945E-4]5.079275166201005,9:[&rate=1.812248917920223E-4]5.079275166201005):[&rate=1.054919144380797E-4]9.809179238849293):[&rate=4.1536835740175673E-4]4.485344122653215,1:[&rate=3.280213614879891E-4]19.373798527703514);
tree STATE_18834000 [&lnP=-6659.969628884758,posterior=-6659.969628884758] = [&R] ((((3:[&rate=4.085376558200526E-4]8.01497819399529,(2:[&rate=4.92243733949473E-4]2.666790170334811,5:[&rate=0.0013761875562689468]2.666790170334811):[&rate=8.61190499984744E-4]5.348188023660479):[&rate=7.103531440889726E-4]0.6765079708878545,4:[&rate=2.724412971575444E-4]8.691486164883145):[&rate=4.92243733949473E-4]2.107564971701695,(6:[&rate=3.360769908009573E-4]0.946383228953745,7:[&rate=7.956347453672335E-5]0.946383228953745):[&rate=7.103531440889726E-4]9.852667907631094):[&rate=2.1596844244419522E-4]0.7431546164108145,((8:[&rate=4.085376558200526E-4]5.038499090714629,9:[&rate=0.0010647151482193872]5.038499090714629):[&rate=4.085376558200526E-4]4.737180509154832,1:[&rate=0.0010647151482193872]9.775679599869461):[&rate=4.085376558200526E-4]1.7665261531261933);
tree STATE_18836000 [&lnP=-6666.087281486158,posterior=-6666.087281486158] = [&R] ((((3:[&rate=9.515013000271558E-4]5.502196571686354,(2:[&rate=3.3516828878925146E-4]3.267968141167613,5:[&rate=9.515013000271558E-4]3.267968141167613):[&rate=9.515013000271558E-4]2.234228430518741):[&rate=8.921349058326181E-5]1.1755000034298497,4:[&rate=2.849400661522412E-4]6.677696575116204):[&rate=6.315456925562185E-4]6.146521208908623,(6:[&rate=2.1025205389836343E-5]0.47726782604675705,7:[&rate=9.515013000271558E-4]0.47726782604675705):[&rate=4.573170200144832E-4]12.346949957978069):[&rate=2.849400661522412E-4]3.855098114685271,((9:[&rate=2.849400661522412E-4]8.702828724493731,8:[&rate=3.918730612906437E-4]8.702828724493731):[&rate=3.3516828878925146E-4]2.8364307403607576,1:[&rate=9.515013000271558E-4]11.539259464854489):[&rate=2.1025205389836343E-5]5.140056433855609);
tree STATE_18838000 [&lnP=-6662.980118329365,posterior=-6662.980118329365] = [&R] ((1:[&rate=0.0016006449200548052]7.3242017873057605,(9:[&rate=7.477767163744217E-5]3.9352475143815395,8:[&rate=4.246429308361107E-4]3.9352475143815395):[&rate=1.1011902297718905E-4]3.388954272924221):[&rate=6.006734462739682E-4]3.6863660465031476,(((3:[&rate=3.056649731861605E-4]5.803216461119716,(2:[&rate=3.056649731861605E-4]3.1643245890130287,5:[&rate=0.0016006449200548052]3.1643245890130287):[&rate=2.2035454979973392E-4]2.638891872106687):[&rate=2.2035454979973392E-4]2.0077241545063256,4:[&rate=4.246429308361107E-4]7.810940615626041):[&rate=0.0016006449200548052]1.7224250625672468,(6:[&rate=2.9688364154177652E-5]2.892657536116943,7:[&rate=7.103293878376996E-7]2.892657536116943):[&rate=8.952108264487282E-4]6.640708142076345):[&rate=6.006734462739682E-4]1.47720215561562);
tree STATE_18840000 [&lnP=-6659.462607478938,posterior=-6659.462607478938] = [&R] ((((3:[&rate=5.200084578474288E-4]5.635233195993427,(2:[&rate=2.0854411046489373E-4]2.3388340960458787,5:[&rate=0.0012165783498954807]2.3388340960458787):[&rate=2.519285694024909E-4]3.2963990999475485):[&rate=4.3107280020665567E-4]3.234274599930547,4:[&rate=2.519285694024909E-4]8.869507795923974):[&rate=4.3107280020665567E-4]4.748930049869008,(6:[&rate=6.396159258856192E-4]0.11261465607568394,7:[&rate=7.741821909961677E-5]0.11261465607568394):[&rate=3.0182537815823496E-4]13.5058231897173):[&rate=1.7025059361259906E-4]7.814468396867376,(1:[&rate=0.0012165783498954807]8.433621592685018,(8:[&rate=2.0854411046489373E-4]6.074836570878762,9:[&rate=2.0854411046489373E-4]6.074836570878762):[&rate=1.7025059361259906E-4]2.3587850218062556):[&rate=1.3606511567143642E-4]12.99928464997534);
tree STATE_18842000 [&lnP=-6658.341502868065,posterior=-6658.341502868065] = [&R] ((((3:[&rate=6.638381589436064E-4]4.297315361471593,(2:[&rate=2.93937473632701E-4]2.4818288620191495,5:[&rate=0.001315812176781429]2.4818288620191495):[&rate=6.638381589436064E-4]1.8154864994524438):[&rate=6.638381589436064E-4]0.9090687082178883,4:[&rate=2.4101524151455032E-4]5.206384069689482):[&rate=4.335936474171629E-4]9.867093087693235,(6:[&rate=3.568221679983885E-4]0.05348512918834461,7:[&rate=1.562158799349361E-4]0.05348512918834461):[&rate=4.335936474171629E-4]15.019992028194372):[&rate=4.12175716241923E-5]3.259554400459951,(1:[&rate=5.312093381774031E-4]17.883428163455243,(8:[&rate=2.93937473632701E-4]6.322348702571514,9:[&rate=2.93937473632701E-4]6.322348702571514):[&rate=1.2168100797916308E-4]11.561079460883729):[&rate=0.001315812176781429]0.4496033943874238);
tree STATE_18844000 [&lnP=-6656.14948832588,posterior=-6656.14948832588] = [&R] ((((3:[&rate=8.574499086754188E-4]3.8391824627695725,(2:[&rate=4.08738515156348E-4]1.8011110070869307,5:[&rate=0.0018777881818173]1.8011110070869307):[&rate=6.593741780026431E-4]2.038071455682642):[&rate=7.303081694309696E-5]5.894752650338601,4:[&rate=5.173673266116698E-4]9.733935113108174):[&rate=6.593741780026431E-4]3.2774777571773868,(6:[&rate=7.303081694309696E-5]1.6084276167113174,7:[&rate=7.303081694309696E-5]1.6084276167113174):[&rate=6.593741780026431E-4]11.402985253574244):[&rate=2.521549017436805E-4]2.8751034834361864,(1:[&rate=0.0011708254908676002]11.642265758312245,(8:[&rate=3.2240577535491883E-4]8.178315567523008,9:[&rate=2.521549017436805E-4]8.178315567523008):[&rate=4.08738515156348E-4]3.4639501907892374):[&rate=1.060101105227125E-4]4.244250595409502);
tree STATE_18846000 [&lnP=-6658.213559229472,posterior=-6658.213559229472] = [&R] ((8:[&rate=8.978416170966036E-4]4.506696522684276,9:[&rate=3.607074777588258E-4]4.506696522684276):[&rate=2.843509475964085E-4]10.712432262725887,((((3:[&rate=7.596798510805203E-4]4.279978198063536,(2:[&rate=0.001966308059701755]0.6492998425567842,5:[&rate=0.0028656639318875477]0.6492998425567842):[&rate=5.370616802001239E-4]3.6306783555067517):[&rate=2.843509475964085E-4]3.8949819976900217,4:[&rate=3.607074777588258E-4]8.174960195753558):[&rate=0.0015471356775743014]1.678135454148796,(6:[&rate=0.001966308059701755]0.021695308421832052,7:[&rate=0.0012704892240885041]0.021695308421832052):[&rate=7.596798510805203E-4]9.831400341480522):[&rate=0.0010634666947466483]0.40595213663511487,1:[&rate=0.0015471356775743014]10.259047786537469):[&rate=2.9083467399938353E-5]4.960080998872694);
tree STATE_18848000 [&lnP=-6664.376891287776,posterior=-6664.376891287776] = [&R] (1:[&rate=3.6033851488878426E-4]16.330533389563712,(9:[&rate=5.436566697312891E-4]10.57310936548503,((((3:[&rate=9.946833462553743E-4]3.517932832369871,(2:[&rate=7.487584071067377E-4]2.5337865441874055,5:[&rate=0.001810468648985926]2.5337865441874055):[&rate=4.502480051420651E-4]0.9841462881824654):[&rate=8.65031621033388E-4]1.4765808101365927,4:[&rate=3.6033851488878426E-4]4.994513642506464):[&rate=4.502480051420651E-4]3.1233610879886626,(6:[&rate=8.65031621033388E-4]0.18617746912370284,7:[&rate=9.946833462553743E-4]0.18617746912370284):[&rate=9.946833462553743E-4]7.931697261371423):[&rate=2.717674413151169E-4]1.8136901982642701,8:[&rate=3.6033851488878426E-4]9.931564928759396):[&rate=0.0013166452763617989]0.6415444367256331):[&rate=4.502480051420651E-4]5.7574240240786825);
tree STATE_18850000 [&lnP=-6663.27011851058,posterior=-6663.27011851058] = [&R] (((((3:[&rate=4.146344233176799E-4]6.760578660659868,(2:[&rate=7.804628778694763E-4]2.806465497648319,5:[&rate=0.0018392498745364479]2.806465497648319):[&rate=7.804628778694763E-4]3.9541131630115487):[&rate=5.252763361471783E-4]0.9884331389062968,4:[&rate=4.146344233176799E-4]7.749011799566165):[&rate=0.0015406395352989218]2.7692774718199216,(6:[&rate=5.252763361471783E-4]0.23787361071994056,7:[&rate=4.3052738124472473E-5]0.23787361071994056):[&rate=7.804628778694763E-4]10.280415660666145):[&rate=2.1762259010968253E-4]5.8577776922698614,(9:[&rate=4.146344233176799E-4]10.171397481096275,8:[&rate=3.125926588085442E-4]10.171397481096275):[&rate=3.125926588085442E-4]6.204669482559673):[&rate=0.00413738794710374]0.8495523684456003,1:[&rate=5.252763361471783E-4]17.225619332101548);
tree STATE_18852000 [&lnP=-6658.948306584064,posterior=-6658.948306584064] = [&R] (((((3:[&rate=7.997489158968073E-4]4.240465474455599,(2:[&rate=4.939566476575151E-4]3.114812581489526,5:[&rate=7.997489158968073E-4]3.114812581489526):[&rate=0.001048167806408187]1.1256528929660727):[&rate=7.997489158968073E-4]2.916103580724581,4:[&rate=3.070905596536992E-4]7.15656905518018):[&rate=0.0011966314341298207]0.7950969749285761,(6:[&rate=3.070905596536992E-4]0.016867390656227305,7:[&rate=3.070905596536992E-4]0.016867390656227305):[&rate=0.001048167806408187]7.934798639452529):[&rate=9.769800315071722E-5]1.463854115244228,(9:[&rate=0.0013705192399610963]1.4214888363722238,8:[&rate=0.0022720920086863015]1.4214888363722238):[&rate=4.0036941731454574E-4]7.99403130898076):[&rate=0.0022720920086863015]5.211444573479561,1:[&rate=9.769800315071722E-5]14.626964718832545);
tree STATE_18854000 [&lnP=-6661.5604957316755,posterior=-6661.5604957316755] = [&R] ((((3:[&rate=4.1594161175660395E-4]8.014467413981631,(2:[&rate=1.683125985402257E-4]5.134195060851485,5:[&rate=4.1594161175660395E-4]5.134195060851485):[&rate=3.3688579480240985E-4]2.880272353130146):[&rate=2.7120923098067075E-4]1.742311240620941,4:[&rate=2.7120923098067075E-4]9.756778654602572):[&rate=0.0010797178681340605]2.6355303413399227,(6:[&rate=3.6791968490993398E-6]0.25893636803405773,7:[&rate=6.390978072965315E-4]0.25893636803405773):[&rate=3.3688579480240985E-4]12.133372627908436):[&rate=3.6791968490993398E-6]6.2474210195641415,(1:[&rate=8.113939383999003E-4]12.568565336927689,(9:[&rate=6.390978072965315E-4]3.276856919667317,8:[&rate=2.7120923098067075E-4]3.276856919667317):[&rate=2.7120923098067075E-4]9.291708417260372):[&rate=4.1594161175660395E-4]6.071164678578947);
tree STATE_18856000 [&lnP=-6659.4494316334285,posterior=-6659.4494316334285] = [&R] ((1:[&rate=0.0012194250769374225]7.557556563101472,(9:[&rate=8.441498391233724E-4]2.1339123237406596,8:[&rate=0.00185633330187017]2.1339123237406596):[&rate=1.9770703846100864E-4]5.423644239360812):[&rate=2.4869125946774608E-5]12.368253823224673,(((3:[&rate=4.184142139228285E-4]8.505118985651787,(2:[&rate=4.184142139228285E-4]3.224115987541569,5:[&rate=0.0012194250769374225]3.224115987541569):[&rate=4.184142139228285E-4]5.2810029981102184):[&rate=0.00185633330187017]0.9837025910535147,4:[&rate=8.108285723681001E-5]9.488821576705302):[&rate=0.003403995437522429]1.367703064894231,(6:[&rate=0.003403995437522429]0.2514411286071046,7:[&rate=2.4869125946774608E-5]0.2514411286071046):[&rate=5.943987976052693E-4]10.605083512992428):[&rate=2.909419260567415E-4]9.069285744726612);
tree STATE_18858000 [&lnP=-6658.652797312178,posterior=-6658.652797312178] = [&R] ((1:[&rate=6.942734328528022E-4]14.015785335591922,(9:[&rate=5.153536254204256E-4]6.646769803210521,8:[&rate=4.3865890186203284E-4]6.646769803210521):[&rate=1.7630558854227443E-4]7.3690155323814):[&rate=0.0022608717735143565]0.3319533345192731,(((3:[&rate=5.153536254204256E-4]7.934942973582456,(2:[&rate=2.3796475607378904E-4]3.749429828605253,5:[&rate=6.942734328528022E-4]3.749429828605253):[&rate=5.997249197836018E-4]4.185513144977203):[&rate=5.153536254204256E-4]1.630581681202151,4:[&rate=2.3796475607378904E-4]9.565524654784607):[&rate=9.306826575780231E-4]3.805864776560883,(6:[&rate=5.997249197836018E-4]0.7952501617631683,7:[&rate=5.153536254204256E-4]0.7952501617631683):[&rate=6.942734328528022E-4]12.576139269582322):[&rate=5.997249197836018E-4]0.9763492387657049);
tree STATE_18860000 [&lnP=-6660.499899114861,posterior=-6660.499899114861] = [&R] (((((3:[&rate=4.695140759502762E-4]6.2598132858727915,(2:[&rate=5.488132325486147E-4]3.0179975349170736,5:[&rate=6.379496613506877E-4]3.0179975349170736):[&rate=0.0010116843861629637]3.241815750955718):[&rate=1.5486764013881844E-4]2.7628716629538523,4:[&rate=2.6985384784303305E-4]9.022684948826644):[&rate=8.617638999706446E-4]1.0171036548403602,(6:[&rate=5.488132325486147E-4]0.24882475858330555,7:[&rate=3.94486555819747E-5]0.24882475858330555):[&rate=6.379496613506877E-4]9.790963845083699):[&rate=9.881241227522843E-5]1.2424077312104451,(9:[&rate=3.315732742289893E-4]8.794018999519764,8:[&rate=6.379496613506877E-4]8.794018999519764):[&rate=2.1134799993421222E-4]2.488177335357685):[&rate=3.976760849042246E-4]3.625210333034131,1:[&rate=7.404180608837549E-4]14.90740666791158);
tree STATE_18862000 [&lnP=-6666.7243889455685,posterior=-6666.7243889455685] = [&R] ((9:[&rate=5.430989456698796E-4]7.949937256934034,8:[&rate=6.631586516734969E-4]7.949937256934034):[&rate=3.2214289596458506E-4]10.849448825467714,(1:[&rate=8.453991433832245E-4]18.280234214266493,(((3:[&rate=3.8178239662760196E-4]9.158646561752295,(2:[&rate=1.8660717638577327E-4]6.033663754826574,5:[&rate=3.8178239662760196E-4]6.033663754826574):[&rate=4.534098603202521E-4]3.124982806925721):[&rate=5.430989456698796E-4]3.9740345102105064,4:[&rate=1.8660717638577327E-4]13.132681071962802):[&rate=3.2214289596458506E-4]3.6774144795131267,(6:[&rate=1.508422158431845E-4]1.776526454106464,7:[&rate=3.536589048426775E-5]1.776526454106464):[&rate=3.2214289596458506E-4]15.033569097369465):[&rate=6.631586516734969E-4]1.4701386627905642):[&rate=1.1832196298158025E-4]0.5191518681352569);
tree STATE_18864000 [&lnP=-6661.39264253614,posterior=-6661.39264253614] = [&R] (((((3:[&rate=4.3195540806589616E-4]5.034796197301578,(2:[&rate=1.193566951822571E-4]2.617140085986227,5:[&rate=5.201418096491211E-4]2.617140085986227):[&rate=0.0015141472211145852]2.4176561113153507):[&rate=2.443390109901633E-4]4.867967030502916,4:[&rate=1.9762733479331904E-4]9.902763227804494):[&rate=7.82123806962929E-4]3.4908411079672597,(6:[&rate=3.0755003495509125E-5]0.03844086009373604,7:[&rate=1.193566951822571E-4]0.03844086009373604):[&rate=5.201418096491211E-4]13.355163475678017):[&rate=2.443390109901633E-4]2.482210742849084,1:[&rate=6.315896183747399E-4]15.875815078620837):[&rate=4.3195540806589616E-4]3.014361966219637,(8:[&rate=2.443390109901633E-4]13.344659751005858,9:[&rate=2.976151930349361E-4]13.344659751005858):[&rate=2.976151930349361E-4]5.545517293834616);
tree STATE_18866000 [&lnP=-6661.237182676409,posterior=-6661.237182676409] = [&R] ((9:[&rate=9.551000851108761E-5]16.94703330229888,((((2:[&rate=1.734116405470574E-4]4.5087207638593725,5:[&rate=4.198778241676871E-4]4.5087207638593725):[&rate=4.198778241676871E-4]3.021075573943958,3:[&rate=4.198778241676871E-4]7.52979633780333):[&rate=6.02040196602403E-4]1.9387982478184886,4:[&rate=1.734116405470574E-4]9.468594585621819):[&rate=0.0010269818551955228]4.539054200795643,(6:[&rate=4.198778241676871E-4]0.6628005982708487,7:[&rate=3.082255858688541E-4]0.6628005982708487):[&rate=4.198778241676871E-4]13.344848188146614):[&rate=1.469838905017556E-6]2.939384515881418):[&rate=1.734116405470574E-4]3.135510835723828,(1:[&rate=6.02040196602403E-4]18.721659702031758,8:[&rate=1.734116405470574E-4]18.721659702031758):[&rate=1.469838905017556E-6]1.3608844359909504);
tree STATE_18868000 [&lnP=-6666.504575980928,posterior=-6666.504575980928] = [&R] (9:[&rate=1.7456738213499014E-4]19.393226700910667,((1:[&rate=8.990049834492134E-4]11.999944027700264,((((2:[&rate=1.3545405110889532E-4]1.8658540888640283,5:[&rate=8.990049834492134E-4]1.8658540888640283):[&rate=3.411073945824172E-4]3.48709020290072,3:[&rate=6.728842047186763E-4]5.352944291764748):[&rate=2.2055238254365224E-4]1.4042399055045234,4:[&rate=3.411073945824172E-4]6.757184197269272):[&rate=2.7516473902530097E-4]5.038974062324968,(6:[&rate=2.662090468524593E-6]7.152181894191018,7:[&rate=4.9387792027527615E-5]7.152181894191018):[&rate=0.0014014983526726079]4.643976365403222):[&rate=2.2055238254365224E-4]0.2037857681060249):[&rate=5.280401262997927E-4]3.6332792997099403,8:[&rate=2.7516473902530097E-4]15.633223327410205):[&rate=1.3545405110889532E-4]3.760003373500462);
tree STATE_18870000 [&lnP=-6661.660954641921,posterior=-6661.660954641921] = [&R] ((9:[&rate=6.554661971471997E-4]4.173244289438065,8:[&rate=7.926368680319548E-4]4.173244289438065):[&rate=8.518856143770024E-5]14.373386142308531,(1:[&rate=5.523621727403348E-4]18.323778821101268,((((2:[&rate=2.3988270936232806E-4]4.644260351433314,5:[&rate=5.523621727403348E-4]4.644260351433314):[&rate=7.926368680319548E-4]1.187736440720407,3:[&rate=2.872803655429331E-4]5.831996792153721):[&rate=4.695034649376779E-4]1.0783641815389142,4:[&rate=2.872803655429331E-4]6.910360973692635):[&rate=4.695034649376779E-4]3.8716983817893915,(6:[&rate=1.8500824116940227E-5]5.9283088777515,7:[&rate=5.171931224054398E-5]5.9283088777515):[&rate=0.001440915728758773]4.853750477730526):[&rate=5.171931224054398E-5]7.5417194656192414):[&rate=1.5706986497365514E-4]0.22285161064532844);
tree STATE_18872000 [&lnP=-6660.600455992999,posterior=-6660.600455992999] = [&R] ((1:[&rate=4.753441947484462E-4]17.322855300517084,((((2:[&rate=1.4837880815131484E-4]2.7697434442671276,5:[&rate=7.26650696572402E-4]2.7697434442671276):[&rate=3.117253017236249E-4]5.310446753833041,3:[&rate=1.9483574781888814E-4]8.08019019810017):[&rate=2.487617109124101E-4]0.7527787748653747,4:[&rate=2.487617109124101E-4]8.832968972965544):[&rate=5.854179264467062E-4]1.55980348140635,(6:[&rate=3.117253017236249E-4]0.31138434712348073,7:[&rate=4.508145174861543E-5]0.31138434712348073):[&rate=5.854179264467062E-4]10.081388107248413):[&rate=4.508145174861543E-5]6.93008284614519):[&rate=7.401247622308868E-5]0.3238016956826648,(9:[&rate=9.202087636450715E-4]1.7370047795305998,8:[&rate=0.0018867438959326278]1.7370047795305998):[&rate=7.401247622308868E-5]15.909652216669148);
tree STATE_18874000 [&lnP=-6664.982304083867,posterior=-6664.982304083867] = [&R] (((((2:[&rate=2.089288219956289E-4]7.647695969684715,5:[&rate=4.983534994121751E-4]7.647695969684715):[&rate=8.369164075399112E-4]1.0457719103703909,3:[&rate=2.4612580083954554E-4]8.693467880055106):[&rate=3.781527755079776E-4]2.047591509925887,4:[&rate=2.089288219956289E-4]10.741059389980993):[&rate=3.2963324017227624E-4]3.557789103933988,(6:[&rate=1.736761344043091E-4]1.5287086862627604,7:[&rate=2.4612580083954554E-4]1.5287086862627604):[&rate=5.77915845098015E-4]12.770139807652221):[&rate=3.2963324017227624E-4]5.396285491038256,(1:[&rate=4.983534994121751E-4]15.719563082510073,(9:[&rate=1.0595693818760536E-4]8.877545847760175,8:[&rate=4.334335787687909E-4]8.877545847760175):[&rate=1.3963453061689463E-4]6.842017234749898):[&rate=4.334335787687909E-4]3.975570902443165);
tree STATE_18876000 [&lnP=-6659.47232619013,posterior=-6659.47232619013] = [&R] ((((((2:[&rate=6.160297074927417E-4]3.1531728100091154,5:[&rate=7.678187311479448E-4]3.1531728100091154):[&rate=4.159547976580365E-4]4.357664811601002,3:[&rate=3.435984257397625E-4]7.510837621610118):[&rate=5.041220878848782E-4]0.7754293968160626,4:[&rate=2.3013063772198228E-4]8.28626701842618):[&rate=0.0015116600919851226]1.4842570921267182,(6:[&rate=6.705381294492684E-6]1.4275659208684082,7:[&rate=6.705381294492684E-6]1.4275659208684082):[&rate=0.0010013580294433145]8.34295818968449):[&rate=2.825775657196265E-4]0.25572865607484374,1:[&rate=0.0010013580294433145]10.026252766627742):[&rate=4.990893395331581E-5]12.939380414596695,(9:[&rate=1.4429732294838488E-4]7.074362111411318,8:[&rate=1.84447688148507E-4]7.074362111411318):[&rate=1.84447688148507E-4]15.891271069813119);
tree STATE_18878000 [&lnP=-6654.94798979372,posterior=-6654.94798979372] = [&R] (((9:[&rate=3.7172606707988306E-4]7.213768687473269,8:[&rate=4.887620908828849E-4]7.213768687473269):[&rate=6.861584566329103E-5]8.771649686971806,((((2:[&rate=4.887620908828849E-4]2.998010682476178,5:[&rate=9.54026928196513E-4]2.998010682476178):[&rate=5.726517066562378E-4]3.5892573586859355,3:[&rate=5.726517066562378E-4]6.587268041162114):[&rate=6.965428567604175E-4]1.0843762086195916,4:[&rate=2.508967012208027E-4]7.671644249781705):[&rate=4.887620908828849E-4]2.6099010081267124,(6:[&rate=3.2797260967874024E-5]0.12528157402819143,7:[&rate=1.570349328208916E-4]0.12528157402819143):[&rate=4.887620908828849E-4]10.156263683880226):[&rate=1.570349328208916E-4]5.703873116536657):[&rate=6.965428567604175E-4]2.3152024997938803,1:[&rate=5.726517066562378E-4]18.300620874238955);
tree STATE_18880000 [&lnP=-6665.022497875045,posterior=-6665.022497875045] = [&R] (1:[&rate=6.876610855788569E-4]16.08150642124635,((9:[&rate=5.802077711096019E-4]8.775850533737035,8:[&rate=2.1302829272665992E-4]8.775850533737035):[&rate=4.076123562494876E-4]5.838976260996009,((((2:[&rate=4.076123562494876E-4]1.6186309172779683,5:[&rate=0.002229190405292358]1.6186309172779683):[&rate=1.5931928781118916E-4]2.7606156488668643,3:[&rate=0.0015230512404816536]4.3792465661448325):[&rate=0.0011946598114651072]1.52554171410008,4:[&rate=6.876610855788569E-4]5.9047882802449125):[&rate=0.0011946598114651072]1.5119570992823217,(6:[&rate=3.36031010716537E-4]0.2346948523171039,7:[&rate=3.36031010716537E-4]0.2346948523171039):[&rate=6.876610855788569E-4]7.18205052721013):[&rate=1.0972256521640679E-4]7.19808141520581):[&rate=2.716052783415363E-4]1.4666796265133044);
tree STATE_18882000 [&lnP=-6664.978782643873,posterior=-6664.978782643873] = [&R] ((1:[&rate=0.001746774283806117]6.502274483596956,8:[&rate=1.652304235235811E-4]6.502274483596956):[&rate=1.920021457702365E-5]7.561273814338525,(((((2:[&rate=7.791874363789156E-4]1.871390909179146,5:[&rate=0.001746774283806117]1.871390909179146):[&rate=7.791874363789156E-4]2.772308691290254,3:[&rate=4.6115297305176665E-4]4.6436996004694):[&rate=2.17464256891246E-4]5.248807405513189,4:[&rate=2.81398136019916E-4]9.892507005982589):[&rate=0.0010749128284318645]1.6428910869493905,(6:[&rate=4.6115297305176665E-4]0.6555051026757699,7:[&rate=2.81398136019916E-4]0.6555051026757699):[&rate=4.6115297305176665E-4]10.87989299025621):[&rate=1.2234335570938273E-4]0.7137112095923666,9:[&rate=3.606552645861652E-4]12.249109302524346):[&rate=9.7245619206741E-7]1.8144389954111357);
tree STATE_18884000 [&lnP=-6658.154683683142,posterior=-6658.154683683142] = [&R] ((1:[&rate=8.470869712274519E-4]13.343247627974707,(8:[&rate=1.8130701327845659E-4]6.62125805197284,9:[&rate=5.761288209435101E-4]6.62125805197284):[&rate=3.940184644841815E-5]6.721989576001866):[&rate=7.053723004117118E-6]7.5247476322861235,((((2:[&rate=4.5041546194347486E-4]2.2968611552358347,5:[&rate=8.470869712274519E-4]2.2968611552358347):[&rate=2.1619679306398158E-4]3.6367566801401416,3:[&rate=4.5041546194347486E-4]5.933617835375976):[&rate=2.1619679306398158E-4]2.917628249035257,4:[&rate=1.5086047923776414E-4]8.851246084411233):[&rate=2.570112915811448E-4]7.495969225636511,(6:[&rate=5.774612019454162E-5]3.2022002831585934,7:[&rate=7.053723004117118E-6]3.2022002831585934):[&rate=5.761288209435101E-4]13.145015026889151):[&rate=2.1619679306398158E-4]4.520779950213086);
tree STATE_18886000 [&lnP=-6663.023644946875,posterior=-6663.023644946875] = [&R] (((8:[&rate=3.752734198263394E-4]4.5953122223989995,9:[&rate=5.818884202258922E-4]4.5953122223989995):[&rate=2.948118051025185E-4]2.8904510983216536,1:[&rate=0.001171933277337317]7.485763320720653):[&rate=3.752734198263394E-4]4.744550521400181,((((2:[&rate=2.948118051025185E-4]4.944237078664507,5:[&rate=3.3415457573274823E-4]4.944237078664507):[&rate=7.511988779957476E-4]1.841285661937432,3:[&rate=4.191343177296962E-4]6.785522740601939):[&rate=2.948118051025185E-4]1.5292981103832357,4:[&rate=2.948118051025185E-4]8.314820850985175):[&rate=6.559493422678281E-4]3.0302529769475086,(6:[&rate=3.752734198263394E-4]0.13498307728855988,7:[&rate=3.752734198263394E-4]0.13498307728855988):[&rate=4.191343177296962E-4]11.210090750644124):[&rate=5.203378599999131E-4]0.8852400141881507);
tree STATE_18888000 [&lnP=-6665.907626380459,posterior=-6665.907626380459] = [&R] (((((2:[&rate=4.1222708017812573E-4]4.349974686546842,5:[&rate=5.926408233697635E-4]4.349974686546842):[&rate=2.37433830377242E-4]2.4403107017107164,3:[&rate=5.926408233697635E-4]6.7902853882575585):[&rate=1.124897849852347E-4]3.411409706883312,4:[&rate=1.973329416206642E-4]10.20169509514087):[&rate=5.926408233697635E-4]4.932468471848283,(6:[&rate=5.829801602638178E-5]3.995244524806319,7:[&rate=2.37433830377242E-4]3.995244524806319):[&rate=5.23926421030839E-4]11.138919042182835):[&rate=4.647631012558642E-4]1.7568404354891438,((9:[&rate=0.0012685830577798946]4.445685127080399,8:[&rate=3.6443149699017495E-4]4.445685127080399):[&rate=2.37433830377242E-4]9.622334716886972,1:[&rate=5.23926421030839E-4]14.06801984396737):[&rate=1.5644773504853245E-4]2.822984158510927);
tree STATE_18890000 [&lnP=-6654.962478185843,posterior=-6654.962478185843] = [&R] (1:[&rate=3.5601885861034346E-4]21.1079118974215,((9:[&rate=4.33657847724408E-4]6.684575249648077,8:[&rate=5.234747315887962E-4]6.684575249648077):[&rate=1.7389166904859443E-4]2.7000150274085417,((((2:[&rate=5.234747315887962E-4]2.029297129381592,5:[&rate=0.001139771274085407]2.029297129381592):[&rate=7.579569702020777E-4]3.713437577254408,3:[&rate=9.203803771795912E-4]5.742734706636):[&rate=4.33657847724408E-4]2.4494558746101944,4:[&rate=1.7389166904859443E-4]8.192190581246194):[&rate=0.002206661421561483]0.8342877280758714,(6:[&rate=0.002206661421561483]0.05410734437002974,7:[&rate=2.8794772159627913E-4]0.05410734437002974):[&rate=5.234747315887962E-4]8.972370964952036):[&rate=3.5601885861034346E-4]0.358111967734553):[&rate=2.8794772159627913E-4]11.72332162036488);
tree STATE_18892000 [&lnP=-6664.77320972544,posterior=-6664.77320972544] = [&R] (((((2:[&rate=3.3186951530493614E-4]3.5718876475416863,5:[&rate=0.0017430359433376107]3.5718876475416863):[&rate=0.0017430359433376107]1.5689300039617766,3:[&rate=4.065898911018768E-4]5.140817651503463):[&rate=3.3186951530493614E-4]3.19082969231785,4:[&rate=4.065898911018768E-4]8.331647343821313):[&rate=5.812210471280827E-4]4.126954646799909,(6:[&rate=3.3186951530493614E-4]0.06837953112368146,7:[&rate=1.403865961047784E-4]0.06837953112368146):[&rate=8.078276291824424E-4]12.39022245949754):[&rate=8.39399186399735E-5]8.064400600310837,((9:[&rate=1.9986129181585175E-4]1.3185421753926017,8:[&rate=0.0017430359433376107]1.3185421753926017):[&rate=3.3186951530493614E-4]16.555748976130637,1:[&rate=5.812210471280827E-4]17.874291151523238):[&rate=4.065898911018768E-4]2.648711439408821);
tree STATE_18894000 [&lnP=-6659.74890614769,posterior=-6659.74890614769] = [&R] (1:[&rate=5.200165613041154E-4]17.67533750704367,(((((2:[&rate=3.8004103557809826E-4]5.205308679146516,5:[&rate=5.200165613041154E-4]5.205308679146516):[&rate=0.0013962206401611419]1.8793209091209429,3:[&rate=6.02219075051814E-4]7.084629588267459):[&rate=8.078349006937735E-4]0.9626153984801231,4:[&rate=2.607883056521524E-4]8.047244986747582):[&rate=0.0013962206401611419]1.3811952850943907,(6:[&rate=6.02219075051814E-4]0.006610235538345721,7:[&rate=6.964768341097444E-4]0.006610235538345721):[&rate=6.02219075051814E-4]9.421830036303627):[&rate=3.8004103557809826E-4]0.2029631430853822,(9:[&rate=3.184980204360629E-4]7.268046194233374,8:[&rate=2.057905324869935E-4]7.268046194233374):[&rate=3.8004103557809826E-4]2.363357220693981):[&rate=1.5231932950517853E-4]8.043934092116313);
tree STATE_18896000 [&lnP=-6663.286267342711,posterior=-6663.286267342711] = [&R] (((9:[&rate=7.181628168518587E-4]4.95993796027891,8:[&rate=0.0012253726293162002]4.95993796027891):[&rate=1.242997964918482E-4]14.903333927323288,((((2:[&rate=4.343127138167302E-4]2.7279234154354643,5:[&rate=0.0010096484518241368]2.7279234154354643):[&rate=2.9448196381296957E-4]7.086696745083751,3:[&rate=2.9448196381296957E-4]9.814620160519215):[&rate=0.0015515119666394286]0.4533811086589292,4:[&rate=1.242997964918482E-4]10.268001269178145):[&rate=7.181628168518587E-4]2.3636664675940526,(6:[&rate=7.421439468425676E-5]0.9362521211074748,7:[&rate=5.163769408706681E-4]0.9362521211074748):[&rate=5.163769408706681E-4]11.695415615664722):[&rate=1.242997964918482E-4]7.231604150830002):[&rate=0.0022493801224336423]0.5909841875665975,1:[&rate=6.097137208117816E-4]20.454256075168797);
tree STATE_18898000 [&lnP=-6661.169156156037,posterior=-6661.169156156037] = [&R] ((((((2:[&rate=3.870962082466796E-4]3.059674440174024,5:[&rate=0.0011402942636051829]3.059674440174024):[&rate=1.4903785151811278E-4]6.80029735352848,3:[&rate=3.279776882767087E-4]9.859971793702504):[&rate=9.779952441396446E-4]0.5268208763561173,4:[&rate=2.699502469383743E-4]10.386792670058622):[&rate=2.113011864239629E-4]5.1037995257629785,(6:[&rate=3.279776882767087E-4]0.001411738448362644,7:[&rate=0.0013792029056909551]0.001411738448362644):[&rate=3.279776882767087E-4]15.489180457373237):[&rate=2.113011864239629E-4]1.4549076598796642,(9:[&rate=2.113011864239629E-4]9.642846547144687,8:[&rate=3.870962082466796E-4]9.642846547144687):[&rate=4.486535316681147E-4]7.302653308556577):[&rate=3.279776882767087E-4]1.6722642501159015,1:[&rate=4.486535316681147E-4]18.617764105817166);
tree STATE_18900000 [&lnP=-6658.213108529815,posterior=-6658.213108529815] = [&R] ((9:[&rate=1.7111463468283465E-4]16.17609287458912,(((((2:[&rate=3.1459816130045707E-4]2.508527549427549,5:[&rate=9.363500701193091E-4]2.508527549427549):[&rate=2.4080900662376892E-4]6.074628370951659,3:[&rate=3.9373029846185236E-4]8.583155920379209):[&rate=4.796033740660015E-4]1.654615807655869,4:[&rate=1.7111463468283465E-4]10.237771728035078):[&rate=4.796033740660015E-4]3.518205302930191,(6:[&rate=4.796033740660015E-4]0.00824890046245827,7:[&rate=1.0414877734024723E-4]0.00824890046245827):[&rate=4.796033740660015E-4]13.74772813050281):[&rate=0.0013058306393293013]0.2839030073741977,1:[&rate=6.791026027885121E-4]14.039880038339467):[&rate=4.796033740660015E-4]2.136212836249653):[&rate=2.4080900662376892E-4]1.4682424074381188,8:[&rate=2.4080900662376892E-4]17.64433528202724);
tree STATE_18902000 [&lnP=-6664.103527715573,posterior=-6664.103527715573] = [&R] ((((((2:[&rate=9.73863225572689E-5]3.8758055258939312,5:[&rate=5.448855678155405E-4]3.8758055258939312):[&rate=0.001508098299740919]1.6596959542418257,3:[&rate=2.97226883961727E-4]5.535501480135757):[&rate=1.6078100285167452E-4]4.933532372467631,4:[&rate=2.2698006955155435E-4]10.469033852603388):[&rate=0.0012464788864873203]1.9417025768092309,(6:[&rate=4.5468692573430653E-4]1.1057197860506445,7:[&rate=9.73863225572689E-5]1.1057197860506445):[&rate=8.919662353572014E-4]11.305016643361975):[&rate=2.2698006955155435E-4]4.0893387360297275,(9:[&rate=3.726875399431787E-4]9.869097364622675,8:[&rate=2.2698006955155435E-4]9.869097364622675):[&rate=1.6078100285167452E-4]6.630977800819672):[&rate=0.0019028095807958382]1.128643390375366,1:[&rate=4.5468692573430653E-4]17.628718555817713);
tree STATE_18904000 [&lnP=-6657.308564011743,posterior=-6657.308564011743] = [&R] (1:[&rate=4.587840268970917E-4]17.02069428673461,((9:[&rate=8.712227639616719E-4]4.106958243861199,8:[&rate=7.42659820492167E-4]4.106958243861199):[&rate=8.615802048941675E-5]11.735801673670657,((((2:[&rate=3.845604476485523E-4]2.629330105688871,5:[&rate=0.0015620775481190365]2.629330105688871):[&rate=2.5423667820577894E-4]5.232838514467039,3:[&rate=5.413168478816425E-4]7.862168620155909):[&rate=3.1683574744360854E-4]2.554050077390473,4:[&rate=1.956403814687954E-4]10.416218697546382):[&rate=6.346894129869447E-4]4.334138478170056,(6:[&rate=6.346894129869447E-4]0.026826551876521547,7:[&rate=3.1683574744360854E-4]0.026826551876521547):[&rate=3.845604476485523E-4]14.723530623839917):[&rate=3.1683574744360854E-4]1.0924027418154196):[&rate=0.0010308935606760414]1.1779343692027524);
tree STATE_18906000 [&lnP=-6666.377723480242,posterior=-6666.377723480242] = [&R] ((8:[&rate=1.945456052726625E-4]17.980491166046004,(9:[&rate=5.3573569429592756E-5]15.346163403689713,1:[&rate=6.416281496652634E-4]15.346163403689713):[&rate=2.4209753080627034E-4]2.634327762356291):[&rate=0.0010389365336254057]0.5385835309226223,((((2:[&rate=6.416281496652634E-4]2.080147502380086,5:[&rate=0.0010389365336254057]2.080147502380086):[&rate=2.965873236679218E-4]4.316758482904378,3:[&rate=7.982511262573052E-4]6.396905985284464):[&rate=5.260186766247335E-4]3.636652263982066,4:[&rate=2.965873236679218E-4]10.03355824926653):[&rate=5.260186766247335E-4]3.9600935077410675,(6:[&rate=7.982511262573052E-4]0.1807217664086076,7:[&rate=2.965873236679218E-4]0.1807217664086076):[&rate=2.965873236679218E-4]13.81292999059899):[&rate=8.264524117015669E-5]4.525422939961029);
tree STATE_18908000 [&lnP=-6657.37020159562,posterior=-6657.37020159562] = [&R] ((((((2:[&rate=4.58711143367281E-4]2.540735957097013,5:[&rate=0.002044635036197588]2.540735957097013):[&rate=3.057798187318463E-4]5.841733704072142,3:[&rate=6.757518132338321E-4]8.382469661169155):[&rate=8.273589104194652E-4]1.9190076207799063,4:[&rate=3.057798187318463E-4]10.301477281949062):[&rate=4.58711143367281E-4]2.111543385040404,(6:[&rate=3.358122021490578E-5]0.46385986497299087,7:[&rate=5.564660578357083E-4]0.46385986497299087):[&rate=4.58711143367281E-4]11.949160802016475):[&rate=1.9056950076087688E-4]4.230507557149261,(8:[&rate=2.4439245780774214E-4]7.8688145936644425,9:[&rate=1.9056950076087688E-4]7.8688145936644425):[&rate=1.9056950076087688E-4]8.774713630474285):[&rate=6.757518132338321E-4]1.0429144413825924,1:[&rate=8.273589104194652E-4]17.68644266552132);
tree STATE_18910000 [&lnP=-6669.081176165172,posterior=-6669.081176165172] = [&R] ((9:[&rate=3.459940029845658E-4]16.847633600333612,(((((2:[&rate=2.272020715617495E-4]2.8473963276079455,5:[&rate=0.001979229278885502]2.8473963276079455):[&rate=5.935452981469939E-4]1.4381109474098985,3:[&rate=7.084339554228288E-4]4.285507275017844):[&rate=5.935452981469939E-4]2.404187535999351,4:[&rate=2.83305609548313E-4]6.689694811017195):[&rate=2.272020715617495E-4]3.4224825106133343,(6:[&rate=8.8447635466333E-5]1.0576581592218193,7:[&rate=2.272020715617495E-4]1.0576581592218193):[&rate=4.982227223972665E-4]9.05451916240871):[&rate=5.935452981469939E-4]2.0625067105732153,1:[&rate=8.527727580458176E-4]12.174684032203745):[&rate=4.168651266950745E-4]4.672949568129868):[&rate=1.5321083229214232E-5]5.223237581885101,8:[&rate=1.5321083229214232E-5]22.070871182218713);
tree STATE_18912000 [&lnP=-6660.023212243966,posterior=-6660.023212243966] = [&R] (((((((2:[&rate=3.7482978662921324E-4]3.0307841930338184,5:[&rate=0.001053783551287231]3.0307841930338184):[&rate=5.42112750665803E-4]3.589962812684386,3:[&rate=6.579242330096737E-4]6.620747005718204):[&rate=3.7482978662921324E-4]1.2183589536115225,4:[&rate=2.0661394484559187E-4]7.839105959329727):[&rate=8.142983214266488E-4]4.198692179673733,(6:[&rate=9.056284119254503E-5]1.69629981302522,7:[&rate=9.056284119254503E-5]1.69629981302522):[&rate=4.50441137451384E-4]10.34149832597824):[&rate=9.056284119254503E-5]0.2136963937750096,1:[&rate=8.142983214266488E-4]12.25149453277847):[&rate=0.0015742346734433231]2.1444616463938857,8:[&rate=2.0661394484559187E-4]14.395956179172355):[&rate=9.056284119254503E-5]2.991073262701267,9:[&rate=2.5525942743138844E-4]17.387029441873622);
tree STATE_18914000 [&lnP=-6661.4423086196075,posterior=-6661.4423086196075] = [&R] (((9:[&rate=4.4375808413256185E-4]9.203033136863183,8:[&rate=3.7627083836737796E-4]9.203033136863183):[&rate=4.4375808413256185E-4]2.6795364119562315,1:[&rate=7.599579657028825E-4]11.882569548819415):[&rate=1.8058257710483914E-4]3.8307227362524046,((((2:[&rate=1.0806670827532749E-4]6.007910777197642,5:[&rate=6.253839512136988E-4]6.007910777197642):[&rate=9.635803430497339E-4]3.515290100832541,3:[&rate=3.7627083836737796E-4]9.523200878030183):[&rate=5.245433413402482E-4]2.170056153186179,4:[&rate=2.6727256932188796E-4]11.693257031216362):[&rate=7.599579657028825E-4]2.810640893557938,(6:[&rate=9.635803430497339E-4]0.37970201645567603,7:[&rate=6.253839512136988E-4]0.37970201645567603):[&rate=6.253839512136988E-4]14.124195908318624):[&rate=4.484443428412382E-5]1.2093943602975195);
tree STATE_18916000 [&lnP=-6663.268059317985,posterior=-6663.268059317985] = [&R] ((((((2:[&rate=4.655003105829497E-4]4.027062043904609,5:[&rate=0.001001301462804752]4.027062043904609):[&rate=2.8655721063298713E-4]1.1427249163805842,3:[&rate=8.415605932164219E-4]5.169786960285193):[&rate=1.8608566746366383E-4]4.012315116580779,4:[&rate=3.412793040110211E-4]9.182102076865972):[&rate=8.415605932164219E-4]3.8586863278975514,(6:[&rate=4.0045597757287354E-4]0.20252789126410395,7:[&rate=1.8608566746366383E-4]0.20252789126410395):[&rate=5.383351217272994E-4]12.838260513499419):[&rate=2.351621581322033E-4]5.366071746132247,(9:[&rate=6.217728010221444E-4]3.294844255557815,8:[&rate=7.202606098316867E-4]3.294844255557815):[&rate=2.351621581322033E-4]15.112015895337956):[&rate=3.412793040110211E-4]4.750749236072007,1:[&rate=3.412793040110211E-4]23.157609386967778);
tree STATE_18918000 [&lnP=-6659.3771073523185,posterior=-6659.3771073523185] = [&R] ((((((2:[&rate=2.597523289827445E-4]5.906679826471836,5:[&rate=4.491865037761135E-4]5.906679826471836):[&rate=9.02493181378792E-4]0.6186571269845862,3:[&rate=3.996873436353147E-4]6.5253369534564225):[&rate=6.982004426117905E-4]1.2630841028520239,4:[&rate=4.491865037761135E-4]7.788421056308446):[&rate=5.596072324362152E-4]5.166236702732431,(6:[&rate=1.584733135178113E-4]1.4944031184140791,7:[&rate=8.960895443841277E-5]1.4944031184140791):[&rate=5.596072324362152E-4]11.460254640626799):[&rate=7.875430795255549E-4]0.944093641141194,(9:[&rate=5.020115618161557E-4]9.244212871421839,8:[&rate=5.020115618161557E-4]9.244212871421839):[&rate=2.1161697264964458E-4]4.6545385287602326):[&rate=4.491865037761135E-4]3.948954517739722,1:[&rate=5.020115618161557E-4]17.847705917921793);
tree STATE_18920000 [&lnP=-6667.48760877302,posterior=-6667.48760877302] = [&R] (1:[&rate=0.0010031561994507155]14.294552706687838,((9:[&rate=8.341478986187461E-4]5.55625654229017,8:[&rate=6.301013756210377E-4]5.55625654229017):[&rate=1.1884050466531463E-4]7.9397002725809935,((((2:[&rate=3.3957464833999707E-4]5.649943749301306,5:[&rate=0.0010031561994507155]5.649943749301306):[&rate=3.3957464833999707E-4]4.597299140774092,3:[&rate=5.568326731596712E-4]10.247242890075398):[&rate=0.0013514567328913622]1.285705607802262,4:[&rate=2.516397130923032E-4]11.53294849787766):[&rate=8.341478986187461E-4]0.9819211866608271,(6:[&rate=1.1884050466531463E-4]0.39072398574052936,7:[&rate=6.13947753175392E-5]0.39072398574052936):[&rate=8.341478986187461E-4]12.124145698797959):[&rate=0.0013514567328913622]0.9810871303326767):[&rate=1.6552292489297547E-4]0.7985958918166745);
[truncated: 467,863 more chars]
