# Supplementary material for: Evolutionary history of the Arctic flora
Source: Nat Commun. 2023 Jul 18;14:4021. doi: 10.1038/s41467-023-39555-6 (PMC10354081; doi:10.1038/s41467-023-39555-6)
Supplement: Supplementary file 8 — Source Data [file 41467_2023_39555_MOESM8_ESM.zip › Source Data/Supplementary Figure 29-35/Diapensia/Diapensia_dis.csv]

	Species	dis
1	Berneuxia_thibetica	B
2	Schizocodon_ilicifolius	B
3	Schizocodon_soldanelloides	B
4	Shortia_exappendiculata	B
5	Shortia_uniflora	B
6	Diapensia_himalaica	B
7	Diapensia_lapponica	AB
8	Diapensia_obovata	AB
9	Diapensia_purpurea	B
