# Supplementary material for: Evolutionary history of the Arctic flora
Source: Nat Commun. 2023 Jul 18;14:4021. doi: 10.1038/s41467-023-39555-6 (PMC10354081; doi:10.1038/s41467-023-39555-6)
Supplement: Supplementary file 8 — Source Data [file 41467_2023_39555_MOESM8_ESM.zip › Source Data/Supplementary Figure 29-35/Douglasia-Androsace/Douglasia-Androsace.trees]

#NEXUS
Begin trees;
   Translate
1 Pomatosace_filicula,
2 Androsace_lactiflora,
3 Androsace_septentrionalis,
4 Androsace_raddeana,
5 Androsace_albana,
6 Androsace_pyrenaica,
7 Androsace_ciliata,
8 Androsace_laggeri,
9 Androsace_halleri,
10 Androsace_hedraeantha,
11 Androsace_cantabrica,
12 Androsace_adfinis,
13 Androsace_chaixii,
14 Androsace_rioxana,
15 Douglasia_nivalis,
16 Androsace_triflora,
17 Douglasia_beringensis,
18 Douglasia_arctica,
19 Douglasia_gormanii,
20 Douglasia_ochotensis,
21 Douglasia_alaskana,
22 Douglasia_montana,
23 Douglasia_idahoensis,
24 Douglasia_laevigata,
25 Androsace_brevis,
26 Androsace_wulfeniana,
27 Vitaliana_primuliflora,
28 Androsace_hausmannii,
29 Androsace_obtusifolia,
30 Androsace_alpina,
31 Androsace_vandellii,
32 Androsace_cylindrica,
33 Androsace_lactea,
34 Androsace_helvetica,
35 Androsace_pubescens,
36 Androsace_mathildae,
37 Androsace_elongata,
38 Androsace_occidentalis,
39 Androsace_maxima,
40 Androsace_paxiana,
41 Androsace_henryi,
42 Androsace_axillaris,
43 Androsace_umbellata,
44 Androsace_filiformis,
45 Androsace_erecta,
46 Androsace_rigida,
47 Androsace_hookeriana,
48 Androsace_koso_poljanskii,
49 Androsace_barbulata,
50 Androsace_villosa,
51 Androsace_delavayi,
52 Androsace_studiosorum,
53 Androsace_sempervivoides,
54 Androsace_limprichtii,
55 Androsace_zambalensis,
56 Androsace_yargongensis,
57 Androsace_chamaejasme,
58 Androsace_lehmanniana,
59 Androsace_bisulca,
60 Androsace_alaschanica,
61 Androsace_squarrosula,
62 Androsace_tanggulashanensis,
63 Androsace_strigillosa,
64 Androsace_lanuginosa,
65 Androsace_spinulifera,
66 Androsace_stenophylla,
67 Androsace_tapete,
68 Androsace_wardii,
69 Androsace_mariae,
70 Androsace_integra,
71 Trientalis_europaea,
72 Trientalis_borealis,
73 Soldanella_alpina
		;
tree new_tree1 = ((((1:27.35117961971094,(((2:1.4093663387750937,3:1.4093663387750937):1.6718468879919044,(4:1.5439009783005062,5:1.5439009783005062):1.5373122484664918):13.757404711716546,((((((6:1.1335782747643002,7:1.1335782747643002):0.6469009193956445,(8:0.6433208390491281,9:0.6433208390491281):1.1371583551108166):0.7574198469217635,10:2.537899041081708):0.6533103871470534,((11:2.3199100384436093,12:2.3199100384436093):0.5852471577302936,((13:1.938739477926429,14:1.938739477926429):0.7240769652591403,(15:2.225489799098444,((((16:1.2418372284966779,((17:0.755839072932865,(18:0.08378822454053036,19:0.08378822454053036):0.6720508483923346):0.2221460136608897,20:0.9779850865937547):0.26385214190292317):0.1852377078513996,21:1.4270749363480775):0.08529842842903435,22:1.5123733647771118):0.4876498161054954,(23:1.6180662872198184,24:1.6180662872198184):0.38195689366278884):0.2254666182158367):0.4373266440871255):0.24234075298833346):0.28605223205485864):1.6662343628047562,(((25:1.4937998574868345,26:1.4937998574868345):0.7802509534038435,27:2.274050810890678):1.2700520696753514,((28:2.43320950081662,(29:1.5060544084595904,30:1.5060544084595904):0.9271551075440101):0.6761825082011921,((31:2.0142894998373215,32:2.0142894998373215):0.6879375463790787,((33:1.8169792496841737,(34:0.9647509315134606,35:0.9647509315134606):0.8522283181707131):0.5485451820400584,36:2.365524431724232):0.3367026144921681):0.40716497798839235):0.43471085636123696):1.3133409104674882):5.81920451563769,(37:1.3395822653739557,38:1.3395822653739557):9.337066041297252):6.161969631812337):10.512561681227396):4.697365619077232,((39:22.24749294750096,(((40:4.869235813044774,41:4.869235813044774):1.2649709378298049,42:6.134206750874579):7.86527619535093,43:13.999482946225509):8.24801000127545):3.8405110103527704,(44:22.749720181390806,(45:9.69463307483173,((46:5.382266022474006,47:5.382266022474006):2.6562345240692533,(((48:0.26561143832906,49:0.26561143832906):0.7949842984257032,50:1.0605957367547632):6.713522491942104,(51:7.324044050545414,((((52:0.2179225766399071,53:0.2179225766399071):4.5690639241045865,((54:2.873714513771077,(55:0.6287598125956215,56:0.6287598125956215):2.2449547011754554):0.806068366107425,(57:0.6308132034900567,58:0.6308132034900567):3.0489696763884453):1.1072036208659917):1.2126377719122061,(59:4.974660239933506,((60:0.9723047206831978,61:0.9723047206831978):0.6964734987775962,62:1.668778219460794):3.305882020472712):1.0249640327231937):0.6285149021968301,((63:4.3702357219581796,64:4.3702357219581796):1.2039573385362363,(((65:0.42168026612901244,66:0.42168026612901244):3.8286287846065044,67:4.250309050735517):0.8990404751139849,((68:2.7473363360262226,69:2.7473363360262226):1.7653601631331028,70:4.5126964991593255):0.6366530266901762):0.4248435346449142):1.053946114359114):0.695904875691884):0.45007417815145345):0.2643823178463922):1.6561325282884702):13.055087106559077):3.338283776462923):5.960541280934443):2.8508651932198603,(71:2.109051604707961,72:2.109051604707961):32.79035882730007):1.7070137098679936,73:36.606424141876026);
End;
