# Supplementary material for: Evolutionary history of the Arctic flora
Source: Nat Commun. 2023 Jul 18;14:4021. doi: 10.1038/s41467-023-39555-6 (PMC10354081; doi:10.1038/s41467-023-39555-6)
Supplement: Supplementary file 8 — Source Data [file 41467_2023_39555_MOESM8_ESM.zip › Source Data/Supplementary Figure 29-35/Douglasia-Androsace/Douglasia-Androsace_dis.csv]

ID	Name	DIS
1	Pomatosace_filicula	B
2	Androsace_lactiflora	AB
3	Androsace_septentrionalis	AB
4	Androsace_raddeana	B
5	Androsace_albana	B
6	Androsace_pyrenaica	B
7	Androsace_ciliata	B
8	Androsace_laggeri	B
9	Androsace_halleri	B
10	Androsace_hedraeantha	B
11	Androsace_cantabrica	B
12	Androsace_adfinis	B
13	Androsace_chaixii	B
14	Androsace_rioxana	B
15	Douglasia_nivalis	B
16	Androsace_triflora	AB
17	Douglasia_beringensis	A
18	Douglasia_arctica	AB
19	Douglasia_gormanii	AB
20	Douglasia_ochotensis	AB
21	Douglasia_alaskana	AB
22	Douglasia_montana	B
23	Douglasia_idahoensis	B
24	Douglasia_laevigata	B
25	Androsace_brevis	B
26	Androsace_wulfeniana	B
27	Vitaliana_primuliflora	B
28	Androsace_hausmannii	B
30	Androsace_obtusifolia	B
31	Androsace_alpina	B
32	Androsace_vandellii	B
33	Androsace_cylindrica	B
34	Androsace_lactea	B
35	Androsace_helvetica	B
36	Androsace_pubescens	B
37	Androsace_mathildae	B
38	Androsace_elongata	B
39	Androsace_occidentalis	B
40	Androsace_maxima	AB
41	Androsace_paxiana	B
42	Androsace_henryi	B
43	Androsace_axillaris	B
44	Androsace_umbellata	B
45	Androsace_filiformis	AB
46	Androsace_erecta	B
47	Androsace_rigida	B
48	Androsace_hookeriana	B
49	Androsace_koso_poljanskii	B
50	Androsace_barbulata	B
51	Androsace_villosa	B
52	Androsace_delavayi	B
53	Androsace_studiosorum	B
54	Androsace_sempervivoides	B
55	Androsace_limprichtii	B
56	Androsace_zambalensis	B
57	Androsace_yargongensis	B
58	Androsace_chamaejasme	B
59	Androsace_lehmanniana	AB
60	Androsace_bisulca	B
61	Androsace_alaschanica	B
62	Androsace_squarrosula	B
63	Androsace_tanggulashanensis	B
64	Androsace_strigillosa	B
65	Androsace_lanuginosa	B
66	Androsace_spinulifera	B
67	Androsace_stenophylla	B
68	Androsace_tapete	B
69	Androsace_wardii	B
70	Androsace_mariae	B
71	Androsace_integra	B
72	Trientalis_europaea	AB
73	Trientalis_borealis	AB
74	Soldanella_alpina	B
