# Supplementary material for: Evolutionary history of the Arctic flora
Source: Nat Commun. 2023 Jul 18;14:4021. doi: 10.1038/s41467-023-39555-6 (PMC10354081; doi:10.1038/s41467-023-39555-6)
Supplement: Supplementary file 8 — Source Data [file 41467_2023_39555_MOESM8_ESM.zip › Source Data/Supplementary Figure 29-35/Draba/Draba.tre]

#NEXUS
Begin taxa;
	Dimensions ntax=134;
	Taxlabels
		Draba_affghanica
		Draba_alberti
		Draba_alpina_PAF
		Draba_alyssoides
		Draba_amoena
		Draba_aprica
		Draba_arabisans
		Draba_arctica_PAF
		Draba_arctogena_PAF
		Draba_aretioides
		Draba_asprella
		Draba_athoa
		Draba_aubrietioides
		Draba_aurea_PAF
		Draba_aureola
		Draba_australis
		Draba_barbata
		Draba_bennettii
		Draba_bhutanica
		Draba_bifurcata
		Draba_borealis_PAF
		Draba_boyacana
		Draba_breweri
		Draba_bruniifolia
		Draba_cana_PAF
		Draba_cappadocica
		Draba_cayouettei
		Draba_chamissonis_PAF
		Draba_cinerea_PAF
		Draba_confertifolia
		Draba_corrugata
		Draba_corymbosa_PAF
		Draba_crassa
		Draba_crassifolia_PAF
		Draba_cryptantha
		Draba_cuzcoensis
		Draba_dedeana
		Draba_demareei
		Draba_depressa
		Draba_dubia
		Draba_elata
		Draba_elegans
		Draba_eriopoda
		Draba_eschscholtzii_PAF
		Draba_extensa
		Draba_exunguiculata
		Draba_fladnizensis_PAF
		Draba_fuhaiensis
		Draba_funckeana
		Draba_gilliesii
		Draba_glabella_PAF
		Draba_glacialis_PAF
		Draba_glomerata
		Draba_gracillima
		Draba_grandis_PAF
		Draba_groenlandica
		Draba_hederifolia
		Draba_heilii
		Draba_helleriana
		Draba_hirta
		Draba_hispida
		Draba_hitchcockii
		Draba_incana_PAF
		Draba_incerta_PAF
		Draba_involucrata
		Draba_jorullensis
		Draba_juniperina
		Draba_juvenilis_PAF
		Draba_kananaskia
		Draba_kassii
		Draba_kluanei
		Draba_kongboiana
		Draba_kotschyi
		Draba_kusnetzowii
		Draba_lacaitae
		Draba_lactea_PAF
		Draba_lanceolata
		Draba_lichiangensis
		Draba_lonchocarpa_PAF
		Draba_longipes
		Draba_macounii_PAF
		Draba_macrocarpa
		Draba_maguirei
		Draba_matangensis
		Draba_mexicana
		Draba_micropetala_PAF
		Draba_mongolica
		Draba_mulliganii
		Draba_murrayi
		Draba_nemorosa
		Draba_nemorosa_PAF
		Draba_nivalis_PAF
		Draba_norvegica
		Draba_oblongata_PAF
		Draba_ochroleuca_PAF
		Draba_odudiana
		Draba_ogilviensis
		Draba_olgae
		Draba_oligosperma_PAF
		Draba_oxycarpa_PAF
		Draba_palanderiana_PAF
		Draba_parnassica
		Draba_pauciflora_PAF
		Draba_paysonii
		Draba_pilosa_PAF
		Draba_platycarpa
		Draba_pohlei
		Draba_polyphylla
		Draba_porsildii
		Draba_primuloides
		Draba_prozorovskii
		Draba_radicans
		Draba_reptans
		Draba_ruaxes
		Draba_rupestris_PAF
		Draba_sauteri
		Draba_scardica
		Draba_scotteri
		Draba_sibirica_PAF
		Draba_simmonsii_PAF
		Draba_spectabilis
		Draba_sphaerocarpa
		Draba_splendens
		Draba_stenoloba_PAF
		Draba_stenopetala_PAF
		Draba_subalpina
		Draba_subamplexicaulis
		Draba_subcapitata_PAF
		Draba_supranivalis
		Draba_thompsonii
		Draba_trinervis
		Draba_turczaninovii
		Draba_ussuriensis
		Draba_winterbottomii
		;
End;
Begin trees;
	Translate
		1 Draba_affghanica,
		2 Draba_alberti,
		3 Draba_alpina_PAF,
		4 Draba_alyssoides,
		5 Draba_amoena,
		6 Draba_aprica,
		7 Draba_arabisans,
		8 Draba_arctica_PAF,
		9 Draba_arctogena_PAF,
		10 Draba_aretioides,
		11 Draba_asprella,
		12 Draba_athoa,
		13 Draba_aubrietioides,
		14 Draba_aurea_PAF,
		15 Draba_aureola,
		16 Draba_australis,
		17 Draba_barbata,
		18 Draba_bennettii,
		19 Draba_bhutanica,
		20 Draba_bifurcata,
		21 Draba_borealis_PAF,
		22 Draba_boyacana,
		23 Draba_breweri,
		24 Draba_bruniifolia,
		25 Draba_cana_PAF,
		26 Draba_cappadocica,
		27 Draba_cayouettei,
		28 Draba_chamissonis_PAF,
		29 Draba_cinerea_PAF,
		30 Draba_confertifolia,
		31 Draba_corrugata,
		32 Draba_corymbosa_PAF,
		33 Draba_crassa,
		34 Draba_crassifolia_PAF,
		35 Draba_cryptantha,
		36 Draba_cuzcoensis,
		37 Draba_dedeana,
		38 Draba_demareei,
		39 Draba_depressa,
		40 Draba_dubia,
		41 Draba_elata,
		42 Draba_elegans,
		43 Draba_eriopoda,
		44 Draba_eschscholtzii_PAF,
		45 Draba_extensa,
		46 Draba_exunguiculata,
		47 Draba_fladnizensis_PAF,
		48 Draba_fuhaiensis,
		49 Draba_funckeana,
		50 Draba_gilliesii,
		51 Draba_glabella_PAF,
		52 Draba_glacialis_PAF,
		53 Draba_glomerata,
		54 Draba_gracillima,
		55 Draba_grandis_PAF,
		56 Draba_groenlandica,
		57 Draba_hederifolia,
		58 Draba_heilii,
		59 Draba_helleriana,
		60 Draba_hirta,
		61 Draba_hispida,
		62 Draba_hitchcockii,
		63 Draba_incana_PAF,
		64 Draba_incerta_PAF,
		65 Draba_involucrata,
		66 Draba_jorullensis,
		67 Draba_juniperina,
		68 Draba_juvenilis_PAF,
		69 Draba_kananaskia,
		70 Draba_kassii,
		71 Draba_kluanei,
		72 Draba_kongboiana,
		73 Draba_kotschyi,
		74 Draba_kusnetzowii,
		75 Draba_lacaitae,
		76 Draba_lactea_PAF,
		77 Draba_lanceolata,
		78 Draba_lichiangensis,
		79 Draba_lonchocarpa_PAF,
		80 Draba_longipes,
		81 Draba_macounii_PAF,
		82 Draba_macrocarpa,
		83 Draba_maguirei,
		84 Draba_matangensis,
		85 Draba_mexicana,
		86 Draba_micropetala_PAF,
		87 Draba_mongolica,
		88 Draba_mulliganii,
		89 Draba_murrayi,
		90 Draba_nemorosa,
		91 Draba_nemorosa_PAF,
		92 Draba_nivalis_PAF,
		93 Draba_norvegica,
		94 Draba_oblongata_PAF,
		95 Draba_ochroleuca_PAF,
		96 Draba_odudiana,
		97 Draba_ogilviensis,
		98 Draba_olgae,
		99 Draba_oligosperma_PAF,
		100 Draba_oxycarpa_PAF,
		101 Draba_palanderiana_PAF,
		102 Draba_parnassica,
		103 Draba_pauciflora_PAF,
		104 Draba_paysonii,
		105 Draba_pilosa_PAF,
		106 Draba_platycarpa,
		107 Draba_pohlei,
		108 Draba_polyphylla,
		109 Draba_porsildii,
		110 Draba_primuloides,
		111 Draba_prozorovskii,
		112 Draba_radicans,
		113 Draba_reptans,
		114 Draba_ruaxes,
		115 Draba_rupestris_PAF,
		116 Draba_sauteri,
		117 Draba_scardica,
		118 Draba_scotteri,
		119 Draba_sibirica_PAF,
		120 Draba_simmonsii_PAF,
		121 Draba_spectabilis,
		122 Draba_sphaerocarpa,
		123 Draba_splendens,
		124 Draba_stenoloba_PAF,
		125 Draba_stenopetala_PAF,
		126 Draba_subalpina,
		127 Draba_subamplexicaulis,
		128 Draba_subcapitata_PAF,
		129 Draba_supranivalis,
		130 Draba_thompsonii,
		131 Draba_trinervis,
		132 Draba_turczaninovii,
		133 Draba_ussuriensis,
		134 Draba_winterbottomii
		;
tree TREE1 = [&R] ((((((((12[&length_range={0.1638316170071077,4.034340744113023},height_95%_HPD={0.0,3.552713678800501E-15},length_95%_HPD={0.3663382768548591,2.556616285168244},length=1.339338443894151,length_median=1.271427474523776,height_median=1.7763568394002505E-15,height_range={0.0,5.329070518200751E-15},height=1.9262369477246468E-15]:1.285930837952506,(102[&length_range={0.11302256240841…
End;
