# Supplementary material for: Evolutionary history of the Arctic flora
Source: Nat Commun. 2023 Jul 18;14:4021. doi: 10.1038/s41467-023-39555-6 (PMC10354081; doi:10.1038/s41467-023-39555-6)
Supplement: Supplementary file 8 — Source Data [file 41467_2023_39555_MOESM8_ESM.zip › Source Data/Supplementary Figure 29-35/Draba/Draba.trees]

#NEXUS
Begin trees;
   Translate
1 Draba_affghanica,
2 Draba_alberti,
3 Draba_alpina_PAF,
4 Draba_alyssoides,
5 Draba_amoena,
6 Draba_aprica,
7 Draba_arabisans,
8 Draba_arctica_PAF,
9 Draba_arctogena_PAF,
10 Draba_aretioides,
11 Draba_asprella,
12 Draba_athoa,
13 Draba_aubrietioides,
14 Draba_aurea_PAF,
15 Draba_aureola,
16 Draba_australis,
17 Draba_barbata,
18 Draba_bennettii,
19 Draba_bhutanica,
20 Draba_bifurcata,
21 Draba_borealis_PAF,
22 Draba_boyacana,
23 Draba_breweri,
24 Draba_bruniifolia,
25 Draba_cana_PAF,
26 Draba_cappadocica,
27 Draba_cayouettei,
28 Draba_chamissonis_PAF,
29 Draba_cinerea_PAF,
30 Draba_confertifolia,
31 Draba_corrugata,
32 Draba_corymbosa_PAF,
33 Draba_crassa,
34 Draba_crassifolia_PAF,
35 Draba_cryptantha,
36 Draba_cuzcoensis,
37 Draba_dedeana,
38 Draba_demareei,
39 Draba_depressa,
40 Draba_dubia,
41 Draba_elata,
42 Draba_elegans,
43 Draba_eriopoda,
44 Draba_eschscholtzii_PAF,
45 Draba_extensa,
46 Draba_exunguiculata,
47 Draba_fladnizensis_PAF,
48 Draba_fuhaiensis,
49 Draba_funckeana,
50 Draba_gilliesii,
51 Draba_glabella_PAF,
52 Draba_glacialis_PAF,
53 Draba_glomerata,
54 Draba_gracillima,
55 Draba_grandis_PAF,
56 Draba_groenlandica,
57 Draba_hederifolia,
58 Draba_heilii,
59 Draba_helleriana,
60 Draba_hirta,
61 Draba_hispida,
62 Draba_hitchcockii,
63 Draba_incana_PAF,
64 Draba_incerta_PAF,
65 Draba_involucrata,
66 Draba_jorullensis,
67 Draba_juniperina,
68 Draba_juvenilis_PAF,
69 Draba_kananaskia,
70 Draba_kassii,
71 Draba_kluanei,
72 Draba_kongboiana,
73 Draba_kotschyi,
74 Draba_kusnetzowii,
75 Draba_lacaitae,
76 Draba_lactea_PAF,
77 Draba_lanceolata,
78 Draba_lichiangensis,
79 Draba_lonchocarpa_PAF,
80 Draba_longipes,
81 Draba_macounii_PAF,
82 Draba_macrocarpa,
83 Draba_maguirei,
84 Draba_matangensis,
85 Draba_mexicana,
86 Draba_micropetala_PAF,
87 Draba_mongolica,
88 Draba_mulliganii,
89 Draba_murrayi,
90 Draba_nemorosa,
91 Draba_nemorosa_PAF,
92 Draba_nivalis_PAF,
93 Draba_norvegica,
94 Draba_oblongata_PAF,
95 Draba_ochroleuca_PAF,
96 Draba_odudiana,
97 Draba_ogilviensis,
98 Draba_olgae,
99 Draba_oligosperma_PAF,
100 Draba_oxycarpa_PAF,
101 Draba_palanderiana_PAF,
102 Draba_parnassica,
103 Draba_pauciflora_PAF,
104 Draba_paysonii,
105 Draba_pilosa_PAF,
106 Draba_platycarpa,
107 Draba_pohlei,
108 Draba_polyphylla,
109 Draba_porsildii,
110 Draba_primuloides,
111 Draba_prozorovskii,
112 Draba_radicans,
113 Draba_reptans,
114 Draba_ruaxes,
115 Draba_rupestris_PAF,
116 Draba_sauteri,
117 Draba_scardica,
118 Draba_scotteri,
119 Draba_sibirica_PAF,
120 Draba_simmonsii_PAF,
121 Draba_spectabilis,
122 Draba_sphaerocarpa,
123 Draba_splendens,
124 Draba_stenoloba_PAF,
125 Draba_stenopetala_PAF,
126 Draba_subalpina,
127 Draba_subamplexicaulis,
128 Draba_subcapitata_PAF,
129 Draba_supranivalis,
130 Draba_thompsonii,
131 Draba_trinervis,
132 Draba_turczaninovii,
133 Draba_ussuriensis,
134 Draba_winterbottomii
		;
tree new_tree1 = ((((((((21:1.201182280656534,(77:1.0950174294697337,122:1.0950174294697337):0.1061648511868003):0.7520213705661285,((93:1.3090281047774952,60:1.3090281047774952):0.5468811083929357,111:1.855909213170431):0.09729443805223159):0.11077605385217848,((109:0.21746928223198742,104:0.21746928223198742):1.7502648190072463,((114:0.9985940944152976,(((7:0.7393699126253815,(3:0.7053971965121848,115:0.7053971965121848):0.033972716113196744):0.0909736159500798,(51:0.3572777030538604,14:0.3572777030538604):0.4730658255216009):0.11726588521753378,82:0.9476094137929951):0.050984680622302436):0.7253043414433227,59:1.7238984358586202):0.24383566538061352):0.09624560383560721):0.2519941323882593,(((56:1.5183226117548148,(11:0.710783921697218,(8:0.6782867603039645,(89:0.41236534937803054,15:0.41236534937803054):0.26592141092593397):0.03249716139325354):0.8075386900575967):0.2248237503931283,(32:1.5517509426259795,79:1.5517509426259795):0.1913954195219636):0.5060826716308227,(62:2.0143851792005507,(((45:1.108048218904389,22:1.108048218904389):0.7523512220393216,(107:1.471662310604042,72:1.471662310604042):0.3887371303396685):0.036358806939841504,((37:1.267888682335095,(84:0.12070570237564816,18:0.12070570237564816):1.1471829799594468):0.12364253901018296,((9:0.39605248840394963,28:0.39605248840394963):0.30686455356041215,130:0.7029170419643618):0.6886141793809162):0.5052270265382741):0.11762693131699864):0.234843854578215):0.06674480368433455):2.474002440844667,(((113:2.7296496971324573,(131:2.0534538958900073,103:2.0534538958900073):0.67619580124245):0.3833808119909996,75:3.113030509123457):1.146845798191379,((119:2.1351759940445785,69:2.1351759940445785):0.25701926819046195,57:2.3921952622350404):1.8676810450797956):0.5300999709929313):1.7118888578677893,((((((24:1.4812921939794066,61:1.4812921939794066):1.4335244783609196,(99:1.2725181374810257,17:1.2725181374810257):1.6422985348593004):0.4414627149525727,133:3.356279387292899):2.0233608072737956,(((54:1.024763537631347,43:1.024763537631347):2.0347738608261596,41:3.0595373984575067):1.2844376957475632,((91:1.3994468390724666,(90:0.46326357231625637,55:0.46326357231625637):0.9361832667562102):1.0013031180544305,74:2.400749957126897):1.9432251370781728):1.0356651003616246):0.09710702460882192,((((33:2.053344658462896,23:2.053344658462896):1.5765855043365988,(86:1.288481201743521,34:1.288481201743521):2.3414489610559737):0.7766046012755075,(88:0.6909838645996074,120:0.6909838645996074):3.715550899475395):0.8241597628873167,((110:0.35068706238775055,40:0.35068706238775055):1.0781272168437033,(58:0.15875552226933848,20:0.15875552226933848):1.2700587569621153):3.801880247730865):0.2460526922131976):0.5756776569990469,49:6.052424876174563):0.44944026000099324):0.5067044339442734,(((4:3.749689101994241,(97:3.3459318047429654,((((124:1.2720961362248635,53:1.2720961362248635):0.33043660779995787,125:1.6025327440248214):0.31546070544236193,((((((50:0.11206865201432475,44:0.11206865201432475):0.35775135870529423,30:0.469820010719619):0.12552243012699815,35:0.5953424408466171):0.14241266598907365,36:0.7377551068356908):0.3773288140369476,39:1.1150839208726384):0.29102409346390457,((67:1.1759111763287213,112:1.1759111763287213):0.08295705705162226,38:1.2588682333803436):0.14723978095619938):0.5118854351306403):0.04692747377310691,(((19:0.5105150269908615,70:0.5105150269908615):1.1842498795025076,(2:1.3637940691282258,(((85:0.42396627165529477,10:0.42396627165529477):0.16699032065394548,13:0.5909565923092402):0.19754944898962967,1:0.7885060412988699):0.5752880278293558):0.3309708373651432):0.24009989235445883,((31:1.497652281220438,(65:1.1653204503737877,(96:0.39488236075914457,(98:0.11400856736100735,25:0.11400856736100735):0.28087379339813723):0.7704380896146432):0.3323318308466503):0.13201387789525287,126:1.629666159115691):0.3051986397321369):0.030056124392462413):1.3810108815026751):0.40375729725127574):0.5461359608395857,((26:0.7858126044192113,42:0.7858126044192113):0.3357803302501339,(12:0.8676063975161473,(117:0.6800085335690261,102:0.6800085335690261):0.1875978639471212):0.25398653715319786):3.1742321281644816):0.8439059404995151,(((((5:1.6642643959369763,46:1.6642643959369763):0.8922801114032977,((101:0.95768173208429,63:0.95768173208429):1.4038737064588385,((132:1.55130077885836,47:1.55130077885836):0.8047516302447475,((94:0.3041647685589845,92:0.3041647685589845):0.9944843572679067,76:1.2986491258268913):1.0574032832762161):0.005503029440021123):0.1949890687971454):1.1067603867528968,((78:2.1752534630133438,(27:0.09803635990013002,108:0.09803635990013002):2.0772171031132136):1.1266278462327266,(52:3.1180990031065576,(100:3.052238543677292,((68:0.48536712870426435,80:0.48536712870426435):2.5480340426966475,48:3.0334011714009117):0.018837372276380382):0.06586045942926555):0.18378230613951274):0.36142358484710035):0.026719445438178724,((128:2.826810652121004,(29:1.0865265954625019,64:1.0865265954625019):1.740284056658502):0.2551570268876109,((((81:0.13443727194007185,(66:0.07567882616429794,123:0.07567882616429794):0.05875844577577391):1.1820949740199997,118:1.3165322459600717):1.2262257282902433,((105:0.8408834452900721,95:0.8408834452900721):0.5368197897551682,71:1.3777032350452403):1.1650547392050747):0.49497612172241334,87:3.0377340959727284):0.044233583035886426):0.6080566605227347):0.5650538595048578,((134:2.1565780564969024,(73:1.1704245856235538,(121:1.157277143803176,129:1.157277143803176):0.013147441820377859):0.9861534708733486):0.6887734889707553,(116:1.6005790826613924,127:1.6005790826613924):1.2447724628062653):1.4097266535685495):0.8846528042971347):1.8688385667864882):2.9569246276659396,(((106:1.310809866559601,16:1.310809866559601):1.8826590607633718,6:3.193468927322973):0.9808784828901138,83:4.174347410213087):5.791146787572683):6.86667817454202;
tree new_tree2 = (((((57:2.4501424515082006,(119:1.7774082248294385,69:1.7774082248294385):0.6727342266787621):1.434420394478218,((((((72:0.5603801831186087,107:0.5603801831186087):0.07229460862419446,62:0.6326747917428032):0.8184910723062214,((((84:0.18859113336934447,18:0.18859113336934447):0.5277418708494472,37:0.7163330042187916):0.21451872974739694,((9:0.5155758246802276,28:0.5155758246802276):0.0623104424456663,130:0.5778862671258939):0.35296546684029473):0.37344611971065156,(45:1.1214815100468718,22:1.1214815100468718):0.18281634362996835):0.14686801037218444):0.6177264596131431,((((21:1.1964353251708673,77:1.1964353251708673):0.674882959302338,((111:1.5462157135974859,(60:0.9207171292196602,93:0.9207171292196602):0.6254985843778257):0.28806998362053093,122:1.8342856972180168):0.03703258725518843):0.023737879973302567,(((3:0.6926175476953808,(7:0.6837070762581653,(51:0.3151661558860885,14:0.3151661558860885):0.3685409203720768):0.008910471437215461):0.050091336701589606,115:0.7427088843969704):0.09372315027345934,(82:0.7747649709353885,(59:0.616787944185679,114:0.616787944185679):0.1579770267497096):0.06166706373504116):1.0586241297760781):0.06518859461336146,(109:0.2989329419601323,104:0.2989329419601323):1.661311817099737):0.10864756460229841):0.4871277667886291,((56:1.7665406850010128,(32:0.9559727180595536,79:0.9559727180595536):0.8105679669414592):0.6756273949402956,((11:0.660832441067996,89:0.660832441067996):0.19413438514811387,(8:0.6829966493848751,15:0.6829966493848751):0.17197017683123472):1.5872012537251985):0.11385201050948845):0.9974267660309155,((131:2.196125664249697,(103:2.0057371356539386,113:2.0057371356539386):0.19038852859575828):0.7048374645140374,75:2.9009631287637343):0.652483727717978):0.3311159895047062):2.0789735836082963,((((((54:0.3019628778376592,43:0.3019628778376592):1.9700053128002648,41:2.271968190637924):1.6343178828742748,((91:1.351193573175397,(90:0.34694186968187885,55:0.34694186968187885):1.004251703493518):0.2571349538049008,74:1.6083285269802978):2.297957546531901):0.6560166025867868,(((24:1.102639099850751,61:1.102639099850751):1.027894416912283,(99:1.6194043674847436,17:1.6194043674847436):0.5111291492782903):1.1169762723013252,133:3.247509789064359):1.3147928870346264):0.45781808734485985,((((33:2.6460893286491776,23:2.6460893286491776):0.5191477432399489,(86:0.6727222253553138,34:0.6727222253553138):2.4925148465338127):1.1869595212242205,((110:1.1378471949982625,(58:0.31000107847462405,20:0.31000107847462405):0.8278461165236384):0.02812511475696211,40:1.1659723097552246):3.1862242833581225):0.23157153609618586,(88:0.09142571336084046,120:0.09142571336084046):4.492342415848692):0.4363526342343125):0.4740464156743469,49:5.494167179118192):0.46936925047652256):0.232823983673911,(((4:4.0409558128100915,(97:3.2695795098862304,((2:1.5739110070471518,(65:0.9639984742254103,(96:0.852739823647952,(98:0.33813673393088195,25:0.33813673393088195):0.51460308971707):0.11125865057745832):0.6099125328217415):0.20602572080683235,((((19:1.0984062654522517,70:1.0984062654522517):0.43087002728834145,((1:0.6662749237175626,13:0.6662749237175626):0.1871835058311203,(85:0.4849416452422142,10:0.4849416452422142):0.36851678430646867):0.6758178631919103):0.1996813911256916,((31:1.270332554789458,126:1.270332554789458):0.400195985959539,((((50:0.3216102663574469,44:0.3216102663574469):0.5749413341207916,((35:0.3724888431689544,39:0.3724888431689544):0.11853659237782804,30:0.49102543554678246):0.405526164931456):0.03734872205720274,36:0.9339003225354412):0.3061544458529457,(67:0.7390867862341236,(112:0.477412958636906,38:0.477412958636906):0.2616738275972176):0.5009679821542633):0.43047377236061):0.05842914311728786):0.013965213428762668,((124:1.2021115737603856,125:1.2021115737603856):0.05638512269382656,53:1.2584966964542121):0.4844262008408353):0.0370138305589367):1.4896427820322462):0.7713763029238612):0.5715306983051596,((26:0.8677523821184158,42:0.8677523821184158):0.7819628258810792,(12:1.3284754658819398,(117:0.7094542410729915,102:0.7094542410729915):0.6190212248089483):0.32123974211755524):2.962771303115756):0.87872698129169,(127:4.227085647446519,(((((78:0.7558055858852778,(27:0.11672519642395057,108:0.11672519642395057):0.6390803894613273):2.5522991355345304,(((68:1.7345736546490096,80:1.7345736546490096):0.4220859869329938,(48:0.7652614099981214,(52:0.5367134148739916,100:0.5367134148739916):0.22854799512412982):1.391398231583882):0.24113996657446268,(((132:0.4648173451212232,47:0.4648173451212232):1.5214390099861699,(101:1.962909749392218,63:1.962909749392218):0.023346605715174995):0.2863911112169617,((94:0.31132003384013895,92:0.31132003384013895):0.9598019182605622,76:1.2711219521007011):1.0015255142236537):0.12515214183211132):0.910305113263342):0.20970761740665855,((128:2.2728848078531914,(29:0.9849291698986384,64:0.9849291698986384):1.287955637954553):0.9132405872095419,((87:3.0372812421376385,(5:2.1669373570474777,46:2.1669373570474777):0.8703438850901608):0.05433773418448107,((95:1.5633306424820343,((123:1.060262579055757,66:1.060262579055757):0.49270072331654235,(71:0.8075328317962426,(118:0.4963400312364118,81:0.4963400312364118):0.3111928005598308):0.7454304705760567):0.010367340109735057):0.105269801159807,105:1.6686004436418413):1.4230185326802782):0.09450641874061372):0.3316869437637333):0.23036717253444206,(134:2.3032959599362655,((121:0.807925349196438,73:0.807925349196438):0.1102112402529557,129:0.9181365894493937):1.3851593704868717):1.4448835514246432):0.44459534270502576,116:4.192774854065934):0.03431079338058485):1.2641278449604219):0.7051469208616847):4.4717293914430725,(((106:1.811633407707424,16:1.811633407707424):0.8884751779961808,6:2.700108585703605):1.4141407693765844,83:4.114249355080189):6.553840449631509):5.42914614996926;
tree new_tree3 = ((((((4:3.0112526830809827,((97:2.2836388737165305,(((65:1.2289345372025975,(96:0.2695420932199484,(98:0.06692588866325953,25:0.06692588866325953):0.20261620455668883):0.9593924439826491):0.6902152583787875,2:1.919149795581385):0.27259967761687,((31:1.1355432622849924,126:1.1355432622849924):0.8872736698450725,(((124:0.9384391600750065,53:0.9384391600750065):0.23241234058977367,125:1.1708515006647802):0.36900366084364267,((19:0.9777664266334387,70:0.9777664266334387):0.18350576977691424,((1:0.7399135968623609,(85:0.3876952712504966,10:0.3876952712504966):0.35221832561186434):0.013415005280741688,13:0.7533286021431026):0.40794359426725035):0.3785829650980699):0.48296177062164203):0.1689325410681901):0.09188940051827554):0.34559351252689385,(((67:0.6459123737529251,(112:0.5209583254136274,38:0.5209583254136274):0.12495404833929769):0.4678470579825864,36:1.1137594317355115):0.2823268601651785,(((35:0.3724910886010206,39:0.3724910886010206):0.5337996869855175,30:0.9062907755865381):0.4041452294077297,(50:0.7697387526118794,44:0.7697387526118794):0.5406972523823884):0.08565028690642218):1.2331460943427344):0.38202029683755834):0.5389415816480456,((26:0.670904474691754,42:0.670904474691754):1.3294513116380542,(12:1.3623200997511828,(117:0.8391892434957415,102:0.8391892434957415):0.5231308562554413):0.6380356865786254):1.54983847839922):0.8932103627612227,(((134:2.7437214197671063,((129:0.8846303323079493,73:0.8846303323079493):0.777454796833911,121:1.6620851291418604):1.081636290625246):1.0998760209743064,(116:3.070454027785911,127:3.070454027785911):0.7731434129555015):0.15389021045320384,(((101:1.2054579148863525,(63:1.1947749134659242,(132:0.8811337584344633,47:0.8811337584344633):0.31364115503146095):0.010683001420428218):0.4218383157517698,((94:0.13922600505191335,92:0.13922600505191335):1.2675909659484517,76:1.406816971000365):0.22047925963775716):1.7780840089546794,(((128:1.7383577415972695,(29:0.46297134103617904,64:0.46297134103617904):1.2753864005610904):1.0456784280128661,(5:1.34745957408023,46:1.34745957408023):1.4365765955299057):0.42890850250602286,((((78:2.0318633623242164,(27:0.01014069987860104,108:0.01014069987860104):2.0217226624456153):0.595149936115944,((123:0.11732002570870312,66:0.11732002570870312):1.6923810189707813,((71:0.9259604906545246,105:0.9259604906545246):0.6214860760148228,((118:0.18042711327420832,95:0.18042711327420832):0.051919641344913336,81:0.23234675461912166):1.3150998120502257):0.262254478010137):0.8173122537606761):0.3328028205775042,((68:1.9988032802695894,80:1.9988032802695894):0.44154459671633983,(48:1.0072508024484115,(100:0.7637105279416968,52:0.7637105279416968):0.24354027450671467):1.4330970745375178):0.5194682420317354):0.08542645900433277,87:3.0452425780219974):0.16770209409416115):0.19243556747664314):0.5921074116018148):0.44591697629563454):1.4767969645723387,(((131:2.1023334137877203,(103:1.9332840003786713,113:1.9332840003786713):0.169049413409049):0.5106661915517026,75:2.612999605339423):2.5398530248936404,(((((((3:1.0885121792067716,(7:0.9155455138838008,((51:0.4647399466472423,14:0.4647399466472423):0.4100904029484702,115:0.8748303495957125):0.0407151642880883):0.17296666532297078):0.6296549301534418,((114:0.6003935034382936,59:0.6003935034382936):0.9011443718529338,82:1.5015378752912274):0.21662923406898593):0.269819412615548,((8:1.0978236936333943,(15:0.6914661659149687,(89:0.6136967758070045,11:0.6136967758070045):0.07776939010796413):0.4063575277184256):0.4453742625715449,(56:1.059868744550242,(32:0.6627271303236555,79:0.6627271303236555):0.39714161422658645):0.4833292116546972):0.44478856577082215):0.09941861628730364,(72:1.4388366763099136,(((((84:0.24715717824132294,18:0.24715717824132294):0.8716751626136976,((9:0.4463058894815734,28:0.4463058894815734):0.3180426796066876,130:0.764348569088261):0.3544837717667595):0.04532695378536733,37:1.1641592946403878):0.10962014519276941,(107:1.2380556514147425,62:1.2380556514147425):0.035723788418414726):0.08540973200111801,(45:0.8105158816546959,22:0.8105158816546959):0.5486732901795793):0.0796475044756384):0.6485684619531513):0.10833263631211176,(109:0.5281036799758361,104:0.5281036799758361):1.6676340945993406):0.1191483801789559,((111:1.1769747090967269,(60:0.9945232991868097,93:0.9945232991868097):0.18245140990991715):0.7002023609236243,(21:0.9936354139260862,(77:0.9222951993921413,122:0.9222951993921413):0.0713402145339449):0.8835416560942649):0.43770908473378145):2.8357219356633365,((69:2.8798198851174552,119:2.8798198851174552):0.5925796241016892,57:3.4723995092191444):1.6782085811983247):0.0022445398155941376):0.7673489618295264):0.026345432191964058,(((((33:1.8780776425067138,23:1.8780776425067138):1.1929887666065166,(86:1.2655379211518563,34:1.2655379211518563):1.8055284879613742):1.6725869396367177,((88:0.07464037466457116,120:0.07464037466457116):4.025912936305999,((110:0.42985912487692546,40:0.42985912487692546):0.25688266375069013,(58:0.2530731829062419,20:0.2530731829062419):0.43366860572137367):3.413811522342954):0.6431000377793783):0.3067959240824001,((((54:0.16121170565958845,43:0.16121170565958845):2.1806354267200034,41:2.3418471323795917):1.093904910305981,((91:1.4516766832454253,74:1.4516766832454253):0.001902458911219096,(90:0.8971852191162641,55:0.8971852191162641):0.5563939230403803):1.9821729005289284):1.5882957484463565,(((24:0.8797360991028857,61:0.8797360991028857):2.296637443081821,(99:1.3333973614381283,17:1.3333973614381283):1.8429761807465785):0.8075037343096461,133:3.983877276494353):1.0401705146375764):0.026401481700419005):0.3598377102210737,49:5.410286983053422):0.5362600412011318):4.679663542173421,(((106:1.1263130817081388,16:1.1263130817081388):1.3943339506604675,6:2.5206470323686063):2.3302188102001833,83:4.85086584256879):5.7753447238591855):4.67474683304758;
tree new_tree4 = ((((((((54:0.32202689946255314,43:0.32202689946255314):1.5411277348981565,41:1.8631546343607095):3.596002346377798,((91:2.3896963861311065,(90:1.0788637367057126,55:1.0788637367057126):1.310832649425394):0.28708287679816724,74:2.6767792629292737):2.7823777178092337):0.1444627130109648,(((((24:2.22460879309976,61:2.22460879309976):2.046034837197679,(99:2.1838562357189915,17:2.1838562357189915):2.0867873945784474):0.6692284822558534,133:4.939872112553292):0.5438751054034707,(((33:2.555904722247219,23:2.555904722247219):0.7417691425249711,(86:1.4840218085451315,34:1.4840218085451315):1.8136520562270584):0.9637837238703448,(88:0.15597022512140296,120:0.15597022512140296):4.1054873635211315):1.2222896293142282):0.11745059382237599,((110:0.5038132991942139,40:0.5038132991942139):0.8269228434596307,(58:0.8673024354624908,20:0.8673024354624908):0.4634337071913539):4.270461669125295):0.0024218819703332173):0.9160773172884182,49:6.5196970110378905):0.31665561848185675,(((97:3.7499449815891484,(4:3.733706747572882,(((65:1.6175388604990608,(96:0.7459574436621698,(98:0.28869006833924715,25:0.28869006833924715):0.4572673753229226):0.871581416836891):0.8407003257821184,(((31:1.087105489947611,126:1.087105489947611):0.9403445226957794,2:2.0274500126433903):0.25106047174707147,(((124:0.8550074136994096,53:0.8550074136994096):0.2309699196327245,125:1.085977333332134):0.7377084298901517,((19:0.8128226519807691,70:0.8128226519807691):0.5887306525553822,((13:0.8529616957436329,(85:0.5106416797125071,10:0.5106416797125071):0.34232001603112583):0.17580505020932036,1:1.0287667459529533):0.372786558583198):0.4221324586861346):0.45482472116817596):0.17972870189071743):1.1106485416218579,((((50:0.829848771000327,44:0.829848771000327):0.40086793742780447,36:1.2307167084281314):0.9642322027666577,((30:0.4031412981824725,39:0.4031412981824725):0.4238852296177386,35:0.8270265278002111):1.367922383394578):0.38284517690421493,(67:2.4446863861859596,(38:0.972020762563559,112:0.972020762563559):1.4726656236224005):0.13310770191304444):0.9910936398040331):0.1648190196698449):0.01623823401626634):0.7644659526445676,((26:2.8697985178155068,42:2.8697985178155068):0.7151470986518804,(12:1.347135316572919,(117:1.0008743967283502,102:1.0008743967283502):0.34626091984456875):2.237810299894468):0.9294653177663288):0.5090703255097973,(((134:1.832287987419549,((73:1.1768745803966814,129:1.1768745803966814):0.047961184519604405,121:1.2248357649162858):0.6074522225032633):2.1438564109037923,((87:2.757749385948124,(5:2.0501900383671994,46:2.0501900383671994):0.7075593475809248):0.400417153998053,((((78:1.1680571851002108,(27:0.30248683460866316,108:0.30248683460866316):0.8655703504915477):0.843717088145282,(71:1.3370528153016437,((95:1.027044673283168,(105:0.909180024023425,(123:0.11295675933425436,66:0.11295675933425436):0.7962232646891707):0.11786464925974294):0.1538104683237853,(81:0.2657322279606411,118:0.2657322279606411):0.9151229136463122):0.1561976736946904):0.6747214579438492):0.45244894227280685,(((132:0.9620136828912429,47:0.9620136828912429):0.5969408209830727,(63:1.1678683881760412,101:1.1678683881760412):0.39108611569827434):0.20301524965610573,((94:0.3695238840759853,92:0.3695238840759853):1.177648985168,76:1.5471728692439854):0.21479688428643584):0.7022534619878784):0.5659141097787046,((128:1.9863233425500664,(29:0.8347352171401458,64:0.8347352171401458):1.1515881254099205):0.6755541505845393,(48:1.4330538287254666,((68:0.854073029425473,80:0.854073029425473):0.20358995836290328,(100:1.0443181613490564,52:1.0443181613490564):0.01334482643931989):0.3753908409370903):1.228823664409139):0.36825983216239866):0.12802921464917283):0.8179778583771644):0.12497625223221354,(116:3.1660292541210553,127:3.1660292541210553):0.9350913964344998):0.9223606091879581):1.812871369776234):0.0877822739220937,((((103:3.1064232056020873,(113:2.0136875119160282,131:2.0136875119160282):1.092735693686059):1.0072371060810723,75:4.11366031168316):0.9386001605259775,(69:3.2584911116589885,(57:2.5537730232437585,119:2.5537730232437585):0.70471808841523):1.7937693605501486):0.0294432010616843,(((((111:1.3560248703785587,(60:0.9968212189238431,93:0.9968212189238431):0.35920365145471556):0.5738398156550684,(77:0.7170269096086256,122:0.7170269096086256):1.2128377764250016):0.17044472390471643,21:2.1003094099383435):0.4836283100717269,(((114:0.9993246498981467,59:0.9993246498981467):1.463455778776641,(((7:1.1266764101115458,115:1.1266764101115458):0.4974395262756677,(3:1.6208562432043772,(14:0.44507715015438437,51:0.44507715015438437):1.1757790930499927):0.003259693182836365):0.8036927033013959,82:2.4278086396886094):0.034971788986178254):0.09621304198582781,((45:1.3037813986650733,22:1.3037813986650733):0.765780137943723,(((107:0.5518596658948188,72:0.5518596658948188):0.8857849194789301,62:1.437644585373749):0.5085426380419673,(((9:0.35349262002864545,28:0.35349262002864545):0.2588603385750716,130:0.6123529586037171):0.9027812149687042,(37:0.5034845754627557,(84:0.0033367113621976586,18:0.0033367113621976586):0.500147864100558):1.0116495981096656):0.43105304984329496):0.12337431319308001):0.4894319340518192):0.02494424934945494):0.06068244681305979,((56:1.25310119040679,(109:0.33926044511158626,104:0.33926044511158626):0.9138407452952036):0.8048792951870731,((8:1.1215300276188964,((89:0.39301397780016395,15:0.39301397780016395):0.32557252216030125,11:0.7185864999604652):0.4029435276584312):0.7288148770289946,(32:1.5834563199874176,79:1.5834563199874176):0.2668885846604734):0.207635580945972):0.5866396812292671):2.4370835064476912):1.8424312301710195):4.8027993848912836,(((106:0.9932750271304287,16:0.9932750271304287):1.1851178563354114,6:2.17839288346584):4.277549662616154,83:6.455942546081995):5.270991742251129):6.77276336742211;
tree new_tree5 = (((((69:2.6066698257071024,(57:2.445941525036204,119:2.445941525036204):0.16072830067089816):1.7212742366112859,(((((((32:1.4669819401902304,79:1.4669819401902304):0.27870502486405857,(8:1.0813734257232204,((15:0.6171394834269313,11:0.6171394834269313):0.17579427031133377,89:0.792933753738265):0.28843967198495535):0.6643135393310686):0.1089824925582088,56:1.8546694576124978):0.3052847895945139,((21:1.8886234891951421,((93:1.2525499248930179,(60:1.1985085956753563,111:1.1985085956753563):0.05404132921766158):0.5626191891311301,(77:1.2517361878784623,122:1.2517361878784623):0.5634329261456856):0.07345437517099418):0.1910180327729103,((114:1.1191873748236472,59:1.1191873748236472):0.4455533434891814,((115:1.0984726432659304,(3:0.9878127647984603,((14:0.3050731689668681,51:0.3050731689668681):0.512191198397932,7:0.8172643673648001):0.17054839743366013):0.11065987846747016):0.03159190733263517,82:1.1300645505985656):0.434676167714263):0.5149008036552238):0.08031272523895927):0.22608049692608922,(109:0.4876646977770216,104:0.4876646977770216):1.8983700463560793):0.6774950640734505,((((9:0.24822213363683687,28:0.24822213363683687):0.5773007494877718,130:0.8255228831246086):0.3988519718995067,(84:0.7926066011352505,(18:0.2765064059205701,37:0.2765064059205701):0.5161001952146804):0.43176825388886486):0.9154421294420192,((107:1.9013961706073055,(62:1.8968993978173203,72:1.8968993978173203):0.004496772789985171):0.04225562392298454,(45:1.0596710044704332,22:1.0596710044704332):0.8839807900598569):0.19616518993584453):0.9237128237404169):0.6942326652626196,((103:2.0556002039660126,(131:1.997575002304914,113:1.997575002304914):0.0580252016610987):1.2770645337739817,75:3.3326647377399943):0.42509773572917675):0.5701815888492172):2.021209340744484,(((4:3.1565117373443177,(((((124:1.830515178353615,53:1.830515178353615):0.21316386642557594,125:2.043679044779191):0.44933028604761116,2:2.493009330826802):0.11806179339075884,(((31:0.7792591903249542,126:0.7792591903249542):1.043372378199373,((19:0.7634401178549162,70:0.7634401178549162):0.9134967478782121,((85:0.8553615817707623,(1:0.8097359022633448,10:0.8097359022633448):0.04562567950741747):0.16460193948609603,13:1.0199635212568583):0.65697334447627):0.14569470279119878):0.5393879049195047,(65:2.238111468388264,(96:0.5493959212387655,(98:0.09055876247992813,25:0.09055876247992813):0.45883715875883735):1.6887155471494988):0.12390800505556765):0.24905165077372926):0.3640693283067584,(97:2.9009800186542356,(((36:1.4351197589909142,(50:0.2087327976233693,44:0.2087327976233693):1.2263869613675449):0.2599400733544883,((30:0.38169422158949484,35:0.38169422158949484):1.1020650913160979,39:1.4837593129055926):0.21130051943980988):0.3484841792954234,(112:1.0286683275501542,(38:0.6513632405483181,67:0.6513632405483181):0.3773050870018362):1.0148756840906716):0.8574360070134097):0.07416043387008386):0.1813712848199982):0.3137499904819401,((26:1.5112494688902671,42:1.5112494688902671):1.5078142348018362,(12:1.1064831552462455,(117:0.5210896295723078,102:0.5210896295723078):0.5853935256739378):1.9125805484458578):0.45119802413415444):0.9479981184091946,(((((100:1.526009631121062,(48:1.5126666174400334,(68:0.5621212338695835,80:0.5621212338695835):0.9505453835704499):0.013343013681028637):0.310566747241511,52:1.836576378362573):0.8142493500359167,((66:1.0108901862366997,((81:0.08414736132346831,118:0.08414736132346831):0.4914807848973809,(71:0.4617342605297012,123:0.4617342605297012):0.11389388569114806):0.43526204001585045):0.57277092113173,(105:0.8507045629458853,95:0.8507045629458853):0.7329565444225444):1.06716462103006):0.06430467200758372,((5:1.6506951580639138,46:1.6506951580639138):1.0186694797552978,((128:1.6493122629331058,(29:0.47449471566993195,64:0.47449471566993195):1.174817547263174):0.4183536367399585,(87:1.8115452670843368,(((132:0.6706636220418668,47:0.6706636220418668):0.7390141872345549,((((94:0.2150338352940466,92:0.2150338352940466):0.5722281259653016,76:0.7872619612593482):0.1879940461016667,101:0.9752560073610149):0.25557189991164864,63:1.2308279072726636):0.17884990200375817):0.10654685019670151,((27:0.03469222497593567,108:0.03469222497593567):0.6426672145298714,78:0.6773594395058071):0.8388652199673161):0.2953206076112136):0.2561206325887275):0.6016987381461472):0.045765762586861936):0.13845160659631217,((116:1.775357636755895,127:1.775357636755895):1.027640397096316,(134:2.1940515421466102,((73:1.3406169446881782,129:1.3406169446881782):0.31253927069832876,121:1.653156215386507):0.5408953267601033):0.6089464917056007):0.05058397315017471):1.5646778392330667):1.93089355682742):0.026103136375015268,((((110:0.8468571118810992,40:0.8468571118810992):0.2130433528755613,(58:0.4310224145981339,20:0.4310224145981339):0.6288780501585267):4.075206565481858,(((((54:0.06645957603600075,43:0.06645957603600075):2.4283528664360285,41:2.4948124424720293):1.8783405555102224,((74:2.000340686725376,91:2.000340686725376):0.07732023689706091,(90:1.0482050330210295,55:1.0482050330210295):1.0294558906014075):2.2954920743598146):0.45392768665755856,(((33:1.55767743931089,23:1.55767743931089):0.863663057358907,(86:1.0515989457481731,34:1.0515989457481731):1.369741550921624):1.1161420477124042,(88:0.02366819116152126,120:0.02366819116152126):3.5138143532206803):1.2895981402576089):0.07703101782882982,(((24:1.213846196918909,61:1.213846196918909):1.884129223914885,(99:1.5577122216230188,17:1.5577122216230188):1.5402631992107751):0.8553608678646811,133:3.953336288698475):0.950775413770165):0.23099532776987886):0.8099811035144766,49:5.9450881337529955):0.430168405684892):2.0488395767941734,(((106:0.9323920125731079,16:0.9323920125731079):0.45358260786346893,6:1.3859746204365768):1.336492844194832,83:2.722467464631409):5.701628651600652):9.29369504793813;
tree new_tree6 = ((((((4:4.2411329768470125,(((((((2:1.911436082538943,(1:0.8074392569954639,((10:0.5912883709283374,85:0.5912883709283374):0.1547679317624021,13:0.7460563026907395):0.0613829543047244):1.1039968255434789):0.1983018900906819,(19:0.6494771552676378,70:0.6494771552676378):1.4602608173619869):0.12556532236836215,126:2.235303294997987):0.12720159819603483,(65:1.2056377010089905,(96:0.9248268490988923,(98:0.27253068129448543,25:0.27253068129448543):0.6522961678044069):0.28081085191009814):1.1568671921850313):0.0620827746232826,31:2.4245876678173044):0.011927336109538889,((125:1.231374332299688,53:1.231374332299688):0.9374556708115565,124:2.1688300031112444):0.2676850008155989):0.6450559496142381,(97:2.3523669871649466,((((39:1.2115051624994886,36:1.2115051624994886):0.054659165701894885,(50:0.2511101609287798,44:0.2511101609287798):1.0150541672726037):0.7410253498139452,((38:1.3944925977919502,112:1.3944925977919502):0.20624942584522832,67:1.6007420236371785):0.4064476543781501):0.16124388294072034,(30:0.16206121786426386,35:0.16206121786426386):2.006372343091785):0.18393342620889763):0.7292039663761347):1.1595620233059312):0.17174083851088628,((26:0.7122448612563635,42:0.7122448612563635):1.611087340604592,(12:1.3648841975012385,(117:0.7934005641184481,102:0.7934005641184481):0.5714836333827904):0.9584480043597172):2.089541613496943):0.6256284335385924,(((((5:0.6906779813798364,46:0.6906779813798364):1.0893202029526017,((((27:0.3926867355020325,108:0.3926867355020325):0.23707296668016298,78:0.6297597021821955):0.556251055419061,(128:0.9143919524252376,(29:0.07479757442080184,64:0.07479757442080184):0.8395943780044358):0.2716188051760188):0.45865667540611677,(63:0.9181926946463655,((((94:0.26806666751943636,92:0.26806666751943636):0.4362947597961317,76:0.7043614273155681):0.1258229117423567,(132:0.4452702485196236,47:0.4452702485196236):0.38491409053830117):0.005533070362581438,101:0.8357174094205062):0.08247528522585934):0.7264747383610076):0.135330751325065):0.8643138033850759,(((100:0.9634689080503218,(52:0.9621716506411949,((68:0.481127283457382,80:0.481127283457382):0.421460213386572,48:0.902587496843954):0.05958415379724091):0.0012972574091268951):1.3766097334927863,((71:1.2688722830383468,(105:0.32789911448644815,95:0.32789911448644815):0.9409731685518986):0.6530722906610549,((123:0.27932929396473194,66:0.27932929396473194):0.7653237758195747,(81:0.04112880791030711,118:0.04112880791030711):1.0035242618739995):0.877291503915095):0.41813406784370644):0.2370895492619569,87:2.577168190805065):0.0671437969124491):0.3177646164863299,(116:1.8515974793482652,127:1.8515974793482652):1.1104791248555788):0.708189030927771,(134:1.829018089532293,((73:0.782184423730153,129:0.782184423730153):0.804154678397309,121:1.586339102127462):0.24267898740483096):1.841247545599322):1.3682366137648763):1.327557576468255,(((69:2.7160080764393566,119:2.7160080764393566):0.06810398870886258,57:2.784112065148219):2.0831500779435594,((((((111:1.757958860129475,(60:0.9360787498299195,93:0.9360787498299195):0.8218801102995557):0.09963926435155646,77:1.8575981244810316):0.09005235337195927,(21:1.7525339212545488,122:1.7525339212545488):0.19511655659844207):0.5194683058014542,(((((8:0.9334747650894838,((89:0.4003683608667364,15:0.4003683608667364):0.17857008370192878,11:0.5789384445686652):0.3545363205208186):0.5694161198473292,(32:1.4638721986446672,79:1.4638721986446672):0.03901868629214578):0.02937498173364239,(109:0.12783441401900258,104:0.12783441401900258):1.4044314526514527):0.04580274369302795,56:1.5780686103634833):0.2766506162750255,(((82:0.9334819004613527,59:0.9334819004613527):0.25865784796940383,114:1.1921397484307565):0.054665216723045695,(((7:0.6955814622366573,(14:0.22157867913871712,51:0.22157867913871712):0.4740027830979402):0.33516353802438636,115:1.0307450002610437):0.1751732368853538,3:1.2059182371463975):0.04088672800740478):0.6079142614847066):0.6123995570159362):0.4427130465310172,((((9:0.3524751140401863,28:0.3524751140401863):0.6783015381959163,130:1.0307766522361026):0.10380042490654873,((18:0.37388854847068237,37:0.37388854847068237):0.7082073589553344,84:1.0820959074260168):0.052481169716634524):1.2229776110743023,(72:2.214024479602241,(107:2.029855756631414,((45:1.6433158331215372,22:1.6433158331215372):0.23547620345461695,62:1.8787920365761541):0.1510637200552598):0.18416872297082687):0.14353020861471277):0.5522771419685086):0.28063669817088854,(((131:2.2254239923452017,113:2.2254239923452017):0.07475689433101707,103:2.300180886676219):0.7615811631766065,75:3.0617620498528253):0.12870647850352546):1.6767936147354279):1.4987976822729676):0.07117054302368864,((((((54:0.21922684202618944,43:0.21922684202618944):2.777429151685743,41:2.9966559937119324):1.0502924249082626,((91:1.3961390996048724,74:1.3961390996048724):0.4655678079475727,(90:1.0279547294039002,55:1.0279547294039002):0.8337521781485449):2.18524151106775):0.7928121747229033,(((110:0.8745148651550577,40:0.8745148651550577):0.1079784466037863,(58:0.4349179048421758,20:0.4349179048421758):0.5475754069166683):2.5323868949078054,(((33:2.5357711143179897,23:2.5357711143179897):0.26603985640826444,(86:0.6783015039165382,34:0.6783015039165382):2.123509466809716):0.47717404924956996,(88:0.15732692858013067,120:0.15732692858013067):3.1216580913956933):0.2358951866908252):1.324880386676449):0.08193229058200746,(((24:0.8457225690901319,61:0.8457225690901319):2.133670345777983,(99:1.5905184543441067,17:1.5905184543441067):1.3888744605240082):1.272052637487278,133:4.251445552355393):0.6702473315697128):0.8458042163165089,49:5.767497100241615):0.6697332681468202):1.4772368774843478,(((106:0.7947326765994326,16:0.7947326765994326):1.0305769456825944,6:1.825309622282027):0.3827960379104347,83:2.208105660192462):5.706361585680321):9.39522443698039;
tree new_tree7 = ((((((4:4.132895036842683,((26:0.8696308857126811,42:0.8696308857126811):1.6907020053418982,(12:1.95483677344108,(117:1.6112796003728838,102:1.6112796003728838):0.34355717306819633):0.6054961176134992):1.5725621457881038):0.54734545793848,(((((((19:1.214914701513632,70:1.214914701513632):0.8584237618516957,((13:1.3563388844765578,1:1.3563388844765578):0.04164696959947256,(10:0.8694486995545684,85:0.8694486995545684):0.528537154521462):0.6753526092892972):0.5307725952586204,2:2.604111058623948):0.7881921937995453,(126:2.7134790099200266,((65:1.1246822396426115,(96:0.8889078290345102,(98:0.16395108992091229,25:0.16395108992091229):0.7249567391135978):0.23577441060810134):1.4035839560522247,31:2.5282661956948362):0.18521281422519031):0.6788242425034667):0.4475153091326751,((124:2.2325490934847454,53:2.2325490934847454):0.5037704135090917,125:2.736319506993837):1.1034990545623313):0.04566729580664308,(((30:2.1411311584006567,(35:1.8557388348489614,(39:1.6775736297123918,(50:0.15736158160466487,44:0.15736158160466487):1.5202120481077268):0.17816520513656964):0.2853923235516953):0.4014433878455681,((67:0.6382311570836936,38:0.6382311570836936):1.3912838995158479,36:2.0295150565995415):0.5130594896466834):0.3982539357893411,112:2.940828482035566):0.9446573753272456):0.3282467447641433,97:4.213732602126955):0.46650789265420833):0.5172241860018687,((134:2.0197237583123173,((73:0.2939826746519307,129:0.2939826746519307):1.2052167056634715,121:1.4991993803154022):0.5205243779969151):2.643212678003971,(((((128:0.7001978811031939,(64:0.5750339957977227,29:0.5750339957977227):0.12516388530547118):0.5323604845921133,(101:0.8196108640696012,63:0.8196108640696012):0.41294750162570604):0.3377833984251626,((132:0.9111920663139108,47:0.9111920663139108):0.5392815402868874,((94:0.36956081742083247,92:0.36956081742083247):0.5342227171017089,76:0.9037835345225413):0.5466900720782568):0.11986815751967161):1.3900256904728365,(((5:2.1876814936954934,46:2.1876814936954934):0.19836253764455547,87:2.386044031340049):0.3371475288869359,(((27:0.4511392560103675,108:0.4511392560103675):1.305491572930987,78:1.7566308289413546):0.14660372359123164,(((48:0.7798838714008065,(52:0.5585424025062145,100:0.5585424025062145):0.22134146889459205):0.5132051091925582,(68:1.0987889189234252,80:1.0987889189234252):0.19430006166993952):0.40325387208705443,(((66:1.0238784642193424,71:1.0238784642193424):0.1409452029588676,((118:0.05957292328684825,123:0.05957292328684825):0.2810704891376192,81:0.34064341242446744):0.8241802547537425):0.146418948746168,(95:1.1007008354899357,105:1.1007008354899357):0.21054178043444227):0.3851002367560412):0.20689169985216704):0.8199570076943985):0.23717589436632158):1.234292853754646,(116:3.81511814520554,127:3.81511814520554):0.3795421631424123):0.46827612796833584):0.5345282444667436):0.2840848270553602,((69:3.274118896832503,(119:3.0189051523891117,57:3.0189051523891117):0.2552137444433913):1.69486772541305,((((((14:0.3567777632904496,51:0.3567777632904496):0.5865095356144294,7:0.9432872989048791):0.4429334666202531,(115:1.1323598259936265,3:1.1323598259936265):0.2538609395315057):0.6364462322429272,((82:1.1991255448398979,59:1.1991255448398979):0.6636537965724467,114:1.8627793414123446):0.15988765635571478):1.8950322173430458,((107:2.668466547189777,((((9:0.992662518458938,28:0.992662518458938):0.3660711305744707,130:1.3587336490334088):1.1842584913535736,(37:1.1188903400078714,(18:0.3695781473477252,84:0.3695781473477252):0.7493121926601461):1.424101800379111):0.07433400631247711,((45:1.4605524379640795,22:1.4605524379640795):0.34430410455628424,(72:1.5079032810382682,62:1.5079032810382682):0.29695326148209555):0.8124696041790958):0.05114040049031754):0.786301552391218,(((111:0.7525777658729941,(60:0.6561463151891186,93:0.6561463151891186):0.09643145068387549):1.967216337988765,((122:1.4433477897813698,21:1.4433477897813698):1.191722574306671,77:2.635070364088041):0.08472373977371817):0.6759492817651886,((((8:1.4635199179252767,(15:0.8457047372008436,(11:0.7892192738261451,89:0.7892192738261451):0.05648546337469851):0.6178151807244331):0.3326031845357844,(32:1.1657499889929304,79:1.1657499889929304):0.6303731134681307):0.17338885312672803,56:1.9695119555877891):0.37482873717112275,(109:0.02060662990705599,104:0.02060662990705599):2.3237340628518557):1.0514026928680358):0.0590247139540474):0.4629311155301101):0.4419596377166992,(((131:2.553529710720573,113:2.553529710720573):0.20168520517166488,103:2.755214915892238):1.2541292508151756,75:4.009344166707414):0.35031468612039074):0.6093277694177486):0.512562885592839):1.4334983198070423,(((((110:1.4773499631201876,40:1.4773499631201876):0.3695169900609414,(58:0.3796186020741936,20:0.3796186020741936):1.4672483511069354):3.8439269461092893,(((33:1.2381099092019812,23:1.2381099092019812):0.15639720411559677,(86:0.5791022937090509,34:0.5791022937090509):0.8154048196085271):2.8301221382212165,(88:0.30819273070245645,120:0.30819273070245645):3.916436520836338):1.466164647751624):0.022317143056979738,((((54:0.2903640182616935,43:0.2903640182616935):2.084099713088354,41:2.374463731350047):1.6847189830827687,(((90:0.928310237865139,91:0.928310237865139):0.20213164099486736,55:1.1304418788600064):0.6280048131265747,74:1.758446691986581):2.3007360224462348):0.33564045784372176,(((24:1.5185434149186727,61:1.5185434149186727):1.0938717469395922,(99:1.2742982613646834,17:1.2742982613646834):1.3381169004935816):0.12524374216057277,133:2.7376589040188377):1.6571642682577):1.3182878700708605):0.6867513920834574,49:6.3998624344308555):0.5151853932145789):3.789442162996531,(((106:0.5000966599666335,16:0.5000966599666335):0.9294940621846662,6:1.4295907221512998):1.543922000094442,83:2.973512722245742):7.730977268396224):7.17103962171813;
tree new_tree8 = ((((((4:5.903158479829065,((112:3.593492983171307,(30:3.489786950146152,(((39:2.181487075334558,(67:0.8863460663460347,38:0.8863460663460347):1.2951410089885231):1.1556237644055285,36:3.3371108397400864):0.13273843459571255,((50:0.5714459650388234,44:0.5714459650388234):1.8340977421463007,35:2.405543707185124):1.064305567150675):0.019937675810353106):0.10370603302515491):1.7637725142469542,(((((124:1.696629320126582,53:1.696629320126582):0.6495981375254287,125:2.346227457652011):1.8272203362916533,2:4.173447793943664):0.037876115514699826,((126:3.932371320136475,(31:2.6530678416222395,(65:1.4406610565418523,(98:1.0619390632682013,(96:0.7212645709838724,25:0.7212645709838724):0.3406744922843289):0.37872199327365097):1.2124067850803872):1.2793034785142354):0.23671241734591897,(((1:0.970732417272128,13:0.970732417272128):0.759036134074719,(10:0.7047554250385736,85:0.7047554250385736):1.0250131263082736):1.0918434752840647,(19:1.6779196782243935,70:1.6779196782243935):1.1436923484065182):1.3474717108514822):0.042240171975969965):0.9134064706171321,97:5.124730380075496):0.23253511734276522):0.5458929824108036):0.4278898890048932,((26:2.1566792400878425,42:2.1566792400878425):0.9265981818056517,(12:1.2946645046315364,(117:0.7721301473677522,102:0.7721301473677522):0.5225343572637842):1.7886129172619578):3.247770946940464):0.31083229981095073,((((((((68:0.48837660199976024,80:0.48837660199976024):0.4281526562125941,48:0.9165292582123543):0.5718507062061637,52:1.488379964418518):0.09564956302669914,100:1.5840295274452172):1.0672233365474353,(128:2.0817988368905285,(64:1.4486798034907078,29:1.4486798034907078):0.6331190333998207):0.569454027102124):0.11235024194932208,(((27:0.7772546946532405,108:0.7772546946532405):1.0594655445964043,78:1.8367202392496447):0.5393415654344764,((5:1.3488208447340193,46:1.3488208447340193):0.8640177519432533,((95:1.2635294882478088,105:1.2635294882478088):0.0741659659963394,(((118:0.03751965927075992,123:0.03751965927075992):0.5836356537960119,(81:0.015430128614783559,66:0.015430128614783559):0.6057251844519883):0.37642946785475895,71:0.9975847809215308):0.34011067332261735):0.8751431424331244):0.16322320800684853):0.38754130125785347):1.0553653694286713,(((((94:0.8744575706496329,92:0.8744575706496329):0.3215876994182434,47:1.1960452700678763):0.453867704345019,76:1.6499129744128953):0.1980948959517137,((63:1.4324977334334117,101:1.4324977334334117):0.227027472763903,132:1.6595252061973147):0.1884826641672943):1.4749292188314314,87:3.3229370891960404):0.4960313861746055):1.6380525298046074,((116:2.53883348813394,127:2.53883348813394):1.9297320640858064,(134:3.9618058289728086,(121:3.211018876311687,(129:2.958666909088053,73:2.958666909088053):0.25235196722363407):0.7507869526611217):0.5067597232469376):0.988455452955507):1.1848596634696555):1.9221037416272626,((57:4.151803117311926,(69:2.768985946210508,119:2.768985946210508):1.3828171711014177):1.7664083214677335,(((21:3.496631639027841,(77:2.887203758749846,(122:2.564192447777136,(111:2.418137858050581,(60:1.679913626279676,93:1.679913626279676):0.7382242317709049):0.14605458972655505):0.32301131097270996):0.6094278802779951):1.6551158665957022,((((3:1.4726786537658905,(115:1.329021210154979,((14:0.27125254862427267,51:0.27125254862427267):0.1163402419138232,7:0.38759279053809587):0.9414284196168832):0.14365744361091148):0.06107865757051778,82:1.5337573113364082):0.7486875023533788,(59:2.216843480146345,114:2.216843480146345):0.06560133354344222):2.2904825640564934,((((107:1.622622885066173,72:1.622622885066173):1.5299454771316867,62:3.1525683621978597):0.15118011689331157,(((84:2.0407124302515864,(18:1.8604762315786827,((9:1.400145505225466,28:1.400145505225466):0.13942443341348287,130:1.539569938638949):0.3209062929397337):0.18023619867290375):0.7722116325450861,37:2.8129240627966725):0.2220628545700909,(45:2.348269606501711,22:2.348269606501711):0.6867173108650526):0.2687615617244079):1.0502423672161334,((109:0.027140300633621234,104:0.027140300633621234):4.144347938346666,(56:2.364196093712579,((8:1.4421703587428902,((11:1.3737176571633791,89:1.3737176571633791):0.03757363167489025,15:1.4112912888382694):0.03087906990462086):0.8676642571953546,(32:1.9197527625869206,79:1.9197527625869206):0.39008185335132417):0.05436147777433442):1.807292145267708):0.1825026073270175):0.21893653143897573):0.5788201278772629):0.5582847504300528,(((131:2.1258998330947203,113:2.1258998330947203):0.17054121224114205,103:2.2964410453358624):2.323947010081574,75:4.620388055417436):1.08964420063616):0.20817918272606306):2.6457729714925122):0.44631070281776886,(((((110:1.9249739425302033,(58:0.5216154010548318,20:0.5216154010548318):1.4033585414753715):0.2684536424314712,40:2.1934275849616744):3.591704237346483,(((33:0.33540591248409063,23:0.33540591248409063):3.28536052653399,(86:1.0285044753291372,34:1.0285044753291372):2.5922619636889435):0.6712808137870296,(88:0.27221487727144994,120:0.27221487727144994):4.01983237553366):1.493084569503047):0.9401326524160512,((((54:0.27027016761604183,43:0.27027016761604183):4.28164285525001,41:4.551913022866052):0.8000277219191991,(((55:1.2536568363142708,90:1.2536568363142708):0.42744488578607864,91:1.6811017221003495):0.543639522883949,74:2.2247412449842985):3.1271994998009527):0.3901890202442928,(((24:1.4778529242428156,61:1.4778529242428156):2.5443358069103064,(99:2.166006657013903,17:2.166006657013903):1.8561820741392188):0.7378775636284027,133:4.760066294781525):0.9820634702480193):0.9831347096946645):1.8003391434236926,49:8.525603618147901):0.4846914949420391):4.558222472146561,(((106:1.4012531720111463,16:1.4012531720111463):0.7720060249904179,6:2.1732591970015642):7.037396783030329,83:9.210655980031893):4.357861605204608):11.5329229507918;
tree new_tree9 = ((((((4:5.687454317622542,(((((50:1.4145151235455329,44:1.4145151235455329):0.9180142927463153,((39:0.5257503435394385,36:0.5257503435394385):1.146899189279424,((67:1.1416645200882323,38:1.1416645200882323):0.3535691297296377,112:1.49523364981787):0.17741588300099265):0.6598798834729855):0.282344786500746,35:2.614874202792594):0.43975423135165226,30:3.0546284341442465):2.4094712106125855,(97:4.4345197791593645,((65:2.46813682938294,(96:1.2477251284658242,(98:0.10987206564663847,25:0.10987206564663847):1.1378530628191856):1.2204117009171158):0.9964603449539262,((((124:1.7922223023476573,53:1.7922223023476573):0.3199751991177644,125:2.1121975014654217):0.5835575737863339,126:2.6957550752517556):0.6861088037352903,(2:3.1871797046536807,((19:1.8871224796914718,70:1.8871224796914718):1.263812053702613,((((10:0.8672175688689066,85:0.8672175688689066):0.5532359870349182,13:1.4204535559038247):0.6788777427931529,1:2.0993312986969777):0.6219726746590313,31:2.721303973356009):0.42963056003807587):0.03624517125959592):0.19468417433336516):0.08273329534982032):0.9699226048224983):1.0295798655974675):0.2233546728657103):0.11806930825243622,((26:0.9948671066561348,42:0.9948671066561348):0.827288026058487,(12:1.6349509916547464,(117:0.4820316563520314,102:0.4820316563520314):1.1529193353027152):0.18720414105987526):3.9833684931603566):0.9281263192197367,((((87:3.425050017095731,(116:2.2000270002814926,127:2.2000270002814926):1.2250230168142386):0.1003357947548551,((((52:0.7877240159646393,48:0.7877240159646393):0.2784836782888438,100:1.066207694253483):0.4463347538017923,(68:0.8968916338108132,80:0.8968916338108132):0.6156508142444622):1.3473867542732951,(((128:1.5478235086487666,(64:1.0131892473907422,29:1.0131892473907422):0.5346342612580244):0.8725302507183341,((((((71:0.20745381208094996,81:0.20745381208094996):0.02644251000511469,95:0.23389632208606465):0.03299357232560729,118:0.26688989441167194):0.2032739537136034,(66:0.04749408099300351,123:0.04749408099300351):0.42266976713227183):0.8991590308018883,105:1.3693228789271636):0.4729014411686223,(5:1.0136949816704943,46:1.0136949816704943):0.8285293384252916):0.5781294392713148):0.08436250931678035,((27:0.2973742885677772,108:0.2973742885677772):0.8058533593484838,78:1.103227647916261):1.40148862076762):0.3552129336446894):0.6654566095220158):0.16202132759865995,(((94:0.5722045732737534,92:0.5722045732737534):0.8456708785516865,(47:1.102725814371027,76:1.102725814371027):0.31514963745441293):0.21465244889707602,((132:0.7702154495232981,101:0.7702154495232981):0.07835450985344361,63:0.8485699593767417):0.7839579413457742):2.0548792387267305):0.38614865366327145,(134:3.4259978987793067,(121:1.9922661831953892,(73:1.8812024041446471,129:1.8812024041446471):0.11106377905074205):1.4337317155839175):0.647557894333211):2.6600941519821975):0.5070013504251705,(((57:4.127247022204818,(119:3.5359760952110997,69:3.5359760952110997):0.5912709269937184):0.87566434329921,(((109:0.14267773859242736,104:0.14267773859242736):4.064898522772807,((56:3.0444606358559883,((8:1.1229732621406883,(15:0.9689676183029153,(11:0.8886249024262983,89:0.8886249024262983):0.08034271587661701):0.15400564383777293):1.663085718530139,(32:1.868352067399036,79:1.868352067399036):0.9177069132717914):0.2584016551851609):0.5693559333065097,(77:2.575290714158906,((21:1.915604434671149,122:1.915604434671149):0.5440811026407641,(111:1.8314474680233142,(60:0.7069006493451492,93:0.7069006493451492):1.1245468186781649):0.6282380692885989):0.11560517684699301):1.0385258550035918):0.593759692202736):0.24368384933589837,(((107:3.2475912405629743,(62:2.9453269335095786,((84:1.583737409278756,(37:0.10622512056561323,18:0.10622512056561323):1.4775122887131427):1.1223114871029543,((9:0.5305439981235768,28:0.5305439981235768):0.7802460681052966,130:1.3107900662288734):1.3952588301528368):0.23927803712786844):0.3022643070533957):0.28039253373493,(72:2.598636504026941,(45:0.6179148903659767,22:0.6179148903659767):1.9807216136609642):0.9293472702709633):0.7472799141037405,(59:2.351194758042003,(114:2.1001542794630685,((3:1.5651182790221787,((115:0.684181889006355,(14:0.5569307025941206,51:0.5569307025941206):0.12725118641223443):0.7476942617840551,7:1.43187615079041):0.13324212823176862):0.31645430886835735,82:1.881572587890536):0.2185816915725325):0.2510404785789344):1.9240689303596419):0.17599642229948742):0.5516512548028958):0.0804020844855371,(((103:1.6715139538314225,113:1.6715139538314225):0.7950543503725214,131:2.466568304203944):1.5303059989735623,75:3.9968743031775062):1.0864391468120589):2.1573378455303205):1.4149051889048199,((((((54:0.09404442937199392,43:0.09404442937199392):3.305993361190338,41:3.400037790562332):1.9267052881489737,(((55:1.3723084318821714,90:1.3723084318821714):1.1013332280733852,74:2.4736416599555566):0.6530428162082296,91:3.126684476163786):2.2000586025475193):1.2928109204670157,((((33:0.60713068077809,23:0.60713068077809):1.1645189807189467,(86:0.8244906464794659,34:0.8244906464794659):0.9471590150175708):0.6276694250078982,(88:0.13029599039670003,120:0.13029599039670003):2.269023096108235):3.088836283096814,((110:1.4749195340055188,(58:0.3047964283508396,20:0.3047964283508396):1.1701231056546793):0.4304656537640279,40:1.9053851877695467):3.5827701818322026):1.1313986295765721):0.12743623870101128,(((24:1.3151791060998814,61:1.3151791060998814):3.6077224682704987,(99:3.6449214490384825,17:3.6449214490384825):1.2779801253318976):0.5076373043117401,133:5.43053887868212):1.3164513591972122):0.4730987067081669,49:7.220088944587499):1.435467539837206):2.854384566712767,(((106:1.553799354224377,16:1.553799354224377):2.004366365200529,6:3.558165719424906):4.352005256628236,83:7.910170976053142):3.5997700750843302):8.10849272504158;
tree new_tree10 = (((((((24:2.373476932507624,61:2.373476932507624):2.1679725546869113,(99:3.69974142430737,17:3.69974142430737):0.8417080628871654):0.6037713064039227,133:5.145220793598458):1.9990348389922836,(((54:0.42496818206386017,43:0.42496818206386017):3.130450267362496,41:3.555418449426356):2.4703798427816794,((55:1.864867152266461,(91:1.2968362721789555,90:1.2968362721789555):0.5680308800875056):1.0848310324344648,74:2.949698184700926):3.0761001075071097):1.1184573403827063):0.4703342550735172,((((33:2.36301164395898,23:2.36301164395898):0.35664635783256626,(86:1.273989010174585,34:1.273989010174585):1.4456689916169614):0.9228791014742184,(88:0.3771292224698444,120:0.3771292224698444):3.2654078807959204):1.7923837389835748,((110:0.5622895014404362,40:0.5622895014404362):1.6377435650963714,(58:0.6764080890693206,20:0.6764080890693206):1.5236249774674868):3.234887775712532):2.1796690454149195):1.497778132964358,(((((4:4.362252963687321,((26:0.6734700563124028,42:0.6734700563124028):0.703068506614092,(12:1.086088227730525,(117:0.7665323581776193,102:0.7665323581776193):0.3195558695529057):0.29045033519596974):2.985714400760826):1.742833657992139,(97:4.386350373785856,((((35:1.1285341430041025,36:1.1285341430041025):0.5866980835100184,((30:0.2885628988149309,39:0.2885628988149309):0.734902685881579,((38:0.8065984368506124,67:0.8065984368506124):0.11247594971192743,112:0.9190743865625398):0.10439119813397013):0.6917666418176109):0.39806657971650616,(50:1.5324674666653921,44:1.5324674666653921):0.5808313395652349):1.8723390046602564,((((124:1.918089698112644,53:1.918089698112644):0.3402445847385913,125:2.2583342828512354):0.8355455938321854,((65:2.1589660124803034,(96:1.5188938220406638,(98:0.44026731867176866,25:0.44026731867176866):1.078626503368895):0.6400721904396396):0.3511173172563917,126:2.510083329736695):0.5837965469467257):0.448207071105998,(2:2.9886703989503776,((19:2.2712459954382074,70:2.2712459954382074):0.4573055417556313,(((13:2.4206934532131967,1:2.4206934532131967):0.03775668413707711,(10:2.0569962642038644,85:2.0569962642038644):0.40145387314640946):0.08087655209306144,31:2.5393266894433353):0.1892248477505034):0.26011886175653887):0.5534165488390412):0.44355086310146463):0.40071256289497237):1.7187362478936041):0.7108965643398664,((87:4.388537214632252,((116:3.09669713500917,(((((27:0.32424452501744355,108:0.32424452501744355):1.3477003279747881,78:1.6719448529922316):0.07757378092412792,(105:0.8174748239475627,(((71:0.07035523463933528,95:0.07035523463933528):0.4395756686379371,81:0.5099309032772724):0.12467918347285367,((66:0.499540283395329,123:0.499540283395329):0.04233090617617269,118:0.5418711895715017):0.09273889717862438):0.18286473719743657):0.9320438099687969):0.4564904235748104,(5:1.216353058410341,46:1.216353058410341):0.9896559990808289):0.6710136494908991,(((76:2.061176372801115,47:2.061176372801115):0.009355742808673018,(94:0.9384349862206638,92:0.9384349862206638):1.1320971293891242):0.6378484509355098,((128:2.292365477648623,(64:0.7807021440223754,29:0.7807021440223754):1.5116633336262477):0.13179275859406037,((100:1.271357459605281,(52:1.2137088277060737,(48:1.1597297202519925,(68:0.5883283599069431,80:0.5883283599069431):0.5714013603450494):0.05397910745408119):0.057648631899207325):0.731770578685262,((63:1.0431791270754591,132:1.0431791270754591):0.8340522166848878,101:1.877231343760347):0.12589669453019603):0.4210301979521405):0.28422233030261435):0.16864214043677128):0.2196744280271008):0.7014932695705944,127:3.7981904045797643):0.5903468100524876):0.7709302876960269,(134:4.68605292617145,(73:2.7863388113669623,(121:1.1486308854020533,129:1.1486308854020533):1.637707925964909):1.8997141148044876):0.4734145761568289):1.6565156836910475):0.404726963409316,49:7.220710149428642):1.360833189578793,((((((59:2.2268774242326947,(82:1.9194531158143961,((115:1.580411792704124,((7:1.0379540549961528,3:1.0379540549961528):0.4161316305134075,(51:0.5976110612933188,14:0.5976110612933188):0.8564746242162415):0.1263261071945636):0.0393109074646143,114:1.6197227001687382):0.29973041564565794):0.3074243084182986):0.6741392852563841,(32:0.9115988819785167,79:0.9115988819785167):1.9894178275105623):0.5855207519356895,(109:0.4149977810808919,104:0.4149977810808919):3.0715396803438764):0.03805459394338806,((((21:2.6527258144721086,(77:1.9152887599907833,122:1.9152887599907833):0.7374370544813253):0.445080389588155,(111:1.729812746837288,(60:0.5746956310007728,93:0.5746956310007728):1.1551171158365152):1.3679934572229757):0.03610924536361271,((84:2.211175464971981,(((9:0.4867323530252437,28:0.4867323530252437):1.2278153685033382,130:1.7145477215285818):0.4297120066153557,(37:0.1550619833998197,18:0.1550619833998197):1.9891977447441178):0.0669157368280433):0.5276403189145227,(72:2.579284179062547,((107:2.3347309073577436,62:2.3347309073577436):0.15188551726053356,(45:1.2925544292190558,22:1.2925544292190558):1.1940619953992213):0.09266775444426978):0.15953160482395656):0.39509966553737286):0.21541224964461847,(8:1.676576457448079,(15:0.8563983899479759,(89:0.6418491829329004,11:0.6418491829329004):0.21454920701507552):0.8201780675001031):1.6727512416204158):0.17526435629966164):0.5791567064836656,56:4.103748761851822):2.286615049191039,(((103:3.284043018078699,(131:3.2417244094784157,113:3.2417244094784157):0.04231860860028336):0.84929185836753,75:4.133334876446229):0.5762300978844417,(57:3.1214255047961093,(69:2.8523308534964755,119:2.8523308534964755):0.2690946512996337):1.5881394695345614):1.6807988367121904):2.1911795279645743):0.5308246816211817):3.2173551221495007,(((106:3.904234616744678,16:3.904234616744678):1.4291095232656819,6:5.33334414001036):1.530984230587043,83:6.864328370597403):5.465394772180715):7.26414429891962;
tree new_tree11 = ((((((4:3.309324977374693,((26:0.8375237910132264,42:0.8375237910132264):0.8062913960217765,(12:0.4717759850754549,(117:0.08123755225506675,102:0.08123755225506675):0.39053843282038814):1.172039201959548):1.66550979033969):0.5536190372660958,(97:3.7160945412506035,(((((124:0.8528905410505718,53:0.8528905410505718):0.49476186725235705,125:1.3476524083029289):1.1208895219568586,((2:1.0991497612296648,126:1.0991497612296648):1.1748457329591644,(65:1.808980762816457,(96:1.2565415269105344,(98:0.6609686061829713,25:0.6609686061829713):0.5955729207275632):0.5524392359059225):0.46501473137237226):0.19454643607095834):0.2586012701524143,((19:0.5784544821345444,70:0.5784544821345444):2.081746389932759,(((13:1.47580967383124,(10:0.39749438169364903,85:0.39749438169364903):1.078315292137591):0.14419526818474648,1:1.6200049420159865):0.500600742682529,31:2.1206056846985155):0.5395951873687879):0.06694232834489844):0.7973647689501098,(((((50:0.20529630551102196,44:0.20529630551102196):0.8021904152383821,35:1.007486720749404):0.6885771761653459,67:1.69606389691475):0.06481339140175812,36:1.760877288316508):0.19716871039663775,((30:0.6088810728256607,39:0.6088810728256607):0.6870137743723669,(38:0.915340350095645,112:0.915340350095645):0.38055449710238265):0.6621511515151182):1.5664619706491658):0.19158657188829187):0.14684947339018528):1.135355450663921,(87:3.763773381848689,((127:2.731414295404978,(134:2.5114116272802227,(73:1.5440207888117832,(121:1.4471380425586367,129:1.4471380425586367):0.09688274625314652):0.9673908384684395):0.2200026681247551):0.9198690446171724,(((((68:1.0766227477412431,80:1.0766227477412431):0.19805415698834206,((52:0.6178107788080187,48:0.6178107788080187):0.1673938896866447,100:0.7852046684946634):0.48947223623492175):0.2391866514284673,((63:0.7539988193273873,101:0.7539988193273873):0.09875234929039745,132:0.8527511686177848):0.6611123875402677):0.8376016968723297,((76:1.618297245454132,(94:0.4038744149600509,92:0.4038744149600509):1.2144228304940812):0.6907343342950976,47:2.3090315797492296):0.04243367328115255):0.45576865261783706,(((66:0.34451901570583976,123:0.34451901570583976):0.594917557707844,((71:0.5974961339332345,105:0.5974961339332345):0.21274518849538127,((81:0.11654549891667752,118:0.11654549891667752):0.30444619878943874,95:0.4209916977061163):0.3892496247224995):0.129195250985068):1.0344945238133814,((116:1.6357498993247677,(5:1.0099784948711616,46:1.0099784948711616):0.625771404453606):0.277745018918111,((128:1.1278036752013745,(64:0.29477865117167285,29:0.29477865117167285):0.8330250240297017):0.4825672116090327,((27:0.24100788802822795,108:0.24100788802822795):0.9609656359644144,78:1.2019735239926423):0.40839736281776484):0.30312403143247146):0.06043617898418652):0.833302808421154):0.8440494343739311):0.11249004182653888):1.2345260834560206):1.5650250819372662,49:6.563324547241976):0.20760556972747413,((((131:3.2918967856124763,(103:1.965851998973506,113:1.965851998973506):1.3260447866389704):0.4133522318238936,75:3.70524901743637):0.3813776791042116,((((62:1.8781323377383585,107:1.8781323377383585):0.3852337145883662,(((72:0.6657194028232315,(45:0.5022447340639302,22:0.5022447340639302):0.16347466875930128):0.2460119329780297,(84:0.9002108830540991,(18:0.5402805138386851,37:0.5402805138386851):0.359930369215414):0.011520452747162069):0.6604152925718806,((9:0.590565315766308,28:0.590565315766308):0.22942092826276483,130:0.8199862440290728):0.752160384344069):0.6912194239535829):0.9963293811987368,(((((59:0.9634464806759111,114:0.9634464806759111):0.4597809131827846,82:1.4232273938586957):0.04377165183416731,((3:1.1412348956636196,(115:0.6844238666417464,7:0.6844238666417464):0.4568110290218732):0.16808504251333423,(51:0.2792985247372755,14:0.2792985247372755):1.0300214134396783):0.1576791075159092):0.8380458173333907,(56:2.3014317369405197,(((111:1.0299992632309578,(60:1.0111720074308563,93:1.0111720074308563):0.018827255800101472):0.868388892851091,((8:1.1166844699831373,(11:0.7928499292758342,(89:0.7422667656446716,15:0.7422667656446716):0.05058316363116255):0.3238345407073031):0.7757280373060815,21:1.8924125072892188):0.005975648792829968):0.31404992016871347,(77:2.1692266850404662,122:2.1692266850404662):0.043211391210296046):0.08899366068975745):0.003613126085733942):0.08217628221350015,((32:1.1695189526135095,79:1.1695189526135095):1.0736874767762807,(109:0.3120028495407244,104:0.3120028495407244):1.9312035798490659):0.14401471584996361):0.8724742882857077):0.7229003989005327,(69:2.228071929432055,(57:1.943170619732369,119:1.943170619732369):0.28490130969968575):1.7545239029939395):0.10403086411458728):2.674067450788849,((((((33:1.0409848063680396,23:1.0409848063680396):0.5184766221687767,(86:1.2200436552212375,34:1.2200436552212375):0.33941777331557876):0.9553787131165283,(88:0.0713896150916816,120:0.0713896150916816):2.443450526561663):2.4436306179041596,((110:0.6750753048134381,40:0.6750753048134381):0.6469292972103289,(58:0.20583676059839662,20:0.20583676059839662):1.1161678414253704):3.636466157533737):0.46639808917861636,(((54:0.5318798247842068,43:0.5318798247842068):2.0526532534625432,41:2.58453307824675):2.227528070865084,((91:1.748595682003157,(55:0.5679006638861708,90:0.5679006638861708):1.1806950181169862):0.6759678185562832,74:2.42456350055944):2.3874976485523938):0.6128076996242866):0.1514910249251793,(((24:1.2608356708238997,61:1.2608356708238997):1.6435383357494957,(99:1.9853143617373228,17:1.9853143617373228):0.9190596448360726):0.5453858765522845,133:3.44975988312568):2.12659999053562):1.1843342736681306):0.010235969640019604):1.993618424462679,(((106:2.2868981616959894,16:2.2868981616959894):0.6471745899260966,6:2.934072751622086):1.3721237081474111,83:4.306196459769497):4.458352081662632):6.45906581087561;
tree new_tree12 = ((((((((24:1.2483423988838458,61:1.2483423988838458):1.611732476075803,(99:1.5850246930860656,17:1.5850246930860656):1.275050181873583):0.14499090018437633,133:3.005065775144025):1.7872951529013403,(((33:0.7916666332242136,23:0.7916666332242136):0.4450148189257316,(86:1.0827112707817332,34:1.0827112707817332):0.15397018136821194):0.8474979747427616,(88:0.17921686660153663,120:0.17921686660153663):1.9049625602911702):2.7081815011526587):0.12023407681783116,((((54:0.48390216928041163,43:0.48390216928041163):1.7454709692166928,41:2.2293731384971043):2.057083511007229,((91:2.1174089920054793,(55:1.0644123977914552,90:1.0644123977914552):1.052996594214024):0.40898444872023054,74:2.52639344072571):1.7600632087786234):0.4992794124587032,((110:1.1063411221516568,40:1.1063411221516568):0.5376975683204921,(58:0.2862266077145158,20:0.2862266077145158):1.3578120827576332):3.1416973714908876):0.1268589429001601):0.5492776363790401,49:5.461872641242237):0.36737694970049084,((((4:1.9283359961170274,((26:0.6929485064792928,42:0.6929485064792928):0.22000371949290976,(12:0.5047800476703646,(117:0.3422745861916472,102:0.3422745861916472):0.16250546147871736):0.40817217830183805):1.0153837701448247):0.5583195091156823,((((65:1.7057711985746293,(96:1.0034120640251285,(98:0.7594451462283327,25:0.7594451462283327):0.2439669177967958):0.7023591345495008):0.6571312738292627,((19:0.7398137849825958,70:0.7398137849825958):1.0528278710443093,((1:1.117972942847314,(13:0.35096070102025434,(10:0.19812158756469472,85:0.19812158756469472):0.15283911345555962):0.7670122418270596):0.39078431478805964,31:1.5087572576353736):0.28388439839153157):0.5702608163769869):0.05843796757440245,((2:1.0196277360577837,126:1.0196277360577837):1.2379625267530538,((124:1.0847333088992404,53:1.0847333088992404):0.06922824876743028,125:1.1539615576666706):1.1036287051441669):0.163750177167457):7.199136322433297E-4,(97:2.3537687095613857,((39:1.2617667332628706,((50:0.5425214859740283,44:0.5425214859740283):0.6294084785087112,30:1.1719299644827395):0.08983676878013114):0.3025695321234152,(36:1.3969548828882787,((38:0.8804411065587467,67:0.8804411065587467):0.4798807673558698,(35:0.5944482286112037,112:0.5944482286112037):0.7658736453034128):0.03663300897366217):0.16738138249800705):0.7894324441751):0.06829164404915211):0.06459515162217189):1.213127079085258,((((((116:1.3345841900170619,(87:1.1756618540573005,((128:0.8698450381074251,(64:0.2590145847867152,29:0.2590145847867152):0.6108304533207098):0.297233936441467,((27:0.013974421711958108,108:0.013974421711958108):0.4307211959554969,78:0.444695617667455):0.7223833568814371):0.008582879508408414):0.15892233595976135):0.6631867710000201,(((105:0.2931881777690167,71:0.2931881777690167):0.5868490669438702,(81:0.2582630620989274,118:0.2582630620989274):0.6217741826139593):0.257491704951579,((66:0.5680560308238879,123:0.5680560308238879):0.432209620540572,95:1.0002656513644599):0.13726329830000594):0.8602420113526161):0.07456525388146895,(((52:1.180365250245571,((68:0.4547256245618876,80:0.4547256245618876):0.5124941197224082,(100:0.5826608210953255,48:0.5826608210953255):0.38455892318897034):0.21314550596127524):0.2656686294775248,(101:1.1384783211259055,63:1.1384783211259055):0.3075555585971903):0.38540375123893655,((76:1.3046433753794857,(47:1.2293722493510248,(94:0.3674723844328642,92:0.3674723844328642):0.8618998649181606):0.07527112602846087):0.49275825043197785,132:1.7974016258114636):0.034036005150568815):0.24089858393651853):0.19721996974725542,(5:1.8691734214793765,46:1.8691734214793765):0.40038276316642984):0.5310492061618621,(134:1.915029782567759,(73:0.9853426170853767,(121:0.7022015815419232,129:0.7022015815419232):0.2831410355434535):0.9296871654823822):0.8855756082399096):0.48227894974700236,127:3.282884340554671):0.41689824376329687):2.003270376476506,(((113:2.5187334249611,(131:2.4680465385673407,103:2.4680465385673407):0.05068688639375951):0.8161456881285618,75:3.334879113089662):0.4280037794515641,(((((18:0.06267369899003308,84:0.06267369899003308):0.4363841452671702,37:0.4990578442572033):1.8553932271485212,(((((9:0.33111611537069363,28:0.33111611537069363):0.7622397822870224,130:1.093355897657716):0.6467834561319354,(72:1.0698499881079406,107:1.0698499881079406):0.6702893656817108):0.04680172559267293,62:1.7869410793823244):0.07820244883634886,(45:0.8256673367067972,22:0.8256673367067972):1.0394761915118762):0.4893075431870513):0.20364970609194,((((8:1.1523895036594576,((11:0.9373801584652182,15:0.9373801584652182):0.09779163326429541,89:1.0351717917295136):0.11721771192994401):0.6588162231981991,(((82:1.266112816870855,(((3:0.13726904323742284,7:0.13726904323742284):0.5424932651698261,115:0.6797623084072489):0.3864480067679402,(51:0.6443618459693183,14:0.6443618459693183):0.4218484692058708):0.19990250169566592):0.11281859003477224,(59:1.1256717691763647,114:1.1256717691763647):0.25325963772926263):0.4065051317280859,(109:0.06872048389531744,104:0.06872048389531744):1.7167160547383957):0.025769188223943473):0.12128357442172555,((77:0.823028148995539,122:0.823028148995539):0.40843925169538886,((111:0.9597915580072987,(60:0.42431489824721325,93:0.42431489824721325):0.5354766597600854):0.17677267391019424,21:1.136564231917493):0.09490316877343496):0.7010219005884544):0.305576701235982,(56:2.0099127099069234,(32:1.328323524258795,79:1.328323524258795):0.6815891856481284):0.22815329260844086):0.32003477498230026):0.6445878353142547,(119:1.7999844779889607,(69:1.4489880696949928,57:1.4489880696949928):0.35099640829396783):1.4027041348229585):0.5601942797293069):1.9401700682532477):0.12619663014825377):2.2464159789040936,(((106:1.3626889085019798,16:1.3626889085019798):0.6515693586426301,6:2.01425826714461):4.184750268820755,83:6.1990085359653655):1.8766570338814557):7.55196198484864;
tree new_tree13 = ((((((((24:2.244044504680426,61:2.244044504680426):1.8663152520574764,(99:3.324787063786582,17:3.324787063786582):0.7855726929513205):0.4109855513742646,133:4.521345308112167):1.1302365903467582,(((54:0.2866950887016434,43:0.2866950887016434):3.341365248742751,41:3.6280603374443943):1.7082131232833855,(((91:1.3723697255532004,55:1.3723697255532004):0.31055937100413766,90:1.682929096557338):1.1790087464629446,74:2.8619378430202826):2.474335617707497):0.3153084377311455):0.13898579699394364,(((110:2.2316737290931,(58:0.16121934124543674,20:0.16121934124543674):2.070454387847663):0.03550102273829747,40:2.2671747518313974):3.2359052360679708,((88:0.14036858463692942,120:0.14036858463692942):3.968319850552944,((33:2.022025137839125,23:2.022025137839125):0.6498112004584522,(86:0.9033476089744044,34:0.9033476089744044):1.768488729323173):1.436852096892296):1.3943915527094948):0.2874877075535007):0.8089644797808067,49:6.5995321752336755):0.17412523896036447,(((75:3.6454823833969665,((103:2.7592230771676656,113:2.7592230771676656):0.3143051659985323,131:3.073528243166198):0.5719541402307686):1.7054357648313982,((119:2.119591527144636,(69:1.940308321210495,57:1.940308321210495):0.17928320593414115):1.0512925918372722,(((8:1.4664488134016478,(89:1.2629966715923826,(11:1.1436183642399733,15:1.1436183642399733):0.11937830735240929):0.20345214180926519):0.3885320926314495,((32:0.9449912227424795,79:0.9449912227424795):0.4505076742131382,56:1.3954988969556177):0.4594820090774796):1.004781663676376,((72:2.451637034951374,((((18:0.07499894671677187,84:0.07499894671677187):0.46409188620059294,37:0.5390908329173648):1.077453964043722,((62:1.0745876501823226,107:1.0745876501823226):0.23079261597161405,(45:0.3613589452276015,22:0.3613589452276015):0.9440213209263352):0.31116453080715):0.463600541013673,((9:0.2563109003947904,28:0.2563109003947904):0.947046877586901,130:1.2033577779816913):0.8767875599930683):0.37149169697661444):0.3373708516175782,((109:0.4091478697033077,104:0.4091478697033077):1.6800781153106856,(((111:0.9190636318854786,(60:0.8167425675865541,93:0.8167425675865541):0.10232106429892451):0.7774550781002791,((122:0.839383928132095,77:0.839383928132095):0.35945221182594733,21:1.1988361399580423):0.49768257002771543):0.29091854296444364,((114:1.3232279950374115,(((((51:0.6387385371534908,14:0.6387385371534908):0.08036214459394819,115:0.719100681747439):0.08695930313679967,3:0.8060599848842387):0.06892993848059736,7:0.874989923364836):0.28157840436409576,82:1.1565683277289318):0.1666596673084797):0.42550859235774685,59:1.7487365873951584):0.238700665555043):0.10178873206379202):0.6997819015549589):0.07075468314052102):0.31112154927243507):2.1800340292464564):1.3585883262619722,(((4:1.6913047555905154,((26:0.8711457385643314,42:0.8711457385643314):0.3866661155394203,(12:0.7720989893896847,(117:0.12417705210363354,102:0.12417705210363354):0.6479219372860512):0.48571286471406705):0.43349290148676367):2.0909411424796263,((((((10:0.0822929699595902,85:0.0822929699595902):0.2997885838425256,(13:0.3208884608193873,1:0.3208884608193873):0.061193092982728514):2.1814963004538495,(19:0.5008919867951236,70:0.5008919867951236):2.062685867460842):0.4505147808624561,(2:2.8711258325204807,31:2.8711258325204807):0.14296680259794092):0.009980802030457703,((65:1.5648263605871326,(96:1.1603414935631937,(98:0.6966091753547307,25:0.6966091753547307):0.46373231820846306):0.40448486702393893):0.9974245372320905,((125:0.8096302918762577,(124:0.7149737419193725,53:0.7149737419193725):0.09465654995688522):1.4751825555788374,126:2.284812847455095):0.27743805036412805):0.4618225393296562):0.6780862313809903,(97:2.3283763522076155,(((36:0.5837537338202042,39:0.5837537338202042):0.7418179174656118,30:1.325571651285816):0.6052164479207298,((38:1.2378367223552815,((35:0.895882647080048,112:0.895882647080048):0.251311085423351,67:1.147193732503399):0.09064298985188257):0.32631231430693086,(50:0.6524918278145043,44:0.6524918278145043):0.9116572088477081):0.3666390625443334):0.3975882530010697):1.3737833163222541):0.08008622954027178):0.3269912750810233,((134:2.150570814975685,((121:1.7658424799751602,73:1.7658424799751602):0.029110383366405035,129:1.7949528633415652):0.3556179516341196):1.483461615311362,((((128:0.5328447167627097,(64:0.1495300838218171,29:0.1495300838218171):0.38331463294089263):1.4310850000492805,(87:1.930031348664796,(((123:0.10685192301839487,(66:0.10301090603655198,118:0.10301090603655198):0.0038410169818428874):0.5612108935464032,((95:0.18225181924886458,71:0.18225181924886458):0.3385614788736765,(81:0.354071182458159,105:0.354071182458159):0.16674211566438207):0.14724951844225698):0.6776246035818844,((27:0.36103310588998894,108:0.36103310588998894):0.4320360763806884,78:0.7930691822706774):0.5526182378760051):0.5843439285181136):0.03389836814719427):0.29102814049180403,((52:1.002742927579031,(48:0.7609522629610871,(100:0.7570490134065669,(68:0.5119885649713659,80:0.5119885649713659):0.24506044843520103):0.0039032495545201495):0.24179066461794385):1.1575667105399488,(116:1.875828250574181,127:1.875828250574181):0.2844813875447987):0.09464821918481459):0.727302528365664,(((5:1.3813129987303538,46:1.3813129987303538):0.5752776110952367,((101:1.716578725274534,(47:1.0363871174477794,132:1.0363871174477794):0.6801916078267545):0.0461985187110141,63:1.762777243985548):0.1938133658400425):0.42304032863468,(76:2.0040126371181084,(94:0.4893590891038523,92:0.4893590891038523):1.5146535480142562):0.3756183013421621):0.6026294472091878):0.6517720446175885):0.47520474286411796):2.6002693013391722):0.064150939703703):2.7798188228548915,(((106:2.2710891829431934,16:2.2710891829431934):0.5977806931655048,6:2.868869876108698):3.3934197398325305,83:6.262289615941229):3.2911866211077028):6.45113833259675;
tree new_tree14 = ((((((((54:0.27632402069909834,43:0.27632402069909834):3.57344607039491,41:3.8497700910940083):1.4628151631662618,((74:2.2282446993543825,(90:1.2972360316785316,55:1.2972360316785316):0.9310086676758509):0.3940971140543228,91:2.6223418134087053):2.6902434408515647):1.1054161008801806,(((24:1.8475896408940036,61:1.8475896408940036):3.503234314357422,(99:1.7117091889007452,17:1.7117091889007452):3.6391147663506804):0.6082896390632975,133:5.959113594314723):0.4588877608257276):0.16108833885036677,(((110:2.086891464484416,(58:0.40458814854660163,20:0.40458814854660163):1.6823033159378142):0.23065655121248385,40:2.3175480156968997):3.024757384823659,((88:0.012328816765403488,120:0.012328816765403488):3.907135721550954,((33:1.2421651180203117,23:1.2421651180203117):0.8365921440502495,(86:1.2075818689408215,34:1.2075818689408215):0.8711753931297397):1.840707276245796):1.4228408622042013):1.2367842934702589):0.4756721390293128,49:7.05476183302013):0.11814605862065086,((((75:3.746131568750646,((103:2.4200944340400423,131:2.4200944340400423):0.7167514943820286,113:3.136845928422071):0.6092856403285749):0.27586452089914903,(((32:2.053245228439507,79:2.053245228439507):0.8438736155956019,(56:2.858462778364708,(8:1.211258168753498,(15:0.9485291750339716,(89:0.873260295234253,11:0.873260295234253):0.07526887979971864):0.2627289937195264):1.64720460961121):0.0386560656704007):0.20505850276887916,((((((9:0.4651535569571804,28:0.4651535569571804):0.3599274122013204,130:0.8250809691585008):1.0078511805226342,(((72:1.5568586299254479,107:1.5568586299254479):0.05849508760196631,((18:0.09353808669271288,37:0.09353808669271288):0.4080327918497657,84:0.5015708785424786):1.1137828389849356):0.1462037896590398,62:1.761557507186454):0.07137464249468106):0.1942007225680431,(45:0.26184522245737074,22:0.26184522245737074):1.7652876497918073):0.10396640426247217,(59:2.0241288624212936,(7:1.5149556844979206,(((115:1.1638335542449205,3:1.1638335542449205):0.0475187992025512,(82:0.5883209623828364,114:0.5883209623828364):0.6230313910646353):0.055073092695805625,(51:1.0100219814408522,14:1.0100219814408522):0.25640346470242514):0.24853023835464327):0.509173177923373):0.10697041409035668):0.8813395254804912,(((111:1.2397776544010939,(60:0.7618260016046606,93:0.7618260016046606):0.47795165279643326):1.546802477131128,((122:1.2395553809378044,77:1.2395553809378044):0.2646246656314457,21:1.50418004656925):1.2824000849629718):0.1308122896663857,(109:0.4167676410362068,104:0.4167676410362068):2.5006247801624006):0.095046380793534):0.0897385448118464):0.9198187428458069):0.9187123214042421,(119:1.8716352865248183,(57:1.5712978576383443,69:1.5712978576383443):0.30033742888647397):3.0690731245292184):0.5576427964811348,(((4:3.298934748620085,((26:0.4577898069473128,42:0.4577898069473128):1.2118117409285374,(117:1.2852157406394469,(12:0.4695282101404538,102:0.4695282101404538):0.815687530498993):0.38438580723640325):1.629333200744235):0.7916155274815395,((((126:2.8401187362396807,31:2.8401187362396807):0.30601426982897983,((19:0.9175015277273187,70:0.9175015277273187):0.5814884178164833,((((10:0.7406541351476216,85:0.7406541351476216):0.09723000585268915,1:0.8378841410003107):0.2345114723871159,13:1.0723956133874266):0.3491079012102696,2:1.4215035145976962):0.07748643094610586):1.6471430605248585):0.04381557558673688,((125:1.4435884151149498,(53:1.341577688942469,124:1.341577688942469):0.10201072617248075):1.7252504300408187,(65:2.906638774316946,(96:2.451997637048333,(98:1.4085513553730717,25:1.4085513553730717):1.0434462816752614):0.454641137268613):0.26220007083882235):0.021109736499628884):0.5761652477546368,(97:2.512816128271301,(((35:0.894923631803398,36:0.894923631803398):0.04522661585895815,(((112:0.3835350784461301,38:0.3835350784461301):0.23282838094489666,67:0.6163634593910268):0.23066045015049474,30:0.8470239095415215):0.0931263381208346):1.176979615007034,(39:2.0191848113111583,(50:0.43672995453159796,44:0.43672995453159796):1.5824548567795604):0.09794505135823162):0.3956862656019111):1.2532977011387332):0.32443644669159033):0.358705123224639,((134:2.824657069310843,((73:0.42120040143192106,129:0.42120040143192106):1.7721495591120686,121:2.1933499605439897):0.6313071087668534):0.34626948788032097,(((((68:0.5283977941242026,80:0.5283977941242026):0.49451509677753425,(48:0.9912908008723108,(100:0.9649062628546917,52:0.9649062628546917):0.026384538017619086):0.031622090029426064):1.0609833811752811,(116:1.710180902719814,127:1.710180902719814):0.37371536935720395):0.11553285630367904,((5:1.3525966026788985,46:1.3525966026788985):0.7133038546403894,((((76:1.2462373882960072,(94:0.6219556157057841,92:0.6219556157057841):0.6242817725902231):0.30032682098256624,101:1.5465642092785734):0.19712276888351377,(47:1.1374742838370553,132:1.1374742838370553):0.6062126943250319):0.11072502085625868,63:1.8544119990183459):0.21148845830094198):0.1335286710614092):0.4506664096297679,((((66:0.6867538188045741,(123:0.2145115703778073,118:0.2145115703778073):0.47224224842676676):0.30956646307132996,((105:0.8322189295821805,(81:0.7065863809392287,95:0.7065863809392287):0.1256325486429518):0.13432828367060956,71:0.96654721325279):0.02977306862311402):1.1107252441119801,(87:1.5649279089758847,(128:0.8197365927647988,(64:0.19160590161051685,29:0.19160590161051685):0.628130691154282):0.7451913162110859):0.5421176170119995):0.1129108342301346,((27:0.01590797145702232,108:0.01590797145702232):0.7047921332891129,78:0.7207001047461352):1.4992562554718836):0.43013917779244615):0.5208310191806991):1.2783288421350996):1.0490958082089081):1.6745566841056094):1.7347063538082352,(((106:1.4243950082655383,16:1.4243950082655383):2.8263455017077455,6:4.250740509973284):3.7477547564985088,83:7.998495266471792):0.909118978977224):5.88938170053355;
tree new_tree15 = ((((((((54:0.22333063205099937,43:0.22333063205099937):3.782573511155563,41:4.005904143206562):1.6629336508987933,((55:2.389134033919885,(90:1.59906253502782,91:1.59906253502782):0.790071498892065):0.49178151031295325,74:2.8809155442328382):2.7879222498725174):0.7760169388394544,(((24:1.8322953082842839,61:1.8322953082842839):1.7731654097027036,(99:2.734349487742885,17:2.734349487742885):0.8711112302441024):1.0194801536865579,133:4.624940871673545):1.8199138612712646):0.33650406132876043,((((33:1.151400147294037,23:1.151400147294037):1.3328294667544893,(86:0.5648573431428485,34:0.5648573431428485):1.9193722709056777):2.4526210373117174,(88:0.2323922748572286,120:0.2323922748572286):4.704458376503015):1.6513857430032273,(((58:0.36637681300727715,20:0.36637681300727715):1.9361933957810813,40:2.3025702087883584):0.19630246408638286,110:2.4988726728747412):4.08936372148873):0.1931223999100995):0.2875903740641599,49:7.06894916833773):0.13433235254144194,((((4:2.3819563144974785,((26:0.502287589198985,42:0.502287589198985):1.1903784016953711,(12:1.0404273897744998,(117:0.7408291243358972,102:0.7408291243358972):0.2995982654386026):0.6522386011198564):0.6892903236031223):2.014252892591336,((((65:3.2068405396636797,(96:2.6402534781229803,(98:0.8025454462339288,25:0.8025454462339288):1.8377080318890515):0.5665870615406994):0.15274096295272832,(((125:1.6211593990929127,(53:1.186137671960766,124:1.186137671960766):0.4350217271321468):0.889944859068412,((19:0.3438827112790959,70:0.3438827112790959):1.5750391374908137,((13:1.049160363326884,(10:0.3370009732287608,85:0.3370009732287608):0.7121593900981231):0.10212741348778365,1:1.1512877768146677):0.7676340719552419):0.5921824093914152):0.6639756783446775,2:3.1750799365060023):0.1845015661104057):0.07308177878181388,(126:2.3706230666491024,31:2.3706230666491024):1.0620402147491195):0.3372982616324487,(97:2.6377594354230025,(((50:0.42265675279299025,44:0.42265675279299025):1.1115080276799951,30:1.5341647804729854):0.10433712442366216,((((38:0.22314587443555728,67:0.22314587443555728):0.8113189204318463,112:1.0344647948674035):0.33132282047636985,(36:0.7671984419643976,35:0.7671984419643976):0.5985891733793758):0.0964415900334934,39:1.4622292053772667):0.17627269951938085):0.9992575305263549):1.132202107607668):0.6262476640581438):0.11289526622999357,((134:2.2683865591367116,((121:1.1705575122217653,129:1.1705575122217653):0.6687170648190117,73:1.839274577040777):0.4291119820959346):1.6577846120203987,(((((27:0.12468978705817674,108:0.12468978705817674):2.2277487951527752,78:2.352438582210952):0.502322399095879,(116:2.7281032040922097,((((76:1.4400295568999715,(94:0.8989375117383454,92:0.8989375117383454):0.5410920451616261):0.652908909355272,(47:0.4853019965811483,132:0.4853019965811483):1.6076364696740952):0.012301066551796414,((5:1.1338835929095146,46:1.1338835929095146):0.5464348168683095,101:1.680318409777824):0.4249211230292158):0.536419256908466,(((68:0.9551655617770598,80:0.9551655617770598):0.258776563683383,(52:0.9811922699556054,(48:0.9733257360366485,100:0.9733257360366485):0.007866533918956864):0.2327498555048374):1.328019929308586,127:2.5419620547690287):0.09969673494647724):0.0864444143767038):0.12665777721462135):0.32206725344472176,((105:0.7513495166367178,((66:0.18379727583186675,(123:0.11272942517402938,71:0.11272942517402938):0.07106785065783737):0.26014886228453404,118:0.4439461381164008):0.30740337852031696):7.886176343707696E-4,(81:0.33271301070850334,95:0.33271301070850334):0.4194251235625852):2.4246901004804644):0.08090134530157655,((128:1.3028268028197583,(64:0.3431271504196186,29:0.3431271504196186):0.9596996524001397):0.9616579002961445,(63:2.1720479545046936,87:2.1720479545046936):0.09243674861120921):0.9932448769372266):0.6684415911039809):0.5829333021616976):2.679005715552268,((((15:2.376913596483337,((8:1.0563766760002067,11:1.0563766760002067):1.1992950581275328,89:2.2556717341277395):0.12124186235559753):0.8644383483675213,(((32:2.6659597375322837,79:2.6659597375322837):0.17850345178982474,56:2.8444631893221084):0.031010596659591272,((((3:1.4045983923950462,(51:1.2737459928384525,(82:0.9820480093343387,(14:0.8497170087997502,115:0.8497170087997502):0.13233100053458846):0.2916979835041138):0.13085239955659378):0.4718336314372529,7:1.8764320238322991):0.12979802944956598,(59:1.259660810025444,114:1.259660810025444):0.746569243256421):0.8069631968358597,((109:0.16018239583206384,104:0.16018239583206384):2.630301579612988,(((122:1.8392434244578981,(111:0.8564524558893987,(60:0.6912805118098787,93:0.6912805118098787):0.16517194407951996):0.9827909685684995):0.09850171631937132,(77:1.5870651870396233,21:1.5870651870396233):0.35067995373764616):0.39800010633346217,((((((9:1.0030245839624867,28:1.0030245839624867):0.21921335252930385,130:1.2222379364917906):0.29365835378472904,(45:0.4886569111383494,22:0.4886569111383494):1.0272393791381702):0.3154747019171802,((18:0.2839156591463926,84:0.2839156591463926):1.0741466322979605,37:1.3580622914443532):0.4733087007493466):0.3733983688330502,(72:1.3847865842210203,62:1.3847865842210203):0.8199827768057297):0.03454614133934353,107:2.2393155023660936):0.09642974474463806):0.4547387283343203):0.02270927467267292):0.06228053586397486):0.36587815886915864):0.8992539325437119,(75:3.0779550266062485,(57:2.258207319209709,(69:2.2447291152768645,119:2.2447291152768645):0.01347820393284449):0.8197477073965396):1.0626508507883217):0.42676662216368655,((113:3.8472325618839585,131:3.8472325618839585):0.07538240669759766,103:3.922614968581556):0.6447575309767006):2.6207376893128194):0.015171332008096172):1.5532949005701093,((83:3.574814806249357,6:3.574814806249357):1.589712081332526,(106:1.7032366999111321,16:1.7032366999111321):3.461290187670751):3.5920495338673986):6.29261640787651;
tree new_tree16 = (((((((40:1.4307662959932628,110:1.4307662959932628):1.0317825208782698,(58:0.29012679303316496,20:0.29012679303316496):2.172422023838368):3.1144153803955077,((((24:0.9303470302063079,61:0.9303470302063079):2.7362003180510834,(99:1.8152064237638377,17:1.8152064237638377):1.8513409244935537):0.7894427204175631,133:4.4559900686749545):0.9493693914766412,((88:0.1801999112175483,120:0.1801999112175483):4.047936032212055,((33:0.5679133515298498,23:0.5679133515298498):1.241286631657438,(86:0.9031422113839049,34:0.9031422113839049):0.9060577718033829):2.418935960242316):1.177223516721992):0.17160473711544455):0.09856501251669414,(((54:0.21557420138956998,43:0.21557420138956998):2.01949682599805,41:2.23507102738762):2.841709053191814,((74:2.0921184581981533,(90:1.4525210921721334,55:1.4525210921721334):0.6395973660260199):0.4948397646690412,91:2.5869582228671946):2.4898218577122395):0.5987491292043003):0.5183181948337117,49:6.193847404617446):0.32636840061990835,((((4:3.646791653988526,(((2:2.869152441760432,((125:1.9067870704252012,(53:1.7327832797814988,124:1.7327832797814988):0.17400379064370242):0.8293311340778531,(65:2.392545146668906,(96:2.003828470233364,(98:0.5926770903855436,25:0.5926770903855436):1.4111513798478206):0.38871667643554186):0.34357305783414827):0.13303423725737762):0.04605813964877736,((126:1.5088598306767131,31:1.5088598306767131):1.2110637329322438,((19:0.864068234922175,70:0.864068234922175):1.57205378371718,((1:0.5435604905619533,(10:0.24363043401077478,85:0.24363043401077478):0.29993005655117855):0.0019006976681709142,13:0.5454611882301242):1.8906608304092307):0.28380154496960186):0.19528701780025237):0.301669890652736,(97:2.847055339781599,((((35:0.06719062258310857,30:0.06719062258310857):0.9558032400618027,36:1.0229938626449113):1.0060804823358944,(50:0.869384092744627,44:0.869384092744627):1.1596902522361787):0.3056972483273044,(39:2.2953846034449557,((67:0.43768722780944863,112:0.43768722780944863):0.4441638059668969,38:0.8818510337763455):1.4135335696686102):0.039386989863154476):0.5122837464734888):0.3698251322803463):0.4299111819265806):0.6224064868621602,((26:0.7463317354873377,42:0.7463317354873377):0.41969283418906367,(12:0.6716780469069529,(117:0.45569725346953543,102:0.45569725346953543):0.21598079343741744):0.49434652276944846):3.1031735711742847):0.39708562716212814,((134:2.178890596734398,((73:1.1738320123254353,121:1.1738320123254353):0.25682345814347096,129:1.4306554704689063):0.7482351262654916):0.7340320265763669,(((((76:1.0471656236716202,(94:0.5167262578073545,92:0.5167262578073545):0.5304393658642658):1.0950659648052032,((118:1.5326000606260939,((105:0.20539558832778082,71:0.20539558832778082):0.6389184996559407,((66:0.2102617516836322,123:0.2102617516836322):0.4720033338778969,(81:0.37695226098725226,95:0.37695226098725226):0.30531282457427683):0.16204900242219245):0.6882859726423723):0.4529969108370391,((101:1.703031940554762,(47:0.7936979787586531,132:0.7936979787586531):0.9093339617961089):0.2483115186087781,(128:1.0862525659391813,(64:0.3958526225152462,29:0.3958526225152462):0.6903999434239351):0.8650908932243588):0.034253512299592836):0.15663461701369052):0.06306530272619026,((5:0.6623607704852369,46:0.6623607704852369):0.9359928029978902,63:1.5983535734831271):0.6069433177198866):0.2854756139564878,(((68:1.0833187035606866,80:1.0833187035606866):0.4973160608731473,(100:1.4524008092867398,(48:1.4164290262937087,52:1.4164290262937087):0.035971782993031054):0.12823395514709413):0.42970739970219096,127:2.010342164136025):0.4804303410234767):0.03126429588986657,((((27:0.20902988402390252,108:0.20902988402390252):1.725715389654208,78:1.9347452736781103):0.4370699145412824,87:2.3718151882193927):0.08759665003073236,116:2.459411838250125):0.06262496279924301):0.3908858222613967):1.7533611447020494):1.5598585793639357,((((103:2.7634807673452992,131:2.7634807673452992):0.2301760989477546,113:2.993656866293054):0.3597332114363163,75:3.35339007772937):2.014318824031488,((57:2.01759251943388,(69:1.7865653558047754,119:1.7865653558047754):0.23102716362910458):1.4842461779951654,((((((9:0.4068755157869234,28:0.4068755157869234):0.8296634145312746,130:1.236538930318198):0.5720753606309374,((37:0.7245106764206328,18:0.7245106764206328):0.13531270048834276,84:0.8598233769089756):0.9487909140401598):0.725587079353474,62:2.5342013703026094):0.017604879656812233,((45:1.0887474481195782,22:1.0887474481195782):0.3558513030746735,(107:1.3748997560783518,72:1.3748997560783518):0.06969899511589994):1.1072074987651699):0.405789694143043,(((32:2.1423703906032348,79:2.1423703906032348):0.5668957167118642,((109:0.830462954469133,104:0.830462954469133):1.80418889416644,(((59:1.377633237397714,(((51:0.4936332390952118,(115:0.35106653179047453,14:0.35106653179047453):0.14256670730473725):0.4880554406707203,(3:0.9300749202288198,7:0.9300749202288198):0.051613759537112336):0.30546897934918604,114:1.2871576591151181):0.09047557828259589):0.883717519065325,82:2.261350756463039):0.133341036426732,56:2.394691792889771):0.2399600557458017):0.0746142586795262):0.2047204406417129,(((77:1.6050199649014187,(111:1.0074708917565693,(60:0.7730791569387216,93:0.7730791569387216):0.2343917348178477):0.5975490731448494):0.6380426278837463,(21:1.4155511102772191,122:1.4155511102772191):0.8275114825079459):0.6048484379005483,(8:2.2042444265138412,((89:1.2113491647022234,11:1.2113491647022234):0.052361523932141774,15:1.2637106886343652):0.940533737879476):0.6436666041718722):0.0660755172710985):0.043609396145652735):0.5442427533265808):1.865870204331813):0.8584334456158915):0.29407345786060457):1.1909834697700186,(((106:3.763614391344758,16:3.763614391344758):1.8139120306705285,6:5.5775264220152865):0.5004287402463197,83:6.077955162261606):1.6332441127457669):6.9533289741886;
tree new_tree17 = ((((((4:3.935655301775913,(97:3.392866129574677,(((126:2.2987939942768,31:2.2987939942768):0.787770543880753,(((65:2.460510473405942,(96:1.5790772652158367,(98:0.38884127706424587,25:0.38884127706424587):1.1902359881515907):0.8814332081901055):0.18010610759263823,((124:1.1775951140876764,(53:0.9739801381874333,125:0.9739801381874333):0.20361497590024302):0.7863345508342081,2:1.9639296649218845):0.676686916076696):0.18448276058789626,((19:1.682944075937036,70:1.682944075937036):0.5414425580972513,(((10:0.3187357518105206,85:0.3187357518105206):0.10710468897715492,1:0.4258404407876755):0.48735896996252065,13:0.9131994107501962):1.311187223284091):0.6007127075521894):0.26146519657107614):0.22268328142243776,(((38:1.0953290782552028,112:1.0953290782552028):1.168961260331518,67:2.264290338586721):0.22984563898361365,((30:1.662774277453065,((35:1.0843896941523292,36:1.0843896941523292):0.4950845591341131,39:1.5794742532864423):0.08330002416662263):0.4240188019865656,(50:0.21205833113569783,44:0.21205833113569783):1.8747347483039327):0.4073428981307039):0.8151118420096561):0.08361830999468634):0.5427891722012359):0.23329991164604413,((26:1.524578545473038,42:1.524578545473038):1.0362536138783318,(12:1.4539565652787374,(117:1.1758731475875694,102:1.1758731475875694):0.27808341769116796):1.1068755940726325):1.608123054070587):0.33643262422231235,((((128:1.3034465017243895,(64:0.4371092053603974,29:0.4371092053603974):0.8663372963639921):0.9685741040031977,(((((68:0.9079386483221746,80:0.9079386483221746):0.34010747250106854,100:1.2480461208232432):0.7561611791733045,(52:1.3712006873413514,48:1.3712006873413514):0.6330066126551963):0.03760729233140925,(116:1.898866091891333,127:1.898866091891333):0.142948500436624):0.11227714539903388,(101:1.9688805752084366,(((5:1.3624518760700792,46:1.3624518760700792):0.5720607312492791,((76:1.3221511639307542,(94:0.3256520543384427,92:0.3256520543384427):0.9964991095923115):0.5654384324118784,63:1.8875895963426326):0.0469230109767258):0.023780957543126258,(((81:1.454659863061647,(95:0.2447258717895792,105:0.2447258717895792):1.2099339912720677):0.1587417521619734,((118:0.7090211499225735,(123:0.44600724345932946,66:0.44600724345932946):0.263013906463244):0.23898589732174447,71:0.948007047244318):0.6653945679793024):0.15340789243225994,(47:1.5334801487139742,132:1.5334801487139742):0.2333293589419061):0.19148405720660433):0.010587010345951997):0.18521116251855418):0.11792886800059632):0.029690599453294553,((27:0.19411879800942683,108:0.19411879800942683):1.3552234248619905,78:1.5493422228714173):0.7523689823094644):0.49649666596099307,(87:2.6784090609646953,(134:1.8777850602603303,((73:1.4274845943781655,129:1.4274845943781655):0.16664068991166836,121:1.594125284289834):0.2836597759704964):0.800624000704365):0.11979881017717942):1.7071799665023946):1.5550724940247829,((((119:2.822835617914274,57:2.822835617914274):0.1048391944403484,69:2.9276748123546223):2.0804009380961066,((103:2.7591649700557683,(113:2.6154321343129854,131:2.6154321343129854):0.14373283574278295):1.9529475782196455,75:4.712112548275414):0.29596320217531513):0.13082644619406825,(((109:0.7068522806496284,104:0.7068522806496284):2.1463406607850586,(32:1.5986698717288619,79:1.5986698717288619):1.2545230697058252):0.6427101379529248,((((((114:1.1872703609422282,59:1.1872703609422282):0.18764162862259437,82:1.3749119895648225):0.1622667499818553,(3:0.9636076759215982,(7:0.7714332550954976,(115:0.7306604394944878,(14:0.6508050621724355,51:0.6508050621724355):0.07985537732205228):0.04077281560100987):0.1921744208261006):0.5735710636250796):1.2942663459066763,56:2.831445085453354):0.15215950823700197,((72:1.0719624724452725,((45:0.8269664613220298,22:0.8269664613220298):0.2291612889400665,107:1.0561277502620963):0.015834722183176275):1.1411342346647004,(((84:1.2634525585386311,(37:0.21963980758172943,18:0.21963980758172943):1.0438127509569017):0.4022812642754303,((9:0.6235417968561906,28:0.6235417968561906):0.7577268056526262,130:1.3812686025088168):0.2844652203052447):0.5029319965632124,62:2.168665819377274):0.0444308877326991):0.7705078865803832):0.020976280589537488,((21:2.69365235050063,(((111:1.35571389249506,93:1.35571389249506):0.1816303479102941,60:1.5373442404053541):0.9702940847721531,(122:1.368302140834804,77:1.368302140834804):1.1393361843427032):0.18601402532312283):0.19431005324140171,(8:1.9893993382879283,((15:1.0993202833259335,11:1.0993202833259335):0.34471475235318305,89:1.4440350356791165):0.5453643026088117):0.8985630654541035):0.1166184705378619):0.4913222051077182):1.6429991172571854):0.921558135024255):0.046946749580833114,(49:6.07325459732187,((((((54:0.19060886858495196,43:0.19060886858495196):3.165836061445303,41:3.3564449300302552):1.4159369453444626,(((90:1.44016266663691,55:1.44016266663691):0.6201215433236045,91:2.0602842099605145):1.115224494747606,74:3.1755087047081205):1.5968731706665973):0.8658819085256546,(((24:0.9901638958730377,61:0.9901638958730377):3.385905455465898,(99:1.6343158029047635,17:1.6343158029047635):2.7417535484341724):0.352452383932806,133:4.728521735271742):0.9097420486286305):0.18378271660438905,((88:0.13743370192750134,120:0.13743370192750134):4.408412918256293,((33:1.1736184441687356,23:1.1736184441687356):1.0944152335972042,(86:0.8183154554279499,34:0.8183154554279499):1.4497182223379899):2.2778129424178544):1.2761998803209673):0.026195017475015625,((40:0.6295974369552287,110:0.6295974369552287):1.2076080135974956,(58:0.1069403704494679,20:0.1069403704494679):1.7302650801032566):4.011036067427053):0.22501307934209258):0.03415248392801562):2.1085509278705263,(((106:2.8118902843362625,16:2.8118902843362625):1.6178451494291823,6:4.429735433765445):1.2497513582684743,83:5.679486792033919):2.5364712170864925):7.81055979009111;
tree new_tree18 = ((((((4:4.260883264824154,((26:0.9613013433790489,42:0.9613013433790489):1.534861474678166,(12:1.7723646520090348,(117:0.40755679617452883,102:0.40755679617452883):1.364807855834506):0.72379816604818):1.7647204467669395):0.07063408010290839,(97:3.9435915606607495,((((((125:1.616766628027619,(53:1.3062656769826506,124:1.3062656769826506):0.31050095104496833):0.43282763456813145,(126:1.1367021990930632,31:1.1367021990930632):0.9128920635026871):0.16476997796053006,2:2.2143642405562804):0.026867488429349606,(((((30:0.47669420475063773,(50:0.13514041003980326,44:0.13514041003980326):0.34155379471083447):0.5102163298293871,36:0.9869105345800249):0.11953678639175247,(35:0.7901479512632537,39:0.7901479512632537):0.3162993697085237):0.4696234702071229,(67:1.1151399162555862,38:1.1151399162555862):0.4609308749233141):0.04261184743635815,112:1.6186826386152584):0.6225490903703716):0.18759067101674542,((19:0.8452773219792712,70:0.8452773219792712):1.1722990194562057,((1:1.0603981576428658,(10:0.30279110152950506,85:0.30279110152950506):0.7576070561133608):0.2676632853424359,13:1.3280614429853017):0.6895148984501751):0.41124605856689866):0.2341254793701748,(65:1.7878051218247122,(96:0.6230387721347689,(98:0.351025964288024,25:0.351025964288024):0.27201280784674486):1.1647663496899434):0.8751427575478381):1.2806436812881992):0.3879257842663133):0.0073956144088827,(((116:1.9617122176663246,127:1.9617122176663246):0.3090910737204384,((134:1.95327785305851,((73:1.1269350328249998,129:1.1269350328249998):0.24686488261582684,121:1.3737999154408267):0.5794779376176833):0.1906656995618694,87:2.1439435526203794):0.12685973876638368):0.10070321481554156,(((((((101:1.4233340652896285,((47:1.0870357466930627,132:1.0870357466930627):0.09778572089235738,(76:0.8123856756576799,(94:0.10936321590435505,92:0.10936321590435505):0.7030224597533249):0.3724357919277401):0.2385125977042084):0.4855731137952566,(5:1.025232004364753,46:1.025232004364753):0.8836751747201321):0.009383374937529165,((((118:1.0861681654893682,71:1.0861681654893682):0.03108659220642518,105:1.1172547576957934):0.2328116735424821,(123:0.8614658711020261,66:0.8614658711020261):0.4886005601362494):0.061181542023431845,(95:0.974949405939345,81:0.974949405939345):0.4362985673223624):0.5070425807607069):0.046908323883560143,(128:1.6076208292661762,(64:0.5907771720824722,29:0.5907771720824722):1.016843657183704):0.35757804863979814):0.04646053968590125,((100:1.3621109472416213,(52:0.5319618717927374,48:0.5319618717927374):0.8301490754488839):0.06604799249859372,(68:1.2081988550801965,80:1.2081988550801965):0.21996008466001848):0.5835004778516606):0.10668628197935393,((27:0.2693016897886237,108:0.2693016897886237):0.8858907970846753,78:1.155192486873299):0.9631532126979305):0.0606493643572259,63:2.1789950639284554):0.1925114422738492):1.9674064531336408):1.5315339165261115,((((((((93:1.0407048004783257,60:1.0407048004783257):0.10835456368407237,111:1.149059364162398):0.4953368304241499,(21:1.1736504010395035,(122:1.0067922789207,77:1.0067922789207):0.16685812211880346):0.4707457935470445):0.37066211546905214,56:2.0150583100556):0.41386899877470373,(((114:1.2691337548400428,59:1.2691337548400428):0.09541621126175759,(((7:0.7241828365597656,115:0.7241828365597656):0.37996950066988555,3:1.1041523372296511):0.07941641955030465,(51:0.8683521002171645,14:0.8683521002171645):0.3152166565627913):0.18098120932184458):0.0802577899838961,82:1.4448077560856964):0.9841195527446074):0.5918380040943445,((8:1.6138619869699475,((15:0.6318701724802933,11:0.6318701724802933):0.23066460846915804,89:0.8625347809494514):0.7513272060204962):1.345594031864477,(((62:1.4614769624557247,(45:1.4333099728730685,(22:1.1037342921681874,107:1.1037342921681874):0.3295756807048811):0.028166989582656177):0.9283974547628517,(((84:0.6315461064954664,(37:0.21107135947565414,18:0.21107135947565414):0.42047474701981224):1.0912971945068937,((9:0.5723872635288164,28:0.5723872635288164):0.18750619076799868,130:0.7598934542968151):0.962949846705545):0.22542974113570646,72:1.9482730421380665):0.4416013750805099):0.36436378285654536,((109:0.16631707697938847,104:0.16631707697938847):1.1291939720544,(32:0.9224940639111232,79:0.9224940639111232):0.37301698512266523):1.4587271510413333):0.20521781875930278):0.06130929409022379):1.016800608902377,((103:3.0257599542680453,(131:2.526786342822916,113:2.526786342822916):0.49897361144512953):0.8565959253251183,75:3.8823558795931636):0.1552100422338616):0.9240842146063324,((119:2.7061442160153755,69:2.7061442160153755):1.2075429951977252,57:3.9136872112131007):1.047962925220257):0.9087967394286993):0.28754362246594134,(((((((24:0.9311679699333372,61:0.9311679699333372):2.3438452533923435,(99:1.6947205387329807,17:1.6947205387329807):1.5802926845927):1.1154023600106497,133:4.39041558333633):0.4865673269941624,((88:0.09866064599899992,120:0.09866064599899992):2.6552116656071654,((33:0.5368482023645077,23:0.5368482023645077):1.3226225300248209,(86:1.1466399786528774,34:1.1466399786528774):0.7128307537364513):0.8944015792168365):2.1231105987243275):0.25755972911181324,((40:0.3446673950547075,110:0.3446673950547075):2.132708203888384,(58:0.20263208934628363,20:0.20263208934628363):2.274743509596808):2.6571670404992145):0.045842648131452,(((54:0.1720937220607685,43:0.1720937220607685):2.29757669106488,41:2.469670413125648):2.2514169551250642,(((90:1.6559580044090392,55:1.6559580044090392):0.8562851341052553,91:2.5122431385142945):0.862720816832701,74:3.3749639553469954):1.346123412903717):0.45929791932304553):0.791444201443424,49:5.971829489017182):0.18616100931081636):2.264278194626608,(((106:0.8957476690747992,16:0.8957476690747992):3.4174456030334426,6:4.313193272108242):0.9212808768141976,83:5.234474148922439):3.187794544032167):7.08121671884103;
tree new_tree19 = (((((((97:4.471842650911994,(((31:3.302717954625404,(((65:1.4818750361542192,(96:0.9230558480015593,(98:0.5195224804160596,25:0.5195224804160596):0.4035333675854996):0.55881918815266):1.3336762342853627,126:2.815551270439582):0.3782966653930009,(125:2.4770185687008426,(53:1.9574491004286572,124:1.9574491004286572):0.5195694682721854):0.7168293671317403):0.1088700187928211):0.48118839539389846,(2:3.6181484123700907,(((50:0.4640305896720973,44:0.4640305896720973):1.8116680433990202,(35:1.8641049299326147,(39:1.452557746028967,(30:1.2122474512787114,36:1.2122474512787114):0.24031029475025556):0.41154718390364775):0.41159370313850285):0.4979012520755952,(67:2.4240591571028896,(38:1.2334820034736182,112:1.2334820034736182):1.1905771536292713):0.3495407280438232):0.8445485272233779):0.16575793764921176):0.6376741795811904,((19:0.8971425332045123,70:0.8971425332045123):3.2136159294225237,(((10:0.38562499320102595,85:0.38562499320102595):0.4346463787011554,1:0.8202713719021814):0.5797153835694858,13:1.3999867554716672):2.7107717071553687):0.31082206697345693):0.05026212131150132):0.3657798355978432,4:4.837622486509837):1.8071723059986775,((12:1.3697372525650668,(117:0.8793701621619149,102:0.8793701621619149):0.49036709040315196):1.5959633961272757,(26:1.893061376249221,42:1.893061376249221):1.0726392724431215):3.6790941438161724):0.22124522971583716,((((((76:1.743995574540339,(94:1.0808431393422826,92:1.0808431393422826):0.6631524351980564):0.35865365161124285,(47:1.3172268997241967,132:1.3172268997241967):0.7854223264273852):0.2572258598020638,101:2.3598750859536457):0.08595682413405825,(128:2.097338138551544,(64:0.7397756434106131,29:0.7397756434106131):1.357562495140931):0.3484937715361598):0.6278972327302337,(((95:1.867184383016618,((((71:0.2237112894732332,66:0.2237112894732332):0.028689674582428715,123:0.2524009640556619):0.7931395265977039,81:1.0455404906533659):0.49582560384368546,(105:0.2039504455392282,118:0.2039504455392282):1.337415648957823):0.3258182885195666):0.5677091952715401,((27:0.05369620743306066,108:0.05369620743306066):1.6695349253494673,78:1.723231132782528):0.71166244550563):0.5496233924727147,((46:0.9971499972806455,5:0.9971499972806455):1.9359454837546934,((((68:1.850924798910437,48:1.850924798910437):0.29188009510976043,(52:1.1439423498569101,100:1.1439423498569101):0.9988625441632872):0.16413520631098732,80:2.3069401003311847):0.3977382557980693,63:2.704678356129254):0.2284171249060849):0.05142148972553384):0.08921217205706489):1.6194936791229213,(((134:2.34475453053731,((73:0.42170742214744933,129:0.42170742214744933):1.687726630102279,121:2.1094340522497284):0.23532047828758174):1.8861522182308725,(116:1.9937151260524952,127:1.9937151260524952):2.237191622715687):0.12180634264781531,87:4.352713091415998):0.340509730524861):2.172817200283493):1.73234161461661,((((((40:1.1574831559134797,110:1.1574831559134797):1.0336134413016504,(58:0.26007618567101615,20:0.26007618567101615):1.931020411544114):4.017518354619543,((88:1.3282684288030082,120:1.3282684288030082):3.5647592211008994,((33:1.9468183778526869,23:1.9468183778526869):0.6195572436259491,(86:1.1181997250738702,34:1.1181997250738702):1.4481758964047657):2.3266520284252716):1.3155873019307665):0.24151978092353055,(((24:1.0636446702771982,61:1.0636446702771982):2.58135526419232,(99:3.5175649758316085,17:3.5175649758316085):0.12743495863790955):1.3591320125794333,133:5.004131947048951):1.4460027857092532):0.8044421763925227,(((54:0.2858897144439264,43:0.2858897144439264):2.166050630556347,41:2.4519403450002732):3.8956140284741485,((91:2.640352120201244,74:2.640352120201244):1.511361084438446,(90:2.2692522795420773,55:2.2692522795420773):1.8824609250976128):2.1958411688347317):0.9070225356763055):0.6020006093900685,49:7.856577518540796):0.7418041183001662):0.574530390537479,((119:5.3137762469204395,(69:3.69521796994777,57:3.69521796994777):1.6185582769726694):2.0578657582410873,(((((((((107:2.4654080839440544,62:2.4654080839440544):0.051905171767252956,((22:1.550234050735239,45:1.550234050735239):0.9597707642754696,72:2.5100048150107086):0.007308440700598773):0.01498222445711761,((37:0.9309616978503519,(84:0.7600475413473511,18:0.7600475413473511):0.1709141565030008):1.0332115371491775,((9:0.5479203402551486,28:0.5479203402551486):0.15669473908451348,130:0.704615079339662):1.2595581556598674):0.5681222451688956):1.1292950661938477,56:3.6615905463622727):0.0038447069841502923,(8:2.4082119277840612,((15:0.7059010597656548,89:0.7059010597656548):1.2063737380300343,11:1.912274797795689):0.49593712998837214):1.2572233255623617):0.05052934766480499,((((111:1.1953175629199748,60:1.1953175629199748):0.06455787545669955,93:1.2598754383766744):0.5325263575211556,(21:1.5952905022855794,77:1.5952905022855794):0.19711129361225055):0.07210288517686769,122:1.8645046810746977):1.8514599199365303):0.10682679582901411,((109:1.9484711637963452,104:1.9484711637963452):0.18990800062470625,(32:1.4249101946069302,79:1.4249101946069302):0.7134689698141212):1.6844122324191906):0.17168766006987113,(((82:0.5828358300955563,114:0.5828358300955563):1.6893081775312135,((115:1.9922240343779107,(7:0.42936615194450845,3:0.42936615194450845):1.5628578824334023):0.05105238414304014,(51:1.5340667289559797,14:1.5340667289559797):0.5092096895649711):0.22886758910581895):0.892386599253336,59:3.164530606880106):0.8299484500300074):2.832440021175623,(((113:4.3702472306784985,131:4.3702472306784985):0.2353489334117702,103:4.605596164090269):1.7087646163780184,75:6.314360780468287):0.5125582976174492):0.5447229270757905):1.8012700222169142):1.6688548470841074,(((106:1.5823038126785727,16:1.5823038126785727):2.5729722234634824,6:4.155276036142055):2.98623768982406,83:7.1415137259661154):3.700253148496433):9.73132961524685;
tree new_tree20 = (((((((57:2.2400727945956387,69:2.2400727945956387):0.08914234251203945,119:2.329215137107678):2.0539114356116426,((131:2.089641049315511,(103:1.830764370496397,113:1.830764370496397):0.25887667881911414):1.253419848566379,75:3.34306089788189):1.0400656748374306):0.03355902062829852,(((((82:1.1651889320344517,(((115:0.8021370067318145,3:0.8021370067318145):0.05680048540438565,(51:0.6244149922230641,14:0.6244149922230641):0.23452249991313612):0.005492555367960006,7:0.8644300475041602):0.30075888453029154):0.3600832379729464,114:1.5252721700073981):0.06765779343752087,59:1.592929963444919):0.757982611503422,(((77:1.1782467646630683,(122:1.0634586831328268,(((60:0.5874838493262975,93:0.5874838493262975):0.25635518261442924,111:0.8438390319407267):0.061972235604423886,21:0.9058112675451506):0.15764741558767614):0.11478808153024156):0.7313451429969249,((8:1.3980875185698918,((11:1.0568220247049427,89:1.0568220247049427):0.046180204195012786,15:1.1030022288999555):0.2950852896699363):0.4903303285546452,(72:1.8371367644935988,((((22:0.8332108994915757,45:0.8332108994915757):0.09268447902114452,107:0.9258953785127202):0.4604100311390511,62:1.3863054096517713):0.44115080219500746,((84:0.7144061719433709,(37:0.41417862446606846,18:0.41417862446606846):0.3002275474773024):0.8579150691606955,((9:0.2786935886552534,28:0.2786935886552534):0.5081868355581731,130:0.7868804242134265):0.7854408168906398):0.2551349707427124):0.009680552646819995):0.051281082630938224):0.02117406053545623):0.38063284009034515,56:2.2902247477503384):0.0606878271980027):0.13244726215537073,((109:0.2860434134987421,104:0.2860434134987421):0.9148790200838433,(32:0.6755470979789161,79:0.6755470979789161):0.5253753356036693):1.2824374035211263):1.9333257562439075):0.8322415001797827,((((97:2.9144071002210836,(((112:1.4741591904958489,((30:0.5862249916063146,(39:0.5623862689657613,((50:0.32168771919776723,44:0.32168771919776723):0.22246340388338942,(35:0.44867069446769936,36:0.44867069446769936):0.09548042861345729):0.01823514588460462):0.02383872264055331):0.3124758827415297,(38:0.7627914872818978,67:0.7627914872818978):0.13590938706594646):0.5754583161480046):0.49995481151537957,((19:0.4097080478858419,70:0.4097080478858419):1.4525863808618285,(2:1.2999531582030794,(31:1.203469867345047,((1:0.5030396817229463,13:0.5030396817229463):0.4492439043768689,(10:0.579221286880698,85:0.579221286880698):0.37306229921911727):0.2511862812452318):0.09648329085803242):0.5623412705445909):0.11181957326355807):0.409145073932083,(((65:1.0989965668157335,(96:1.0548822176419004,(98:0.45709357947781465,25:0.45709357947781465):0.5977886381640858):0.04411434917383317):0.8942518839234013,(125:1.2671578081599173,(53:1.0334446107248159,124:1.0334446107248159):0.23371319743510144):0.7260906425792175):0.033983020739671854,126:2.0272314714788067):0.35602760446450477):0.5311480242777722):0.36770329211011044,4:3.282110392331194):0.42110209077504424,((12:0.6120519922082264,(117:0.15589481556660706,102:0.15589481556660706):0.4561571766416193):1.045204875206235,(26:0.6216144677084824,42:0.6216144677084824):1.0356423997059792):2.045955615691777):0.14166700867604876,(87:2.1521272155497146,(((((128:0.7908008526195421,(64:0.4756427337483678,29:0.4756427337483678):0.31515811887117434):0.7699638196786195,((46:0.8712350037159189,5:0.8712350037159189):0.5049328646600819,((27:0.11459834947129263,108:0.11459834947129263):0.9410096438300927,78:1.0556079933013853):0.3205598750746155):0.18459680392216082):3.79650916596308E-4,((((101:0.5139400709100567,132:0.5139400709100567):0.689785121440314,(47:0.8063428511867184,(76:0.7118448338856129,(94:0.38968624461283047,92:0.38968624461283047):0.32215858927278246):0.09449801730110552):0.39738234116365223):0.20038103615812553,((105:1.0375741241780385,((81:0.08182252285125835,118:0.08182252285125835):0.6259812594717931,95:0.7078037823230514):0.3297703418549871):0.0989147825429546,(71:0.36996754038488733,(123:0.36448250731381354,66:0.36448250731381354):0.005485033071073786):0.7665213663361058):0.2676173217875031):0.008114623614701832,63:1.412220852123198):0.1489234710915599):0.03021040082244064,((100:1.279681483004105,68:1.279681483004105):0.0011576696566553135,((52:1.0759623271750167,80:1.0759623271750167):0.05218829678504733,48:1.128150623960064):0.15268852870069627):0.31051557137643826):0.5577060342471718,((134:1.4594825416211086,((73:0.7156342346481911,121:0.7156342346481911):0.14186742595899826,129:0.8575016606071894):0.6019808810139192):0.20266507013235757,(127:1.1964601311499141,116:1.1964601311499141):0.46568748060355203):0.48691314653090423):0.003066457265344269):1.6927522762325724):1.404047601745115):0.034716050377014085,(((((33:1.527120770887412,23:1.527120770887412):0.15609878668333566,(86:0.7472542659482081,34:0.7472542659482081):0.9359652916225395):1.894059417288115,(88:0.1262529734593647,120:0.1262529734593647):3.451026001399498):0.7429545968942559,(((((17:2.137662710323831,99:2.137662710323831):0.1744357647641479,(24:0.6453211787557994,61:0.6453211787557994):1.6667772963321794):0.9795474367308192,133:3.291645911818798):0.6423975838948208,((40:0.6608627698874803,110:0.6608627698874803):0.8036316111078907,(58:0.32968503644151126,20:0.32968503644151126):1.1348093445538598):2.469549114718248):0.20814288658213576,(((54:0.4980799102383978,43:0.4980799102383978):1.3731829612408895,41:1.8712628714792874):1.7368211252276515,(((90:0.5831565347505089,55:0.5831565347505089):1.0293887562192632,91:1.612545290969772):0.44193638769390664,74:2.0544816786636786):1.5536023180432603):0.5341023855888158):0.17804718945736386):0.6076649832480552,49:4.927898555001174):0.35574458890324223):1.3991024931572769,((83:1.5208907755559133,6:1.5208907755559133):1.6396439890077978,(106:1.132115487087415,16:1.132115487087415):2.028419277476296):3.5222108724979817):5.20774746908173;
tree new_tree21 = (((((((97:3.915706998123134,((65:1.685488430031434,(96:1.1215534960736864,(98:0.40525940932590626,25:0.40525940932590626):0.7162940867477801):0.5639349339577475):1.380361345305766,((((67:1.7003068163600927,(112:1.6599689634007981,((((35:0.3219422057541112,30:0.3219422057541112):0.5163248240579905,(36:0.7693026767879185,39:0.7693026767879185):0.06896435302418324):0.3623050843070055,(50:0.36317568119407223,44:0.36317568119407223):0.837396432925035):0.22258604278337035,38:1.4231581569024776):0.23681080649832054):0.040337852959294596):0.7388165489730549,(124:1.7694754721950958,(53:1.725647005153384,125:1.725647005153384):0.04382846704171173):0.6696478931380518):0.1190522382942607,126:2.5581756036274084):0.2621642982093837,(2:2.624405593399298,((19:1.5850696322589053,70:1.5850696322589053):0.667244783531584,(((10:1.3404758963418142,85:1.3404758963418142):0.3650196872319049,(31:1.3430081563293241,13:1.3430081563293241):0.362487427244395):0.016431250542516374,1:1.7219268341162355):0.5303875816742538):0.3720911776088087):0.19593430843749404):0.24550987350040776):0.8498572227859342):1.19042498670079,4:5.106131984823924):0.7845413918761581,((102:1.0923585033786352,(12:1.0617913612623586,117:1.0617913612623586):0.030567142116276536):1.6199838577414813,(26:1.8468708593776249,42:1.8468708593776249):0.8654715017424917):3.178331015579966):0.5157083200946193,(((134:2.094376308689833,((129:1.0054164177440201,73:1.0054164177440201):0.585783656213374,121:1.5912000739573942):0.5031762347324387):1.0046347958511146,(127:1.676466640079943,116:1.676466640079943):1.4225444644610044):0.13880284258072262,((100:2.082477143471203,((52:1.3165255352915881,(80:1.0107385241564393,68:1.0107385241564393):0.30578701113514883):0.2812253440984096,48:1.5977508793899977):0.4847262640812051):0.3969445959979616,((((((((128:0.7210808497726187,(64:0.264456735116897,29:0.264456735116897):0.45662411465572167):0.3946316638756655,(132:1.078348995584156,101:1.078348995584156):0.037363518064128076):0.1143038144337376,(46:0.7646970608945222,5:0.7646970608945222):0.4653192671874996):0.6469622177143715,(((123:0.5430456279293125,66:0.5430456279293125):0.7306684580309004,(71:1.0668090646242847,105:1.0668090646242847):0.20690502133592825):0.30003488899881026,((81:0.5910261142426755,118:0.5910261142426755):0.30773230547828834,95:0.8987584197209638):0.6749905552380594):0.30322957083737):0.013708492189059784,(47:1.3521045107116423,(76:1.3125351366519666,(94:0.34684063685988437,92:0.34684063685988437):0.9656944997920822):0.039569374059675644):0.5385825272738107):0.32043931141216553,((27:0.5907641620518558,108:0.5907641620518558):0.9762559237614734,78:1.5670200858133292):0.6441062635842894):0.0024514418609209443,63:2.2135777912585395):0.18831252173780966,87:2.401890312996349):0.0775314264728153):0.7583922076525056):3.1685677496730316):1.0536158887703309,((((((82:2.3790217938426714,(114:2.351298351360202,((((115:0.989145260820502,51:0.989145260820502):0.23459850769011603,14:1.223743768510618):0.5270621951470404,(7:1.3817607878326286,3:1.3817607878326286):0.36904517582502994):0.2998714140463734,59:2.050677377704032):0.30062097365617024):0.027723442482469274):0.46611073498629096,56:2.8451325288289624):0.2673245535396309,((109:0.03031187505348831,104:0.03031187505348831):1.7252031705738076,(32:1.432334115291283,79:1.432334115291283):0.3231809303360129):1.3569420367412974):0.7645967598640211,((8:3.1301651563234265,((15:1.70969532354976,11:1.70969532354976):0.0791015742250154,89:1.7887968977747755):1.341368258548651):0.6602162124899515,((21:2.3471927085494637,(((60:1.0570742379831803,93:1.0570742379831803):0.2533094708369512,111:1.3103837088201316):0.15810197269923698,(77:1.3745605396505032,122:1.3745605396505032):0.09392514186886536):0.8787070270300952):1.290211283506698,((62:1.8161100153443053,107:1.8161100153443053):0.48708534051068875,((((9:0.387582965037105,28:0.387582965037105):0.5523778352223341,130:0.9399608002594391):0.9394030264553821,(37:1.1988992547913186,(84:0.3701641506350812,18:0.3701641506350812):0.8287351041562374):0.6804645719235025):0.252346776551565,((22:1.3003831944322761,45:1.3003831944322761):0.09327780312387213,72:1.3936609975561483):0.7380496057102379):0.17148475258860785):1.3342086362011676):0.15297737675721645):0.08667247341923634):2.1019923364656767,((113:2.721459294561911,(103:2.612492276916042,131:2.612492276916042):0.10896701764586902):2.907326147780495,75:5.628785442342406):0.35026073635588517):0.11694897825929385,((57:4.136449524242037,119:4.136449524242037):0.6510524963248949,69:4.787502020566932):1.308493136390653):1.3640024286074475):0.029264662974254563,(((((40:0.5005144813282529,110:0.5005144813282529):2.2101011391216394,(58:0.5938192786768227,20:0.5938192786768227):2.1167963417730693):3.1367161445804745,(((54:0.389752189276517,43:0.389752189276517):1.1857688788531735,41:1.5755210681296905):3.2429211320391005,((74:1.6811449725912502,(90:0.5942758767495548,55:0.5942758767495548):1.0868690958416953):0.8365116604727094,91:2.5176566330639596):2.3007855671048314):1.0288895648615757):0.2960237064934388,((((17:2.2370506544281805,99:2.2370506544281805):2.038938201245587,(24:2.225209519483075,61:2.225209519483075):2.050779336190692):0.5864343887390389,133:4.862423244412806):1.0921513224725707,(((33:1.1481350408018156,23:1.1481350408018156):1.0141617651469184,(86:0.5721631470041156,34:0.5721631470041156):1.5901336589446182):2.532949357789252,(88:0.062301619626548704,120:0.062301619626548704):4.632944544111437):1.259328403147391):0.18878090463842856):0.8960294944729954,49:7.039384965996801):0.44987728254248616):1.8928949745737356,((6:3.4309638194678715,(106:1.085192782344296,16:1.085192782344296):2.3457710371235754):1.8245334385351928,83:5.255497258003064):4.126659965109958):7.41637613335444;
tree new_tree22 = ((((((((109:0.17975601396398877,104:0.17975601396398877):1.5401829853691384,(32:0.7640800935186344,79:0.7640800935186344):0.9558589058144927):2.030951173557458,((8:2.230649143723734,(11:1.6292203378874028,(89:1.563920114496082,15:1.563920114496082):0.06530022339132091):0.6014288058363311):1.390168008627,(((((60:0.8904990696018799,93:0.8904990696018799):0.4841637056544513,111:1.3746627752563312):1.190832061659575,(21:1.7286154039512858,(77:0.15253477483545533,122:0.15253477483545533):1.5760806291158305):0.8368794329646203):0.5758408520036435,(((84:2.2721838962762124,((9:0.8442188738900339,28:0.8442188738900339):0.6550724450420574,130:1.4992913189320913):0.7728925773441211):0.040827902093203416,(37:1.2763057261617956,18:1.2763057261617956):1.0367060722076202):0.3444478689109425,((107:0.9112514772591083,72:0.9112514772591083):1.150524420733634,((22:0.748816564394754,45:0.748816564394754):1.2925635351188178,62:2.041380099513572):0.0203957984791705):0.595683769287616):0.4838760216391913):0.059871255129484435,(((((14:0.9744088677934011,51:0.9744088677934011):0.16804617727852889,115:1.14245504507193):0.34090119467828073,(7:1.409441759567243,3:1.409441759567243):0.07391448018296765):0.6594267464173174,(114:1.8384144262052173,(59:1.5284115233530515,82:1.5284115233530515):0.3100029028521658):0.3043685599623107):0.1955326306636609,56:2.338315616831189):0.8628913272178451):0.4196102083016999):0.13007302053985104):2.362217735873686,((103:5.071623889343446,(113:4.1993800817691715,131:4.1993800817691715):0.8722438075742742):0.8158168440836882,75:5.887440733427134):0.22566717533713732):0.024579998190308316,((69:4.049216389023672,57:4.049216389023672):0.13475451416359085,119:4.183970903187263):1.9537170037673164):0.41783627319410677,((((97:3.4313545533337844,(((((65:1.5780463623122878,(96:0.637729076108413,(98:0.4442096607732459,25:0.4442096607732459):0.1935194153351671):0.9403172862038748):0.8444660453891251,2:2.422512407701413):0.8770795688519537,(67:1.411684830008082,(((50:0.16512881004720542,44:0.16512881004720542):0.8701597418922182,(((30:0.8829316033988973,36:0.8829316033988973):0.09106635146093645,35:0.9739979548598338):0.037719028362056206,39:1.01171698322189):0.023571568717533742):0.09202767606578921,(112:0.8544099871074362,38:0.8544099871074362):0.2729062408977767):0.28436860200286906):1.8879071465452846):0.0020674618954581447,(((19:1.5447607431423955,70:1.5447607431423955):0.8997756363009779,(((13:1.0975492301836194,1:1.0975492301836194):0.21993336256190488,(10:0.3776635510045081,85:0.3776635510045081):0.9398190417410162):0.7662177072253278,31:2.083700299970852):0.3608360794725214):0.5375416513641031,(125:2.2241205170565728,(53:1.4125752340626587,124:1.4125752340626587):0.811545282993914):0.7579575137509038):0.3195814076413481):0.0714242168072543,126:3.373083655256079):0.05827089807770536):1.1385522458595063,4:4.569906799193291):0.45605596188185427,((12:2.100129345767225,(102:0.21913178854773097,117:0.21913178854773097):1.880997557219494):0.6102898484686707,(26:2.2455264569947473,42:2.2455264569947473):0.46489273724114843):2.3155435668392492):0.02016875329201273,(((127:1.3778938544797548,116:1.3778938544797548):1.2066704201956595,(134:1.9213576278340907,((73:0.8727400850333067,129:0.8727400850333067):0.1952459576342247,121:1.0679860426675314):0.8533715851665593):0.6632066468413236):0.7049303185870568,(((((66:0.14278623186560907,118:0.14278623186560907):0.03238355504062218,71:0.17516978690623125):0.08103578525299909,123:0.25620557215923034):1.2443188509836123,(81:1.405784683938634,(105:0.8499036210640021,95:0.8499036210640021):0.555881062874632):0.09473973920420842):1.50913934010479,(((100:1.6635098512378819,48:1.6635098512378819):0.4452291427204953,(52:0.9505308663551691,(80:0.645088490579102,68:0.645088490579102):0.30544237577606714):1.1582081276032081):0.6971070704619233,(((((128:0.4555845519730839,(64:0.32450807287640576,29:0.32450807287640576):0.13107647909667813):0.7985622724759127,(46:0.737879329324372,5:0.737879329324372):0.5162674951246247):0.02835550607731352,(101:0.9787148682739052,132:0.9787148682739052):0.30378746225240494):0.8118757875201965,(((47:1.4819015244410054,(94:0.19678338444894766,92:0.19678338444894766):1.2851181399920577):0.02765865227685138,76:1.5095601767178568):0.43270850485026857,63:1.9422686815681254):0.15210943647838127):0.21265610129504697,(87:2.207571049378537,((27:0.14474365519780114,108:0.14474365519780114):1.1444224447996978,78:1.289166099997499):0.918404949381038):0.09946316996301663):0.4988118450787469):0.20381769882733192):0.27983083001483866):1.7566369211046866):1.5093926657815286):0.500452473457953,((((((33:0.5360162646634664,23:0.5360162646634664):2.0443157775024403,(86:0.6622094641931564,34:0.6622094641931564):1.9181225779727502):1.509967911461688,(88:0.056603718347125326,120:0.056603718347125326):4.033696235280469):1.1004505605024075,(((91:2.0647812060757382,(90:0.6519889693197024,55:0.6519889693197024):1.4127922367560357):0.02485558520242348,74:2.0896367912781617):2.1966380549289655,(((54:0.2121076650291611,43:0.2121076650291611):1.5863326853946946,41:1.7984403504238557):1.5676059883035924,(((17:2.6610865422864824,99:2.6610865422864824):0.06702142783961174,(24:0.9887456234490559,61:0.9887456234490559):1.7393623466770383):0.26746411000940196,133:2.995572080135496):0.37047425859195204):0.920228507479679):0.9044756679228749):0.10343426137142142,((40:1.0175286636876761,110:1.0175286636876761):0.1911280996140623,(58:0.2431361443518038,20:0.2431361443518038):0.9655206189499346):4.085528012199685):0.7981520788027643,49:6.092336854304188):0.9636397993024515):1.5845042122238047,((6:2.012223734827418,(106:1.2987405555146767,16:1.2987405555146767):0.7134831793127414):0.9479205242532891,83:2.960144259080707):5.680336606749737):8.2704827620695;
tree new_tree23 = (((((((119:3.477453271326084,57:3.477453271326084):0.08767114352489624,69:3.56512441485098):2.381748219268501,((((((60:0.7244277855969987,93:0.7244277855969987):0.704732900453193,111:1.4291606860501918):0.5802077063064006,(77:0.6900381415606249,(21:0.4481027930557939,122:0.4481027930557939):0.241935348504831):1.3193302507959674):2.583781301786505,(((22:1.796199919345006,45:1.796199919345006):0.49609155177081465,((107:1.027512902658331,72:1.027512902658331):0.1052130790383119,62:1.1327259816966428):1.1595654894191778):1.512628020589327,((84:2.1058173744468447,(37:0.6175003917344806,18:0.6175003917344806):1.4883169827123641):0.888454792443762,((9:1.705024048686053,28:1.705024048686053):0.4144370707982554,130:2.1194611194843085):0.8748110474062982):0.8106473248145409):0.7882302024379495):0.1447643301894015,(((59:2.3431276564415335,(((51:1.070639168267618,14:1.070639168267618):0.34586693327979234,115:1.4165061015474103):0.6012492138209289,(7:1.6182314907553126,3:1.6182314907553126):0.3995238246130266):0.32537234107319435):0.2180869718920344,(114:2.1295616045440147,82:2.1295616045440147):0.4316530237895533):0.4400550772705225,(8:1.4858247207629804,(15:0.891765185168893,(11:0.8893649846219981,89:0.8893649846219981):0.0024002005468949372):0.5940595355940874):1.51544498484111):1.7366443187284082):0.7656415941201509,(((32:0.869519631730144,79:0.869519631730144):0.9703440258166395,(109:0.09955765736319305,104:0.09955765736319305):1.7403060001835904):0.7715451557864808,56:2.6114088133332642):2.8921468051193853):0.4433170156668318):0.5596995327766505,((131:4.668003211647482,(103:4.281081838674213,113:4.281081838674213):0.38692137297326923):0.32773429311369995,75:4.995737504761182):1.5108346621349495):0.5406498150145538,((((26:0.6656530840354208,42:0.6656530840354208):2.8828217160797447,((102:1.307174492685986,117:1.307174492685986):1.0990103967207823,12:2.4061848894067683):1.142289910708397):2.839747148383959,(4:5.023560501865356,(97:4.515411069288253,(2:4.285194163330787,(((65:2.5819887197420397,(96:1.529335536271426,(98:0.17776549952960646,25:0.17776549952960646):1.3515700367418195):1.0526531834706137):1.2255497197209966,(125:2.5984581168552427,(53:1.2133554268707627,124:1.2133554268707627):1.38510268998448):1.2090803226077935):0.21689785132690842,(((((13:1.6366642069962838,((10:0.8555290005982517,85:0.8555290005982517):0.59366583891836,1:1.4491948395166117):0.18746936747967213):0.14466247322598336,31:1.7813266802222671):0.4932545127164254,(19:1.0910185797854317,70:1.0910185797854317):1.1835626131532608):0.351408620707625,126:2.6259898136463176):0.27011693100016343,(67:2.121412995056519,(((50:0.4931789249663543,44:0.4931789249663543):1.166057734857838,((30:0.35847283036773425,35:0.35847283036773425):1.2891672589462535,(36:1.2413334873984694,39:1.2413334873984694):0.4063066019155184):0.011596570510204574):0.20981559341112477,(112:0.2040631561919415,38:0.2040631561919415):1.6649890970433756):0.2523607418212017):0.7746937495899622):1.1283295461434637):0.26075787254084215):0.2302169059574659):0.5081494325771034):1.364661446633768):0.192446177458943,(((127:1.6485537939955839,116:1.6485537939955839):0.3449529621427716,(134:1.6636062335672366,((73:1.118862495248762,121:1.118862495248762):0.039834127993239044,129:1.158696623242001):0.5049096103252355):0.3299005225711189):2.0861595880988206,(((((128:1.3752924303355762,(64:0.7714950385358816,29:0.7714950385358816):0.6037973917996946):1.1296057352428155,((76:0.9658454070587836,(94:0.294647706465908,92:0.294647706465908):0.6711977005928756):1.0793466554313424,47:2.045192062490126):0.45970610308826565):0.046954923274058036,((101:1.547301661186946,(46:0.463207804600063,5:0.463207804600063):1.084093856586883):0.6228721897431517,(63:2.1453601593719687,132:2.1453601593719687):0.02481369155812896):0.38167923792235214):0.3348442623959791,(87:1.9735607859874504,((27:0.5857012073091219,108:0.5857012073091219):0.8019394890928697,78:1.3876406964019916):0.5859200895854588):0.9131365652609784):0.8122502006657824,(((105:0.399690739932228,81:0.399690739932228):2.36983372363913,(95:1.9504314968981786,((66:0.558240954448411,(118:0.2663715142204944,123:0.2663715142204944):0.29186944022791667):1.2341086954847857,71:1.7923496499331968):0.15808184696498184):0.8190929666731792):0.5924628047872176,(((48:1.1905629684830392,(80:0.923099871966451,68:0.923099871966451):0.2674630965165882):0.6660690791892712,52:1.8566320476723104):0.3041333505501904,100:2.160765398222501):1.2012218701360746):0.3369602835556358):0.3807187923229649):2.501001781720891):0.46655385595261833):0.7819406888178833,((((((33:0.7787039058466076,23:0.7787039058466076):2.5462865423469574,(86:1.0821803167227253,34:1.0821803167227253):2.24281013147084):1.1411171076416973,(88:0.7070403893392205,120:0.7070403893392205):3.759067166496042):1.6140104990880237,(((17:2.880062300525616,99:2.880062300525616):0.12120362260946305,(24:1.3484952559918866,61:1.3484952559918866):1.6527706671431925):0.6008808382340591,133:3.6021467613691383):2.477971293554148):0.40783471249960623,(((55:1.7462620205199164,(90:1.066554884346604,91:1.066554884346604):0.6797071361733125):0.6713534050237191,74:2.4176154255436355):2.615246875822537,(((40:0.6810413322170222,110:0.6810413322170222):0.6246104919456131,(58:0.48480718448521065,20:0.48480718448521065):0.8208446396774247):3.7025944522864043,((54:0.27199759701793713,43:0.27199759701793713):2.0468952771693902,41:2.3188928741873274):2.689353402261712):0.024616024917133217):1.4550904660567197):0.9958283864511097,49:7.483781153874002):0.34538151685456686):2.328353813733636,((6:2.772200521535114,(106:1.3233366135030813,16:1.3233366135030813):1.4488639080320327):1.2930098798991536,83:4.065210401434268):6.092306083027937):5.69015000800227;
tree new_tree24 = (((((((8:2.601497938995582,(15:1.741866338312153,(89:1.6472638708976988,11:1.6472638708976988):0.09460246741445433):0.8596316006834288):1.0884884755301751,((((56:1.3650135423311875,(32:1.0578607451616213,79:1.0578607451616213):0.3071527971695662):0.35506668428551325,(109:0.48653032414823466,104:0.48653032414823466):1.2335499024684662):1.8411323797586712,(((59:0.8321372702247872,114:0.8321372702247872):0.8495860199818467,((7:1.405623460324671,((3:0.7818379645246788,115:0.7818379645246788):0.08103210743199762,(51:0.5667406312601955,14:0.5667406312601955):0.29612944069648095):0.5427533883679945):0.223899154614271,82:1.629522614938942):0.05220067526769201):1.1301768120784563,(((60:0.6676978432736229,93:0.6676978432736229):0.20742448018414472,111:0.8751223234577676):0.8617371587203471,(21:1.574690771205637,(77:1.1050037633190968,122:1.1050037633190968):0.4696870078865403):0.16216871097247765):1.0750406201069755):0.7493125040902817):0.05833439523382067,(((((18:0.33635677430485006,84:0.33635677430485006):1.3033273845735909,37:1.639684158878441):0.5061303771831018,((9:0.42534387130776097,28:0.42534387130776097):0.19891615229619453,130:0.6242600236039555):1.5215545124575873):0.28805482491066137,(22:1.450508057304544,(72:1.4336837325123517,62:1.4336837325123517):0.016824324792192202):0.9833613036676603):0.19737112205628238,(45:1.7860393829940302,107:1.7860393829940302):0.8452011000344564):0.9883065185807061):0.07043941291656441):0.7919266589176832,((103:3.31395242167797,(131:3.040583243325957,113:3.040583243325957):0.2733691783520129):0.2582555807192328,75:3.5722080023972027):0.9097050710462375):0.4903877322346668,((57:2.672358985141405,69:2.672358985141405):0.6360826227455072,119:3.308441607886912):1.663859197791195):0.20584070998028192,(((((26:1.1203780634019396,42:1.1203780634019396):0.6381026856884844,(12:0.886286064841423,(117:0.5602755860572164,102:0.5602755860572164):0.32601047878420664):0.8721946842490009):2.518577500091464,4:4.277058249181888):0.4993866798426101,(97:3.734845657243635,((125:2.431348550553991,(53:0.8996630078317122,124:0.8996630078317122):1.531685542722279):0.9014091022194988,((((((1:1.2116012732006138,(13:1.169027017967285,(10:1.09148426501948,85:1.09148426501948):0.077542752947805):0.042574255233328806):0.7842423310964721,31:1.995843604297086):0.7327785655806536,(19:0.9407947839984554,70:0.9407947839984554):1.7878273858792841):0.27904814744836814,(2:2.980826314060129,(65:2.85436824794612,(96:1.7100823946113157,(98:0.16999815212367997,25:0.16999815212367997):1.5400842424876358):1.1442858533348044):0.1264580661140089):0.02684400326597869):0.22201010715568437,((39:1.384987473847153,(((50:0.5924888773475919,44:0.5924888773475919):0.17797272821467247,35:0.7704616055622644):0.5981056266139813,(36:1.3084999560315087,30:1.3084999560315087):0.06006727614473695):0.016420241670907387):0.743135434531905,((112:0.3475265002876057,38:0.3475265002876057):1.3411433360458322,67:1.6886698363334378):0.43945307204562023):1.101557516102734):0.03512788726720961,126:3.2648083117490017):0.06794934102448824):0.40208800447014514):1.0415992717808629):0.15766445258243866,(((127:1.8030862938158707,116:1.8030862938158707):0.4788594760300593,(134:2.1389014706425566,((121:1.2139964265169938,129:1.2139964265169938):0.3175020578241965,73:1.5314984843411903):0.6074029863013664):0.14304429920337336):0.9263135324486402,((((87:1.9971431884068929,(((48:0.8924819558381548,(80:0.7116246888183535,68:0.7116246888183535):0.18085726701980132):0.04213885158337338,52:0.9346208074215282):0.36282896986033186,100:1.29744977728186):0.6996934111250328):0.7898995429012297,(((27:0.4557625691101077,108:0.4557625691101077):0.6897144352525602,78:1.1454770043626679):1.3750060180997583,(128:1.7279930476988854,(64:0.9788688960768194,29:0.9788688960768194):0.749124151622066):0.7924899747635408):0.26655970884569635):0.1293616926775747,((66:1.1636601789931764,(118:1.061713037095007,123:1.061713037095007):0.10194714189816945):0.8863306671160536,((71:0.8766456904775702,95:0.8766456904775702):0.9317948343395291,(105:0.6013569400257653,81:0.6013569400257653):1.207083584791334):0.2415503212921306):0.8664135778764672):0.07293456106561536,((((76:1.1941648197816137,(94:0.39644226406756217,92:0.39644226406756217):0.7977225557140515):0.14983071405814097,47:1.3439955338397547):0.21410656003455353,132:1.5581020938743082):0.687521388224682,(101:1.9827034027262636,(63:1.7266615052064214,(46:1.406428525823062,5:1.406428525823062):0.3202329793833594):0.2560418975198422):0.26292007937272666):0.7437155029523224):0.21892031724325767):1.7258500793123663):0.2440321340514524):0.9557361663942316,(((((54:0.4909380803379697,43:0.4909380803379697):1.4854190578152937,41:1.9763571381532634):2.152547234101343,((55:1.3398848193222237,(90:0.47951417077222674,91:0.47951417077222674):0.8603706485499969):0.4838617389644695,74:1.8237465582866932):2.305157813967913):0.36557015619957856,(((((17:2.0063860365901376,99:2.0063860365901376):0.4781063463048598,(24:0.5909582224327337,61:0.5909582224327337):1.8935341604622637):0.6230398093477607,133:3.107532192242758):1.1390151626232474,(((33:0.5665915525671157,23:0.5665915525671157):1.6358677548950349,(86:1.1578433486504096,34:1.1578433486504096):1.044615958811741):1.2922420828667676,(88:0.5311496114303826,120:0.5311496114303826):2.9635517788985357):0.7518459645370874):0.24714246078172675,((40:0.25471094714524944,110:0.25471094714524944):1.108643918260467,(58:0.4481412722715722,20:0.4481412722715722):0.9152135931341444):3.1303349502420157):7.847128064524256E-4):1.2208652252328198,49:5.7153397536870045):0.4185379283656161):1.69052025046365,((6:1.4134092965787535,(106:0.8519648484650669,16:0.8519648484650669):0.5614444481136865):0.41178395425468817,83:1.8251932508334416):5.999204681682829):4.75407551613219;
tree new_tree25 = ((((((((((58:0.26728199968452604,20:0.26728199968452604):0.9824865869089155,110:1.2497685865934416):0.5133854594641181,40:1.7631540460575597):4.20831665978366,(((33:2.2629347569588294,23:2.2629347569588294):1.161489841880314,(86:1.8009730414026106,34:1.8009730414026106):1.6234515574365327):1.7912491863914979,(88:0.4744589605213514,120:0.4744589605213514):4.74121482470929):0.7557969206105781):0.07803587974129211,((((17:2.1279864013111967,99:2.1279864013111967):0.6419290178263624,(24:1.076100608671397,61:1.076100608671397):1.6938148104661621):1.1000208361240018,133:3.869936255261561):1.4557109189652384,((54:0.09114126059043959,43:0.09114126059043959):3.182345173324335,41:3.2734864339147745):2.052160740312025):0.7238594113557122):0.20514361286467064,((55:1.5223051045787654,(90:0.9210424308174899,91:0.9210424308174899):0.6012626737612755):0.899806365921143,74:2.4221114704999085):3.8325387279472736):1.3914650495653884,49:7.6461152480125705):0.11850559118252946,((((131:4.38019391387222,(113:4.014659842936714,103:4.014659842936714):0.3655340709355057):1.1693005403042998,75:5.54949445417652):0.7010621448749959,((((21:2.323933113772936,((60:1.0009540839149766,93:1.0009540839149766):0.1375256333388588,111:1.1384797172538355):1.1854533965191008):0.09098238928710911,(77:1.6113922669033505,122:1.6113922669033505):0.8035232361566949):0.8328030056528952,(109:1.2109387429833047,104:1.2109387429833047):2.036779765729636):2.007212154592971,((56:3.4850702459649083,(32:1.8529182007065919,79:1.8529182007065919):1.6321520452583165):1.7113337423050465,((((62:1.80973430449923,72:1.80973430449923):2.01539855498648,(((18:0.4608362246362694,37:0.4608362246362694):2.11193133734239,84:2.572767561978659):0.5216432860477118,((9:0.5160114116025608,28:0.5160114116025608):0.30191286535706674,130:0.8179242769596275):2.2764865710667435):0.7307220114593393):0.020437136033755188,((45:2.460826080519587,22:2.460826080519587):1.2843972796570169,107:3.745223360176604):0.10034663534286148):0.37830517318201107,((82:3.2830153351928897,((7:1.9833222435497957,((51:1.028804369229464,14:1.028804369229464):0.5609041541289905,(3:1.4600860070959083,115:1.4600860070959083):0.12962251626254617):0.3936137201913412):1.1168038868517542,(59:2.9265998779427935,114:2.9265998779427935):0.1735262524587564):0.18288920479133974):0.2879779961878799,((15:2.3968400228091813,89:2.3968400228091813):0.3040709553135583,(8:1.1709799535085987,11:1.1709799535085987):1.5299310246141409):0.87008235325803):0.6528818373207068):0.9725288195684785):0.058526675035956544):0.9956259357456041):0.018989420658716227,(57:2.9276605239025297,(69:2.86957966286466,119:2.86957966286466):0.0580808610378698):3.341885495807702):1.4950748194848682):0.1081143860108158,(((4:6.0235570368170315,((126:4.264084994124838,((65:2.3316528904084604,(96:1.8882418774474798,(98:0.25565062651346904,25:0.25565062651346904):1.6325912509340108):0.4434110129609805):0.7317494854888729,(124:1.8880073207933914,(53:1.8355633812600813,125:1.8355633812600813):0.05244393953331006):1.1753950551039418):1.2006826182275048):1.340357923822391,(97:5.219500054441701,((2:3.7217694775776184,(31:3.706496804346374,((19:0.7020767037452248,70:0.7020767037452248):1.5419350686473483,(13:1.7543443919101662,((85:0.9072177890943867,10:0.9072177890943867):0.7260215804105834,1:1.63323936950497):0.12110502240519616):0.48966738048240677):1.462485031953801):0.015272673231244482):0.8425207999355004,(39:2.6152969508415307,((((35:0.3484201204256167,30:0.3484201204256167):1.013891590920621,36:1.3623117113462377):0.43158155068450244,(50:0.3450853348763253,44:0.3450853348763253):1.448807927154415):0.21292383527160275,(112:1.2006751490475094,(67:1.0334604468482596,38:1.0334604468482596):0.16721470219924983):0.8061419482548335):0.6084798535391878):1.9489933266715882):0.6552097769285821):0.3849428635055281):0.41911411886980243):0.21875777341680003,((26:1.5168609081209241,42:1.5168609081209241):2.3283200488668,(12:2.287809734947651,(117:0.5365989530757111,102:0.5365989530757111):1.7512107818719398):1.5573712220400733):2.3971338532461073):0.3193372730541313,(((((((46:0.7520792965619374,5:0.7520792965619374):0.43339725781690475,101:1.1854765543788421):0.3838479786393387,63:1.5693245330181809):0.783356398788803,132:2.352680931806984):1.4712591616054835,((76:2.4869764652344313,(94:0.6956111184136646,92:0.6956111184136646):1.7913653468207666):1.1066854628677434,47:3.5936619281021747):0.23027816531029277):0.3775588569473962,(((87:2.8083268677273185,(((80:1.7705428882246097,68:1.7705428882246097):0.21893214728805988,(52:1.6894739888326449,48:1.6894739888326449):0.3000010466800247):0.09141345361492337,100:2.080888489127593):0.7274383785997256):0.9340440935131502,((105:1.442867762042909,81:1.442867762042909):1.141605337483957,((123:0.13046140026731287,66:0.13046140026731287):2.302268490412049,(71:0.8283266528295301,(118:0.20260920028238744,95:0.20260920028238744):0.6257174525471427):1.6044032378498319):0.15174320884750392):1.1578978617136029):0.0021379553118481276,((128:3.166902268367912,(64:0.41400683827679163,29:0.41400683827679163):2.7528954300911206):0.5341525591327789,((27:0.7223943348689764,108:0.7223943348689764):0.5924773706085417,78:1.314871705477518):2.386183122023173):0.04345408905162573):0.45699003380754677):0.37041451469443043,((134:1.637757134329727,((129:0.8476140192250416,73:0.8476140192250416):0.47824408278815134,121:1.325858102013193):0.31189903231653404):2.9051741580870316,(127:2.673140023529395,116:2.673140023529395):1.8697912688873637):0.02898217263753544):1.9897386182336687):1.311083141917953):2.508918017242613,((6:2.1018561712720887,(106:0.7306372257703618,16:0.7306372257703618):1.371218945501727):1.702618181556116,83:3.804474352828205):6.577178889620324):7.55034690789941;
tree new_tree26 = ((((((4:3.6661291169998433,((((((38:1.0137044664874837,112:1.0137044664874837):0.03603972512007303,67:1.0497441916075567):0.35704592277979685,39:1.4067901143873536):0.1457554801485017,(36:1.4389050121270535,(30:1.0900931834341556,((50:0.09006073164151993,44:0.09006073164151993):0.9128392479717763,35:1.0028999796132962):0.08719320382085938):0.34881182869289784):0.11364058240880182):1.4540389364546382,97:3.0065845309904935):0.39466655722975297,(((((31:1.9405401811507963,((1:1.5935291164896201,13:1.5935291164896201):0.010106473252974757,(85:0.281617169188866,10:0.281617169188866):1.3220184205537289):0.3369045914082014):0.7103427784541332,(19:1.2437125873220147,70:1.2437125873220147):1.4071703722829147):0.28351764222431,2:2.9344006018292395):0.18053349413950537,(126:3.0235207933596344,(65:2.913252605453001,(96:2.1952389605711677,(98:0.44382720016334076,25:0.44382720016334076):1.751411760407827):0.7180136448818333):0.1102681879066334):0.0914133026091104):0.17389568624024898,(124:1.7904640005494172,(125:1.3056932672591637,53:1.3056932672591637):0.48477073329025355):1.4983657816595766):0.11242130601125266):0.2648780287795969):0.27420010110723725,((26:1.3112502179421541,42:1.3112502179421541):1.3424179992505623,(12:1.7201243262336923,(117:0.8271323703118935,102:0.8271323703118935):0.8929919559217988):0.9335438909590241):1.2866610009143642):1.4936211939161779,((((((105:0.6960697425935364,((81:0.2153854648297302,66:0.2153854648297302):0.2006028477932824,123:0.4159883126230126):0.28008142997052377):1.0788490718251067,(71:0.5644904163670257,(118:0.3740935700151624,95:0.3740935700151624):0.19039684635186327):1.2104283980516173):0.7575513177688127,(((101:0.8478685271093576,63:0.8478685271093576):1.1056535417270363,(46:1.1507438243765318,5:1.1507438243765318):0.8027782444598621):0.10258194023609235,((76:1.4876704907881366,(94:0.28223803642724166,92:0.28223803642724166):1.205432454360895):0.4975575734810831,47:1.9852280642692197):0.07087594480326653):0.4763661231149694):0.0068713039236070195,(132:2.3445768506888656,(128:1.3237190506626177,(64:0.570453227727238,29:0.570453227727238):0.7532658229353797):1.0208578000262478):0.1947645854221971):0.2876929872315901,(((27:0.21322749682925077,108:0.21322749682925077):1.6801352181200884,78:1.893362714949339):0.9069507546742845,(87:2.7088016135004676,(((52:0.8940251892934289,48:0.8940251892934289):0.685977133649123,100:1.580002322942552):0.31617683418617926,(80:1.3039711761692467,68:1.3039711761692467):0.5922079809594845):0.8126224563717364):0.09151185612315604):0.02672095371902916):0.724620452283848,((134:1.680960282062615,((73:0.8617349666544092,121:0.8617349666544092):0.28778106782554813,129:1.1495160344799573):0.5314442475826577):0.301868700031648,(127:1.7878604030047447,116:1.7878604030047447):0.19496857908951837):1.5688258935322377):1.8822955363967577):0.6983544158830917,(((((17:0.909348189125587,99:0.909348189125587):1.199999918671349,(24:0.9256611767249585,61:0.9256611767249585):1.1836869310719775):1.3849106766338872,133:3.4942587844308233):1.2678578513865992,((((88:0.2328372514836695,120:0.2328372514836695):3.2076416062048354,((33:1.1357031132691453,23:1.1357031132691453):1.4181945861798824,(86:0.5406102044426933,34:0.5406102044426933):2.0132874950063346):0.8865811582394771):1.1083018181990196,(((58:0.29187133864017273,20:0.29187133864017273):0.6183853429643629,110:0.9102566816045357):0.43141890298784547,40:1.3416755845923811):3.2071050912951433):0.18644839242238476,(((91:1.5258508646918978,(90:0.7938577540224362,55:0.7938577540224362):0.7319931106694616):0.07742393850270446,74:1.6032748031946022):2.5108832187123253,((54:0.45045394826087326,43:0.45045394826087326):2.2719488438955766,41:2.72240279215645):1.3917552297504776):0.6210710464029816):0.02688756750751331):0.6950851873477166,49:5.457201823165139):0.675103004741211):0.058928889551534525,(((119:2.985771327833304,(57:2.767625891528663,69:2.767625891528663):0.21814543630464067):1.7568522127468778,((((8:1.9590854206585646,((11:1.7292510016460458,15:1.7292510016460458):0.08956343805055411,89:1.8188144396966):0.14027098096196466):1.5880248984671146,(56:3.446730633702149,(32:1.9409397129365764,79:1.9409397129365764):1.5057909207655726):0.10037968542353015):0.0738795234996803,(107:3.161819429411293,((45:1.7991017478567084,22:1.7991017478567084):0.8358389912693887,(72:2.2085016330136877,(((84:1.2989833053653534,((9:0.6864516513277266,28:0.6864516513277266):0.4784014964091874,130:1.164853147736914):0.1341301576284395):0.2838041570075067,(37:1.3371171860466224,18:1.3371171860466224):0.24567027632623772):0.5804191517714163,62:2.1632066141442765):0.04529501886941123):0.4264391061124093):0.5268786902851961):0.4591704132140664):0.2944396688996953,(((21:1.49342918519688,(77:1.3749218050710945,(((60:0.7718904270555469,93:0.7718904270555469):0.21722777784894376,111:0.9891182049044906):0.1727286965893804,122:1.161846901493871):0.21307490357722347):0.11850738012578543):0.8947340333351717,(109:1.3256719234244794,104:1.3256719234244794):1.0624912951075722):0.5347494263950341,(82:2.3654094049860626,((((3:0.9241575101248497,7:0.9241575101248497):0.7615420346101694,115:1.6856995447350192):0.20449588868574375,(51:0.9323094331553872,14:0.9323094331553872):0.9578860002653757):0.13901354641541297,(59:1.6845369805189612,114:1.6845369805189612):0.3446719993172147):0.3362004251498867):0.5575032399410231):0.9925168665979691):0.8271940290551267):0.1486253583056767,((131:2.846410072687398,(113:2.6669690041773086,103:2.6669690041773086):0.17944106851008934):0.9873393770927468,75:3.8337494497801448):1.0574994491057135):1.2999848185720264):1.9261057954777607,((6:1.8532929228103814,(106:0.8245475874575247,16:0.8245475874575247):1.0287453353528568):0.9153185481180184,83:2.7686114709283998):5.348728042007245):8.22475230695451;
tree new_tree27 = (((((((26:2.2190550730867122,42:2.2190550730867122):1.1680980216007155,(12:2.4785540974642437,(117:1.1640798249154665,102:1.1640798249154665):1.3144742725487772):0.908598997223184):2.0977231664117144,((((((((50:0.4574743694735213,44:0.4574743694735213):0.7684163473541912,((112:0.8112047786862324,67:0.8112047786862324):0.11440869884083127,38:0.9256134775270637):0.30027723930064876):0.007572734778078072,(39:1.080527787661108,35:1.080527787661108):0.1529356639446826):0.35852155415770404,36:1.5919850057634946):0.053886567733285595,30:1.6458715734967801):0.9245970873096343,97:2.5704686608064145):1.2634524684625261,(((2:2.661343218236345,126:2.661343218236345):0.45829002141392117,(65:2.6537708246671463,(96:1.6874583179202698,(98:1.4091234250219369,25:1.4091234250219369):0.2783348928983329):0.9663125067468765):0.46586241498311987):0.47719999951245473,(((31:1.9813463168615948,((13:1.5565049546403067,1:1.5565049546403067):0.19034449257459585,(85:1.3247683388214377,10:1.3247683388214377):0.4220811083934648):0.23449686964669225):0.587285144896893,(19:1.5576263699219377,70:1.5576263699219377):1.01100509183655):0.8492532831248316,((124:1.8029854066202757,53:1.8029854066202757):0.2586042096113368,125:2.0615896162316125):1.3562951286517069):0.17894849427940152):0.23708789010621967):1.1318616321669737,4:4.965782761435914):0.5190934996632279):1.1245747304934328,((127:1.717319961876185,116:1.717319961876185):2.5614895634254067,((((((80:1.1366212669448916,68:1.1366212669448916):0.7093759317125479,(48:1.0411202220462659,52:1.0411202220462659):0.8048769766111736):0.7988136574423184,100:2.644810856099758):0.6052323337359415,((((47:2.3292091705642757,76:2.3292091705642757):0.36056388760865454,(94:0.8990078858653066,92:0.8990078858653066):1.7907651723076237):0.10570072228892746,((46:1.4636766718459493,5:1.4636766718459493):1.1928949487147824,(((128:1.2067437675816965,(64:0.7748724619806573,29:0.7748724619806573):0.43187130560103926):1.3243536296375986,(63:1.1255321231959041,101:1.1255321231959041):1.405565274023391):0.08388992298221565,132:2.614987320201511):0.041584300359220894):0.13890215990112598):0.3809824131883288,(((27:0.6212066626963803,108:0.6212066626963803):2.023870737413653,78:2.6450774001100332):0.4742502982782124,87:3.1193276983882456):0.05712849526194086):0.0735869961855129):0.21815377499336241,((((71:1.4838892915986024,118:1.4838892915986024):0.4169232532973819,95:1.9008125448959843):0.5663813140610114,((81:0.4253972132282443,123:0.4253972132282443):1.0540559781335612,66:1.4794531913618054):0.9877406675951903):0.3439713921816465,105:2.8111652511386422):0.6570317136904196):0.0473119912947344,(134:2.1382015579865494,((129:0.8256912329823046,73:0.8256912329823046):0.17362027327880314,121:0.9993115062611078):1.1388900517254417):1.3773073981372468):0.7633005691777952):2.3306414662909836):0.6810076834232417,((((57:4.554346466687494,119:4.554346466687494):0.01956287080160113,69:4.573909337489095):1.2110452640140057,((131:3.666984487319274,(113:3.254877983983912,103:3.254877983983912):0.4121065033353619):1.1765195704275557,75:4.84350405774683):0.9414505437562708):0.06117153098678774,(((((45:1.1703081585511057,22:1.1703081585511057):1.4063575075190642,((62:2.39898215537376,(((37:0.34542726127165324,18:0.34542726127165324):1.3943796170561065,84:1.7398068783277598):0.2771053594681907,((9:1.0303867709040988,28:1.0303867709040988):0.20953937753038376,130:1.2399261484344826):0.776986089361468):0.3820699175778093):0.16849086950055403,(107:0.8631846763396164,72:0.8631846763396164):1.7042883485346976):0.009192641195856055):0.680216163689737,((((93:0.9815947918576732,60:0.9815947918576732):0.337797696676133,111:1.3193924885338062):0.12326172429930393,(21:1.1550848681852939,(77:0.9904221882147335,122:0.9904221882147335):0.1646626799705604):0.28756934464781625):1.1325936622564978,(109:2.4940799434040715,104:2.4940799434040715):0.08116793168553649):0.681633954670299):1.5393206288391994,((8:2.558425388032536,((15:0.5700971473303883,11:0.5700971473303883):1.3729003193170075,89:1.9429974666473957):0.6154279213851404):1.0068250008886195,(32:2.813821878298575,79:2.813821878298575):0.7514285106225804):1.2309520696779508):0.13096629541961136,(56:4.923282755805791,(((82:0.47311539471064973,114:0.47311539471064973):1.9537952164915684,((3:1.5878115744248433,(115:0.9065342918597605,7:0.9065342918597605):0.6812772825650828):0.5609921507823847,(51:0.37576676771317824,14:0.37576676771317824):1.7730369574940499):0.27810688599499):1.317339159972204,59:3.744249771174422):1.1790329846313687):0.0038859982129269):0.9189573784711706):1.4443325425259284):0.532827386570669,(((((40:0.4038174698070922,110:0.4038174698070922):0.814302703340859,(58:0.07513650018129413,20:0.07513650018129413):1.1429836729666571):5.116247689084859,(((((90:0.23214133711350396,91:0.23214133711350396):1.1676773979045927,55:1.3998187350180966):0.9884783138975666,74:2.388297048915663):3.0892632520970036,((54:0.02071403935065368,43:0.02071403935065368):3.9706119660907877,41:3.9913260054414414):1.4862342955712253):0.7731398111159056,((88:0.5676057480043142,120:0.5676057480043142):4.301975497885772,((33:1.8773031089912673,23:1.8773031089912673):0.9874278877773086,(86:0.4840836019459107,34:0.4840836019459107):2.380647394822665):2.0048502491215103):1.3811188662384861):0.08366775010423755):0.19662301133633164,(((17:1.8454090713821152,99:1.8454090713821152):1.2840124407218327,(24:0.9368061829843743,61:0.9368061829843743):2.1926153291195734):1.4009907738006082,133:4.530412285904556):2.0005785876645854):0.708881863936778,49:7.2398727375059195):0.5834133240805661):2.5895454447400406,((6:2.8373997083940066,(106:1.3093756405818544,16:1.3093756405818544):1.5280240678121522):3.074837486314268,83:5.912237194708275):4.500594311618252):6.96801315639403;
tree new_tree28 = ((((((((((90:0.7380097912434499,55:0.7380097912434499):0.9707585817387362,74:1.708768372982186):1.9619216386710576,91:3.6706900116532437):2.1439507296193114,((54:0.39114454696996115,43:0.39114454696996115):3.140113425100371,41:3.531257972070332):2.2833827692022233):1.0047370915818936,(((40:1.5084338481103752,110:1.5084338481103752):0.8838330334483364,(58:0.2030159474317951,20:0.2030159474317951):2.1892509341269166):4.419820035913674,((88:0.1394993857755533,120:0.1394993857755533):3.849808519327024,((33:1.3883526835298907,23:1.3883526835298907):1.1477986867997756,(86:1.159325791651363,34:1.159325791651363):1.3768255786783032):1.4531565347729107):2.822779012369809):0.007290915382062835):0.16713936667021745,(((17:2.027570921903208,99:2.027570921903208):1.6398135428915284,(24:1.2278810932430495,61:1.2278810932430495):2.4395033715516865):2.778811599101169,133:6.446196063895905):0.5403211356287612):0.48062138633707896,49:7.467138585861745):0.5034233508888466,((((26:2.5624087974340193,42:2.5624087974340193):0.9127755633498507,(12:1.9936385218504935,(117:1.0009189376340104,102:1.0009189376340104):0.9927195842164831):1.4815458389333764):3.0109499341275647,(((((39:2.331435502269781,(35:0.15485344318067903,30:0.15485344318067903):2.176582059089102):0.66433802903564,(36:2.9735125686635695,(((112:1.0929023608628754,38:1.0929023608628754):0.041307092872590934,67:1.1342094537354663):0.8205790155515591,(50:0.254058288463586,44:0.254058288463586):1.7007301808234394):1.018724099376544):0.02226096264185129):1.2584676622700766,97:4.254241193575497):0.7669564011118233,(((((31:2.114055788994655,2:2.114055788994655):0.28305799717147684,((1:0.9436527626764049,(85:0.4539183059517943,10:0.4539183059517943):0.4897344567246106):0.9718686562038048,13:1.9155214188802097):0.48159236728592214):0.7105073081487019,(19:1.4221072045559726,70:1.4221072045559726):1.685513889758861):0.527572891143004,((65:2.462344082168143,(96:1.54558524744307,(98:1.0555650789105049,25:1.0555650789105049):0.49002016853256514):0.9167588347250728):0.8196079898940067,126:3.2819520720621496):0.3532419133956881):0.26945881414496187,((125:2.0180744004956335,53:2.0180744004956335):0.38279379201494823,124:2.4008681925105817):1.5037846070922178):1.116544795084521):0.820320821707945,4:5.841518416395266):0.6446158785161691):0.23318343751329174,((134:3.561659709932453,((129:1.4435579071819258,73:1.4435579071819258):1.4800400794414692,121:2.923597986623395):0.638061723309058):1.117249906346637,(((((128:1.3357299106389233,(64:1.302131568667412,29:1.302131568667412):0.03359834197151135):1.8454408295639324,(((46:2.289971755209535,5:2.289971755209535):0.6521525930775862,((((((118:0.15485875043327568,81:0.15485875043327568):0.19480396661185106,123:0.34966271704512675):0.07121475253508264,66:0.4208774695802094):0.8629531421549788,71:1.283830611735188):0.37255602477490224,95:1.6563866365100903):0.39723376719742776,105:2.053620403707518):0.888503944579603):0.08692136972723885,((((94:0.5893282690094916,92:0.5893282690094916):1.5734837215275461,76:2.1628119905370378):0.3456347501336716,47:2.5084467406707094):0.16942641124982094,(132:1.9666123437766816,(63:1.513301007880976,101:1.513301007880976):0.4533113358957055):0.7112608081438487):0.35117256609382963):0.15212502218849577):0.8319335012010938,(((((80:0.7901690523973287,68:0.7901690523973287):0.6409064977916473,100:1.431075550188976):0.8286808014560139,52:2.25975635164499):0.3100822253155884,48:2.5698385769605783):0.9628371320200668,87:3.532675708980645):0.4804285324233044):0.07001395832168811,((27:0.32714767524985344,108:0.32714767524985344):2.888517753431136,78:3.2156654286809894):0.8674527710446482):0.4429550560117681,(127:1.7788663782625451,116:1.7788663782625451):2.7472068774748606):0.15283636054168426):2.0404081161456364):1.2512442043258654):0.04467374170836891,((((8:2.977267379989656,((89:0.9669627157406712,15:0.9669627157406712):1.5834092785019518,11:2.550371994242623):0.426895385747033):1.2187813401208034,(32:1.6544896886352658,79:1.6544896886352658):2.5415590314751935):1.294107122633724,((((45:1.6863855386960664,22:1.6863855386960664):2.8704213646868424,(107:2.454471418404461,(62:2.3075263266374186,(72:2.0416323014614943,(((18:0.34644015163754827,84:0.34644015163754827):0.3160230681621332,37:0.6624632197996815):1.082825822342277,((9:0.628219432199621,28:0.628219432199621):0.6304813629020428,130:1.2587007951016638):0.4865882470402949):0.29634325931953565):0.2658940251759243):0.1469450917670425):2.1023354849784477):0.48413768060809304,(((82:3.1485140406276098,(114:2.0316799392539098,59:2.0316799392539098):1.1168341013737):0.124371061613473,((51:1.7687387889093644,14:1.7687387889093644):0.35166357110364244,(3:1.8742303848266857,(115:1.6502452462248358,7:1.6502452462248358):0.22398513860184988):0.24617197518632117):1.152482742228076):1.1541351440350933,56:4.427020246276176):0.6139243377148258):0.11080578074143688,((21:1.5743810543846415,(((93:1.1118584854111075,60:1.1118584854111075):0.2818839752130484,111:1.393742460624156):0.17194597677033774,(77:1.174450861517781,122:1.174450861517781):0.3912375758767126):0.008692616990147783):0.12813603015269837,(109:0.4541497682969558,104:0.4541497682969558):1.248367316240384):3.4492332801950987):0.3384054780117447):2.13190541887782,(((103:4.347072572599919,(131:4.077949643782442,113:4.077949643782442):0.26912292881747746):0.3886867489618142,75:4.7357593215617335):2.8435740649365533,((119:3.206396144516711,69:3.206396144516711):2.515740127562234,57:5.722136272078945):1.8571971144193418):0.042727875123716785):0.3931744168369571):3.023242054610014,((6:1.2597658568560437,(106:0.9340172143729899,16:0.9340172143729899):0.3257486424830538):2.380536029321763,83:3.6403018861778067):7.398175846891168):10.5479753161379;
tree new_tree29 = (((((((((17:3.5314280043522865,99:3.5314280043522865):0.5206448389845955,(24:1.1202778141434282,61:1.1202778141434282):2.931795029193454):1.7499151090604288,133:5.801987952397311):0.548544545318479,(((((90:0.8539118440395741,55:0.8539118440395741):0.7196680542762017,74:1.5735798983157758):0.6309112764107454,91:2.2044911747265212):3.423065274874629,((40:0.21326595989386407,110:0.21326595989386407):0.5719526857839731,(58:0.2141718176430829,20:0.2141718176430829):0.5710468280347543):4.842337803923313):0.6355000410822855,((88:0.07920816048783058,120:0.07920816048783058):3.615990332892482,((33:0.5811400385862839,23:0.5811400385862839):1.1874600590840565,(86:0.6990051976623833,34:0.6990051976623833):1.069594900007957):1.9265983957099722):2.5678579973031233):0.08747600703235392):0.31494351460668124,((54:0.25747684851367114,43:0.25747684851367114):1.8267970314906392,41:2.0842738800043104):4.581202132318161):0.6076678788650502,49:7.273143891187521):0.2332153291038006,(((131:3.59634512686939,(103:3.179303251929485,113:3.179303251929485):0.4170418749399052):2.326979117980203,75:5.923324244849593):0.6359552393382106,((119:4.84848939560456,(57:3.7755790551135133,69:3.7755790551135133):1.0729103404910463):1.166357151432285,((((56:2.889322911149845,((77:1.3277105805920628,((122:0.9112801332448213,21:0.9112801332448213):0.298823842149712,((60:0.5553190697205408,93:0.5553190697205408):0.4251605445109903,111:0.9804796142315311):0.22962436116300222):0.11760660519752952):0.19988308994570314,(109:0.28075901972024164,104:0.28075901972024164):1.2468346508175243):1.361729240612079):0.3214183622917113,(((7:0.786822114639425,(51:0.3572551093016033,14:0.3572551093016033):0.42956700533782166):1.174687585525167,(115:1.7137822866303607,3:1.7137822866303607):0.24772741353423133):0.21178471151967848,((114:1.029371300955289,82:1.029371300955289):0.3830338678526213,59:1.4124051688079102):0.7608892428763603):1.0374468617572856):1.2345253784453938,(62:3.5568700082631484,(72:3.1987920957554317,((((((9:0.2764847584489355,28:0.2764847584489355):0.7491935051066917,130:1.0256782635556272):0.6930922135166067,37:1.7187704770722338):0.5905444978459498,(18:0.5896341789624495,84:0.5896341789624495):1.719680795955734):0.6323422954291948,107:2.9416572703473785):0.24750893969331633,(45:2.396997807542163,22:2.396997807542163):0.7921684024985316):0.009625885714736881):0.3580779125077167):0.8883966436238016):0.9330298630444611,((8:2.0603857464792235,((89:1.8569088366909283,15:1.8569088366909283):0.047860505654264474,11:1.9047693423451928):0.15561640413403066):2.1971382707169003,(32:2.9923945285084574,79:2.9923945285084574):1.2651294886876663):1.1207724977352873):0.6365500321054336):0.5444329371509591):0.9470797361035181):0.041057446312937174,((((((125:3.3664206049749,(53:2.433410572707928,124:2.433410572707928):0.9330100322669721):0.31827239982053435,(2:2.6897833520592695,(31:1.5968480510718093,((1:1.2080621869549555,(85:0.31278477232163876,10:0.31278477232163876):0.8952774146333167):0.21218579345847433,13:1.4202479804134298):0.17660007065837946):1.0929353009874603):0.9949096527361649):0.09347400198632849,(((65:2.6205500355876254,(96:1.2963880433690202,(98:0.5140376189338154,25:0.5140376189338154):0.7823504244352049):1.3241619922186052):0.6178503901734498,126:3.2384004257610752):0.4318022858891015,(19:3.0500293178559086,70:3.0500293178559086):0.6201733937942682):0.10796429513158623):0.49683696479040274,(97:2.812893426184499,(((30:0.9407400420960342,39:0.9407400420960342):0.060211389525474224,36:1.0009514316215085):1.1529966533494247,(35:2.0734294181706154,(((38:1.0715023693967665,67:1.0715023693967665):0.6284790341186217,112:1.6999814035153882):0.08101234817789726,(50:0.013911060479374147,44:0.013911060479374147):1.7670826912139113):0.29243566647733):0.08051866680031772):0.658945341213566):1.4621105453876666):1.4661471444374792,(((26:1.6434378705685628,42:1.6434378705685628):2.5207025967694943,(12:2.169041386061408,(117:0.3508958348606762,102:0.3508958348606762):1.818145551200732):1.9950990812766487):1.0155835352319498,4:5.179724002570007):0.5614271134396382):0.5604184869527575,((((134:3.1782644362896533,((73:1.2675050651033108,129:1.2675050651033108):0.3909367368231309,121:1.6584418019264417):1.5198226343632115):0.4016194683645806,(127:3.150648401058605,116:3.150648401058605):0.429235503595629):0.05675744131738014,87:3.636641345971614):0.1494869164937378,(((((((123:0.20536653637017685,66:0.20536653637017685):1.152014305664673,((95:0.6248290053771868,(81:0.30970898650177964,71:0.30970898650177964):0.31512001887540714):0.6161422825056246,118:1.2409712878828114):0.11640955415203846):0.11363405059804799,105:1.4710148926328979):1.1290887427836485,(101:1.8768212068382377,(128:1.6227710185601243,(64:1.0682528986006987,29:1.0682528986006987):0.5545181199594256):0.25405018827811343):0.7232824285783086):0.24852509652559807,(((94:0.5958721097430829,92:0.5958721097430829):1.5761900266062039,76:2.172062136349287):0.5482753548762624,47:2.7203374912255494):0.12829124071659503):0.061892254162061455,((46:2.305480960613492,5:2.305480960613492):0.5744302178861491,(((((80:0.9998819808383803,68:0.9998819808383803):0.31381337275717147,48:1.3136953535955518):0.11146948309062443,100:1.4251648366861762):0.1974644285965821,52:1.6226292652827583):0.8006171242785278,(132:1.2252166643094011,63:1.2252166643094011):1.198029725251885):0.45666478893835505):0.030609807604564665):0.3450424629292832,((27:0.2941444641510663,108:0.2941444641510663):2.0102635525329013,78:2.3044080166839676):0.9511554323495215):0.5305648134318628):2.5154413404970506):1.2458470636418566):1.8925118176519211,((6:2.3161896437936393,(106:1.1747885249340546,16:1.1747885249340546):1.1414011188595847):0.9071488051894092,83:3.2233384489830486):6.216590035273132):10.0031577844566;
tree new_tree30 = ((((((57:4.020531432747899,(119:3.506046798159323,69:3.506046798159323):0.5144846345885759):3.133481338741775,((((((109:0.14194446161744587,104:0.14194446161744587):3.2337349340107155,(((60:0.9132817194744445,93:0.9132817194744445):0.2741796253705002,111:1.1874613448449447):0.18944992537750793,(77:0.9534928399504208,(21:0.738070786714158,122:0.738070786714158):0.21542205323626273):0.42341843027203185):1.9987681254057086):0.45790556099692736,56:3.8335849566250886):0.4499948459855698,((114:3.472741984072114,(((7:1.5397515472871255,3:1.5397515472871255):1.0988246418339245,((51:0.7007868972405753,115:0.7007868972405753):0.27603207210156666,14:0.976818969342142):1.6617572197789081):0.30876620628798346,82:2.9473423954090334):0.5253995886630807):0.01405537531473744,59:3.4867973593868515):0.7967824432238069):0.13638653430931935,((8:1.9946597964442856,((89:1.6237312286897996,15:1.6237312286897996):0.24416156860745497,11:1.8678927972972545):0.12676699914703105):1.6817900687721479,(32:1.057641485937755,79:1.057641485937755):2.6188083792786783):0.7435164717035443):0.2992004208160468,(((107:2.2283007137793103,((84:1.4933745266557392,(37:0.8495980826447628,18:0.8495980826447628):0.6437764440109764):0.28922049509176295,((9:0.8779283398567893,28:0.8779283398567893):0.5340551625894688,130:1.4119835024462581):0.37061151930124403):0.4457056920318081):1.041759194871089,(45:2.4325446519035987,22:2.4325446519035987):0.8375152567468005):0.18059254966480998,(62:1.7573100717820846,72:1.7573100717820846):1.6933423865331245):1.2685142994208154):2.434846013753649):0.17378753487942689,((131:6.531833634478933,(103:2.6358370118466983,113:2.6358370118466983):3.895996622632235):0.07506230292954452,75:6.606895937408478):0.7209043689606229):1.6210020195486834,(((((40:0.5094335521265855,110:0.5094335521265855):2.391774139241476,(58:0.18565576972245046,20:0.18565576972245046):2.715551921645611):4.793051504782424,((((17:3.37413148663274,99:3.37413148663274):0.9173168071494726,(24:0.9240194219172051,61:0.9240194219172051):3.3674288718650076):2.2366870281893485,133:6.528135321971561):0.36656478848555274,((88:0.46271343351418914,120:0.46271343351418914):5.240984337930041,((33:1.5383980629418397,23:1.5383980629418397):1.7173753770425035,(86:1.2634459243940799,34:1.2634459243940799):1.9923275155902633):2.447924331459887):1.1910023390128837):0.7995590856933719):0.0468576052869194,(((55:1.9039547399088883,(90:1.1059658806961596,91:1.1059658806961596):0.7979888592127287):1.1422772042000806,74:3.046231944108969):3.8167092848742885,((54:0.46153009146355695,43:0.46153009146355695):3.107517616590672,41:3.569047708054229):3.2938935209290285):0.8781755724541478):1.0486878083937654,49:8.78980460983117):0.1589977160866134):0.20944280183211106,((((26:1.9524906914194273,42:1.9524906914194273):1.640579759086395,(12:1.9590127478974135,(117:0.8131970500615728,102:0.8131970500615728):1.1458156978358407):1.6340577026084089):2.8755458126381206,((((36:2.5401634227285497,39:2.5401634227285497):0.49386458918883,(((38:1.1192246795212333,67:1.1192246795212333):0.20426904154811232,112:1.3234937210693456):1.545766160061432,((30:0.07074948193241021,35:0.07074948193241021):2.207799704308363,(50:0.18672346000187456,44:0.18672346000187456):2.0918257262388984):0.5907106948900047):0.16476813078660202):2.45881468732814,((((65:2.1811261273048883,(96:1.3333726807409438,(98:0.21475676225634402,25:0.21475676225634402):1.1186159184845998):0.8477534465639445):2.0724285729644034,((2:1.5778716877144068,126:1.5778716877144068):2.4169588236236597,((((13:0.4710322665184537,1:0.4710322665184537):0.40343039184755464,(85:0.8294413924910138,10:0.8294413924910138):0.045021265874994554):1.9517220269545188,31:2.826184685320527):0.6239262381034041,(19:1.1338024393566366,70:1.1338024393566366):2.3163084840672945):0.5447195879141353):0.2587241889312253):0.15891114355066982,(125:3.7113574748157583,(124:3.3809101096621457,53:3.3809101096621457):0.3304473651536126):0.7011083690042033):0.1286731802391925,97:4.541139024059154):0.9517036751863657):0.1369558484959974,4:5.629798547741517):0.8388177154024259):1.3676285673756183,(((((((46:1.5227879061052294,5:1.5227879061052294):1.5240156332304926,((101:2.6121045125450015,(100:2.004238256373191,(52:1.9965322533697973,((80:1.115561564340087,68:1.115561564340087):0.25968224982676524,48:1.3752438141668522):0.6212884392029452):0.0077060030033937466):0.6078662561718104):0.355956797528052,(132:1.1980229168629677,63:1.1980229168629677):1.7700383932100858):0.0787422292626685):0.16810226599538236,((95:1.6946318629740917,(((123:0.024281208164060798,66:0.024281208164060798):0.9865618040751821,105:1.0108430122392429):0.4272866768178698,((118:0.15203397615427827,81:0.15203397615427827):0.7832120161456896,71:0.9352459922999679):0.5028836967571448):0.25650217391697905):1.015720369676963,(29:1.0550202036499274,(64:0.21490817551008384,128:0.21490817551008384):0.8401120281398435):1.6553320290011273):0.5045535726800496):0.6476512896110931,((47:2.4378308551311476,(94:0.9379874546642467,92:0.9379874546642467):1.4998434004669008):0.6299344932336268,76:3.0677653483647744):0.794791746577423):0.2023206334387475,((27:0.2651906048950056,108:0.2651906048950056):1.648419275881105,78:1.9136098807761106):2.151267847604834):0.13538300781307022,(((73:0.8968930662739836,129:0.8968930662739836):0.6646253364409023,121:1.5615184027148858):1.6749128835461553,(134:3.1950717704423015,87:3.1950717704423015):0.041359515818739645):0.963829449932974):0.0681440401944986,(127:2.868095473827552,116:2.868095473827552):1.4003093025609616):3.5678400541310475):1.3220002972303337):2.0201127482316146,((6:2.234430652263727,(106:1.7635513337743176,16:1.7635513337743176):0.47087931848940956):0.46600316080329884,83:2.700433813067026):8.477924062914484):8.16172670129753;
tree new_tree31 = (((((((40:1.209808759940767,110:1.209808759940767):1.0608222330484098,(58:0.5554018336038128,20:0.5554018336038128):1.715229159385364):4.384735716765285,((((17:2.9858802331439356,99:2.9858802331439356):1.5078710094414531,(24:1.1055486876967582,61:1.1055486876967582):3.3882025548886308):1.0217709121841843,133:5.515522154769573):0.9187577436892145,((88:0.9898716730257379,120:0.9898716730257379):4.189884134881714,((33:1.1765366710348806,23:1.1765366710348806):3.864134415863189,(86:1.982187185283377,34:1.982187185283377):3.058483901614693):0.1390847210093824):1.2545240905513353):0.22108681129567476):0.12859185344685287,(((55:2.3228655710791135,(90:0.9636696758217286,91:0.9636696758217286):1.3591958952573848):0.8015959484704691,74:3.1244615195495826):3.439546588423101,((54:0.24549521751920425,43:0.24549521751920425):1.3172312031985283,41:1.5627264207177325):5.001281687254951):0.21995045522863155):1.2401267517017605,(((((113:2.957675782011971,103:2.957675782011971):0.8384935619137606,131:3.7961693439257314):1.548839514239428,75:5.345008858165159):0.5663592646779065,(((((21:0.8202722651679105,77:0.8202722651679105):0.3700085290884815,122:1.190280794256392):0.09479403389507679,((60:0.7764775103032188,93:0.7764775103032188):0.030691596340407856,111:0.8071691066436266):0.47790572150784216):2.756534003495272,(((((82:2.135100583626737,114:2.135100583626737):0.2819731892573545,59:2.4170737728840916):0.2942142348825354,((14:1.1909236493783915,51:1.1909236493783915):1.2256080839792383,(115:2.249598257271787,(7:0.34735658913481166,3:0.34735658913481166):1.9022416681369756):0.16693347608584252):0.2947562744089973):0.750545821582763,((56:1.7098348166474635,(32:0.7787672400897109,79:0.7787672400897109):0.9310675765577526):1.4321674842506205,(8:2.658535488659026,((15:0.8395372119749246,11:0.8395372119749246):0.5083076371910354,89:1.34784484916596):1.3106906394930657):0.4834668122390582):0.319831528451306):0.042680352294568014,(109:1.1455421398322758,104:1.1455421398322758):2.358972041811682):0.5370946500027829):0.9196437820683787,((((37:1.3448586498478736,(84:0.22101807167029386,18:0.22101807167029386):1.1238405781775798):0.8205175051982505,((9:0.5975299815607666,28:0.5975299815607666):1.0171133319578236,130:1.6146433135185903):0.5507328415275339):0.19358563541519525,72:2.3589617904613194):2.161334625098199,((107:3.9372925791346707,62:3.9372925791346707):0.08480461542934714,(22:1.6110998001741486,45:1.6110998001741486):2.4109973943898693):0.4981992209955006):0.44095619815560116):0.9501155091279463):1.1036197433748516,(119:4.6465584676616025,(57:4.461399108033904,69:4.461399108033904):0.1851593596276988):2.368429398556315):1.009097448685158):0.4678298461762971,(((((26:2.2614945485293863,42:2.2614945485293863):1.8400000729587571,(12:1.561943402214676,(117:1.2323052954764109,102:1.2323052954764109):0.3296381067382652):2.5395512192734673):1.4576701047010037,((((2:1.144551989656387,(96:0.8598958197001455,(98:0.34023894836258595,25:0.34023894836258595):0.5196568713375596):0.28465616995624143):2.698583511122821,(((125:2.8491826614651403,(124:2.4363655405394393,53:2.4363655405394393):0.412817120925701):0.6781444156497338,((((1:1.257737647659504,(85:0.8795944655332535,10:0.8795944655332535):0.3781431821262504):0.49822498624810296,13:1.7559626339076069):0.21412959136690124,31:1.9700922252745081):0.9979989668435434,(19:1.0938821415161113,70:1.0938821415161113):1.8742090506019402):0.5592358849968226):0.2792405459048104,(126:2.5806111489147816,65:2.5806111489147816):1.225956474104903):0.036567877759523526):0.9574436282625505,(((((30:0.2693776479795049,35:0.2693776479795049):0.9465569545864319,(50:0.4111000561317372,44:0.4111000561317372):0.8048345464341995):0.8909707384917567,((38:1.1926112439988348,(112:0.7981399726208395,67:0.7981399726208395):0.3944712713779953):0.5737052729778418,39:1.7663165169766766):0.34058882408101687):0.043730951013554176,36:2.1506362920712476):2.582881489191311,97:4.733517781262559):0.06706134777919992):0.3604424275097786,4:5.161021556551537):0.3981431696376099):0.6482657791498161,((87:3.35472263841252,((127:2.500188534090879,116:2.500188534090879):0.841814338117191,(((73:0.8150874450690504,129:0.8150874450690504):0.39468179630125055,121:1.209769241370301):1.7156475612784081,134:2.925416802648709):0.41658606955936106):0.012719766204449812):0.5583431402641525,((((105:0.9711896049709676,(71:0.6438844953727908,(81:0.03544733839012405,(95:0.015369392214358414,118:0.015369392214358414):0.020077946175765637):0.6084371569826668):0.3273051095981768):0.6790996212428324,(123:0.2576813737630373,66:0.2576813737630373):1.3926078524507628):1.7019513814984721,(((100:1.335983396852145,52:1.335983396852145):0.5259552128380585,(48:1.7688202435759837,(80:1.2695698743951154,68:1.2695698743951154):0.4992503691808683):0.09311836611421986):0.7390570999771917,((128:2.1828149701573296,(64:1.1890286378294224,29:1.1890286378294224):0.9937863323279073):0.3380422403619803,(63:2.054130696261469,(47:1.8871940723542524,((94:0.9247337093907877,92:0.9247337093907877):0.9248347575389313,76:1.849568466929719):0.037625605424533415):0.16693662390721675):0.46672651425784073):0.08013849914808535):0.7512448980448769):0.3016003367152682,(((27:0.5614846068451453,108:0.5614846068451453):0.9670372327569838,78:1.5285218396021292):1.7285046104806159,((132:0.4716400245010634,101:0.4716400245010634):1.9417095411525949,(46:0.8304560084883308,5:0.8304560084883308):1.5828935571653275):0.8436768844290867):0.3968144943447953):0.2592248342491321):2.2943647266622906):1.5258819923490847,49:7.733312497688048):0.7586026633913248):2.2350825368479423,((6:2.82560204657553,(106:1.332616627778584,16:1.332616627778584):1.492985418796946):0.9977628635229046,83:3.8233649100984346):6.90363278782888):6.45023135209189;
tree new_tree32 = (((((((26:2.001234006126839,42:2.001234006126839):0.7378303450095558,(12:1.7925906426264957,(117:1.2254787842227015,102:1.2254787842227015):0.5671118584037942):0.9464737085098993):3.203325075533567,((((((((13:2.6626047215588766,1:2.6626047215588766):0.11539044261091114,(85:1.505377202325052,10:1.505377202325052):1.2726179618447357):0.11248318836267046,31:2.890478352532458):0.41235092771010295,(19:1.8233904789778905,70:1.8233904789778905):1.4794388012646706):0.18983088717353525,((125:1.8856475520000238,(53:1.4160048514342258,124:1.4160048514342258):0.46964270056579793):1.3120762065424179,(126:1.1260105819139274,65:1.1260105819139274):2.0717131766285144):0.2949364088736548):0.4571359642742814,(2:2.981087723930612,(96:2.379319918510151,(98:0.611743431839486,25:0.611743431839486):1.7675764866706647):0.6017678054204612):0.9687084077597659):0.5162213654662393,(((39:2.6341263070030965,(36:1.9995281899833866,(((38:0.6245749976985531,112:0.6245749976985531):0.6343716278504348,67:1.2589466255489878):0.20399081342005143,35:1.4629374389690393):0.5365907510143473):0.6345981170197099):0.009695422128582987,(30:1.698548154530974,(50:0.42785694792462525,44:0.42785694792462525):1.2706912066063487):0.9452735746007055):1.8089136112661492,97:4.452735340397829):0.01328215675878841):0.17855757583811727,4:4.644575072994734):1.2978143536752276):0.4451448458010905,(((((27:0.10497624722666202,108:0.10497624722666202):3.3888636385404918,78:3.4938398857671538):0.5007763556815799,(((((94:0.2760222673609251,92:0.2760222673609251):1.732857271126932,(76:1.7854575951819256,47:1.7854575951819256):0.22342194330593168):0.521155644998403,(63:2.4507135175864576,((128:1.682356367445209,(64:0.3857692655616981,29:0.3857692655616981):1.2965871018835111):0.5788580923948856,(((95:0.06631864125522541,81:0.06631864125522541):0.1512220906031114,118:0.2175407318583368):1.3607232063165804,(((123:0.9582456148111472,66:0.9582456148111472):0.4632148507699617,71:1.421460465581109):0.14763180052948122,105:1.5690922661105902):0.009171672064327119):0.6829505216651774):0.1894990577463629):0.07932166589980261):0.5068417959717673,(((80:0.9506431991577116,68:0.9506431991577116):0.7597213684546231,(48:1.373255300554659,100:1.373255300554659):0.33710926705767563):0.4136370106346461,52:2.1240015782469808):0.9128754012110467):0.010701262493599373,((46:1.2764416284975775,5:1.2764416284975775):0.912282809217374,(132:0.8476318099231603,101:0.8476318099231603):1.3410926277917912):0.8588538042366753):0.9470379994971068):0.4913072138135641,(87:3.776895581603712,(127:2.4514404636820317,116:2.4514404636820317):1.3254551179216802):0.7090278736585858):0.3364703601854684,(((129:1.6525820781909533,73:1.6525820781909533):0.27472054932192824,121:1.9273026275128815):2.3493854916467063,134:4.276688119159588):0.5457056962881781):1.5651404570232863):1.9915223837353437,((((((((7:0.9466240994050014,3:0.9466240994050014):0.8062940071082328,(14:1.3503267317234102,(115:1.287893856087813,51:1.287893856087813):0.062432875635597185):0.402591374789824):0.20293628082873916,59:1.9558543873419734):0.7151118124408724,(114:1.3520333013302064,82:1.3520333013302064):1.3189328984526394):0.6180464359776736,(56:1.4504796964149667,(32:0.6067263405649741,79:0.6067263405649741):0.8437533558499926):1.8385329393455527):0.05333664958288464,(((((21:0.37832019150141916,122:0.37832019150141916):0.4497984893434338,77:0.828118680844853):1.2128435870335696,((60:1.3693358381763465,93:1.3693358381763465):0.5398950870079089,111:1.9092309251842554):0.1317313426941671):0.751611973531602,(109:0.4827398581349422,104:0.4827398581349422):2.3098343832750823):0.22781158441983074,(8:1.8344233640067213,((15:1.3118825972293042,11:1.3118825972293042):0.07028999878712794,89:1.3821725960164322):0.4522507679902892):1.185962461823134):0.32196345951354877):1.3206602820091295,(62:4.166791165090337,(((22:1.2999368677728238,45:1.2999368677728238):0.663039707495654,72:1.9629765752684778):2.0301451634301246,(107:3.9811585447158624,(((9:0.5035330377053641,28:0.5035330377053641):1.6917784811930563,130:2.1953115188984205):1.1932680040799561,((84:0.753381326363357,18:0.753381326363357):1.1431518808290626,37:1.8965332071924197):1.492046315785957):0.5925790217374858):0.011963193982740261):0.17366942639173422):0.4962184022621967):0.8838266828761192,(((103:3.086046788696477,(131:2.1070372392330388,113:2.1070372392330388):0.9790095494634383):0.9851064614838259,75:4.071153250180303):1.3706821362974635,((57:4.01502347634916,119:4.01502347634916):0.8284991378026705,69:4.843522614151831):0.5983127723259356):0.10500086375088635):2.8322204059777434):0.24814177356629408,(((((40:0.5533804812342873,110:0.5533804812342873):2.0587663755361105,(58:0.7250797958637177,20:0.7250797958637177):1.8870670609066802):4.480395960633089,((88:1.1658479663562065,120:1.1658479663562065):4.566792717247646,((33:1.233131841251434,23:1.233131841251434):2.16955669409308,(86:1.5893839720701233,34:1.5893839720701233):1.8133045632743907):2.3299521482593386):1.3599021337996344):0.4478265327142008,((((24:1.356912846157328,61:1.356912846157328):1.7948323594163904,(99:1.5779417886569063,17:1.5779417886569063):1.5738034169168122):3.049240725264301,133:6.200985930838019):0.8688801172883371,(((55:2.9271506033663726,(90:1.6365187480959542,91:1.6365187480959542):1.2906318552704183):0.7545435122948043,74:3.681694115661177):3.0384098715634993,((54:0.44163954968943225,43:0.44163954968943225):3.1621109431962435,41:3.6037504928856756):3.1163534943390006):0.34976206090168027):0.4705033019913314):0.9088630217924951,49:8.449232371910183):0.1779660578625073):1.417037117113864,((6:2.516561158373283,(106:2.1553324885799356,16:2.1553324885799356):0.36122866979334756):0.7094228106746536,83:3.225983969047937):6.818251577838618):10.982135966085;
tree new_tree33 = ((((((((87:3.875768554746559,((((((46:0.7226604554391162,5:0.7226604554391162):0.7454355361985282,132:1.4680959916376444):0.3823514958741845,63:1.8504474875118289):0.19755119811145483,101:2.0479986856232837):0.013342295427470674,(((94:0.3285165721166243,92:0.3285165721166243):0.932874407081181,76:1.2613909791978053):0.14703139427465817,47:1.4084223734724635):0.6529186075782909):0.7469800280487178,(((128:1.716433724416955,(64:0.7654723880259582,29:0.7654723880259582):0.9509613363909968):0.7493168400888519,((27:0.017329356211192755,108:0.017329356211192755):0.9912113058114925,78:1.0085406620226853):1.4572099024831215):0.22469978310626137,((105:1.1269964418549951,(123:0.7837315348234506,66:0.7837315348234506):0.34326490703154455):0.1519924288599368,((81:1.1415857755406205,71:1.1415857755406205):0.09325293810567992,(118:0.07683751395630106,95:0.07683751395630106):1.1580011996899993):0.04415015706863157):1.4114614768971363):0.11787066148740388):1.0674475456470867):0.09683647759091674,(48:1.81691386919336,((80:1.0005011220654683,68:1.0005011220654683):0.6801819741209798,(52:1.4474686256705704,100:1.4474686256705704):0.23321447051587763):0.1362307730069119):2.1556911631441156):0.26505261023997573,(127:2.750159482969859,116:2.750159482969859):1.4874981596075925):0.1750576514884541,(((129:1.8385685171713888,121:1.8385685171713888):0.14000388876962666,73:1.9785724059410155):1.6504384147885565,134:3.629010820729572):0.7837044733363334):0.55077729680891,(((26:0.49443301323319494,42:0.49443301323319494):2.2870082250420256,(12:2.6162696259953386,(117:1.9827395248394122,102:1.9827395248394122):0.6335301011559265):0.16517161227988186):1.3684406892407766,(4:3.773796480023046,(((((31:1.6018562350453247,((85:0.5710577623642578,10:0.5710577623642578):0.6201068328487479,(1:0.8601029433343327,13:0.8601029433343327):0.331061651878673):0.41069163983231904):0.5768338844090777,(19:0.6849840475146548,70:0.6849840475146548):1.4937060719397475):0.5398167104129103,(2:2.624823505723911,(126:1.5694103778894282,65:1.5694103778894282):1.0554131278344827):0.09368332414340186):0.24914567547864097,((125:1.6835319645299014,(53:0.9167754029813843,124:0.9167754029813843):0.7667565615485171):0.9022712287694821,(96:0.44924806329290523,(98:0.04556324677288465,25:0.04556324677288465):0.4036848165200206):2.136555130006478):0.38184931204657024):0.5701670822145957,(97:3.5362707839594187,(((67:1.087767069721461,38:1.087767069721461):0.2996528167432799,112:1.387419886464741):1.737634208055044,((35:2.348516131693214,39:2.348516131693214):0.12154382880535497,((50:0.08846259052579579,44:0.08846259052579579):1.6395061710046188,(36:0.8059519363895655,30:0.8059519363895655):0.9220168251408491):0.7420911989681545):0.6549941340212158):0.41121668943963385):0.0015488036011306328):0.23597689246249676):0.3760854474929509):0.8136106633588183):1.2241223595662563,(((69:3.952531625747752,57:3.952531625747752):0.09997488926911835,119:4.05250651501687):0.7371121233612694,(((((56:1.8635192672674428,(59:1.5708689400294378,((114:0.6144366032298466,82:0.6144366032298466):0.8430668141987764,((14:0.6243004458397123,51:0.6243004458397123):0.4618151946697653,((3:0.800727198065354,115:0.800727198065354):0.05695243219085955,7:0.8576796302562135):0.2284360102532641):0.3713877769191454):0.11336552260081478):0.292650327238005):0.5144376649919724,((8:0.6885236617022803,((89:0.5036818379717404,15:0.5036818379717404):0.09243293919599616,11:0.5961147771677365):0.09240888453454377):1.6605636208919716,((((77:0.5955296319541934,122:0.5955296319541934):0.12289263769901426,21:0.7184222696532077):0.6656420183158716,((60:0.9884788460621898,93:0.9884788460621898):0.013965992972033936,111:1.0024448390342238):0.38161944893485544):0.725865572317784,(109:0.46458556020092695,104:0.46458556020092695):1.6453443000859362):0.23915742230738868):0.028869649665163255):0.1376513570967881,(32:0.5548046865514609,79:0.5548046865514609):1.9608036028047424):1.734801141552862,(((84:0.28162553081435276,18:0.28162553081435276):2.7194204125815147,(37:2.600774666305374,((9:0.6080458620508886,28:0.6080458620508886):0.986020960670233,130:1.5940668227211217):1.0067078435842522):0.4002712770904937):0.3083792963660157,(((62:1.6628021058307574,72:1.6628021058307574):0.017364068823098933,107:1.6801661746538563):1.5133405769059538,(22:2.707756247306637,45:2.707756247306637):0.4857505042531729):0.11591848820207318):0.9409841911471819):0.4136510914921754,(((131:2.154752055681828,103:2.154752055681828):0.17729112327476093,113:2.3320431789565887):0.41616071191264314,75:2.748203890869232):1.9158566315320087):0.12555811597689903):1.397996312062932):0.5408343624046479,(((((40:0.3460727319964948,110:0.3460727319964948):1.2804193676565743,(58:0.5005588132906208,20:0.5005588132906208):1.1259332863624483):3.99345766295196,((((55:1.6732371460017739,(90:1.2875283436812412,91:1.2875283436812412):0.3857088023205326):1.0676389045689711,74:2.740876050570745):2.2984039739792665,((54:0.5026163775468327,43:0.5026163775468327):1.6642679583740896,41:2.1668843359209222):2.8723956886290893):0.5158505957473452,(((24:1.0990533752065712,61:1.0990533752065712):0.9938184876359033,(99:1.0852136966879615,17:1.0852136966879615):1.007658166154513):2.439544233477175,133:4.53241609631965):1.0227145239777071):0.06481914230767227):0.1446314730990359,((88:0.4725107110881024,120:0.4725107110881024):2.8296851648506793,((33:0.9650904594923236,23:0.9650904594923236):1.160158883194296,(86:1.4184083423182299,34:1.4184083423182299):0.7068410003683898):1.176946533252162):2.462385359765283):0.8066846363026627,49:6.571265872006728):0.15718344083899183):1.434150042029045,((6:1.3899442733249812,(106:1.0648082028322137,16:1.0648082028322137):0.3251360704927675):1.964260774309194,83:3.354205047634175):4.808394307240589):6.34613115279167;
tree new_tree34 = (((((((127:2.6248025186892314,116:2.6248025186892314):1.106582016877967,(87:3.5116346084552315,((((((46:1.067027729054772,5:1.067027729054772):0.6880645213322696,47:1.7550922503870416):0.3842005576736618,63:2.1392928080607034):0.009613991299793234,((((80:0.9850642442793491,68:0.9850642442793491):0.12837314378318898,48:1.1134373880625381):0.10087883597258873,52:1.2143162240351268):0.07965549517859194,100:1.2939717192137188):0.8549350801467779):0.18327655928864317,((101:2.1698047773252647,132:2.1698047773252647):0.05188481714357218,((94:0.2469182102276633,92:0.2469182102276633):1.5098628068013369,76:1.7567810170290001):0.4649085774398367):0.11049376418030299):0.8242468905676734,((((27:0.6485342878334427,108:0.6485342878334427):0.6609918364129334,78:1.309526124246376):1.7670689127225845,(((118:0.8326134864637301,(71:0.6506672549903167,95:0.6506672549903167):0.18194623147341338):0.1328435834741537,((123:0.2870223557913909,66:0.2870223557913909):0.5250367182545725,81:0.8120590740459634):0.15339799589192038):0.8748883048635089,105:1.8403453748013927):1.2362496621675678):0.016853260282694293,(128:1.5043831626628557,(64:1.2186392721032764,29:1.2186392721032764):0.28574389055957927):1.5890651345887992):0.06298195196515843):0.3552043592384182):0.21974992711196695):1.77023262511968,(((129:0.8044408721917788,73:0.8044408721917788):2.886621518613481,121:3.6910623908052598):0.8960184311590202,134:4.58708082196428):0.9145363387225984):0.4074128337795564,((((26:1.4691061304230777,42:1.4691061304230777):1.7868673376389435,(12:2.064109781309682,(117:0.9912600190523637,102:0.9912600190523637):1.0728497622573183):1.1918636867523391):1.5639603433990095,4:4.819933811461031):0.26625749805742505,(97:4.877089095687524,(((30:2.346077583839552,(35:0.9633520991228223,39:0.9633520991228223):1.3827254847167296):1.426329229330054,((67:1.452056649949924,(112:0.4303394553141141,38:0.4303394553141141):1.02171719463581):0.12036229722458924,(36:1.1818281540150228,(50:0.7456547600283475,44:0.7456547600283475):0.4361733939866753):0.3905907931594903):2.1999878659950927):0.6331621493780619,(((124:1.7200697129751656,(53:0.7403901539366063,(96:0.46186718859871884,(98:0.04312234384906607,25:0.04312234384906607):0.4187448447496528):0.2785229653378875):0.9796795590385593):0.3189338606240475,125:2.039003573599213):1.3398064111472685,((126:2.626882586469154,65:2.626882586469154):0.4426390996018701,(((31:2.5202844183644433,(1:1.1205225259125877,(13:0.989434665430175,(85:0.6926245791927096,10:0.6926245791927096):0.2968100862374654):0.13108786048241272):1.3997618924518556):0.09559233377586107,2:2.6158767521403044):0.29689683854168125,(19:1.3128971979128647,70:1.3128971979128647):1.5998763927691209):0.15674809538903833):0.3092882986754577):1.0267589778011863):0.4715201331398564):0.2091022138309313):0.8228386849479792):1.2550568737558905,((57:4.1295334192727635,(119:3.8783453837159656,69:3.8783453837159656):0.2511880355567979):2.0539082969047184,((((((21:1.397073431901436,122:1.397073431901436):0.11214960986645606,(77:1.3920878543179886,((93:0.7533596586185441,111:0.7533596586185441):0.20595096844550675,60:0.9593106270640509):0.43277722725393775):0.11713518744990337):2.0369347209444095,(56:2.7319866032444913,((109:1.267829088325675,104:1.267829088325675):1.3562477660361605,(8:1.387845464630992,((11:0.6502825126063216,89:0.6502825126063216):0.24138714450783383,15:0.8916696571141555):0.49617580751683643):1.2362313897308437):0.1079097488826557):0.81417115946781):0.2772774650843566,((32:0.42327195586296273,79:0.42327195586296273):1.5007114194644224,(59:1.5015634669846782,((114:1.0450392541832636,82:1.0450392541832636):0.4477449153893813,((14:0.8369927802246782,51:0.8369927802246782):0.6062741113812191,(3:0.7840048774778784,(115:0.6962012368381002,7:0.6962012368381002):0.08780364063977819):0.6592620141280189):0.04951727796674765):0.008779297412033316):0.42241990834270693):1.8994518524692727):1.3307455474335441,(62:3.911952486745438,((107:2.5456283521802274,(22:1.4653407333177935,45:1.4653407333177935):1.080287618862434):0.7171633301827591,(((37:1.0227818013180665,(84:0.8193571422269127,18:0.8193571422269127):0.20342465909115381):1.68410810751685,((9:1.0007322695510747,28:1.0007322695510747):0.8624466378225075,130:1.8631789073735823):0.8437110014613343):0.359685497767102,72:3.0665754066020185):0.196216275760968):0.6491608043824515):1.242228288484764):0.4046839207431532,(((113:2.8541085111766913,131:2.8541085111766913):0.12657129342538997,103:2.9806798046020813):1.4239779422422236,75:4.404657746844305):1.1542069491290503):0.6245770202041268):0.9806451520448434):0.3357559029282422,(((((88:0.4380147734777806,120:0.4380147734777806):4.954227608813016,((33:2.6538515449089064,23:2.6538515449089064):1.0466305609381084,(86:2.31031003248502,34:2.31031003248502):1.3901720733619949):1.691760276443782):1.2293339350222556,((((24:1.4073879440327146,61:1.4073879440327146):2.402345757650664,(99:2.3396122519677864,17:2.3396122519677864):1.470121449715592):0.6226839841197327,133:4.432417685803111):2.105004884025976,(((55:2.0125318150814158,(90:0.6492065207401816,91:0.6492065207401816):1.3633252943412342):1.2667188865346728,74:3.2792507016160886):2.1222218404164823,((54:1.0095348277818883,43:1.0095348277818883):1.921816482551732,41:2.9313513103336204):2.4701212316989505):1.1359500277965164):0.08415374748396509):0.23376271041416352,((40:1.903261892086181,110:1.903261892086181):1.6424563450311855,(58:1.5835910562926194,20:1.5835910562926194):1.9621271808247471):3.3096207906098494):0.4726017842304113,49:7.327940811957627):0.17190195919294027):1.1472922189418417,((6:2.8624790191566682,(106:2.363406835976915,16:2.363406835976915):0.4990721831797531):3.4076607101755463,83:6.2701397293322145):2.3769952607601947):9.46611987568019;
tree new_tree35 = (((((((127:2.657771331280577,116:2.657771331280577):3.4866502930924486,(87:5.309367397632767,(((27:0.15224022690889868,108:0.15224022690889868):2.3775025272768002,78:2.529742754185699):2.701850941315145,((((((((48:1.1893732860881652,52:1.1893732860881652):0.0733572548588668,100:1.262730540947032):0.02447190435901958,(80:0.8918048354313423,68:0.8918048354313423):0.3953976098747093):0.5570847007703974,(132:0.8008912702708558,47:0.8008912702708558):1.0433958758055932):0.12995927551364317,101:1.9742464215900921):0.04349223679826508,63:2.017738658388357):0.5126254775163788,((94:0.7132493454881481,92:0.7132493454881481):1.174397255498351,76:1.8876466009864992):0.6427175349182368):1.312364344757575,(((46:2.3256423770346273,5:2.3256423770346273):1.0041984879145436,(128:1.0713541399008548,(64:0.8378861469727831,29:0.8378861469727831):0.23346799292807174):2.258486725048316):0.21736886101705188,(105:1.9354679370035932,(95:1.5407070665298452,((81:0.357369255559975,66:0.357369255559975):0.8853371814866786,(118:0.3881105745822826,(71:0.15759403947201342,123:0.15759403947201342):0.23051653511026918):0.854595862464371):0.2980006294831916):0.39476087047374797):1.6117417889626295):0.29551875469608824):1.3888652148385328):0.07777370213192292):0.835054226740259):0.7731632978210552,(((129:1.1827678599174183,73:1.1827678599174183):1.1170242912059023,121:2.2997921511233206):3.81621608933311,134:6.116008240456431):0.8015766817376502):0.20109419270985107,(((26:1.760983346345212,42:1.760983346345212):1.5476363401564468,(12:2.89949767472401,(117:2.0644757451255122,102:2.0644757451255122):0.835021929598498):0.4091220117776486):3.5448470478535383,(4:5.398243839044476,(((31:3.013913018830262,((85:0.7371537292455996,10:0.7371537292455996):1.5452667959930038,(13:2.1276618647919743,1:2.1276618647919743):0.15475866044662911):0.7314924935916585):0.824396607072861,(((2:2.39456026569076,(19:1.5280876851802343,70:1.5280876851802343):0.8664725805105256):0.4059247154687049,(125:1.9484519039163644,((53:1.1212443334082791,(96:0.7302474642210416,(98:0.1043908333402135,25:0.1043908333402135):0.6258566308808281):0.39099686918723753):0.532404530093878,124:1.6536488635021571):0.29480304041420724):0.8520330772431004):0.08198134483175368,(126:0.9366664002334385,65:0.9366664002334385):1.9457999257577798):0.9558432999119044):1.1549353211886428,((35:1.8149196306128041,(36:1.6512732915196267,((30:1.2222273114747924,((50:0.9323837232301381,44:0.9323837232301381):0.22883670555863056,((38:0.2046372788226137,112:0.2046372788226137):0.46616685071402675,67:0.6708041295366405):0.49041629925212815):0.06100688268602372):0.36665414621355774,39:1.58888145768835):0.062391833831276555):0.1636463390931775):1.440378964592319,97:3.255298595205123):1.7379463518866425):0.4049988919527099):1.4552228953107216):0.26521238054873475):1.7488668702870935,((((103:1.9563490859190196,131:1.9563490859190196):0.012804890774545052,113:1.9691539766935646):3.3830650810825587,(69:3.9581515777929632,(119:3.344147506967491,57:3.344147506967491):0.6140040708254721):1.39406747998316):0.6426136588251392,(75:5.942915698754343,((((32:1.1888432571730256,79:1.1888432571730256):2.504575225951738,(((109:0.06081391291576051,104:0.06081391291576051):2.4513008894999446,((21:1.7010294814898552,122:1.7010294814898552):0.7079830664130511,(((93:1.5654666993565978,60:1.5654666993565978):0.6354742699231015,111:2.2009409692796993):0.13190386627134032,77:2.3328448355510396):0.0761677123518667):0.10310225451279864):0.4271912045456916,(56:2.7955763563009604,((114:1.9645627967612396,(59:1.7396056257813366,82:1.7396056257813366):0.22495717097990298):0.6695915465726858,((7:1.2671282661814134,115:1.2671282661814134):0.007168413623533709,((51:0.6365525978985977,14:0.6365525978985977):0.30687242338543363,3:0.9434250212840314):0.3308716585209157):1.3598576635289783):0.16142201296703496):0.1437296506604362):0.7541124761633671):0.8919767441052491,(8:2.840870173441525,((89:0.5762328975711923,15:0.5762328975711923):0.5978800767422932,11:1.1741129743134855):1.6667571991280394):1.7445250537884878):0.18564459186005333,(((72:2.549970239990009,((22:2.0358328418052225,45:2.0358328418052225):0.2024043956319237,62:2.238237237437146):0.3117330025528626):0.38928725025259725,107:2.939257490242606):0.8638520101379106,((84:1.434058686154674,(18:0.5645057180524532,37:0.5645057180524532):0.8695529681022208):2.186136274230419,((9:1.0051350263005077,28:1.0051350263005077):1.375420237536097,130:2.3805552638366048):1.2396396965484886):0.1829145399954233):0.9679303187095494):1.1718758796642765):0.05191701784691993):2.872713268589763):0.1972199382485531,(((((88:0.27943092873212244,120:0.27943092873212244):4.534629906180231,((33:2.301765226728395,23:2.301765226728395):0.8428421022973969,(86:2.240788381252353,34:2.240788381252353):0.9038189477734386):1.6694535058865623):2.0430218875125776,((40:1.2944575370982911,110:1.2944575370982911):1.7171450493635039,(58:1.5212114261988992,20:1.5212114261988992):1.4903911602628959):3.8454801359631365):0.08836065180833419,((((24:2.0638948724653843,61:2.0638948724653843):1.486505739256446,(99:0.9625329559663174,17:0.9625329559663174):2.587867655755513):0.573547107950839,133:4.123947719672669):2.6647996424617304,(((91:1.9903587081972358,(90:0.5460746668198534,55:0.5460746668198534):1.4442840413773825):1.4750024664994188,74:3.4653611746966546):2.7616030773670697,((54:0.25922432295899966,43:0.25922432295899966):2.8201176442005935,41:3.079341967159593):3.147622284904131):0.5617831100706754):0.15669601209886608):1.4760007613261745,49:8.42144413555944):0.6433217878801383):2.4932637991314603,((6:3.364068198914558,(106:2.7099776606917074,16:2.7099776606917074):0.6540905382228508):0.6142734887273043,83:3.9783416876418625):7.579688034929177):7.70794276412524;
tree new_tree36 = (((((((109:0.4447728375370513,104:0.4447728375370513):3.5043641488790085,((((((115:0.885660032987279,(14:0.5206689710062562,51:0.5206689710062562):0.3649910619810228):0.039635753542599184,(7:0.5497184694249205,3:0.5497184694249205):0.3755773171049577):0.36655873195097055,((82:0.35598095753598935,114:0.35598095753598935):0.9245549100527521,59:1.2805358675887415):0.011318650892107263):1.1634465894383514,(((60:0.7852690348793878,93:0.7852690348793878):0.17579390664678674,111:0.9610629415261746):0.5731251430820058,(77:1.0367766650425447,(122:0.6291735972842419,21:0.6291735972842419):0.4076030677583028):0.4974114195656356):0.9211130233110199):0.5272575575156049,(56:2.2735381581905822,(((107:1.1998364883363792,((84:0.3825730485387639,18:0.3825730485387639):0.01414697913045887,37:0.39672002766922276):0.8031164606671565):0.7660450171809154,((9:0.26027965754372073,28:0.26027965754372073):0.7458767257987078,130:1.0061563833424285):0.9597251221748662):0.2408218116285772,((22:0.9937826111605481,45:0.9937826111605481):0.2934847395852598,(72:1.0907936102457105,62:1.0907936102457105):0.19647374050009736):0.919435966400064):0.06683484104471038):0.7090205072442228):0.07805844018084951,((32:0.9907496873393253,79:0.9907496873393253):0.9494460473296906,(8:0.8067035620797476,((11:0.4202837847979032,15:0.4202837847979032):0.05698678234685367,89:0.47727056714475685):0.32943299493499073):1.1334921725892684):1.1204213709466386):0.8885198808004051):0.5477947201063551,((119:2.494022141016321,69:2.494022141016321):0.552621457245015,57:3.046643598261336):1.4502881082610788):0.1738207824932081,(75:2.1186851018301205,(113:1.5102721977347342,(103:1.0037748157732511,131:1.0037748157732511):0.5064973819614831):0.6084129040953863):2.5520673871855024):1.137599105243189,((87:3.954545112966418,(((127:1.711438494096007,116:1.711438494096007):0.8473480829636131,(((94:0.1723133927138797,92:0.1723133927138797):1.2074879304237807,76:1.3798013231376605):0.7368192594668754,((((((123:0.11473603076802033,81:0.11473603076802033):0.2988544809599153,118:0.4135905117279356):1.2487697392293176,(66:1.3232805980702644,71:1.3232805980702644):0.3390796528869888):0.09264385796506103,(95:1.5913937460223184,105:1.5913937460223184):0.16361036289999586):0.1448657229414927,((101:1.5084349155947845,(((100:0.9482283493132969,(52:0.7793197160426277,((80:0.7369378935566339,68:0.7369378935566339):0.03180528331511767,48:0.7687431768717515):0.010576539170876198):0.16890863327066918):0.3411584470399841,(46:1.149823744211779,5:1.149823744211779):0.1395630521415021):0.048180809260185864,(132:0.47438512476050365,47:0.47438512476050365):0.8631824808529632):0.1708673099813176):0.2667666155617554,63:1.77520153115654):0.12466830070726709):0.2127172967140014,(128:1.1557374694466198,(64:0.7651919682565954,29:0.7651919682565954):0.3905455011900244):0.9568496591311886):0.004033454026727501):0.4421659944550842):0.42051237152868826,(((27:0.24482157993142825,108:0.24482157993142825):0.8285732125809023,78:1.0733947925123306):1.8427952920640747,(((121:1.3249171849130288,129:1.3249171849130288):0.13456917281254643,73:1.4594863577255752):0.9027543320073292,134:2.3622406897329045):0.5539493948435008):0.06310886401190308):0.9752461643781096):0.19282902160749682,(((26:1.1862874690212535,42:1.1862874690212535):1.0246645903031633,(12:0.7397013985241561,(117:0.35005344779391134,102:0.35005344779391134):0.3896479507302447):1.4712506608002607):1.304314111296367,((65:2.915236456149811,(126:2.663699069464792,(((124:2.0547757828003252,(125:1.989025450128224,(53:1.8123968073342844,(96:0.9533958514816849,(98:0.5079994969561865,25:0.5079994969561865):0.4453963545254984):0.8590009558525995):0.17662864279393964):0.06575033267210117):0.16355133081251783,2:2.218327113612843):0.09847823163417635,((((85:0.6256525760797962,10:0.6256525760797962):0.2140964879725007,(1:0.7780935281892647,13:0.7780935281892647):0.061655535863032185):0.1585126074608998,31:0.9982616715131967):0.48266015540862095,(19:0.8820370548451413,70:0.8820370548451413):0.5988847720766763):0.8358835183252018):0.34689372421777254):0.251537386685019):0.21694360167993132,(4:2.6865899762647176,((((35:0.7190081943047097,(39:0.5852609260526942,(50:0.23554230209873586,44:0.23554230209873586):0.34971862395395836):0.13374726825201555):0.5283670325983751,36:1.2473752269030849):0.0464562470011467,(((38:0.19221872562567813,112:0.19221872562567813):0.190981308651177,67:0.3832000342768551):0.3555007840090345,30:0.7387008182858896):0.555130655618342):0.7383646773376806,97:2.032196151241912):0.6543938250228054):0.44559008156502466):0.38308611279104143):0.6321079639531311):1.6609774596848972):0.2810047158522604,((((((88:0.07808619118639033,120:0.07808619118639033):2.301117839702058,((33:0.6187291327150438,23:0.6187291327150438):0.6187207549331618,(86:0.6801396856025764,34:0.6801396856025764):0.5573102020456292):1.1417541432402427):2.225552877693158,(((24:0.7986291675933942,61:0.7986291675933942):1.2276263070435447,(99:1.2705542434883241,17:1.2705542434883241):0.7557012311486149):0.6004875481711829,133:2.626743022808122):1.9780138857734846):0.0356929671754056,((40:0.3925238600023778,110:0.3925238600023778):1.007870971509929,(58:0.40919516416919516,20:0.40919516416919516):0.9911996673431116):3.2400550442447056):0.4456473918397075,(((55:0.7623164681869739,(90:0.2674616979221925,91:0.2674616979221925):0.49485477026478136):1.3652270702984834,74:2.1275435384854573):1.387764413267027,((54:0.15457377303615966,43:0.15457377303615966):1.2419932777632439,41:1.3965670507994035):2.118740900953081):1.5707893158442352):0.7164056469946383,49:5.802502914591358):0.28685339551971456):1.1995849466016946,((6:3.18682423236834,(106:2.834616127429751,16:2.834616127429751):0.35220810493858856):2.0189006194797448,83:5.2057248518480845):2.0832164048646824):8.27736306736516;
tree new_tree37 = ((((((((60:1.6595489145830438,93:1.6595489145830438):0.0401522443116924,111:1.6997011588947362):0.5744591016688045,(21:2.0819618127192263,(122:0.530273400085934,77:0.530273400085934):1.5516884126332924):0.1921984478443144):2.6284745085795773,(((32:1.152012547199396,79:1.152012547199396):0.9502640226674086,(8:1.3281751648761042,((89:0.9506572178108985,11:0.9506572178108985):0.14915577578411177,15:1.0998129935950103):0.22836217128109393):0.7741014049907005):1.85081651300901,(((59:2.5952947092306853,(82:0.5103683883518797,114:0.5103683883518797):2.0849263208788056):0.2809585778846011,(((14:1.1950219593062754,51:1.1950219593062754):0.7071009370423573,115:1.9021228963486327):0.6197391511277612,(7:1.799665964236818,3:1.799665964236818):0.722196083239576):0.3543912396388924):0.7888656714739009,((((22:0.8990768683992539,45:0.8990768683992539):1.6896665302523304,((62:2.155953052758177,(107:1.1152288306463487,72:1.1152288306463487):1.0407242221118285):0.23333722459298656,(((9:0.9015047713826282,28:0.9015047713826282):0.3426637929578741,130:1.2441685643405023):0.5074266714374509,((37:1.226396019898943,18:1.226396019898943):0.16044247139671275,84:1.3868384912956557):0.36475674448229745):0.6376950415732106):0.19945312130042048):0.5175685691598759,56:3.10631196781146):0.4747109545251491,(109:0.05584324253509032,104:0.05584324253509032):3.5251796798015187):0.084096036252578):0.2879741242866274):0.9495416862673034):1.5963774195416427,((119:4.508747288068215,69:4.508747288068215):0.979626874011724,57:5.488374162079939):1.0106380266048216):0.7103841930554058,(75:6.482761223104115,((103:2.3799093351688323,113:2.3799093351688323):0.7061847619433115,131:3.0860940971121438):3.396667125991971):0.7266351586360518):2.9045387875040714,(((((88:0.21083848331599722,120:0.21083848331599722):4.155910018817525,((33:1.6330371811470774,23:1.6330371811470774):1.4775362937954466,(86:1.9326705780516498,34:1.9326705780516498):1.1779028968908742):1.2561750271909977):2.411789657537665,((40:0.48738647180050526,110:0.48738647180050526):1.2429615822624605,(58:0.5678002061319437,20:0.5678002061319437):1.1625478479310218):5.048190105608221):0.9837774485202209,((((24:1.6025522471801499,61:1.6025522471801499):1.7612560574408205,(99:2.63290919433684,17:2.63290919433684):0.7308991102841302):0.693402165753231,133:4.057210470374201):3.2180524702191198,(((74:2.976017148037693,91:2.976017148037693):0.07120299069007174,(90:2.3688374538700616,55:2.3688374538700616):0.678382684857703):2.9225066644395596,((54:0.024390983972110977,43:0.024390983972110977):2.3987643592004035,41:2.4231553431725144):3.54657145999481):1.3055361374259968):0.4870526675980864):2.0700315396936926,(49:8.503790443278683,((87:4.80514352763601,((((121:1.4863996210393549,129:1.4863996210393549):0.07376640825646064,73:1.5601660292958155):1.2894226395104014,134:2.849588668806217):1.9420361129729966,((128:1.668093406028545,(64:0.866454430127617,29:0.866454430127617):0.801638975900928):2.511250100101246,(((((94:0.1882246140042359,92:0.1882246140042359):1.8507918121653817,76:2.0390164261696175):0.9060984711020024,(101:2.839302786466353,(((63:1.648822740512898,(46:1.2225554017154296,5:1.2225554017154296):0.42626733879746825):0.2364236505430901,(132:1.295026004175626,47:1.295026004175626):0.5902203868803619):0.5239494430199572,((52:1.586531254097866,((80:1.3236654794399294,68:1.3236654794399294):0.2558297761473973,48:1.5794952555873267):0.007035998510539265):0.15384677728250828,100:1.7403780313803743):0.6688178026955709):0.43010695239040775):0.10581211080526698):0.44495849347676364,((95:0.694807892744224,(105:0.6483990036464902,71:0.6483990036464902):0.046408889097733885):1.8043036920094517,((118:0.4090814869548071,66:0.4090814869548071):1.7904826684864954,(123:0.6910642985275717,81:0.6910642985275717):1.508499856913731):0.2995474293123732):0.8909618059947078):0.42204586892632845,(127:3.6165550793210666,(116:3.041661483675438,((27:0.5891960236336776,108:0.5891960236336776):2.3658494045138077,78:2.955045428147485):0.0866160555279527):0.5748935956456287):0.19556418035364542):0.3672242464550788):0.6122812756494227):0.013518745856796244):1.2715231646313088,(((12:2.372093727554137,(102:1.001926865131378,117:1.001926865131378):1.370166862422759):0.9805028172575576,(26:1.6020948339030479,42:1.6020948339030479):1.7505017109086467):2.3725387819362735,(97:5.055367828154373,((4:3.466053742673,(35:1.7758452468777606,(((38:0.806545851031256,112:0.806545851031256):0.09227691749822065,67:0.8988227685294766):0.8038264761482065,(30:0.9145613421048098,((50:0.41592589260437995,44:0.41592589260437995):0.4066004560430646,(39:0.6650685869549262,36:0.6650685869549262):0.15745776169251835):0.09203499345736521):0.7880879025728733):0.07319600220007749):1.6902084957952395):0.3967052372332538,(((126:3.164023670645565,65:3.164023670645565):0.19285724350936295,((53:2.5351491680071434,(96:1.6346421938043572,(98:0.242256265777573,25:0.242256265777573):1.392385928026784):0.9005069742027862):0.32149103429260206,(124:2.4700281172381473,125:2.4700281172381473):0.38661208506159817):0.5002407118551826):0.1520878740642515,(((31:2.1315974810251204,((85:0.8686148558681365,10:0.8686148558681365):0.6028384455482872,(1:1.281283170235282,13:1.281283170235282):0.19017013118114168):0.6601441796086966):0.1713856270986751,2:2.3029831081237955):0.09984524296214659,(19:1.463532533362471,70:1.463532533362471):0.9392958177234711):1.1061404371332375):0.35379019168707426):1.1926088482481192):0.6697674985935951):0.3515313655193504):2.427123751011365):1.3285567046064166):0.28158802135913774):2.9222916077425722,((6:4.2619311626152205,(106:2.802523538891949,16:2.802523538891949):1.4594076237232714):1.8719347499863543,83:6.133865912601575):6.902360864385235):5.96737213128198;
tree new_tree38 = ((((((((((9:0.5311077925479782,28:0.5311077925479782):0.609669875324102,130:1.1407776678720802):0.7417171120281056,((18:0.17027515736769555,84:0.17027515736769555):0.7720677929643673,37:0.942342950332063):0.9401518295681229):1.1503638288198925,(62:2.16099165163161,((107:0.8090360649285318,72:0.8090360649285318):1.2388963106340967,(22:0.9355169361486357,45:0.9355169361486357):1.1124154394139927):0.1130592760689817):0.8718669570884683):0.231145628377035,((56:2.990291122193128,(((59:1.0987487811318377,114:1.0987487811318377):1.3876346705096798,82:2.4863834516415175):0.32401400311376793,((115:1.5324166959421677,(3:1.3552214709655857,7:1.3552214709655857):0.17719522497658202):0.2664895188664955,(14:1.5548797237003287,51:1.5548797237003287):0.24402649110833452):1.0114912399466223):0.17989366743784263):0.1712944109893959,(109:1.4758488468521715,104:1.4758488468521715):1.6857366863303525):0.1024187039145894):0.37505093835998826,((((60:1.3735162203960578,93:1.3735162203960578):0.1694556897065762,111:1.542971910102634):1.3166119727418464,77:2.8595838828444804):0.6571376365756532,((122:2.1961910594483096,((32:1.3974154283439937,79:1.3974154283439937):0.2124317135799496,(8:1.2338331628777426,(15:0.8571885401337073,(89:0.6535247112954565,11:0.6535247112954565):0.20366382883825074):0.3766446227440353):0.3760139790462007):0.5863439175243663):0.21576245508984115,21:2.4119535145381508):1.1047680048819828):0.12233365603696811):2.285052975426488,((57:3.0461502178901663,69:3.0461502178901663):0.3498845263907202,119:3.3960347442808865):2.528073406602703):0.14346703235978797,(75:3.6486232443485624,((103:1.347092598372836,113:1.347092598372836):1.2310339473061764,131:2.5781265456790123):1.07049669866955):2.418951938894815):1.5695220745863923,((49:5.903073311780787,((87:4.128975781738112,((((128:2.147183623041343,(64:2.0775336432380396,29:2.0775336432380396):0.06964997980330345):1.0215600858888352,((27:0.4863522751424394,108:0.4863522751424394):0.578246201042979,78:1.0645984761854184):2.10414523274476):0.3671841367296227,(((105:1.901050071184476,((123:1.3234525288577244,((118:0.8763646867861982,81:0.8763646867861982):0.3368856933039345,66:1.2132503800901326):0.11020214876759171):0.10862248154159371,71:1.432075010399318):0.46897506078515794):0.5113472629643507,95:2.4123973341488267):0.5439205414005848,(((132:0.655472971019967,47:0.655472971019967):1.3170324043231476,((63:1.6225483411055868,(46:1.3675192250167492,5:1.3675192250167492):0.2550291160888376):0.13332204040893902,(127:1.205331382706321,((80:0.7708258397310975,68:0.7708258397310975):0.33472320348554485,((100:1.0744940461018049,52:1.0744940461018049):0.018243542806331448,48:1.0927375889081363):0.012811454308506054):0.09978233948967863):0.5505389988082048):0.21663499382858897):0.9742458700451166,((((94:0.6663496211342512,92:0.6663496211342512):1.5251076164838324,76:2.1914572376180836):0.3301391151841533,101:2.521596352802237):0.29865391969120836,116:2.8202502724934453):0.12650097289478612):0.00956663016118009):0.5796099701103894):0.5021264519341981,(((129:1.1773520050710233,73:1.1773520050710233):0.3325021491562732,121:1.5098541542272965):2.3644921371411165,134:3.874346291368413):0.163708006225586):0.09092148414411305):0.03361191355965243,(((12:1.7863661554916719,(102:1.116124108850893,117:1.116124108850893):0.6702420466407788):0.1240999052947358,(26:0.7806543596767096,42:0.7806543596767096):1.129811701109698):1.9623791003186717,((126:3.3273849527398376,(((19:0.606887750762509,70:0.606887750762509):1.44941202364971,(31:1.7591430104985197,((85:0.7055025540988439,10:0.7055025540988439):0.34921945800848053,(13:0.40678969117185854,1:0.40678969117185854):0.6479323209354659):0.7044209983911953):0.29715676391369916):1.1070736279185027,(((53:1.434520674493007,(96:1.1084592997746614,(98:0.08549421028504485,25:0.08549421028504485):1.0229650894896165):0.3260613747183456):0.8120188208368166,(124:0.8409928423895343,125:0.8409928423895343):1.4055466529402894):0.5157843190454461,(65:2.515381092219532,2:2.515381092219532):0.24694272215573765):0.40104958795545187):0.16401155040911597):0.13443374413224696,(((((50:0.12620210120497752,44:0.12620210120497752):0.2690527662279133,(35:0.13931245835535885,30:0.13931245835535885):0.25594240907753196):0.39430063663523707,39:0.7895555040681279):0.3963655903430823,(((112:0.30482867967621186,67:0.30482867967621186):0.42406594881282145,38:0.7288946284890333):0.35522328385126645,36:1.0841179123402997):0.10180318207091044):0.3675986427026203,(4:1.3987857316747454,97:1.3987857316747454):0.1547340054390851):1.908298959758254):0.4110264642329948):0.28974253419268514):1.7404856164830225):1.5946354546441945,((((24:1.3416648497384778,61:1.3416648497384778):1.43647735555756,(99:2.1271227504498595,17:2.1271227504498595):0.6510194548461783):2.157623839704656,133:4.935766045000694):1.6036093315134883,(((((74:1.3221966356460626,91:1.3221966356460626):0.3790134501800948,(90:0.795063695961933,55:0.795063695961933):0.9061463898642244):2.5797931959654887,((54:1.0960965484957899,43:1.0960965484957899):1.1020184494289733,41:2.198114997924763):2.082888283866883):0.8027026756353015,((88:0.572899934843203,120:0.572899934843203):3.6636681956386234,((33:0.823284697987058,23:0.823284697987058):1.668814433048567,(86:0.7627730115836331,34:0.7627730115836331):1.729326119451992):1.7444689994462013):0.8471378269451213):0.14601017083381418,((40:0.36272106860406406,110:0.36272106860406406):1.4694641689025296,(58:0.20767350838420182,20:0.20767350838420182):1.6245117291223918):3.397530890754168):1.3096592482534204):0.9583333899107993):0.13938849140478826):1.95091818914812,((6:3.0596218196485583,(106:1.4980533531072542,16:1.4980533531072542):1.561568466541304):1.1585404990089168,83:4.218162318657475):5.369853128320415):5.88833763152119;
tree new_tree39 = ((((((((109:0.31911186223796145,104:0.31911186223796145):3.0515473125576817,(((59:1.0258007991155802,114:1.0258007991155802):0.9956569801490982,82:2.0214577792646784):0.8673646108368254,((3:1.6811425809055844,7:1.6811425809055844):0.6147402089503298,(115:1.9141475549947418,(14:1.4682480043626875,51:1.4682480043626875):0.4458995506320542):0.38173523486117245):0.5929396002455896):0.4818367846941394):0.8892971878972893,(56:2.9084939229791242,((32:1.8338803342608483,79:1.8338803342608483):0.6159208773317231,(8:1.2225486835767243,(11:0.7543801279525026,(15:0.6981700975401988,89:0.6981700975401988):0.05621003041230388):0.46816855562422166):1.227252528015847):0.4586927113865529):1.3514624397138082):0.05449634994710628,(((((60:2.2065183946885765,93:2.2065183946885765):0.41359644893960024,111:2.6201148436281767):0.9365199465777327,(77:3.3860926905802855,21:3.3860926905802855):0.17054209962562394):0.24456040571972437,122:3.801195195925634):0.40181145045128197,(((84:0.820208821897358,(37:0.14509999711601157,18:0.14509999711601157):0.6751088247813464):0.8457513891411381,((9:0.5887664331138434,28:0.5887664331138434):0.48043471769294843,130:1.0692011508067918):0.5967590602317043):1.6727938914487743,(((22:1.5655090287621256,45:1.5655090287621256):1.316550513445371,(107:1.1897080557921202,72:1.1897080557921202):1.6923514864153764):0.03703333917711493,62:2.9190928813846115):0.4196612211026589):0.8642525438896453):0.11144606626312292):2.401793302090139,((119:4.7255749933182845,69:4.7255749933182845):0.4946727724424349,57:5.220247765760719):1.4959982489694585):0.3097723248564863,(75:4.69319756743787,((103:2.0186891587598277,113:2.0186891587598277):0.5604143593969089,131:2.5791035181567366):2.114094049281133):2.3328207721487946):3.439758809750619,((((((74:1.5187890793925545,91:1.5187890793925545):1.9436055146104405,(90:1.142960633783501,55:1.142960633783501):2.319433960219494):2.9656751254810745,((54:0.24291760647713173,43:0.24291760647713173):2.363788403097845,41:2.606706009574977):3.8213637099090927):1.0752711601794385,(((40:0.8741902024857506,110:0.8741902024857506):2.7634709315381274,(58:0.8209539485341744,20:0.8209539485341744):2.8167071854897037):3.4255671699720365,((88:0.07985958566194151,120:0.07985958566194151):4.955786329991691,((33:0.5260737284923256,23:0.5260737284923256):2.78618785174761,(86:0.7543866572417137,34:0.7543866572417137):2.557874922998222):1.7233843354136962):2.0275823883422825):0.44011257566759365):0.7244206497352685,(((24:2.490705676831119,61:2.490705676831119):1.4307317519632519,(99:2.1593257305073155,17:2.1593257305073155):1.7621116982870553):1.1921140414952935,133:5.113551470289664):3.114210059109112):0.6673173035243121,(49:6.178482789818101,(((((121:0.9983687624321689,129:0.9983687624321689):0.13105488657959619,73:1.129423649011765):3.2239982152295585,134:4.353421864241324):0.3099296227679389,((((((94:0.5938100579142429,92:0.5938100579142429):1.2948007944610853,76:1.8886108523753282):1.6111880169969182,((((127:1.8657784364847445,((80:0.3757044245469512,68:0.3757044245469512):1.4030918752794057,((48:1.720997664408846,52:1.720997664408846):0.013666044212332862,100:1.734663708621179):0.044132591205177985):0.08698213665838761):0.06900472920803646,(63:0.6597864173931639,101:0.6597864173931639):1.2749967482996172):0.3029566147201137,(46:1.6341819170146745,5:1.6341819170146745):0.6035578633982202):0.08828727406002379,(132:1.0018313053783876,47:1.0018313053783876):1.3241957490945309):1.173771814899328):0.21648196233236083,((((123:0.5953418209557882,(66:0.24643327752030603,71:0.24643327752030603):0.3489085434354822):0.898173889352932,(105:1.0431954763624909,(118:0.10956506790363103,95:0.10956506790363103):0.9336304084588598):0.45032023394622933):0.3659169121975032,81:1.8594326225062234):1.307286719628927,(116:3.165965324639726,(128:2.787999068082966,(64:2.3502644744415995,29:2.3502644744415995):0.4377345936413666):0.3779662565567601):7.540174954243639E-4):0.5495614895694567):0.24087368345506066,87:3.957154515159668):0.42711118435688267,((27:0.3280373681479076,108:0.3280373681479076):1.2418445743275448,78:1.5698819424754524):2.814383757041098):0.2790857874927122):1.001109929916649,(((12:2.175519254089216,(102:1.6334146824062425,117:1.6334146824062425):0.5421045716829733):1.3764160028023293,(26:2.749324218322444,42:2.749324218322444):0.8026110385691014):1.9625925115395355,((((2:2.522597450446199,(65:2.2168219005389687,((19:0.8593713146602394,70:0.8593713146602394):1.253870002483369,(31:1.6691467863008032,((85:0.5774962163887282,10:0.5774962163887282):0.8422687321272887,(13:0.3718923956651384,1:0.3718923956651384):1.0478725528508785):0.2493818377847863):0.4440945308428055):0.10358058339536003):0.30577554990723055):1.5256044255892482,((124:2.543422881313815,(125:2.0433863644621946,((96:0.9468423501775112,(98:0.08499496939742551,25:0.08499496939742551):0.8618473807800857):0.551805114963855,53:1.4986474651413662):0.5447388993208284):0.5000365168516203):1.2470921370604038,126:3.7905150183742187):0.2576868576612288):0.6869848679650685,(4:1.3801788528931769,97:1.3801788528931769):3.355007891107339):0.3264020992523351,(((38:1.8198448151315754,112:1.8198448151315754):0.011466566480756724,67:1.831311381612332):0.5841258043150159,((39:2.0753785380247645,(((50:0.23473987823656123,44:0.23473987823656123):0.23735663338469276,35:0.472096511621254):0.41930991462728895,30:0.8914064262485429):1.1839721117762214):0.08731228449523254,36:2.162690822519997):0.252746363407351):2.646151657325503):0.45293892517822965):0.14993364849483104):0.5140213728921896):2.716596043104987):1.5706983164141946):2.1919371770482634,((6:2.946962238742699,(106:1.9715288173345522,16:1.9715288173345522):0.9754334214081468):1.4766583362255656,83:4.423620574968265):8.234093751417282):5.59439857999798;
tree new_tree40 = ((((((24:1.8086247386605723,61:1.8086247386605723):2.2596830462589117,(99:2.5048893088877273,17:2.5048893088877273):1.5634184760317567):0.5362892364575353,133:4.604597021377019):3.1139847599387167,((((40:1.4596898601623536,110:1.4596898601623536):0.39652680353710434,(58:0.37815216110556465,20:0.37815216110556465):1.4780645025938932):5.545269251134836,(((74:1.6742397612880828,91:1.6742397612880828):0.46333344579030156,(90:1.5303966693543343,55:1.5303966693543343):0.6071765377240501):5.095606986777623,((54:0.30945812960966684,43:0.30945812960966684):2.80133494992327,41:3.110793079532937):4.122387114323071):0.1683057209782861):0.116741498611737,((88:0.6621082831762973,120:0.6621082831762973):4.817340389983446,((33:0.8604829589848645,23:0.8604829589848645):2.1585663419862255,(86:1.144219399906564,34:1.144219399906564):1.8748299010645262):2.4603993721886535):2.038778740286287):0.20035436786970529):0.9186349226447916,((49:7.093311107341465,(((((12:2.2551213516160105,(102:0.745190056154773,117:0.745190056154773):1.5099312954612376):0.9314041659103949,(26:2.0625432165759174,42:2.0625432165759174):1.123982300950488):1.8781981385155655,((((((44:1.0224443025650025,35:1.0224443025650025):0.20267938296086196,(39:0.621641743172887,50:0.621641743172887):0.6034819423529775):0.4843857867387902,(36:0.5106873992079741,30:0.5106873992079741):1.1988220730566805):0.593219178145675,((67:0.9244864527536161,112:0.9244864527536161):0.3196248375127264,38:1.2441112902663425):1.0586173601439872):0.8190634702546742,(4:2.2233548445746893,97:2.2233548445746893):0.8984372760903145):1.1518056622100734,((2:3.8148394447852314,(125:3.3478979913453193,((96:1.7709478596693835,(98:0.5179976198030695,25:0.5179976198030695):1.2529502398663142):1.2917408926943141,(124:2.2989734915392717,53:2.2989734915392717):0.763715260824426):0.28520923898162165):0.4669414534399121):0.3014457252012721,(126:4.042184497851513,((31:2.849192128646813,((85:0.56638802557257,10:0.56638802557257):1.0113541666417174,(13:0.9527885008019354,1:0.9527885008019354):0.6249536914123519):1.2714499364325258):0.689698360207339,((19:1.344095710751953,70:1.344095710751953):1.1262296422897236,65:2.4703253530416767):1.0685651358124755):0.5032940089973605):0.07410067213499083):0.1573126128885738):0.7911258731668935):0.220939676268598,((((((27:0.25444480554552595,108:0.25444480554552595):1.1202270476217338,78:1.3746718531672597):1.0501655719447673,(128:1.6982147636369225,(64:1.403325628045223,29:1.403325628045223):0.2948891355916994):0.7266226614751046):0.839094719160522,((127:2.898848234187417,((80:1.4707151361406043,68:1.4707151361406043):0.6238381743906292,((48:1.1034266670243056,100:1.1034266670243056):0.22609628107864577,52:1.3295229481029514):0.7650303624282822):0.8042949236561836):0.354949726926006,(46:1.3692626508281667,5:1.3692626508281667):1.8845353102852564):0.010134183159125953):0.05681435502838594,((116:2.6793687078846533,((132:1.8573236872949768,47:1.8573236872949768):0.5023797341811951,((94:1.1306267149614577,92:1.1306267149614577):0.7239705637733174,76:1.854597278734775):0.5051061427413968):0.31966528640848146):0.010610779820473759,((((66:1.2584780757607337,(81:0.7555402702709372,(123:0.1441948184701452,71:0.1441948184701452):0.6113454518007919):0.5029378054897965):0.6777979569177359,(118:0.9100785730527149,95:0.9100785730527149):1.0261974596257546):0.020600680820515693,105:1.9568767134989853):0.6299546657153157,(101:1.9900936570411594,63:1.9900936570411594):0.5967377221731416):0.10314810849082612):0.630767011595808):1.2342502497020784,(((73:0.8430409039010379,129:0.8430409039010379):0.578651664214639,121:1.421692568115677):0.4154025338819196,134:1.8370951019975965):2.7179016470054167):0.7306665833075554):0.6284477629045178,87:5.914111095215087):1.1792000121263788):1.5044869234058496,(((119:3.1065069426702934,57:3.1065069426702934):1.9712885130109195,69:5.077795455681213):2.7976887003160735,((75:4.352594426209941,((103:1.3798060379112678,113:1.3798060379112678):1.6083651935157408,131:2.9881712314270086):1.3644231947829324):3.3757845792381165,(((((59:1.2765257840981004,114:1.2765257840981004):1.8262913727906687,((7:2.400667529481896,(115:2.1132756687800116,(14:1.024125546346236,51:1.024125546346236):1.0891501224337756):0.2873918607018844):0.16133372221678055,3:2.5620012516986765):0.5408159051900925):0.45840754300634634,82:3.5612246998951154):0.8459369256557174,((((111:2.5416041092500787,(93:2.465328660777112,60:2.465328660777112):0.07627544847296663):0.5158821165511047,((21:1.2615408050011032,122:1.2615408050011032):0.6561293402322403,77:1.9176701452333436):1.13981608056784):0.5926870521713239,(109:0.3201135661066272,104:0.3201135661066272):3.3300597118658803):0.1216663305651462,(((8:1.6793266358179493,((89:1.12777548964878,11:1.12777548964878):0.41665565499017454,15:1.5444311446389545):0.1348954911789948):0.7392928889358392,56:2.4186195247537885):0.08937133802915476,(32:1.8634877786362891,79:1.8634877786362891):0.6445030841466541):1.2638487457547103):0.6353220170131793):1.0240254023066777,(62:2.8456490669738814,(((107:1.1578348451794482,72:1.1578348451794482):1.0365257989015426,(22:1.1018522208879158,45:1.1018522208879158):1.092508423193075):0.1883912430068655,((37:0.9387806887792213,(84:0.00985115077110753,18:0.00985115077110753):0.9289295380081137):0.9257800060309845,((9:0.8282574962428315,28:0.8282574962428315):0.5930888723061236,130:1.4213463685489551):0.4432143262612507):0.5181911922776505):0.4628971798860251):2.585537960883629):2.297191977590547):0.1471051505492289):0.7223138747500286):0.039418673213212685):1.8347899385012596,((6:2.491558067946024,(106:1.56134456205719,16:1.56134456205719):0.9302135058888339):1.5752988946918012,83:4.066856962637825):6.405149679823962):7.94078742004549;
tree new_tree41 = ((((49:7.578233360043647,(((((((30:1.4887532017050307,(36:1.4032315895400997,((38:0.7310033243591165,112:0.7310033243591165):0.5325869216293357,67:1.2635902459884523):0.13964134355164748):0.08552161216493093):0.7310062867815084,(39:1.1518033081770551,((44:0.6565107782133198,50:0.6565107782133198):0.4476580853515405,35:1.1041688635648603):0.04763444461219479):1.067956180309484):1.9270152607146045,(4:1.7108215961122026,97:1.7108215961122026):2.435953153088941):0.37044103813216367,((126:1.9362044673841725,31:1.9362044673841725):1.9121099018276084,((96:1.06056999456254,(98:0.6874613379546732,25:0.6874613379546732):0.37310865660786674):2.7706639892480878,((125:2.641300827986099,(124:1.6427561567823645,53:1.6427561567823645):0.9985446712037345):0.8244295300858862,(((1:1.1756538372050913,(13:1.0265524809617994,(85:0.8380295448640571,10:0.8380295448640571):0.1885229360977423):0.1491013562432919):1.4422516516633566,((19:1.0715336411155008,70:1.0715336411155008):0.6468857458725819,65:1.7184193869880826):0.8994861018803653):0.4704485254262618,2:3.0883540142947097):0.37737634377727547):0.3655036257386426):0.017080385401153197):0.6689014181215263):1.0579955871738447,87:5.575211374507152):0.8478255042994753,((12:2.40030028282116,(102:0.6577592331558844,117:0.6577592331558844):1.7425410496652756):1.7784658877963295,(26:2.1140953000725666,42:2.1140953000725666):2.064670870544923):2.2442707081891378):0.4737329165782178,((116:4.680247789791073,((121:1.6622204876161484,(129:0.9886308709698399,73:0.9886308709698399):0.6735896166463085):1.920296819207827,134:3.5825173068239753):1.0977304829670977):0.3727646722983353,((46:2.563271189724129,5:2.563271189724129):0.9330167007778507,(((127:2.691286945823097,((80:1.0478243914499037,68:1.0478243914499037):0.8772504781103623,((48:1.371422850623725,52:1.371422850623725):0.30089508275102284,100:1.6723179333747478):0.2527569361855182):0.766212076262831):0.223906602239619,((((76:1.8205899342456113,(94:0.5626943412012964,92:0.5626943412012964):1.257895593044315):0.3971219036555349,(132:1.495468846567826,47:1.495468846567826):0.7222429913333202):0.2357253666960455,(((((123:0.5619918486903415,118:0.5619918486903415):0.013572617084767313,66:0.5755644657751088):0.9484762331125162,105:1.524040698887625):0.20377870459667213,(95:1.3422939833616723,(71:1.3274127167654601,81:1.3274127167654601):0.01488126659621214):0.3855254201226248):0.4841345653907372,(63:1.5661042405073338,101:1.5661042405073338):0.6458497283677005):0.24148323572215746):0.23420820093109906,((27:0.15476769957464143,108:0.15476769957464143):1.7927404765410113,78:1.9475081761156527):0.740137229412638):0.22754814253442524):0.47182525801903763,(128:1.6038505127658775,(64:0.7495712852038183,29:0.7495712852038183):0.8542792275620592):1.7831682933158761):0.1092690844202262):1.5567245715874285):1.8437573332954367):0.6814635646588023):0.8646705634385476,((((((24:1.8822410689470503,61:1.8822410689470503):0.7631849277202187,(99:1.810035508352867,17:1.810035508352867):0.8353904883144021):0.953530489491679,133:3.598956486158948):3.4704489237124783,(((74:1.2509016572948202,91:1.2509016572948202):0.9275037892064488,(90:1.1813768853055582,55:1.1813768853055582):0.9970285611957108):3.8011473313372357,((54:0.04772287106341154,43:0.04772287106341154):2.0154449003578203,41:2.0631677714212318):3.916385006417273):1.0898526320329216):0.15776018534726877,((88:0.09240050720625996,120:0.09240050720625996):4.007143110430396,((33:1.5550727886143556,23:1.5550727886143556):0.980561141541969,(86:1.9069030895251213,34:1.9069030895251213):0.6287308406312033):1.5639096874803307):3.1276219775820397):0.3658504098370656,((40:0.32229812250959305,110:0.32229812250959305):3.557170193204586,(58:0.5927488351103897,20:0.5927488351103897):3.2867194806037894):3.7135476893415817):0.8498879184264343):0.07150696012528712,((75:6.2389343444417,(131:4.132361353512673,(113:2.8413783385127167,103:2.8413783385127167):1.2909830149999562):2.1065729909290267):1.486448001325149,(((((8:2.030703579224456,((11:1.2773537208951296,15:1.2773537208951296):0.5875790920078097,89:1.8649328129029392):0.16577076632151666):1.5566844588460214,(32:1.0589336172367845,79:1.0589336172367845):2.5284544208336928):1.076494803052105,56:4.663882841122582):0.2178827318529759,(((((111:2.5835011715479914,(93:1.9228591653734246,60:1.9228591653734246):0.6606420061745668):1.0985558604958805,((21:2.810633595288231,77:2.810633595288231):0.40969323670020596,122:3.220326831988437):0.4617302000554351):0.7975614244698033,(((((115:2.0038616720926337,3:2.0038616720926337):0.0015178180969761534,7:2.00537949018961):0.012513123168568896,(14:0.5393476010818279,51:0.5393476010818279):1.4785450122763508):1.0290669962480057,82:3.0469596096061844):0.831465091943631,(59:1.4120145509514836,114:1.4120145509514836):2.466410150598332):0.6011937549638597):0.3425278048339395,(((37:0.27250122550071615,(84:0.19908597410690332,18:0.19908597410690332):0.07341525139381283):2.0007287805916425,((9:0.7293267595728447,28:0.7293267595728447):1.0364856777205858,130:1.7658124372934303):0.5074175687989282):0.9075547971183271,(((22:1.280287490940211,107:1.280287490940211):0.04682948164156708,45:1.3271169725817782):0.3447686847969478,(62:1.1589054786434632,72:1.1589054786434632):0.5129801787352628):1.5088991458319596):1.6413614581369291):0.014282224830707513,(109:1.7470832265800802,104:1.7470832265800802):3.0893452595982422):0.045337086797236026):2.618050430251114,((69:3.247645325967641,119:3.247645325967641):0.697495057285412,57:3.945140383253053):3.554675619973619):0.22556634254017638):0.7890285378406334):1.7230175607434397,((6:3.0375712597869953,(106:0.6999264829489369,16:0.6999264829489369):2.3376447768380584):2.2892808245457825,83:5.326852084332778):4.910576360018144):8.90182661081712;
tree new_tree42 = ((((((((56:0.8109828885483591,(32:0.7150025895812203,79:0.7150025895812203):0.09598029896713878):1.398532555870541,(8:1.4425628859504827,((15:0.9757567609626937,89:0.9757567609626937):0.39029876021331844,11:1.3660555211760121):0.07650736477447051):0.7669525584684174):0.763137176468561,(((111:1.9307436741720325,(93:1.728454808556307,60:1.728454808556307):0.20228886561572557):0.1690017411892084,((77:1.4518296740709171,122:1.4518296740709171):0.4956638982232471,21:1.9474935722941642):0.15225184306707673):0.8552923883372467,(((3:1.506648229678494,(7:1.4208467524711366,((14:0.8779788887357322,51:0.8779788887357322):0.4823153001415105,115:1.3602941888772426):0.06055256359389394):0.08580147720735742):0.3171160880780466,(59:0.8742463772388304,114:0.8742463772388304):0.9495179405177102):0.9569994941533728,82:2.7807638119099134):0.17427399178857428):0.017614817188973397):1.2406572559146984,((109:0.5220882084542341,104:0.5220882084542341):3.1961688710898364,((((84:0.6372409790310998,18:0.6372409790310998):0.6065513672573795,37:1.2437923462884792):1.2674419256837899,((9:0.917926424468971,28:0.917926424468971):0.540826337044683,130:1.458752761513654):1.0524815104586152):0.17410520049805456,((((107:0.8592219584436624,22:0.8592219584436624):0.20063906833313205,72:1.0598610267767945):0.5438476429137531,62:1.6037086696905476):0.18295745943589048,45:1.786666129126438):0.8986733433438856):1.0329176070737467):0.49505279725808915):1.3370187215498532,((75:4.736540182158967,(113:3.5592258188331756,(131:3.394890746142253,103:3.394890746142253):0.1643350726909225):1.1773143633257912):0.46122382812272456,((57:2.847936535460543,69:2.847936535460543):0.6202171549008995,119:3.4681536903614423):1.729610319920249):0.3525645880703214):0.6959161405198291,(49:5.845629860556463,((((((27:0.08411129590050072,108:0.08411129590050072):0.4811892806090887,78:0.5653005765095894):2.4755792181702017,((116:2.3852077248657326,(128:1.9405398032993395,(64:0.32169426554975955,29:0.32169426554975955):1.6188455377495798):0.4446679215663931):0.2618786718359636,(((((76:0.8372727185567943,(94:0.31499585473865754,92:0.31499585473865754):0.5222768638181368):0.554514993038959,101:1.3917877115957533):0.349998242787817,(((95:0.3755645949418988,118:0.3755645949418988):1.2174325432444302,((71:1.428387740149021,((123:0.03041571984237318,81:0.03041571984237318):0.40274238796772965,66:0.43315810781010283):0.9952296323389183):0.1549709542839841,105:1.5833586944330051):0.0096384437533239):0.1330604205309185,(132:0.2735610596420283,47:0.2735610596420283):1.4524964990752192):0.01572839566632278):0.8269017143392519,(127:2.4835358697906864,((68:1.802316915316316,((52:0.38844072310126,48:0.38844072310126):0.26816083352603315,100:0.6566015566272931):1.145715358689023):0.3487617843999573,80:2.1510786997162734):0.332457170074413):0.08515179893213576):0.02299589204396968,(63:2.1827024069506558,(46:1.3396906149132648,5:1.3396906149132648):0.843011792037391):0.4089811538161361):0.05540283593490436):0.393793397978095):0.3808725957150405,87:3.4217523903948317):0.12312259452600616,((121:1.591273521725849,(129:0.4219129382543052,73:0.4219129382543052):1.1693605834715437):0.8905531863108767,134:2.4818267080367256):1.0630482768841123):1.133042800570648,((((36:1.6668422568111758,(((44:0.5990547455945797,50:0.5990547455945797):0.803316520444547,((30:0.2549278697244173,35:0.2549278697244173):0.6328469424670992,(67:0.7068872796629413,(112:0.3156551656668756,38:0.3156551656668756):0.39123211399606567):0.18088753252857515):0.5145964538476103):0.1093866702898707,39:1.5117579363289975):0.15508432048217835):1.7280415346188813,(4:1.366355827164831,97:1.366355827164831):2.0285279642652263):0.12315377612883083,((126:1.2078218314836966,31:1.2078218314836966):1.8243930050792558,((((19:0.5744630508585439,70:0.5744630508585439):1.0559449558064458,((85:0.36619165120128494,10:0.36619165120128494):0.8102055293737142,(1:0.6689787747328567,13:0.6689787747328567):0.5074184058421424):0.45401082608999044):1.0878528448649822,((125:2.4195458611475713,(53:1.3245478098661465,124:1.3245478098661465):1.0949980512814248):0.1594196202856457,(65:1.6360049144866646,(96:1.2896502435211263,(98:1.1490557254837166,25:1.1490557254837166):0.14059451803740974):0.3463546709655383):0.9429605669465524):0.13929537009675474):0.19129659849234182,2:2.9095574500223136):0.12265738654063885):0.48582273099593554):0.6025007329414227,((102:1.2609341621120347,(117:0.5673686239203338,12:0.5673686239203338):0.6935655381917009):1.337893761616772,(26:1.2365462420909152,42:1.2365462420909152):1.3622816816378915):1.521710376771504):0.5573794849911753):1.1677120750649772):0.4006148783153787):0.077022528319449,((((88:0.39767611531624936,120:0.39767611531624936):3.9561911328688115,((33:0.5210816835832595,23:0.5210816835832595):1.1472313007280022,(86:0.24719602312600605,34:0.24719602312600605):1.4211169611852557):2.6855542638737995):1.5981670958809593,(((24:0.5700334524209625,61:0.5700334524209625):1.3096517476905876,(99:1.0907354374411515,17:1.0907354374411515):0.7889497626703985):1.3250114555043397,133:3.20469665561589):2.7473376884501306):0.018762761016568597,(((40:0.2090854817038051,110:0.2090854817038051):1.536548432869464,(58:0.6523756768661313,20:0.6523756768661313):1.0932582377071378):3.9093924212852933,((((90:1.11059792945569,55:1.11059792945569):0.3071647717383499,91:1.41776270119404):0.37850721055253067,74:1.7962699117465706):3.3689758408535786,((54:0.11888024985571194,43:0.11888024985571194):2.5540781837607867,41:2.6729584336164987):2.4922873189836503):0.48978058325841367):0.31577076922402636):0.35247016210870186):1.399913792072927,((6:2.2889626395405918,(106:0.36977417174462685,16:0.36977417174462685):1.919188467795965):0.181649145522484,83:2.4706117850630758):5.252569274201142):8.06658935231852;
tree new_tree43 = ((((((109:1.4494688295347016,104:1.4494688295347016):3.793293391454805,(((((9:0.3574917597890315,28:0.3574917597890315):1.1401317850256913,130:1.4976235448147228):1.5500789206397758,(37:0.5621279716135508,18:0.5621279716135508):2.485574493840948):0.46040758957467887,(22:2.4725076962765886,(84:2.0679929280854665,((107:0.988058916874842,45:0.988058916874842):0.8778505407504343,(72:1.1861247533584598,62:1.1861247533584598):0.6797847042668166):0.20208347046019015):0.4045147681911221):1.0356023587525889):1.098813121129154,((59:2.4889541368606185,((114:0.2071417743661107,82:0.2071417743661107):1.7126312453637684,((14:1.2858450965843298,(115:1.2139185244247532,51:1.2139185244247532):0.07192657215957654):0.16443396617536776,(7:0.9872837578935215,3:0.9872837578935215):0.462995304866176):0.4694939569701817):0.5691811171307393):0.7121406604138723,(((56:2.1565433336263484,(32:0.8649900477376564,79:0.8649900477376564):1.291553285888692):0.2853434423366088,(8:2.0760031591088306,((89:0.9867287444492225,11:0.9867287444492225):0.6320020630638459,15:1.6187308075130684):0.4572723515957622):0.3658836168541266):0.719509484289329,((60:2.364036274243971,(111:2.0813761635124215,93:2.0813761635124215):0.2826601107315496):0.34657285951874206,((122:0.731964953183402,77:0.731964953183402):0.28915283973622263,21:1.0211177929196247):1.6894913408430885):0.4507871264895731):0.039698537022204494):1.4058283788838408):0.635839044831175):0.7503366434481951,((75:5.455494470838482,((113:2.778806862956585,131:2.778806862956585):0.5480554803502269,103:3.326862343306812):2.1286321275316697):0.12444482869069073,(57:4.297180530618901,(119:4.0742868231520575,69:4.0742868231520575):0.22289370746684334):1.2827587689102717):0.4131595649085291):0.794328861542362,((((((24:0.8893941801105547,61:0.8893941801105547):0.9309497329586844,(99:1.4580482031842106,17:1.4580482031842106):0.36229570988502857):1.9512417362485084,133:3.7715856493177475):1.7223890869659342,((88:0.11441541270110167,120:0.11441541270110167):4.643291476799457,((33:1.0467724337798252,23:1.0467724337798252):2.9620962085492986,(86:1.8517179591869715,34:1.8517179591869715):2.1571506831421523):0.7488382471714354):0.7362678467831225):0.26077668074847704,(((74:2.63958696405166,91:2.63958696405166):0.41470253174014626,(90:1.3760914885135163,55:1.3760914885135163):1.6781980072782898):2.4557249628584077,((54:0.3803753458277645,43:0.3803753458277645):3.405036094265509,41:3.7854114400932737):1.72460301855694):0.24473695838194498):0.5084783683145666,((40:0.22085836193579947,110:0.22085836193579947):2.655586265610184,(58:0.6425160169909332,20:0.6425160169909332):2.23392861055505):3.386785157800742):0.5241979406333384):0.18910243644673042,(49:6.493809505732544,(((87:3.8049959170033585,(((73:2.0606047485596344,(121:1.78716702136434,129:1.78716702136434):0.27343772719529436):0.43658379743874187,134:2.4971885459983763):1.175968125357314,(127:2.731285458578765,116:2.731285458578765):0.9418712127769253):0.13183924564766825):0.04530563928724396,(((68:2.5489953176332305,80:2.5489953176332305):0.34717821570613117,(100:2.2966677029935187,(52:0.48504366178008,48:0.48504366178008):1.8116240412134388):0.5995058303458429):0.8149086911385166,(((((27:0.06174864862412181,108:0.06174864862412181):1.4966534495707078,78:1.5584020981948297):0.7324743803305354,(((123:0.3002238808643132,(66:0.1966859123629856,81:0.1966859123629856):0.10353796850132757):0.2707578492075233,71:0.5709817300718365):0.9334014040353982,(105:1.5033196432150409,(95:0.07991557311429134,118:0.07991557311429134):1.4234040701007495):0.001063490892193819):0.7864933444181303):0.13338212873247013,((132:1.2846691208656307,47:1.2846691208656307):0.7321540034753597,((76:0.9225531560385876,(94:0.6361355746451772,92:0.6361355746451772):0.28641758139341034):0.25757093631390404,101:1.1801240923524916):0.8366990319884988):0.4074354829168447):0.5951708462375325,((63:2.323695007291927,(46:1.5707241578444042,5:1.5707241578444042):0.7529708494475227):0.3939920429660626,(128:2.4283411042473606,(64:0.420333427763675,29:0.420333427763675):2.0080076764836856):0.2893459460106289):0.3017424032373781):0.6916527709825107):0.13921933181272417):1.174268172721717,((((2:2.9851866841668673,((125:1.9601912189849966,(53:1.2006508139737584,124:1.2006508139737584):0.7595404050112382):0.9706179412937261,((19:0.2556729627015948,70:0.2556729627015948):1.2096703288287225,((85:0.2689636971829336,10:0.2689636971829336):1.0911722567669637,(13:0.814521156106424,1:0.814521156106424):0.5456147978434734):0.10520733758041989):1.4654658687484055):0.05437752388814454):0.4802526848083639,(31:2.5081756347240174,((65:1.6471890598188386,(96:1.519438359294099,(98:0.25629414138095286,25:0.25629414138095286):1.2631442179131462):0.12775070052473958):0.40667617292918634,126:2.053865232748025):0.4543104019759925):0.9572637342512138):0.7443112084257897,((4:1.7329469373263378,97:1.7329469373263378):1.8393774452894214,(((112:0.8985953970179283,(67:0.6497702393858177,38:0.6497702393858177):0.24882515763211066):0.8655940573400205,(30:1.376509306173589,35:1.376509306173589):0.3876801481843599):0.17634634572556873,((44:0.4685765262748683,50:0.4685765262748683):1.3838272987794844,(36:1.2028570957383435,39:1.2028570957383435):0.6495467293160091):0.08813197502916492):1.6317885825322416):0.6374261947852617):0.7819178935353115,(((117:0.42511489651043916,102:0.42511489651043916):0.34533938066164477,12:0.7704542771720839):2.5617829694078957,(26:1.913024702316789,42:1.913024702316789):1.4192125442631907):1.6594312243563527):0.032901258075987094):1.469239776720224):0.48272065669425057):1.6553828795186103,((6:2.953372144696194,(106:0.6672163760499692,16:0.6672163760499692):2.286155768646225):3.489877349989715,83:6.443249494685909):2.1886635472594955):8.67399289357448;
tree new_tree44 = ((((((((127:3.621637634955526,116:3.621637634955526):0.4858615220068643,((48:2.6071194007894403,((100:1.9579187852410147,52:1.9579187852410147):0.5849536670094713,(68:1.515629447026254,80:1.515629447026254):1.027243005224232):0.0642469485389543):1.1364555365002147,(((((128:1.171787810035435,(64:0.34176372448810477,29:0.34176372448810477):0.8300240855473303):1.3379416643586517,(((132:1.4912612995480812,47:1.4912612995480812):0.6526634851350774,101:2.1439247846831586):0.13297233310076484,(76:1.2675577413980927,(94:0.248321770103064,92:0.248321770103064):1.0192359712950287):1.0093393763858307):0.23283235661016333):0.09450818525570526,(46:1.7715805825956896,5:1.7715805825956896):0.8326570770541024):0.05748266211050357,(63:2.3811151644769173,(105:1.4783197258544356,(95:1.447392069432328,(((123:0.7025043602396134,(66:0.05198100354767784,81:0.05198100354767784):0.6505233566919355):0.44546550916067107,71:1.1479698694002844):0.07662632544759229,118:1.2245961948478767):0.22279587458445116):0.030927656422107708):0.9027954386224817):0.2806051572833783):0.2890358059340481,((27:1.1916961312254635,108:1.1916961312254635):1.2469039051664905,78:2.438600036391954):0.5121560913023897):0.7928188095953113):0.36392421967273547):0.7583395224707505,((121:0.9119863245162138,(73:0.23242855879751995,129:0.23242855879751995):0.6795577657186938):1.2375150276958577,134:2.1495013522120714):2.7163373272210696):0.7461006126724188,87:5.61193929210556):0.5353828179991433,((((117:1.4951822372779306,102:1.4951822372779306):0.3984365568844743,12:1.893618794162405):0.3197384247159396,(26:1.3902845816439848,42:1.3902845816439848):0.8230726372343597):3.669335754665887,((((44:0.5019975554176271,50:0.5019975554176271):0.9270643944052718,((30:0.3519043749095448,35:0.3519043749095448):0.8653814312895687,36:1.2172858061991134):0.2117761436237855):0.8320790445502309,((112:1.4986634295095183,(38:1.2562093487257333,67:1.2562093487257333):0.24245408078378494):0.5069320875267516,39:2.00559551703627):0.25554547733685995):1.9103117643471466,((97:3.4745632998875635,4:3.4745632998875635):0.5616353456282068,(((19:1.2060537989140383,70:1.2060537989140383):0.9865018553478131,((85:0.7835894248844557,10:0.7835894248844557):0.6717365305782583,(13:0.5795009966410387,1:0.5795009966410387):0.8758249588216753):0.7372296987991374):1.1453643688338881,(2:2.9574500311151986,((125:2.551324918079588,(53:1.3508809226432128,124:1.3508809226432128):1.2004439954363753):0.11377025811921859,((65:1.5705948014690594,(96:0.8955807357180642,(98:0.3378484858917196,25:0.3378484858917196):0.5577322498263446):0.6750140657509952):0.3233120922650161,(31:1.7274631760968573,126:1.7274631760968573):0.1664437176372182):0.7711882824647311):0.2923548549163919):0.380469991980541):0.6982786224200308):0.13525411320450598):1.7112402148239552):0.2646291365604716):1.4130887344443455,(((((((((115:1.4139576364127937,(14:1.2318699958066845,51:1.2318699958066845):0.18208764060610916):0.7081899315116582,(7:1.646335046655317,3:1.646335046655317):0.47581252126913487):0.32106516759427395,82:2.443212735518726):0.29923123560734854,(59:2.4229468130829943,114:2.4229468130829943):0.3194971580430801):0.41511886596593683,((111:1.7427693245575233,(60:1.5743452898370422,93:1.5743452898370422):0.16842403472048106):0.5276725568330083,(77:1.1016627716518304,(21:0.5439505080465251,122:0.5439505080465251):0.5577122636053052):1.1687791097387012):0.8871209557014796):1.7993080184782801,56:4.956870855570291):0.7823919913015907,(((((9:0.18488232930335896,28:0.18488232930335896):1.0163495318847053,130:1.2012318611880644):1.0291665112698096,(37:2.2143558506129724,18:2.2143558506129724):0.016042521844901625):1.360105417675629,(((22:1.1306893317646665,45:1.1306893317646665):0.5985453109203185,(84:1.188682713803914,62:1.188682713803914):0.540551928881071):1.237600841635836,(72:1.2253454936887964,107:1.2253454936887964):1.7414899906320245):0.6236683058126822):2.1438364994718824,((8:2.6090737134924313,(15:1.8111074501145503,(11:1.4233777486820367,89:1.4233777486820367):0.3877297014325136):0.797966263377881):0.7039517370899588,((109:0.12287802038726436,104:0.12287802038726436):3.0801080743914824,(32:0.8103058033455953,79:0.8103058033455953):2.3926802914331513):0.11003935580364343):2.4213148390229953):0.004922557266496597):0.6727537196841658,75:6.412016566556048):0.28549821680423637,((57:4.074068682146747,(119:3.960584663080261,69:3.960584663080261):0.11348401906648586):2.376376569633708,((103:1.5409370170066725,131:1.5409370170066725):1.3620474662245856,113:2.902984483231258):3.5474607685491963):0.2470695315798297):0.8628960611887644):0.5187336785651091,(49:7.329321379024889,(((((40:0.2619364640401516,110:0.2619364640401516):1.9546791959455017,(58:0.12848101281709337,20:0.12848101281709337):2.08813464716856):3.5814632744578314,((88:0.06086081196758536,120:0.06086081196758536):3.9705449592637185,((33:1.7065835405014889,23:1.7065835405014889):1.229454711284866,(86:0.5123208221860349,34:0.5123208221860349):2.4237174296003197):1.0953675194449493):1.7666731632121806):0.448793352078396,(((24:0.6397398002458976,61:0.6397398002458976):1.8875094779451818,(99:1.1608131621561164,17:1.1608131621561164):1.366436116034963):0.804446246657601,133:3.3316955248486804):2.9151767616732003):0.3192082594737693,((((90:1.8046872007450823,55:1.8046872007450823):0.6826286641082002,91:2.4873158648532825):0.6519825718298229,74:3.1392984366831054):3.0236161473700034,((54:0.11112544101793904,43:0.11112544101793904):2.7631314855973557,41:2.8742569266152946):3.288657657437814):0.4031659619425412):0.7632408330292391):0.7498231440892686):3.182724407805676,((6:3.3942188525714694,(106:1.2144728449245832,16:1.2144728449245832):2.1797460076468864):2.6113151260440115,83:6.005533978615481):5.2563349523043525):8.66341668078597;
tree new_tree45 = (((((((87:3.0885309844900193,((127:2.3313109170775657,116:2.3313109170775657):0.5322168979236879,((68:1.036926273635737,80:1.036926273635737):1.0779279292440513,((100:1.7803802847860815,52:1.7803802847860815):0.3055494904277811,48:2.0859297752138626):0.028924427665925734):0.7486736121214652):0.22500316948876575):0.27601090736795486,((128:1.3168035290395916,(64:0.7796189016226827,29:0.7796189016226827):0.537184627416909):1.4755841725437213,((46:1.6151799443968575,5:1.6151799443968575):1.1087052044832277,((((132:1.1479343119018146,101:1.1479343119018146):0.11601033232369784,((76:1.048520420919909,(94:0.17786852884654647,92:0.17786852884654647):0.8706518920733626):0.18606281369811328,47:1.2345832346180223):0.02936140960749012):0.7834948912801942,(((27:0.08365957038284694,108:0.08365957038284694):0.899055454147522,78:0.982715024530369):0.06662335819766352,63:1.0493383827280325):0.9981011527776742):0.5412985439265641,((71:0.3601259362961221,((123:0.12668138637729706,66:0.12668138637729706):0.009507735949824597,81:0.13618912232712166):0.22393681396900045):1.3352603381756372,(118:0.663749565131999,(105:0.6125234644183912,95:0.6125234644183912):0.05122610071360778):1.03163670933976):0.8933518049605116):0.13514706944781452):0.06850255270322769):0.5721541902746612):0.9789825597909996,((121:1.4706780337948544,(73:0.651383687523695,129:0.651383687523695):0.8192943462711594):1.4522785318468898,134:2.922956565641744):1.4205678860072295):0.06877121902487104,(((((36:1.4294221247804217,((38:0.5535715584782038,112:0.5535715584782038):0.0772432188177532,67:0.630814777295957):0.7986073474844647):0.05321470351025659,(39:1.4677792753928942,((44:0.32297060011574524,50:0.32297060011574524):1.1328606020533272,(30:1.3702233912287927,35:1.3702233912287927):0.0856078109402798):0.011948073223821742):0.014857552897784121):1.2924725600591833,((((125:0.7353290110321395,(53:0.5666865930245921,124:0.5666865930245921):0.16864241800754742):1.5234350182262995,(2:1.6236303668526886,((31:1.1997334525507382,126:1.1997334525507382):0.4020469334209522,(65:1.0494023863631818,(96:0.5356710537322218,(98:0.1783784318096354,25:0.1783784318096354):0.3572926219225864):0.51373133263096):0.5523779996085085):0.02184998088099821):0.6351336624057504):0.327475563932087,((19:0.8639887812749136,70:0.8639887812749136):1.5902118620999515,((85:0.15182890421066586,10:0.15182890421066586):0.43757102021644845,(13:0.40666877304138804,1:0.40666877304138804):0.18273115138572626):1.864800718947751):0.1320389498156609):0.007201391367124277,97:2.5934409845576503):0.18166840379221139):0.8739044785966761,4:3.6490138669465377):0.2589328889203064,(((12:0.23170649568072987,102:0.23170649568072987):0.06749769921306947,117:0.29920419489379935):2.6023768688778435,(26:0.6793700953476253,42:0.6793700953476253):2.2222109684240174):1.0063656920952013):0.5043489148070006):1.198092478150791,(((57:3.2561502153680637,(119:2.108342206432825,69:2.108342206432825):1.1478080089352387):1.5740603037432441,(((((((84:0.6217449078845529,62:0.6217449078845529):1.1696189484797381,((37:0.21172893307378757,18:0.21172893307378757):1.478905236710614,((9:0.6925553385458708,28:0.6925553385458708):0.158025802829603,130:0.8505811413754738):0.8400530284089276):0.10072968657988968):0.23392866756988706,((72:0.8824301669549691,107:0.8824301669549691):0.9135619489016683,(22:0.6790643959057145,45:0.6790643959057145):1.1169277199509229):0.2293004080775407):1.0734972810548542,(32:1.1580471591671357,79:1.1580471591671357):1.9407426458218966):0.26004875274815875,((109:0.48235224912486785,104:0.48235224912486785):2.7572180118720078,(8:1.6545603909809954,(11:1.5629319066293992,(15:0.9460993621161573,89:0.9460993621161573):0.6168325445132419):0.0916284843515962):1.5850098700158803):0.11926829674031536):0.7494716755080768,(((59:1.0461258327738698,114:1.0461258327738698):1.21102247020441,(7:0.8425134263796785,((115:0.5437259378505745,(14:0.5089759197645181,51:0.5089759197645181):0.03475001808605649):0.29138689408701224,3:0.8351128319375868):0.007400594442091735):1.4146348765986012):0.19251725014067667,82:2.4496655531189564):1.6586446801263115):0.027087750654940734,(56:1.861808438567434,(122:1.7019406901880434,((111:1.3069209882421995,(60:0.5999034471789533,93:0.5999034471789533):0.7070175410632462):0.3004496667352312,(21:1.3782804411603171,77:1.3782804411603171):0.22909021381711359):0.09457003521061269):0.15986774837939066):2.273589545332775):0.6948125352110992):0.25371469196691354,(75:2.625764256718736,((103:1.0247777183724411,113:1.0247777183724411):0.7895954232555749,131:1.814373141628016):0.8113911150907198):2.4581609543594856):0.5264629377464143):0.10956066312245305,(49:5.510638900064943,((((((55:0.8884063521307781,90:0.8884063521307781):0.9795074140834541,91:1.8679137662142322):0.45037505721063553,74:2.3182888234248678):1.670612527847413,((54:0.1736844875442176,43:0.1736844875442176):1.7452165679623826,41:1.9189010555066002):2.0700002957656807):0.7815585536329452,((88:0.08475110184410913,120:0.08475110184410913):3.2971955331964926,((33:1.7594413005900775,23:1.7594413005900775):0.3090819012455275,(86:0.49197813154944603,34:0.49197813154944603):1.576545070286159):1.3134234332049965):1.3885132698646245):0.2633371752500997,(((17:1.9364320701198954,(99:1.368410129881841,(24:0.43634792906971215,61:0.43634792906971215):0.9320622008121289):0.5680219402380544):0.15813828503215688,133:2.0945703551520523):2.236511414594816,((40:0.6385320006739637,110:0.6385320006739637):1.1706756981495103,(58:0.617625966769777,20:0.617625966769777):1.191581732053697):2.521874070923394):0.7027153104084576):0.47684181990961694):0.20930991188214598):2.653500553992978,((6:2.160712379263981,(106:1.8238010276758962,16:1.8238010276758962):0.3369113515880846):2.6853042346916145,83:4.846016613955595):3.5274327519844713):8.70535391947006;
tree new_tree46 = ((((((((((52:1.7252528022579725,48:1.7252528022579725):0.9442379791280799,((68:1.1533594969282466,80:1.1533594969282466):0.9072307977337557,100:2.0605902946620023):0.6089004867240502):0.47712234284502664,(128:1.3861531300157282,(64:0.2715522864207777,29:0.2715522864207777):1.1146008435949504):1.760459994215351):0.1871917750760308,((((132:1.1371986841385926,101:1.1371986841385926):0.41333014310921157,(((94:0.24496308439867523,92:0.24496308439867523):0.4536725412760667,76:0.6986356256747419):0.42745631924052363,47:1.1260919449152655):0.4244368823325386):0.10168560519481695,((81:1.0029085123600456,((71:0.3077286239972301,123:0.3077286239972301):0.6515601020954842,66:0.9592887260927143):0.04361978626733132):0.3886412182428842,(105:1.163510271336574,(95:0.7827436824519064,118:0.7827436824519064):0.3807665888846675):0.22803945926635594):0.26066470183969126):1.516578787623713,((87:2.2393895429264594,(((27:0.29285244530607574,108:0.29285244530607574):1.0736021453162565,63:1.3664545906223322):0.4660596479119328,78:1.832514238534265):0.40687530439219444):0.6268122289454849,(46:2.0656047612857305,5:2.0656047612857305):0.8005970105862139):0.30259144819438966):0.16501167924077587):0.7131899054578263,((129:1.8937866528325957,(73:1.5144747493900292,121:1.5144747493900292):0.3793119034425665):1.2845276823081184,134:3.178314335140714):0.8686804696242221):0.32556579624976667,(127:3.4439374280677906,116:3.4439374280677906):0.9286231729469123):0.9867440358551507,((((((125:1.269836057902901,(53:0.6624716155608725,124:0.6624716155608725):0.6073644423420286):0.8171954126766197,(126:1.5498891996944653,((65:1.062982527814188,(98:0.6625634167042596,(96:0.3624165365539137,25:0.3624165365539137):0.30014688015034585):0.40041911110992845):0.11051672076719932,31:1.1734992485813873):0.37638995111307794):0.5371422708850555):0.012127228145122348,((19:0.6567406801180367,70:0.6567406801180367):1.0815122893849407,(2:1.716753992477695,((13:0.5495406100376434,1:0.5495406100376434):0.11338849175472276,(85:0.4882251153134864,10:0.4882251153134864):0.1747039864788798):1.0538248906853287):0.021498977025282473):0.36090572922166575):0.330586346779822,(((39:0.5598784429549376,35:0.5598784429549376):1.4007507250480287,(((44:0.5857714083119351,50:0.5857714083119351):0.4666183582785447,(36:0.7234392429633302,30:0.7234392429633302):0.3289505236271496):0.26096956805803284,((112:0.41461298451510337,38:0.41461298451510337):0.21404624865581195,67:0.6286592331709153):0.6847001014775973):0.6472698333544538):0.2493878225502255,97:2.210016990553192):0.21972805495127323):0.9289888914125477,4:3.358733936917013):0.5612932588927131,((12:1.3411326946435547,(102:0.37322562513699903,117:0.37322562513699903):0.9679070695065557):1.8221094474841952,(26:0.8289813895408711,42:0.8289813895408711):2.3342607525868786):0.756785053681976):1.4392774410601277):0.44919153333031314,((((((62:1.889396041612775,(((9:0.3176456492684728,28:0.3176456492684728):0.28483277604658847,130:0.6024784253150612):0.6384632469299831,(37:0.835761136920702,(18:0.02593001906697147,84:0.02593001906697147):0.8098311178537305):0.4051805353243424):0.6484543693677307):0.991064351600806,((72:1.4475357511937759,107:1.4475357511937759):1.2684044765859284,(22:1.525741179378075,45:1.525741179378075):1.1901990484016292):0.16452016543387682):0.2565727119957537,(((59:1.474517427223503,((3:0.6832642761748025,(51:0.29244811601218096,14:0.29244811601218096):0.3908161601626215):0.15594893581618918,(7:0.7799643281081902,115:0.7799643281081902):0.05924888388280147):0.6353042152325115):0.07781310090150129,82:1.5523305281250044):1.006534885940791,114:2.5588654140657954):0.5781676911435394):0.5308006445120959,(((56:1.921293493064182,(77:1.8706317498519585,((111:1.2230108737267522,(60:0.6770012835149841,93:0.6770012835149841):0.5460095902117681):0.25279231339912545,(21:1.286298449204698,122:1.286298449204698):0.1895047379211796):0.3948285627260808):0.05066174321222361):0.9102189747495071,(109:0.5168624806519251,104:0.5168624806519251):2.314649987161764):0.3277965169086188,((8:2.030539719795214,(15:1.9505352731240304,(11:1.7202380302464146,89:1.7202380302464146):0.23029724287761577):0.08000444667118378):1.0021702032136721,(32:2.9424061835475657,79:2.9424061835475657):0.09030373946132064):0.1265990617134216):0.5085247649991227):0.3295237556939532,(75:3.2335801789695413,((103:0.8619826442701063,113:0.8619826442701063):0.7449000476886204,131:1.6068826919587267):1.6266974870108146):0.7637773264458425):0.2503418348450821,(69:2.8276069903020526,(119:2.7484249055674352,57:2.7484249055674352):0.07918208473461741):1.4200923499584133):1.5607968299397008):0.0773578359341025,(49:5.40818718805886,((((88:0.008613572279164977,120:0.008613572279164977):3.9059460129855257,((((58:0.447418869802229,20:0.447418869802229):0.7766901432694482,110:1.2241090130716772):0.07418451604739995,40:1.2982935291190771):2.376528013140625,((33:2.354549813433288,23:2.354549813433288):0.5587084795642068,(86:1.0209509239411896,34:1.0209509239411896):1.892307369056305):0.7615632492622075):0.23973804300498847):0.5681348532134471,((((55:0.7129918021622706,90:0.7129918021622706):1.1676441555320936,91:1.8806359576943643):0.22837559525454743,74:2.1090115529489117):1.6293259028496871,((54:0.1335842666451677,43:0.1335842666451677):2.3556319492744633,41:2.489216215919631):1.249121239878968):0.7443569826795389):0.31567203743875893,(((24:0.7208995148615646,61:0.7208995148615646):1.2603681843916439,(99:1.0465319659889063,17:1.0465319659889063):0.934735733264302):0.4513401708747129,133:2.4326078701279212):2.3657586057889755):0.6098207121419632):0.47766681807540934):3.0169843256259368,((6:2.637339602721374,(106:2.1095431592647538,16:2.1095431592647538):0.5277964434566202):2.9166862600490955,83:5.5540258627704695):3.3488124689897365):5.99396227673307;
tree new_tree47 = ((((((((114:1.7630960740643364,59:1.7630960740643364):0.5846142826063674,((((115:1.172953552109779,82:1.172953552109779):0.2569430871159617,7:1.4298966392257406):0.10179964838470879,(51:0.5697034408215994,14:0.5697034408215994):0.96199284678885):0.22719719063148291,3:1.7588934782419323):0.5888168784287715):1.8231847112666157,(((62:2.951740550864834,((((((9:0.1593147383614356,28:0.1593147383614356):0.4368615031433737,130:0.5961762415048093):0.6861516838880353,(18:0.095663944154859,37:0.095663944154859):1.1866639812379856):0.02328872585420383,84:1.3056166512470484):0.6401672082853835,(107:1.6086118718050975,72:1.6086118718050975):0.3371719877273345):0.09577731397877187,(22:1.3271029513524626,45:1.3271029513524626):0.7144582221587412):0.91017937735363):0.9019777802190205,((56:1.4524464480750565,(109:0.3552546473669796,104:0.3552546473669796):1.097191800708077):0.60965486951746,((21:1.8962600435351475,((111:1.3216446304711889,(60:0.6471185095136707,93:0.6471185095136707):0.6745261209575182):0.538155498246119,77:1.8598001287173078):0.03645991481783972):0.1391857320056029,122:2.0354457755407505):0.026655542051766012):1.7916170134913378):0.08535449915445614,((32:1.001297254627333,79:1.001297254627333):2.31631585201528,(8:2.3825508180756625,(11:1.9655683766263332,(15:1.482058245448219,89:1.482058245448219):0.48351013117811426):0.4169824414493293):0.9350622885669506):0.6214597235956973):0.23182223769900911):0.6514479769174812,(57:3.6284359771274364,(119:2.4431182256103403,69:2.4431182256103403):1.185317751517096):1.1939070677273644):0.024506166530574802,(75:3.65640709469107,((103:2.0462091234030666,113:2.0462091234030666):0.48757538811591505,131:2.5337845115189817):1.1226225831720882):1.1904421166943058):1.9309934588021092,((((((129:2.404807860699396,(73:1.7897677844078212,121:1.7897677844078212):0.6150400762915749):0.8152093670549854,134:3.2200172277543815):0.9962116524108988,116:4.21622888016528):0.38538609607989915,127:4.6016149762451795):0.7036752178011332,((((((52:1.3411997659932569,100:1.3411997659932569):0.6295472683685714,((68:1.4069609348810335,80:1.4069609348810335):0.5620430856670751,48:1.9690040205481085):0.0017430138137197737):0.9087737333445052,((78:1.1739894042146357,(27:0.33398846181996106,108:0.33398846181996106):0.8400009423946746):0.3528985880344504,(105:0.9065210772818542,((81:0.8674158310096831,95:0.8674158310096831):0.027051801570618705,((123:0.5139148960255506,(66:0.10370913644090013,71:0.10370913644090013):0.4102057595846505):0.11725483261758529,118:0.6311697286431359):0.2632979039371659):0.01205344470155234):0.620366914967232):1.3526327754572474):0.49776006549808516,((46:2.3432178012215674,5:2.3432178012215674):0.5743201422966666,((132:1.4614161654557265,101:1.4614161654557265):0.8111202246360512,((128:1.1370039759647657,(64:0.8299051168283818,29:0.8299051168283818):0.3070988591363839):0.98283758171733,(47:1.685206921341031,(76:1.3382229941487167,(94:0.6951158827200221,92:0.6951158827200221):0.6431071114286946):0.3469839271923143):0.4346346363410647):0.15269483240968196):0.6450015534264564):0.4597428896861846):0.8685484783142647,63:4.245829311518683):0.27417743360370483,87:4.520006745122388):0.7852834489239244):0.3192691256853246,(((97:3.426227209150518,((((((112:0.8184097772585902,38:0.8184097772585902):0.04624574836844253,67:0.8646555256270327):1.441861306572125,((30:1.6224733493601475,(36:1.2778246762585808,39:1.2778246762585808):0.34464867310156677):0.05503403709258148,((44:0.5506109658738692,50:0.5506109658738692):1.1242612584553489,35:1.674872224329218):0.0026351621235110034):0.6290094457464288):0.4828465678014,(53:0.8482245276634787,(125:0.7902581642207104,124:0.7902581642207104):0.05796636344276829):1.941138872337079):0.030757876460202116,((65:1.7193770811665574,(96:1.30286541159097,(98:0.07700880563874238,25:0.07700880563874238):1.2258566059522276):0.4165116695755875):0.4277087457776576,(126:1.4133290955155577,31:1.4133290955155577):0.7337567314286573):0.6730354495165449):0.024225918621715525,((19:0.8921293529476892,70:0.8921293529476892):0.7183156917816285,(2:1.4534438082147523,((13:0.6741617894463015,(85:0.4236437237530209,10:0.4236437237530209):0.25051806569328056):0.011992542017861596,1:0.686154331464163):0.7672894767505892):0.15700123651456543):1.2339021503531578):0.5818800140680427):0.2225788953216239,4:3.648806104472142):0.32068777949197713,((12:1.3335136541089099,(102:0.7540164282766566,117:0.7540164282766566):0.5794972258322533):1.996809332296784,(26:1.2632287802198654,42:1.2632287802198654):2.0670942061858284):0.6391708975584254):1.655065435767518):1.1532833504558475):0.35834873376159937,(49:7.01822634396053,((((88:0.010319241346005184,120:0.010319241346005184):5.260105008005588,(((58:0.6707947134396915,20:0.6707947134396915):0.6609624077677788,110:1.3317571212074704):0.16158590102493076,40:1.4933430222324011):3.777081227119192):0.02191897945555432,((33:1.7738644575372267,23:1.7738644575372267):1.939552125414113,(86:1.6586888241844575,34:1.6586888241844575):2.054727758766882):1.5789266458558076):1.084617371808858,(((((55:0.8627700355168607,90:0.8627700355168607):1.5173701803742166,91:2.3801402158910774):0.34874505152468815,74:2.7288852674157655):1.776063793213932,((54:0.22839929463276132,43:0.22839929463276132):2.1122014964149254,41:2.3406007910476867):2.164348269582011):1.0457059522499392,((17:4.17885465335411,(99:2.8711780384173076,(24:0.677508702745848,61:0.677508702745848):2.1936693356714594):1.3076766149368022):0.7811811914997229,133:4.960035844853833):0.5906191680258042):0.8263055877363685):0.6412657433445244):0.11796505998855444):2.341965800671902,((6:2.9458714946259197,(106:1.3008916386682643,16:1.3008916386682643):1.6449798559576554):1.5700783415340038,83:4.5159498361599235):4.962207368461063):6.94525599411435;
tree new_tree48 = ((((49:7.0725024597975,((((24:1.0180573601760112,61:1.0180573601760112):2.075165475493389,(99:2.246385835595937,17:2.246385835595937):0.8468370000734629):0.9197026820222756,133:4.012925517691675):2.210019419341794,(((((40:0.7671920063894202,110:0.7671920063894202):0.8701822229474829,(58:0.41602942907672935,20:0.41602942907672935):1.221344800260174):3.4352684963127955,((33:1.4693353459217362,23:1.4693353459217362):1.5525863766653685,(86:1.0587153613641445,34:1.0587153613641445):1.9632063612229602):2.050721003062594):0.30966103072805407,(88:1.207734281593684,120:1.207734281593684):4.174569474784069):0.800327561936367,(((74:1.536584909245215,(55:0.8733917878037325,90:0.8733917878037325):0.6631931214414826):1.5420510721410818,91:3.078635981386297):1.3781753345052072,((54:0.6091152222727666,43:0.6091152222727666):2.1885192064389116,41:2.797634428711678):1.659176887179826):1.7258200024226156):0.0403136187193498):0.8495575227640302):0.15393210356451625,((((((32:1.2658898999717871,79:1.2658898999717871):2.628052293968646,(8:3.271738991551666,(11:2.0593398749590737,(15:1.9646680524150648,89:1.9646680524150648):0.09467182254400885):1.2123991165925925):0.6222032023887674):0.430498500761197,(((107:2.620732539877569,((37:0.894670000061467,(18:0.20673156586607527,84:0.20673156586607527):0.6879384341953918):1.2326339776560609,((9:0.5544860588032821,28:0.5544860588032821):0.6879860613403985,130:1.2424721201436806):0.8848318575738472):0.4934285621600414):0.06006065938700633,(((22:0.902659517609866,45:0.902659517609866):1.1871491276673507,62:2.0898086452772167):0.1529199606469418,72:2.2427286059241585):0.43806459334041703):0.721173464987166,((114:2.119903109297694,(82:1.8841201404323338,(((115:1.069886450042517,7:1.069886450042517):0.07173620263134284,3:1.1416226526738598):0.22380730607990218,(51:0.37577532230079486,14:0.37577532230079486):0.989654636452967):0.5186901816785718):0.2357829688653601):0.02523322404456607,59:2.14513633334226):1.2568303309094815):0.9224740304498891):0.49765431259368675,((56:2.287287062243956,(109:0.20596226269489598,104:0.20596226269489598):2.08132479954906):0.04524583230421397,((122:1.6571048847354037,77:1.6571048847354037):0.543146804251627,((111:1.059359190737648,(60:0.9492925647798648,93:0.9492925647798648):0.11006662595778327):0.7547948664821371,21:1.8141540572197852):0.38609763176724554):0.1322812055611391):2.4895621127471474):0.2391472728141979,((113:2.975394625167259,103:2.975394625167259):0.051540260941997484,131:3.0269348861092564):2.0343073940002587):0.0242629831320631,(75:5.016067916103206,(57:2.972345703458845,(119:2.597686178176846,69:2.597686178176846):0.3746595252819991):2.043722212644361):0.06943734713837202):2.1409293001204377):0.16320881189437753,(((116:4.889919582452059,(87:4.6381754041642616,(134:2.538244783135543,(129:2.041092028725239,(73:1.8088475916680014,121:1.8088475916680014):0.23224443705723763):0.4971527544103038):2.0999306210287187):0.2517441782877974):0.25937922555745896,(63:3.21360744958353,(((128:0.5582101785914695,(64:0.4531541223187691,29:0.4531541223187691):0.10505605627270037):2.4147682141938813,((78:1.6252403987125288,(27:0.01884236670283958,108:0.01884236670283958):1.6063980320096891):0.8689476668085516,((46:2.212084423028295,5:2.212084423028295):0.1749521064865731,((118:0.48451672111294625,((95:0.199683035659058,81:0.199683035659058):0.21547865910183597,71:0.415161694760894):0.06935502635205226):0.60985372928519,((66:0.538698367064624,123:0.538698367064624):0.20259006491905995,105:0.741288431983684):0.3530820184144522):1.292666079116732):0.1071515360062123):0.4787903272642704):0.21913324711507753,(((76:2.4046215550418,(94:1.2516756345181597,92:1.2516756345181597):1.1529459205236405):0.4165497187566074,(((47:1.3698763712707347,127:1.3698763712707347):0.3739989297234314,101:1.743875300994166):0.723967235623094,132:2.46784253661726):0.35332873718114755):0.01541694186557363,(((68:0.8054208534182696,80:0.8054208534182696):0.35059091695948363,(52:1.0956341180600329,100:1.0956341180600329):0.06037765231772041):0.07118412964198395,48:1.2271959000197372):1.609392315644244):0.3555234242364471):0.02149580968310172):1.9356913584259878):0.24970563929950806,((((12:0.48197318988178806,(102:0.44249920963890726,117:0.44249920963890726):0.03947398024288079):2.1938862274339845,(26:1.7669587358833316,42:1.7669587358833316):0.908900681432441):0.9555906575396778,4:3.6314500748554503):1.036906798660627,(97:4.4107583078745405,((((2:2.1901475584662915,((19:0.48121690095779424,70:0.48121690095779424):1.2440402482034896,((10:0.8292042651081843,85:0.8292042651081843):0.3611940632005308,(1:0.9253559972766555,13:0.9253559972766555):0.26504233103205965):0.5348588208525686):0.4648904093050077):0.5096619198129608,((126:1.9939702969820128,31:1.9939702969820128):0.17800230878061152,(65:1.7989715118205325,((98:1.2989837552375014,25:1.2989837552375014):0.18716782751804706,96:1.4861515827555485):0.312819929064984):0.3730010939420918):0.527836872516628):0.5291393765707095,((124:1.1472353947356573,53:1.1472353947356573):0.4137678504741451,125:1.5610032452098024):1.6679456096401595):0.72223391575718,(39:2.1937887554143143,((30:1.2116230640667203,((44:0.22864386575011098,50:0.22864386575011098):0.7405713552879576,(35:0.8611072766438794,36:0.8611072766438794):0.10810794439418914):0.2424078430286517):0.19502705885416227,((67:0.8965943891670809,38:0.8965943891670809):0.02000474442216882,112:0.9165991335892497):0.4900509893316328):0.7871386324934317):1.7573940151928276):0.45957553726739864):0.25759856564153694):0.7306475737929485):1.9906389279473675):2.763012520986396,((6:3.221917336563607,(106:1.5323290682159478,16:1.5323290682159478):1.6895882683476593):1.2806823581459006,83:4.502599694709508):5.650056201533282):5.75959262812733;
tree new_tree49 = ((((((((24:1.6269436004240603,61:1.6269436004240603):1.5087073407928322,(99:1.7946770255718085,17:1.7946770255718085):1.340973915645084):0.525095806080146,133:3.6607467472970385):2.111851193182018,((88:0.13004609807967243,120:0.13004609807967243):4.999796320963307,((33:0.9195664713108864,23:0.9195664713108864):2.141716924179147,(86:2.068296631690724,34:2.068296631690724):0.9929867637993097):2.0685590235529463):0.6427555214360767):0.6291787659100105,((((91:3.385670312102264,(55:2.19365217415409,90:2.19365217415409):1.1920181379481742):0.12704372924191265,74:3.512714041344177):2.017697682491902,((54:0.2150353497566176,43:0.2150353497566176):2.141881620063428,41:2.3569169698200456):3.1734947540160334):0.780032711368186,((40:0.8298018993717159,110:0.8298018993717159):1.462454428065735,(58:0.2749945326976723,20:0.2749945326976723):2.017261794739779):4.0181881077668145):0.09133227118480214):1.4381396193450282,(((75:5.356216769582132,((103:3.088489495820818,131:3.088489495820818):1.605819485562475,113:4.694308981383293):0.6619077881988389):1.1138356074862923,(69:2.9883048525481244,(57:2.2768107209610173,119:2.2768107209610173):0.7114941315871071):3.4817475245203):0.4878419380869463,(((((11:1.0899755399759166,15:1.0899755399759166):0.26703062466247984,8:1.3570061646383964):0.014265382440248997,89:1.3712715470786454):3.1561732917416805,(((56:1.5434197448719926,(109:0.7806375435512505,104:0.7806375435512505):0.7627822013207421):1.5904849631755549,(32:2.9426013305927645,79:2.9426013305927645):0.19130337745478299):0.8798854423259947,(((77:1.9345238277518897,(111:1.0952743582941404,(60:0.9938121348104202,93:0.9938121348104202):0.10146222348372025):0.8392494694577493):0.03529214094037614,(21:1.5287711866374762,122:1.5287711866374762):0.4410447820547896):0.31064271604860383,((((7:1.0720870581579307,3:1.0720870581579307):0.5072637576628376,(115:1.0922231695756113,(51:0.9304829905219452,14:0.9304829905219452):0.1617401790536661):0.48712764624515703):0.158815042228853,(82:1.5627761465913113,114:1.5627761465913113):0.17538971145831006):0.05770360277242137,59:1.7958694608220427):0.484589223918827):1.7333314656326726):0.5136546884467839):0.0806837281595092,(((22:1.7907704135781173,45:1.7907704135781173):0.8708121582581381,((((18:0.57216672590823,37:0.57216672590823):1.4094635815047565,84:1.9816303074129866):0.20625529412400345,((9:0.8066044534184049,28:0.8066044534184049):0.8314719999923574,130:1.6380764534107624):0.5498091481262277):0.09349059552774053,107:2.2813761970647306):0.38020637477152475):0.16549035915578747,(72:2.2691119541955995,62:2.2691119541955995):0.5579609767964433):1.7810556359877925):2.3497657481755354):0.8820220105787246):0.027661007460479503,(49:5.6408555034963275,((((((12:0.7865153453230157,(102:0.4189970227996931,117:0.4189970227996931):0.3675183225233226):0.26856447038172127,(26:0.8500257793916417,42:0.8500257793916417):0.20505403631309527):2.661349132282843,4:3.7164289479875796):1.511802436569262,116:5.2282313845568416):0.032565481723179523,(87:5.174346068057427,(97:4.482729403838833,(((((65:2.73180221950442,((25:0.4164136535272438,98:0.4164136535272438):1.1251714487888858,96:1.5415851023161296):1.1902171171882905):0.33187826785743546,126:3.0636804873618555):0.07032324298599191,31:3.1340037303478474):0.18075074920902567,(((125:1.1034167521009706,53:1.1034167521009706):0.12026068473156704,124:1.2236774368325376):1.4808016691271364,(((10:0.9417471416736827,85:0.9417471416736827):0.20200301175205215,(1:0.9868933778706861,13:0.9868933778706861):0.15685677555504873):1.1881118973489528,((19:0.4574953019860834,70:0.4574953019860834):0.42026178389050345,2:0.8777570858765869):1.4541049648981008):0.37261705518498633):0.6102753735971991):0.4796610927374374,(39:1.584750488302196,(36:1.4703968667480887,(((67:0.7225642811835383,38:0.7225642811835383):0.114528149642941,112:0.8370924308264793):0.5735988997685639,((35:0.12718852175030446,30:0.12718852175030446):1.2111861892831517,(44:0.32320387293701247,50:0.32320387293701247):1.0151708380964437):0.07231661956158719):0.05970553615304541):0.11435362155410722):2.209665083992115):0.6883138315445221):0.6916166642185946):0.08645079822259394):0.07203242405669386,((((78:2.0457122339713427,(27:0.7512076267631205,108:0.7512076267631205):1.2945046072082222):1.4669708561088672,(63:3.4913876000415622,(46:2.0280312276135244,5:2.0280312276135244):1.4633563724280378):0.021295490038647724):0.007977190775632526,(((76:2.6058507827575523,(94:1.2051325495562084,92:1.2051325495562084):1.400718233201344):0.257612284998856,(((48:1.7114396600881965,(52:1.3665212842390564,100:1.3665212842390564):0.3449183758491401):0.5300273455982998,(68:2.2106350457431625,80:2.2106350457431625):0.030831959943333764):0.47688813291266774,(((47:0.8510241585079539,132:0.8510241585079539):0.36858495348922427,101:1.2196091119971781):0.27254873270657676,127:1.492157844703755):1.226197293895409):0.14510792915724435):0.22753944283101335,((128:0.638146630973699,(64:0.564151463325838,29:0.564151463325838):0.07399516764786096):2.286877238621228,(((118:0.289249235372713,105:0.289249235372713):0.1456549988870971,(95:0.08318366434707172,81:0.08318366434707172):0.35172056991273837):0.8506517933781286,((66:0.8984803096922024,71:0.8984803096922024):0.03040036349198716,123:0.9288806731841895):0.3566753544537492):1.6394678419569884):0.1659786409924946):0.4296577702684208):1.1464298933356338,(134:4.488305882914756,(121:2.9701513824585337,(73:1.5816502101398384,129:1.5816502101398384):1.3885011723186953):1.5181545004562222):0.17878429127672035):0.6657391161452386):0.30802621315961254):2.2267218296982474):2.025596039001252,((6:4.33822305203776,(106:2.1024603043410903,16:2.1024603043410903):2.2357627476966697):1.9036557493979451,83:6.241878801435705):3.651294570760122):8.60752234530327;
tree new_tree50 = (((49:7.523916519770894,(((((119:2.9733565798319286,69:2.9733565798319286):0.4788145178342065,57:3.452171097666135):1.3172096132005504,(((((56:2.4472676210329807,(32:1.663098065175185,79:1.663098065175185):0.7841695558577957):0.39228937543692144,(((111:1.6180554753482865,(60:1.3281646848602642,93:1.3281646848602642):0.28989079048802235):0.306077548566978,((21:1.3191813518861464,122:1.3191813518861464):0.5501383677258096,77:1.869319719611956):0.05481330430330855):0.8703741449614439,(109:0.9246888834738369,104:0.9246888834738369):1.8698182854028715):0.04504982759319365):0.49523237062667746,((82:2.22300728810801,((7:1.7316260407495765,(3:1.2004039695585156,115:1.2004039695585156):0.5312220711910609):0.05611810724339805,(51:0.7415242032603773,14:0.7415242032603773):1.0462199447325973):0.4352631401150353):0.10619608659070146,(114:0.7925120845365451,59:0.7925120845365451):1.536691290162166):1.0055859923978683):0.24068227899971895,(((62:3.038432641449643,(22:2.3701113347519898,45:2.3701113347519898):0.6683213066976532):0.263780814578519,(107:1.6413768749438453,72:1.6413768749438453):1.6608365810843166):0.06343712551752478,((18:1.1212063244092556,(37:1.0193428091481478,84:1.0193428091481478):0.10186351526110782):2.2086768752480257,((9:1.1791295097268848,28:1.1791295097268848):1.2830763720644596,130:2.4622058817913444):0.8676773178659367):0.03576738188840567):0.20982106455061178):0.20636130758438576,(((11:1.3604185706337124,89:1.3604185706337124):0.40072181932851625,15:1.7611403899622287):0.22577834742900804,8:1.9869187373912367):1.7949142162894476):0.9875477571860012):0.654428976380494,(75:4.386819988973249,((113:3.3642691459966327,131:3.3642691459966327):0.4215495635732758,103:3.7858187095699085):0.6010012794033406):1.0369896982739304):1.3014224769003135,((((((((71:1.8146588565817567,(105:1.0186726494089478,(((95:0.1955892094097337,81:0.1955892094097337):0.43354213341081993,118:0.6291313428205536):0.04851268198416403,(66:0.3986900304119108,123:0.3986900304119108):0.2789539943928068):0.3410286246042301):0.795986207172809):0.5610838743798796,(128:1.450172908122612,(64:0.4748907704027483,29:0.4748907704027483):0.9752821377198637):0.9255698228390243):0.1887461839938891,(((47:0.6675274873842793,132:0.6675274873842793):1.0562914458030361,101:1.7238189331873155):0.16870036500543106,(127:1.6127863503080366,63:1.6127863503080366):0.2797329478847099):0.6719696167627789):1.2052443616241142,(76:2.4983094535870154,(94:0.32095754494740486,92:0.32095754494740486):2.1773519086396105):1.2714238229926242):0.4515282688962934,((48:2.178255389731992,(68:1.7429472501188559,80:1.7429472501188559):0.4353081396131362):0.4704973473420031,(52:1.9765907471889297,100:1.9765907471889297):0.6721619898850655):1.5725088084019379):0.5522482523541399,((78:1.897559788602843,(27:0.46227930636877945,108:0.46227930636877945):1.4352804822340635):1.5009706760581392,(46:3.058431076868032,5:3.058431076868032):0.3400993877929501):1.3749793331690907):1.0083094970696322,(134:2.374271710103903,(73:2.0653237579451167,(129:1.6708498734490471,121:1.6708498734490471):0.39447388449606957):0.30894795215878634):3.407547584795802):0.7039538695868117,(87:5.811352484137334,(((97:5.3104893368181,(((36:1.2717742201830875,(44:0.17973480247874732,50:0.17973480247874732):1.0920394177043402):0.5144714780864732,((35:0.5068073781572433,30:0.5068073781572433):1.2632252284154115,(39:1.1979566012182403,((67:0.7618515728666605,38:0.7618515728666605):0.0721410285970987,112:0.8339926014637592):0.3639639997544811):0.5720760053544145):0.01621309169690588):3.077690375255317,(((19:1.386511680410244,70:1.386511680410244):2.2069213198859536,((1:0.8093855614340303,(10:0.19435552359945252,85:0.19435552359945252):0.6150300378345778):0.11549452566248364,13:0.9248800870965139):2.668552913199684):0.5414655685499454,((((124:0.9355386697826892,53:0.9355386697826892):0.19756092949070136,125:1.1330995992733905):2.6181781370521735,2:3.751277736325564):0.2679698209616843,((126:3.55168299673025,(65:2.7697234614232533,((25:0.7371611938753448,98:0.7371611938753448):0.5270782034623958,96:1.2642393973377406):1.5054840640855127):0.7819595353069966):0.1854428101774359,31:3.737125806907686):0.28212175037956255):0.1156510115588949):0.7290375046787343):0.44655326329322254):0.13063260584961434,(((12:0.5950866475978057,(102:0.5468917819574375,117:0.5468917819574375):0.048194865640368234):1.1251666449224835,(26:1.2543772677367182,42:1.2543772677367182):0.46587602478357115):2.1130275757159724,4:3.833280868236262):1.6078410744314526):0.1989547283347557,116:5.64007667100247):0.17127581313486395):0.6744206803491828):0.23945899966097617):0.7986843556234007):1.0088242095405766,(((40:0.11877351794149739,110:0.11877351794149739):1.4128600297378058,(58:0.41027778049554636,20:0.41027778049554636):1.1213557671837568):6.277341604560239,((((91:2.8388541236576152,(55:1.1707661205056483,90:1.1707661205056483):1.668088003151967):1.003910988513502,74:3.8427651121711173):1.8901804965333429,((54:0.5878079772091457,43:0.5878079772091457):1.8847122445375901,41:2.472520221746736):3.260425386957724):1.9338075972018238,(((88:0.29562128534665977,120:0.29562128534665977):4.072525831106582,((33:1.142207846453398,23:1.142207846453398):2.5162211331747706,(86:2.701825489591716,34:2.701825489591716):0.9566034900364526):0.7097181368250736):2.5826110372055275,(((24:0.9887720061913178,61:0.9887720061913178):2.7245551897551694,(99:1.1653966869197605,17:1.1653966869197605):2.5479305090267266):0.8180143779524123,133:4.531341573898899):2.4194165797598703):0.7159950522475143):0.14222194633325813):0.7237655770719282):2.3714266961800785,((6:6.93799808227371,(106:1.1684546871617225,16:1.1684546871617225):5.769543395111987):1.458587889077478,83:8.396585971351188):2.507581454140361):9.70031495678284;
tree new_tree51 = (((49:6.15438730454019,((((24:0.8868978319329901,61:0.8868978319329901):1.6413957821268348,(99:1.7250306035420737,17:1.7250306035420737):0.8032630105177512):0.10485019578959776,133:2.6331438098494226):2.7895957370621485,((((88:0.0884804526767366,120:0.0884804526767366):3.724469979406724,((33:1.1362140149642477,23:1.1362140149642477):0.573356733499246,(86:0.782340813890762,34:0.782340813890762):0.9272299345727316):2.103379683619967):1.4700795698469071,(((55:0.646181053718496,90:0.646181053718496):1.9303731470696486,(74:2.226728032235576,91:2.226728032235576):0.34982616855256854):2.4295234020230443,((54:0.11687649435880375,43:0.11687649435880375):1.619073309564304,41:1.7359498039231076):3.2701277988880815):0.2769523991191791):0.08935780482913724,((40:0.533964453109275,110:0.533964453109275):1.2989996431333637,(58:0.19138931194336067,20:0.19138931194336067):1.6415747842992778):3.539423710516867):0.050351740152065894):0.7316477576286191):0.21994541016829583,(((((((2:2.7530111431546556,((19:1.3637867884305643,70:1.3637867884305643):1.2310011561203529,(13:0.9121206333846338,((10:0.23022003460974813,85:0.23022003460974813):0.5375668929638268,1:0.7677869275735749):0.14433370581105887):1.6826673111662833):0.15822319860373835):0.5671323909926782,((65:1.3925747117080693,((25:0.39490665769891214,98:0.39490665769891214):0.12929365867578774,96:0.5242003163746999):0.8683743953333695):1.0866470475160466,(126:2.324575746289439,31:2.324575746289439):0.15464601293467695):0.8409217749232178):0.28155247005453,((124:0.6794493285366405,125:0.6794493285366405):0.328640192875131,53:1.0080895214117715):2.593606482790092):0.365351521743821,((39:1.3802256303565352,(((36:1.0141694815166031,(35:0.4090436752146308,(44:0.07898954904227552,50:0.07898954904227552):0.3300541261723553):0.6051258063019723):0.28251071092902325,((67:1.149899165236412,38:1.149899165236412):0.060992162723258136,112:1.21089132795967):0.08578886448595635):0.07041445343608355,30:1.36709464588171):0.013130984474825302):0.6465796562620394,97:2.0268052866185746):1.9402422393271102):0.3854396936622284,(87:3.795462967839874,(((12:0.3772286854025846,(102:0.32641166603292476,117:0.32641166603292476):0.05081701936965982):1.4348861084393911,(26:1.3979596733505038,42:1.3979596733505038):0.41415512049147196):1.807992158312257,4:3.6201069521542326):0.17535601568564152):0.557024251768039):0.5001338800483159,((134:1.9331944360802855,(129:1.5551445873259102,(73:1.1983630356198745,121:1.1983630356198745):0.35678155170603576):0.3780498487543753):2.277932491551622,((63:3.4525407794983085,((((76:1.410208360705799,(94:0.409690858113298,92:0.409690858113298):1.0005175025925008):1.2512576041321348,(128:2.005988483345053,(64:0.3405518999099716,29:0.3405518999099716):1.6654365834350817):0.6554774814928805):0.2649383477405669,(((127:0.6173657338416242,101:0.6173657338416242):0.07582163083252302,(47:0.6340744369920113,132:0.6340744369920113):0.05911292768213594):1.8572039157458389,((105:0.5321290503097855,(118:0.5141776498913484,(95:0.08278190111718034,81:0.08278190111718034):0.4313957487741681):0.017951400418437125):0.3426720047453814,((123:0.1546404007412041,66:0.1546404007412041):0.35726045480691115,71:0.5119008555481153):0.36290019950705166):1.6755902253648194):0.37601303215851445):0.35403764978847585,((((27:0.015232226045966397,108:0.015232226045966397):2.2020230158599974,78:2.217255241905964):0.3562679200322929,((100:1.904610181340688,(52:0.9820754276938327,48:0.9820754276938327):0.9225347536468552):0.06550580364802916,(68:1.8115476521263612,80:1.8115476521263612):0.15856833286235594):0.6034071769495397):0.03473673582851999,(46:1.7272329000913071,5:1.7272329000913071):0.8810269976754697):0.6721820646001997):0.17209881713133202):0.09933367292526674,116:3.5518744524235752):0.6592524752083322):0.6414941720243217):1.1339448627330029,((57:2.0226971671906986,(69:1.9851692345637495,119:1.9851692345637495):0.03752793262694909):2.931874006699357,((((32:1.2801901856520748,79:1.2801901856520748):1.0152381532332937,(((8:1.1524507429633608,15:1.1524507429633608):0.4498614060986843,(11:1.1059699710275956,89:1.1059699710275956):0.49634217803444947):0.49983175510017586,(((59:1.167437423671192,(82:0.5101407079225692,114:0.5101407079225692):0.6572967157486228):0.3149929736849282,(((51:0.3362205923844036,14:0.3362205923844036):0.8813794950847361,(115:1.2165208712143853,7:1.2165208712143853):0.0010792162547543782):0.010395963523621932,3:1.2279960509927617):0.2544343463633585):0.39175162059644375,(((111:0.9854605637018947,(60:0.8001150581994618,93:0.8001150581994618):0.1853455055024329):0.18187294242603702,(77:1.070000935547345,(21:0.8057986046628409,122:0.8057986046628409):0.26420233088450407):0.09733257058058675):0.5523737376489664,((104:0.6017086701591343,109:0.6017086701591343):0.16373671291787417,56:0.7654453830770085):0.9542618606998896):0.1544747741756658):0.22796188620965707):0.1932844347231475):1.0441810473992321,((((107:1.4236190274451808,72:1.4236190274451808):0.5714175169108269,62:1.9950365443560076):0.5138678400724932,(22:2.0931882482249002,45:2.0931882482249002):0.4157161362036006):0.33503572545218585,((84:2.132188975039036,(37:0.41678039852850063,18:0.41678039852850063):1.7154085765105354):0.10963179558372405,((9:0.4998568993935219,28:0.4998568993935219):0.9311922215832944,130:1.4310491209768164):0.8107716496459436):0.6021193392579267):0.4956692764039139):0.4044313247489386,(75:3.4897546267594888,((113:1.9055298683928146,131:1.9055298683928146):0.2268813166301844,103:2.132411185022999):1.3573434417364898):0.2542860842740504):1.2105304628565166):1.0319947884991763):0.38776675231925406):2.195491824678201,((6:5.274825148587874,(106:2.7345389589087574,16:2.7345389589087574):2.540286189679117):0.8208100985074633,83:6.095635247095338):2.4741892922913493):6.74988672530147;
tree new_tree52 = (((49:8.36106501752594,(((91:3.7769836120108056,((55:1.2200099497458756,90:1.2200099497458756):2.093418794377861,74:3.313428744123737):0.4635548678870687):2.5449278923741336,((54:0.4246848349459939,43:0.4246848349459939):3.9347547980729307,41:4.3594396330189245):1.9624718713660148):0.3949022377786511,((((24:0.783155332502087,61:0.783155332502087):2.327827283237577,(99:1.6805787159164804,17:1.6805787159164804):1.4304038998231836):1.5455731269730513,133:4.656555742712715):1.8557984344580678,(((88:0.3777602771479208,120:0.3777602771479208):4.771538345234229,((33:0.8562399201201467,23:0.8562399201201467):1.1283004456285817,(86:0.9581495414776511,34:0.9581495414776511):1.0263908242710773):3.164758256633422):1.2573903154702046,((40:0.47255092876172244,110:0.47255092876172244):0.87350504928863,(58:0.26091894736170657,20:0.26091894736170657):1.0851370306886459):5.060632959802002):0.1056652393184283):0.20445956499280715):1.6442512753623495):0.023523111324250223,((((((((53:0.7827396874618161,125:0.7827396874618161):0.7231905448089863,124:1.5059302322708024):1.8247898274050942,((19:0.8388392850895244,70:0.8388392850895244):2.219871609999928,(2:2.721769974107348,(1:1.198456480008425,((10:0.5011555282920184,85:0.5011555282920184):0.655178872634588,13:1.1563344009266063):0.04212207908181864):1.5233134940989228):0.3369409209821046):0.2720091645864442):0.3195920245103041,(126:2.4458152926034447,((65:1.8324108342034449,((25:0.2467976884587544,98:0.2467976884587544):0.2574894208483698,96:0.5042871093071242):1.3281237248963207):0.3444656606493135,31:2.1768764948527584):0.2689387977506863):1.204496791582756):0.4174649735670082,((((44:0.38581074072884913,50:0.38581074072884913):1.4513574326191176,((35:1.4660394160708214,((38:0.9839841270612657,67:0.9839841270612657):0.059594610019404914,112:1.0435787370806706):0.42246067899015083):0.05974178451566492,36:1.5257812005864864):0.3113869727614804):0.18059328715852763,(39:0.5938872377215012,30:0.5938872377215012):1.4238742227849932):1.0762862900184929,97:3.0940477505249873):0.9737293072282216):1.4611019477880216,(4:5.492040780648839,(((12:1.0311984449530864,(102:0.5990513537773162,117:0.5990513537773162):0.4321470911757702):0.858263422142183,(26:0.35849760372510275,42:0.35849760372510275):1.5309642633701666):2.724087694682347,87:4.613549561777616):0.8784912188712228):0.0368382248923913):0.6007455820976464,(((((127:1.8961283144421655,((47:0.35349428525621035,132:0.35349428525621035):1.4328230659569852,101:1.7863173512131956):0.10981096322896988):0.24813570623818504,((95:0.6691085692411255,(71:0.14946991414025196,(123:0.14434066522348962,66:0.14434066522348962):0.005129248916762336):0.5196386551008736):0.1102843342225911,(105:0.6781314873892428,(118:0.30923184831460887,81:0.30923184831460887):0.3688996390746339):0.10126141607447381):1.364871117216634):0.6998830556257789,(76:1.3736900484025987,(94:0.41966740947276043,92:0.41966740947276043):0.9540226389298383):1.4704570279035307):0.9583482419071214,(128:2.981799857838413,(64:0.6200463233067924,29:0.6200463233067924):2.3617535345316205):0.820695460374838):0.40836342313024065,(((46:2.3869113126409265,5:2.3869113126409265):1.2600122428735148,116:3.6469235555144413):0.06521463162185093,((63:3.559970552873469,((134:2.2151310740613943,(121:1.6384702405591902,(73:1.3842609741484964,129:1.3842609741484964):0.25420926641069386):0.5766608335022041):1.0378499005225534,((27:0.24934049765330857,108:0.24934049765330857):2.2665812268834027,78:2.515921724536711):0.7370592500472366):0.30698957828952134):0.08498229590143547,(((52:0.5491496006150378,48:0.5491496006150378):1.5687777791340365,(68:0.8251474438555509,80:0.8251474438555509):1.2927799358935235):0.5426743167382306,100:2.660601696487305):0.9843511522875996):0.06718533836138763):0.4987205542071993):1.9187658462953854):0.7278844559092938,(((((((((7:0.903754204486784,3:0.903754204486784):0.03751345114025528,((51:0.7352077076420628,14:0.7352077076420628):0.046454998508898004,115:0.7816627061509608):0.1596049494760785):0.42874233590611543,59:1.3700099915331547):0.3157677592094805,(82:1.1654780534892701,114:1.1654780534892701):0.5202996972533651):0.9778447303503002,(56:2.441854414219898,(((111:1.3820603464352494,(60:1.1251955073102637,93:1.1251955073102637):0.2568648391249857):0.19461102279560483,((77:1.2086649508405778,122:1.2086649508405778):0.13045912032835472,21:1.3391240711689325):0.23754729806192176):0.23877741754839232,(104:0.11550032881472341,109:0.11550032881472341):1.6999484579645232):0.6264056274406515):0.2217680668730373):0.5889463058942752,((8:2.637085958616645,((15:1.965301533655875,11:1.965301533655875):0.313381543181978,89:2.278683076837853):0.3584028817787921):0.41000155425339946,(32:1.1165290768565181,79:1.1165290768565181):1.9305584360135264):0.2054812741171661):0.5383234493908038,(((62:2.6126638695196025,(107:2.3625558271421916,72:2.3625558271421916):0.2501080423774109):0.40808178540460904,((84:0.43958568424247624,(37:0.3242640547508099,18:0.3242640547508099):0.11532162949166636):2.130404317948714,((9:0.5971087626155777,28:0.5971087626155777):1.5072949162766518,130:2.1044036788922296):0.46558632329896055):0.45075565273302143):0.06305400726146271,(22:2.3025508475627534,45:2.3025508475627534):0.7812488146229208):0.7070925741923402):0.7628517345061638,(57:1.8924889115317913,(69:1.5351473238363453,119:1.5351473238363453):0.357341587695446):2.6612550593523867):0.04549468120293998,(75:3.914323567746342,((113:2.2674338651050876,131:2.2674338651050876):0.5833279349759843,103:2.850761800081072):1.06356176766527):0.6849150843407763):2.2582703914610525):1.5270790853020193):2.595724477633272,((6:5.657822110329649,(106:3.1437602075414177,16:3.1437602075414177):2.514061902788231):0.40269134424943775,83:6.060513454579087):4.919799151904376):12.6860148498073;
tree new_tree53 = (((((103:2.26436786059024,(131:2.1695208912158543,113:2.1695208912158543):0.09484696937438564):0.8962907180341904,(75:3.0528657129967973,(57:1.661688566632198,(119:1.2823754715213798,69:1.2823754715213798):0.37931309511081834):1.3911771463645992):0.10779286562763302):0.43385194408841254,(((((((22:1.8599045446303335,45:1.8599045446303335):0.29317499801718583,107:2.1530795426475193):0.08007521093191006,72:2.2331547535794294):0.13984131057060356,(((84:0.5983076398788925,37:0.5983076398788925):0.7840483515857668,18:1.3823559914646593):0.8910482571407807,((9:1.1158050256405578,28:1.1158050256405578):0.45431967613052215,130:1.57012470177108):0.70327954683436):0.09959181554459295):0.21323787216610945,62:2.5862339363161424):0.23171368042176166,((8:1.8071164596098939,((11:0.9438871242762873,15:0.9438871242762873):0.35001538633580653,89:1.2939025106120938):0.5132139489978):0.363518426981027,(32:1.0260073253673438,79:1.0260073253673438):1.144627561223577):0.6473127301469832):0.22352782769004698,(((114:1.5887291753785964,59:1.5887291753785964):0.1510137381020138,(((((51:0.6059726068712952,115:0.6059726068712952):0.004519935179031043,14:0.6104925420503262):0.3382004775395109,3:0.9486930195898371):0.4423223606710833,7:1.3910153802609204):0.2722628484524303,82:1.6632782287133507):0.07646468476725943):0.7291243050620915,(56:1.5828766819189377,((104:0.08604624655401591,109:0.08604624655401591):1.3924220201005006,((111:0.8951719728652949,(60:0.4121585798433811,93:0.4121585798433811):0.4830133930219138):0.43075799958313077,(21:0.8664808730233442,(77:0.6492057442932707,122:0.6492057442932707):0.21727512873007349):0.4594490994250815):0.15253829420609089):0.10440841526442113):0.8859905366237639):0.5726082258852494):0.5530350782848918):2.5426755462069237,(((((12:1.4468823165062579,(117:0.21002888861300925,102:0.21002888861300925):1.2368534278932486):1.2442233761116952,(26:0.8466827731539871,42:0.8466827731539871):1.844422919463966):1.4211432299448385,(87:3.513241813610228,(((((((10:0.25305205013095855,85:0.25305205013095855):0.8732291217537538,(1:0.8463474450434055,13:0.8463474450434055):0.2799337268413068):0.04581508200180662,(2:1.162299166999625,(19:0.5773282513887033,70:0.5773282513887033):0.5849709156109217):0.009797086886893958):1.0985237557594123,((53:0.6877154861608238,124:0.6877154861608238):0.3049270830290207,125:0.9926425691898445):1.2779774404560866):0.6554047304483288,(((65:1.304251031186129,((25:0.07032303348127904,98:0.07032303348127904):0.6762319819889042,96:0.7465550154701832):0.5576960157159458):0.25005280458847623,31:1.5543038357746053):0.21478972081806869,126:1.769093556592674):1.156931183501586):0.3197039892591378,(((((67:0.7809585098056293,(38:0.512364003829474,112:0.512364003829474):0.2685945059761553):0.34972654276054227,35:1.1306850525661716):0.11277002548922099,(36:0.9489363875899218,((44:0.33917858000811846,50:0.33917858000811846):0.17778984982764917,39:0.5169684298357676):0.4319679577541542):0.29451869046547074):0.5187888037847062,30:1.7622438818400987):0.9491461452402101,97:2.711390027080309):0.534338702273089):0.1531210645710428,4:3.3988497939244406):0.11439201968578727):0.5990071089525637):0.8096268064769072,(((128:1.3537890247109583,(64:0.6022453810632161,29:0.6022453810632161):0.7515436436477422):1.9043173050528284,(((127:0.9399345931932692,(101:0.6212820713080197,(47:0.539076838667732,132:0.539076838667732):0.08220523264028767):0.3186525218852495):0.7564658245810223,(((71:0.6621944417335256,(118:0.3498090909714944,(66:0.10151834448624555,123:0.10151834448624555):0.24829074648524882):0.3123853507620312):0.43491751352159114,95:1.0971119552551167):0.11651040513325195,(105:0.6687481966617553,81:0.6687481966617553):0.5448741637266133):0.48277805738592283):0.23741892197285597,(76:0.7607704364000409,(94:0.34722295165355543,92:0.34722295165355543):0.4135474847464855):1.1730489033471065):1.3242869900166392):0.4500560934200726,((116:2.703458280699465,(134:1.678565875621997,((129:0.8299275035765272,121:0.8299275035765272):0.3724134704404487,73:1.202340974016976):0.47622490160502107):1.024892405077468):0.32283715816517766,(((((48:0.30654288070611835,100:0.30654288070611835):0.48423586681896535,52:0.7907787475250837):0.007767892890500949,(68:0.6681220037159675,80:0.6681220037159675):0.13042463669961712):1.313172363149353,((27:0.9045315955696255,108:0.9045315955696255):1.0778431420162287,78:1.982374737585854):0.12934426597908355):0.4232288151509995,(63:2.1530646880749327,(46:1.0659808920275062,5:1.0659808920275062):1.0870837960474264):0.38188313064100443):0.4913476201487055):0.6818669843192167):1.2137133058558396):1.1291780665669187,(49:5.662313372466431,((((88:1.0003034881216017,120:1.0003034881216017):3.002557020733515,((33:0.6430129374842427,23:0.6430129374842427):1.7293255676061183,(86:1.2399279546522748,34:1.2399279546522748):1.1324105504380864):1.6305220037647552):0.8074474317326228,((40:0.4791480471200745,110:0.4791480471200745):0.4667674311993848,(58:0.11702301895972234,20:0.11702301895972234):0.828892459359737):3.8643924622682797):0.35491579529232187,((((24:1.2165850943391778,61:1.2165850943391778):1.9866110264909242,(99:1.7903570699418918,17:1.7903570699418918):1.4128390508882103):0.5072748660277444,133:3.7104709868578465):1.3631227965009347,((91:2.8544129952911357,((55:0.7390743289229346,90:0.7390743289229346):0.38909415294643257,74:1.1281684818693671):1.7262445134217685):1.7368335562518205,((54:0.3163846924984362,43:0.3163846924984362):1.6025862280870058,41:1.918970920585442):2.672275630957514):0.48234723181582506):0.09162995252127981):0.4970896365863702):0.3887404231401863):0.0861322733131491):2.1894907239365073,((6:2.0669724634663966,(106:1.337388487428283,16:1.337388487428283):0.7295839760381135):1.6813248563297223,83:3.748297319796119):4.578379473060155):10.6689838758736;
tree new_tree54 = (((49:7.800211469756069,((((40:1.7149494612742335,110:1.7149494612742335):2.0244797102225416,(58:1.055306748639986,20:1.055306748639986):2.684122422856789):3.1646673643272294,((88:0.922156735567623,120:0.922156735567623):2.5735466748775964,((33:1.0090355884577398,23:1.0090355884577398):0.9906456037562572,(86:0.9733240725987473,34:0.9733240725987473):1.0263571196152497):1.4960222182312224):3.4083931253787854):0.24739359262152316,((((24:1.290656728152127,61:1.290656728152127):1.684645202112214,(99:1.8793544988150779,17:1.8793544988150779):1.0959474314492632):0.436428984506839,133:3.41173091477118):3.2371888286896056,((91:2.44147985277263,((55:0.5797296937284082,90:0.5797296937284082):0.5953964249870987,74:1.1751261187155069):1.2663537340571231):3.673473899464217,((54:0.3736944638654614,43:0.3736944638654614):2.8992680734805245,41:3.272962537345986):2.841991214890861):0.5339659912239387):0.5025703849847423):0.6487213413105408):0.36606516695586766,(((119:3.7057956799331233,(69:2.587912196221459,57:2.587912196221459):1.1178834837116645):1.1716999663360843,((((72:3.369254278074025,((107:2.2665018180638423,(22:1.3835626637319007,45:1.3835626637319007):0.8829391543319416):0.9059151421111977,((37:2.4748203802233366,(18:1.7458129753508531,84:1.7458129753508531):0.7290074048724835):0.12096836740165218,((9:0.6028126472197246,28:0.6028126472197246):1.6097398878493268,130:2.2125525350690514):0.3832362125559374):0.5766282125500513):0.19683731789898484):0.053161229817903166,62:3.422415507891928):0.4193052786316547,((((3:1.3619054616784037,((51:0.49133607001483653,14:0.49133607001483653):0.29997240052537794,115:0.7913084705402145):0.5705969911381892):0.35115826090796753,7:1.7130637225863712):0.436757038481816,((114:0.47821589924655294,59:0.47821589924655294):1.403688321807766,82:1.8819042210543189):0.26791654001386833):1.5826744441835188,((32:1.6963692722941641,79:1.6963692722941641):0.7667186431721535,(((15:1.463065299108981,(89:1.2905946028126516,11:1.2905946028126516):0.17247069629632938):0.07481471363783987,8:1.5378800127468208):0.9220316146034166,(56:2.158270764670771,((104:0.5659642416566382,109:0.5659642416566382):1.2956256625248688,((111:0.8915750857283589,(60:0.6640867971390383,93:0.6640867971390383):0.22748828858932058):0.7308858170192554,((77:0.35577894678365307,122:0.35577894678365307):0.11851107783825587,21:0.47429002462190895):1.1481708781257054):0.2391290014338927):0.2966808604892641):0.30164086267946644):0.0031762881160801726):1.2694072897853883):0.10922558127187676):0.7581781965222909,(((131:2.7796209235699156,113:2.7796209235699156):0.31900207531998115,103:3.098622998889897):0.6244987605360479,75:3.7231217594259447):0.8767772236199289):0.277596663223334):3.193935405439416,(((((97:2.898792713159796,(((67:1.6873097122516891,(112:1.20511269271595,38:1.20511269271595):0.48219701953573924):0.02810951744080592,((39:1.0198365715252162,((44:0.2518106338053228,50:0.2518106338053228):0.6934285982916353,36:0.945239232096958):0.07459733942825819):0.436168085289943,35:1.4560046568151592):0.2594145728773358):0.16312730438295664,30:1.8785465340754517):1.0202461790843442):1.8967009712408536,((((19:1.246365310966049,70:1.246365310966049):1.4204772814917408,((1:1.872780226493051,85:1.872780226493051):0.04143140654181776,(10:1.8086753800835607,13:1.8086753800835607):0.1055362529513082):0.752630959422921):0.43788416814864783,((126:2.498450708163174,31:2.498450708163174):0.35133806927649225,(65:2.2350546899185897,((25:0.12409722066838107,98:0.12409722066838107):1.2812864835156426,96:1.4053837041840236):0.8296709857345661):0.6147340875210765):0.2549379831667715):0.5524408638196876,(2:3.344475852496701,((53:0.5803109980975839,124:0.5803109980975839):1.7418621722990442,125:2.322173170396628):1.0223026821000727):0.31269177192942443):1.1383260599745242):0.4524331423937147,4:5.247926826794364):0.5062774512262402,(87:5.747349620903583,((12:2.988184443529539,(117:1.1279163505791456,102:1.1279163505791456):1.8602680929503932):0.5425069354375198,(26:1.7011505215595024,42:1.7011505215595024):1.8295408574075562):2.216658241936524):0.006854657117021823):1.269334943531038,((134:3.2304662034728935,((129:1.273417293292752,73:1.273417293292752):0.03902235098907081,121:1.312439644281823):1.9180265591910706):3.1177676382891697,(((76:1.8154653400793588,(94:0.17487884259063607,92:0.17487884259063607):1.6405864974887228):0.7673154910599551,(((116:2.0184436365566274,((71:1.3706405780170343,((105:1.1977000051905402,(123:0.35380431399757767,66:0.35380431399757767):0.8438956911929625):0.15505681290281736,((81:0.0017582969847921854,118:0.0017582969847921854):0.0437938758009004,95:0.04555217278569258):1.307204645307665):0.017883759923676745):0.3912979532207639,(101:1.4610725125280055,127:1.4610725125280055):0.3008660187097927):0.2565051053188292):0.2637651800017826,(128:2.082942446150642,(64:0.6746564271377391,29:0.6746564271377391):1.4082860190129027):0.19926637040776818):0.021087586158205607,(47:0.5318032950899564,132:0.5318032950899564):1.7714931076266591):0.27948442842269827):1.594334780249509,((63:1.9269897459161343,(((27:0.2505222732177468,108:0.2505222732177468):0.3609792568586977,78:0.6115015300764445):0.8105770057414151,(((100:0.629545874893741,52:0.629545874893741):0.3204443153638814,48:0.9499901902576224):0.01742277832924799,(68:0.5374008630195259,80:0.5374008630195259):0.4300121055673445):0.45466556723098916):0.5049112100982747):0.8818760530730481,(46:1.3860627475487792,5:1.3860627475487792):1.422803051440403):1.3682498123996405):2.1711182303732404):0.6753053797895792):1.0478918301569813):0.09484558500331275):2.255759449512441,((6:6.615324168775825,(106:2.0031929522813052,16:2.0031929522813052):4.61213121649452):2.068113069176807,83:8.683437237952631):1.7385988482717458):7.97821186353198;
tree new_tree55 = (((49:7.817192387910746,((((40:2.0777636908430606,110:2.0777636908430606):0.417309180788509,(58:0.1874826161986509,20:0.1874826161986509):2.3075902554329186):3.8960670051313664,((88:0.4827526738328469,120:0.4827526738328469):4.4196513590557185,((33:1.2592148490027126,23:1.2592148490027126):1.5592509909057073,(86:0.5828763525143861,34:0.5828763525143861):2.2355894873940336):2.0839381929801455):1.4887358438743705):0.8687400597216648,((((24:0.47676523453456976,61:0.47676523453456976):2.1710553546528475,(99:0.8526820312411096,17:0.8526820312411096):1.7951385579463077):0.33641490547279806,133:2.9842354946602154):4.1263583276963445,(((55:0.988954567743389,90:0.988954567743389):2.625691081859434,(91:2.6506775099639315,74:2.6506775099639315):0.9639681396388915):2.5276958742416054,((54:0.5299154004330047,43:0.5299154004330047):3.8669809926414906,41:4.3968963930744955):1.7454451307699328):0.9682522985121311):0.14928611412804127):0.5573124514261449):1.070192486432461,(((((131:2.9623381954374444,103:2.9623381954374444):0.049366227532009255,113:3.0117044229694536):1.3266876932887182,75:4.338392116258172):2.1738973978410403,((57:2.461582250874744,(69:2.4179713311479607,119:2.4179713311479607):0.043610919726783326):3.404525507274598,((((56:2.5128024966189133,((104:0.15062163248921875,109:0.15062163248921875):2.222255998176681,((122:0.5415149175676541,77:0.5415149175676541):0.690056744518214,(21:0.9041140905043701,(111:0.6493123315809418,(60:0.46258662991414806,93:0.46258662991414806):0.18672570166679375):0.25480175892342827):0.327457571581498):1.1413059685800317):0.13992486595301346):0.04116646118504752,((32:1.7527811968588396,79:1.7527811968588396):0.48136767161918304,((89:0.7984245101986294,(11:0.7983528433152776,15:0.7983528433152776):7.166688335180638E-5):0.7435197829964619,8:1.5419442931950913):0.6922045752829313):0.3198200893259382):0.49515165111711656,(((7:1.2930354829946982,3:1.2930354829946982):0.02275546359795455,(14:0.6399441515767358,(51:0.5341368049481826,115:0.5341368049481826):0.10580734662855318):0.6758467950159169):0.8517323367341778,((114:0.7491378038934307,59:0.7491378038934307):0.6867843705821326,82:1.4359221744755633):0.7316011088512673):0.8815973255942469):0.8624282637877121,((((37:0.6587897142380266,84:0.6587897142380266):0.5531761436396134,18:1.21196585787764):0.781162823060924,((9:0.5977575970437659,28:0.5977575970437659):0.6813969374645326,130:1.2791545345082984):0.7139741464302656):1.2127790320706098,((22:2.61386203079738,45:2.61386203079738):0.41637912060090576,((62:1.3170746619658706,107:1.3170746619658706):0.3594641313860205,72:1.6765387933518912):1.3537023580463945):0.17566656161088812):0.7056411596996157):1.9545588854405525):0.6461817559498702):1.7640331489646837,(((134:1.598923769420277,((129:0.6597194643755391,73:0.6597194643755391):0.11605485119064618,121:0.7757743155661853):0.8231494538540917):2.8863337165585525,(((76:2.1040794353783268,(94:1.2243828075263161,92:1.2243828075263161):0.8796966278520106):1.920164386339085,(((48:0.9109441545600103,(68:0.8812799923845692,80:0.8812799923845692):0.0296641621754411):0.3660663615679529,(52:1.140525057937456,100:1.140525057937456):0.13648545819050728):2.2349637028326432,((((((47:1.0822129864233536,132:1.0822129864233536):0.7277432687793453,(116:1.4292030517183005,127:1.4292030517183005):0.38075320348439834):0.3110387596915094,101:2.1209950148942083):0.4370255033132362,(128:1.0626309128824505,(64:0.8460042438992124,29:0.8460042438992124):0.21662666898323812):1.495389605324994):0.06362912841699453,(((((123:0.18105339158912254,66:0.18105339158912254):0.42015113967972945,81:0.601204531268852):0.11302791608873408,105:0.7142324473575861):0.2245479039493683,(71:0.7792340900782331,95:0.7792340900782331):0.1595462612287213):1.2567857811926497,118:2.195566132499604):0.4260835141248349):0.5901164959200194,((27:0.41108274645193277,108:0.41108274645193277):2.7340570197793705,(63:2.602504452027491,((46:1.70461326722909,5:1.70461326722909):0.3768254904550352,78:2.081438757684125):0.521065694343366):0.5426353142038121):0.06662637631315516):0.3002080764161481):0.5122696027568052):0.0568983809517567,87:4.081142202669168):0.40411528330966107):2.8044153629465107,((((((1:2.098417557497866,(13:1.5103732584002587,(10:0.9855783999908238,85:0.9855783999908238):0.524794858409435):0.5880442990976074):0.8568568683557785,((19:1.60312068167704,70:1.60312068167704):1.3426269077046713,2:2.9457475893817113):0.009526836471933198):0.206745951739979,((((126:1.3250347411881376,31:1.3250347411881376):0.009715732004194066,65:1.3347504731923316):0.976758185500751,((25:0.10876789125568918,98:0.10876789125568918):0.5756431633430859,96:0.684411054598775):1.6270976040943075):0.2162762971183736,(125:1.6351919564249602,(124:1.1115442311039143,53:1.1115442311039143):0.5236477253210459):0.892592999386496):0.6342354217821673):1.1448803035427342,((((67:0.9171616802503704,(112:0.7243723298471867,38:0.7243723298471867):0.19278935040318368):1.1039522879531272,30:2.0211139682034975):0.5635868607226611,(36:1.8921762827398136,((44:0.21458060526148556,50:0.21458060526148556):1.3853997525411759,(39:1.0938628430381259,35:1.0938628430381259):0.5061175147645356):0.2921959249371522):0.692524546186345):0.8034246625935535,97:3.388125491519712):0.9187751896166456):0.03981537423245207,4:4.34671605536881):2.3483178358698185,((12:2.0298036398362873,(117:1.09396405497663,102:1.09396405497663):0.9358395848596572):1.938116259201653,(26:3.064508641229335,42:3.064508641229335):0.9034112578086053):2.727113992200688):0.5946389576867119):0.9866498141385556):0.6110622112793109):2.135435855375251,((6:3.317002853760455,(106:2.6677339499794974,16:2.6677339499794974):0.6492689037809574):5.892066323755509,83:9.209069177515964):1.8137515522024934):6.09471502950402;
tree new_tree56 = (((49:7.6522317055555265,(((74:4.974921031025299,(91:4.709391797060435,(90:1.1112730454258224,55:1.1112730454258224):3.5981187516346123):0.2655292339648643):1.842451620896135,((54:1.5504867282167398,43:1.5504867282167398):3.824650437943723,41:5.375137166160463):1.4422354857609712):0.21385836040709183,((((24:1.3403588925334988,61:1.3403588925334988):1.8951858420000445,(99:3.027475189074745,17:3.027475189074745):0.2080695454587982):0.8496477309377912,133:4.0851924654713345):2.023227617947007,(((40:0.708325095552025,110:0.708325095552025):1.7566488857373848,(58:0.7333000198941417,20:0.7333000198941417):1.731673961395268):3.485703813915452,((88:0.2141027895680748,120:0.2141027895680748):3.7618157287346805,((33:1.5773179076535042,23:1.5773179076535042):0.6508982937926717,(86:0.5182196744670519,34:0.5182196744670519):1.7099965269791242):1.7477023168565795):1.9747592769021063):0.15774228821347958):0.9228109289101845):0.6210006932270007):0.9958008472720214,((((134:3.0016376196797054,((73:0.6322146642584061,129:0.6322146642584061):0.4595416614689307,121:1.0917563257273368):1.9098812939523686):2.0955978239192996,((((27:0.011193266828676428,108:0.011193266828676428):2.7571215402613554,87:2.768314807090032):0.9477143328891104,((((((52:0.9601566231145824,(68:0.681852483169786,80:0.681852483169786):0.2783041399447964):0.06078561200676558,(48:0.9310892123227099,100:0.9310892123227099):0.08985302279863805):1.3142155664339197,(76:2.2219015683496597,(94:1.7986184095939672,92:1.7986184095939672):0.42328315875569245):0.11325623320560796):1.1174491706167542,((101:2.1992450547222027,(116:1.7356769783945976,127:1.7356769783945976):0.4635680763276051):0.6748333207518966,(47:2.003569017470448,132:2.003569017470448):0.8705093580036514):0.5785285966979226):0.18165302998513777,(128:1.1164764542434984,(64:0.6398474290923409,29:0.6398474290923409):0.47662902515115746):2.517783547913661):0.04146362909382617,((78:1.4651724315220604,63:1.4651724315220604):2.0157089193066247,((95:1.816611648936618,((66:0.41377404915909366,123:0.41377404915909366):1.3508023949410681,118:1.764576444100162):0.05203520483645607):0.0832992317525516,((71:0.6123652404986011,81:0.6123652404986011):0.2100486359516941,105:0.8224138764502952):1.0774970042388743):1.5809704701395157):0.19484228042230045):0.040305508728156525):0.7132744987795907,(46:0.8120646940350176,5:0.8120646940350176):3.6172389447237157):0.667931804840272):2.2314974300307924,(((97:4.103095006451612,(((126:2.7560023086225294,((65:1.2190580313349324,((25:0.14152698053756824,98:0.14152698053756824):0.398271635297971,96:0.5397986158355392):0.6792594154993932):0.5777854502232289,31:1.7968434815581613):0.9591588270643681):0.03254109682649009,(((((10:0.7892134140906156,85:0.7892134140906156):0.7017300810386861,(13:0.8449440696550929,1:0.8449440696550929):0.6459994254742087):0.32942416378017625,(19:0.6316224741199945,70:0.6316224741199945):1.1887451847894834):0.4327093335258938,2:2.2530769924353717):0.14426165781125766,(125:1.7557216259030133,(124:1.03573503388479,53:1.03573503388479):0.7199865920182233):0.6416170243436161):0.39120475520239006):1.0318645380968134,((36:1.4656047596550232,((67:0.6743205238486556,(112:0.48394928968316026,38:0.48394928968316026):0.19037123416549534):0.7753465930486219,(44:0.7169801360865281,50:0.7169801360865281):0.7326869808107493):0.015937642757745785):0.17117870430276083,((30:0.05460865972999669,35:0.05460865972999669):1.5367515543803103,39:1.591360214110307):0.04542324984747714):2.183624479588049):0.2826870629057794):0.3069664575196045,4:4.410061463971217):1.2566526891043566,((12:1.4752428452351356,(117:0.8587847036949691,102:0.8587847036949691):0.6164581415401665):2.1600579140334473,(26:3.181306413474554,42:3.181306413474554):0.45399434579402875):2.0314133938069907):1.662018720554224):1.319058775921481,((69:2.683937526383353,(57:2.5505971435087416,119:2.5505971435087416):0.13334038287461158):2.6177695154626583,((((113:2.8788166423683967,103:2.8788166423683967):0.0200065552282509,131:2.8988231975966476):0.8066593153234862,75:3.705482512920134):1.4782865605322595,(((((89:1.3817063847876028,(15:1.3273345304689883,11:1.3273345304689883):0.054371854318614465):0.1651750838548005,8:1.5468814686424033):0.5550731102353683,((122:1.2174420377622386,(21:1.0796166681378268,(77:0.8342529719304391,((111:0.6409109757939676,60:0.6409109757939676):0.04517349416063898,93:0.6860844699546066):0.14816850197583253):0.24536369620738763):0.13782536962441183):0.6928192066738432,((32:0.9056622599918657,79:0.9056622599918657):0.9277346082200763,56:1.833396868211942):0.07686437622413989):0.1916933344416898):0.4340178722298558,((114:2.336676552019441,((3:1.4002363063986567,(7:0.7656557029570488,(51:0.4860169180898075,(14:0.45512233307175853,115:0.45512233307175853):0.03089458501804898):0.27963878486724125):0.6345806034416079):0.9045456996501042,(82:2.1898626755471025,59:2.1898626755471025):0.11491933050165848):0.03189454597068009):0.054390896089824725,(104:0.21235415222269194,109:0.21235415222269194):2.178713295886574):0.14490500299836162):0.9685342947180762,((22:1.0295471784068868,45:1.0295471784068868):1.843448764096414,((((84:0.022640145668274898,18:0.022640145668274898):1.739709682805269,37:1.762349828473544):0.8967539340106905,((9:1.2315447042589567,28:1.2315447042589567):0.36510844889916694,130:1.5966531531581236):1.0624506093261108):0.08376877562876306,(107:2.7305264840743013,(72:1.7430364019023104,62:1.7430364019023104):0.987490082171991):0.012346054038696153):0.13012340439030323):0.6315108033224028):1.6792623276266898):0.11793796839361814):3.346084607705267):2.409032762695773E-4):1.3558602628335468,((6:4.955498328928647,(106:3.172142808557678,16:3.172142808557678):1.7833555203709692):2.45048377544446,83:7.405982104373107):2.5979107112879873):5.63457656042652;
tree new_tree57 = (((49:6.231621296290719,(((74:3.520548574408773,(91:2.6311279522435487,(90:1.5632289742724468,55:1.5632289742724468):1.067898977971102):0.8894206221652241):1.4472856383947565,((54:2.361571460629458,43:2.361571460629458):1.2063266325049633,41:3.5678980931344215):1.3999361196691078):0.48942402652924866,(((88:0.29377583118045875,120:0.29377583118045875):2.9917436182087673,((33:0.6962834334969016,23:0.6962834334969016):1.1084379340756265,(86:1.325861912485013,34:1.325861912485013):0.47885945508751515):1.480798081816698):2.133118965179003,(((40:0.14794027074729335,110:0.14794027074729335):2.011833073651855,(58:0.6620997980780555,20:0.6620997980780555):1.4976735463210926):3.1475748709356153,((99:2.5626559298497202,((24:1.2386500341756221,61:1.2386500341756221):1.2961034515517618,17:2.534753485727384):0.027902444122336334):0.5232567855666184,133:3.0859127154163386):2.221435499918425):0.11129019923346561):0.03861982476454884):0.7743630569579407):0.34503986358458505,((((134:2.78041414358253,((121:2.036792544055497,129:2.036792544055497):0.18337091517795967,73:2.2201634592334565):0.5602506843490733):2.4409578578841127,(((66:0.7848843163553665,123:0.7848843163553665):1.983631508406628,((95:1.6581407705540239,(118:1.3083624356379604,105:1.3083624356379604):0.34977833491606347):0.12569447165374759,(71:0.7490195600048928,81:0.7490195600048928):1.0348156822028787):0.9846805825542231):1.5536970110231225,((((((116:1.9392990760393956,127:1.9392990760393956):0.7054266615564344,((76:1.8442041194783767,(94:0.9044649822772807,92:0.9044649822772807):0.939739137201096):0.2654932331012556,((((68:0.7073868647208146,80:0.7073868647208146):0.09328177360943424,100:0.8006686383302488):0.35172866445858175,(52:0.8338245616801074,48:0.8338245616801074):0.31857274110872313):0.8196418456436394,((47:0.6595113753071783,132:0.6595113753071783):0.5480890402563415,101:1.2076004155635198):0.7644387328689501):0.13765820414716234):0.5350283850161976):0.0023703933225212026,((128:0.7599243013612258,(64:0.4478181243296014,29:0.4478181243296014):0.3121061770316244):1.100902356204011,(27:0.7133686596766795,108:0.7133686596766795):1.1474579978885573):0.7862694733531144):0.07960237953511973,(63:2.5082290506178944,78:2.5082290506178944):0.21846945983557653):0.8412143819343885,87:3.5679128923878594):0.30463556298950767,(46:1.4318621051283202,5:1.4318621051283202):2.440686350249047):0.44966438040775003):0.8991591656815254):0.16117468120277767,(((97:3.430807522383924,(((30:0.9582067014312072,(36:0.7701027533217722,(44:0.6075928464924494,50:0.6075928464924494):0.16250990682932287):0.18810394810943498):0.4490706222126357,((38:0.48976630814302713,(67:0.3743157894544168,112:0.3743157894544168):0.11545051868861034):0.6633480309308314,(39:1.0653330157065317,35:1.0653330157065317):0.0877813233673268):0.25416298456998443):2.001386029792142,((((1:0.6054822608986001,(13:0.5060460304987447,(10:0.19256925606003586,85:0.19256925606003586):0.3134767744387089):0.09943623039985539):1.280423786287898,(19:1.1182925523941396,70:1.1182925523941396):0.7676134947923585):0.2787410525178369,((124:1.4916421114360632,(125:1.1834006298441035,53:1.1834006298441035):0.30824148159195963):0.6644901526940159,(126:0.8566044365228166,2:0.8566044365228166):1.2995278276072626):0.008514835574255919):0.7106353091333917,((65:1.2886239562814954,((25:0.2677907410677376,98:0.2677907410677376):0.4248253905644168,96:0.6926161316321544):0.596007824649341):0.9199514496913606,31:2.208575405972856):0.6667070028648707):0.5333809445982585):0.02214416894793869):0.22482540265442363,4:3.6556329250383475):0.4528404661517462,((12:1.4419088426431506,(117:0.6369873793858359,102:0.6369873793858359):0.8049214632573146):1.0831164723743236,(26:0.5285490579230375,42:0.5285490579230375):1.9964762570944368):1.5834480761726195):1.2740732914793265):0.644184221469648,(((((((37:0.6486326164600923,(84:0.08332106590024596,18:0.08332106590024596):0.5653115505598463):1.2439613842759294,((9:0.3286436724052841,28:0.3286436724052841):1.2179646424953188,130:1.546608314900603):0.34598568583541867):0.6537111168866947,((22:1.0827749685457708,45:1.0827749685457708):0.6722595323905205,(107:1.4493808473599934,(72:1.3485747632231493,62:1.3485747632231493):0.10080608413684411):0.3056536535762979):0.791270616686425):0.5301744283056338,(((104:0.17602389256077552,109:0.17602389256077552):0.8069791968835138,56:0.9830030894442894):1.8574716272191436,(79:1.4111747061698952,32:1.4111747061698952):1.4293000104935378):0.23600482926491706):0.19003374229358005,((((77:0.711394554304498,122:0.711394554304498):0.23077805402218243,((60:0.5284901129081742,93:0.5284901129081742):0.15488492929594533,111:0.6833750422041195):0.258797566122561):0.4438372234846505,21:1.386009831811331):1.64101990142658,((((15:1.1278277423296243,89:1.1278277423296243):0.20170788450025245,11:1.3295356268298768):0.1608065496854687,8:1.4903421765153455):0.23213137462873457,((((7:0.7902613554845761,3:0.7902613554845761):0.37312160276243755,(51:0.8042179859882186,(115:0.5168839844056702,14:0.5168839844056702):0.2873340015825484):0.35916497225879507):0.3090008539851441,82:1.4723838122321578):0.07595770690204717,(114:1.0979938927381896,59:1.0979938927381896):0.45034762639601533):0.17413203200987515):1.304556182093831):0.23948355498401908):1.7216295472588885,(119:3.0249943168091926,(57:2.131914350305605,69:2.131914350305605):0.8930799665035876):1.963148518671626):0.4217283008166035,(((103:2.2607392368598496,113:2.2607392368598496):0.1582469174866623,131:2.418986154346512):1.1319560041811783,75:3.55094215852769):1.858928977769732):0.6168597678416461):0.5499302557362356):2.399274381916749,((6:2.093772582420201,(106:1.3581326706181849,16:1.3581326706181849):0.735639911802016):1.5596974315575682,83:3.653470013977769):5.322465527814284):4.46512299532098;
tree new_tree58 = (((((((57:3.7111770483438695,119:3.7111770483438695):0.2925958542918652,69:4.003772902635735):1.9382343740993768,((103:3.753638087773975,(113:2.9796566208129858,131:2.9796566208129858):0.773981466960989):1.5372395840093458,75:5.290877671783321):0.651129604951791):0.7408884825495043,(((122:0.7893422546351986,21:0.7893422546351986):1.4687949527838837,((60:0.8310766928150102,93:0.8310766928150102):0.7529665355913433,111:1.5840432284063535):0.6740939790127289):2.854774714320019,(((((((11:1.4741016837675684,89:1.4741016837675684):0.17311279347150998,15:1.6472144772390784):0.20422646783745568,8:1.8514409450765341):0.73845176175154,(79:0.9045115656860319,32:0.9045115656860319):1.6853811411420423):1.7060968201456985,((104:0.9614061304576649,109:0.9614061304576649):2.5167652294165714,56:3.4781713598742363):0.8178181670995364):0.21420264813853063,(((114:2.0942694488207785,82:2.0942694488207785):0.41084407543056045,59:2.505113524251339):0.239386441250804,((7:2.0271109049937293,(14:1.1017976778708563,(115:0.8348726661800921,51:0.8348726661800921):0.2669250116907641):0.925313227122873):0.22533500201576828,3:2.2524459070094975):0.4920540584926454):1.7656922096101604):0.44662312179882147,(77:4.24820920190492,((((72:0.632512093726376,62:0.632512093726376):1.6862453609263717,((22:0.4982967973771837,45:0.4982967973771837):0.8130266698303612,107:1.311323467207545):1.0074339874452027):0.1443958355931998,((9:0.45777179002556967,28:0.45777179002556967):1.306980936726061,130:1.7647527267516308):0.6984005634943167):0.12632501561818277,(37:1.1227265939004059,(84:0.9883300694702802,18:0.9883300694702802):0.13439652443012562):1.4667517119637243):1.6587308960407894):0.7086060950062052):0.1560966248279767):1.5699838375455144):1.9548225118744398,(49:7.775171898759385,(((((12:2.173783993243438,(117:1.194446960310502,102:1.194446960310502):0.9793370329329361):0.9865781456252543,(26:1.2360661256917227,42:1.2360661256917227):1.9242960131769695):1.7226352189461305,4:4.882997357814823):1.202332771845863,((97:4.7797264711344924,((31:2.738305762400891,126:2.738305762400891):0.7341780041092418,((((((10:0.21882180061531076,85:0.21882180061531076):0.5023723825153735,(1:0.5311134788065001,13:0.5311134788065001):0.19008070432418422):1.0071297533169539,2:1.7283239364476382):0.28593258140950795,(19:1.203576890406788,70:1.203576890406788):0.810679627450358):0.1657855903859775,(65:2.1193947598847753,((25:0.4137513183286315,98:0.4137513183286315):1.1176109226790047,96:1.5313622410076362):0.5880325188771391):0.060647348358348285):0.14936385914721306,(125:1.1602175584464074,(53:0.6895301261398086,124:0.6895301261398086):0.4706874323065988):1.1691884089439293):1.143077799119796):1.3072427046243598):0.4046829789818993,((44:0.36358668789492127,50:0.36358668789492127):2.3715006772318956,(((35:0.3141072037673873,30:0.3141072037673873):1.3545868935280412,39:1.6686940972954285):0.8581105058326552,((38:1.1427150147887668,(67:0.5028719253182936,112:0.5028719253182936):0.6398430894704732):0.5631230580138087,36:1.7058380728025755):0.8209665303255083):0.20828276199873308):2.449322084989575):0.9009206795442939):0.9986803986866288,(((((116:2.8281081868560665,127:2.8281081868560665):0.5672105380189718,((((76:2.34596287119604,(94:0.44637076269985776,92:0.44637076269985776):1.899592108496182):0.45853810054358224,((47:2.0672906953813555,132:2.0672906953813555):0.11094599494259372,101:2.178236690323949):0.6262642814156729):0.10927362629600657,((128:1.5297631493480877,(64:0.3474059095463674,29:0.3474059095463674):1.1823572398017204):0.7919076191753187,(27:0.03898497492070761,108:0.03898497492070761):2.282685793602699):0.5921038295122223):0.4551813895982071,((95:1.5091092479260704,71:1.5091092479260704):0.6971313041301785,((118:2.123669410674275,(66:0.1958994726635649,123:0.1958994726635649):1.92776993801071):0.08113094979111501,(105:0.8211566700372886,81:0.8211566700372886):1.3836436904281015):0.0014401915908588414):1.1627154355775868):0.026362737241202527):0.2081273499306544,(((63:2.2440062061121187,78:2.2440062061121187):0.0026609993438064805,(52:1.4562739409988383,(100:1.1148788659345088,((68:0.8387779589899497,80:0.8387779589899497):0.18438830347520951,48:1.0231662624651592):0.09171260346934962):0.34139507506432953):0.7903932644570868):1.1800127571211174,87:3.4266799625770425):0.17676611222865013):0.7285324581762658,(46:0.9713905906696613,5:0.9713905906696613):3.3605879423122973):2.71912088941919,(134:2.8690578345026934,((73:1.500845077815762,129:1.500845077815762):1.062892278892287,121:2.563737356708049):0.30532047779464433):4.182041587898455):0.032911105946165975):0.6911613704120709):0.8625463723996702):0.5879101896858003,(((74:3.42870398482173,(91:3.0361845209321894,(90:1.3370028562249698,55:1.3370028562249698):1.6991816647072195):0.3925194638895406):3.846801280564971,((54:1.3245337263632249,43:1.3245337263632249):4.693461595848602,41:6.017995322211826):1.2575099431748749):0.6441749409707436,(((88:0.6452965592880507,120:0.6452965592880507):5.3869891028877515,((33:0.8107469432520518,23:0.8107469432520518):2.4078210380343057,(86:1.318162908757284,34:1.318162908757284):1.9004050725290738):2.8137176808894444):1.783793757779776,(((40:0.6026852728671857,110:0.6026852728671857):1.77318859509339,(58:0.14263050447852116,20:0.14263050447852116):2.2332433634820545):3.3371015455956554,(((24:1.0690106245306277,61:1.0690106245306277):2.911135615318253,(99:3.5187261081007923,17:3.5187261081007923):0.4614201317480884):0.9834116304470548,133:4.9635578702959355):0.7494175432602956):2.103104006399347):0.10360078640186643):1.3059482544874115):2.5800613092754663,((6:5.389811032377306,(106:4.780931516857391,16:4.780931516857391):0.6088795155199147):1.2606489684337632,83:6.650460000811069):5.155229769309253):9.8302108820609;
tree new_tree59 = (((((((((((15:0.9695500143575501,11:0.9695500143575501):0.26565913861852886,89:1.235209152976079):0.32919841827649576,8:1.5644075712525747):1.308412031707443,(79:0.2785927795662619,32:0.2785927795662619):2.5942268233937558):0.7847440976789235,((104:0.8071353951331779,109:0.8071353951331779):2.8333706383058144,(((60:1.2461508932715406,93:1.2461508932715406):0.7764430805696969,111:2.0225939738412375):0.6790762964687169,(21:1.6338610825692905,122:1.6338610825692905):1.067809187740664):0.9388357631290378):0.017057667199948945):0.968713585666058,((77:3.5061842567956862,((37:2.0288058253221966,((84:0.46730950586424336,18:0.46730950586424336):1.5499613236379621,((9:0.2682454203239649,28:0.2682454203239649):1.4271678666758283,130:1.695413286999793):0.3218575425024124):0.011534995819991067):0.7258504129099843,((22:1.6268757460655632,45:1.6268757460655632):0.5725686164607282,(62:1.5329869124469664,(107:1.20941994163281,72:1.20941994163281):0.3235669708141564):0.666457450079325):0.5552118757058895):0.7515280185635054):0.6807006556946202,(56:1.710900489019748,((((3:0.5297470185332221,(7:0.4449926634592771,115:0.4449926634592771):0.08475435507394502):0.09837941816844908,(14:0.4023114921544678,51:0.4023114921544678):0.2258149445472034):0.758532131838878,(114:1.1272937426484804,59:1.1272937426484804):0.2593648258920689):0.09206344396890498,82:1.4787220125094542):0.23217847651029366):2.4759844234705586):0.43939237381469276):1.7634202341641076,((103:3.656392649473896,(113:3.3403716853614607,131:3.3403716853614607):0.3160209641124352):1.3531567534325997,((119:2.4432425272790947,69:2.4432425272790947):1.1009401094896174,57:3.544182636768712):1.4653667661377834):1.3801481175626114):0.01086947691329243,75:6.400566997382399):0.8322988770485447,(49:6.8535453052340305,(((74:2.891108563132857,((90:1.1743157766342593,55:1.1743157766342593):1.3790174624407927,91:2.553333239075052):0.33777532405780475):2.9302438527826,((54:0.11353552902420422,43:0.11353552902420422):3.236623366135826,41:3.35015889516003):2.4711935207554268):0.544071315984274,((((40:0.4238080092655285,110:0.4238080092655285):1.570530402654263,(58:0.2553367248025185,20:0.2553367248025185):1.739001687117273):3.4811903973695193,(((24:1.944706419753828,61:1.944706419753828):1.4986526338471278,(99:3.19169555882691,17:3.19169555882691):0.2516634947740459):0.6580393502054207,133:4.101398403806376):1.3741304054829344):0.6854659677581676,((88:0.24061097955202373,120:0.24061097955202373):3.339443153233281,((33:1.770468111235485,23:1.770468111235485):0.16558293361099952,(86:1.2022515925593618,34:1.2022515925593618):0.7337994522871227):1.64400308793882):2.580940644262174):0.20442895485225243):0.4881215733342996):0.3793205691969135):0.03999327934140151,(((((12:0.9159493257838275,(117:0.18800123392408627,102:0.18800123392408627):0.7279480918597412):0.6617265291923659,(26:0.6695393308892932,42:0.6695393308892932):0.9081365240869002):2.1659952026126454,4:3.7436710575888386):0.9162853606053618,((97:3.0629738539079607,((125:1.6792503319982754,(53:1.445970688338683,124:1.445970688338683):0.23327964365959253):1.1952194882421898,(((31:1.6156341908210865,126:1.6156341908210865):0.5957332190460116,((65:1.0941221374145134,((25:0.05362324430699843,98:0.05362324430699843):0.5485518540585447,96:0.6021750983655431):0.4919470390489703):0.375598584027522,2:1.4697207214420354):0.7416466884250628):0.2762174239902322,(((10:0.5923577843552503,85:0.5923577843552503):0.08415978415525538,(13:0.44168545207855037,1:0.44168545207855037):0.23483211643195534):0.7866972766689794,(19:0.5671781579403042,70:0.5671781579403042):0.8960366872391808):1.0243699886778452):0.38688498638313495):0.18850403366749546):0.18944617887011317,(((44:0.14041685994788017,50:0.14041685994788017):1.8791486640265878,(67:1.39633166585412,(112:0.6046156243281279,38:0.6046156243281279):0.7917160415259922):0.6232338581203478):0.3495923394469682,((30:1.2609955131581672,(35:0.609901247561677,39:0.609901247561677):0.6510942655964902):0.16621572127610373,36:1.427211234434271):0.9419466289871652):0.8832621693566378):1.4075363854161265):0.9960091469553429,((134:3.3837043300551226,((73:0.8660166707217772,129:0.8660166707217772):0.3413504752379889,121:1.2073671459597661):2.1763371840953565):0.42199520324944517,((87:2.911258583393638,((((29:1.775244152878889,(64:0.5470806156212839,128:0.5470806156212839):1.228163537257605):0.2598515383843143,((95:1.6775728533697625,71:1.6775728533697625):0.20007439394831739,((105:0.49233045165756933,81:0.49233045165756933):1.2034779461009575,(123:1.0374494269452776,(118:0.24208699615204576,66:0.24208699615204576):0.7953624307932319):0.6583589708132491):0.1818388495595531):0.15744844394512336):0.541834310538631,(27:0.45710979840073807,108:0.45710979840073807):2.1198202034010962):0.09240561919405987,(((63:0.8196428644934952,78:0.8196428644934952):1.3000927054031697,(52:1.4863373881751072,((100:1.3564517927008275,48:1.3564517927008275):0.032824461683450545,(68:1.1747104136499729,80:1.1747104136499729):0.21456584073430518):0.09706113379082915):0.6333981817215577):0.291485078886216,(((116:1.8700923409002395,127:1.8700923409002395):0.3878725788117927,101:2.257964919712032):0.029701426975270007,((47:1.3956624415267884,132:1.3956624415267884):0.71177114075751,(76:1.6224874361513,(94:0.28062239938136935,92:0.28062239938136935):1.3418650367699305):0.48494614613299847):0.18023276440300373):0.12355430209557872):0.25811497221301316):0.2419229623977439):0.42081850288042233,(46:2.5560296451920865,5:2.5560296451920865):0.7760474410819738):0.4736224470305075):1.8502660318449755):1.6168935886228022):2.068621959540816,((6:5.01793624446811,(106:3.2435495292648584,16:3.2435495292648584):1.774386715203252):2.5703601225512225,83:7.588296367019333):1.7531847462938286):9.33738762205572;
tree new_tree60 = (((((((((((125:1.547452536832701,(53:1.2928861176922841,124:1.2928861176922841):0.2545664191404169):1.2568003697213717,(((13:1.2177514627860755,(10:0.6671566157221155,85:0.6671566157221155):0.55059484706396):0.47763213526948856,1:1.695383598055564):0.4134302153840179,(19:1.62671028363666,70:1.62671028363666):0.4821035298029219):0.6954390931144907):0.08493241819220065,(2:2.6681860957494665,(65:2.3936300250385676,((25:0.49280963176088455,98:0.49280963176088455):0.5339085544332935,96:1.026718186194178):1.3669118388443895):0.27455607071089894):0.2209992289968068):0.14603640371236049,(31:1.505310719674936,126:1.505310719674936):1.5299110087836978):1.0052213609986786,((39:2.269594801471402,((36:1.9594447410905678,30:1.9594447410905678):0.09032061169978767,35:2.0497653527903554):0.21982944868104637):0.76867285190021,((67:1.1128818871313424,(112:0.5184375849411064,38:0.5184375849411064):0.594444302190236):0.2448718638725027,(44:0.12568740379821236,50:0.12568740379821236):1.2320663472056328):1.6805139023677667):1.0021754360857007):1.0366253797128921,97:5.077068469170205):0.19072256450178315,(4:4.431446207490878,((12:1.2421730495532182,(117:0.8628846556325779,102:0.8628846556325779):0.3792883939206403):0.505141795362585,(26:0.7452236830749155,42:0.7452236830749155):1.0020911618408876):2.6841313625750747):0.8363448261811097):1.5829133758085305,((134:4.390851887423326,((73:1.4380524348880288,129:1.4380524348880288):0.23248531855944932,121:1.6705377534474781):2.7203141339758483):2.0905951794581474,(((((116:1.4800568301596255,127:1.4800568301596255):1.2811430544152798,((29:1.5212436076700995,64:1.5212436076700995):0.6150399782501947,128:2.136283585920294):0.6249162986546111):0.16639836170013744,(((((68:0.9401966655539047,80:0.9401966655539047):0.7959866072472437,((52:0.75961036427,48:0.75961036427):0.18371799841803693,100:0.9433283626880369):0.7928549101131115):0.6348297721665945,78:2.371013044967743):0.3021069691570122,87:2.673120014124755):0.07889764473225291,63:2.752017658857008):0.17558058741803473):0.18201090198737768,((101:2.8804159169734262,((76:1.8226240883804639,(94:0.5448918335498103,92:0.5448918335498103):1.2777322548306536):0.9153924825985553,(47:0.9227901556964965,132:0.9227901556964965):1.8152264152825226):0.14239934599440707):0.1351648428593375,(((118:0.8204385141676233,71:0.8204385141676233):1.8777493261822245,(105:2.0984889823743553,((81:0.07695617022527634,95:0.07695617022527634):1.6544516927911979,(123:0.6182059721204909,66:0.6182059721204909):1.1132018908959833):0.3670811193578811):0.5996988579754925):0.25181459338444867,(27:0.37041764634237573,108:0.37041764634237573):2.5795847873919207):0.06557832609846725):0.09402838842965666):0.47900531605457797,(46:3.204969038865917,5:3.204969038865917):0.3836454254510815):2.8928326025644755):0.3692573425990444):1.9504795885830726,(49:8.438089624276984,((((91:3.0089603332713155,(74:2.6344819611461086,(90:0.40629054212196586,55:0.40629054212196586):2.2281914190241427):0.37447837212520696):1.9172869610692356,((54:0.5060448181688965,43:0.5060448181688965):3.209786205660596,41:3.7158310238294923):1.2104162705110588):0.5378969316598807,(((24:1.3218773763688254,61:1.3218773763688254):2.0480382089237885,(99:2.083317228615723,17:2.083317228615723):1.2865983566768913):0.6872557805273392,133:4.057171365819953):1.4069728601804785):2.0986062961071683,((((33:1.3498617104931474,23:1.3498617104931474):0.9252706374106674,(86:0.4410516784833773,34:0.4410516784833773):1.8340806694204375):3.05971984191657,((40:1.6818746558669722,110:1.6818746558669722):0.5182674868180783,(58:1.280599029676225,20:1.280599029676225):0.9195431130088254):3.1347100471353344):1.1386810383591799,(88:0.01780117159889975,120:0.01780117159889975):6.455732056580665):1.0892172939280353):0.8753391021693835):0.36309437378660725):0.25310537785270704,((((69:2.781531386311266,57:2.781531386311266):0.1609635960373761,119:2.942494982348642):4.945446641546596,((103:4.147853359885861,(131:3.859928619133684,113:3.859928619133684):0.2879247407521772):3.3575899276140904,75:7.5054432874999515):0.38249833639528585):0.6133171585283002,(((114:1.714366670640799,((7:0.8033414117626113,((3:0.7360303301089208,115:0.7360303301089208):0.006406189833837894,(14:0.5233071224198559,51:0.5233071224198559):0.21912939752290284):0.06090489181985259):0.7523152829060421,(82:1.0629936363243222,59:1.0629936363243222):0.4926630583443312):0.15870997597214553):2.588132446221749,((104:0.3376622119376435,109:0.3376622119376435):3.061853299157542,((((21:1.6390558820702739,77:1.6390558820702739):0.1383048592824887,(111:1.0789798313918437,(93:0.5729938671140787,60:0.5729938671140787):0.505985964277765):0.6983809099609188):1.0883040486758122,122:2.8656647900285748):0.43825033092690235,56:3.303915120955477):0.09560039013970822):0.9029836057673628):0.10681469065450333,((((22:0.5715069414436224,45:0.5715069414436224):2.7485966267077426,((((9:0.8325800481250543,28:0.8325800481250543):0.5482397436174034,130:1.3808197917424576):0.0893816278141486,((84:0.5856653408340936,37:0.5856653408340936):0.7809604582185506,18:1.3666257990526443):0.10357562050396196):1.543406674527541,62:3.013608094084147):0.3064954740672179):0.01580752106954897,(72:1.9824607321363834,107:1.9824607321363834):1.3534503570845307):0.7738893534571507,((((15:0.8818205296690294,89:0.8818205296690294):0.04182955722943582,11:0.9236500868984652):0.21991011605864608,8:1.1435602029571112):0.8241836989146358,(79:0.4252353472442629,32:0.4252353472442629):1.5425085546274842):2.1420565408063177):0.2995133648389867):4.091944974906486):0.5530305934927604):2.6230020862339174,((6:5.450236095089924,(106:1.136459408663384,16:1.136459408663384):4.313776686426539):3.5961345219533136,83:9.046370617043237):2.630920845106978):6.64349477802661;
tree new_tree61 = ((((((69:3.003380693224683,119:3.003380693224683):0.2755659776688413,57:3.278946670893524):3.926792060702857,(((131:3.2097418421880595,(113:1.2069015999499584,103:1.2069015999499584):2.002840242238101):3.60694546098853,75:6.8166873031765896):0.13696263802899633,((56:3.938458644467635,((104:0.36957181682854096,109:0.36957181682854096):3.5563410350819864,(((21:2.206824194294677,77:2.206824194294677):0.46406766424591295,(122:2.611415736288548,(111:1.5561052122719858,(93:0.9343239652923108,60:0.9343239652923108):0.6217812469796751):1.0553105240165621):0.05947612225204191):0.2315148640001854,((((14:0.29669626771593477,51:0.29669626771593477):0.49961463142794177,(3:0.7750788376779925,(115:0.7221930592698296,7:0.7221930592698296):0.05288577840816289):0.021232061465884078):0.32386183133214663,(114:0.9586605194729274,82:0.9586605194729274):0.16151221100309576):0.10921450085600592,59:1.229387231332029):1.6730194912087462):1.023506129369752):0.012545792557107749):0.2112446258928915,((((((9:0.1856622064411668,28:0.1856622064411668):0.9083961111592616,130:1.0940583176004284):1.0817319584249157,((84:0.35103062709289184,18:0.35103062709289184):1.5063809714549523,37:1.857411598547844):0.3183786774774999):0.6846344201759509,(22:2.6358633708727313,45:2.6358633708727313):0.22456132532856365):0.006272767328224127,((107:0.862942362373144,72:0.862942362373144):0.7942776933853191,62:1.657220055758463):1.209477407771056):1.230840674770679,((((8:0.7450209415488749,15:0.7450209415488749):0.13724548690323224,89:0.8822664284521071):0.30695466659039794,11:1.189221095042505):2.140818921167421,(79:0.4274557587052735,32:0.4274557587052735):2.9025842575046528):0.7674981220902719):0.05216513206032847):2.8039466708450593):0.2520887903907951):0.6576980776375718,(49:7.583380690472153,(((((90:0.9576341830901504,55:0.9576341830901504):1.5085413764366113,(74:1.0542009833730293,91:1.0542009833730293):1.4119745761537323):1.9763768598961633,((54:0.6122061872948016,43:0.6122061872948016):1.7292294940533735,41:2.341435681348175):2.10111673807475):1.6808196794791384,((((33:1.1844671926913948,23:1.1844671926913948):2.2038213415412793,(86:0.7464432444762357,34:0.7464432444762357):2.6418452897564384):1.278351817815695,(((58:0.2469707767663063,20:0.2469707767663063):0.6945741941330141,110:0.9415449708993204):0.2979508790762946,40:1.239495849975615):3.4271445020727542):0.8884735262354537,(88:0.31937296405264803,120:0.31937296405264803):5.235740914231175):0.5682582206182403):0.18572084830261293,(((24:1.6839181481317345,61:1.6839181481317345):2.069045184564657,(99:3.677506300616783,17:3.677506300616783):0.07545703207960797):0.5089094292752843,133:4.261872761971675):2.0472201852330008):1.274287743267477):0.2800561187617996):0.18439463712020832,((((((125:1.7999770230035674,(53:1.5293148212522876,124:1.5293148212522876):0.27066220175127986):0.9328733437771513,((2:2.1160029707571417,(65:1.8455118458281938,((25:0.19428858871113203,98:0.19428858871113203):0.7786629092013149,96:0.972951497912447):0.8725603479157469):0.2704911249289479):0.5084242190686452,(((67:1.8979804369296533,((((36:0.9630870559905007,39:0.9630870559905007):0.060177674329562336,((30:0.274772840004763,35:0.274772840004763):0.5118803226511218,(44:0.3610425993487134,50:0.3610425993487134):0.4256105633071714):0.23661156766417824):0.1917077741548714,38:1.2149725044749344):0.40627106463929485,112:1.6212435691142293):0.27673686781542406):0.2850750810525162,31:2.1830555179821696):0.4278262234197241,((((13:1.1620167535578143,1:1.1620167535578143):0.4601664818588147,(10:1.271993741134541,85:1.271993741134541):0.350189494282088):0.8526452445642634,(19:0.8592815557636935,70:0.8592815557636935):1.615546924217199):0.12492710950342456,126:2.599755589484317):0.01112615191757671):0.01354544842389327):0.10842317695493175):1.191513884829249,97:3.9243642516099677):0.3355777597352838,4:4.2599420113452515):0.24554499993336076,(((117:0.48394803331754205,102:0.48394803331754205):1.0195286307530993,12:1.5034766640706414):1.302400217949763,(26:1.3043248556531675,42:1.3043248556531675):1.5015520263672368):1.699610129258208):0.7069520375544087,((134:3.5052142025224247,(129:1.2238165001199217,(73:1.0134458310144592,121:1.0134458310144592):0.21037066910546254):2.281397702402503):1.19735585350961,(87:3.565068414037179,(((27:0.2141785293244209,108:0.2141785293244209):1.1895918354186705,78:1.4037703647430915):1.49331114739989,((63:2.4513259375069074,((46:2.114719943406189,5:2.114719943406189):0.12834583250316411,((80:1.4074421709598428,68:1.4074421709598428):0.014729501466246298,((52:0.898270163681592,100:0.898270163681592):0.21118401118563024,48:1.1094541748672222):0.3127174975588669):0.8208941034832642):0.20826016159755412):0.25710040269715995,((((76:1.171735084109526,(94:0.19785581933077925,92:0.19785581933077925):0.9738792647787468):0.7188130055874102,101:1.8905480896969362):0.14035302548690987,((29:0.39861400496477517,64:0.39861400496477517):1.1741543847246954,128:1.5727683896894704):0.45813272549437567):0.39931043884888195,((((123:0.7605018573935216,66:0.7605018573935216):1.1765024109663784,(105:1.7323767041926819,(118:0.45293223347390704,((81:0.27179537919502234,95:0.27179537919502234):0.09437728179677501,71:0.36617266099179735):0.08675957248210969):1.2794444707187749):0.20462756416721817):0.35863150116693765,(47:1.1954010706212719,132:1.1954010706212719):1.1002346989055658):0.060488950442843414,(116:2.1895555344652715,127:2.1895555344652715):0.16656918550440958):0.07408683406304695):0.2782147861713393):0.188655171938914):0.6679869018941975):1.1375016419948558):0.5098689928009863):2.83539239752114):2.6279468665010874,((6:3.7677743490259075,(106:2.1781409918726364,16:2.1781409918726364):1.589633357153271):2.9109886413539763,83:6.678762990379884):3.997015322475365):6.41056157120522;
tree new_tree62 = ((((49:7.458542017660037,((((((90:0.8098004806960358,55:0.8098004806960358):0.6025561953539754,74:1.4123566760500113):0.7169029408631149,91:2.129259616913126):2.5818298326548774,((54:0.37373179167252996,43:0.37373179167252996):3.349718211552841,41:3.7234500032253712):0.9876394463426323):0.4615769990092007,(((24:1.3587990774703285,61:1.3587990774703285):2.2703123913728103,(99:2.35548694256551,17:2.35548694256551):1.273624526277629):0.7216242826935031,133:4.350735751536642):0.8219306970405622):1.5368516630028148,((88:0.3239924894879538,120:0.3239924894879538):5.632813199939265,((((58:0.514164583921071,20:0.514164583921071):0.7037025263405935,110:1.2178671102616645):0.23470170058735995,40:1.4525688108490244):2.306874318263551,((33:1.7105318325161873,23:1.7105318325161873):0.6274278973400242,(86:1.388395821399086,34:1.388395821399086):0.9495639084571257):1.4214833992563642):2.1973625603146427):0.7527124221528005):0.7490239060800183):0.8232955591327302,((((((((112:1.46003037357913,((35:0.8519475595930774,((30:0.705804534979002,36:0.705804534979002):0.14144361532582783,(44:0.5059828028077621,50:0.5059828028077621):0.3412653474970677):0.004699409288247636):0.023713350280304413,39:0.8756609098733819):0.5843694637057482):0.19437555644710658,67:1.6544059300262366):0.027425693734782985,38:1.6818316237610196):1.4814506017773637,((((1:0.8788750839723733,13:0.8788750839723733):0.032874213109904016,(10:0.45668788606198235,85:0.45668788606198235):0.455061411020295):0.385535059547667,(19:0.7659055919660558,70:0.7659055919660558):0.5313787646638886):1.4424674689970953,(124:1.5819944419028094,(125:1.2733476027580344,53:1.2733476027580344):0.308646839144775):1.1577573837242303):0.42353039991134356):8.895433553868237E-4,(((2:1.8383660329964235,31:1.8383660329964235):0.1329323673210987,(65:1.3591919105898345,((25:0.4056774391136292,98:0.4056774391136292):0.2509250908321654,96:0.6566025299457946):0.7025893806440399):0.6121064897276878):0.32269976436473735,126:2.2939981646822596):0.8701736042115105):0.681033933797154,97:3.845205702690924):0.538458433853247,((((117:0.23743667142713942,102:0.23743667142713942):0.4964126037303095,12:0.7338492751574489):2.2691215268066403,(26:2.431840073144015,42:2.431840073144015):0.5711307288200742):0.13887089418172716,4:3.1418416961458164):1.2418224403983547):0.5388761731902276,((134:1.9909519554807449,(121:1.6720453968463769,(129:1.3729947653329369,73:1.3729947653329369):0.29905063151344):0.318906558634368):2.0151158179406963,(87:3.7286621317370896,((((76:1.423867897295484,(94:0.8475401663580391,92:0.8475401663580391):0.5763277309374448):1.841517900553342,(((116:1.8661996717873668,127:1.8661996717873668):0.6791417134009292,((101:2.199901985482046,((48:0.9641299153226177,100:0.9641299153226177):0.5925204835766595,((80:1.2651336482640092,68:1.2651336482640092):0.2559535721119879,52:1.521087220375997):0.03556317852328017):0.6432515865827686):0.13967247504518454,(63:2.004065440719636,(46:1.0990634558974501,5:1.0990634558974501):0.905001984822186):0.3355090198075943):0.2057669246610656):0.10227371090592241,(((29:0.8164249214856657,64:0.8164249214856657):0.9192529185974686,128:1.7356778400831343):0.8089850217279089,(47:0.9316786527755014,132:0.9316786527755014):1.6129842090355417):0.10295223428317524):0.6177707017546075):0.024920188971092827,(((71:0.8533339749204089,95:0.8533339749204089):1.320390745751605,(105:1.5523678133274004,(118:0.425019177882004,81:0.425019177882004):1.1273486354453963):0.6213569073446137):0.2972734285568124,(123:0.792624797750481,66:0.792624797750481):1.6783733514783454):0.8193078375910923):0.40220988657648116,((27:0.5659201946392882,108:0.5659201946392882):0.7628454448814093,78:1.3287656395206975):2.3637502338757024):0.03614625834068974):0.2774056416843518):0.9164725363129573):3.359297267058369):0.11132372092748355,(((131:2.184352875856742,(113:1.8808864106342995,103:1.8808864106342995):0.30346646522244236):4.148209336127978,75:6.332562211984721):0.898567746911529,(((((21:1.993648626567707,(77:1.883491271757742,122:1.883491271757742):0.11015735480996502):0.07697648080683495,(111:1.7772891341399402,(93:0.801344257609802,60:0.801344257609802):0.9759448765301382):0.2933359732346017):1.366842302078786,(((114:0.8143969854338438,82:0.8143969854338438):0.3133845237480397,59:1.1277815091818835):0.3169143588598702,(((14:0.6880827656099903,51:0.6880827656099903):0.23661141342139236,115:0.9246941790313826):0.34851023725160635,(7:1.1036873507279301,3:1.1036873507279301):0.16951706555505885):0.17149145175876468):1.9927715414115743):1.3569545580640794,(((56:3.6614131687854012,(((9:0.38906724820740274,28:0.38906724820740274):0.8950965028819664,130:1.284163751089369):1.0335777502968189,(((62:0.8840328772761609,72:0.8840328772761609):0.6530442463617704,(107:1.4655304386306838,(22:0.7404530085512206,45:0.7404530085512206):0.7250774300794631):0.07154668500724748):0.5031850505111686,(18:1.911739922642473,(37:1.5133979252929401,84:1.5133979252929401):0.3983419973495328):0.12852225150662688):0.2774793272370881):1.3436716673992133):0.05340671996688018,(104:0.2906592423183452,109:0.2906592423183452):3.4241606464339363):0.10834192490498529,((((11:0.6093792530791396,15:0.6093792530791396):0.10118406950773373,89:0.7105633225868734):0.41435208207266017,8:1.1249154046595335):1.7912116233194961,(79:0.9364909959678815,32:0.9364909959678815):1.9796360320111481):0.907034785678237):0.9712601538601406):0.6777466087261663,((57:2.1027176587671614,69:2.1027176587671614):1.9006419470588516,119:4.003359605826013):1.4688089704175606):1.758961382652676):1.1620313388240016):2.1924437089584163,((6:3.744577123521145,(106:3.018728053103198,16:3.018728053103198):0.7258490704179468):1.3273974903557972,83:5.071974613876942):5.513630392801725):7.87563954828652;
tree new_tree63 = ((((((119:3.1838354858485247,57:3.1838354858485247):0.2776479330782857,69:3.4614834189268104):4.150337613701872,(((131:3.7366383901236864,(113:2.87293139128735,103:2.87293139128735):0.8637069988363364):2.3139664938483415,75:6.050604883972028):1.5121494780052318,((56:4.838757846450071,(104:0.20721698878348482,109:0.20721698878348482):4.631540857666586):2.1342852387143436,(((72:1.8971617728109935,62:1.8971617728109935):1.9332949301523827,(((22:1.1152460409430363,45:1.1152460409430363):0.4592728407972828,107:1.574518881740319):1.1625880626743872,((((9:0.5711770267778362,28:0.5711770267778362):0.6245154112451279,130:1.195692438022964):0.865052118008623,37:2.060744556031587):0.3671062197812147,(84:0.9286183387359309,18:0.9286183387359309):1.4992324370768708):0.3092561686019044):1.09334975854867):0.8988986554096448,((((114:1.3118547602600121,(59:0.6123974863409123,82:0.6123974863409123):0.6994572739190998):0.914718268668469,(3:0.7403987017778464,(115:0.7073748915890485,(7:0.6561907153766429,(14:0.3763767378870358,51:0.3763767378870358):0.27981397748960707):0.051184176212405674):0.03302381018879785):1.4861743271506347):1.5567687840606634,((((11:1.1435803721493965,89:1.1435803721493965):0.33276769046433063,15:1.476348062613727):0.4301874200875422,8:1.9065354827012693):0.4686570772346308,(79:1.814213176918556,32:1.814213176918556):0.560979383017344):1.4081492530532445):0.2858959394853846,(122:3.360049080729391,(((111:2.017922582376571,(93:1.4061410422064506,60:1.4061410422064506):0.6117815401701203):0.35649648080223484,77:2.374419063178806):0.12220507734548791,21:2.4966241405242937):0.8634249402050971):0.7091886717451383):0.6601176058984919):2.2436877267913937):0.589711276812845):0.04906667065142312):0.934626857827066,(((87:5.386119796629439,(((((((((10:0.53216914272557,85:0.53216914272557):0.5713915532640287,13:1.1035606959895987):1.8979195532266764,1:3.001480249216275):0.6193959903448181,(19:0.6775708729629063,70:0.6775708729629063):2.943305366598187):0.20411188106894906,(((38:0.9326756235079741,67:0.9326756235079741):0.16380015114600077,112:1.0964757746539748):0.26787077759076405,((((44:0.5010910889333264,50:0.5010910889333264):0.2941918311247721,36:0.7952829200580985):0.246074512309027,35:1.0413574323671255):0.08466070519313917,(30:0.6438827922036369,39:0.6438827922036369):0.48213534535662783):0.2383284146844742):2.460641568385303):0.03377546106152973,(124:2.3130632057947045,(53:1.9878900135567015,125:1.9878900135567015):0.325173192238003):1.5457003758968675):0.2366096409391023,(((65:2.3970256786754907,((25:0.38915700765439576,98:0.38915700765439576):0.6016039449453021,96:0.9907609525996979):1.4062647260757928):0.5393259833611403,2:2.936351662036631):0.947916593930894,(126:2.7240819941416605,31:2.7240819941416605):1.1601862618258645):0.21110496666314926):0.18956422653917748,97:4.284937449169852):0.19790119331533162,4:4.482838642485183):0.9032811541442554):0.04920135019826599,(((117:0.36264260413891497,102:0.36264260413891497):0.18191407215198402,12:0.544556676290899):4.1195897386217695,(26:0.8219176242099052,42:0.8219176242099052):3.8422287907027632):0.7711747319150364):0.5113099920156738,((((((27:0.3847085744682303,108:0.3847085744682303):1.8177533478061034,78:2.202461922274334):1.3022998354117203,((76:1.362234286927071,(94:0.17137836870678452,92:0.17137836870678452):1.1908559182202865):1.9629311451665354,((116:2.4962002134555714,127:2.4962002134555714):0.755332493032046,(101:2.797430316336867,(63:2.7651990616915736,(((48:0.9342513264679652,100:0.9342513264679652):1.0530621604059056,(52:1.9296872313787086,(80:1.0940258809402092,68:1.0940258809402092):0.8356613504384993):0.057626255495162315):0.6564572051480488,((46:1.2559426941655296,5:1.2559426941655296):1.1802140478054945,(47:0.5858386518038652,132:0.5858386518038652):1.850318090167159):0.20761395005089556):0.12142836966965387):0.032231254645293195):0.4541023901507506):0.07363272560598899):0.17959632559244776):0.33972839192968873,((29:0.40863114365900866,64:0.40863114365900866):0.8762763747149243,128:1.284907518373933):2.5595826312418097):0.03530181201776372,(((105:1.3437618809472722,95:1.3437618809472722):0.23151795683674825,(123:0.3559012331912777,66:0.3559012331912777):1.2193786045927428):0.1100819982682133,(118:1.4970349188610648,(71:0.8783163474498845,81:0.8783163474498845):0.6187185714111803):0.188326917191169):2.194430125581273):1.0068973394724785,(134:3.27901958932235,(73:1.2220743723401508,(129:0.5789897345034288,121:0.5789897345034288):0.643084637836722):2.056945216982199):1.6076697117836352):1.0599418377373935):2.5998167516123702):0.21382823350658953,(49:8.556569162805406,(((((24:1.6037500789865222,61:1.6037500789865222):3.1896665401416833,(99:3.2477263555055202,17:3.2477263555055202):1.545690263622685):1.5273197493081376,133:6.320736368436343):1.0573404045434325,((((90:1.2219083628632312,55:1.2219083628632312):0.37177150120107805,74:1.5936798640643093):2.383037108168456,91:3.976716972232765):3.2725245419734925,((54:1.3348138048291573,43:1.3348138048291573):1.7629611810731205,41:3.097774985902278):4.151466528303979):0.12883525877351776):0.1715006737796685,((88:0.1774086677682518,120:0.1774086677682518):5.203263878718006,((((58:0.7404145977882878,20:0.7404145977882878):0.6964512785876785,110:1.4368658763759663):0.08383626400540822,40:1.5207021403813745):2.3401479816622093,((33:2.446081515470061,23:2.446081515470061):0.6676286974701173,(86:1.5369337311299434,34:1.5369337311299434):1.5767764818102348):0.7471399091034057):1.519822424442674):2.168904900273186):1.0069917160459623):0.2037069611569322):1.655353772449697,((6:4.71237833069267,(106:3.9078820804600296,16:3.9078820804600296):0.8044962502326403):4.156901622995343,83:8.869279953688013):1.5463499427240226):7.75337853407406;
tree new_tree64 = ((((((69:3.0218766727182014,119:3.0218766727182014):1.8819753733653815,57:4.903852046083583):2.174428183162166,(((((107:1.9119075010104036,62:1.9119075010104036):0.7028821283802427,(72:1.967722761416457,(22:1.3505335427669727,45:1.3505335427669727):0.6171892186494843):0.6470668679741893):0.3341705950458338,(((37:0.20735918184273305,18:0.20735918184273305):1.5549589219313233,84:1.7623181037740565):0.9044250234674243,((9:1.343151006602553,28:1.343151006602553):1.1066237138833843,130:2.4497747204859373):0.21696840675554352):0.2822170971949993):1.742697280700956,((((111:1.8986220082634884,(93:0.8165343223837553,60:0.8165343223837553):1.082087685879733):1.6635386556161003,((122:2.359360726702345,77:2.359360726702345):0.2593702252221166,21:2.6187309519244617):0.9434297119551269):0.11744997016503289,(104:0.18148557341397573,109:0.18148557341397573):3.4981250606306458):0.3320958674416543,((((114:1.2574575685737153,59:1.2574575685737153):0.2587391577072362,((14:0.8961621045522834,51:0.8961621045522834):0.09777601155096305,((7:0.472697558183767,115:0.472697558183767):0.43449736954457296,3:0.90719492772834):0.08674318837490647):0.522258610177705):1.219289962051574,82:2.7354866883325255):0.34539690076880003,(((((11:0.8282185029648608,89:0.8282185029648608):0.06593785130278429,15:0.8941563542676451):0.5034550008101893,8:1.3976113550778344):0.8912863466460197,56:2.288897701723854):0.44490845477616947,(79:0.3896910846216236,32:0.3896910846216236):2.3441150718784):0.34707743260130197):0.9308229123849503):0.6799510036511602):1.3494715110971498,((131:2.784087456538257,(113:2.536557811179549,103:2.536557811179549):0.24752964535870792):2.1035698203895863,75:4.887657276927843):1.1534717393067426):1.037151213011163):0.284833922960555,(((87:5.041622159902337,((((((126:1.4626751997726228,31:1.4626751997726228):1.8303793636351284,(65:1.9799524421727308,((25:0.11088530603212438,98:0.11088530603212438):1.2340635584242738,96:1.3449488644563983):0.6350035777163325):1.3131021212350205):0.08827269176798236,((((1:0.6482765224621366,13:0.6482765224621366):0.7801197376173553,(10:0.7590736323385606,85:0.7590736323385606):0.6693226277409313):0.37971931172596984,2:1.8081155718054618):1.162647864871586,((19:1.5281752532172732,70:1.5281752532172732):1.4398751245079227,(((38:0.8005005459134498,112:0.8005005459134498):0.11369058705583879,67:0.9141911329692886):0.4404686996020374,((((44:0.2475491216862854,50:0.2475491216862854):0.21816789258356184,35:0.46571701426984724):0.20718007060536958,36:0.6728970848752168):0.1942672459697774,(30:0.6491942505202225,39:0.6491942505202225):0.21797008032477172):0.4874955017263317):1.61339054515387):0.00271305895185181):0.41056381849868595):0.554646160203065,(124:3.2366873188885052,(53:2.7661382444230735,125:2.7661382444230735):0.4705490744654317):0.6992860964902934):0.12832272148626256,97:4.064296136865061):0.5851725602369875,4:4.649468697102049):0.3921534628002883):0.5400952107207742,(((117:0.28520204316636105,102:0.28520204316636105):0.7543769490422156,12:1.0395789922085767):3.943975771848375,(26:2.938215905373374,42:2.938215905373374):2.0453388586835777):0.5981626065661594):0.4234720789677908,((127:3.3878885840109643,(((27:0.5945998582912673,108:0.5945998582912673):1.183438950849942,78:1.7780388091412094):1.5423103431975542,(101:3.146317913246753,((((71:0.707666030284319,81:0.707666030284319):0.5542638811299454,(((95:0.5157565498827054,(123:0.3411666763499588,66:0.3411666763499588):0.17458987353274658):0.13160623018514717,105:0.6473627800678525):0.06078472235725474,118:0.7081475024251073):0.5537824089891571):1.453637090579547,((29:0.6159642172050751,64:0.6159642172050751):0.1677787408401843,128:0.7837429580452594):1.9318240439485521):0.016273349099075407,((((46:1.34481152240072,5:1.34481152240072):0.7940348254981839,(((80:1.5060865399445036,68:1.5060865399445036):0.11750564838667188,((100:1.44551330045713,52:1.44551330045713):0.11860457413163639,48:1.5641178745887663):0.05947431374240919):0.24027458601246132,63:1.8638667743436368):0.27497957355526714):0.3084312987249809,(76:0.9137580445877226,(94:0.19461070546069853,92:0.19461070546069853):0.719147339127024):1.5335196020361623):0.2702380206677768,((47:0.6901615269186813,132:0.6901615269186813):1.442389655972451,116:2.1325511828911323):0.5849644844005293):0.014324683801225202):0.41447756215386633):0.17403123909201046):0.06753943167220067):1.077335314159665,(121:2.779391051818365,(134:1.5255598687136813,(129:0.5751499013392597,73:0.5751499013392597):0.9504099673744216):1.2538311831046838):1.6858328463522643):1.5399655514202726):1.357924702615402):0.41258642346728625,(49:7.121471531855834,((((24:2.0216099987792413,61:2.0216099987792413):3.2733748531759064,(99:2.278544406898894,17:2.278544406898894):3.016440445056254):0.4600639707602632,133:5.755048822715411):1.0285641070443718,(((88:0.20933784802959576,120:0.20933784802959576):5.075846001502089,(((40:0.2368806409984024,110:0.2368806409984024):0.9214223524838319,(58:0.09103589934589794,20:0.09103589934589794):1.0672670941363362):2.8694854857658516,((33:1.7023535997244212,23:1.7023535997244212):0.3325893577905883,(86:0.9469987296982337,34:0.9469987296982337):1.087944227816776):1.9928455217330763):1.2573953702835992):1.2964686630146245,(((74:1.7021382827929858,91:1.7021382827929858):0.9323922195151029,(90:1.9122040991786455,55:1.9122040991786455):0.7223264031294432):3.4919439045892804,((54:0.7085197586812875,43:0.7085197586812875):3.4241828659566513,41:4.132702624637939):1.9937717822594303):0.45517810564894035):0.20196041721347324):0.337858602096051):0.6542290438177565):2.426332481165079,((6:5.249867318198051,(106:4.636453231864592,16:4.636453231864592):0.6134140863334592):0.984711478001941,83:6.234578796199992):3.967454260638677):7.15120540993192;
tree new_tree65 = (((((((((114:1.3771689658649773,82:1.3771689658649773):0.6065357663426914,59:1.9837047322076686):0.11045383321573343,((14:0.6828153569856825,51:0.6828153569856825):0.6457550710772426,((3:0.46752489925001534,115:0.46752489925001534):0.6908236690758678,7:1.1583485683258832):0.17022185973704196):0.7655881373604769):3.0479966407710486,(((((11:1.1479825656688503,89:1.1479825656688503):0.3714175626620888,15:1.519400128330939):0.35057353088974463,8:1.8699736592206837):0.6466515765013634,(56:2.0191828649804004,(79:1.6523234595051328,32:1.6523234595051328):0.36685940547526763):0.49744237074164666):0.14798062402149403,(104:1.7193803694962,109:1.7193803694962):0.9452254902473411):2.4775493464509095):0.007444667149370865,((((62:1.9000418534806125,(72:1.2066330898866076,(22:0.6931325224637773,45:0.6931325224637773):0.5135005674228302):0.6934087635940049):1.7318644409998896,((84:1.970906713377528,(37:1.234451444455961,18:1.234451444455961):0.7364552689215671):0.90343782089953,((9:1.1002459252636285,28:1.1002459252636285):1.0736067975576975,130:2.173852722821326):0.7004918114557319):0.7575617602034441):0.31205611314940773,107:3.94396240762991):0.9890619937664602,(21:3.878955267542953,((111:1.9346647424880197,(93:0.8858821144655927,60:0.8858821144655927):1.048782628022427):1.015071207197623,(122:0.877965266339733,77:0.877965266339733):2.0717706833459095):0.9292193178573105):1.054069133853417):0.21657547194745153):1.6341151890201076,(((57:4.1082519945302485,119:4.1082519945302485):0.2063559458789488,69:4.314607940409197):2.437520092331021,((131:3.4030439994059845,(113:2.8391048712131552,103:2.8391048712131552):0.5639391281928292):3.030828385808476,75:6.43387238521446):0.3182556475257581):0.03158702962371063):1.9358231830392638,(49:8.477948696682558,(((88:0.5284362801583757,120:0.5284362801583757):4.779822032332377,(((40:1.03694753071976,110:1.03694753071976):0.1264065162505119,(58:0.31302243735758606,20:0.31302243735758606):0.8503316096126858):3.4611835059289504,((33:0.8653982552771894,23:0.8653982552771894):1.9465434709531366,(86:1.9359579282372201,34:1.9359579282372201):0.875983797993106):1.8125958266688964):0.6837207595915302):2.758577567369291,((((24:1.7129436832471996,61:1.7129436832471996):3.5657062418189778,(99:3.8471854728559665,17:3.8471854728559665):1.4314644522102107):1.8789850135917838,133:7.157634938657961):0.8436763946299815,(((74:1.5637421911723917,(90:0.8398787656670033,55:0.8398787656670033):0.7238634255053884):1.3943191663167203,91:2.958061357489112):4.845459462899809,((54:0.5653900892189913,43:0.5653900892189913):2.8177659576908556,41:3.3831560469098467):4.420364773479074):0.1977905128990214):0.06552454657210127):0.41111281682251466):0.24158954872063454):0.41394115347008054,((((((124:2.1043577649701546,(53:1.0848856302945875,125:1.0848856302945875):1.019472134675567):1.9722985140540934,((65:2.113667429686628,((25:0.6258016698768883,98:0.6258016698768883):0.36292907824604215,96:0.9887307481229305):1.1249366815636974):1.2125491424983754,(126:1.8123303898082825,31:1.8123303898082825):1.513886182376721):0.7504397068392445):0.02835678630685745,(2:4.042799197381903,((((13:1.3961525994127373,(10:0.3086000872294615,85:0.3086000872294615):1.0875525121832759):0.47403183791305636,1:1.8701844373257936):0.5861518761987503,(((67:0.6901945610301352,38:0.6901945610301352):0.21283349124533846,112:0.9030280522754737):0.9791052426096492,(((44:0.3725322305627847,50:0.3725322305627847):1.0325688554670314,30:1.405101086029816):0.2527184297877556,((35:0.894051082089084,36:0.894051082089084):0.6595532621986385,39:1.5536043442877225):0.10421517152984916):0.22431377906755112):0.5742030186394211):0.10234937882182438,(19:1.7719760180353143,70:1.7719760180353143):0.786709674311054):1.484113505035535):0.06221386794920214):0.3005265361288041,97:4.4055396014599095):2.022204154886918,(((((117:0.7804050360057609,102:0.7804050360057609):0.2301897983496647,12:1.0105948343554256):1.4255056402658284,(26:1.9476472190041534,42:1.9476472190041534):0.4884532556171006):2.07410187743431,87:4.510202352055564):1.913349584340338,4:6.423551936395902):0.004191819950925435):0.871445692101549,((127:3.378195739626374,(134:2.708597087822391,(121:2.017238432370156,(129:1.8957419682330119,73:1.8957419682330119):0.1214964641371441):0.6913586554522348):0.6695986518039834):1.0550905456002821,(((101:2.8403391575235872,(((100:1.5276803407682338,52:1.5276803407682338):0.3542114712526321,(48:1.723219224714748,(80:1.4541038595147413,68:1.4541038595147413):0.2691153652000067):0.15867258730611788):0.7923600295530868,63:2.6742518415739527):0.16608731594963455):0.08326619512131206,(((46:1.3597839484758019,5:1.3597839484758019):1.0022760740025387,116:2.3620600224783406):0.358684044836604,((47:1.4538985889276783,(76:0.7327766135817084,(94:0.24900713425506987,92:0.24900713425506987):0.48376947932663855):0.7211219753459699):0.6463678777238817,132:2.10026646665156):0.6204776006633845):0.20286128532995473):0.754289700129184,(((27:1.6164448388816621,108:1.6164448388816621):1.082261645776587,78:2.698706484658249):0.5332484650574933,((((81:0.7135296413128887,123:0.7135296413128887):0.36283848357855164,66:1.0763681248914403):0.04026067680408674,((118:1.0355178841433428,105:1.0355178841433428):0.07872203369507291,(95:0.9317130825433271,71:0.9317130825433271):0.18252683529508862):0.0023888838571113347):0.1750210640860954,((29:0.5689723400710504,64:0.5689723400710504):0.18457035457995352,128:0.7535426946510039):0.5381071711306186):1.94030508393412):0.44594010305834075):0.7553912324525731):2.86590316322172):1.834289950424897):0.6638840622746116,((6:4.604276648311985,(106:3.5105380702831464,16:3.5105380702831464):1.0937385780288387):1.501239886962928,83:6.105516535274913):3.691846925872972):9.34754878877389;
tree new_tree66 = (((((75:6.0002932167167735,(113:4.367035783579637,(131:2.7482541350164036,103:2.7482541350164036):1.6187816485632336):1.6332574331371363):0.29676103163339373,((((((60:1.90520210853427,111:1.90520210853427):0.19954777868079665,93:2.1047498872150667):0.596064575577727,(122:0.9393170836818788,77:0.9393170836818788):1.761497379110915):0.5106250949373865,21:3.21143955773018):1.3066279815348874,((((((114:1.192269805804895,82:1.192269805804895):0.07665930534767074,59:1.2689291111525658):2.0490373134463282,((14:0.900607194223554,51:0.900607194223554):0.31407155709646506,((3:0.5584261788445576,115:0.5584261788445576):0.13774811607083992,7:0.6961742949153975):0.5185044564046215):2.1032876732788752):0.6762597733274576,((((15:1.1583840254172457,89:1.1583840254172457):0.055644025087909776,11:1.2140280505051555):0.22723645745583232,8:1.4412645079609878):2.0181449158804488,(56:1.0968375242995119,(79:0.8641152222134998,32:0.8641152222134998):0.23272230208601208):2.3625718995419245):0.534816774084915):0.09986923377629209,(104:2.2868804586105047,109:2.2868804586105047):1.807214973092139):0.30827902588932865,((107:1.8691701387225577,((72:0.8348599939820893,(22:0.6921254199739276,45:0.6921254199739276):0.1427345740081617):0.01272670321445768,62:0.847586697196547):1.0215834415260105):1.0760449786251998,((37:1.8326814069016741,(84:1.4400070846553679,18:1.4400070846553679):0.3926743222463063):0.9503051989552729,((9:0.6126918710639779,28:0.6126918710639779):0.2183796991946112,130:0.8310715702585891):1.9519150355983579):0.1622285114908104):1.457159340244215):0.11569308167309522):1.4474052213054192,((119:2.9927447778539307,69:2.9927447778539307):1.0412972638753955,57:4.034042041729326):1.9314307188411606):0.33158148777968055):1.5278642852491187,((((((117:1.029842754909126,102:1.029842754909126):0.17693103268433497,12:1.206773787593461):1.210593032226346,(26:0.7792708038093777,42:0.7792708038093777):1.6380960160104294):1.7005285135205863,87:4.117895333340393):0.9726637758072743,(4:4.950550318301032,((97:3.6042892800590742,((53:0.8888955509986805,(125:0.8855502286340793,124:0.8855502286340793):0.0033453223646011665):2.5364133019294846,((2:2.9228661939743716,(((10:0.7001291888107687,85:0.7001291888107687):0.42394569523955916,(1:1.0030177238268623,13:1.0030177238268623):0.12105716022346558):1.7020037660144576,(19:1.5184165338388198,70:1.5184165338388198):1.3076621162259656):0.09678754390958622):0.42642717336086644,((65:1.6889336077192532,((25:0.8665215067952367,98:0.8665215067952367):0.05337381349564141,96:0.9198953202908781):0.7690382874283751):0.8755768010492395,(126:1.029384578942988,31:1.029384578942988):1.5351258298255046):0.7847829585667454):0.07601548559292715):0.178980427130909):0.5262912280388834,(((38:1.104348282248291,112:1.104348282248291):0.18320879976370286,67:1.287557082011994):1.2073257944872744,((39:1.342771554082222,36:1.342771554082222):0.1488630437120908,((44:0.6765292423732199,50:0.6765292423732199):0.2730957559212981,(35:0.200525927408044,30:0.200525927408044):0.749099070886474):0.5420095994997949):1.0032482787049555):1.6356976315986893):0.8199698102030748):0.1400087908466352):1.3039588985700021,((127:2.8272654838180635,(134:2.6104233761967146,(129:1.3384210915550692,(73:0.5428004890559642,121:0.5428004890559642):0.7956206024991049):1.2720022846416454):0.21684210762134892):0.9692496903245824,(((((47:1.5677464880070702,(76:1.2991228264070613,(94:0.40348415896810796,92:0.40348415896810796):0.8956386674389534):0.26862366160000883):1.1492473592333547,((63:1.9036398983632201,(((52:1.053054816569363,100:1.053054816569363):0.11353569292386556,(48:0.5865487272725658,80:0.5865487272725658):0.5800417822206627):0.16147947200286317,68:1.3280699814960917):0.5755699168671284):0.4653833426596832,101:2.3690232410229033):0.3479706062175216):0.09228254291407101,((((123:0.037425343394545146,81:0.037425343394545146):1.3125275360213218,66:1.3499528794158668):0.3021053956742312,(95:1.1458012311943682,71:1.1458012311943682):0.5062570438957299):0.8037365124596545,(118:0.14851301153005378,105:0.14851301153005378):2.307281776019699):0.3534816026047434):0.19075737073337296,(((46:1.4932309088708535,5:1.4932309088708535):0.2903854956353511,132:1.7836164045062046):0.78873908959213,116:2.5723554940983346):0.42767826678953424):0.46024019003951455,(((29:0.7663590258285219,64:0.7663590258285219):0.29221832080322774,128:1.0585773466317496):1.8802867439765363,((27:0.21253180816849931,108:0.21253180816849931):1.6850179240633183,78:1.8975497322318176):1.0413143583764684):0.5214098603190975):0.3362412232152625):2.598002833575024):1.4304005258816161):0.049878908464758176,(49:7.337704918757353,(((88:0.021205090565089516,120:0.021205090565089516):5.652470075214057,(((33:0.44545384853128145,23:0.44545384853128145):3.655076365454452,(86:1.035039543099213,34:1.035039543099213):3.06549067088652):0.5027525181733834,(((58:0.20041330949191513,20:0.20041330949191513):0.7923331239131309,110:0.9927464334050461):0.10964848077290601,40:1.102394914177952):3.500887817981164):1.0703924336200306):1.0489823347310008,((((17:4.119963034099935,99:4.119963034099935):0.6546791417805062,(24:1.824090573171799,61:1.824090573171799):2.950551602708642):0.6138627429677461,133:5.388504918848187):1.080172154121322,(((55:1.914546261738298,(90:1.1437536592159139,91:1.1437536592159139):0.7707926025223841):0.82374863698806,74:2.738294898726358):3.6066770087073623,((54:0.6603293718748416,43:0.6603293718748416):2.659747218848653,41:3.3200765907234944):3.024895316710226):0.12370516553578881):0.25398042754063876):0.6150474182472054):0.5370925233066908):3.186512282283357,((6:3.928904146362166,(106:1.622829773226452,16:1.622829773226452):2.306074373135714):1.3868592080409874,83:5.3157633544031535):5.745546369944248):6.85502463817748;
tree new_tree67 = ((((((75:4.543650520503479,(103:3.111703709123812,(113:2.567489668496725,131:2.567489668496725):0.5442140406270868):1.431946811379667):0.379471096689711,((119:2.5524113911026247,57:2.5524113911026247):0.34569550599442955,69:2.8981068970970543):2.0250147200961357):0.328687419078995,((((((59:1.0397042165563986,82:1.0397042165563986):0.2734878076292626,114:1.3131920241856612):0.971093310481369,((115:1.1101060392479918,7:1.1101060392479918):0.5995007350144139,(3:1.4173429295669104,(14:0.7883061943654267,51:0.7883061943654267):0.6290367352014837):0.29226384469549527):0.5746785604046245):1.2728746018056314,((((62:1.7245297728482167,72:1.7245297728482167):0.19150305897075426,((22:0.1790193937466597,45:0.1790193937466597):1.1016844677500157,107:1.2807038614966755):0.6353289703222955):0.286525984231619,(37:1.432655044981915,((84:0.5377167434780097,18:0.5377167434780097):0.8730208377305708,((9:0.6825777948748152,28:0.6825777948748152):0.5457752717356356,130:1.2283530666104507):0.18238451459812977):0.02191746377333459):0.7699037710686749):1.308840560052591,(((79:0.9805964517382788,32:0.9805964517382788):0.9852020893477973,(((11:0.5622656671516253,89:0.5622656671516253):0.4198859610251383,15:0.9821516281767636):0.2051902306632899,8:1.1873418588400535):0.7784566822460226):0.3705244293364103,56:2.3363229704224864):1.1750764056806946):0.04576056036948062):0.4162719172658491,(104:0.10313830818735142,109:0.10313830818735142):3.870293545551159):0.11995706474607903,(((122:0.8750107511440065,77:0.8750107511440065):1.0452730436130668,((93:1.1995967116318087,60:1.1995967116318087):0.29405923509633003,111:1.4936559467281387):0.4266278480289347):0.13545288301901381,21:2.0557366777760873):2.0376522407085025):1.1584201177875952):1.2067924712220215,(((87:3.6796428634797484,(((117:0.15959662124279161,102:0.15959662124279161):1.468116124097775,12:1.6277127453405666):0.5770744614161993,(26:0.5622845684906191,42:0.5622845684906191):1.642502638266147):1.4748556567229825):0.2609421377850283,(4:3.68217240612976,(((((67:0.8574616800391845,38:0.8574616800391845):0.2897118125067968,112:1.1471734925459813):0.35049104306582146,((39:1.2194439407401105,35:1.2194439407401105):0.1086929266750325,((36:0.6097841678609742,30:0.6097841678609742):0.3875572373949713,(44:0.5822567836033299,50:0.5822567836033299):0.4150846216526156):0.33079546215919753):0.16952766819665976):1.3839871521093663,97:2.881651687721169):0.32763758256227327,(((2:2.8664726809633496,((19:0.7586884139530358,70:0.7586884139530358):1.0626459616620862,(13:1.2923985060100562,(1:1.1246476660144946,(10:0.9295570950188652,85:0.9295570950188652):0.19509057099562943):0.16775083999556162):0.5289358696050657):1.0451383053482277):0.004486421145704078,(125:1.3307456237468276,(53:0.46562492937104766,124:0.46562492937104766):0.8651206943757799):1.540213478362226):0.12642333081853518,((65:1.4855949513738615,((25:0.3002354323405741,98:0.3002354323405741):0.6658418910529851,96:0.9660773233935591):0.5195176279803024):0.7967522556224089,(126:0.8665008913900053,31:0.8665008913900053):1.4158463156062653):0.7150352259313184):0.21190683735585347):0.4728831358463177):0.2584125951350167):0.39000435828783386,((127:2.866635640240739,(((((47:1.175057894854372,(76:1.0511341212429328,(94:0.18595510802355686,92:0.18595510802355686):0.865179013219376):0.12392377361143914):0.3996361044379182,(101:1.5409409531983678,(116:1.5333184069083574,(46:0.5939444518652682,5:0.5939444518652682):0.9393739550430892):0.007622546290010357):0.03375304609392238):0.3623193981884729,((132:0.46097856445442653,63:0.46097856445442653):1.0316597843119353,((80:0.8700605585958168,48:0.8700605585958168):0.17093660062983163,((52:0.8483900942344005,100:0.8483900942344005):0.05372130989436519,68:0.9021114041287657):0.13888575509688272):0.45164118954071353):0.44437504871440114):0.007665249124551021,((118:0.35520857707217335,105:0.35520857707217335):1.4837452285933448,((123:0.39308988199634504,(81:0.2467470329113474,66:0.2467470329113474):0.14634284908499764):0.5269843611728513,(71:0.7188442924281401,95:0.7188442924281401):0.2012299507410562):0.9188795624963219):0.10572484093979595):0.5998529319295549,(((29:0.4355276154416074,64:0.4355276154416074):0.3928802618846275,128:0.8284078773262349):0.6321900421789357,((27:0.10264382640245202,108:0.10264382640245202):1.300038875757184,78:1.402682702159636):0.05791521734553462):1.0839336590296984):0.32210406170587014):0.4260254137945019,(134:2.2630149850608845,(73:1.0543736807356485,(121:0.7792251419091069,129:0.7792251419091069):0.27514853882654167):1.208641304325236):1.0296460689743565):1.0379283055173696):2.128012147941596):0.0699482198274346,(49:6.2998214167842335,(((((40:0.6325777328540065,110:0.6325777328540065):0.8247474498946008,(58:0.7501900039226365,20:0.7501900039226365):0.7071351788259709):3.219589776237169,(88:0.017662063953405735,120:0.017662063953405735):4.65925289503237):0.17172989240848757,((33:1.6905162826240476,23:1.6905162826240476):1.6676884369962537,(86:1.2187254076165666,34:1.2187254076165666):2.1394793120037345):1.4904401317739624):0.8359931627661981,((((17:3.86835864674154,99:3.86835864674154):0.7920663728072528,(24:3.1797979598898958,61:3.1797979598898958):1.480627059658897):0.4395987152837222,133:5.100023734832515):0.4869929094027672,(((90:1.3075111950254956,55:1.3075111950254956):0.6310745787123111,(74:1.4185131275274423,91:1.4185131275274423):0.5200726462103644):2.827816213148842,((54:0.5218815190326248,43:0.5218815190326248):2.890838343952531,41:3.412719862985156):1.3536821239014931):0.8206146573486333):0.09762136992517956):0.6151834026237717):0.2287283105374076):2.697261499497568,((6:2.354684360853195,(106:1.0034798762015325,16:1.0034798762015325):1.3512044846516627):1.8529158184783556,83:4.207600179331551):5.018211047487658):6.07642267033672;
tree new_tree68 = ((((((87:5.282311679364287,((134:2.294128725434427,(73:1.7118460627508965,(121:1.1954690543161532,129:1.1954690543161532):0.5163770084347432):0.5822826626835305):1.9942764442388237,127:4.288405169673251):0.993906509691036):1.1397601600012486,((((116:2.155333505183151,(((81:1.8927694117440785,((123:0.4847644714501041,66:0.4847644714501041):0.14556474799962388,71:0.630329219449728):1.2624401922943504):0.1554286714139288,((118:0.5570652054283717,105:0.5570652054283717):1.2623203657804494,95:1.8193855712088212):0.22881251194918617):0.06051946555110721,(((46:1.5536440467060555,5:1.5536440467060555):0.21792863648977057,132:1.771572683195826):0.008168218746082756,((47:1.2477391992119562,(76:1.1339382699549556,(94:0.7378142882989326,92:0.7378142882989326):0.396123981656023):0.11380092925700058):0.32013216851445714,101:1.5678713677264133):0.21186953421549548):0.3289766467672057):0.04661595647403649):0.7988792688280464,((27:0.05570360030058716,108:0.05570360030058716):1.0469386313160458,78:1.1026422316166329):1.8515705423945645):0.05386324942395948,((29:0.3973173087844746,64:0.3973173087844746):1.4490508580487456,128:1.8463681668332201):1.1617078566019368):0.5539675498600216,(63:3.073774797966649,((100:2.0197154779318556,48:2.0197154779318556):0.14350035423244867,((68:0.9786342577347895,80:0.9786342577347895):0.6574482391275642,52:1.6360824968623537):0.5271333353019505):0.9105589658023447):0.4882687753285295):2.8600282660703567):0.27425412668291216,((4:5.283416837625865,(((117:0.6820303975339227,102:0.6820303975339227):1.6013104630893973,12:2.28334086062332):0.7130947719712291,(26:0.8408879360658635,42:0.8408879360658635):2.1555476965286857):2.2869812050313154):0.7741374054194505,((97:4.878724567700799,((125:3.6061644301540885,(53:2.864820474555391,124:2.864820474555391):0.7413439555986976):0.8143355488747086,(((65:2.350850495549891,((25:1.196895085635994,98:1.196895085635994):0.7118983074206817,96:1.9087933930566756):0.44205710249321517):0.9263411331721518,(126:3.0081849090792,31:3.0081849090792):0.26900671964284273):0.6927882411137363,(2:3.305694287434762,(((10:0.6200067301086899,85:0.6200067301086899):1.5850510939483105,(13:1.602066564791133,1:1.602066564791133):0.6029912592658675):0.598804346141923,(19:1.9470924143275328,70:1.9470924143275328):0.8567697558713907):0.5018321172358386):0.6642855824010168):0.4505201091930182):0.4582245886720022):0.21149356315781898,((36:2.4147195488069593,(39:1.1291629308365785,30:1.1291629308365785):1.2855566179703808):0.19687772414330373,((44:0.8940688011650963,50:0.8940688011650963):0.9941978916053353,(((38:0.41385070550434905,67:0.41385070550434905):0.7808320622204841,112:1.194682767724833):0.49763392940206863,35:1.6923166971269017):0.19594999564353):0.7233305801798313):2.4786208579083553):0.9673361121866968):0.6387717230031322):1.8794452651971456,(49:8.048568652598195,(((((40:0.21832179071636576,110:0.21832179071636576):2.080232859654482,(58:1.1561219149195192,20:1.1561219149195192):1.1424327354513284):2.7036252922456776,(88:0.2595799541319732,120:0.2595799541319732):4.742599988484552):1.269626280643302,((33:1.2732288174022992,23:1.2732288174022992):3.225162592308065,(86:2.5030036437769123,34:2.5030036437769123):1.9953877659334518):1.7734148135494632):1.3752923201697893,((((17:4.375600537723861,99:4.375600537723861):1.3448531447583782,(24:4.232630341320354,61:4.232630341320354):1.487823341161886):0.6734168853254365,133:6.393870567807676):1.1096896729579777,((((90:1.2131162412885341,55:1.2131162412885341):1.1294024513582965,74:2.3425186926468307):0.11027955585763527,91:2.452798248504466):4.318116810518449,((54:0.12376230559280428,43:0.12376230559280428):3.486740283523152,41:3.610502589115956):3.160412469906959):0.7326451817427388):0.14353830266396272):0.40147010916857884):0.5272025786473975):0.1896606297443384,((75:6.850035042128278,(131:5.687299687594724,(113:2.3139849682255735,103:2.3139849682255735):3.37331471936915):1.1627353545335541):0.5455733121880222,(((57:3.3377857962906408,119:3.3377857962906408):0.6389258193144371,69:3.976711615605078):3.2020851312134555,(((21:2.818950385158888,((93:1.8423711686536366,60:1.8423711686536366):0.22976660883265176,111:2.0721377774862884):0.7468126076725996):1.7809974937520119,(122:0.9522011871775096,77:0.9522011871775096):3.6477466917333903):0.29043472768301193,(((((11:1.7917736106469317,(89:0.4899819932345042,15:0.4899819932345042):1.3017916174124275):0.07676325506247972,8:1.8685368657094115):2.037491227537143,((79:0.3572745992118743,32:0.3572745992118743):2.426101352877099,56:2.7833759520889734):1.1226521411575812):0.6472386651132558,((84:2.637657938242502,((37:0.05773825790500127,18:0.05773825790500127):2.3771453926674666,((9:1.2533246833772254,28:1.2533246833772254):0.4928537750360351,130:1.7461784584132605):0.6887051921592076):0.2027742876700338):0.318079892882035,((72:2.239018200213152,(22:1.0089149104283985,45:1.0089149104283985):1.2301032897847535):0.20846646964735527,(62:2.2732336795869608,107:2.2732336795869608):0.1742509902735465):0.5082531612640295):1.5975289272352735):0.25912622408876196,((104:1.1541386296057372,109:1.1541386296057372):2.72332143479181,(((82:1.3781509495565822,114:1.3781509495565822):0.16130781199684785,59:1.53945876155343):2.021607344708597,((115:2.3614022036652025,(7:1.8801741608755553,(14:0.6449957576630483,51:0.6449957576630483):1.235178403212507):0.48122804278964715):1.0234612702597619,3:3.3848634739249643):0.17620263233706313):0.3163939581355195):0.9349329180510253):0.0779896241453395):2.2884141402246216):0.21681160749776662):1.3698235066736313):1.7234497335758334,(((106:0.5464721921437291,16:0.5464721921437291):1.391204201515794,6:1.937676393659523):4.064355301625762,83:6.002031695285284):4.486849899280481):11.5854875202738;
[truncated: 5,400,063 more chars]
