# Supplementary material for: Evolutionary history of the Arctic flora
Source: Nat Commun. 2023 Jul 18;14:4021. doi: 10.1038/s41467-023-39555-6 (PMC10354081; doi:10.1038/s41467-023-39555-6)
Supplement: Supplementary file 8 — Source Data [file 41467_2023_39555_MOESM8_ESM.zip › Source Data/Supplementary Figure 29-35/Draba/Draba_dis.csv]

ID	Name	dis
5	Draba_affghanica	B
6	Draba_alberti	B
7	Draba_alpina_PAF	AB
8	Draba_alyssoides	B
9	Draba_amoena	B
10	Draba_aprica	B
11	Draba_arabisans	B
12	Draba_arctica_PAF	A
13	Draba_arctogena_PAF	AB
14	Draba_aretioides	B
15	Draba_asprella	B
16	Draba_athoa	B
17	Draba_aubrietioides	B
18	Draba_aurea_PAF	AB
19	Draba_aureola	B
20	Draba_australis	B
21	Draba_barbata	B
22	Draba_bennettii	B
23	Draba_bhutanica	B
24	Draba_bifurcata	B
25	Draba_borealis_PAF	AB
26	Draba_boyacana	B
27	Draba_breweri	B
28	Draba_bruniifolia	B
29	Draba_cana_PAF	AB
30	Draba_cappadocica	B
31	Draba_cayouettei	B
32	Draba_chamissonis_PAF	AB
33	Draba_cinerea_PAF	AB
34	Draba_confertifolia	B
35	Draba_corrugata	B
36	Draba_corymbosa_PAF	AB
37	Draba_crassa	B
38	Draba_crassifolia_PAF	AB
39	Draba_cryptantha	B
40	Draba_cuzcoensis	B
41	Draba_dedeana	B
42	Draba_demareei	B
43	Draba_depressa	B
44	Draba_dubia	B
45	Draba_elata	B
46	Draba_elegans	B
47	Draba_eriopoda	B
48	Draba_eschscholtzii_PAF	AB
49	Draba_extensa	B
50	Draba_exunguiculata	B
51	Draba_fladnizensis_PAF	AB
52	Draba_fuhaiensis	B
53	Draba_funckeana	B
54	Draba_gilliesii	B
55	Draba_glabella_PAF	AB
56	Draba_glacialis_PAF	AB
57	Draba_glomerata	B
58	Draba_gracillima	B
59	Draba_grandis_PAF	AB
60	Draba_groenlandica	B
61	Draba_hederifolia	B
62	Draba_heilii	B
63	Draba_helleriana	B
64	Draba_hirta	B
65	Draba_hispida	B
66	Draba_hitchcockii	B
67	Draba_incana_PAF	AB
68	Draba_incerta_PAF	AB
69	Draba_involucrata	B
70	Draba_jorullensis	B
71	Draba_juniperina	B
72	Draba_juvenilis_PAF	AB
73	Draba_kananaskia	B
74	Draba_kassii	B
75	Draba_kluanei	B
76	Draba_kongboiana	B
77	Draba_kotschyi	B
78	Draba_kusnetzowii	B
79	Draba_lacaitae	B
80	Draba_lactea_PAF	AB
81	Draba_lanceolata	B
82	Draba_lichiangensis	B
83	Draba_lonchocarpa_PAF	AB
84	Draba_longipes	AB
85	Draba_macounii_PAF	AB
86	Draba_macrocarpa	B
87	Draba_maguirei	B
88	Draba_matangensis	B
89	Draba_mexicana	B
90	Draba_micropetala_PAF	A
91	Draba_mongolica	B
92	Draba_mulliganii	B
93	Draba_murrayi	B
94	Draba_nemorosa	B
95	Draba_nemorosa_PAF	AB
96	Draba_nivalis_PAF	AB
97	Draba_norvegica	B
98	Draba_oblongata_PAF	A
99	Draba_ochroleuca_PAF	AB
100	Draba_odudiana	B
101	Draba_ogilviensis	B
102	Draba_olgae	B
103	Draba_oligosperma_PAF	AB
104	Draba_oxycarpa_PAF	AB
105	Draba_palanderiana_PAF	AB
106	Draba_parnassica	B
107	Draba_pauciflora_PAF	A
108	Draba_paysonii	B
109	Draba_pilosa_PAF	AB
110	Draba_platycarpa	B
111	Draba_pohlei	B
112	Draba_polyphylla	B
113	Draba_porsildii	B
114	Draba_primuloides	B
115	Draba_prozorovskii	B
116	Draba_radicans	B
117	Draba_reptans	B
118	Draba_ruaxes	B
119	Draba_rupestris_PAF	AB
120	Draba_sauteri	B
121	Draba_scardica	B
122	Draba_scotteri	B
123	Draba_sibirica_PAF	AB
124	Draba_simmonsii_PAF	A
125	Draba_spectabilis	B
126	Draba_sphaerocarpa	B
127	Draba_splendens	B
128	Draba_stenoloba_PAF	AB
129	Draba_stenopetala_PAF	AB
130	Draba_subalpina	B
131	Draba_subamplexicaulis	B
132	Draba_subcapitata_PAF	AB
133	Draba_supranivalis	B
134	Draba_thompsonii	B
135	Draba_trinervis	B
136	Draba_turczaninovii	B
137	Draba_ussuriensis	B
138	Draba_winterbottomii	B
