# Supplementary material for: Evolutionary history of the Arctic flora
Source: Nat Commun. 2023 Jul 18;14:4021. doi: 10.1038/s41467-023-39555-6 (PMC10354081; doi:10.1038/s41467-023-39555-6)
Supplement: Supplementary file 8 — Source Data [file 41467_2023_39555_MOESM8_ESM.zip › Source Data/Supplementary Figure 29-35/Erigeron/Erigeron.tre]

#NEXUS
Begin taxa;
	Dimensions ntax=113;
	Taxlabels
		Erigeron_acris_PAF
		Erigeron_aliceae
		Erigeron_alpiniformis_PAF
		Erigeron_altaicus
		Erigeron_andicola
		Erigeron_annuus
		Erigeron_aphanactis
		Erigeron_arenarioides
		Erigeron_argentatus
		Erigeron_atticus
		Erigeron_aureus
		Erigeron_barbellulatus
		Erigeron_bellidiastroides
		Erigeron_bellidiastrum
		Erigeron_bellioides
		Erigeron_borealis_PAF
		Erigeron_breviscapus
		Erigeron_caespitosus
		Erigeron_canadensis
		Erigeron_caucasicus
		Erigeron_cinereus
		Erigeron_clokeyi
		Erigeron_compositus_PAF
		Erigeron_coronarius
		Erigeron_corymbosus
		Erigeron_cuneifolius
		Erigeron_denalii_PAF
		Erigeron_dissectus
		Erigeron_divergens
		Erigeron_dryophyllus
		Erigeron_eatonii
		Erigeron_ecuadoriensis
		Erigeron_elatus_PAF
		Erigeron_elongatus
		Erigeron_eriocephalus_PAF
		Erigeron_eruptens
		Erigeron_evermannii
		Erigeron_fasciculatus
		Erigeron_fernandezianus
		Erigeron_filifolius
		Erigeron_flagellaris
		Erigeron_flettii
		Erigeron_foliosus
		Erigeron_formosissimus
		Erigeron_fraternus
		Erigeron_galeotii
		Erigeron_geiseri
		Erigeron_glabellus_PAF
		Erigeron_glacialis
		Erigeron_glaucus
		Erigeron_grandiflorus
		Erigeron_humilis_PAF
		Erigeron_hyperboreus_PAF
		Erigeron_hyrcanicus
		Erigeron_hyssopifolius_PAF
		Erigeron_inornatus
		Erigeron_jamaicensis
		Erigeron_kachinensis
		Erigeron_karvinskianus
		Erigeron_lackschewitzii
		Erigeron_lanatus
		Erigeron_leibergii
		Erigeron_leiomerus
		Erigeron_lepidopodus
		Erigeron_leptorhizon
		Erigeron_linearis
		Erigeron_lonchophyllus_PAF
		Erigeron_longipes
		Erigeron_luxurians
		Erigeron_maximus
		Erigeron_miyabeanus
		Erigeron_morrisonensis
		Erigeron_muirii_PAF
		Erigeron_neomexicanus
		Erigeron_nivalis
		Erigeron_ochroleucus_PAF
		Erigeron_pacalis
		Erigeron_pallens
		Erigeron_peregrinus_PAF
		Erigeron_philadelphicus
		Erigeron_pinnatus
		Erigeron_podophyllus
		Erigeron_poliospermus
		Erigeron_porsildii_PAF
		Erigeron_procumbens
		Erigeron_pulchellus
		Erigeron_pumilus
		Erigeron_purpuratus_PAF
		Erigeron_pygmaeus
		Erigeron_quercifolius
		Erigeron_religiosus
		Erigeron_rhizomatus
		Erigeron_rosulatus
		Erigeron_scoparioides
		Erigeron_scopulinus
		Erigeron_simplex
		Erigeron_socorrensis
		Erigeron_speciosus
		Erigeron_stanfordii
		Erigeron_strigosus
		Erigeron_subtrinervis
		Erigeron_sumatrensis
		Erigeron_tener
		Erigeron_tenuis
		Erigeron_thrincioides
		Erigeron_thunbergii
		Erigeron_tweedyi
		Erigeron_uniflorus_PAF
		Erigeron_ursinus
		Erigeron_utahensis
		Erigeron_vagus
		Erigeron_veracruzensis
		Erigeron_wislizenii
		;
End;
Begin trees;
	Translate
		1 Erigeron_acris_PAF,
		2 Erigeron_aliceae,
		3 Erigeron_alpiniformis_PAF,
		4 Erigeron_altaicus,
		5 Erigeron_andicola,
		6 Erigeron_annuus,
		7 Erigeron_aphanactis,
		8 Erigeron_arenarioides,
		9 Erigeron_argentatus,
		10 Erigeron_atticus,
		11 Erigeron_aureus,
		12 Erigeron_barbellulatus,
		13 Erigeron_bellidiastroides,
		14 Erigeron_bellidiastrum,
		15 Erigeron_bellioides,
		16 Erigeron_borealis_PAF,
		17 Erigeron_breviscapus,
		18 Erigeron_caespitosus,
		19 Erigeron_canadensis,
		20 Erigeron_caucasicus,
		21 Erigeron_cinereus,
		22 Erigeron_clokeyi,
		23 Erigeron_compositus_PAF,
		24 Erigeron_coronarius,
		25 Erigeron_corymbosus,
		26 Erigeron_cuneifolius,
		27 Erigeron_denalii_PAF,
		28 Erigeron_dissectus,
		29 Erigeron_divergens,
		30 Erigeron_dryophyllus,
		31 Erigeron_eatonii,
		32 Erigeron_ecuadoriensis,
		33 Erigeron_elatus_PAF,
		34 Erigeron_elongatus,
		35 Erigeron_eriocephalus_PAF,
		36 Erigeron_eruptens,
		37 Erigeron_evermannii,
		38 Erigeron_fasciculatus,
		39 Erigeron_fernandezianus,
		40 Erigeron_filifolius,
		41 Erigeron_flagellaris,
		42 Erigeron_flettii,
		43 Erigeron_foliosus,
		44 Erigeron_formosissimus,
		45 Erigeron_fraternus,
		46 Erigeron_galeotii,
		47 Erigeron_geiseri,
		48 Erigeron_glabellus_PAF,
		49 Erigeron_glacialis,
		50 Erigeron_glaucus,
		51 Erigeron_grandiflorus,
		52 Erigeron_humilis_PAF,
		53 Erigeron_hyperboreus_PAF,
		54 Erigeron_hyrcanicus,
		55 Erigeron_hyssopifolius_PAF,
		56 Erigeron_inornatus,
		57 Erigeron_jamaicensis,
		58 Erigeron_kachinensis,
		59 Erigeron_karvinskianus,
		60 Erigeron_lackschewitzii,
		61 Erigeron_lanatus,
		62 Erigeron_leibergii,
		63 Erigeron_leiomerus,
		64 Erigeron_lepidopodus,
		65 Erigeron_leptorhizon,
		66 Erigeron_linearis,
		67 Erigeron_lonchophyllus_PAF,
		68 Erigeron_longipes,
		69 Erigeron_luxurians,
		70 Erigeron_maximus,
		71 Erigeron_miyabeanus,
		72 Erigeron_morrisonensis,
		73 Erigeron_muirii_PAF,
		74 Erigeron_neomexicanus,
		75 Erigeron_nivalis,
		76 Erigeron_ochroleucus_PAF,
		77 Erigeron_pacalis,
		78 Erigeron_pallens,
		79 Erigeron_peregrinus_PAF,
		80 Erigeron_philadelphicus,
		81 Erigeron_pinnatus,
		82 Erigeron_podophyllus,
		83 Erigeron_poliospermus,
		84 Erigeron_porsildii_PAF,
		85 Erigeron_procumbens,
		86 Erigeron_pulchellus,
		87 Erigeron_pumilus,
		88 Erigeron_purpuratus_PAF,
		89 Erigeron_pygmaeus,
		90 Erigeron_quercifolius,
		91 Erigeron_religiosus,
		92 Erigeron_rhizomatus,
		93 Erigeron_rosulatus,
		94 Erigeron_scoparioides,
		95 Erigeron_scopulinus,
		96 Erigeron_simplex,
		97 Erigeron_socorrensis,
		98 Erigeron_speciosus,
		99 Erigeron_stanfordii,
		100 Erigeron_strigosus,
		101 Erigeron_subtrinervis,
		102 Erigeron_sumatrensis,
		103 Erigeron_tener,
		104 Erigeron_tenuis,
		105 Erigeron_thrincioides,
		106 Erigeron_thunbergii,
		107 Erigeron_tweedyi,
		108 Erigeron_uniflorus_PAF,
		109 Erigeron_ursinus,
		110 Erigeron_utahensis,
		111 Erigeron_vagus,
		112 Erigeron_veracruzensis,
		113 Erigeron_wislizenii
		;
tree TREE1 = [&R] ((49[&length_range={0.09861552815577948,13.603784140355728},height_95%_HPD={0.0,3.552713678800501E-15},length_95%_HPD={0.1478714829957602,7.742261260330762},length=2.9963266710060124,length_median=2.422252031806666,height_median=1.7763568394002505E-15,height_range={0.0,7.105427357601002E-15},height=2.149391775674303E-15]:2.422252031806666,79[&length_range={0.09861552815577948,13…
End;
