# Supplementary material for: Evolutionary history of the Arctic flora
Source: Nat Commun. 2023 Jul 18;14:4021. doi: 10.1038/s41467-023-39555-6 (PMC10354081; doi:10.1038/s41467-023-39555-6)
Supplement: Supplementary file 8 — Source Data [file 41467_2023_39555_MOESM8_ESM.zip › Source Data/Supplementary Figure 29-35/Erigeron/Erigeron.trees]

#NEXUS
Begin trees;
   Translate
1 Erigeron_acris_PAF,
2 Erigeron_aliceae,
3 Erigeron_alpiniformis_PAF,
4 Erigeron_altaicus,
5 Erigeron_andicola,
6 Erigeron_annuus,
7 Erigeron_aphanactis,
8 Erigeron_arenarioides,
9 Erigeron_argentatus,
10 Erigeron_atticus,
11 Erigeron_aureus,
12 Erigeron_barbellulatus,
13 Erigeron_bellidiastroides,
14 Erigeron_bellidiastrum,
15 Erigeron_bellioides,
16 Erigeron_borealis_PAF,
17 Erigeron_breviscapus,
18 Erigeron_caespitosus,
19 Erigeron_canadensis,
20 Erigeron_caucasicus,
21 Erigeron_cinereus,
22 Erigeron_clokeyi,
23 Erigeron_compositus_PAF,
24 Erigeron_coronarius,
25 Erigeron_corymbosus,
26 Erigeron_cuneifolius,
27 Erigeron_denalii_PAF,
28 Erigeron_dissectus,
29 Erigeron_divergens,
30 Erigeron_dryophyllus,
31 Erigeron_eatonii,
32 Erigeron_ecuadoriensis,
33 Erigeron_elatus_PAF,
34 Erigeron_elongatus,
35 Erigeron_eriocephalus_PAF,
36 Erigeron_eruptens,
37 Erigeron_evermannii,
38 Erigeron_fasciculatus,
39 Erigeron_fernandezianus,
40 Erigeron_filifolius,
41 Erigeron_flagellaris,
42 Erigeron_flettii,
43 Erigeron_foliosus,
44 Erigeron_formosissimus,
45 Erigeron_fraternus,
46 Erigeron_galeotii,
47 Erigeron_geiseri,
48 Erigeron_glabellus_PAF,
49 Erigeron_glacialis,
50 Erigeron_glaucus,
51 Erigeron_grandiflorus,
52 Erigeron_humilis_PAF,
53 Erigeron_hyperboreus_PAF,
54 Erigeron_hyrcanicus,
55 Erigeron_hyssopifolius_PAF,
56 Erigeron_inornatus,
57 Erigeron_jamaicensis,
58 Erigeron_kachinensis,
59 Erigeron_karvinskianus,
60 Erigeron_lackschewitzii,
61 Erigeron_lanatus,
62 Erigeron_leibergii,
63 Erigeron_leiomerus,
64 Erigeron_lepidopodus,
65 Erigeron_leptorhizon,
66 Erigeron_linearis,
67 Erigeron_lonchophyllus_PAF,
68 Erigeron_longipes,
69 Erigeron_luxurians,
70 Erigeron_maximus,
71 Erigeron_miyabeanus,
72 Erigeron_morrisonensis,
73 Erigeron_muirii_PAF,
74 Erigeron_neomexicanus,
75 Erigeron_nivalis,
76 Erigeron_ochroleucus_PAF,
77 Erigeron_pacalis,
78 Erigeron_pallens,
79 Erigeron_peregrinus_PAF,
80 Erigeron_philadelphicus,
81 Erigeron_pinnatus,
82 Erigeron_podophyllus,
83 Erigeron_poliospermus,
84 Erigeron_porsildii_PAF,
85 Erigeron_procumbens,
86 Erigeron_pulchellus,
87 Erigeron_pumilus,
88 Erigeron_purpuratus_PAF,
89 Erigeron_pygmaeus,
90 Erigeron_quercifolius,
91 Erigeron_religiosus,
92 Erigeron_rhizomatus,
93 Erigeron_rosulatus,
94 Erigeron_scoparioides,
95 Erigeron_scopulinus,
96 Erigeron_simplex,
97 Erigeron_socorrensis,
98 Erigeron_speciosus,
99 Erigeron_stanfordii,
100 Erigeron_strigosus,
101 Erigeron_subtrinervis,
102 Erigeron_sumatrensis,
103 Erigeron_tener,
104 Erigeron_tenuis,
105 Erigeron_thrincioides,
106 Erigeron_thunbergii,
107 Erigeron_tweedyi,
108 Erigeron_uniflorus_PAF,
109 Erigeron_ursinus,
110 Erigeron_utahensis,
111 Erigeron_vagus,
112 Erigeron_veracruzensis,
113 Erigeron_wislizenii
		;
tree new_tree1 = ((((((16:0.3790271928971489,111:0.3790271928971489):0.45035652764921885,80:0.8293837205463678):3.6009381405523757,(61:1.6451684472539287,((15:1.3481805059641103,23:1.3481805059641103):0.13217528978062876,(55:1.0419416911472479,68:1.0419416911472479):0.4384141045974912):0.16481265150918967):2.7851534138448146):18.172378580598174,((4:0.027566548830645778,5:0.027566548830645778):3.213822063420505,(100:0.7119755692516895,59:0.7119755692516895):2.529413042999461):19.361311829445768):137.99485697292909,(((((((73:1.443929795329873,(45:1.1470093138801565,103:1.1470093138801565):0.2969204814497166):1.3584950317756619,((87:0.9310673461617118,(77:0.6396421236310245,13:0.6396421236310245):0.29142522253068737):1.751111464027992,(42:1.7195561244151942,70:1.7195561244151942):0.9626226857745095):0.12024601691583126):3.3263196013831853,74:6.12874442848872):1.815754290391431,(35:4.6517858600114295,(47:0.32212271962631756,6:0.32212271962631756):4.329663140385112):3.292712858868722):6.804520697898839,(48:3.131982140210247,(39:0.7803677071599959,(54:0.2918730833391054,106:0.2918730833391054):0.48849462382089054):2.351614433050251):11.617037276568745):67.83831654136347,(37:0.46171785670674415,(98:0.22954181688831157,10:0.22954181688831157):0.23217603981843257):82.12561810143572):12.154244956632127,(107:32.91662044458401,11:32.91662044458401):61.824960470190575):65.85597649985142):174.57292908160593,(((43:4.89182838967419,(65:1.1897380333793632,72:1.1897380333793632):3.7020903562948266):21.243404973698816,(((((((53:0.19666936518776684,86:0.19666936518776684):0.07580587143705902,22:0.27247523662482587):0.2817682838238813,28:0.5542435204487072):1.9509407917563295,((82:1.2736283773999701,(88:0.9739598269919199,63:0.9739598269919199):0.2996685504080503):0.3477468452198422,58:1.6213752226198124):0.8838090895852244):9.88872486576279,(21:0.07034884213424207,108:0.07034884213424207):12.323560335833584):7.931017790755442,(((((46:0.008403998222118026,57:0.008403998222118026):12.799013849232985,(44:5.672391966544353,((8:1.8587615172931975,(38:1.5558830656267892,50:1.5558830656267892):0.30287845166640825):1.5305214541504117,49:3.3892829714436092):2.283108995100744):7.135025880910749):1.0728216844393152,(84:0.7865931438527232,85:0.7865931438527232):13.093646388041694):0.83820625347653,((((27:5.9174906306246315,66:5.9174906306246315):1.9075671163191021,(99:6.578843734653807,(64:3.2566299088373913,33:3.2566299088373913):3.3222138258164158):1.2462140122899266):1.2540988570253093,(((94:0.27122835644265797,26:0.27122835644265797):1.472235624680927,(29:1.7008633123436854,(76:0.2154734576440083,17:0.2154734576440083):1.485389854699677):0.04260066877989943):1.900674526372796,19:3.644138507496381):5.435018096472662):4.255861998637057,((105:0.23124907781773216,95:0.23124907781773216):9.633765768432802,((51:0.09801173603734108,41:0.09801173603734108):1.2435615389893735,92:1.3415732750267146):8.52344157122382):3.470003756355565):1.3834271827648479):0.621274314041651,(((((101:1.001280260477154,(110:0.3658714059904659,67:0.3658714059904659):0.635408854486688):1.161708749728223,((12:0.35001844011769534,18:0.35001844011769534):0.24875871905340918,69:0.5987771591711045):1.5642118510342726):0.12763549331278012,79:2.290624503518157):0.8218491473914291,(112:1.7128983435723975,(93:0.3292987065424832,24:0.3292987065424832):1.3835996370299142):1.3995753073371888):0.222245002654887,(2:0.14480795171503627,90:0.14480795171503627):3.189910701849437):12.005001445848126):4.9852068693106695):3.6433053271510474,((((25:1.3256268830558582,30:1.3256268830558582):0.8977530822341093,20:2.2233799652899675):0.6864728464885301,1:2.9098528117784976):3.677002263372385,(109:5.4913757265107455,((75:0.18555517398656085,9:0.18555517398656085):0.7223236350142601,(32:0.09704174812608611,96:0.09704174812608611):0.8108370608747348):4.583496917509924):1.0954793486401373):17.381377220723433):2.167001067498692):9.16913291348747,(((((34:0.9042962338213192,71:0.9042962338213192):3.847410206289825,14:4.751706440111144):11.445909265830453,((113:0.0918512262518247,104:0.0918512262518247):6.102203334227854,((60:2.7280806866078366,(102:1.8280767589860654,83:1.8280767589860654):0.9000039276217713):2.866278901581887,(52:1.9803624024771413,40:1.9803624024771413):3.613997185712582):0.5996949722899547):10.00356114546192):9.218032510199993,(56:4.704611600576385,(((7:0.5462175057810364,89:0.5462175057810364):1.4497883149598825,(36:0.00468612313837633,91:0.00468612313837633):1.9913196976025427):1.837253469153946,((62:0.24305637537034708,97:0.24305637537034708):0.2128269624341449,31:0.455883337804492):3.377375952090373):0.87135231068152):20.711036615565206):8.702912395431142,((81:0.18835381385089797,78:0.18835381385089797):3.575212557707151,3:3.763566371558049):30.354994240014683):1.1858056652877451):299.86612021937145):641.396977475579;
tree new_tree2 = ((((82:0.6350498793590249,36:0.6350498793590249):0.5883214748374475,113:1.2233713541964724):3.482809757313209,74:4.706181111509681):6.402230635891841,(((((((47:2.5254523801414814,(104:1.3789311973551734,(6:1.205968246285177,100:1.205968246285177):0.17296295106999637):1.146521182786308):3.00370963864839,(59:5.118035258050126,((91:0.8869617303488477,87:0.8869617303488477):1.5775561700147807,14:2.4645179003636284):2.6535173576864977):0.4111267607397453):0.8423686827192753,((((86:5.536844396018516,((97:1.5169436994955172,65:1.5169436994955172):2.331429117157927,25:3.8483728166534443):1.6884715793650718):0.06326454698889794,(((77:3.213719766801368,95:3.213719766801368):0.9152272372584993,((63:1.7146307351751617,109:1.7146307351751617):1.8658578813879232,(73:1.4827619035710746,11:1.4827619035710746):2.09772671299201):0.5484583874967823):0.020698740316518638,(19:1.6504820611387334,29:1.6504820611387334):2.4991636832376525):1.4504631986310281):0.409253890956359,48:6.009362833963773):0.23062951027038014,((9:5.821627859923257,(41:5.269298913219496,(((18:1.4904904074291334,24:1.4904904074291334):1.1927449628266906,(45:2.463629726545718,((38:0.6347780429287262,112:0.6347780429287262):0.1428223762795633,22:0.7776004192082895):1.6860293073374284):0.21960564371010616):0.0585750782307608,(89:2.0340390852960315,(2:0.6659901220128026,31:0.6659901220128026):1.368048963283229):0.7077713631905533):2.5274884647329108):0.5523289467037618):0.3417167771157912,((58:3.2107709284530253,50:3.2107709284530253):0.4919828266825155,(((42:1.9168371621474245,((((67:0.16298708118696198,21:0.16298708118696198):0.31479850880484517,5:0.47778558999180715):0.5216736160339923,33:0.9994592060257995):0.4729840076550803,(52:0.417900004496754,75:0.417900004496754):1.0545432091841258):0.4443939484665447):1.5525065081702922,((((84:1.721268868719969,((96:0.3516373817580211,51:0.3516373817580211):0.34165958837966,71:0.6932969701376811):1.027971898582288):0.2206659111049003,62:1.9419347798248694):0.3951576171647537,((72:1.7070485368718329,((20:0.8764806043555076,(3:0.7463576599328422,(35:0.12477107572962685,54:0.12477107572962685):0.6215865842032153):0.13012294442266537):0.4835284007569649,((16:0.3207160140316843,(34:0.010013038801346838,1:0.010013038801346838):0.31070297523033746):0.9030658126857307,106:1.223781826717415):0.1362271783950575):0.3470395317593604):0.21936140786169123,(17:1.6247371302643914,(4:1.5248545343243898,108:1.5248545343243898):0.0998825959400016):0.30167281446913274):0.410682452256099):0.5300332372044174,(110:0.6685158352771069,(98:0.22314226337901896,10:0.22314226337901896):0.4453735718980879):2.1986097989169338):0.6022180361236762):0.027481046343194926,((44:0.14386802884822542,101:0.14386802884822542):0.3788294928874752,53:0.5226975217357006):2.9741271949252113):0.20592903847462907):2.460590881903508):0.07664770719510461):0.13153835727499352):0.5003635895109788,(46:6.17391353726211,(((93:2.802808555431193,(102:0.603502821340186,39:0.603502821340186):2.199305734091007):1.427061932995945,70:4.229870488427138):1.8969093702037405,81:6.126779858630878):0.047133678631231746):0.6979807537580154):0.38482210479719825,(((105:4.111169182136919,((80:3.597182435775785,90:3.597182435775785):0.4758932388392494,(((85:0.949180170056892,68:0.949180170056892):0.799496954240678,(15:0.7428534506749029,26:0.7428534506749029):1.0058236736226671):0.6016436525504367,13:2.3503207768480068):1.7227548977670275):0.038093507521884895):0.8940276706252304,(30:4.504204193932724,(28:2.55873145447059,57:2.55873145447059):1.9454727394621338):0.5009926588294258):0.45091617723123445,(32:3.5847045869226113,69:3.5847045869226113):1.8714084430707727):1.8006033658239398):1.7723758582785658,94:9.02909225409589):1.0056954900475574,(((((61:0.7224947374255996,(88:0.5473536874470455,27:0.5473536874470455):0.17514104997855406):2.442100420368911,111:3.1645951577945106):0.020891465468087844,23:3.1854866232625985):1.084789707559557,((((60:0.3381541015532737,76:0.3381541015532737):1.5754203161410136,37:1.9135744176942873):1.8614849996503562,((((66:0.621923708737461,12:0.621923708737461):0.007873803837204929,103:0.6297975125746659):2.5418321727196838,(8:2.497125811653498,7:2.497125811653498):0.6745038736408517):0.42943487848205164,(40:2.7778112417518614,107:2.7778112417518614):0.8232533220245397):0.1739948535682423):0.3836550185445078,(83:3.866566677350183,(56:1.5235029013196513,(43:0.9294951006528408,78:0.9294951006528408):0.5940078006668105):2.3430637760305313):0.29214775853896846):0.11156189493300417):2.980240024989663,(64:6.0837700368107805,(92:4.02996049549516,(55:2.6713711657992616,(99:1.9955867536612435,(49:0.9130540719161897,79:0.9130540719161897):1.0825326817450538):0.6757844121380181):1.3585893296958989):2.05380954131562):1.1667463190010379):2.7842713883316286):1.0736240032580753):29.5701824062471;
tree new_tree3 = ((((92:6.815761206169067,64:6.815761206169067):1.036792128140612,55:7.852553334309679):1.6430004355155639,((((36:1.115019677599426,(82:0.9528259139800835,113:0.9528259139800835):0.16219376361934257):2.4533172876129155,74:3.5683369652123416):5.191488468690381,((89:5.9129348309989105,40:5.9129348309989105):1.8435454542196492,(((61:3.9500780487203526,(27:0.39211754981340025,(88:0.2778919572276742,78:0.2778919572276742):0.11422559258572607):3.557960498906952):1.4922402435386726,(23:4.05525011644508,111:4.05525011644508):1.387068175813945):1.51367504449101,((43:1.3668162780477748,56:1.3668162780477748):5.439552546704604,(((60:0.5653982759553176,76:0.5653982759553176):5.929233930282087,37:6.494632206237404):0.2989748152487808,(83:6.159773734719505,((2:2.6280660739382316,31:2.6280660739382316):3.0733459515056,((12:1.8214484793472505,(66:1.0027023871967249,103:1.0027023871967249):0.8187460921505256):2.548864638636592,(7:4.099062056297954,(8:2.235895327027127,107:2.235895327027127):1.863166729270827):0.27125106168588875):1.3310989074599888):0.45836170927567377):0.6338332867666798):0.01276180326619425):0.14962451199765603):0.8004869484685244):1.0033451486841631):0.26821782099208136,(94:8.91437931865117,((((((((84:0.12464808478266368,62:0.12464808478266368):2.4017506677328697,(71:1.7290345141159267,(96:0.4006818899447465,51:0.4006818899447465):1.3283526241711803):0.7973642383996067):1.7812824272373144,(((106:1.9944437234333843,((10:1.0176256617426669,53:1.0176256617426669):0.9687747853327409,(16:0.9364766728801979,(34:0.08373165211550074,1:0.08373165211550074):0.8527450207646972):1.0499237741952099):0.008043276357976525):1.3799721773739622,(72:1.93575787871948,(3:1.6662803413901963,((20:0.8130299291589846,54:0.8130299291589846):0.517429352868882,(108:0.7296778881781806,35:0.7296778881781806):0.6007813938496861):0.33582105936232964):0.2694775373292837):1.4386580220878664):0.06338093516464438,(17:2.8740035817809426,4:2.8740035817809426):0.5637932541910482):0.869884343780857):1.4730026410747028,(50:5.765426910499996,58:5.765426910499996):0.015256910327554607):0.08851659535377632,(((29:3.4218753717217507,41:3.4218753717217507):0.4865245132065583,(33:1.7046789239825746,(((21:0.6968841839740211,67:0.6968841839740211):0.36562397123435975,(52:0.22082933988984466,75:0.22082933988984466):0.8416788153185362):0.058017502577831115,(5:0.5345980532549208,42:0.5345980532549208):0.5859276045312911):0.5841532661963627):2.203720960945734):1.9085141673138355,(44:0.19402437628012958,101:0.19402437628012958):5.622889675962015):0.0522863639391824):0.6454413800556038,((110:0.8302260325233007,18:0.8302260325233007):0.2175169632580748,98:1.0477429957813755):5.466898800455555):0.5585165359417914,9:7.073158332178722):0.4876734741765105,(((25:6.437595725999812,((19:3.000998910565448,97:3.000998910565448):0.3405643320776175,65:3.3415632426430655):3.0960324833567467):0.05618791411768953,((95:5.707520605836818,(77:4.65756261518678,((73:2.113232699204585,11:2.113232699204585):1.968234565824977,(63:0.4294388738086048,109:0.4294388738086048):3.652028391220957):0.5760953501572184):1.0499579906500376):0.39525628215801323,((59:4.236924727129586,((91:0.8603043737683747,87:0.8603043737683747):2.2660176493572797,14:3.1263220231256543):1.1106027040039317):0.9037320809561233,(47:4.189796224135894,((104:2.1788119690585686,(6:0.8731597093052335,100:0.8731597093052335):1.305652259753335):0.9457769810882213,86:3.12458895014679):1.0652072739891043):0.9508605839498152):0.9621200799091216):0.3910067521226708):0.8864843319231399,(((30:4.2299910380794445,((22:2.1936538690809484,112:2.1936538690809484):1.4511827860532747,(((28:0.7966804323495587,57:0.7966804323495587):1.2269563845868863,90:2.023636816936445):1.3230870867580609,(48:2.4548822839330846,80:2.4548822839330846):0.8918416197614212):0.29811275143971727):0.5851543829452215):0.9335905913283771,(((15:2.9873499768138014,(26:1.474180551257033,105:1.474180551257033):1.5131694255567685):0.47510280381346304,13:3.4624527806272645):0.6350839948517639,(85:2.3830682806035735,68:2.3830682806035735):1.714468494875455):1.0660448539287932):2.0613021209814653,(((93:1.9023988085254186,32:1.9023988085254186):3.403918339479179,(70:5.285265232407612,(39:4.057094011594784,(69:2.271535915022808,102:2.271535915022808):1.7855580965719762):1.2281712208128281):0.021051915596985715):1.1881983882287797,(((81:5.13997713534862,24:5.13997713534862):1.1082234927973609,(45:1.0366837828319448,46:1.0366837828319448):5.211516845314036):0.2253369315417908,38:6.473537559687772):0.020977976545605515):0.7303682141559094):0.1553842216513548):0.180563834314591):1.353547512295937):0.11366393624363447):0.4675105149304386):1.5637829675272794,(99:4.029596964697972,(49:2.9094793899490483,79:2.9094793899490483):1.1201175747489236):7.02973977265455):27.3987198938516;
tree new_tree4 = ((((((((((25:4.204334925056077,(65:1.7390536059077057,(19:1.4891180646850146,97:1.4891180646850146):0.24993554122269113):2.465281319148372):2.552699931997638,(95:6.270384259029455,(((59:4.737834255554404,((91:0.540410217894897,87:0.540410217894897):2.892211604664236,14:3.432621822559133):1.3052124329952708):0.6180496150212758,(47:3.9504480727943605,((104:1.379001880664817,(6:0.1749909796916184,100:0.1749909796916184):1.2040109009731985):0.2221701964756242,86:1.6011720771404412):2.3492759956539193):1.405435797781319):0.7379633905950165,((73:3.013588992568335,11:3.013588992568335):2.25176902103474,(63:0.6829365088171949,109:0.6829365088171949):4.58242150478588):0.8284892475676209):0.17653699785875876):0.48665059802426036):0.5337186426788234,((77:5.088677083543282,((110:1.5081826199729695,18:1.5081826199729695):2.34000626201728,98:3.8481888819902497):1.2404882015530325):2.0489503067198767,(((((70:4.95430097925529,((93:3.2402495800370334,32:3.2402495800370334):0.8474718776103418,(39:3.299846299630432,(69:2.1012594988055535,102:2.1012594988055535):1.1985868008248786):0.7878751580169432):0.8665795216079148):0.8172765674877791,24:5.771577546743069):0.46263041396236204,81:6.234207960705431):0.09434361754667986,(45:0.9575637556511757,46:0.9575637556511757):5.370987822600935):0.6969028806473831,((((85:2.7114802315582134,68:2.7114802315582134):1.8722652347384185,(26:3.264938085267728,(105:1.9847297434295834,15:1.9847297434295834):1.2802083418381445):1.318807381028904):0.4443008793917622,(13:3.8871622828193617,38:3.8871622828193617):1.1408840628690324):1.6857586760173442,((30:3.5732116494167085,112:3.5732116494167085):1.648187713261092,((((28:1.5180662416089696,57:1.5180662416089696):0.6525970388213633,90:2.170663280430333):0.913825125940591,48:3.084488406370924):0.3266221435005301,80:3.411110549871454):1.8102888128063466):1.4924056590279378):0.31164943719375593):0.11217293136366457):0.15312610946937966):0.3785459607065631,9:7.669299460439102):0.6455137087341383,(((29:0.1308543329990698,41:0.1308543329990698):4.731848809753332,(((50:2.463286399227322,22:2.463286399227322):0.7998573925652965,53:3.2631437917926185):1.1442329247531005,(((52:1.592423257101782,75:1.592423257101782):2.114217923895672,((33:0.6456035637798875,(5:0.5762910804331108,42:0.5762910804331108):0.06931248334677664):0.006736583594093237,(21:0.14538641775466038,67:0.14538641775466038):0.5069537296193203):3.0543010336234735):0.4376240358659689,(58:1.269949359241691,(44:0.4559075425708509,101:0.4559075425708509):0.8140418166708401):2.874315857621732):0.26311149968229586):0.45532642620668273):0.1553426772951534,((71:3.638782715989242,(96:1.3280379325067688,51:1.3280379325067688):2.3107447834824733):0.21145819399476418,(84:3.778907508687526,(62:3.5658756850855426,((4:0.9048952743320334,17:0.9048952743320334):1.4455333392932368,((((54:0.8287778741698865,20:0.8287778741698865):0.6290111583348253,(3:0.13684779435040492,35:0.13684779435040492):1.3209412381543069):0.7435592502902368,(((34:0.3580394152493858,1:0.3580394152493858):0.788236320662941,16:1.1462757359123268):0.3111306432344596,10:1.4574063791467864):0.7439419036481623):0.040307376851002275,(106:2.1736389960057516,(108:1.3168005481248288,72:1.3168005481248288):0.8568384478809228):0.06801666364019932):0.10877295397931919):1.2154470714602725):0.21303182360198347):0.07133340129648014):1.1678049100635488):3.296767349125685):0.9555071746550272,94:9.270320343828267):0.037489555530793695,((((((23:2.6742560149673733,111:2.6742560149673733):0.37805923813933573,(61:1.5752072682428897,(27:0.7051450173697704,(88:0.586396124071066,78:0.586396124071066):0.11874889329870442):0.8700622508731193):1.4771079848638193):4.23846421300714,(89:2.6216216393968974,40:2.6216216393968974):4.669157826716952):0.005845189476776369,((43:1.3772225964387648,56:1.3772225964387648):5.5954110452674195,37:6.972633641706184):0.3239910138844415):0.5030792754296387,((((7:2.269120342080807,(8:1.0255922080214768,107:1.0255922080214768):1.24352813405933):2.2924039963716605,((12:0.3562584361458723,66:0.3562584361458723):0.4749224104335586,103:0.8311808465794309):3.7303434918730365):0.29590208232445736,83:4.857426420776925):1.5726306990538959,(2:2.0059642110769573,31:2.0059642110769573):4.424092908753863):1.369646811189444):0.09608152154231409,(60:0.49006374574236505,76:0.49006374574236505):7.405721706820214):1.4120244467964822):0.21160702337107828,((36:0.9400201327647235,(82:0.7957691240106219,113:0.7957691240106219):0.14425100875410157):4.043178206161619,74:4.983198338926342):4.536218583803797):0.42081360505849297,((64:7.695595417694482,55:7.695595417694482):1.4386566844212174,92:9.134252102115699):0.805978425672933):1.131677512314603,(99:5.859272500543648,(49:1.584381351368464,79:1.584381351368464):4.274891149175184):5.212635539559587):30.0441568772094;
tree new_tree5 = ((49:0.7169180001513175,79:0.7169180001513175):10.131342804885469,(99:10.621408729724209,((((((36:0.43372214957699634,82:0.43372214957699634):1.251616245295167,113:1.6853383948721632):3.4857885638269765,74:5.17112695869914):3.2549778501074007,(94:7.86042763322741,((((43:2.094478931955066,56:2.094478931955066):2.6863297272888356,(60:1.309542061392443,76:1.309542061392443):3.471266597851459):1.1986983653254262,((37:5.628176924774897,((7:2.8816559573674683,(8:0.88215412565897,107:0.88215412565897):1.9995018317084983):2.26415345040746,((2:1.958746964960563,40:1.958746964960563):1.284851479770707,31:3.24359844473127):1.9022109630436583):0.48236751699996905):0.08733843127641538,((66:1.5127901839668156,(103:0.5681957343463978,12:0.5681957343463978):0.9445944496204178):4.067773928828664,(((111:2.353770958739025,23:2.353770958739025):0.9218630916426718,(61:2.636125302014537,(27:0.42168417986166606,(88:0.04638681631861636,78:0.04638681631861636):0.3752973635430497):2.2144411221528713):0.6395087483671595):1.7653860194216642,83:5.041020069803361):0.5395440429921186):0.1349512432558333):0.26399166851801503):1.714727130752344,89:7.694234155321672):0.1661934779057379):0.5656771755791308):0.5793411286017474,(((((52:0.7073854219786522,75:0.7073854219786522):2.882290179243295,((21:0.07894202618240029,67:0.07894202618240029):0.4327299073722518,(42:0.4605031473617094,5:0.4605031473617094):0.05116878619294274):3.0780036676672955):0.11496659744359983,33:3.7046421986655473):4.398098690399497,(((53:1.532053147958747,22:1.532053147958747):3.4594197709138568,(58:1.6054707295138864,(44:0.06226451471848334,101:0.06226451471848334):1.543206214795403):3.3860021893587176):2.6903723203457375,(((((((10:1.1512777004604824,(16:0.630316515090869,(34:0.40681484120913036,1:0.40681484120913036):0.22350167388173858):0.5209611853696134):0.18882053924486808,4:1.3400982397053505):0.316529349866161,(72:0.856408086526593,(17:0.5865843993204117,106:0.5865843993204117):0.2698236872061812):0.8002195030449185):0.4364827156171138,((54:0.15549418423034542,108:0.15549418423034542):0.8563073252616566,((35:0.7861476243953675,3:0.7861476243953675):0.16579495649881637,20:0.9519425808941838):0.05985892859781827):1.0813087956966232):2.0109674970021376,((96:0.33970571318949516,51:0.33970571318949516):3.2447429879578014,62:3.5844487011472963):0.5196291010434666):0.4741149892321852,((73:1.231897042134021,11:1.231897042134021):2.5989355933853338,84:3.8308326355193545):0.7473601559035936):0.5729592089904099,71:5.151152000413358):2.530693238804983):0.42089564984670336):0.39373374209732503,(((((63:0.5026886785701549,109:0.5026886785701549):4.220541285814095,(((59:2.8557059858882723,((91:0.6318027978627638,87:0.6318027978627638):1.7905762971141095,14:2.4223790949768733):0.433326890911399):0.9244991922975379,(47:3.116602432818439,(86:1.603304284416355,((6:0.8498616891839003,100:0.8498616891839003):0.39343170933006577,104:1.243293398513966):0.36001088590238894):1.5132981484020842):0.663602745367371):0.7498242077568338,95:4.530029385942644):0.19320057844160576):0.7731461527978363,(29:0.9251704238236687,41:0.9251704238236687):4.571205693358417):1.479167985950637,(((25:5.748694447011311,(97:1.5410066367469006,(65:1.4878759336478613,19:1.4878759336478613):0.053130703099039334):4.20768781026441):1.1056149024746897,((((81:5.365206286735914,24:5.365206286735914):0.16459091789538505,((32:2.693187629461425,70:2.693187629461425):2.2820929342314527,(((69:1.9372681860071936,102:1.9372681860071936):0.34131518762434165,39:2.2785833736315353):2.6218673921226023,93:4.900450765754138):0.07482979793874023):0.554516640938421):0.24542916804229353,(45:1.2245860022363446,46:1.2245860022363446):4.550640370437248):0.3373126780850928,((((85:2.686166954907536,68:2.686166954907536):1.921841364829378,(26:2.7488355417061565,(15:1.2091495338184126,105:1.2091495338184126):1.539686007887744):1.8591727780307576):0.327457998671294,(13:3.510495142305178,38:3.510495142305178):1.4249711761030301):0.4929265749925644,((30:2.1568634906156157,112:2.1568634906156157):2.436788156541122,((48:2.693783157149962,80:2.693783157149962):1.3486460687848965,((28:0.7981881787430072,57:0.7981881787430072):0.7445189874361258,90:1.542707166179133):2.499722059755726):0.5512224212218788):0.8347412462440351):0.6841461573579126):0.7417702987273156):0.09955658152337321,(((9:1.083564635307788,110:1.083564635307788):0.9579540939565352,(18:1.1102785217255418,98:1.1102785217255418):0.9312402075387813):1.4712499029425605,77:3.5127686322068836):3.4410972988024904):0.021678172123348993):0.47089562818209263,50:7.446439731314816):1.050034899847554):0.5089713062459182):0.7832719097075387,(55:7.6621633848951,(64:5.352484000797203,92:5.352484000797203):2.3096793840978975):2.126554462220726):0.8326908826083823):0.22685207531257667):27.1374944633837;
tree new_tree6 = ((49:2.0660671428747874,79:2.0660671428747874):9.421722128568831,(99:10.298149681813552,((64:5.920272085953453,92:5.920272085953453):3.9493408370254333,((((((82:2.172585621743712,113:2.172585621743712):1.0744404023373808,36:3.2470260240810926):0.905070407792917,74:4.15209643187401):5.18513390500289,(((((((7:3.8563637404088977,(8:2.2101991098334226,107:2.2101991098334226):1.6461646305754751):1.1011693498582007,(31:1.6829355986638306,(40:0.8976774220930923,2:0.8976774220930923):0.7852581765707383):3.274597491603268):0.43214554453652543,(66:1.2707926145890918,(12:0.23537691491117127,103:0.23537691491117127):1.0354156996779205):4.118886020214532):0.36826381911159967,((60:0.33787990996356776,76:0.33787990996356776):1.6847221506450798,37:2.0226020606086474):3.735340393306576):0.021155568848296724,(43:3.1671022340173036,56:3.1671022340173036):2.6119957887462166):0.7304692612802439,(((111:2.3827230505351427,23:2.3827230505351427):1.199315482637647,(61:2.1269629783457686,(27:1.3288285737223038,(88:1.0963576116264182,78:1.0963576116264182):0.23247096209588558):0.7981344046234649):1.4550755548270211):1.5515072763674715,83:5.133545809540261):1.3760214745035029):0.2759341597616016,89:6.785501443805366):2.551728893071534):0.02102392816416021,(94:8.702400076570044,(((58:1.4559285690411612,((44:0.018987007400402302,101:0.018987007400402302):0.25335265651330285,53:0.2723396639137052):1.183588905127456):2.566067852744096,22:4.021996421785257):3.832727551703626,(((((((18:0.6941790985324419,(98:0.5369532611377057,9:0.5369532611377057):0.15722583739473617):1.2661254097258858,110:1.9603045082583277):2.0944568113377064,77:4.054761319596034):2.055700677793414,((97:1.2982244805193082,(19:1.056585236251668,65:1.056585236251668):0.24163924426764027):4.1125460882600064,25:5.410770568779315):0.6996914286101337):0.38220116827231543,(((45:1.2715518590375032,46:1.2715518590375032):4.221171245802632,(24:5.080952632892765,(81:5.025107009938856,((((69:3.085450034805236,102:3.085450034805236):0.34829775114005557,39:3.4337477859452914):0.6358260037351382,(32:2.7229540314400573,70:2.7229540314400573):1.3466197582403723):0.38042358371118024,93:4.44999737339161):0.5751096365472463):0.0558456229539086):0.4117704719473698):0.6977605080475779,((((26:2.285904100607502,(15:1.6290497221025244,105:1.6290497221025244):0.6568543785049774):1.5389673903605723,(85:2.76479211824546,68:2.76479211824546):1.060079372722614):0.5422315310097057,(13:3.6210558873104532,38:3.6210558873104532):0.7460471346673265):0.41736134012987147,((112:1.320448116628001,30:1.320448116628001):2.503994087767423,(80:3.1182854542742384,(((28:0.5126434055249893,57:0.5126434055249893):0.999491631437659,90:1.5121350369626483):1.523164814024037,48:3.0352998509866853):0.08298560328755311):0.7061567501211856):0.9600221577122272):1.4060192507800613):0.3021795527740512):0.31519483481208876,((((63:0.363178705622519,109:0.363178705622519):3.8056863349670245,95:4.1688650405895435):1.5097402752063704,((59:3.9333243753746907,((91:0.49318084588772393,87:0.49318084588772393):0.8145690760565559,14:1.3077499219442799):2.625574453430411):0.9507129293965,(47:3.585279548569588,((104:1.2755626228583938,(6:0.4766598785020317,100:0.4766598785020317):0.7989027443563621):0.6131167552339787,86:1.8886793780923725):1.6966001704772153):1.2987577562016028):0.7945680110247233):0.08854468439547336,(29:0.726304431480519,41:0.726304431480519):5.040845568710869):1.0407080002824651):0.7454391013012192,(((33:1.3161305773093976,((42:0.8996711788539733,(21:0.41327436418761876,67:0.41327436418761876):0.48639681466635454):0.1841140535103294,((52:0.43138500405098784,75:0.43138500405098784):0.2738725716269243,5:0.7052575756779121):0.37852765668639055):0.23234534494509496):2.8679037895997777,50:4.1840343669091755):2.434503879685222,((((11:1.037503421903118,84:1.037503421903118):2.603264428734369,62:3.640767850637487):0.2887130571736791,(35:2.6053672681667135,(((((3:0.23931181226920673,54:0.23931181226920673):0.10092884676221192,20:0.34024065903141865):1.3939670874973724,72:1.734207746528791):0.602449768896735,(10:1.0195488711028846,(106:1.0141313823685625,((34:0.16857808185909284,1:0.16857808185909284):0.3091817529419626,16:0.47775983480105544):0.536371547567507):0.005417488734322129):1.3171086443226414):0.17528486753248274,(108:2.5110931182349137,(4:1.4965668101471759,17:1.4965668101471759):1.0145263080877378):8.492647230951E-4):0.09342488520870473):1.3241136396444526):0.20188324095546095,(71:3.7974356839638532,(73:2.0681390898559475,(96:0.31132027348819447,51:0.31132027348819447):1.756818816367753):1.7292965941079057):0.33392846480277383):2.4871740978277703):0.9347588551806743):0.30142687171381155):0.8476761030811604):0.6558541884710163):0.4998924007136747,55:9.858146665754735):0.011466257224151732):0.4285367588346656):1.189639589630067):23.9912715067591;
tree new_tree7 = ((49:1.9161982839105534,79:1.9161982839105534):12.781159863669393,(99:13.115771870589342,((((((50:2.8526492713719698,53:2.8526492713719698):7.057778904535805,(((((29:4.169609992924436,41:4.169609992924436):4.103566938549622,(((((91:0.5227258069820675,87:0.5227258069820675):1.8148432597652822,14:2.3375690667473497):2.069207738560357,59:4.4067768053077065):2.3706439595313142,(47:4.1053633293287195,(86:2.8738226571941263,(104:1.546476164659713,(6:1.368895378994402,100:1.368895378994402):0.17758078566531088):1.3273464925344134):1.2315406721345932):2.6720574355103013):1.3472098073127237,((63:0.7461456232814881,109:0.7461456232814881):5.141987906603,95:5.888133529884488):2.2364970422672563):0.14854635932231375):0.2360140705153757,((97:3.1821929113960503,(19:2.594689475078136,65:2.594689475078136):0.5875034363179141):5.167091989168471,25:8.349284900564522):0.15990610142491235):0.3686464964865799,(((((70:4.389872051901245,((93:2.873830325830508,32:2.873830325830508):0.42567041359349833,((69:1.2415034117992017,102:1.2415034117992017):1.3107649029947548,39:2.5522683147939564):0.7472324246300497):1.0903713124772385):1.4822658770611534,(81:4.909007801007121,24:4.909007801007121):0.9631301279552771):1.1590275982345748,(45:2.299223051800346,46:2.299223051800346):4.731942475396627):1.2105863415202789,((((85:4.689387581143838,68:4.689387581143838):1.4133317460925374,((15:1.866743722838568,105:1.866743722838568):0.9953536258703044,26:2.8620973487088723):3.240621978527503):1.3600703869357247,(13:6.452870304802137,38:6.452870304802137):1.0099194093699628):0.6171401388416857,((30:3.686879978807956,112:3.686879978807956):2.648602369024312,((48:3.5487454575792223,80:3.5487454575792223):1.4180846670232978,((28:0.7920297184342467,57:0.7920297184342467):1.7942591628932392,90:2.586288881327486):2.3805412432750344):1.3686522232297476):1.744447505181518):0.161822015703466):0.3944235181844764,(9:3.2146816031454035,(77:2.5716506273661297,(98:2.345247343860139,(18:1.5436530966453033,110:1.5436530966453033):0.8015942472148359):0.2264032835059906):0.6430309757792738):5.421493783756325):0.24166211157428563):0.7399180374276888,((22:6.529708627957672,((101:2.5417469502247454,44:2.5417469502247454):3.8864346559048593,58:6.428181606129605):0.10152702182806728):1.2043907254529937,(((67:0.04342323160838032,21:0.04342323160838032):2.034498790881439,(5:1.0881635579860025,(33:0.7796100286357172,42:0.7796100286357172):0.30855352935028535):0.9897584645038169):2.1497186691685575,(52:0.6887768608315537,75:0.6887768608315537):3.5388638308268234):3.506458661752289):1.883656182493037):0.29267264000407245):0.7089689422796237,((((96:0.5134192427733723,51:0.5134192427733723):3.695976613146042,71:4.209395855919414):0.6102747919772149,((106:0.7680846210796035,17:0.7680846210796035):1.6512445758768102,(72:2.0203220884149937,(((((34:0.22835476931561974,1:0.22835476931561974):1.0081013928770712,10:1.236456162192691):0.273446284188978,16:1.509902446381669):0.2772778505103981,(20:1.224430231655044,(54:0.053891979352141434,3:0.053891979352141434):1.1705382523029024):0.5627500652370232):0.14304493361104353,((35:0.07952784471196209,108:0.07952784471196209):1.2198781847754387,4:1.2994060294874008):0.6308192010157099):0.09009685791188304):0.39900710854141996):2.4003414509402154):1.4598806203615373,(((62:1.1454290426841653,11:1.1454290426841653):0.9019928939873336,84:2.047421936671499):3.606135691987799,73:5.653557628659298):0.6259936395988683):4.339845849929232):0.5444789852403282,94:11.163876103427727):0.1631796792162703,((89:9.742911946204403,(((66:0.563474554484128,(12:0.30768420192732865,103:0.30768420192732865):0.2557903525567993):6.034301076825975,(83:6.487221650162605,((40:4.560794717956469,(31:2.9401645970904453,2:2.9401645970904453):1.6206301208660236):1.3709037032918232,(7:3.647106498507122,(8:1.8260172243533432,107:1.8260172243533432):1.821089274153779):2.28459192274117):0.5555232289143133):0.11055398114749782):2.454571199234442,((((61:1.7585277945499633,(27:0.5207970245126019,(88:0.06412434935054456,78:0.06412434935054456):0.45667267516205734):1.2377307700373614):0.6733196324977693,(23:1.1008574868847956,111:1.1008574868847956):1.330989940162937):3.491327086378721,(43:1.8998014363665503,56:1.8998014363665503):4.023373077059904):2.8443652921787566,((60:0.6380061196024988,76:0.6380061196024988):7.1799144694588355,37:7.817920589061334):0.9496192165438764):0.28480702493933485):0.690565115659858):1.3671378727229673,(((113:1.7974414731705983,82:1.7974414731705983):1.3558444647402728,36:3.153285937910871):3.4957544750199263,74:6.649040412930797):4.461009405996573):0.21700596371662684):1.3501084573218343,(92:12.171281188606436,(55:4.352029695694493,64:4.352029695694493):7.819251492911943):0.5058830513593957):0.43860763062351005):1.5815862769906044):30.2703028968746;
tree new_tree8 = ((49:1.2620600528793826,79:1.2620600528793826):12.786857864242641,((((89:12.206635421143968,(((36:1.778016467820989,(82:0.7109564119377214,113:0.7109564119377214):1.0670600558832677):4.205992676110216,74:5.984009143931205):5.762481334217771,((((60:0.35065012140950835,76:0.35065012140950835):5.413679156706707,37:5.764329278116215):4.793163950417221,(43:6.833756424243311,56:6.833756424243311):3.7237368042901258):0.1587433222283785,((((7:5.798560496644151,(8:2.840504616606614,107:2.840504616606614):2.958055880037537):3.0766696595835397,((66:0.34464961671332867,(12:0.18587530764655452,103:0.18587530764655452):0.15877430906677414):8.063882821073745,((31:3.3114799005430644,2:3.3114799005430644):2.6559176383772556,40:5.96739753892032):2.4411348988667534):0.46669771844061714):0.6348892491482658,83:9.510119405375956):0.9135310335301163,((111:4.209766757963556,23:4.209766757963556):4.867714063094623,(61:7.254787697240456,(27:1.257417888508789,(88:0.0404306778992386,78:0.0404306778992386):1.2169872106095503):5.997369808731667):1.8226931238177233):1.3461696178478935):0.29258611185574246):1.030253927387161):0.460144942994992):0.08190847147324831,(((((50:6.296476466001162,53:6.296476466001162):3.403380593838663,((22:4.0925421017105625,58:4.0925421017105625):2.7519496894539435,(101:1.3196379428094176,44:1.3196379428094176):5.524853848355089):2.8553652686753193):0.8124277739130257,(((((97:2.4273572855545567,65:2.4273572855545567):0.9539415211219482,19:3.381298806676505):1.0718634207336053,25:4.45316222741011):5.163357423098348,((29:0.24260881549739927,41:0.24260881549739927):8.999859682217995,(((((91:3.1321142542872837,87:3.1321142542872837):1.7820857818082971,14:4.914200036095581):0.9642923531307552,59:5.878492389226336):0.4406018838927013,(47:4.632225596951579,(86:4.226794101005906,(104:3.8151097684716526,(6:1.184219932021841,100:1.184219932021841):2.6308898364498114):0.4116843325342532):0.40543149594567307):1.6868686761674585):1.5553168724197333,((63:2.874868152133008,109:2.874868152133008):1.883271948910163,95:4.758140101043171):3.1162710444955994):1.3680573521766242):0.3740511527930632):0.35735690670020404,(((((((((69:1.5733167380893793,102:1.5733167380893793):0.5770468854184683,39:2.1503636235078476):2.805050601833047,70:4.955414225340895):0.15940539889807592,(32:2.9236255523481827,93:2.9236255523481827):2.191194071890788):2.404528469077224,24:7.519348093316195):0.5708184877046119,81:8.090166581020807):0.2333225442808633,(45:3.4361511769162227,46:3.4361511769162227):4.887337948385447):0.8072073761183507,((((85:5.454922786284651,68:5.454922786284651):1.3053239411105073,((105:2.736969319671227,15:2.736969319671227):0.6988739657258143,26:3.4358432853970413):3.3244034419981174):0.5957856168197111,(13:6.214732102799259,38:6.214732102799259):1.1413002414156113):0.893805385388128,((112:1.95179946800601,30:1.95179946800601):5.578124300766545,(((28:0.9348925582330062,57:0.9348925582330062):2.1431390227615434,90:3.0780315809945495):2.713810915207966,(80:2.3246828971042834,48:2.3246828971042834):3.467159599098232):1.7380812725700396):0.7199139608304428):0.8808587718170227):0.7238411151847792,(((98:3.609823530752045,77:3.609823530752045):0.8965406168395371,110:4.506364147591582):0.4571104699793498,(18:4.637531344993678,9:4.637531344993678):0.32594327257725375):4.891062999033868):0.1193389406038623):0.5384082765441889):0.641651788825353,(((5:1.608520612559112,((33:0.8470317980027104,(67:0.20814855897785023,21:0.20814855897785023):0.6388832390248602):0.2721795914526779,42:1.1192113894553883):0.4893092231037237):1.2156877398391093,(52:0.7828971066728085,75:0.7828971066728085):2.041311245725413):7.734836055334457,((73:4.308506781621141,(84:1.2532726149882307,62:1.2532726149882307):3.0552341666329097):3.1813514367421414,((71:3.736103642752407,(96:0.10914802299550552,51:0.10914802299550552):3.6269556197569015):1.9305753712541467,(11:5.192353248057225,((((10:3.33464874919475,(34:0.8240767441353112,1:0.8240767441353112):2.510572005059439):0.20135138614383052,16:3.5360001353385804):0.012410189382122905,106:3.5484103247207033):0.7012418080036236,(72:3.4327351528031413,((((3:1.351653762994566,54:1.351653762994566):0.4566425291675791,(20:1.317797070846081,35:1.317797070846081):0.49049922131606394):0.513903473477054,108:2.322199765639199):0.4968035738850398,(4:2.3574094220692614,17:2.3574094220692614):0.46159391745497746):0.6137318132789025):0.8169169799211855):0.9427011153328984):0.4743257659493283):1.8231792043567285):3.069186189369396):0.594892214845526):0.9170686931620864,94:12.07100531574029):0.21753857687692602):0.8780109538606755,((64:4.670958175698028,92:4.670958175698028):6.996485728677041,55:11.66744390437507):1.4991109421028224):0.44063436920749766,99:13.60718921568539):0.44172870143663445):34.1568238367554;
tree new_tree9 = ((49:3.5625259781448215,79:3.5625259781448215):10.82707335171209,((((((36:0.9060852606743726,113:0.9060852606743726):0.20882059960487265,82:1.1149058602792452):9.290688014149245,74:10.40559387442849):2.63937909420396,(94:12.336777471679557,(((37:9.354579041571816,((((61:3.1363392320047545,(27:2.8362973413745505,(88:0.15642589964176312,78:0.15642589964176312):2.6798714417327876):0.30004189063020403):3.130351767654359,(23:5.782041658198035,111:5.782041658198035):0.4846493414610782):2.471387649998661,(43:0.7782136804000875,56:0.7782136804000875):7.959864969257687):0.2309207623745415,(((60:2.444191185603138,76:2.444191185603138):2.549723425810506,83:4.993914611413644):2.985279075262575,(((12:0.8195278580030457,103:0.8195278580030457):1.380110441248422,66:2.199638299251468):5.073267535472501,((7:4.692343228707468,(8:2.238365949634219,107:2.238365949634219):2.453977279073249):1.630490661286605,((40:2.1743521804346826,2:2.1743521804346826):3.637028910636166,31:5.8113810910708485):0.5114527989232247):0.9500719447298964):0.7062878519522497):0.9898057253560966):0.38557962953949954):1.1249746312466566,89:10.479553672818472):1.199978808465298,(((((((((102:2.7034675383427103,69:2.7034675383427103):1.5358619464168641,39:4.239329484759574):1.733217116282467,(70:5.385578803744572,(32:2.1493147025079895,93:2.1493147025079895):3.2362641012365825):0.5869677972974694):0.6382133547552353,((24:5.188257190540572,(45:1.221610621730267,46:1.221610621730267):3.966646568810305):0.7023871081478328,81:5.890644298688405):0.720115657108872):1.3680521866322621,(((85:2.193142524299791,68:2.193142524299791):2.3492919477535414,((13:3.7469495423495336,38:3.7469495423495336):0.6303719854026562,(15:2.329897971468368,(26:1.6247573515384894,105:1.6247573515384894):0.7051406199298784):2.047423556283822):0.16511294430114276):2.7039355380450303,((112:1.5708501911106962,30:1.5708501911106962):4.466545449806789,(((28:0.8133814285648929,57:0.8133814285648929):0.8080090440070234,90:1.6213904725719164):1.9949455221076875,(48:2.979035296208648,80:2.979035296208648):0.6373006984709559):2.4210596462378815):1.2089743691808774):0.732442132331176):0.9987140268200578,((18:2.6940934624671256,110:2.6940934624671256):2.347385113514542,((77:4.0694817295990156,9:4.0694817295990156):0.565780458539213,98:4.6352621881382285):0.40621638784343883):3.9360475932679293):0.5797641016434749,(((29:0.45543087224347445,41:0.45543087224347445):8.703557453700826,((97:3.8951428388611964,(65:3.28891941260353,19:3.28891941260353):0.6062234262576665):1.6411731378310108,25:5.536315976692207):3.6226723492520927):0.2106552116270084,(((47:3.6795970845418133,(86:1.8115941398313489,(104:1.2871046504511632,(6:0.7352500965566151,100:0.7352500965566151):0.5518545538945481):0.5244894893801857):1.8680029447104645):1.1544623625345989,(((91:1.014385297519223,87:1.014385297519223):1.259776746983528,14:2.274162044502751):1.2852197977403859,59:3.5593818422431367):1.2746776048332755):3.0065474137498374,((63:0.7107782836085454,109:0.7107782836085454):3.9227520807634932,95:4.633530364372039):3.207076496454211):1.5290366767450587):0.1876467333217633):0.8215389820546406,(((((101:0.1105348146560434,44:0.1105348146560434):3.1207489882111292,58:3.2312838028671726):2.491000743655729,22:5.722284546522902):2.037600546412249,(50:2.4875419710061273,53:2.4875419710061273):5.2723431219290235):2.0525479201375303,(((67:1.2677696729056733,21:1.2677696729056733):2.6178255034505353,((52:0.2805407917683433,75:0.2805407917683433):3.168286196899405,(42:0.8500232980526069,5:0.8500232980526069):2.5988036906151413):0.4367681876884606):1.9998685764386228,33:5.8854637527948315):3.9269692602778496):0.5663962398750311):0.1598970208539079,(((((73:1.3949438471782987,62:1.3949438471782987):2.6666955739705775,84:4.061639421148876):1.2611737487709478,((96:0.2544576738599129,51:0.2544576738599129):3.4477996222487564,71:3.702257296108669):1.620555873811155):0.6830175192786729,((((16:0.39270670708329086,(34:0.06627521710563646,1:0.06627521710563646):0.3264314899776544):1.2658216078202824,(106:1.4914644945582727,(35:1.0542348379843844,3:1.0542348379843844):0.43722965657388824):0.16706382034530054):0.4941739154933631,10:2.1527022303969363):1.9023016820521401,(((17:1.193532021524856,4:1.193532021524856):1.4633097260655066,72:2.6568417475903625):0.2817603464135088,((20:2.1295173310405153,54:2.1295173310405153):0.720492175994675,108:2.8500095070351903):0.088592586968681):1.1164018184452051):1.9508267767494205):0.9385850854403825,11:6.9444157746388795):3.5943104991627406):1.1408062074821501):0.6572449903957871):0.708195496952893):0.5210123222674241,((92:7.402312754182314,64:7.402312754182314):3.454709241758974,55:10.857021995941288):2.7089632949585862):0.4640828306858822,99:14.030068121585757):0.3595312082711537):27.7589186879811;
tree new_tree10 = (((((((36:2.0995184389346804,(113:1.355693662882577,82:1.355693662882577):0.7438247760521033):3.1896895419580398,74:5.28920798089272):4.300844004181971,94:9.590051985074691):0.21731204056363218,(89:8.897452694004082,((83:8.411034881027454,(((31:4.749532109525138,40:4.749532109525138):0.25567315442896454,2:5.005205263954102):1.9972548432826818,((66:1.14210784727558,(103:0.5234827629057732,12:0.5234827629057732):0.6186250843698067):5.423066352701377,(7:3.2599658267060794,(8:3.0059376710766545,107:3.0059376710766545):0.2540281556294248):3.3052083732708772):0.4372859072598274):1.4085747737906704):0.023502133179443163,((37:7.678499819495086,(60:0.41029864661150717,76:0.41029864661150717):7.268201172883579):0.6967448028671415,((43:3.3433007775111534,56:3.3433007775111534):3.03320010375708,(((27:0.5467025412386924,(88:0.44243126077003225,78:0.44243126077003225):0.10427128046866019):3.410935121271009,61:3.9576376625097014):0.7452261889833451,(23:3.5123101042783715,111:3.5123101042783715):1.190553747214675):1.673637029775187):1.9987437410939943):0.05929239184466972):0.4629156797971845):0.9099113316342411):1.8864365951565834,(((((((58:1.064379063285925,(101:0.0765078525625187,44:0.0765078525625187):0.9878712107234062):2.9961135283391345,(29:0.4405854209432514,41:0.4405854209432514):3.619907170681808):4.773296986004236,(((47:3.800150594754372,(86:3.010631506064545,(104:1.4756872349967756,(6:0.7196031090730124,100:0.7196031090730124):0.7560841259237632):1.5349442710677694):0.7895190886898269):3.810020591722336,(59:5.874583265717645,((91:3.6095972265573733,87:3.6095972265573733):1.1819741168344815,14:4.791571343391855):1.08301192232579):1.7355879207590634):0.8817115782337774,(95:2.514061974595971,(63:0.7470428042343207,109:0.7470428042343207):1.7670191703616502):5.977820790114515):0.3419068129188094):0.18472145496775738,((((98:2.8095465463347105,77:2.8095465463347105):3.100623150198652,(110:3.236304900721381,18:3.236304900721381):2.673864795811981):2.7569542130204194,9:8.667123909553782):0.1153264797683704,(((((((32:2.5997241357714205,93:2.5997241357714205):0.6842177385659016,70:3.283941874337322):0.07047660737991368,((102:1.3754385097385669,69:1.3754385097385669):0.16989731217113668,39:1.5453358219097035):1.8090826598075322):0.3718004548601712,24:3.726218936577407):2.48744017260202,81:6.213659109179427):1.1561651657669803,(45:0.909087138061109,46:0.909087138061109):6.460737136885299):0.9434178700439846,(((85:3.3808502103332256,68:3.3808502103332256):2.903708877992359,(((26:4.332345203176175,105:4.332345203176175):0.2690848945548696,15:4.601430097731044):1.2845544990787454,(13:4.0838502749206596,38:4.0838502749206596):1.8021343218891301):0.39857449151579516):1.606606794088841,((30:2.515008961251355,112:2.515008961251355):2.0440211419949863,(((28:0.6971246618351253,57:0.6971246618351253):1.7537968338536372,90:2.4509214956887626):0.7618878854740148,(48:3.140487161543402,80:3.140487161543402):0.07232221961937535):1.3462207220835638):3.332135779168085):0.422076262575966):0.4692082443317602):0.23606064327490017):0.26641282371383923,(((97:2.605898956084821,19:2.605898956084821):0.24592032226867477,65:2.8518192783534957):2.7892117603074977,25:5.641031038660993):3.643892817649898):1.2060703475472412,(((21:2.5036244758356765,((42:0.8630206357114334,5:0.8630206357114334):0.32282706339376,33:1.1858476991051934):1.317776776730483):0.05606874510785387,(67:2.1753097311542886,(52:0.4799807436632329,75:0.4799807436632329):1.6953289874910558):0.38438348978924175):5.915056518056047,(22:4.832957689630495,50:4.832957689630495):3.641792049369082):2.0162444648585556):0.49971565212672253,(((72:2.956921155808356,(((4:0.37664787519049175,17:0.37664787519049175):1.3172543508256582,((108:1.1980125233317636,(((1:0.04563980709666392,34:0.04563980709666392):0.9130840937885458,16:0.9587239008852098):0.14791531736355767,10:1.1066392182487674):0.09137330508299613):0.07512399075486509,106:1.2731365140866286):0.4207657119295214):0.6802957900054751,(35:2.112089060355525,(20:1.0259401963431245,(3:0.9528627298560902,54:0.9528627298560902):0.07307746648703428):1.0861488640124006):0.26210895566610004):0.5827231397867307):3.141935832563572,(((62:5.127416944652634,84:5.127416944652634):0.4085496781916751,(71:3.7375201173068944,11:3.7375201173068944):1.7984465055374144):0.27736967214766217,((96:0.41725847805699323,51:0.41725847805699323):2.067901431848833,73:2.4851599099058266):3.3281763850861443):0.285520693379957):3.9390448978779666,53:10.037901886249895):0.9528079697349607):0.7030907648100513):1.1845704592193371,((92:2.267619616891378,64:2.267619616891378):5.228788736697349,55:7.496408353588727):5.381962726425517):1.5749709805696295,((49:1.3673393742627435,79:1.3673393742627435):11.977493935027915,99:13.344833309290658):1.1085087512932148):31.5102818609184;
tree new_tree11 = ((49:4.634727982235379,79:4.634727982235379):6.427640896384855,((((92:4.811108073143098,64:4.811108073143098):0.878280179245726,55:5.689388252388824):4.64455788706274,((94:7.905656968586206,(((((60:0.9263594061703742,76:0.9263594061703742):4.906755260134737,37:5.833114666305112):0.7665145622576688,((23:2.751698661041247,111:2.751698661041247):0.4926995242722878,((27:0.8790355884647534,(88:0.5634507372231203,78:0.5634507372231203):0.31558485124163305):0.6656642450445136,61:1.544699833509267):1.6996983518042676):3.355231043249246):0.7316364987647335,(((7:4.559755561377227,(8:2.0621788425299887,107:2.0621788425299887):2.4975767188472386):1.1240632333379281,(((66:0.10150704622953606,103:0.10150704622953606):0.22327857827294956,12:0.3247856245024856):4.107757399539286,((40:2.1530061813975285,2:2.1530061813975285):1.3908910135327242,31:3.5438971949302527):0.8886458291115193):1.2512757706733835):0.14732247236273732,(43:2.902027936035172,56:2.902027936035172):2.929113331042721):1.500124460249621):0.38276718584461467,(89:7.56221152740343,(83:6.75191885640563,((113:1.0850102595298479,(36:0.5504283273660098,82:0.5504283273660098):0.5345819321638381):3.7911490042954865,74:4.876159263825334):1.8757595925802955):0.8102926709978):0.15182138576869875):0.1916240554140778):1.7745152126888142,(((22:2.67155447261116,50:2.67155447261116):6.318810244867411,(((((((13:2.9621261987146372,38:2.9621261987146372):2.1334519845869115,((85:2.41968894310265,68:2.41968894310265):1.8484581200239,(26:3.058621861768022,(15:0.6402838946036472,105:0.6402838946036472):2.4183379671643745):1.2095252013585283):0.8274311201749986):0.6611528511708791,((30:1.576480597504585,112:1.576480597504585):3.551612433461298,((((28:0.9908395293695955,57:0.9908395293695955):1.6039526242416318,90:2.5947921536112273):1.408855745581127,48:4.003647899192354):0.4064019513557584,80:4.410049850548113):0.7180431804177703):0.6286380035065449):0.6611569909417856,((45:2.04830859355812,46:2.04830859355812):3.500406740743942,(((70:2.517139025848308,32:2.517139025848308):0.5907688125956763,(((102:1.2373650020663,69:1.2373650020663):0.5551834809235334,39:1.7925484829898335):1.2765685492256482,93:3.0691170322154817):0.03879080622850273):1.424184698359599,(24:4.354919292767864,81:4.354919292767864):0.17717324403571943):1.0166227974984787):0.8691726911121513):0.45837943779940904,((((110:0.2004893738401571,98:0.2004893738401571):0.4128413764162804,18:0.6133307502564375):1.1398853992144877,9:1.7532161494709253):0.29925999598104114,77:2.0524761454519664):4.823791317761656):0.05229037734651154,((((95:3.0569897990386434,(63:0.8982834182817495,109:0.8982834182817495):2.158706380756894):2.201378732898545,((59:3.506473819156947,((91:0.7467720222351746,87:0.7467720222351746):0.9176867796861199,14:1.6644588019212945):1.8420150172356524):0.639379198787553,(47:3.432703767457914,(86:2.726679899971152,(104:2.1062330950060777,(6:0.48430376851285883,100:0.48430376851285883):1.6219293264932189):0.6204468049650744):0.706023867486762):0.7131492504865857):1.1125155139926886):0.6091283895562905,(29:0.32826854207562517,41:0.32826854207562517):5.539228379417854):0.9716984823817292,(58:2.2442888453426746,(101:0.09383747495343704,44:0.09383747495343704):2.1504513703892374):4.594906558532534):0.08936243668492594):0.01364422347507599,(25:4.021188417207968,((19:1.5841888707580118,65:1.5841888707580118):0.6674193850958858,97:2.2516082558538977):1.7695801613540705):2.921013646827242):2.0481626534433603):0.3251686454009519,((((((84:1.2476732677900604,62:1.2476732677900604):0.9973376027264103,11:2.2450108705164706):0.8330109599987021,(73:2.1717978051927895,(96:0.04729269345448798,51:0.04729269345448798):2.1245051117383014):0.9062240253223832):2.178962671501248,71:5.2569845020164205):1.5698798982939008,(((((4:0.6025411707544412,17:0.6025411707544412):0.4705981898084466,(72:0.5824533260417446,35:0.5824533260417446):0.49068603452114323):0.06778172366836444,((108:0.4048438778048145,((1:0.13600098364764238,34:0.13600098364764238):0.15232777883247037,16:0.28832876248011274):0.11651511532470177):0.31671460866955786,(3:0.5917836232225678,10:0.5917836232225678):0.12977486325180454):0.4193625977568799):1.1638156300808205,(20:1.0287726099975096,54:1.0287726099975096):1.275964104314563):0.9832052306135681,106:3.287941944925641):3.5389224553846805):1.0536548043036458,(53:4.380782801927117,(((5:0.3591810306452166,42:0.3591810306452166):1.0040049486070577,(33:1.264303957255671,(21:0.3680811394845934,67:0.3680811394845934):0.8962228177710775):0.09888202199660334):1.7099085453392002,(52:0.6734830942426288,75:0.6734830942426288):2.3996114303488456):1.3076882773356422):3.4997364026868505):1.4350141582655551):0.3646388183954983):0.6537739581765436):0.424462820533412,99:10.758408959984976):0.3039599186352575):25.9487604247725;
tree new_tree12 = ((49:6.3470166613322165,79:6.3470166613322165):4.809382528713162,((((92:6.187208381957395,64:6.187208381957395):2.6415919456849126,55:8.828800327642307):0.33148512628742743,((((((8:2.358507022982569,107:2.358507022982569):2.2572156340650054,7:4.6157226570475745):0.3793564960306801,((60:0.20614140534291944,76:0.20614140534291944):4.717403320355061,(((103:0.7593293425391445,12:0.7593293425391445):1.5248777808943472,66:2.2842071234334917):1.612179621650875,((2:0.9039648751723848,40:0.9039648751723848):2.6139842278833445,31:3.517949103055729):0.3784376420286377):1.0271579806136137):0.07153442738027405):1.0361575238031868,((83:3.617663665354957,89:3.617663665354957):1.71391053955662,((111:2.135029054481715,23:2.135029054481715):1.2612123504142443,(61:1.0762574445208968,(27:0.5851948884601811,(88:0.17656718414283795,78:0.17656718414283795):0.40862770431734313):0.4910625560607157):2.3199839603750627):1.935332800015618):0.6996624719698641):0.19431927268816107,((43:0.8499463754211976,56:0.8499463754211976):4.600192685790474,37:5.450139061211671):0.7754168883579311):2.2329746633946828,((((82:0.8912042152230362,113:0.8912042152230362):0.32854293239653987,36:1.219747147619576):3.2598586488674517,74:4.479605796487028):3.6607361140133667,(94:8.043353186157695,(((84:3.5384466917979234,(71:3.2925740567356785,(73:3.028768808967045,(96:0.1679247583367941,51:0.1679247583367941):2.860844050630251):0.2638052477686337):0.24587263506224488):0.9211177713820256,((11:1.0626655816088526,62:1.0626655816088526):3.2580138760499597,(((17:3.5721859593334027,4:3.5721859593334027):0.35958077669024124,((3:3.1736960906073177,(20:0.4631700388507936,(35:0.14997254927770987,54:0.14997254927770987):0.31319748957308374):2.710526051756524):0.24546741813181283,72:3.4191635087391306):0.5126032272845134):0.17993797402697398,((10:1.0819917952034377,(16:1.0423088144518742,(1:0.33860884437786437,34:0.33860884437786437):0.7036999700740099):0.03968298075156351):1.7048701631864103,(106:2.0197631714794086,108:2.0197631714794086):0.7670987869104393):1.32484275166077):0.20897474760819446):0.13888500552113658):2.6890174299456504,((((((95:3.2737473532480585,(63:0.431864279110045,109:0.431864279110045):2.8418830741380137):1.931589460447376,((((91:0.3410759459614712,87:0.3410759459614712):2.054297052690718,14:2.3953729986521894):1.5391010405690615,59:3.934474039221251):0.3632572068359652,(47:2.1161108733450944,(86:1.3990055371364198,(104:1.0253122182008931,(6:0.26102253142201903,100:0.26102253142201903):0.7642896867788741):0.3736933189355267):0.7171053362086746):2.1816203727121217):0.9076055676382184):0.6888683858207454,((25:3.009611594497716,((19:1.495524544807339,65:1.495524544807339):0.6991108356164768,97:2.194635380423816):0.8149762140739001):1.231030216183059,(58:1.7509951523035387,(101:0.29649001141760467,44:0.29649001141760467):1.4545051408859342):2.4896466583772363):1.6535633888354049):0.21807923541107765,(29:0.29016352780713583,41:0.29016352780713583):5.822120907120122):0.7065062270686582,((((18:2.237242903127443,110:2.237242903127443):0.540688719798831,98:2.777931622926274):0.03516442507845996,77:2.813096048004734):3.693728312311769,(((((13:1.5458469408656161,38:1.5458469408656161):2.924818681860851,((85:1.3591318433279242,68:1.3591318433279242):2.570919346527983,((105:1.6776041148138943,15:1.6776041148138943):1.4712050965587273,26:3.1488092113726216):0.7812419784832856):0.54061443287056):1.1646159032746581,((30:2.2833633087602125,112:2.2833633087602125):2.073636461154222,(80:2.8796648601218036,(48:2.482082294802384,((28:1.1357154414215291,57:1.1357154414215291):0.7826782644883312,90:1.9183937059098604):0.5636885888925236):0.3975825653194196):1.477334909792631):1.2782817560866908):0.3395721776479519,((45:1.3440201583565785,46:1.3440201583565785):4.110518950693676,((70:3.741374697498321,(((102:1.1015176407901464,69:1.1015176407901464):1.696316896897604,39:2.7978345376877503):0.8507615744944763,(32:3.375463603677065,93:3.375463603677065):0.27313250850516146):0.09277858531609429):0.1446117870184236,(81:2.4672664621887317,24:2.4672664621887317):1.4187200223280128):1.5685526245335093):0.5203145945988235):0.2911510636296537,9:6.266004767278731):0.2408195930377719):0.31196630167941297):0.24870746445006908,((22:3.2668391679693434,50:3.2668391679693434):3.695723470652891,(((52:1.302133800241046,75:1.302133800241046):2.1738727289336195,((67:1.4426469849634405,21:1.4426469849634405):1.2895011496479722,((42:0.40574947302403525,5:0.40574947302403525):0.8334892898454274,33:1.2392387628694626):1.4929093717419502):0.7438583945632526):1.8678611928477777,53:5.343867722022443):1.6186949165997913):0.1049354878237505):0.08108376667961448):0.8947712930320959):0.09698872434269923):0.31818870246389075):0.7017548409654495):1.0927097406020039,99:10.252995194531739):0.9034039955136404):32.0933429307862;
tree new_tree13 = ((49:1.4628716324623225,79:1.4628716324623225):10.314993480692255,((((55:9.396882195693186,64:9.396882195693186):0.41787307434913146,92:9.814755270042317):0.5982917306450286,((((((((29:1.0304436715168541,41:1.0304436715168541):4.267538513343871,((95:3.4748100265078707,(63:2.744537026759164,109:2.744537026759164):0.7302729997487067):1.4495182930195196,((59:3.7824597896046286,(47:2.5893938696684677,(86:1.493940040756355,(104:0.8792005228200405,(6:0.27146094781750474,100:0.27146094781750474):0.6077395750025357):0.6147395179363145):1.0954538289121127):1.1930659199361608):0.0902555711071531,((91:0.38510123522739076,87:0.38510123522739076):1.2303072950001694,14:1.6154085302275603):2.2573068304842216):1.0516129588156087):0.3736538653333348):1.089895180381225,((((65:0.43194012416732147,19:0.43194012416732147):3.1931926792579253,97:3.6251328034252466):1.0546468288802733,(58:2.1899377659735095,((101:1.2319087623331053,44:1.2319087623331053):0.6816947806213289,25:1.9136035429544342):0.2763342230190753):2.4898418663320103):0.7115704300117329,((22:3.4310663999537234,(77:0.40184583908667526,50:0.40184583908667526):3.0292205608670484):0.838401044001492,(18:3.8170054472271633,98:3.8170054472271633):0.4524619967280521):1.1218826183620374):0.9965273029246973):1.2527258925454339,((((105:2.9416318325365776,(15:2.7303470011323303,26:2.7303470011323303):0.21128483140424725):2.1290344910163386,((13:3.2502279272169763,38:3.2502279272169763):1.5676026003902792,(85:2.151910259713352,68:2.151910259713352):2.6659202678939034):0.25283579594566064):1.4036949708611104,((112:3.220875715657487,30:3.220875715657487):1.2804538901102789,((48:2.8071710800789074,80:2.8071710800789074):0.8743468852956258,((28:1.5872129965026183,57:1.5872129965026183):1.6086973367785573,90:3.1959103332811756):0.48560763209335756):0.8198116403932327):1.9730316886462607):0.6887335895226556,(((81:4.6779920994016955,((70:3.0275529394362986,(32:2.3202304164266834,93:2.3202304164266834):0.7073225230096152):0.9699842004005297,((69:1.7266398240254408,102:1.7266398240254408):1.4602085643811038,39:3.1868483884065446):0.8106887514302836):0.6804549595648672):0.6892507023098497,24:5.367242801711545):1.1043975963539756,(45:2.3258359787495713,46:2.3258359787495713):4.145804419315949):0.6914544858711613):0.4775083738507018):0.647824503436067,(9:8.112720778209791,110:8.112720778209791):0.17570698301365972):0.16038327857800994,(((((4:2.090496014943433,17:2.090496014943433):0.6902426427035531,(((108:2.2096446993260157,3:2.2096446993260157):0.027153958460114147,(20:1.1764007617954468,54:1.1764007617954468):1.060397895990683):0.4081447214391032,((35:1.1269944435550479,72:1.1269944435550479):0.9718792844346174,(((16:0.2032725187317377,10:0.2032725187317377):0.43603574635992326,(1:0.20509713027176524,34:0.20509713027176524):0.4342111348198957):0.7392625733836345,106:1.3785708384752955):0.7203028895143697):0.5460696512355678):0.1357952784217531):1.2270746136779476,((73:2.1607533382365784,84:2.1607533382365784):1.4304896989627505,(11:3.1871036865387357,62:3.1871036865387357):0.40413935066059326):0.4165702341256048):1.9623458465296242,((96:0.07095282810897795,51:0.07095282810897795):4.3745529164924495,71:4.4455057446014274):1.5246533732531304):2.2852496326142075,(53:4.542372352790318,(((52:1.935876547692252,75:1.935876547692252):0.8686454486220634,(42:0.985013794665403,((67:0.22142537614223415,21:0.22142537614223415):0.4351893535299519,5:0.656614729672186):0.3283990649932169):1.8195082016489124):0.20909637991049257,33:3.013618376224808):1.5287539765655103):3.7130363976784473):0.19340228933269543):0.5321439611097354,94:8.980955000911196):0.46731101264463426,((89:4.2640541518443005,83:4.2640541518443005):4.657448763278493,((((66:0.7824301612679885,(12:0.30661214248095636,103:0.30661214248095636):0.4758180187870321):6.4251102801390765,((8:2.667126578078459,107:2.667126578078459):1.0320342847823354,7:3.6991608628607944):3.508379578546271):0.02896821550970241,(31:3.6263050810095865,(2:1.9420229970674592,40:1.9420229970674592):1.6842820839421273):3.6102035759071813):0.3136900408210632,(((((113:0.5825319238389619,82:0.5825319238389619):0.2774310851281754,36:0.8599630089671373):2.435380158756578,74:3.2953431677237153):3.005978627855901,(((23:2.3075905545157465,111:2.3075905545157465):0.49104569015512345,(61:1.541731136352493,(27:0.6153768871715873,(88:0.48193433699013793,78:0.48193433699013793):0.1334425501814494):0.9263542491809057):1.2569051083183769):3.4324058758701894,(43:1.5193060181721512,56:1.5193060181721512):4.711736102368908):0.07027967503855681):0.4298939633853234,(37:4.4927729094332305,(60:0.2620879894774865,76:0.2620879894774865):4.230684919955744):2.238442849531709):0.8189829387728915):1.3713042173849628):0.5267630984330367):0.9647809871315154):0.6670301358452733,99:11.08007713653262):0.6977879766219584):29.9308091710814;
tree new_tree14 = ((49:5.545240503727406,79:5.545240503727406):7.279555484205071,((((92:4.459120331255215,55:4.459120331255215):5.272384157003978,64:9.731504488259192):0.9240892561044323,((((((((42:1.2477795407544992,33:1.2477795407544992):0.03372052931421443,(67:0.30038096138524784,21:0.30038096138524784):0.9811191086834657):0.41772031367005713,((52:1.1488207783929345,75:1.1488207783929345):0.22314710486581846,5:1.371967883258753):0.32725250048001775):4.87934229035078,53:6.578562674089551):1.1174551724522628,(((11:2.7690354768330594,62:2.7690354768330594):0.9908171954360179,(84:1.4769214976690592,73:1.4769214976690592):2.282931174600018):1.6080968651706655,(((17:1.9057800737438575,4:1.9057800737438575):0.2995893977645825,(((35:1.059832590653724,3:1.059832590653724):0.3792089891495196,72:1.4390415798032437):0.5096878770308579,((106:1.218556718448426,((1:0.4310295925078882,34:0.4310295925078882):0.4280031042572542,16:0.8590326967651424):0.3595240216832837):0.12390192607777673,(10:1.143042169642864,((108:0.6293758265605888,54:0.6293758265605888):0.0011202005723069952,20:0.6304960271328958):0.5125461425099683):0.1994164748833387):0.6062708123078988):0.2566400146743384):0.9903582032574532,((96:0.3071561874812783,51:0.3071561874812783):2.2536099786773653,71:2.560766166158644):0.6349615086072493):2.1722218626738496):2.328068309102071):0.26270579778559,(((((((85:3.056575644258839,68:3.056575644258839):1.1357830717399042,(26:2.566570427044435,(105:2.132724625934622,15:2.132724625934622):0.43384580110981297):1.6257882889543085):1.0657610623512541,(13:2.9966586644880295,38:2.9966586644880295):2.261461113861968):0.5155433199134105,((112:1.1822657602351814,30:1.1822657602351814):2.82557561810503,((((28:0.18851929636788856,57:0.18851929636788856):1.0927651863829269,90:1.2812844827508154):2.066754377543517,48:3.3480388602943325):0.11343178859711855,80:3.461470648891451):0.5463707294487605):1.7658217199231965):1.1340313275462863,((45:3.468630908817176,46:3.468630908817176):3.178418567122868,(24:6.1749541973533075,(((70:3.3332716254425674,32:3.3332716254425674):0.6876830991785874,(93:3.609009851533893,((69:1.3163852307127646,102:1.3163852307127646):1.380816226140077,39:2.6972014568528415):0.9118083946810516):0.4119448730872617):0.1959441197539391,81:4.216898844375094):1.9580553529782136):0.4720952785867363):0.2606449498696506):0.6692869026886754,((29:0.4829428992142417,41:0.4829428992142417):5.776362758131535,(((((91:0.48165066514055327,87:0.48165066514055327):1.6676609909364675,14:2.1493116560770207):1.060473828839775,59:3.2097854849167957):0.19523793857650062,(47:2.787262940800479,(86:1.35092957453986,(104:0.3840876415716196,(6:0.16474327512754885,100:0.16474327512754885):0.21934436644407077):0.9668419329682403):1.436333366260619):0.6177604826928174):1.823453017912744,(95:2.7602623832044864,(63:0.9574968100344822,109:0.9574968100344822):1.8027655731700043):2.468214058201554):1.030829215939737):1.3176756711525925):0.126196566040222,(((22:2.094604204662026,(77:0.9110936791323315,50:0.9110936791323315):1.1835105255296945):1.2916764921749095,((((101:0.11917732068142652,44:0.11917732068142652):0.41608734072879117,98:0.5352646614102177):1.0305362988549396,58:1.5658009602651572):1.3281924427920366,18:2.893993403057194):0.49228729377974156):3.484051405420679,(25:1.7322985489983656,((65:1.0681852179279063,19:1.0681852179279063):0.24413955621033967,97:1.312324774138246):0.41997377486011955):5.138033553259248):0.8328457922809775):0.25554574978881206):0.2324021257769866,(9:7.136478326838579,110:7.136478326838579):1.0546474432658117):1.5552793521948232,(94:8.648074182649935,(((((43:2.1969979699092326,56:2.1969979699092326):3.732557011023517,((23:1.7978547406750784,111:1.7978547406750784):2.4795820489674236,(61:2.094578567129361,(27:1.4739595395338752,(88:0.398732350103221,78:0.398732350103221):1.0752271894306542):0.6206190275954859):2.182858222513141):1.6521181912902474):0.595397042517833,(89:5.7955589309648285,83:5.7955589309648285):0.7293930924857541):1.2033207614274284,((((8:0.9288382286651364,107:0.9288382286651364):4.1123444223358145,7:5.041182651000951):2.1549892666750177,(((40:3.540645694259817,2:3.540645694259817):0.6793798197508525,31:4.220025514010669):1.3616350440834344,((66:0.6821942516128692,12:0.6821942516128692):0.05179789231947318,103:0.7339921439323424):4.847668414161761):1.614511359581865):0.21569769733075805,((60:2.138053842734749,76:2.138053842734749):5.086966290024933,37:7.225020132759682):0.18684948224704456):0.31640316987128436):0.7372985944659431,(((113:0.3013478157599089,82:0.3013478157599089):0.7346882917914751,36:1.036036107551384):2.7926012300335405,74:3.8286373375849245):4.63693404175903):0.18250280330598123):1.0983309396492782):0.909188622064411):1.068568241750146,99:11.72416198611377):1.1006340018187064):26.104187021746;
tree new_tree15 = ((49:2.8484658792767474,79:2.8484658792767474):9.769770760874255,(((55:7.6572651838446495,(64:5.874350659097674,92:5.874350659097674):1.7829145247469755):2.701812042846046,(((110:7.994015560055978,((9:7.69040958587695,53:7.69040958587695):0.07403615177624978,((((((96:0.007518292745589025,51:0.007518292745589025):2.528363765984644,71:2.535882058730233):0.5458967953793916,(62:2.1556453632512373,73:2.1556453632512373):0.9261334908583874):0.7392729846725863,((((10:0.6703921068458103,106:0.6703921068458103):1.2328256640422255,((1:0.231314882159692,34:0.231314882159692):1.5941403067054567,16:1.8254551888651487):0.0777625820228871):0.7723867772722879,(20:0.815483432021697,54:0.815483432021697):1.8601211161386266):0.027826981473944468,((72:1.3513702831252656,(17:1.1332132968755853,(4:0.9822267084558616,(35:0.09233755322195934,3:0.09233755322195934):0.8898891552339022):0.15098658841972368):0.21815698624968038):0.237678210335601,108:1.5890484934608666):1.1143830361734015):1.1176203091479429):0.0412322955301323,(11:0.7444922430412936,84:0.7444922430412936):3.11779189127105):3.769875995320799,(((33:2.4419292497413796,(42:1.4073061922347074,5:1.4073061922347074):1.0346230575066722):1.082822670651892,((52:1.0696992250594481,75:1.0696992250594481):0.5687618934156629,(67:0.19381868203513186,21:0.19381868203513186):1.4446424364399792):1.8862908019181606):3.8023818191969236,((((((((101:0.12018719125629816,44:0.12018719125629816):1.1879390851043357,22:1.3081262763606338):0.8117901768872591,(25:1.182027709856365,((19:0.4332372944673993,97:0.4332372944673993):0.3256039563292305,65:0.7588412507966298):0.4231864590597352):0.937888743391528):0.6361885320005221,58:2.756104985248415):3.776621782081417,((77:0.07447745875215185,50:0.07447745875215185):4.526131619289966,(18:0.9239930799797411,98:0.9239930799797411):3.6766159980623767):1.9321176892877139):0.20795705761515215,((95:5.041302378463023,(63:0.42433074065077653,109:0.42433074065077653):4.616971637812246):0.4274907190246786,((59:3.65471215713999,((91:0.502683424712217,87:0.502683424712217):2.6498384335379366,14:3.1525218582501537):0.5021902988898361):0.6261894415912908,(47:3.6036683305827677,(86:2.840436455469118,(104:2.757833250796139,(6:1.5107182148373388,100:1.5107182148373388):1.2471150359588004):0.08260320467297877):0.7632318751136498):0.6772332681485129):1.1878914987564206):1.2718907274572828):0.17660969184606579,(((45:3.0178736732558322,46:3.0178736732558322):2.0378093120371465,(81:4.0844604940066285,(((93:2.1436469366650823,32:2.1436469366650823):1.3242652021305488,(70:2.9318777561634732,(39:2.2518632069200635,(102:1.9583164673990896,69:1.9583164673990896):0.2935467395209739):0.6800145492434098):0.5360343826321579):0.404871960818725,24:3.872784099614356):0.21167639439227237):0.9712224912863503):1.044731011386733,((((85:2.5952082315964082,68:2.5952082315964082):1.6247256936237804,((105:1.0521524348678486,15:1.0521524348678486):0.9960055742596159,26:2.0481580091274645):2.171775916092724):0.004922826218637155,(13:2.4286769416371574,38:2.4286769416371574):1.7961798098016684):1.0083810596538942,((((28:0.8273644285242477,57:0.8273644285242477):1.9348399891859063,90:2.762204417710154):1.6062690516075993,(80:1.9320679634962765,48:1.9320679634962765):2.436405505821477):0.4029395551955668,(112:3.8483212559997115,30:3.8483212559997115):0.9230917685136086):0.46182478657939985):0.8671761855869917):0.8168795201113381):0.13402055928076884,(29:0.5749918784064963,41:0.5749918784064963):6.476322197665322):0.2758196635183765):0.30502639004294707):0.13228560802005784):0.22956982240277757):0.8892218728597001,(((36:0.25476802868942366,82:0.25476802868942366):0.3061159536645314,113:0.5608839823539551):3.1716325360423014,74:3.7325165183962565):5.150720914519422):0.14271745754146892,(((89:3.3951261098835044,83:3.3951261098835044):4.549752500903157,(((61:2.92129353145207,(27:0.8656789108724058,(88:0.17228604513619328,78:0.17228604513619328):0.6933928657362125):2.055614620579664):0.9069391131653299,(23:3.772577176183303,111:3.772577176183303):0.05565546843409663):3.348225143117958,((43:0.14773568152517835,56:0.14773568152517835):6.9876708098627764,(((((2:2.7538492555759895,40:2.7538492555759895):0.4199145270169913,31:3.1737637825929808):0.8458269768909972,((12:0.1008091410396922,103:0.1008091410396922):0.7575912218735111,66:0.8584003629132033):3.161190396570775):0.434699271196366,((8:0.9511125891639538,107:0.9511125891639538):2.4071537702738706,7:3.3582663594378244):1.0960236712425195):1.4058865558774212,((60:0.32290172306346826,76:0.32290172306346826):1.9762429488304647,37:2.299144671893933):3.561031914663832):1.2752299048301898):0.04105129634740301):0.7684208230513034):1.0326570101253658,94:8.977535620912027):0.04841926954511955):1.333122336233549):1.6955115499395497,99:12.054588776630245):0.5636478635207585):25.9748003057349;
tree new_tree16 = (((64:5.516512512586855,(55:3.539810371623123,92:3.539810371623123):1.9767021409637322):6.101652496783213,(((((111:2.9582687416613447,23:2.9582687416613447):3.396769531195439,(61:2.614827295396974,(27:0.4927742010226048,(88:0.0944592024107437,78:0.0944592024107437):0.3983149986118611):2.1220530943743694):3.74021097745981):2.4173616650721668,((((((103:0.6559445203345263,12:0.6559445203345263):0.40528477544035135,66:1.0612292957748777):4.210366655615039,((40:3.4992305712028875,31:3.4992305712028875):1.239629126329314,2:4.7388596975322015):0.5327362538577152):1.1878784729805218,((8:2.5794314951418076,107:2.5794314951418076):2.8836731223311554,7:5.463104617472963):0.9963698068974756):0.6923070291620093,(((60:0.45089383710178815,76:0.45089383710178815):3.0953479608304177,37:3.546241797932206):0.8620966900433338,(83:3.828787295334733,(43:1.1135686904658468,56:1.1135686904658468):2.7152186048688858):0.5795511926408068):2.743442965556908):1.3430980027623791,(89:6.822263212155548,(((82:0.4243941862059033,113:0.4243941862059033):0.18941095578978995,36:0.6138051419956932):2.1441486607532294,74:2.7579538027489225):4.064309409406626):1.6726162441392791):0.2775204816341237):1.1216505557738934,94:9.894050493702844):0.8824964806379381,((((((((((25:2.3620601689020693,((97:1.7542863571024616,19:1.7542863571024616):0.1899252954357178,65:1.9442116525381794):0.41784851636388987):0.9568533670844941,22:3.3189135359865634):0.6365447896455727,58:3.955458325632136):2.9587614169349394,(101:1.1433228208039268,44:1.1433228208039268):5.770896921763149):1.3794309681951162,(((45:1.9629696136916928,46:1.9629696136916928):2.6448124281647867,((81:3.017197302696447,24:3.017197302696447):0.4039324930205246,(((39:1.7741358216960699,(102:1.624923486289758,69:1.624923486289758):0.14921233540631196):1.3766208278644692,(32:1.419446150805791,70:1.419446150805791):1.731310498754748):0.0070218777524928555,93:3.157778527313032):0.26335126840393963):1.186652246139508):2.5427859377381434,((((85:1.3761493845500927,68:1.3761493845500927):3.8264389790586133,((105:2.2622179129403737,15:2.2622179129403737):0.4722326784824924,26:2.734450591422866):2.46813777218584):0.06856791768209014,(13:2.135092348212109,38:2.135092348212109):3.1360639330786872):1.5017143827192765,(((80:3.311374925361082,((28:0.8637256669892982,57:0.8637256669892982):0.8938658761253092,90:1.7575915431146074):1.5537833822464744):0.38827369206152085,48:3.6996486174226026):2.517043955329818,(30:2.0481419867992763,112:2.0481419867992763):4.168550585953144):0.5561780912576522):0.37769731558455):1.1430827311675689):0.0149012777284252,((29:0.17895440850915473,41:0.17895440850915473):6.452449659592422,((((47:2.9359412225026063,(86:2.5514164347464003,(104:1.973744303551204,(6:1.4448410076979639,100:1.4448410076979639):0.52890329585324):0.5776721311951964):0.3845247877562059):1.4588543511988687,59:4.394795573701475):0.26109493101218817,((91:1.8862558530272922,87:1.8862558530272922):1.517509694130816,14:3.403765547158108):1.252124957555555):1.6286659824506104,(95:1.985190079406621,(63:0.1379051281084103,109:0.1379051281084103):1.8472849512982108):4.2993664077576526):0.34684758093730306):1.6771479203890403):0.06059693846822434,((98:2.075867903737052,18:2.075867903737052):1.1140082266384934,(77:0.8921310647492152,50:0.8921310647492152):2.29774506562633):5.179272796583296):1.054392045375474,((((73:2.6648128359404186,(84:2.4385272498320396,11:2.4385272498320396):0.226285586108379):1.1686486984656677,((((20:2.4197219384112176,54:2.4197219384112176):0.03455492859489118,((3:2.11975977585503,72:2.11975977585503):0.031286492436030766,((108:0.910284912854968,17:0.910284912854968):0.6778135195345033,4:1.5880984323894713):0.5629478359015896):0.30323059871504787):0.08377682700778788,(106:1.4765086580185016,(((1:0.6948975430695606,16:0.6948975430695606):0.014395032502847016,34:0.7092925755724077):0.5727263939753319,(10:1.1391233273139896,35:1.1391233273139896):0.14289564223374995):0.1944896884707621):1.061545035995395):1.282236917194921,62:3.8202906112088177):0.013170923197268536):0.9058074385790729,(71:3.3460167332096415,(96:0.0027090188749552646,51:0.0027090188749552646):3.3433077143346863):1.3932522397755176):2.686370591459741,(53:6.396327670272364,((52:3.0048483954833043,75:3.0048483954833043):0.4056599894830559,(((5:1.4946538767971893,42:1.4946538767971893):0.0028905903044134096,33:1.4975444671016027):1.5975682209485624,(67:0.18108265716081887,21:0.18108265716081887):2.914030030889346):0.31539569691619507):2.985819285306004):1.0293118941725359):1.9979014078894153):0.877447901036895,9:10.30098887337121):0.07962103824264766,110:10.380609911613858):0.3959370627269241):0.8416180350292866):1.4860368068600724,(99:3.552346814457359,(49:1.9139713833219112,79:1.9139713833219112):1.6383754311354477):9.551855001772783):26.3825325528083;
tree new_tree17 = (((64:9.334891946660685,(55:4.025414214207391,92:4.025414214207391):5.309477732453294):1.7327313493475156,(((89:8.176357564421492,((((((8:2.9156204809368025,107:2.9156204809368025):3.359747253725484,7:6.275367734662287):0.7685459355045552,((12:0.6677500115329021,66:0.6677500115329021):0.9374571400773474,103:1.6052071516102495):5.438706518556592):0.2070827804443578,(31:4.073806754600667,(40:3.5049481986965727,2:3.5049481986965727):0.568858555904094):3.177189696010533):0.4446913613108707,((60:0.7637868510763124,76:0.7637868510763124):3.1991304672558645,37:3.962917318332177):3.7327704935898933):0.2633565745950728,((43:0.6807146827691647,56:0.6807146827691647):6.144400487420298,(((61:2.368628383115708,(27:0.8091209002631182,(88:0.6521497882050714,78:0.6521497882050714):0.1569711120580468):1.5595074828525894):0.11068682736969837,(111:2.351185801261876,23:2.351185801261876):0.1281294092235301):2.4305884920509224,83:4.909903702536329):1.9152114676531342):1.1339292163276804):0.2173131779043489):2.196229284957603,((36:0.7848159192063167,(113:0.619632089220381,82:0.619632089220381):0.16518382998593562):6.154440001043319,74:6.939255920249636):3.4333309291294594):0.1052683190266368,(94:10.200661265518168,(110:9.1055662642657,((53:8.337413207954109,9:8.337413207954109):0.6401305347501456,(((((5:0.5167487348919007,(21:0.40926920918280496,67:0.40926920918280496):0.10747952570909569):1.5012815493746328,(42:1.754137770845423,33:1.754137770845423):0.2638925134211103):3.1772399887925937,(52:1.4551919865204925,75:1.4551919865204925):3.7400782865386346):2.247610462442765,((96:0.16330742001171117,51:0.16330742001171117):5.03964432454526,((62:1.7451651135655788,84:1.7451651135655788):3.423448144769201,((73:3.263944993046823,(71:1.5478871750036596,11:1.5478871750036596):1.7160578180431634):1.272547430450392,(((3:0.3066106876217329,106:0.3066106876217329):1.5261365052993188,((16:1.2701654154023934,(34:0.09713457461553818,1:0.09713457461553818):1.1730308407868553):0.24098356070243931,10:1.5111489761048327):0.32159821681621903):1.2859984072842796,((35:0.5611117182838119,72:0.5611117182838119):0.7333580421074608,((108:1.028622524520039,(17:0.26716280395944714,4:0.26716280395944714):0.761459720560592):0.19511036655220027,(54:0.782077280447933,20:0.782077280447933):0.44165561062430636):0.07073686931903334):1.8242758398140586):1.4177468232918837):0.6321208348375649):0.03433848622219138):2.2399289909449207):1.5008414989372865,((((((45:1.5129035535858526,46:1.5129035535858526):1.9151746491795907,24:3.4280782027654433):1.6790790245597536,((39:1.8799055316875877,(102:1.3166613465194645,69:1.3166613465194645):0.5632441851681231):1.4417931250263676,(70:2.100117359965793,(32:1.5350267650050908,93:1.5350267650050908):0.5650905949607024):1.221581296748162):1.7854585706112416):0.23117327701777768,81:5.3383305043429745):2.3322682080463286,((((85:2.122858851564086,68:2.122858851564086):2.713540854638479,(26:3.41106173806703,(15:3.0082503110396592,105:3.0082503110396592):0.4028114270273706):1.4253379681355351):0.6003408264494592,(13:3.8544632233130716,38:3.8544632233130716):1.5822773093389526):1.4340442987722843,(((48:1.904539773074038,80:1.904539773074038):1.5448442276256171,((28:0.8057292695327192,57:0.8057292695327192):1.742023745715139,90:2.5477530152478582):0.901630985451797):2.1343097236130304,(30:0.9308350841688292,112:0.9308350841688292):4.652858640143856):1.287091107111623):0.7998138809649946):0.8980284999017982,(((58:4.7769489054181,(25:4.338907958710282,((19:1.8466696753939593,97:1.8466696753939593):1.6402408950422513,65:3.4869105704362107):0.851997388274071):0.4380409467078179):1.133360504746122,(((98:0.14381919469679794,101:0.14381919469679794):2.3115932350211046,44:2.4554124297179025):0.2489742246404658,18:2.7043866543583683):3.205922755805853):1.3192885024135226,((((47:3.0952397728941783,(((6:1.160078609679026,100:1.160078609679026):0.180105741197351,104:1.340184350876377):0.7137666328942869,86:2.053950983770664):1.0412887891235143):1.19953773599239,(((91:0.5374021320271666,87:0.5374021320271666):1.0772985421898529,14:1.6147006742170196):2.3625982005963335,59:3.977298874813353):0.3174786340732152):1.859617731002694,((95:1.9843604849936893,(29:0.022399818873256056,41:0.022399818873256056):1.9619606661204332):1.7607068013174239,(63:2.9942910604644912,109:2.9942910604644912):0.750776225846622):2.409327953578149):0.2627839600836541,(22:5.6393724985394815,(77:0.13434453584799158,50:0.13434453584799158):5.50502796269149):0.7778067014334349):0.8124187126048277):1.3390292997133573):0.3750950221480771):0.033821508265075906):0.1280225215614461):1.0950950012524672):0.2771939028875643):0.5897681276024684):1.5350478614194625,(99:4.5877279102095745,(49:2.2886819995571006,79:2.2886819995571006):2.299045910652474):8.014943247218088):25.7661791612968;
tree new_tree18 = (((55:6.875459228537946,(64:4.505174674694187,92:4.505174674694187):2.370284553843759):3.9136135848555194,((((((58:6.663470501286945,((22:2.8449302247326864,(77:0.1894713626710739,50:0.1894713626710739):2.6554588620616126):1.8372428456787189,(((101:0.366981715604476,44:0.366981715604476):2.4190383313777595,98:2.7860200469822356):1.535543196296179,18:4.321563243278415):0.3606098271329907):1.9812974308755393):0.1254309710637962,(25:3.7895565493098267,(65:1.7731691651232642,(97:1.390915230141759,19:1.390915230141759):0.38225393498150506):2.0163873841865625):2.999344923040914):0.4529329910126103,((9:2.005471476809825,110:2.005471476809825):5.177826698160748,((24:6.588080658203163,((45:0.46159951423212237,46:0.46159951423212237):5.842586470455081,(((70:3.86856466669035,32:3.86856466669035):1.2082034639653694,(93:4.408534543158893,((69:1.3453433619802826,102:1.3453433619802826):1.584514063694005,39:2.9298574256742875):1.4786771174846058):0.6682335874968262):0.5947340969135126,81:5.671502227569232):0.6326837571179711):0.28389467351595954):0.06183578203378204,((((105:2.5073900843521946,(26:1.6482174303714496,15:1.6482174303714496):0.8591726539807449):0.7283411534612263,(85:0.9434512074394406,68:0.9434512074394406):2.2922800303739805):1.602310317961991,(13:4.262910956473965,38:4.262910956473965):0.5751305993014473):1.489888345055986,(((48:3.162230938268154,((28:1.41905071859996,57:1.41905071859996):1.4904373036083882,90:2.909488022208348):0.2527429160598058):0.15646191649014263,80:3.3186928547582966):1.0352774258918993,(112:1.255121469814564,30:1.255121469814564):3.098848810835632):1.9739596201812022):0.3219865394055468):0.5333817347336289):0.05853628839277736):0.11756430370211302,((((91:2.28721766708928,87:2.28721766708928):2.0605083894258707,14:4.3477260565151505):1.2102410901002925,(59:5.544098262104293,(47:2.405616698139959,(((6:0.625309897591332,100:0.625309897591332):0.973760876849582,104:1.599070774440914):0.31998803115009467,86:1.9190588055910087):0.4865578925489502):3.138481563964334):0.013868884511150092):1.1807498080888115,(((63:0.6255808600196809,109:0.6255808600196809):0.9133782738078812,95:1.538959133827562):2.6906318574675256,(29:0.1393661723511387,41:0.1393661723511387):4.090224818943949):2.5091259634091667):0.6206818123612097):0.8016474803076932,((53:6.586980570623007,(((33:0.46438457114957665,42:0.46438457114957665):0.7713847020815532,((52:0.1855494932292144,75:0.1855494932292144):0.9168658609480914,5:1.1024153541773059):0.133353919053824):0.3208444076539958,(21:0.1852233475484348,67:0.1852233475484348):1.3713903333366908):5.0303668897378815):0.2879004271052725,(((((96:0.05334351740791368,51:0.05334351740791368):1.1996159093508352,73:1.252959426758749):0.48233018335171307,71:1.735289610110462):0.11307827534018178,62:1.8483678854506438):3.85073962039134,((84:2.0292559196554825,11:2.0292559196554825):3.3757989447093397,(((106:0.2377764942353295,3:0.2377764942353295):2.3411490783674944,((16:0.6328593495208195,(34:0.2396147003086988,1:0.2396147003086988):0.39324464921212066):0.05692227605654032,10:0.6897816255773598):1.889143947025464):1.152077189840493,((((54:0.8300184723375306,20:0.8300184723375306):0.2685946737774756,(35:0.37948055826142596,108:0.37948055826142596):0.7191325878535801):0.116009054905023,72:1.2146222010200292):0.5142799240820508,(17:1.3184735958536933,4:1.3184735958536933):0.4104285292483867):2.0021006373412367):1.6740521019215056):0.2940526414771618):1.1757734918862957):1.2861652496448777):2.2710785015830517,((((36:2.397451085414704,(82:0.7623026815456649,113:0.7623026815456649):1.6351484038690391):1.2311510043816565,74:3.6286020897963605):5.140423111217687,(((((61:3.6310240708175203,(27:0.44528819733735997,(88:0.32556845319850086,78:0.32556845319850086):0.11971974413885911):3.1857358734801604):0.42771640091724583,(23:3.319656428120626,111:3.319656428120626):0.7390840436141404):2.8812351510533976,((43:2.268782959093121,56:2.268782959093121):3.034765223180522,(((103:0.32322396406497406,66:0.32322396406497406):0.4239818029210331,12:0.7472057669860072):3.883062471585479,((8:0.997700021529027,107:0.997700021529027):3.465119982525217,7:4.462820004054244):0.16744823451724233):0.6732799437021573):1.6364274405145203):0.023192567863290492,((37:4.857232628573703,(60:0.5809433206759452,76:0.5809433206759452):4.276289307897758):0.3819669495775262,83:5.239199578151229):1.723968612500225):0.3693125368229113,(((2:1.512800963582072,40:1.512800963582072):0.5538356862156062,31:2.0666366497976782):3.3830436001178783,89:5.4496802499155566):1.882800477558809):1.4365444735396817):0.2471776819053133,94:9.01620288291936):1.4159218660368484):0.35694806443725646):0.6119919732998209,(99:3.66020920331168,(49:1.5332165478848054,79:1.5332165478848054):2.1269926554268745):7.740855583381606):26.6320429956405;
tree new_tree19 = ((55:13.40155822944406,((92:11.898310052616257,64:11.898310052616257):0.7519136290492021,((94:10.38026520506621,(((53:3.8603731642657393,(33:3.2453628804473444,((42:3.0688491839837244,5:3.0688491839837244):0.11400569980615316,((67:0.5001917999512809,21:0.5001917999512809):1.1923340201082788,(52:1.4538405821827547,75:1.4538405821827547):0.23868523787680496):1.490329063730318):0.06250799665746687):0.6150102838183948):3.0099670441906166,(((96:0.4662758349488311,51:0.4662758349488311):2.983535220817113,73:3.449811055765944):1.6821050771968928,((((35:1.9209123911598767,(4:1.6265379535196318,(17:0.7811395858537135,108:0.7811395858537135):0.8453983676659184):0.29437443764024485):0.17526073603715786,(((20:0.8021585478486389,3:0.8021585478486389):0.5059139129504259,54:1.3080724607990648):0.49680586242273606,72:1.8048783232218009):0.29129480397523366):0.7359968142803366,(10:1.506008124259376,((16:0.3300154553900087,(34:0.2254215138304471,1:0.2254215138304471):0.10459394155956162):0.9065252829664425,106:1.2365407383564513):0.2694673859029246):1.3261618172179952):2.193304413122317,((71:2.2587230857829956,11:2.2587230857829956):0.8075210401559096,(84:2.6768518675363713,62:2.6768518675363713):0.389392258402534):1.959230228660783):0.10644177836314839):1.7384240754935192):2.297708567836403,((((25:3.9550872086809443,(19:3.108224070305752,(65:2.365364897198154,97:2.365364897198154):0.7428591731075982):0.8468631383751921):0.9160864046055863,(((22:2.303004831574757,(77:0.346006220702426,50:0.346006220702426):1.9569986108723312):0.9090749881630762,(18:2.8776663422582476,(44:1.2418066652809518,(101:0.01803702875907116,98:0.01803702875907116):1.2237696365218806):1.6358596769772957):0.3344134774795857):0.08982833393642187,58:3.301908153674255):1.5692654596122755):2.5202455884037107,((((63:0.413736647679778,109:0.413736647679778):2.1915586779499,95:2.605295325629678):1.8114377140278624,(29:1.4754449710667732,41:1.4754449710667732):2.941288068590767):2.3293366138871168,((((91:0.9702763816462088,87:0.9702763816462088):1.526063139117005,14:2.4963395207632137):1.5572989698993371,59:4.053638490662551):0.9965893254993068,(47:4.388884388689329,(((6:1.331784621293012,100:1.331784621293012):1.7468386793731274,104:3.0786233006661394):0.3651894900954913,86:3.4438127907616307):0.945071597927698):0.6613434274725289):1.6958418373827993):0.6453495481455844):1.1454901607701347,((9:8.118157138980001,110:8.118157138980001):0.13426058407328156,(((45:0.6099509853170471,46:0.6099509853170471):6.794677288932673,((81:6.8668173665135175,24:6.8668173665135175):0.045773230911924756,(((69:3.3813595402127365,102:3.3813595402127365):1.7363516183320922,39:5.117711158544829):0.9406056669919511,((70:4.692873328969256,32:4.692873328969256):0.5928434181095898,93:5.285716747078846):0.7726000784579341):0.8542737718886624):0.49203767682427824):0.516198337840807,(((13:3.1262650865012676,38:3.1262650865012676):1.3814487069317245,((15:1.877422101207578,(105:1.5514103408359163,26:1.5514103408359163):0.3260117603716617):1.7469309481484716,(85:1.4248215825453983,68:1.4248215825453983):2.1995314668106514):0.8833607440769424):2.205287412273777,((48:4.419480616968645,(80:4.287280946293854,((28:0.8210350813374399,57:0.8210350813374399):2.9572420773442376,90:3.7782771586816772):0.5090037876121767):0.13219967067479121):1.8814519874643922,(30:1.4807131434876997,112:1.4807131434876997):4.820219460945338):0.4120686012737318):1.2078254063837583):0.33159111096275495):0.28449163940709354):0.6311394138323827):1.212216428773452):0.31306784088787865,(((113:1.3385820683413752,(82:0.6677642424283017,36:0.6677642424283017):0.6708178259130735):4.4413417272737785,74:5.7799237956151535):3.9453062516330446,(((((37:4.994551266070975,83:4.994551266070975):1.5288671508823262,((61:1.9469572087982705,(27:1.6896320952975894,(88:0.7918655241560876,78:0.7918655241560876):0.8977665711415018):0.2573251135006811):0.6943557594792122,(111:1.7467039997437628,23:1.7467039997437628):0.89460896853372):3.882105448675819):0.5966633951558764,(43:0.46757937673296657,56:0.46757937673296657):6.652502435376212):1.252868026692803,(((8:1.9613446987438161,107:1.9613446987438161):1.015136433901219,7:2.976481132645035):0.9078996502009118,((103:0.6818072688282578,(66:0.6202203291623555,12:0.6202203291623555):0.06158693966590234):3.1312764685910524,(31:2.264962619560259,(40:1.114856995081903,2:1.114856995081903):1.1501056244783558):1.5481211178590515):0.07129704542663662):4.4885690559560345):0.5441007128670421,(89:7.479622112351817,(60:0.516303695284309,76:0.516303695284309):6.963318417067508):1.4374284393172063):0.808179495579175):0.9681029987058913):1.9568906357113693):0.7513345477786011):0.4116260509723979,(99:7.845929576268701,(49:1.021873569940018,79:1.021873569940018):6.824056006328683):5.967254704147757):23.3754958894934;
tree new_tree20 = ((((((((89:6.13502694972366,(((60:0.5746999136552551,76:0.5746999136552551):5.236164630384806,83:5.8108645440400615):0.11759104979913193,37:5.928455593839193):0.20657135588446618):0.3466608227774506,(43:1.065662949920026,56:1.065662949920026):5.416024822581084):0.14711480371857188,(111:2.8781630104606886,(23:2.5362396204845186,(61:0.628865812073975,(27:0.07111144328297204,(88:0.011796198589904924,78:0.011796198589904924):0.05931524469306712):0.5577543687910029):1.9073738084105436):0.34192338997617):3.7506395657589935):1.4715160507817586,(((2:1.9649409726427505,40:1.9649409726427505):1.473165207941738,31:3.4381061805844886):3.2491754812238676,(((12:0.6727528425879009,103:0.6727528425879009):0.5043145497290352,66:1.1770673923169361):5.451578912301002,((8:1.1322660917708802,107:1.1322660917708802):2.779905359353447,7:3.912171451124327):2.7164748534936116):0.05863535719041746):1.4130369651930845):2.936031277962531,((36:2.9660095707441045,(113:0.9477113550235601,82:0.9477113550235601):2.0182982157205442):3.751172930578511,74:6.717182501322616):4.319167403641356):1.8254594711803342,(((((((98:0.8125887387611241,(101:0.045077282173246656,44:0.045077282173246656):0.7675114565878774):4.596091909015556,(18:4.632547455019115,(58:3.761692720760484,(22:3.1548558646903007,(77:0.3970753077823372,50:0.3970753077823372):2.7577805569079636):0.6068368560701836):0.8708547342586304):0.7761331927575652):2.2781881919072084,(25:4.67746725134364,(97:2.7515937155232675,(19:2.396680983188883,65:2.396680983188883):0.35491273233438436):1.9258735358203727):3.009401588340248):2.819416452896397,(((29:0.4049375782596137,41:0.4049375782596137):3.0874610476141635,95:3.4923986258737774):6.390362497090173,((63:2.353726376428351,109:2.353726376428351):7.086077978180965,((((91:0.7110483765872708,87:0.7110483765872708):2.454219163552229,14:3.1652675401394994):2.0759295570548764,59:5.241197097194376):0.0594547290332077,(47:3.511532491043536,(((6:0.7147426605982291,100:0.7147426605982291):1.4689036514445433,104:2.1836463120427725):0.788995210968328,86:2.9726415230111005):0.5388909680324354):1.7891193351840475):4.139152528381733):0.4429567683546338):0.623524169616335):0.24912941588100956,(((((((69:3.596353123468021,102:3.596353123468021):0.5566313780156533,39:4.152984501483674):3.2775772871464275,(93:7.264174348438694,(32:5.344115093331569,70:5.344115093331569):1.920059255107125):0.16638744019140805):0.5438632482424754,(24:7.716632055977795,(45:2.605469238518198,46:2.605469238518198):5.111162817459597):0.25779298089478253):0.11769220376791356,81:8.09211724064049):1.5645130737437878,((((26:4.5302140646604885,(105:3.127598532514533,15:3.127598532514533):1.4026155321459557):1.4860477231122342,(85:4.595257334456646,68:4.595257334456646):1.421004453316077):1.1139049875898985,(13:6.77560725709614,38:6.77560725709614):0.35455951826648135):2.1295979042265465,((((28:0.5719142914772183,57:0.5719142914772183):0.7435369743450736,90:1.3154512658222919):2.5353789730930467,(48:3.42097106264814,80:3.42097106264814):0.4298591762671986):4.873812214080543,(30:2.871212913015442,112:2.871212913015442):5.85342953998044):0.5351222265932858):0.3968656347951107):0.8163277696378604,110:10.472958084022139):0.2824566244391562):0.7835854628006302,(9:11.078245798196942,((((((17:2.8490798856265216,4:2.8490798856265216):0.3396269112912065,72:3.188706796917728):0.5409741527828484,((10:2.85202428481972,(((34:0.011828870876243472,1:0.011828870876243472):1.3559527886471454,16:1.367781659523389):0.20056500244017772,(3:0.5285516562325103,106:0.5285516562325103):1.0397950057310563):1.2836776228561533):0.7705507410824639,(54:2.6930156882158363,(35:2.067876790221633,(20:1.0572521083828494,108:1.0572521083828494):1.0106246818387836):0.6251388979942032):0.9295593376863476):0.10710592379839268):0.9391182027102478,(71:2.9736008511440364,((62:1.704487066136276,(11:1.5775370753110285,84:1.5775370753110285):0.1269499908252476):0.5414244113667592,((96:0.30874660131906945,51:0.30874660131906945):1.4042467128591618,73:1.7129933141782312):0.5329181633248041):0.7276893736410011):1.695198301266788):4.352118079156331,(((67:0.03335610274188398,21:0.03335610274188398):2.635052625882106,((42:0.2784479402962406,5:0.2784479402962406):1.1024851455178535,33:1.380933085814094):1.287475642809896):4.976920302850251,(52:0.9075436627758426,75:0.9075436627758426):6.737785368698399):1.3755882000929143):0.5516511011265521,53:9.572568332693708):1.5056774655032346):0.460754373064983):1.1030693918013004,94:12.642069563063226):0.21973981308108037):0.943221798443755,(55:13.33949051739329,(92:10.67516190018022,64:10.67516190018022):2.664328617213071):0.46554065719477045):1.3176252351320414,(99:10.302913100812088,(49:3.030787858057092,79:3.030787858057092):7.272125242754996):4.819743308908015):27.269837675994;
tree new_tree21 = ((((94:12.300524789328868,(((((113:0.9474775257730497,82:0.9474775257730497):0.4778530144551485,36:1.4253305402281982):6.227614238754708,74:7.652944778982906):2.8833878668904163,(((((((88:0.3527188069378178,78:0.3527188069378178):0.8146269655001603,27:1.167345772437978):1.042791791191331,61:2.210137563629309):2.2916289107774714,(111:4.231302130162585,23:4.231302130162585):0.2704643442441954):3.85276026373303,((43:0.5239116943264235,56:0.5239116943264235):7.1925026698714145,(((8:1.7545306808021601,107:1.7545306808021601):2.8854707095456558,7:4.640001390347816):2.8441608816709234,((((66:0.026844445998139493,12:0.026844445998139493):0.2478440817789431,103:0.2746885277770826):5.4800126517067635,(31:3.3574192920634114,(40:2.380528740492203,2:2.380528740492203):0.9768905515712083):2.397281887420435):0.02243282862493512,83:5.777134008108781):1.707028263909958):0.23225209217909804):0.638112373941973):0.5895090273743122,89:8.944035765514123):0.7447129491254856,(37:6.967628920383622,(60:0.37949953369579986,76:0.37949953369579986):6.5881293866878226):2.721119794255986):0.8475839312337143):1.2805161692214604,(110:8.999538324310267,((((((18:1.4722989607830588,(44:0.4391049375219762,101:0.4391049375219762):1.0331940232610826):0.3933606359758688,98:1.8656595967589276):4.523508480739283,((22:4.064891444407684,(77:0.7545936830518885,50:0.7545936830518885):3.3102977613557956):2.108756872385918,58:6.173648316793602):0.2155197607046082):1.8666902649862145,((((45:2.5390394999278576,46:2.5390394999278576):3.991561154234644,(24:6.128181151897537,(((70:5.317117527289491,((69:2.7553521570801154,102:2.7553521570801154):1.4261618346290126,39:4.181513991709128):1.1356035355803629):0.10627585058808364,(93:4.695066634023732,32:4.695066634023732):0.7283267438538426):0.6610042875980389,81:6.084397665475613):0.043783486421923534):0.4024195022649648):1.1147920605235448,((((85:1.7492324928468619,68:1.7492324928468619):2.2394495255182854,(26:2.9270840327339096,(105:2.163274873340956,15:2.163274873340956):0.7638091593929537):1.0615979856312374):0.5917251785169353,(13:3.336069074601675,38:3.336069074601675):1.2443381222804075):2.7854897611741327,((((28:0.6642515942498404,57:0.6642515942498404):4.049454170567308,90:4.713705764817148):0.6429232293315907,(80:4.614329315950954,48:4.614329315950954):0.7422996781977851):0.849046646507932,(112:5.743018472035357,30:5.743018472035357):0.46265716862131434):1.160221317399544):0.2794957566298315):0.4461176113867271,((((95:5.992125817894742,(63:0.04511466264972626,109:0.04511466264972626):5.947011155245016):0.7648052185569121,((47:4.32776833889613,(((6:0.9222191250842406,100:0.9222191250842406):2.396628619371298,104:3.318847744455539):0.2772315245404351,86:3.596079268995974):0.7316890699001557):1.0555919552934174,(59:5.202772811859305,((91:0.5154301081374784,87:0.5154301081374784):3.010655964957649,14:3.5260860730951276):1.676686738764177):0.18058748233024247):1.3735707422621068):0.08813273949218736,(29:0.21910510283052795,41:0.21910510283052795):6.625958673113313):1.0818602005730975,(25:5.605053297559579,((19:1.9733347791463078,97:1.9733347791463078):0.3973737216665465,65:2.3707085008128543):3.2343447967467243):2.32187067895736):0.16458634955583484):0.1643480164116511):0.32972307632490505,((((52:1.9956881504732114,75:1.9956881504732114):2.538342281293726,(((42:0.9865626209877466,5:0.9865626209877466):1.3248175840847716,(67:0.7182236960662588,21:0.7182236960662588):1.5931565090062594):0.9418045496323892,33:3.2531847547049075):1.2808456770620298):1.9411207997168987,53:6.475151231483836):1.390263023238182,(((((20:0.9225687581357411,54:0.9225687581357411):0.7356706193329521,(((((34:0.1575244849819504,1:0.1575244849819504):0.5978730906526413,16:0.7553975756345916):0.08559124585674738,10:0.840988821491339):0.10303341366742358,((106:0.7379097375845358,108:0.7379097375845358):0.1879337277787425,(35:0.24188749829878672,3:0.24188749829878672):0.6839559670644916):0.018178769795484273):0.40268732613935576,72:1.3467095612981184):0.31152981617057485):2.472986892324608,(4:3.0896290907122497,17:3.0896290907122497):1.0415971790810516):0.7111715324825854,(62:3.234433481631492,84:3.234433481631492):1.6079643206443945):0.17881675470449032,((11:2.0767363330003485,71:2.0767363330003485):1.333317799709477,((96:0.8101876157587022,51:0.8101876157587022):2.267223841919693,73:3.0774114576783953):0.3326426750314302):1.6111604242705515):2.844199697741641):0.7201671640873117):0.22736814944165928,9:8.812949568250989):0.18658875605927783):2.817310490784516):0.48367597423408526):0.9150282104624594,55:13.215552999791328):0.19663830888569223,(64:7.223937722889068,92:7.223937722889068):6.188253585787952):1.1359298983281043,(99:3.796070291551079,(49:0.5432743310397402,79:0.5432743310397402):3.252795960511339):10.752050915454046):25.7168484111915;
tree new_tree22 = ((((92:7.685951349012511,55:7.685951349012511):0.8080379423635282,64:8.493989291376039):1.0328033226967737,((((((66:2.682664788377972,(103:2.50992663868907,12:2.50992663868907):0.172738149688902):3.981141216468098,((2:2.393913427342053,31:2.393913427342053):0.38368365520972336,40:2.777597082551776):3.886208922294294):0.019923374173595576,((8:2.294467508852472,107:2.294467508852472):1.7621470109887536,7:4.056614519841226):2.62711485917844):0.5881929968666064,(((43:1.376968544985625,56:1.376968544985625):4.436725377690094,37:5.81369392267572):0.37419595141802464,(((((88:0.15255511120291831,78:0.15255511120291831):0.8943078506270793,27:1.0468629618299976):0.11868000075816854,61:1.1655429625881661):1.750766927354927,(23:2.022352288741747,111:2.022352288741747):0.8939576012013459):1.6910337846519092,(60:0.9558926953959463,76:0.9558926953959463):3.6514509791990557):1.580546199498742):1.084032501792528):1.3645539942311649,((83:3.5753646628184237,89:3.5753646628184237):3.1737036702646773,((36:1.2966191278089956,(82:0.15999423402886828,113:0.15999423402886828):1.1366248937801273):2.3294743767113433,74:3.626093504520339):3.122974828562762):1.8874080370343362):0.1849718079892817,(94:7.971914261903222,(((52:0.3843692685760177,75:0.3843692685760177):3.882949222295184,((42:1.4739058417410718,(67:0.07691316278539538,21:0.07691316278539538):1.3969926789556764):1.024078366120941,(33:0.6687046122005766,5:0.6687046122005766):1.829279595661436):1.7693342830091892):3.0319371207337946,(((((((54:0.979394185458135,20:0.979394185458135):0.16092716760176096,35:1.140321353059896):0.6671611937291604,((((((10:0.38478194262784726,16:0.38478194262784726):0.14924555753072455,(34:0.05763349120081301,1:0.05763349120081301):0.4763940089577588):0.4824563455251657,106:1.0164838456837375):0.094535784199266,72:1.1110196298830035):0.21365401303813103,(4:1.1923855926627982,(17:0.8953069746585022,3:0.8953069746585022):0.297078618004296):0.13228805025833634):0.4050157766286475,108:1.729689419549782):0.07779312723927423):2.177615152203037,11:3.9850976989920937):0.34081114162240267,(((96:0.2706002423502841,51:0.2706002423502841):1.2368111611886516,71:1.5074114035389359):2.147949631407648,((62:1.1614817737060592,84:1.1614817737060592):0.6847938689860924,73:1.8462756426921516):1.8090853922544323):0.6705478056679124):2.8391408793362096,53:7.165049719950706):0.11573016987745266,(((((18:2.1670650075054603,(44:0.12803292103103828,(98:0.0094088762415523,101:0.0094088762415523):0.11862404478948597):2.039032086474422):2.978547760963445,(58:4.8609763768202825,(22:4.5949833367707615,(77:1.0293519336093424,50:1.0293519336093424):3.565631403161419):0.26599304004952096):0.28463639164862276):0.4811485068866448,(25:2.8813727440685435,(97:1.0903152486834176,(65:0.8108454188188619,19:0.8108454188188619):0.2794698298645557):1.791057495385126):2.7453885312870066):0.5106526016632502,((((63:0.7197118136673208,109:0.7197118136673208):2.313754713320856,95:3.033466526988177):2.476701169624128,((47:2.959656408946574,(((6:0.5686665504996501,100:0.5686665504996501):0.5287577907997564,104:1.0974243412994065):0.5222648748168572,86:1.6196892161162637):1.33996719283031):1.0058403198554378,(((91:1.7157773116797521,87:1.7157773116797521):0.9782499098911484,14:2.6940272215709005):1.0426358807634664,59:3.736663102334367):0.2288336264676447):1.5446709678102932):0.48454113582166247,(((((45:1.425939916255732,46:1.425939916255732):2.1581762781018803,(81:3.4553611652228278,24:3.4553611652228278):0.12875502913478432):0.049125827184174575,((93:1.8137787737769824,32:1.8137787737769824):1.3323244665939897,(70:3.0856829687361853,(39:2.7535317982187846,(102:2.4322655773924957,69:2.4322655773924957):0.32126622082628886):0.33215117051740073):0.060420271634786804):0.48713878117081455):1.0661867303026882,((((85:1.951625883455761,68:1.951625883455761):0.6607490976852199,((15:1.3671278476267639,105:1.3671278476267639):0.14459138068185928,26:1.5117192283086232):1.1006557528323577):0.13769348747165155,(13:1.0789568956274909,38:1.0789568956274909):1.6711115729851416):1.7048693834331279,(((48:2.5414951025535037,80:2.5414951025535037):0.10873060384602473,((28:0.7055917567899855,57:0.7055917567899855):0.7696963105817999,90:1.4752880673717854):1.174937639027743):0.7923305757129722,(112:1.307946825224987,30:1.307946825224987):2.134609456887514):1.0123815699332597):0.24449089979871452):1.2350851497102378,(9:2.9740946652907656,110:2.9740946652907656):2.960419236263947):0.06019493087925465):0.14270504458483302):0.9398926680374631,(29:1.6135380130418422,41:1.6135380130418422):5.463768532014421):0.20347334477189527):0.018475721776837872):0.6726586502982252):0.8495339162034972):0.7053444359660936):1.3160321080043467,(99:6.0418853466491464,(49:1.8992751563937027,79:1.8992751563937027):4.142610190255444):4.800939375428013):26.3964374619891;
tree new_tree23 = ((49:4.000368817005885,79:4.000368817005885):7.957897864098825,((((64:6.375371133673354,55:6.375371133673354):4.052775578543993,((((((43:1.7625006914265622,56:1.7625006914265622):2.48625764600136,((61:2.3030186046445302,(27:0.4315864938337728,(88:0.11296554379660116,78:0.11296554379660116):0.3186209500371716):1.8714321108107574):0.7756098102998323,(111:2.8503769821032336,23:2.8503769821032336):0.22825143284112892):1.17012992248356):1.0565168441492068,(37:1.8555740286433924,(60:0.7365403581194025,76:0.7365403581194025):1.1190336705239898):3.449701152933737):2.0137006839235108,(((103:0.1998178147636196,66:0.1998178147636196):0.554672852884381,12:0.7544906676480005):4.982803048672344,(((31:2.3000393099684344,40:2.3000393099684344):0.09904032110427119,2:2.3990796310727056):3.0111290864419136,((8:2.0731009289705677,107:2.0731009289705677):1.5945103142007202,7:3.667611243171288):1.7425974743433312):0.3270849988057254):1.5816821491802955):1.1161713695436717,((((113:0.37729952090275926,82:0.37729952090275926):0.6352689725659006,36:1.0125684934686598):1.9926191547357146,74:3.0051876482043745):3.6623498742851175,(83:4.428454664076394,89:4.428454664076394):2.2390828584130977):1.7676097125548198):0.6690569837799405,(94:8.70347198664685,((((73:4.177595216716987,((96:1.1001985684831679,51:1.1001985684831679):1.7265290325452942,71:2.826727601028462):1.3508676156885246):0.38795221177544104,(62:4.1774255037219366,84:4.1774255037219366):0.38812192477049123):0.5842088046036196,(11:4.778888102453779,((((((34:0.09320526210334186,1:0.09320526210334186):0.28016359570669264,16:0.3733688578100345):0.7792232839202939,106:1.1525921417303284):0.3437569304112815,10:1.49634907214161):0.15118230918576026,(72:1.1675302442854367,(4:0.9252105442890259,17:0.9252105442890259):0.2423196999964108):0.4800011370419335):0.041789381944361104,(((20:0.6818947173033558,35:0.6818947173033558):0.22259974813950156,(3:0.6485374648962289,54:0.6485374648962289):0.2559570005466285):0.2121511620131057,108:1.116645627455963):0.5726751358157682):3.0895673391820475):0.3708681306422683):2.416833570723993,(((42:2.512170126249198,(((67:0.664946895477857,21:0.664946895477857):1.3227052308221317,(33:1.694644707331635,5:1.694644707331635):0.2930074189683536):0.3543399130216265,(52:0.5429939162007072,75:0.5429939162007072):1.7989981231209078):0.17017808692758285):0.20233681654917968,53:2.7145069427983777):4.791841756891261,((((((63:1.889027521529776,109:1.889027521529776):2.444357170403207,95:4.3333846919329835):1.2612719839255861,((47:2.2204111433336444,(((6:0.2980783897832176,100:0.2980783897832176):1.0253896269521632,104:1.3234680167353807):0.49262063512822785,86:1.8160886518636086):0.40432249147003585):2.3877306791308137,((14:3.0567093142466835,(91:1.4443364474978126,87:1.4443364474978126):1.6123728667488708):1.176969139662436,59:4.2336784539091195):0.3744633685553387):0.9865148533941115):0.044272713223774574,(29:0.6922178084154361,41:0.6922178084154361):4.946711580666908):1.011778844005832,((9:6.063067787000729,110:6.063067787000729):0.0846791146899788,(((81:4.855005809207768,(((39:3.2380262556563806,(102:2.2742164551575947,69:2.2742164551575947):0.9638098004987858):0.7575087120002593,((70:1.802755903098282,32:1.802755903098282):1.2013490448760547,93:3.0041049479743367):0.9914300196823032):0.7605092357733274,24:4.756044203429967):0.09896160577780044):0.14511133937346354,(45:2.2548097189871554,46:2.2548097189871554):2.745307429594076):0.9675073934404947,(((((15:2.415391421295819,105:2.415391421295819):0.11445340585402519,26:2.5298448271498444):1.172634025313457,(13:1.8296679093271628,38:1.8296679093271628):1.8728109431361386):0.18807650177939816,(85:1.4728632363092122,68:1.4728632363092122):2.4176921179334876):1.8956027420876258,((112:0.9003354122742011,30:0.9003354122742011):2.6287229733481534,(48:2.901304222480387,(((28:1.4527697487972444,57:1.4527697487972444):0.5827391827312633,90:2.0355089315285078):0.7022759566808037,80:2.7377848882093114):0.16351933427107568):0.6277541631419674):2.257099710707971):0.18146644569140058):0.1801223596689816):0.5029613313974686):0.34869864685062435,(((((98:0.275653669535861,44:0.275653669535861):0.6042889942698421,101:0.8799426638057031):0.9704320533053925,18:1.8503747171110956):2.593678346359358,(22:4.130567080600935,((77:1.366508492463621,50:1.366508492463621):2.71865354930855,58:4.085162041772171):0.0454050388287639):0.31348598286951823):0.9194928556722957,(25:3.327902383222843,(97:2.0986997851145284,(65:1.6467909799717757,19:1.6467909799717757):0.45190880514275267):1.2292025981083148):2.0356435359199057):1.6358609607960517):0.5069418197508382):0.060241104130401624):1.1368821828268096):0.4007322321774023):1.323942493393094):0.07088058195853364,92:10.49902729417588):0.5373624809240187,99:11.036389775099899):0.9218769060048118):26.7072223982475;
tree new_tree24 = ((49:4.988972498826134,79:4.988972498826134):7.149358214704086,(99:11.226587670518107,(((94:9.082457359791665,((((((18:2.872462125079458,(44:0.30144935606841144,(98:0.07472237781777478,101:0.07472237781777478):0.22672697825063665):2.5710127690110465):1.1380240387502005,58:4.0104861638296585):1.9964229946844032,((77:0.26504007246329786,50:0.26504007246329786):5.396201774882456,22:5.661241847345753):0.3456673111683086):0.3665926974173148,(((25:3.962441404987853,(65:1.744124431812596,(19:0.701364082548009,97:0.701364082548009):1.042760349264587):2.2183169731752574):1.9622373900783092,((9:4.645227212680243,110:4.645227212680243):0.5102473372183933,(((45:0.7252609713182091,46:0.7252609713182091):3.817893807488423,(81:4.515827486718223,(24:4.409573457619554,(((39:2.7039543946746325,(102:1.9120803636450912,69:1.9120803636450912):0.7918740310295413):0.9866882544827358,(93:2.333834759707657,32:2.333834759707657):1.356807889449711):0.14416369918396033,70:3.8348063483413286):0.5747671092782252):0.1062540290986691):0.027327292088409116):0.36551117109283826,(((((105:2.2644837611578352,15:2.2644837611578352):0.14016464558082253,26:2.4046484067386578):0.8000778827207666,(85:0.9516258043770905,68:0.9516258043770905):2.2531004850823337):0.1692236569758565,(13:1.4388539144747254,38:1.4388539144747254):1.9350960319605555):0.5824121064240466,((30:0.7745202248978251,112:0.7745202248978251):2.097184977962167,(((28:0.5270810193615881,57:0.5270810193615881):0.4693079037890704,90:0.9963889231506585):1.0886285849007735,(48:1.2382463227993799,80:1.2382463227993799):0.8467711852520523):0.7866876948085602):1.0846568499993352):0.9523038970401427):0.2468085999991665):0.7692042451675256):0.14763611356199746,((95:1.7921483148888515,(29:0.6250229386238606,41:0.6250229386238606):1.167125376264991):4.161733845734215,((59:4.356941933707437,((14:2.7188022732910064,(91:0.972190479322664,87:0.972190479322664):1.7466117939683423):1.3927144049340217,(47:3.228877652695473,(((6:0.48350706323040904,100:0.48350706323040904):1.299069620788612,104:1.7825766840190211):0.38749135872808216,86:2.1700680427471033):1.0588096099483697):0.8826390255295551):0.24542525548240857):1.1634746679355459,(63:0.6384849366216027,109:0.6384849366216027):4.88193166502138):0.43346555898008443):0.11843274800509285):0.3011869473032167):0.6895178802945301,(((((42:0.7194678418775731,5:0.7194678418775731):0.8599092917844811,(52:0.7993368452792347,75:0.7993368452792347):0.7800402883828195):0.6095602553642581,((67:0.25332983510928386,21:0.25332983510928386):1.2293909007216515,33:1.4827207358309353):0.7062166531953769):0.47571253903204047,53:2.6646499280583527):4.272790590830655,(84:5.567904662134786,(((71:3.450038055306857,11:3.450038055306857):0.44325781665495967,((96:0.3357841488977424,51:0.3357841488977424):3.248742866281856,(73:2.6556962370746713,62:2.6556962370746713):0.9288307781049272):0.3087688567822182):1.351776961694764,(72:1.8266729699528885,(((((10:0.4580580571076693,16:0.4580580571076693):0.360229381659204,(34:0.07248441834002665,1:0.07248441834002665):0.7458030204268467):0.07086461375240305,106:0.8891520525192763):0.41883575957165176,((((17:0.200731187760102,3:0.200731187760102):0.013319371012468106,108:0.2140505587725701):0.6071733270443185,4:0.8212238858168885):0.33932167381904366,(20:0.45984777529861076,54:0.45984777529861076):0.7006977843373214):0.14744225245499587):0.46427182436819736,35:1.7722596364591254):0.054413333493763094):3.418399863703692):0.322831828478205):1.3695358567542222):0.1255792173368988):1.3983637294152258,(89:7.09220792396866,((((((60:0.5304737302833011,76:0.5304737302833011):4.415784071564061,37:4.946257801847362):0.19054208737904865,((31:3.425480091284499,(2:3.103425155722565,40:3.103425155722565):0.32205493556193376):1.1153899652193924,((103:0.740572458641424,(12:0.6767304282127187,66:0.6767304282127187):0.06384203042870529):3.155944822410098,((8:1.3916269369575471,107:1.3916269369575471):1.6738869904507014,7:3.0655139274082486):0.8310033536432737):0.644352775452369):0.5959298327225193):0.0949573177883023,(43:0.9873080830681812,56:0.9873080830681812):4.244449123946532):0.06514583256304629,((61:2.032289362979672,(27:1.1715334270014321,(88:0.03363401953777143,78:0.03363401953777143):1.1378994074636608):0.86075593597824):1.1315466921451849,(111:2.7537265459511375,23:2.7537265459511375):0.41010950917371947):2.133066984452902):0.8257071334975805,((((82:0.7943416813603013,113:0.7943416813603013):1.4739484545487809,36:2.268290135909082):0.973089188121735,74:3.241379324030817):1.0674869332657067,83:4.308866257296524):1.813743915778816):0.9695977508933202):1.3691755416724725):0.6210738941505323):0.7423676008720381,(64:5.47898257544074,55:5.47898257544074):4.345842385222963):0.8127529782821163,92:10.63757793894582):0.589009731572288):0.9117430430121125):28.3147940845457;
tree new_tree25 = ((49:3.4978338162020983,79:3.4978338162020983):8.370539718019693,(99:11.27096256556612,(((92:8.23575486143982,55:8.23575486143982):1.875811417066954,64:10.111566278506775):0.3628242922084066,(((62:6.688952011350349,(((((20:1.3876681327011002,54:1.3876681327011002):0.7524840345981472,(106:1.1519694727764882,((((34:0.2199795407051062,1:0.2199795407051062):0.1964961666179705,16:0.4164757073230767):0.3994432921133917,10:0.8159189994364684):0.08307753963370501,35:0.8989965390701734):0.2529729337063148):0.9881826945227592):0.10372636807379942,((4:0.6905449716144989,(108:0.5967883384828554,(17:0.5287010121113671,3:0.5287010121113671):0.06808732637148829):0.09375663313164351):0.26307114086989913,72:0.953616112484398):1.2902624228886488):2.5524250240780813,84:4.796303559451128):1.3515078230420716,((73:3.4673169172996414,(96:0.051743194037030024,51:0.051743194037030024):3.4155737232626113):1.685213902888631,(11:4.9317475892181255,71:4.9317475892181255):0.22078323097014696):0.9952805623049272):0.541140628857149):1.6005233707818416,((((33:1.0980855022252272,((5:0.6562367990129024,(67:0.09794446005099791,21:0.09794446005099791):0.5582923389619046):0.11797919416214542,42:0.7742159931750479):0.3238695090501793):1.2425848606486765,(52:1.528287823701156,75:1.528287823701156):0.8123825391727477):5.495358823444852,53:7.836029186318756):0.2721901688445083,(((9:6.870745434395006,110:6.870745434395006):0.2655833574719644,((((81:5.484763351166867,((32:2.8216062465452176,70:2.8216062465452176):2.5162455244564828,(93:5.123533157170444,(69:4.296839436621515,(102:3.9791214956869982,39:3.9791214956869982):0.317717940934517):0.8266937205489286):0.2143186138312565):0.1469115801651668):0.09105446498386716,24:5.575817816150734):0.5835120517280039,(45:2.646250149946079,46:2.646250149946079):3.5130797179326594):0.4125555773986225,(((13:2.5071694633991117,38:2.5071694633991117):0.6476980059119066,((85:1.6466875135255676,68:1.6466875135255676):1.060931323365389,((15:1.092549319592801,105:1.092549319592801):0.1967916358876738,26:1.289340955480475):1.4182778814104817):0.44724863242006174):1.8425951558372575,((112:0.5360195164067596,30:0.5360195164067596):3.8023329581335377,((((28:0.46556592981740497,57:0.46556592981740497):0.8081800893012939,90:1.273746019118699):1.4157603850718863,48:2.689506404190585):0.44767048735813386,80:3.137176891548719):1.2011755829915782):0.6591101506079786):1.5744228201290849):0.5644433465896093):0.33179376093239377,((((95:2.541202853201022,(63:0.5669365005050788,109:0.5669365005050788):1.9742663526959432):0.7308114748444945,(29:0.3472323391034759,41:0.3472323391034759):2.9247819889420406):2.9732048134029965,((47:2.7755088348974457,(((6:0.37606400182168165,100:0.37606400182168165):1.2847570303448168,104:1.6608210321664985):0.7148199964785096,86:2.375641028645008):0.3998678062524377):0.896632604198699,(59:2.05197938880904,(14:1.4356154542543755,(91:0.699238792849285,87:0.699238792849285):0.7363766614050905):0.6163639345546643):1.6201620502871048):2.5730777023523683):0.75684307387613,((((77:0.6316781159850167,50:0.6316781159850167):3.432826830970836,22:4.064504946955853):1.0878321520694305,((((101:0.010789094972089932,44:0.010789094972089932):1.1239263935950239,98:1.1347154885671138):0.8506815159137282,58:1.985397004480842):2.550711573694648,18:4.53610857817549):0.6162285208497931):1.2716863068671955,(25:3.8356366506306756,(97:1.443043262537536,(65:1.03733588893738,19:1.03733588893738):0.40570737360015596):2.3925933880931396):2.588386755261803):0.5780388094321642):0.46606033747472075):0.6400968023639004):0.18125602696892607):1.6517078599675905,(((((82:1.8713399297992706,36:1.8713399297992706):0.3759009580010788,113:2.2472408878003494):1.9607579167177054,74:4.207998804518055):3.9355381416754183,((89:5.858115509666481,83:5.858115509666481):1.2381810081094864,(((((111:1.390630030989581,23:1.390630030989581):1.303478550440592,(61:0.9153177582828539,(27:0.6299080804023987,(88:0.005272890673943235,78:0.005272890673943235):0.6246351897284554):0.28540967788045524):1.778790823147319):3.1524550155164976,((60:0.13136081568389377,76:0.13136081568389377):2.407498294165418,37:2.538859109849312):3.3077044870973586):0.41202781908548225,(((103:0.7593588272993942,12:0.7593588272993942):0.10635649006344783,66:0.865715317362842):4.909139510468197,(((8:3.6809522161025816,107:3.6809522161025816):0.8547221505842364,7:4.535674366686818):0.5920709177058292,(40:3.3640683258861026,(31:2.9769414160430325,2:2.9769414160430325):0.3871269098430701):1.7636769585065446):0.6471095434383924):0.4837365882011131):0.7461291266963945,(43:1.0391543840458568,56:1.0391543840458568):5.965566158682691):0.09157597504742032):1.0472404284175054):1.4940544552852728,94:9.637591401478746):0.30359184062103495):0.5332073286154007):0.7965719948509378):0.5974109686556712):27.9262690897923;
tree new_tree26 = (((((92:7.972409619177426,64:7.972409619177426):3.286679552888301,((((113:2.9277339839409433,82:2.9277339839409433):1.9516918420620573,36:4.879425826003001):1.9241841669863327,74:6.803609992989333):3.0743742501558966,((89:9.2249870862196,((83:7.783115076069347,((((40:5.939186254908784,(31:4.624984035519597,2:4.624984035519597):1.3142022193891876):0.6787985321872441,((12:0.5306887342925516,103:0.5306887342925516):2.757929599173791,66:3.2886183334663426):3.3293664536296856):0.6026096934123872,((8:1.71176215823652,107:1.71176215823652):0.5016117353520839,7:2.213373893588604):5.007220586919812):0.13985074656487217,(((60:0.710331249511294,76:0.710331249511294):3.8457098910537737,37:4.556041140565068):1.8540107799056482,(43:1.2703492899828803,56:1.2703492899828803):5.139702630487836):0.9503933066025718):0.4226698489960592):0.0959921326707196,((111:1.2679563081701357,23:1.2679563081701357):1.7113302130940407,(61:2.002159074330318,((88:0.4048874959421447,78:0.4048874959421447):0.18471401420597633,27:0.589601510148121):1.412557564182197):0.9771274469338582):4.89982068747589):1.3458798774795344):0.25962328030587933,(94:9.049640629365763,((53:6.415790089366728,((((96:0.3724141755385395,51:0.3724141755385395):2.3209451443971076,73:2.693359319935647):1.100610827231841,(((17:1.004004373832042,4:1.004004373832042):1.039836435663749,((72:1.744899115701041,(20:1.307365118816883,(54:1.0210834863185518,(3:0.8703538414046443,35:0.8703538414046443):0.1507296449139075):0.2862816324983313):0.43753399688415784):0.14189216574720365,(((34:0.5768145776869011,1:0.5768145776869011):0.6824270681470761,(16:1.1139150614420403,10:1.1139150614420403):0.1453265843919369):0.3299395537596488,(106:1.2821978850728901,108:1.2821978850728901):0.3069833145207359):0.29761008185461857):0.15704952804754657):0.8043063978458496,(((11:1.3444074973467004,84:1.3444074973467004):0.013506227395102766,62:1.3579137247418032):1.1139892498395214,71:2.4719029745813246):0.37624423276031616):0.9458229398258471):2.4142975633613357,(((42:1.2455733356780962,5:1.2455733356780962):0.5052879412928957,33:1.750861276970992):0.7138929824342033,((52:0.2250653758038003,75:0.2250653758038003):1.8113004219354383,(21:0.8398032075647776,67:0.8398032075647776):1.196562590174461):0.42838846166595657):3.7435134511236283):0.20752237883790414):2.3239079446250583,((((((81:4.485189114883514,24:4.485189114883514):0.6637202269893994,(((32:3.6692147649761564,93:3.6692147649761564):0.08353444703139257,70:3.752749212007549):0.05285711155519657,(39:2.397440900432932,(102:1.0751141952565517,69:1.0751141952565517):1.32232670517638):1.4081654231298137):1.3433030183101682):1.3315815599150769,(45:1.2980150764059812,46:1.2980150764059812):5.182475825382009):0.7071492124264562,(((13:3.687751689603034,38:3.687751689603034):1.8433066049439892,(((15:1.7832424319755373,105:1.7832424319755373):0.34811557667545556,26:2.131358008650993):2.3158647313016423,(85:2.8350631107006334,68:2.8350631107006334):1.6121596292520017):1.0838355545943879):1.1817390467847826,((30:1.0805998292286136,112:1.0805998292286136):5.368066901864658,((80:2.2424580190290335,48:2.2424580190290335):1.4630924607566462,((28:0.9583107205968969,57:0.9583107205968969):0.8804886582692518,90:1.8387993788661487):1.866751100919531):2.7431162513075926):0.26413061023853324):0.4748427728826412):0.5006632898331844,110:7.688303404047631):0.21918778640668446,((((25:2.424450095503039,(97:1.357191377099626,(65:0.8063593671118295,19:0.8063593671118295):0.5508320099877965):1.067258718403413):2.5670308280939955,58:4.9914809235970345):0.5211473168308691,(((101:0.9545867916059112,(98:0.3181593524961011,44:0.3181593524961011):0.6364274391098101):0.4005246231758368,18:1.355111414781748):3.0144875100800284,(22:2.6229567443963546,(77:0.06348010956707117,50:0.06348010956707117):2.5594766348292834):1.7466421804654217):1.1430293155661273):0.6040135840961787,(((29:0.5370144609862848,41:0.5370144609862848):4.550638303831606,(((14:1.670110124506397,(91:1.2359959549590613,87:1.2359959549590613):0.4341141695473356):2.3177125571811747,((47:3.0337449851868143,(((6:0.8575521896106976,100:0.8575521896106976):0.857180182445839,104:1.7147323720565366):0.49467536999090433,86:2.209407742047441):0.8243372431393734):0.7283724747103295,59:3.762117459897144):0.22570522179042785):0.4685560887630924,((63:0.869750841289532,109:0.869750841289532):3.239464516322945,95:4.109215357612477):0.34716341283818686):0.631273994367227):0.8551273044227745,9:5.942780069240666):0.17386175528341674):1.7908493659302334):0.8322068435374703):0.30994259537397717):0.434969737159717):0.39337387661974965):1.3811049289204966):0.8596231570305619,55:12.118712329096288):0.9762163653651399,99:13.094928694461428):0.35112620187719124,(49:1.9494380493645338,79:1.9494380493645338):11.496616846974085):30.203080995544;
tree new_tree27 = (((((55:5.637951725450245,64:5.637951725450245):1.6781704823039938,92:7.316122207754239):5.435681710684811,((((((36:1.5991661074439782,(82:1.1783606622571667,113:1.1783606622571667):0.4208054451868115):3.9735809460538416,74:5.57274705349782):3.9748106090413353,(89:7.215752700918314,83:7.215752700918314):2.3318049616208416):0.5146325214004506,(((60:0.4299926813800054,76:0.4299926813800054):4.4733525418127185,37:4.903345223192724):4.2558752205474155,((((12:0.37352413874539203,103:0.37352413874539203):0.5593610659201483,66:0.9328852046655404):6.5473890147897,((31:7.052126076152685,(2:3.451696721239861,40:3.451696721239861):3.6004293549128246):0.42027247118268285,((8:1.4702304404407778,107:1.4702304404407778):3.6445212364072868,7:5.114751676848065):2.3576468704873035):0.007875672119872057):1.508975866098056,(((61:3.5177193992163795,(27:2.14415456917871,(88:0.48319309609697525,78:0.48319309609697525):1.6609614730817346):1.3735648300376697):1.1516907329989419,(111:1.8048013783150598,23:1.8048013783150598):2.864608753900262):1.5693310666803546,(43:1.8632794171615463,56:1.8632794171615463):4.3754617817341295):2.75050888665762):0.16997035818684303):0.9029697401994667):0.8777586605070518,94:10.939948844446658):0.1859380005449367,(((((((((26:3.3739180923941046,(15:2.4031864098246607,105:2.4031864098246607):0.9707316825694439):1.8307896883643844,(38:3.3717585129134875,13:3.3717585129134875):1.8329492678450015):0.02064566105751897,(85:3.8311886842786276,68:3.8311886842786276):1.3941647575373803):1.0587003858380477,((30:2.8097826505680725,112:2.8097826505680725):1.9090981304225387,((80:2.4405266120786995,48:2.4405266120786995):1.5287221128703479,((28:0.7895586360252973,57:0.7895586360252973):1.1941545150010746,90:1.983713151026372):1.9855355739226754):0.7496320560415639):1.5651730466634444):1.6671569952820233,(((81:6.764875334624365,((93:4.3210226508008756,(32:4.303499794682109,70:4.303499794682109):0.017522856118766583):0.7179036960704597,(39:3.4728079981447886,(102:1.5629808440863233,69:1.5629808440863233):1.9098271540584653):1.5661183487265466):1.7259489877530294):0.18314029399041143,24:6.948015628614776):0.5359171198966903,(45:3.6576981813986564,46:3.6576981813986564):3.82623456711281):0.46727807442461256):1.119941040239854,(((25:6.877386364394893,(19:2.083228239353811,(97:1.8459854443370787,65:1.8459854443370787):0.2372427950167324):4.794158125041083):0.5535113634441755,(((58:3.5765335249003227,98:3.5765335249003227):0.9321767644399861,((44:0.25269999788716846,101:0.25269999788716846):2.7664201152246317,18:3.0191201131118):1.4895901762285089):1.459248875643941,((77:1.0323212079307844,50:1.0323212079307844):4.42982682951695,22:5.462148037447734):0.505811127536516):1.462938562854819):0.73936013511684,((29:0.14683703502349799,41:0.14683703502349799):6.956818411576565,(((47:1.8131046649327727,(((6:0.5145913599482902,100:0.5145913599482902):0.8840671284738643,104:1.3986584884221545):0.09583775779187254,86:1.494496246214027):0.3186084187187457):3.019176734210741,(59:4.025442521167441,(14:2.9384248137628477,(91:1.0105360099860772,87:1.0105360099860772):1.9278888037767705):1.087017707404593):0.8068388779760731):1.1769599889368934,(95:2.535735264956542,(63:0.9636727046601318,109:0.9636727046601318):1.57206256029641):3.4735061231238653):1.0944140585196553):1.0666024163558463):0.9008940002200241):1.0006325410848458,110:10.071784404260779):0.14514941049847963,(53:7.873472692244876,(((72:2.3793579498405077,(((17:1.669442806621272,4:1.669442806621272):0.1706138321954047,(3:1.1523547727106904,(20:1.116878200438442,54:1.116878200438442):0.03547657227224832):0.6877018661059864):0.43037562032972265,(106:2.2510497166720542,(10:2.2349725644741185,((16:1.6481373968863258,(34:0.434604696325741,1:0.434604696325741):1.2135327005605847):0.5181910686227171,(108:0.387493996173377,35:0.387493996173377):1.778834469335666):0.06864409896507562):0.016077152197935707):0.019382542474345232):0.10892569069410829):1.5643334893144876,(71:3.7803462554151546,((84:2.511557452935968,(73:2.23940867816527,(96:0.35242841725732926,51:0.35242841725732926):1.8869802609079405):0.2721487747706983):0.43385331655990766,(11:0.9618968529373918,62:0.9618968529373918):1.983513916558484):0.8349354859192788):0.16334518373984075):2.468349303821701,(33:5.782053829354242,((((21:0.21149120767712987,67:0.21149120767712987):0.24040917127144096,42:0.4519003789485708):0.1557707457760914,5:0.6076711247246622):1.261460337859331,(52:0.986605292387552,75:0.986605292387552):0.8825261701964412):3.9129223667702484):0.6299869136224547):1.4614319492681798):2.343461122514382):0.4851254057164187,9:10.702059220475677):0.4238276245159174):1.6259170734474555):0.30938067803679736,99:13.061184596475847):0.3741165385662697,(49:3.761151556717489,79:3.761151556717489):9.674149578324627):39.9905469211725;
tree new_tree28 = ((((55:12.570193219290568,(64:10.795190116216597,92:10.795190116216597):1.7750031030739706):0.055455440012131874,((((110:6.809803959889815,9:6.809803959889815):3.0852516604683418,(((53:4.761423637703651,(33:3.019692218531212,((21:0.3011976206245591,67:0.3011976206245591):1.110529554719415,((52:0.4471569472234561,75:0.4471569472234561):0.6500677448403452,(5:0.5091247196717889,42:0.5091247196717889):0.5880999723920125):0.3145024832801726):1.6079650431872379):1.7417314191724396):0.8374081694225533,(((96:0.2625550325440402,51:0.2625550325440402):3.8251600347747807,(73:3.8595904170132522,(((72:1.8523131930495376,(17:0.9282446157321742,4:0.9282446157321742):0.9240685773173634):0.864500283347972,(((16:1.305865247568543,(34:0.5835776290295736,1:0.5835776290295736):0.7222876185389695):0.5136200165414466,10:1.8194852641099897):0.24192541609380447,106:2.061410680203794):0.6554027961937154):0.8838205471620895,((((3:0.2547357529879223,54:0.2547357529879223):0.14648433671105576,108:0.40122008969897804):0.13262169641771793,35:0.533841786116696):2.1160298543992964,20:2.6498716405159923):0.9507623830436067):0.2589563934536532):0.22812465030556872):0.7045549828980429,((84:3.3097129553762166,(71:2.461759905944368,11:2.461759905944368):0.8479530494318483):1.2522434247420478,62:4.561956380118264):0.2303136700985995):0.8065617569093408):3.491806832751367,(((((38:3.0266067792873894,13:3.0266067792873894):0.7088102384710981,((15:1.750375558901426,(26:1.596249014032751,105:1.596249014032751):0.15412654486867505):1.577941162656371,(85:1.1049256775595502,68:1.1049256775595502):2.223391043998247):0.40710029620069044):2.676318668255656,((112:2.486678627209378,30:2.486678627209378):2.92005827949591,(48:2.460294292540203,(80:1.9637941689907086,((28:0.31785578236550255,57:0.31785578236550255):1.0373740899857995,90:1.355229872351302):0.6085642966394065):0.49650012354949435):2.9464426141650852):1.0049987793088553):1.331552801929341,(((45:2.249070436309751,46:2.249070436309751):4.6371983321716,((((32:3.314593624841625,93:3.314593624841625):0.632794516680006,70:3.947388141521631):0.2788995163954091,(39:3.0384502186099964,(102:2.379199345089666,69:2.379199345089666):0.6592508735203304):1.1878374393070437):1.6581150890930703,81:5.88440274701011):1.0018660214712405):0.11138056653358053,24:6.997649335014931):0.7456391529285531):0.48259193446281756,(((25:4.8161675773415915,(19:3.057005552583613,(65:1.9570293583380034,97:1.9570293583380034):1.0999761942456094):1.7591620247579787):2.260430708243394,(((98:0.40924190262240895,(101:0.07872553953741758,44:0.07872553953741758):0.3305163630849914):3.887880308994426,(((77:0.18387176570400823,50:0.18387176570400823):2.4266242413747365,22:2.6104960070787446):1.6429022810159801,58:4.253398288094725):0.0437239235221103):1.6578462632465447,18:5.95496847486338):1.1216298107216058):1.1065808856678778,(((95:1.937718226263684,(63:0.18351500386591502,109:0.18351500386591502):1.754203222397769):4.660199266203074,((47:2.405439490379818,(((6:1.113511727916468,100:1.113511727916468):0.2893537158893953,104:1.4028654438058632):0.2634225284376073,86:1.6662879722434705):0.7391515181363475):2.6274729566049757,(59:3.847628270943976,(14:3.0117324760776762,(91:0.9323798883806631,87:0.9323798883806631):2.079352587697013):0.8358957948662997):1.1852841760408177):1.5650050454819642):0.13935547042751395,(29:0.06148622007320195,41:0.06148622007320195):6.67578674282107):1.4459062083585916):0.04270125115343859):0.8647582174712696):0.8044169804805854):1.5052357103672307,94:11.400291330725388):0.5292386788090582,(((((82:1.5711885688000256,113:1.5711885688000256):0.663986432201976,36:2.2351750010020015):3.425090758962775,74:5.660265759964776):3.618693591057122,89:9.278959351021898):0.18327382469360565,((((83:8.115298987419576,((61:3.7403901750550173,(27:1.8653256701069016,(78:1.393316998793296,88:1.393316998793296):0.4720086713136056):1.8750645049481156):2.433060260955826,(111:5.964113808915735,23:5.964113808915735):0.2093366270951087):1.9418485514087331):0.21016815445189252,(37:5.937226612876128,(60:0.6030301244737002,76:0.6030301244737002):5.334196488402428):2.3882405289953406):0.3301678407250961,(43:0.5842881948272061,56:0.5842881948272061):8.07134678776936):0.2504567328492282,(((8:2.6585574883079284,107:2.6585574883079284):1.2220743628373545,7:3.880631851145283):3.187519474976361,(((12:0.8569337020467025,103:0.8569337020467025):0.7941614625962898,66:1.6510951646429923):5.144611969518394,((31:1.7643887795738142,40:1.7643887795738142):1.315982391594079,2:3.080371171167893):3.715335962993493):0.2724441919602576):1.8379403893241495):0.5561414602697106):2.467296833818942):0.6961186497682537):1.4959386146887237,99:14.121587273991423):0.7801705901678861,(49:1.6670957129702775,79:1.6670957129702775):13.234662151189031):27.9953026045353;
tree new_tree29 = (((55:11.979790003569116,(((((36:2.3688286795197904,(113:1.2703843501460674,82:1.2703843501460674):1.098444329373723):0.7779389768022815,74:3.146767656322072):3.1809453646434402,94:6.327713020965512):4.810424926482393,((((((96:1.360580289606245,51:1.360580289606245):3.9144640877899137,(((54:0.7051180610453692,20:0.7051180610453692):2.728833654529408,(((10:2.665128506433479,(3:0.2124943625641403,108:0.2124943625641403):2.4526341438693384):0.14261078422130957,(72:2.786474265764443,((4:1.7651087005803026,17:1.7651087005803026):0.4906294962408124,106:2.255738196821115):0.530736068943328):0.02126502489034543):0.14211171689307278,35:2.9498510075478612):0.48410070802691596):0.3059109608193338,(16:2.5054831685283423,(34:0.0643091565534289,1:0.0643091565534289):2.4411740119749132):1.2343795078657687):1.535181701002048):1.435252149384855,((84:0.8412002051119272,62:0.8412002051119272):2.880580667517303,(71:2.8336771593989334,11:2.8336771593989334):0.8881037132302967):2.988515654151784):0.24586254630835125,73:6.956159073089365):2.413446286141408,(((((((47:3.834886962101417,(((6:0.2834768680715044,100:0.2834768680715044):0.8240684332778877,104:1.107545301349392):1.742501815478986,86:2.850047116828378):0.9848398452730391):2.5570514737456937,((14:2.988536468783208,(91:1.4572793464705553,87:1.4572793464705553):1.5312571223126528):1.9448413224282874,59:4.9333777912114956):1.4585606446356154):0.6549679499001524,(95:6.629873972990266,(63:0.34732806287969675,109:0.34732806287969675):6.282545910110569):0.4170324127569973):1.212287460596464,(29:0.06746604150485705,41:0.06746604150485705):8.19172780483887):0.16515152773820674,((((45:1.3229960740635942,46:1.3229960740635942):5.780455241137576,((24:6.51232530110596,((70:5.226029001593168,(93:4.171060949843435,32:4.171060949843435):1.054968051749733):0.25334370521337224,(39:3.048004030319816,(102:2.063958061314853,69:2.063958061314853):0.984045969004963):2.431368676486724):1.0329525942994202):0.14001989774489765,81:6.652345198850858):0.45110611635031184):1.097182237184354,(((38:4.862792353340461,13:4.862792353340461):1.590830036592716,((26:3.4171951978391046,(15:2.765513414176659,105:2.765513414176659):0.6516817836624456):2.397097391669938,(85:2.407245663205489,68:2.407245663205489):3.4070469263035537):0.6393298004241341):1.1068504314956344,((80:2.1617741514106865,(48:1.2039143912976649,((28:0.2563260713144272,57:0.2563260713144272):0.552482761338676,90:0.8088088326531032):0.39510555864456165):0.9578597601130217):3.5054345782602563,(30:1.5214739581393044,112:1.5214739581393044):4.145734771531639):1.8932640917578683):0.6401607309567128):0.20738873616206632,(25:4.898215461273799,(97:4.419456740056627,(65:3.7320710040235414,19:3.7320710040235414):0.6873857360330855):0.4787587212171722):3.509806827273791):0.016323085534343917):0.1564213969725099,(((77:0.8525718924213144,50:0.8525718924213144):2.4987865013485564,22:3.3513583937698708):2.5656463155006226,((((44:0.19806419776786768,101:0.19806419776786768):0.14202780176441285,98:0.34009199953228053):2.7695750404341024,58:3.109667039966383):0.5481537434834274,18:3.6578207834498104):2.259183925820683):2.6637620617839506):0.76518277600284,((((5:1.110450857713301,42:1.110450857713301):0.37542670301353054,(33:0.8483472771987163,(21:0.34008958957085134,67:0.34008958957085134):0.5082576876278649):0.6375302835281152):2.4181384175274836,(52:1.5660963272740596,75:1.5660963272740596):2.337919650980256):0.6387833816838437,((110:2.7417718099244284,9:2.7417718099244284):1.192795679384862,53:3.9345674893092903):0.6082318706288685):4.803150187119125):0.02365581217348911):0.8424117961704756,((((((66:0.7892915891911699,(12:0.09881895655281996,103:0.09881895655281996):0.69047263263835):3.7725636850082482,((40:2.372123504214481,2:2.372123504214481):0.1707205498777089,31:2.54284405409219):2.0190112201072283):0.5897528355424644,(((61:2.307871863764158,(27:0.5811459574121742,(78:0.07239073802203946,88:0.07239073802203946):0.5087552193901348):1.7267259063519838):1.7808019261806511,(111:2.9917735787812574,23:2.9917735787812574):1.0969002111635517):0.9619830782518282,(37:4.180046174596368,((8:0.6929398580658289,107:0.6929398580658289):0.5986466303119772,7:1.291586488377806):2.888459686218562):0.8706106936002689):0.10095124154524537):0.7544959652295402,(43:1.0691504248452055,56:1.0691504248452055):4.836953650126217):1.788502844923891,83:7.694606919895314):0.3120858374095441,((60:0.7866530523461018,76:0.7866530523461018):7.0604425373218715,89:7.8470955896679735):0.15959716763688458):2.2053243980963906):0.9261207920466568):0.5406795534269211,(64:7.557961871138915,92:7.557961871138915):4.120855629735911):0.30097250269428955):0.6723099135117128,99:12.652099917080829):0.8303375411679212,(49:4.251345344561572,79:4.251345344561572):9.231092113687179):21.5826817109773;
tree new_tree30 = ((((92:5.484255343285807,(55:3.7330560800359356,64:3.7330560800359356):1.7511992632498714):5.53993941282246,(((53:8.247477499949337,(110:5.934520833634753,9:5.934520833634753):2.3129566663145837):0.5388797756623056,(((71:3.3965846618690763,(96:0.22294226921653382,51:0.22294226921653382):3.1736423926525426):1.521361383051079,((84:1.7005698312576294,62:1.7005698312576294):1.7867722806094248,((((4:1.145068483568202,17:1.145068483568202):0.9650871667538186,(((20:1.1141694873368881,54:1.1141694873368881):0.6051513002851472,3:1.7193207876220353):0.19046076836527948,(((16:0.8302428974104354,(34:0.26809108165765133,1:0.26809108165765133):0.5621518157527841):0.020145952759968222,((108:0.2625114611897435,106:0.2625114611897435):0.3284258100192486,10:0.5909372712089921):0.2594515789614116):0.42833084190039694,(35:1.211830922755238,72:1.211830922755238):0.06688876931556265):0.6310618639165142):0.20037409433470565):1.1791763468438496,73:3.28933199716587):0.021809092921495576,11:3.3111410900873657):0.17620102177968855):1.430603933053101):3.803095040998061,((((67:0.2998331309374928,21:0.2998331309374928):2.4524299304892554,((5:1.8039065647592656,42:1.8039065647592656):0.11588483461751986,33:1.9197913993767854):0.8324716620499628):0.9683039869641248,(52:2.113414011810226,75:2.113414011810226):1.6071530365806472):4.977821269994326,(((((95:1.7918539251005547,(63:0.6096268723300727,109:0.6096268723300727):1.182227052770482):0.7782386433741071,(29:2.1058477087501033,41:2.1058477087501033):0.46424485972455853):4.506946040905696,((47:5.039817034294028,(((6:1.097528878934236,100:1.097528878934236):0.7869029651134998,104:1.8844318440477357):1.2813942893388914,86:3.165826133386627):1.8739909009074012):1.019316934575487,((14:3.832665244443325,(91:2.046486687158635,87:2.046486687158635):1.78617855728469):1.4028914918054611,59:5.235556736248786):0.8235772326207291):1.0179046405108423):0.4447020440179479,((25:6.505277761928843,(19:4.100909099585992,(97:3.535259829180292,65:3.535259829180292):0.5656492704056997):2.4043686623428515):0.7608497963081975,(((45:1.8748327585507238,46:1.8748327585507238):4.080117972960839,((24:3.785353720307725,81:3.785353720307725):0.8749129993078455,((93:4.439905524186052,32:4.439905524186052):0.07857497409986536,((39:4.01462546488644,(102:2.054961649584165,69:2.054961649584165):1.959663815302275):0.27757429363511665,70:4.292199758521557):0.22628073976436092):0.14178622132965302):1.294684011895992):0.1374141039884469,(((38:2.5598944655117344,13:2.5598944655117344):2.4333014380701914,((85:3.5106480726148463,68:3.5106480726148463):0.8707199192324184,(15:3.468676318223236,(105:3.2709145960774055,26:3.2709145960774055):0.19776172214583054):0.9126916736240287):0.611827911734661):0.6706517605517748,((30:1.640342215571494,112:1.640342215571494):2.1687194710043665,(48:3.130320140154814,(((28:0.16143162514404807,57:0.16143162514404807):1.2876250853905784,90:1.4490567105346266):1.1120734635388334,80:2.56113017407346):0.5691899660813542):0.6787415464210462):1.8547859775578401):0.42851717136630896):1.173762722737031):0.25561309516126496):0.9388569520441141,(((77:0.22021689684905452,50:0.22021689684905452):3.1967101933291726,22:3.416927090178227):0.7669039402449789,((18:1.2441752132767048,(98:0.9105974762619969,(101:0.13172500084149838,44:0.13172500084149838):0.7788724754204985):0.33357773701470783):0.5617397818707246,58:1.8059149951474294):2.3779160352757764):4.276766575019214):0.23779071294277898):0.02265276753301748):0.06531618969342645):0.8478593639028222,(94:9.574125360065068,(((37:3.7776710694711055,(60:0.16093850418535408,76:0.16093850418535408):3.6167325652857514):3.0566921494141686,(((43:1.5662719551409303,56:1.5662719551409303):3.359717739457018,((((8:2.628836480349913,107:2.628836480349913):0.3962472674229409,7:3.025083747772854):1.1489178056566773,(66:3.138345167511991,(103:0.5864677805332361,12:0.5864677805332361):2.551877386978755):1.03565638591754):0.46269634113624214,(31:3.3813210051207423,(2:1.1343698974264782,40:1.1343698974264782):2.2469511076942643):1.255376889445031):0.28929180003217514):0.4376898758873269,((61:2.8105815099702727,(27:1.227874100492864,(78:0.13783195879348045,88:0.13783195879348045):1.0900421416993835):1.5827074094774087):0.7787136085173127,(111:0.8769139567436816,23:0.8769139567436816):2.7123811617439038):1.77438445199769):1.4706836483999988):0.3677593796083425,((83:5.764384173165616,((82:0.5614917044054282,(36:0.5389158861670962,113:0.5389158861670962):0.02257581823833199):3.6650677351492034,74:4.226559439554632):1.537824733610984):1.3850364018305905,89:7.149420574996206):0.052702023497410266):2.3720027615714514):0.06009127944939685):1.3899781165938023):0.9450148365813931,99:11.96920959268966):0.7660828011432521,(49:4.83956577565285,79:4.83956577565285):7.8957266181800625):26.2340860853472;
tree new_tree31 = (((((55:4.6275672509133035,64:4.6275672509133035):2.3107574842276994,92:6.938324735141003):4.095026590381333,((((((((61:1.951969390854378,(27:1.7529092689238175,(78:0.10092790956327077,88:0.10092790956327077):1.6519813593605468):0.19906012193056055):1.1913933478844385,(111:1.620994688424887,23:1.620994688424887):1.5223680503139296):3.919461488920472,((37:4.766318431072439,(83:4.690922884949734,(60:0.24515989720039325,76:0.24515989720039325):4.445762987749341):0.07539554612270472):0.6591298116292243,(43:1.528699028502081,56:1.528699028502081):3.8967492141995823):1.6373759849576253):0.18709650105981268,(((66:1.4076531280935676,(103:1.1697841953437165,12:1.1697841953437165):0.2378689327498511):4.670988015187761,((8:2.4638380933458244,107:2.4638380933458244):1.6167530503028402,7:4.080591143648665):1.9980499996326637):1.1244468825958887,((31:3.2494798262956026,2:3.2494798262956026):0.5050748415816502,40:3.754554667877253):3.448533357999964):0.046832702841884455):1.5405642313733514,89:8.790484960092453):0.7403329320872736,(((82:2.3010807507561024,113:2.3010807507561024):0.9936294780788808,36:3.294710228834983):3.0568607456884376,74:6.351570974523421):3.1792469176563056):0.2997001408108453,94:9.830518032990572):0.16789320444673272,(((((73:1.8370507973344012,62:1.8370507973344012):2.1437629899392987,((96:0.13719811598228632,51:0.13719811598228632):1.806519891334567,71:1.9437180073168534):2.0370957799568465):1.0028110364038847,((((3:2.1510784117106736,(106:1.8406653073233545,((10:1.144099021704405,16:1.144099021704405):0.1826379689351778,(34:0.8552425531099245,1:0.8552425531099245):0.47149443752965825):0.5139283166837718):0.31041310438731906):0.4477538068742035,(35:0.7103169567182215,72:0.7103169567182215):1.8885152618666556):0.1583751291434745,(20:0.7538928888639469,54:0.7538928888639469):2.0033144588644047):0.6176995927335067,(4:2.491192678560027,(108:1.1022902656496327,17:1.1022902656496327):1.3889024129103944):0.8837142619018312):1.6087178832157263):0.58307668865252,(84:5.495760822876985,11:5.495760822876985):0.07094068945311971):3.301457331661358,((((((58:1.3391176194615744,18:1.3391176194615744):2.096275688980528,22:3.4353933084421024):0.4474027610136435,(101:1.9022584656068287,(98:0.22324138208956992,44:0.22324138208956992):1.6790170835172586):1.9805376038489173):1.8159038838177466,(77:0.06355078050874724,50:0.06355078050874724):5.635149172764745):2.07656181661443,(((((81:5.39939195350315,(24:5.320459471351322,((39:3.582735938755934,(102:2.692556787166964,69:2.692556787166964):0.8901791515889701):1.1069106384164593,(70:3.3852201845580643,(32:1.8176228768353668,93:1.8176228768353668):1.5675973077226975):1.304426392614329):0.6308128941789288):0.0789324821518278):0.5528697032192982,(45:1.1276153980473893,46:1.1276153980473893):4.824646258675059):0.5114055251433101,(((38:4.152296422138175,13:4.152296422138175):0.5087729960135041,((85:2.9842220970208304,68:2.9842220970208304):0.8903139579825647,((26:0.6129368922396976,15:0.6129368922396976):2.4431744381207845,105:3.056111330360482):0.818424724642913):0.7865333631482838):0.6675336806668666,((30:1.013419127256288,112:1.013419127256288):2.8689263021061966,((80:1.7349983382136565,48:1.7349983382136565):0.09811921661943024,((28:0.15348144134310784,57:0.15348144134310784):1.389561115958493,90:1.543042557301601):0.2900749975314858):2.049227874529398):1.446257669456061):1.1350640830472125):0.27113537660964493,((65:1.4705656693113904,(19:1.1780181428817758,97:1.1780181428817758):0.2925475264296147):2.989851262442348,25:4.4604169317537385):2.2743856267216644):0.9129090815218843,(((95:1.735854559099129,(63:0.669099195679187,109:0.669099195679187):1.066755363419942):1.4380528249307027,(29:0.14133835201699446,41:0.14133835201699446):3.0325690320128373):3.071953849475366,((59:3.5647872024794833,(14:2.005892960202597,(91:1.2737806984665834,87:1.2737806984665834):0.7321122617360138):1.558894242276886):1.9830904791780406,(47:4.623195244453459,(((6:1.14606464456349,100:1.14606464456349):0.4825144469824749,104:1.628579091545965):1.8545478474207993,86:3.4831269389667643):1.140068305486695):0.9246824372040647):0.697983551847674):1.4018504064920894):0.1275501298906354):0.6659166300510577,(((9:4.885033377846612,110:4.885033377846612):0.17974727142904268,53:5.064780649275654):0.6186256898118438,((33:1.2998578935698926,(21:0.642223425790422,67:0.642223425790422):0.6576344677794705):0.8521535135108214,((52:0.18400453464575153,75:0.18400453464575153):1.1045793769193322,(42:0.2882566005378605,5:0.2882566005378605):1.000327311027223):0.8634274955156303):3.5313949320067843):2.757772060851482):0.42698044405248226):1.1302523934458417):1.0349400880850315):0.35031378175519556,99:11.383665107277531):0.5770931905731409,(49:2.2815497234197513,79:2.2815497234197513):9.679208574430922):28.1884872092194;
tree new_tree32 = (((((55:2.9909995208106555,64:2.9909995208106555):0.7396325715716685,92:3.730632092382324):9.294606250857278,((((82:1.626176475283709,(113:1.132015275063836,36:1.132015275063836):0.494161200219873):4.975021141733269,74:6.601197617016977):4.839682572734876,(94:11.357248301232058,((83:8.46007819607629,((43:0.9070065810879053,56:0.9070065810879053):7.038009193510868,(37:7.473559826228286,(60:2.2892901132595145,76:2.2892901132595145):5.184269712968771):0.47145594837048765):0.5150624214775172):0.2675862963182105,(89:8.604987810738146,(((((2:3.9540718771701244,40:3.9540718771701244):0.5437539167440533,31:4.497825793914178):1.5791427252417813,((12:0.46555052005120184,103:0.46555052005120184):0.05617650515535805,66:0.5217270252065599):5.555241493949399):0.7851683543239965,((8:2.2352254403236476,107:2.2352254403236476):3.634022425373691,7:5.869247865697338):0.9928890077826171):0.8962115238445234,((61:2.1913332368325418,(27:0.541204606443786,(78:0.12970348116200353,88:0.12970348116200353):0.41150112528178245):1.650128630388756):2.3934381921956116,(111:2.0609523913642356,23:2.0609523913642356):2.523819037663918):3.1735769682963255):0.8466394134136674):0.1226766816563547):2.629583808837557):0.08363188851979508):0.6377812569557175,(((((((54:0.9332363748734547,108:0.9332363748734547):1.494167762079513,20:2.4274041369529678):1.095142110079748,((106:0.7588905050751183,(((34:0.026477209799051892,1:0.026477209799051892):0.4342462880583398,16:0.4607234978573917):0.18504455685854054,10:0.6457680547159322):0.11312245035918611):2.0236516931824555,((35:0.35331888790174076,72:0.35331888790174076):2.424622599074555,((3:1.9954316599266926,4:1.9954316599266926):0.31748540616359944,17:2.312917066090292):0.46502442088600393):0.004600711281277814):0.740004048775142):0.6468369788192745,((84:3.4032987365223235,(62:3.3608068801107076,73:3.3608068801107076):0.0424918564116159):0.1606230084176663,11:3.56392174493999):0.6054614809120005):0.11959197744411387,(71:2.7894072355592803,(96:0.07064616229142504,51:0.07064616229142504):2.718761073267855):1.4995679677368239):4.842997759499333,(((33:1.4132009423966843,(52:0.42561384146574766,75:0.42561384146574766):0.9875871009309366):1.1304891864055169,(((21:0.7157306912882838,67:0.7157306912882838):0.2922448387445159,5:1.0079755300327997):0.15752806889930193,42:1.1655035989321016):1.3781865298700995):4.633339159184093,53:7.177029287986294):1.9549436748091438):1.3587402728727564,(110:9.758659588131621,(((((65:1.7133474691520922,97:1.7133474691520922):1.4596643728075411,19:3.1730118419596334):4.88120762925093,25:8.054219471210564):0.829382400977952,(9:8.322198264045502,(((45:1.286285940537835,46:1.286285940537835):5.9683355053740765,(81:6.686511820911856,((32:4.8229934535255685,((39:2.654656743149281,(102:1.9279025066737663,69:1.9279025066737663):0.7267542364755146):0.3218382660441943,(93:2.875458993415213,70:2.875458993415213):0.10103601577826238):1.8464984443320933):1.7618043661007166,24:6.584797819626285):0.10171400128557107):0.5681096250000559):0.1715394669168484,(((38:3.296748605770047,13:3.296748605770047):2.841701605765697,((85:2.039799638201252,68:2.039799638201252):0.7447425432421699,(15:1.570740959653616,(26:1.1296019700991193,105:1.1296019700991193):0.4411389895544966):1.2138012217898062):3.353908030092322):0.7991670413930487,((112:2.7424392341498947,30:2.7424392341498947):1.688847064572824,((48:2.6744707830616212,((28:1.0574403573281823,57:1.0574403573281823):1.148233573029779,90:2.2056739303579613):0.4687968527036599):1.006772294750189,80:3.68124307781181):0.7500432209109085):2.5063309542060743):0.4885436598999675):0.8960373512167417):0.5614036081430136):0.1927748996966958,(((29:1.6134813759110622,41:1.6134813759110622):5.6720980476953695,((95:2.3264829772457376,(63:0.654015429527296,109:0.654015429527296):1.6724675477184416):4.8496212383713555,(((14:4.6738601893766125,(91:1.5642294710709976,87:1.5642294710709976):3.109630718305615):0.7915410974705965,59:5.465401286847209):0.24912817367211115,(47:3.278403070228768,(((6:0.9757134550823087,100:0.9757134550823087):0.4483739292412384,104:1.424087384323547):1.2756714654344006,86:2.6997588497579477):0.5786442204708204):2.436126390290552):1.4615747550977725):0.1094752079893393):1.4808867634168195,((58:4.80419277654621,((22:2.756519343725427,18:2.756519343725427):1.4688231721639933,((101:0.3690717719803938,44:0.3690717719803938):1.6291397082785866,98:1.9982114802589803):2.22713103563044):0.5788502606567896):1.9358228485864437,(77:0.47914486030912573,50:0.47914486030912573):6.260870764823528):2.0264505618905977):0.3099105848619601):0.6822828162464099):0.7320536475365724):1.587948211039377):0.9465768965320311):0.8351321010558532,99:13.860370444295455):0.2410515865996068,(49:2.694413163462912,79:2.694413163462912):11.40700886743215):28.6887551597885;
tree new_tree33 = (((((64:4.765581024885929,92:4.765581024885929):6.6855177018184015,55:11.45109872670433):0.4993584100349775,((((113:1.6170809733046076,(36:0.5077960699469068,82:0.5077960699469068):1.1092849033577008):2.896036856396916,74:4.513117829701524):5.67343291117884,((((103:1.4209509994926228,12:1.4209509994926228):0.5301350039155772,66:1.9510860034082):6.346054639225569,((((8:2.0791502808149276,107:2.0791502808149276):3.1365029943877674,7:5.215653275202695):1.9522847289017635,(31:3.7445434230206955,(2:3.4494152337288617,40:3.4494152337288617):0.2951281892918338):3.423394581083763):0.5376319947307904,83:7.705569998835249):0.5915706437985202):0.6369436832115998,(((43:0.40317529193496965,56:0.40317529193496965):6.9743910818457175,((37:5.762993269125271,89:5.762993269125271):1.3699115863055615,((61:2.0790677950978447,(27:0.923720517329338,(78:0.23694166491848434,88:0.23694166491848434):0.6867788524108537):1.1553472777685068):1.85420906184335,(111:3.389776145955129,23:3.389776145955129):0.5435007109860654):3.199627998489638):0.2446615183498544):0.6209141591245908,(60:0.6752648943654843,76:0.6752648943654843):7.323215638539794):0.9356037929400909):1.252466415034995):0.4239637112418073,((((11:6.209278914492196,((73:4.481286294445188,(71:3.7049072607285187,(96:0.9027440702313376,51:0.9027440702313376):2.802163190497181):0.7763790337166694):1.404475440160395,((((17:1.8480767143486707,4:1.8480767143486707):0.9855160811748513,108:2.833592795523522):0.10998321616552031,((20:0.7119850573506538,(3:0.5677418156905042,(35:0.08950656759675686,54:0.08950656759675686):0.47823524809374734):0.14424324166014957):2.2183575746617787,((106:1.9251668710092757,((16:1.3129466228952624,(34:0.6075042639850652,1:0.6075042639850652):0.7054423589101972):0.24123028694773319,10:1.5541769098429956):0.37098996116628014):0.7921274416321888,72:2.7172943126414646):0.21304831937096802):0.013233379676609758):0.9841111872495634,(62:3.4059350373222093,84:3.4059350373222093):0.5217521616163965):1.9580745356669773):0.323517179886613):0.7831482550853428,(53:4.088913622006474,(33:3.195318438020517,(((21:0.33129931294892284,67:0.33129931294892284):0.5659758338359668,(5:0.764270781197073,42:0.764270781197073):0.1330043655878166):0.2779019710635404,(52:0.3977176886758991,75:0.3977176886758991):0.777459429172531):2.020141320172087):0.8935951839859566):2.903513547571065):1.741999126791761,(((((22:6.659162026786877,(58:4.680710242895202,((97:1.632762702172276,65:1.632762702172276):0.768088396245727,19:2.400851098418003):2.279859144477199):1.9784517838916749):0.05521395426385123,((101:1.7970489240387664,(44:0.7537343651910515,18:0.7537343651910515):1.0433145588477148):1.3556885765213351,98:3.1527375005601015):3.5616384804906267):1.269579819676153,((29:0.09543331231673884,41:0.09543331231673884):6.171684128573896,((59:3.686846842185925,((47:2.824180107108714,(((6:0.6404383820421273,100:0.6404383820421273):0.18609729812619757,104:0.8265356801683249):1.3745389353950994,86:2.2010746155634244):0.6231054915452896):0.8553946692377212,(14:2.4295901114529017,(91:1.3616916956649605,87:1.3616916956649605):1.0678984157879412):1.2499846648935335):0.007272065839489805):1.8439199608136003,(95:3.1941020354240557,(63:0.16637170187933903,109:0.16637170187933903):3.0277303335447168):2.3366647675754697):0.7363506378911095):1.7168383598362462):0.020641756580139337,(((((93:3.532459469627298,((32:2.98965112834902,70:2.98965112834902):0.3787327950257673,(39:2.8096551530927267,(102:2.246671448407496,69:2.246671448407496):0.5629837046852306):0.5587287702820607):0.16407554625251075):1.1359644368684583,(81:4.527950413179943,24:4.527950413179943):0.14047349331581316):0.24482691306393445,(45:1.3882983073649469,46:1.3882983073649469):3.5249525121947443):2.3403525969425507,(((26:2.992219066526911,(105:2.6777362028065363,15:2.6777362028065363):0.3144828637203747):2.5392401345522617,((85:3.8012869357051198,68:3.8012869357051198):1.1094468564105187,(38:2.4443485240255396,13:2.4443485240255396):2.466385268090099):0.6207254089635343):0.5707112979896634,((112:0.950963747804267,30:0.950963747804267):4.105923383200205,(80:2.2570632948819034,(48:2.1048125866903082,((28:0.4063623411972692,57:0.4063623411972692):0.6315029626189523,90:1.0378653038162216):1.0669472828740867):0.15225070819159514):2.7998238361225685):1.0452833680643643):1.1514329174334055):0.20830035337572728,((110:1.2037205353220546,25:1.2037205353220546):5.014437408439076,9:6.218157943761131):1.2437458261168377):0.5426937874290516):0.3521152956671951,(77:2.256944721073516,50:2.256944721073516):6.099768131900699):0.37771344339508417):1.2276334167762109,94:9.96205971314551):0.6484547389766604):1.339942684617137):0.6305093004591686,99:12.580966437198477):0.8613377754952705,(49:7.111060855179199,79:7.111060855179199):6.331243357514548):23.1781538031742;
tree new_tree34 = (((((64:7.155189077878,92:7.155189077878):2.8755565475496345,55:10.030745625427635):0.8109191834855096,(((((53:2.5258065177002305,((42:1.2335362781992285,33:1.2335362781992285):0.8123437910714895,((5:0.3720274381473851,(21:0.17575021243979574,67:0.17575021243979574):0.19627722570758935):1.0036380001622305,(52:0.30916395797653934,75:0.30916395797653934):1.0665014803330763):0.6702146309611023):0.4799264484295125):5.204001616225242,((((29:0.4796416333026167,41:0.4796416333026167):6.154785951959829,(((47:3.3097346607489633,(((6:0.5518661138744094,100:0.5518661138744094):1.1168257800193813,104:1.6686918938937907):0.7371989948154563,86:2.405890888709247):0.9038437720397163):1.4235311060753122,(59:4.218428823040405,(14:3.821781621740169,(91:1.984052516341442,87:1.984052516341442):1.8377291053987272):0.3966472013002358):0.5148369437838705):0.7829834418840198,(95:4.480759813582085,(63:0.09301605555010203,109:0.09301605555010203):4.387743758031983):1.03548939512621):1.11817837655415):0.39193642381200444,(((58:3.8523680616844125,(((65:1.3268688619489195,19:1.3268688619489195):0.13463188571703633,97:1.4615007476659558):2.386738444776195,22:3.8482391924421506):0.004128869242261857):2.513456160414444,(18:5.751147797470445,(44:1.4905455723345582,(101:0.1600856046192042,98:0.1600856046192042):1.330459967715354):4.260602225135886):0.6146764246284118):0.41948632137838615,(((((81:4.025374488064463,((70:3.157747100929519,(39:1.3149801648730006,(102:1.164075817097632,69:1.164075817097632):0.15090434777536865):1.8427669360565184):0.3147687609036893,(32:2.3583153041214766,93:2.3583153041214766):1.1142005577117318):0.5528586262312545):1.2426928418084895,24:5.268067329872952):0.07499816677100313,(45:0.7767982836831385,46:0.7767982836831385):4.566267212960817):0.5973344653261483,(((38:2.882607509281859,13:2.882607509281859):1.0248360352921235,((26:2.1991723837269004,(15:1.5787720874649165,105:1.5787720874649165):0.6204002962619839):1.1197294873091868,(85:1.5983349867154293,68:1.5983349867154293):1.7205668843206579):0.5885416735378954):0.9022042280036193,((112:2.4196187378162493,30:2.4196187378162493):1.861796270519085,((80:1.9602775983347525,48:1.9602775983347525):0.7656194486087231,((28:1.7390756694708995,57:1.7390756694708995):0.42595124861371825,90:2.165026918084618):0.5608701288588578):1.5555179613918586):0.5282327642422677):1.1307521893925019):0.707343887303602,(9:6.290974976278887,(110:5.887143462255734,25:5.887143462255734):0.4038315140231532):0.3567688729948184):0.13756669420353695):0.24105346559720697):0.2723393559013223,(77:0.8843972389108097,50:0.8843972389108097):6.414306126064963):0.43110476894970073):0.03699085003175373,(((11:3.740640153119697,((84:1.85019447213612,62:1.85019447213612):1.7698384756047214,73:3.6200329477408415):0.12060720537885539):1.5725622561442303,((((10:1.2572442763728118,16:1.2572442763728118):0.6964251812895772,(34:0.06169975546513808,1:0.06169975546513808):1.8919697021972508):0.34974333204343866,(54:1.727634359103789,20:1.727634359103789):0.5757784306020386):0.8564469218248387,((106:1.6904200559603735,72:1.6904200559603735):1.4099070168768264,(108:2.73844868055388,((17:1.1932275847973113,(3:0.31855866918881676,35:0.31855866918881676):0.8746689156084946):0.8096424901652015,4:2.002870074962513):0.7355786055913671):0.36187839228331997):0.05953263869346648):2.153342697733261):0.2396267510274619,((96:0.5188235582950255,51:0.5188235582950255):3.760433382244779,71:4.279256940539804):1.2735722197515846):2.2139698236658374):1.54792855245754,94:9.314727536414766):0.31654344510514854,(((36:0.7166438816412658,(113:0.5908037763845859,82:0.5908037763845859):0.12584010525667988):4.118088863073625,74:4.834732744714891):4.219358082023081,(89:7.878572465401148,(((43:0.9874001739301522,56:0.9874001739301522):6.411717000295116,(((83:4.252259042103004,((61:2.9503752025835674,(27:1.1898460104250894,(78:0.2762233249604657,88:0.2762233249604657):0.9136226854646237):1.760529192158478):0.9238324380327474,(111:2.596058116877916,23:2.596058116877916):1.2781495237383989):0.37805140148668936):2.7733178296182164,37:7.025576871721221):0.30013014823398887,(((103:0.20773573967487127,12:0.20773573967487127):3.3735804274404497,66:3.581316167115321):0.8842519545248724,(((2:2.752284111239507,31:2.752284111239507):0.47386229541784264,40:3.2261464066573495):0.9040462999256,((8:1.0603378503461467,107:1.0603378503461467):2.494263275778069,7:3.5546011261242154):0.5755915804587342):0.33537541505724366):2.860138898315016):0.07341015427005892):0.2355660904664445,(60:0.4677965075455592,76:0.4677965075455592):7.166886757146154):0.2438892007094351):1.1755183613368247):0.5771801547819422):1.2103938273932293):0.6922993574357132,99:11.533964166348857):2.2531235196666266,(49:2.9486472662605605,79:2.9486472662605605):10.838440419754924):21.1433795245337;
tree new_tree35 = ((49:7.103832945840725,79:7.103832945840725):7.00372460599908,(((55:9.26521185901567,(64:7.028349118175956,92:7.028349118175956):2.2368627408397144):3.1812830022324246,((((((36:0.25006021005351975,82:0.25006021005351975):0.6868449602386033,113:0.9369051702921231):4.738123262264339,74:5.675028432556462):3.794527662223323,(83:5.41820156478778,89:5.41820156478778):4.051354529992005):0.4407237844601397,((((12:0.4951216058848064,103:0.4951216058848064):0.030649315576584624,66:0.525770921461391):6.846951461079877,(((8:1.1642344948839978,107:1.1642344948839978):3.749487885891018,7:4.913722380775016):2.1910407747925884,(31:3.0948395703119727,(2:2.461071351813595,40:2.461071351813595):0.6337682184983775):4.009923585255631):0.26795922697366414):1.5836625838741059,((((111:3.7052953555592834,23:3.7052953555592834):0.34680904921653033,(61:2.086872938077103,(27:1.5918878341686553,(78:0.0993604906211371,88:0.0993604906211371):1.4925273435475181):0.49498510390844785):1.9652314666987105):4.363296463293973,(37:6.7437800850410285,(60:1.1271424839217437,76:1.1271424839217437):5.616637601119285):1.6716207830287582):0.10341915709761196,(43:0.931043656102063,56:0.931043656102063):7.5877763690653355):0.4375649412479756):0.9538949128245502):1.1582432143843526,(94:10.845118531962921,(((((21:0.08768831024690012,67:0.08768831024690012):1.343698627871772,(((5:0.995527055547101,33:0.995527055547101):0.3256787001136263,42:1.3212057556607273):0.08403934585487405,(52:0.2963975014810285,75:0.2963975014810285):1.1088476000345728):0.02614183660307079):6.435518955573746,((((3:2.2073357382370666,(108:2.0412000359766775,54:2.0412000359766775):0.1661357022603891):0.11681031032288791,20:2.3241460485599545):2.13817249707446,(72:3.162995551441869,(((17:1.9123364410316162,4:1.9123364410316162):0.6236450969405978,((106:1.0496655710908742,10:1.0496655710908742):0.019390492219329092,((34:0.05729263786293691,1:0.05729263786293691):0.897743274643668,16:0.9550359125066049):0.1140201508035984):1.4669254746620106):0.027530805791667667,35:2.5635123437638816):0.5994832076779875):1.2993229941925457):1.3143521372265505,((71:3.168798231450909,11:3.168798231450909):1.2269993962392052,(((73:3.5251906521921854,84:3.5251906521921854):0.25719450709062297,(96:0.30348942303978443,51:0.30348942303978443):3.478895736243024):0.5446427163099856,62:4.327027875592794):0.06876975209732006):1.3808730551708512):2.0902352108314535):0.8783776938265699,((((110:2.0619666958321776,25:2.0619666958321776):3.3079815136357658,9:5.369948209467943):1.7626412456893528,((((45:0.9426230109040302,46:0.9426230109040302):5.082696732838377,(81:4.357339899956054,24:4.357339899956054):1.6679798437863527):0.1414506405789142,((32:2.366387675130269,93:2.366387675130269):2.510021492365427,((39:1.8054525376187216,(102:1.4416450287677904,69:1.4416450287677904):0.36380750885093116):1.869134105324833,70:3.6745866429435545):1.2018225245521417):1.2903612168256249):0.7329606274124139,((((26:3.234073143120422,(105:2.0432758689334647,15:2.0432758689334647):1.1907972741869575):0.6780911649898851,(85:1.8050408782919662,68:1.8050408782919662):2.107123429818341):0.6023375698597797,(13:3.1973406691196327,38:3.1973406691196327):1.3171612088504543):1.4097895101699711,((80:3.0542808614408936,(((28:0.7937276496624921,57:0.7937276496624921):0.5154591123083507,90:1.3091867619708428):1.3024989323813947,48:2.6116856943522375):0.4425951670886561):1.011395052295264,(30:1.7314139858483235,112:1.7314139858483235):2.334261927887834):1.8586154744039005):0.9754396235936769):0.2328584434235612):0.8305815045029226,(((22:4.3866447569148646,(77:0.5902586079279392,50:0.5902586079279392):3.7963861489869255):1.7430890371618135,(((19:1.3891773330159907,65:1.3891773330159907):0.2509938320874554,97:1.640171165103446):3.3252374795787523,(18:3.0244382910639827,(58:2.3446390505087176,((101:0.031216646340327375,44:0.031216646340327375):0.10105184181434491,98:0.1322684881546723):2.212370562354045):0.6797992405552651):1.9409703536182157):1.1643251493944797):1.3343357009702768,((29:1.255465036685595,41:1.255465036685595):5.554744577594739,((((86:2.2605965355511826,((6:0.3278433773328919,100:0.3278433773328919):1.4041763451104743,104:1.7320197224433662):0.5285768131078163):0.8141355887271944,47:3.074732124278377):1.578843052243113,(59:4.2609316481024475,(14:1.7570799824833458,(91:1.289852748935894,87:1.289852748935894):0.4672272335474519):2.5038516656191017):0.3926435284190424):1.6969083841966972,(95:4.7718569612841595,(63:2.8178326107862177,109:2.8178326107862177):1.9540243504979418):1.5786265994340276):0.4597260535621466):0.6538598807666212):0.4991014646132639):0.78211262785877):0.1610836992534992,53:8.906367286772488):1.9387512451904332):0.22340456166135603):1.3779717676238175):1.0962941495143799,99:13.542789010762474):0.5647685410773313):26.4869460033523;
tree new_tree36 = ((49:2.0810908043088188,79:2.0810908043088188):10.517391166902357,(((92:7.868366388080087,(55:4.601173157718543,64:4.601173157718543):3.267193230361544):2.746662680195577,(((((((((8:1.0292012089835096,107:1.0292012089835096):1.397017279193883,7:2.4262184881773927):2.0627265880479944,((31:3.712538860073721,(40:3.1332565450529497,2:3.1332565450529497):0.5792823150207713):0.4009451154125525,((66:0.456138398526948,12:0.456138398526948):2.0061076292942084,103:2.4622460278211564):1.6512379476651171):0.37546110073911354):0.557362357674231,(((43:2.3794580868377526,56:2.3794580868377526):1.4275386256884404,(60:0.18951151610501718,76:0.18951151610501718):3.6174851964211756):0.7485686199248041,37:4.555565332450997):0.49074210144862107):2.0645460057385714,((23:2.5954124730017556,111:2.5954124730017556):0.43549547220342033,(61:1.960649607185595,(27:0.49230735193909536,(78:0.02335605258544676,88:0.02335605258544676):0.4689512993536486):1.4683422552464998):1.070258338019581):4.079945494433014):0.25464365874831163,(89:6.833186479740123,83:6.833186479740123):0.5323106186463784):1.1927979323799969,((((9:5.890663334562633,(110:2.0053255527177054,25:2.0053255527177054):3.8853377818449273):0.005219589112256173,((24:5.207075640067287,(((((39:2.6916056139121625,(69:1.2582794491903246,102:1.2582794491903246):1.4333261647218378):0.9923434420999682,(32:3.2814427220510645,93:3.2814427220510645):0.40250633396106617):0.3803186636247404,70:4.064267719636871):0.3979319723011585,81:4.46219969193803):0.028149153555722783,(45:2.292296992006421,46:2.292296992006421):2.1980518534873315):0.7167267945735345):0.2347963796199144,(((13:3.0195527780118625,38:3.0195527780118625):0.6471698578331138,(((15:1.4288968186690303,105:1.4288968186690303):0.540628556533862,26:1.9695253752028923):1.152875816527072,(85:1.7754380584804679,68:1.7754380584804679):1.3469631332494965):0.5443214441150119):1.4840895056927885,((48:3.7581072508327273,(((28:0.4697013257286929,57:0.4697013257286929):1.9702802450547166,90:2.4399815707834094):0.9007363855155952,80:3.3407179562990046):0.41738929453372275):0.765285358394356,(112:4.42950546726597,30:4.42950546726597):0.09388714196111358):0.6274195323106815):0.29105987814943646):0.4540109039876876):0.2462180302828516,((((29:0.09713172714275999,41:0.09713172714275999):2.2828209090772944,((63:0.12168474280676117,109:0.12168474280676117):0.757370770938963,95:0.8790555137457242):1.50089712247433):2.059102769929369,(((86:1.3349618569081938,((6:0.3371450648431653,100:0.3371450648431653):0.3179998117402024,104:0.6551448765833677):0.6798169803248261):0.1312511608322171,47:1.466213017740411):1.2327673255494898,(59:2.55348443819215,(14:2.1048960813033375,(91:0.9749528910388802,87:0.9749528910388802):1.1299431902644574):0.4485883568888127):0.14549590509775046):1.7400750628595225):1.6965489370992888,((65:1.8380560712245322,(19:1.3503987953768068,97:1.3503987953768068):0.48765727584772534):3.412282987898541,((58:4.667697604641316,(22:2.7359637674660293,(77:0.7940822673500544,50:0.7940822673500544):1.9418815001159748):1.9317338371752868):0.448035103258035,((101:1.0996790225239987,44:1.0996790225239987):0.6225518177562213,(98:1.7077309550314097,18:1.7077309550314097):0.014499885248810296):3.393501867619131):0.1346063512237219):0.885265284125639):0.006496610709028516):0.5821547623596235,((((62:0.5925898102347258,84:0.5925898102347258):4.4131361050229305,((11:2.965160236592575,71:2.965160236592575):1.402218637793057,((96:0.011687717118150063,51:0.011687717118150063):2.397565995865664,73:2.409253712983814):1.958125161401818):0.6383470408720244):0.14164916187051357,(((35:1.5296377176243954,((20:1.1228539594127043,(3:0.09111025388000929,54:0.09111025388000929):1.031743705532695):0.3561377086905271,108:1.4789916681032313):0.05064604952116403):1.2439950265408053,((17:1.5030646396645466,4:1.5030646396645466):0.9741262777295925,(72:2.1347297516450805,((16:1.0061187599723478,(34:0.2687478710867218,1:0.2687478710867218):0.737370888885626):0.9891680945375152,10:1.995286854509863):0.13944289713521751):0.3424611657490586):0.29644182677106157):0.035160627225690355,106:2.808793371390891):2.338581705737279):1.4748367876070478,(((52:0.259813736305994,75:0.259813736305994):2.4288463001748797,((5:0.5416834495910192,(33:0.3855375663995604,42:0.3855375663995604):0.15614588319145883):0.2504849792785039,(21:0.6603578476883164,67:0.6603578476883164):0.1318105811812067):1.8964916076113503):3.743302946027297,53:6.43196298250817):0.1902488822270474):0.10204385158214624):1.834039314449134):0.12927321693299376,94:8.687568247699492):0.504775556606063,((36:1.2468451909992673,(82:0.6364968988538928,113:0.6364968988538928):0.6103482921453744):1.6520888313760855,74:2.898934022375353):6.293409781930202):1.4226852639701093):0.9226065028253458,99:11.53763557110101):1.0608464001101652):26.0150205611359;
tree new_tree37 = ((49:2.771835400725839,79:2.771835400725839):8.180499269621512,(((64:5.338178016640265,(92:5.26532374960131,55:5.26532374960131):0.07285426703895492):4.436522088981617,((((((82:0.6839965776774135,113:0.6839965776774135):1.9870017208919402,36:2.6709982985693537):1.3177040011726593,74:3.988702299742013):3.7195456026602947,(((((111:2.9960245764223146,23:2.9960245764223146):1.251623575914783,(61:0.6768053735850889,(27:0.3270344574793206,(78:0.01974966509586409,88:0.01974966509586409):0.3072847923834565):0.34977091610576827):3.5708427787520085):2.4131302195705233,((43:1.3963387405267902,56:1.3963387405267902):3.469843890862691,(60:0.12631279534918416,76:0.12631279534918416):4.739869836040297):1.7945957405181394):0.3339333368041011,(((((8:1.2542495846705621,107:1.2542495846705621):0.8582029276900058,7:2.112452512360568):2.067657126140713,(31:1.5963467577178214,(2:1.453428239615881,40:1.453428239615881):0.14291851810194034):2.5837628807834596):1.774522453541131,((66:0.48308136547954184,103:0.48308136547954184):0.38033160405090605,12:0.8634129695304479):5.091219122511964):0.4048162656001155,37:6.359448357642528):0.6352633510691943):0.33905259887082106,(89:1.9952942245331882,83:1.9952942245331882):5.338470083049355):0.3744835948197647):0.09227191246642796,94:7.800519814868736):0.8960685359907856,(((((((70:1.381314810634368,32:1.381314810634368):1.8857846296195107,(93:1.9743826487863356,(39:1.156632554451093,(69:0.6310525523442525,102:0.6310525523442525):0.5255800021068404):0.8177500943352427):1.292716791467543):2.0541508584156647,(81:5.0649670611988435,(24:3.187097297106407,(45:1.3967937637127192,46:1.3967937637127192):1.7903035333936879):1.8778697640924364):0.2562832374706998):0.328520316240696,(((13:1.8713658833609441,38:1.8713658833609441):2.785165147889046,((85:2.0109830906793436,68:2.0109830906793436):1.5741609058572932,((105:2.8036291389317283,15:2.8036291389317283):0.36372740483277655,26:3.167356543764505):0.4177874527721319):1.0713870347133536):0.5105639706612646,((48:3.7167719901456047,(80:3.158855303073418,((28:0.62963816539602,57:0.62963816539602):1.3094427167008207,90:1.9390808820968408):1.219774420976577):0.5579166870721868):0.8102262613729398,(112:2.553954636340886,30:2.553954636340886):1.9730436151776587):0.6400967503927104):0.4826756129989844):0.45955378693180204,(110:1.1013415406777087,25:1.1013415406777087):5.007982861164333):0.3202310766973424,((((29:0.5202170811236332,41:0.5202170811236332):4.879518092090551,(((63:0.2821434571742723,109:0.2821434571742723):2.5413933639863733,95:2.8235368211606455):2.4122866957025617,((14:3.101112986129618,(91:2.0500647298314076,87:2.0500647298314076):1.0510482562982104):1.1423079280160926,(59:3.95877716932366,((86:1.439961774933852,((6:0.6710444137343865,100:0.6710444137343865):0.6532251299459055,104:1.324269543680292):0.11569223125355999):0.6590531043549492,47:2.0990148792888013):1.8597622900348587):0.2846437448220507):0.9924026027174966):0.16391165635097682):0.2463091081525901,((19:1.5251529617594464,(97:1.3506226931488996,65:1.3506226931488996):0.17453026861054677):2.8078447046775556,((((18:0.8766186664923357,44:0.8766186664923357):0.10810493429837997,(98:0.10234486765648104,101:0.10234486765648104):0.8823787331342345):2.515521502151377,(77:1.1605623423551465,50:1.1605623423551465):2.339682760586946):0.025884037364804158,(58:2.9003072376741983,22:2.9003072376741983):0.6258219026326985):0.8068685261301054):1.313046614929772):0.44521485471284983,9:6.091259136079624):0.3382963424597598):1.6483090649059422,(((((52:0.46954936249589974,75:0.46954936249589974):0.5680210341306622,(21:0.22958856014688686,67:0.22958856014688686):0.807981836479675):0.7417259874716615,((5:0.655169186579243,42:0.655169186579243):0.21795120902177767,33:0.8731203956010206):0.9061759884972028):2.949420106067111,53:4.7287164901653345):2.563510517555822,(62:5.54231343089909,((((16:0.8469786653665796,(34:0.46143594500149765,1:0.46143594500149765):0.38554272036508197):0.9753998099799766,10:1.8223784753465562):0.4719084441800059,(((35:0.6806779957692126,(3:0.6669268449361353,108:0.6669268449361353):0.013751150833077319):0.15608348702205932,(20:0.6868416681981707,54:0.6868416681981707):0.14991981459310122):1.2048634618968843,(72:2.010263176206313,((17:1.3295255958385037,4:1.3295255958385037):0.41783256571807215,106:1.7473581615565759):0.2629050146497369):0.031361768481843466):0.2526619748384058):1.9236920215339506,(((11:2.3505292599560006,84:2.3505292599560006):0.22286181157206997,((96:0.10780576418168497,51:0.10780576418168497):2.2207822979366543,71:2.3285880621183392):0.24480300940973132):1.5520149063573685,73:4.125405977885439):0.09257296317507357):1.3243344898385772):1.7499135768220668):0.7856375357241694):0.6187238074141952):1.0781117547623609):0.41630626131355797,99:10.19100636693544):0.7613283034119114):24.5642499480116;
tree new_tree38 = ((99:11.56134120849491,((55:10.108584675209684,(92:7.717376110603469,64:7.717376110603469):2.391208564606215):0.2240228402935287,((((((((108:1.9316918731768127,(106:1.7345485246954733,(((34:0.08705671937111184,1:0.08705671937111184):0.4045647520156088,10:0.4916214713867207):0.4445682376653179,16:0.9361897090520386):0.7983588156434347):0.1971433484813394):0.5097694173866365,72:2.441461290563449):0.2941791715440938,((3:1.9133957841743807,(35:1.7625717856644532,(4:1.1178550721265599,17:1.1178550721265599):0.6447167135378933):0.15082399850992756):6.065835763331417E-4,(54:0.6431846151150493,20:0.6431846151150493):1.2708177526356645):0.8216380943568291):1.018010586545024,(84:2.210000848916296,62:2.210000848916296):1.543650199736271):1.5397333848967563,(73:4.3459843582757065,((11:2.6762062867747907,71:2.6762062867747907):1.6112369885143552,(96:1.6575812349494603,51:1.6575812349494603):2.6298620403396855):0.05854108298656069):0.9474000752736167):3.5954507714283297,(((((5:0.46280269767834964,33:0.46280269767834964):1.2992874478078567,(42:1.2972923010525483,(52:0.3751937965200238,75:0.3751937965200238):0.9220985045325245):0.464797844433658):0.5080189997267839,(67:0.43932721748275305,21:0.43932721748275305):1.830781927730237):1.4282736669870206,53:3.698382812200011):4.399901125705618,(((((19:2.370876926240815,(97:1.167970465711945,65:1.167970465711945):1.2029064605288702):4.482664094918363,(58:6.735994579175311,(18:4.078793165137014,(22:2.1011660403935575,(98:0.24143945928041227,(101:0.09940326994011181,44:0.09940326994011181):0.14203618934030046):1.8597265811131451):1.977627124743457):2.6572014140382967):0.11754644198386632):0.18432612596269848,(((((45:0.6999832149441012,46:0.6999832149441012):5.106202675552876,24:5.806185890496978):0.11068589320801347,(81:5.80276555630032,(((32:3.863312321245818,70:3.863312321245818):0.1277015038504481,93:3.991013825096266):0.15733858929090472,(39:2.595000058971575,(69:1.5125118905204626,102:1.5125118905204626):1.0824881684511123):1.553352355415596):1.6544131419131496):0.11410622740467069):0.8027732502918035,((38:4.041327935453721,(((26:2.071335865311496,105:2.071335865311496):0.40212588464371013,15:2.4734617499552063):1.2328722360430153,(13:3.143525805901917,(85:1.2964255994760836,68:1.2964255994760836):1.8471002064258335):0.5628081800963045):0.334993949455499):2.2291395820753097,((((28:0.6041413636977155,57:0.6041413636977155):1.6730253413475575,90:2.277166705045273):2.0081562355547558,(80:2.930439250342436,48:2.930439250342436):1.354883690257593):0.6625339744697047,(112:1.764599264336993,30:1.764599264336993):3.183257650732741):1.3226106024592967):0.44917751646776427):0.21739203405628782,((110:1.24506749608933,25:1.24506749608933):4.953869474027396,9:6.198936970116726):0.7381000979363561):0.10083007906879349):0.06711370550836104,((29:1.9037953646828132,41:1.9037953646828132):4.690178442860843,(((63:0.6951925023648752,109:0.6951925023648752):2.476434340071727,95:3.171626842436602):2.5724235366519013,(((86:2.0686233311511795,((6:0.6022195261979443,100:0.6022195261979443):0.7591373177112392,104:1.3613568439091834):0.707266487241996):0.5238865626370153,47:2.5925098937881947):1.691129688409252,((14:3.1220335890885753,(91:0.7998286228301994,87:0.7998286228301994):2.3222049662583757):0.8237889570318333,59:3.9458225461204086):0.33781703607703806):1.4604107968910567):0.8499234284551527):0.5110070450865809):0.42656758940890693,(77:0.9795264383576164,50:0.9795264383576164):6.552022003681527):0.5667354958664852):0.7905512670720238):0.35769900167735535,94:9.246534206655008):0.44290011314011934,((((82:0.8602206377861724,113:0.8602206377861724):0.012370788257099696,36:0.8725914260432721):2.069812602474727,74:2.9424040285179993):5.91194596822542,((43:0.4897213984250193,56:0.4897213984250193):7.961207309640444,(((((40:4.084990052281771,(2:3.589379650276007,31:3.589379650276007):0.49561040200576434):2.096472348879047,((8:2.2300699154299326,107:2.2300699154299326):0.726891857473587,7:2.9569617729035196):3.2245006282572986):0.43881905569871105,(66:3.0691619152446648,(12:1.7942418014345145,103:1.7942418014345145):1.2749201138101502):3.5511195416148644):0.4888402850166118,(37:6.866768156730338,(60:0.16549915947520039,76:0.16549915947520039):6.701268997255137):0.2423535851458034):1.3095150534462086,((89:1.8661263222739997,83:1.8661263222739997):5.505389051920317,((111:2.329746806436062,23:2.329746806436062):1.6904418547529216,(61:2.5953720113430556,(27:1.0978265838668633,(78:0.5865242614234887,88:0.5865242614234887):0.5113023224433746):1.4975454274761923):1.424816649845928):3.3513267130053332):1.0471214211280326):0.032291912743113826):0.403421288677956):0.8350843230517082):0.6431731957080853):1.2287336929916979):0.9877630762130991,(49:0.8746175489203349,79:0.8746175489203349):11.674486735787674):26.8364656365508;
tree new_tree39 = ((99:11.966654865653759,((55:10.602286532946334,(((((((71:3.245431812789097,(96:0.15699720639400294,51:0.15699720639400294):3.088434606395094):0.5587701846690014,((20:0.9421534654843197,(54:0.6755005775668349,3:0.6755005775668349):0.26665288791748476):1.8028075248816928,((((108:0.5858766745862309,(17:0.08547503574067315,35:0.08547503574067315):0.5004016388455578):0.16092645735669375,4:0.7468031319429247):0.43965488744681336,72:1.186458019389738):0.8241359268649029,(106:1.2508741209354106,((16:0.920293370813599,(34:0.02243064451772687,1:0.02243064451772687):0.897862726295872):0.18735643932137225,10:1.1076498101349712):0.1432243108004394):0.7597198253192303):0.7343670441113717):1.0592410070920857):1.0189418632560514,(73:3.584127706687368,11:3.584127706687368):1.239016154026782):0.7682681729789396,(62:5.351131832719582,84:5.351131832719582):0.24028020097350744):2.7371218579166587,((((((((14:3.208538081693015,(91:0.8367115879548268,87:0.8367115879548268):2.371826493738188):1.4938792148376399,59:4.702417296530655):0.6568663562556409,((86:2.3009148372360917,((6:0.39972417847616926,100:0.39972417847616926):1.119264631004934,104:1.518988809481103):0.7819260277549887):1.5142487330825496,47:3.8151635703186413):1.5441200824676544):0.5252657247139272,((63:0.5303885398032098,109:0.5303885398032098):3.8580593235293223,95:4.388447863332532):1.496101514167691):0.5718893731239527,(29:0.38233527080753504,41:0.38233527080753504):6.074103479816641):0.6103907670135502,(((97:2.4348211495106202,65:2.4348211495106202):0.6639307021383076,19:3.098751851648928):2.9102905683717597,(((44:0.24758228944573807,101:0.24758228944573807):0.16962171810970278,98:0.41720400755544085):3.8536324522104355,(58:4.19578146342982,(22:2.5978814319166665,18:2.5978814319166665):1.5979000315131535):0.07505499633605606):1.7382059602548114):1.0577870976170383):0.396626344943682,((9:4.763579073001951,(25:2.979059671748063,110:2.979059671748063):1.7845194012538883):2.2477383487856466,((81:5.711044468652899,((((32:3.750104944866459,93:3.750104944866459):0.37181018110978137,70:4.1219151259762405):0.4183920586786867,(39:3.4231483757254644,(69:2.725390947828528,102:2.725390947828528):0.6977574278969363):1.1171588089294628):1.0069753107522352,((45:1.0040041393964247,46:1.0040041393964247):3.2628564920867427,24:4.266860631483167):1.280421863923995):0.1637619732457365):0.8809745437423162,(((((26:1.326661631754225,105:1.326661631754225):1.682541394540932,15:3.009203026295157):1.1093064897297347,(85:2.910490539486657,68:2.910490539486657):1.2080189765382348):1.1062838869257092,(13:3.7203149327471583,38:3.7203149327471583):1.5044784702034426):0.7004350082307766,((((28:0.7578287577293349,57:0.7578287577293349):1.5587789992901966,90:2.3166077570195314):1.0332557003187208,(48:3.3294594384546694,80:3.3294594384546694):0.020404018883582786):1.0432971241037303,(112:0.8741392371790901,30:0.8741392371790901):3.5190213442628924):1.532067829739395):0.6667906012138376):0.4192984093923826):0.45213844079381005):0.4565801549846711,(((33:2.1047649539810434,(52:1.5407627842146296,75:1.5407627842146296):0.5640021697664137):1.075142831570541,((42:2.301011395538274,5:2.301011395538274):0.5519711348050897,(67:0.24002773931736932,21:0.24002773931736932):2.6129547910259943):0.32692525520822047):4.5559225230792695,(53:1.0423459948125142,(77:0.18612036651755437,50:0.18612036651755437):0.8562256282949599):6.693484313818339):0.1842057089352256):0.4084978740436691):0.8831327031256588,((((82:0.5773402982245266,113:0.5773402982245266):0.6456322216006893,36:1.222972519825216):5.624617837505594,74:6.847590357330811):1.5236048649855896,((83:7.235169030425095,89:7.235169030425095):0.46069112492771414,(((43:1.0028096733361398,56:1.0028096733361398):5.940358900048315,((2:3.862502326199541,31:3.862502326199541):1.1664999102092533,((66:1.5137636962216858,(103:1.484678133991807,12:1.484678133991807):0.029085562229878903):3.495467867531091,((8:1.3584924640921725,107:1.3584924640921725):2.68707703202106,7:4.045569496113233):0.963662067639544):0.019770672656017396):1.9141663369756605):0.1086188652262221,(((111:2.6762932975125726,23:2.6762932975125726):0.6044176100082903,(61:2.1750936015144915,(27:0.8528579638037769,(78:0.6980411621937267,88:0.6980411621937267):0.15481680161005018):1.3222356377107145):1.1056173060063714):2.3869728915653834,((40:2.8389027591023877,(60:0.5388666154292148,76:0.5388666154292148):2.300036143673173):1.9173144454452378,37:4.756217204547625):0.9114665945386209):1.3841036395244304):0.6440727167421327):0.6753350669635907):0.8404713724190067):0.03922387535207861,94:9.250890470087485):1.3513960628588482):0.01808953843515404,(64:5.455246791083627,92:5.455246791083627):5.165129280297861):1.346278794272271):0.934435773707639,(49:3.353345787733173,79:3.353345787733173):9.547744851628224):26.6912125192466;
tree new_tree40 = (((((((((((106:1.4535623638326522,((10:1.2538342095546153,(34:0.32462342023165724,1:0.32462342023165724):0.9292107893229581):0.14085822349987898,16:1.3946924330544943):0.05886993077815794):0.5807717109970816,(((72:0.2909077747872265,35:0.2909077747872265):0.9312889552605556,(4:0.48546190201287487,17:0.48546190201287487):0.7367348280349072):0.3313866936320158,((108:0.49078316432556984,(54:0.08452629775699996,3:0.08452629775699996):0.40625686656856985):0.8015673285854683,20:1.292350492911038):0.26123293076875975):0.480750651149936):6.58393654659842,(84:8.190260076657065,(71:7.61711485862844,(73:3.920288782375717,(96:0.3664134366759797,51:0.3664134366759797):3.553875345699737):3.6968260762527234):0.5731452180286247):0.42801054477108913):0.12084426271524507,(11:8.6959284314456,62:8.6959284314456):0.04318645269779964):0.8169878167215074,(((((((63:0.3913483918752423,109:0.3913483918752423):1.4669411954653626,95:1.858289587340605):4.897984036152466,(((14:5.033091063712389,(91:3.578332428026864,87:3.578332428026864):1.454758635685525):0.6055455984601341,((86:1.582958933455886,((6:0.6057752769353888,100:0.6057752769353888):0.3252640881857519,104:0.9310393651211407):0.6519195683347453):1.1291304643574498,47:2.712089397813336):2.926547264359187):0.07550106410247626,59:5.714137726274999):1.0421358972180714):0.5593398176579436,(29:0.2673152070473329,41:0.2673152070473329):7.048298234103681):0.7194541062841262,(((110:4.17372019156198,25:4.17372019156198):0.8675642469600637,9:5.041284438522044):2.651184454652979,(((81:6.253380848615501,((((39:4.417152267118227,(69:2.128635452643756,102:2.128635452643756):2.288516814474471):1.3656446340663457,70:5.782796901184573):0.0699846142418119,(32:3.84933647511004,93:3.84933647511004):2.0034450403163446):0.31550918171157427,24:6.168290697137959):0.08509015147754262):0.6304648562624697,(45:0.6581333224637215,46:0.6581333224637215):6.225712382414249):0.38770087105742235,(((((26:2.5324148459474336,15:2.5324148459474336):0.07744228050393387,105:2.6098571264513675):1.5820909925065063,(13:1.6627277732990018,38:1.6627277732990018):2.5292203456588718):0.8323383334558017,(85:3.3893515399578575,68:3.3893515399578575):1.634934912455818):1.8226243297918927,(((80:2.0845672084583904,48:2.0845672084583904):1.1406836576854902,((28:1.3476721783535048,57:1.3476721783535048):0.5110119575532688,90:1.8586841359067736):1.366566730237107):2.283323890642458,(112:0.7975793729063533,30:0.7975793729063533):4.710995383879985):1.3383360254192294):0.4246357937298253):0.42092231723962925):0.3425986542601178):0.36209604974948384,(((((101:0.28941105006160245,44:0.28941105006160245):0.9751269328550665,98:1.264537982916669):1.0078625669656194,58:2.2724005498822883):1.4294722347270237,(18:3.061034027216856,22:3.061034027216856):0.6408387573924559):2.7565034502065964,((97:2.7762118379598895,65:2.7762118379598895):0.6313487287563695,19:3.407560566716259):3.0508156680996494):1.938787362368716):0.7976010049188762,((53:2.135345885123845,(77:0.0933906024032823,50:0.0933906024032823):2.0419552827205627):4.304097652371059,(33:1.8034685249728324,(((42:0.8571134574093116,5:0.8571134574093116):0.20020958463873884,(67:0.6558860952811989,21:0.6558860952811989):0.4014369467668515):0.20723603997868478,(52:0.28940724017830527,75:0.28940724017830527):0.97515184184843):0.5389094429460972):4.6359750125220724):2.755321064608596):0.3613380987614061):1.0844626785218807,94:10.640565379386787):0.7110997013085392,(((82:1.4481677141178002,(36:0.3633958434050647,113:0.3633958434050647):1.0847718707127356):6.168069603462555,74:7.616237317580355):1.3806558780608604,((((37:4.350897486364167,((60:0.06445693418947991,76:0.06445693418947991):1.9471850101361823,40:2.011641944325662):2.3392555420385053):2.446877265818604,((((12:0.6888375707448738,66:0.6888375707448738):0.4899377015732632,103:1.178775272318137):4.74304771920841,(((111:3.481774522270415,23:3.481774522270415):0.9357947458032774,(61:2.7401627863700893,(27:0.38667290202692506,(88:0.025066731300860026,78:0.025066731300860026):0.36160617072606505):2.353489884343164):1.6774064817036032):1.0724697648336887,((8:2.641792289253047,107:2.641792289253047):2.5840623077932605,7:5.2258545970463075):0.26418443586107365):0.43178395861916563):0.12716653950258117,(2:4.235373527308653,31:4.235373527308653):1.8136160037204752):0.7487852211536437):0.35115656386683725,(43:1.5015509078469882,56:1.5015509078469882):5.64738040820262):1.0954028379990355,(89:7.239644299623237,83:7.239644299623237):1.0046898544254077):0.7525590415925709):2.3547718850541113):0.6697453416308132,(64:5.48816849924603,55:5.48816849924603):6.5332419230801095):0.320151629885034,92:12.341562052211174):0.2469750273299205,99:12.588537079541094):0.9363642713773626,(49:1.2807066991705014,79:1.2807066991705014):12.244194651747955):24.3523588856516;
tree new_tree41 = (((((92:11.296068778379698,64:11.296068778379698):0.08521899774810571,55:11.381287776127804):0.09831786110027707,((((((61:1.6206642266908928,(27:0.3728440719207006,(88:0.2725113062113918,78:0.2725113062113918):0.10033276570930882):1.2478201547701921):0.39778085038129785,(111:0.6096919352666648,23:0.6096919352666648):1.408753141805526):6.238731317439127,83:8.257176394511317):0.36307129964783513,(((((60:0.868467053588146,76:0.868467053588146):3.5536054561564514,40:4.422072509744598):0.18055423740220888,37:4.6026267471468065):1.7320650215441509,(89:6.291056306835501,(43:1.6717987089231439,56:1.6717987089231439):4.619257597912357):0.04363546185545619):1.953230248950467,((((8:2.312077092249233,107:2.312077092249233):1.2119674953296524,7:3.5240445875788855):1.521072288572165,(66:1.3627309496258158,(103:1.0050000583773289,12:1.0050000583773289):0.3577308912484869):3.6823859265252348):2.817023747841156,(2:3.628805935939822,31:3.628805935939822):4.233334688052384):0.42578139364921785):0.33232567651772804):1.4139812287575033,((((36:1.2975433577732218,113:1.2975433577732218):0.12474900339062045,82:1.4222923611638423):5.565426333040248,74:6.987718694204091):2.6945662991571524,94:9.682284993361243):0.35194392955541254):0.025823669645697933,(((((((65:4.220243143143042,19:4.220243143143042):0.7210528878982352,97:4.9412960310412775):1.7849496083133873,(58:2.016908345969394,(((98:0.19269882072372926,44:0.19269882072372926):1.1487832067011379,101:1.341482027424867):0.2946437998585436,18:1.6361258272834107):0.38078251868598323):4.709337293385271):0.33603303470064994,22:7.062278674055315):0.3426784572757553,(((110:5.025278860429439,25:5.025278860429439):1.6965424372056264,9:6.721821297635065):0.6064020206692664,((((((39:3.1023574698127967,(69:2.667116413570679,102:2.667116413570679):0.4352410562421176):1.1810327261977602,((70:2.1782336261088013,32:2.1782336261088013):1.278327290542752,93:3.4565609166515534):0.8268292793590035):0.7773849344026846,81:5.060775130413242):0.03619158238109854,24:5.09696671279434):0.8358610007837379,(45:1.625626797490144,46:1.625626797490144):4.307200916087934):0.2645258713921743,((((85:1.7067440754128025,68:1.7067440754128025):3.1376843092549507,((15:3.4430219711881085,105:3.4430219711881085):0.19101109109269876,26:3.6340330622808072):1.2103953223869461):0.0312702092067223,(13:2.7473157860214172,38:2.7473157860214172):2.1283828078530584):0.9719301021508366,(((80:3.094203428543705,((28:0.49107843044441146,57:0.49107843044441146):1.5562988706595453,90:2.047377301103957):1.046826127439748):0.3124143491253517,48:3.4066177776690565):1.6995690720079781,(30:4.178924754561553,112:4.178924754561553):0.9272620951154815):0.7414418463482777):0.34972488894494):1.1308697333340794):0.07673381302673832):0.18327731707221417,((29:0.48335572036978547,41:0.48335572036978547):5.598966811462304,(((59:5.084963490169228,((86:2.980451740873873,((6:0.41531872758403876,100:0.41531872758403876):0.6184152626579974,104:1.0337339902420362):1.9467177506318367):0.22821040167953255,47:3.2086621425534054):1.8763013476158226):0.1364198661752063,(14:4.954909789247107,(91:2.5438728207181387,87:2.5438728207181387):2.411036968528968):0.2664735670973277):0.7318996143966663,((63:0.08853906626073631,109:0.08853906626073631):4.4537482166694815,95:4.542287282930218):1.4109956878108827):0.12903956109098935):1.5059119165711943):1.632421243840815,(((11:3.555383109591709,71:3.555383109591709):2.195840844120804,((((72:2.5353033338411746,(4:1.179034317553794,17:1.179034317553794):1.3562690162873805):0.6233574315403416,(((34:0.38718183973154957,1:0.38718183973154957):0.5868122398044271,(10:0.8055662183439538,16:0.8055662183439538):0.1684278611920228):0.5948166878105007,106:1.5688107673464773):1.589849998035039):0.9273685615300393,(((54:0.72433269370165,(35:0.5816672717400013,108:0.5816672717400013):0.14266542196164866):1.366883423407506,20:2.091216117109156):0.7780326875436834,3:2.8692488046528393):1.2167805222587162):0.5361295987956822,(((73:0.9989454570860715,84:0.9989454570860715):0.43105737703623614,62:1.4300028341223077):1.356916419085938,(96:0.14338590747064806,51:0.14338590747064806):2.6435333457375974):1.8352396724989921):1.1290650280052752):2.6223278647564428,((53:3.2031035279535827,(77:0.3768789839779348,50:0.3768789839779348):2.826224543975648):2.4741028723777108,((33:2.7769830209833244,((67:0.09970471643136852,21:0.09970471643136852):2.0607329801291425,(42:0.8410082738365647,5:0.8410082738365647):1.3194294227239463):0.6165453244228134):0.8430658880360613,(52:1.4385464698364219,75:1.4385464698364219):2.181502439182964):2.0571574913119077):2.6963454181376623):0.8471038737751435):0.8393969003182544):1.4195530446657276):0.5821290447732164,99:12.061734682001298):0.35535264088387564,(49:2.5862107169565673,79:2.5862107169565673):9.830876605928605):30.2836226572315;
tree new_tree42 = ((((((((((43:0.8119627266478561,56:0.8119627266478561):5.904417621941286,((((107:1.5198434311229565,8:1.5198434311229565):2.390330034324088,7:3.9101734654470444):1.3113592369717053,((103:0.19011997291971927,12:0.19011997291971927):0.12647367482115568,66:0.31659364774087495):4.904939054677874):0.3420886965414818,((2:3.45424743580589,31:3.45424743580589):0.8344539857088811,83:4.288701421514771):1.2749199774454603):1.1527589496289101):1.693371793367226,((((60:0.8583391176122146,76:0.8583391176122146):4.440170286626824,40:5.298509404239039):1.0066224415291414,37:6.30513184576818):1.839706176959524,((61:2.810210289452196,(27:2.0979461493623464,(88:0.6729937899993247,78:0.6729937899993247):1.4249523593630218):0.7122641400898497):3.997658110448543,(111:1.9004922060966913,23:1.9004922060966913):4.907376193804048):1.336969622826965):0.2649141192286635):0.5343655013065778,89:8.944117643262945):0.3333563841804512,94:9.277474027443397):0.7246552315942463,(((113:2.2244744085988346,82:2.2244744085988346):0.02690652721217912,36:2.2513809358110137):5.536693407902894,74:7.788074343713908):2.214054915323735):1.9499074351982522,((((((((97:2.2116438916478396,19:2.2116438916478396):0.011300645764078965,65:2.2229445374119186):4.475573681465813,((((98:0.15067366719627898,44:0.15067366719627898):0.5575809372448502,101:0.7082546044411292):4.511364401119382,18:5.219619005560511):0.3656416755463434,22:5.585260681106854):1.1132575377708775):0.2387513003799775,58:6.937269519257709):2.9811642311122846,(((110:3.2273856574854047,25:3.2273856574854047):0.42527922503302396,9:3.6526648825184287):5.702911562606951,((((24:5.246118920732618,((32:2.894534804077769,70:2.894534804077769):0.9983362497770507,((39:2.5834790929348532,(69:1.3363227646912683,102:1.3363227646912683):1.247156328243585):1.2409327566644537,93:3.824411849599307):0.06845920425551277):1.3532478668777985):0.8875914433693453,81:6.1337103641019635):0.3454703339081133,(45:3.5629787080887114,46:3.5629787080887114):2.9162019899213654):1.8360656735439393,((((13:5.435152666209317,38:5.435152666209317):0.9159517389260952,(85:4.775729980729929,68:4.775729980729929):1.5753744244054824):0.08944670321156512,(15:3.116377448636207,(105:2.8549221203591233,26:2.8549221203591233):0.2614553282770835):3.32417365971077):0.8209533231300723,(((((28:1.4007197036709989,57:1.4007197036709989):2.1551348158783896,90:3.5558545195493885):1.2631729734396622,80:4.819027492989051):0.045655003418766604,48:4.864682496407817):2.082851810631987,(30:3.386255722664503,112:3.386255722664503):3.561278584375301):0.3139701244372448):1.053741940076967):1.0403300735713632):0.5628573052446146):0.05763546225025529,((29:1.4221580505886322,41:1.4221580505886322):7.793137796361173,(((63:0.20652573874042837,109:0.20652573874042837):4.395482102384615,95:4.602007841125043):4.158235187693857,(((14:3.830681102730735,(91:2.7166758715846955,87:2.7166758715846955):1.1140052311460393):1.7594237977025275,59:5.590104900433262):1.8561314753203035,((86:3.6507421633020813,((6:1.392359295559151,100:1.392359295559151):1.9384403761765714,104:3.3307996717357224):0.3199424915663589):0.6867557508564683,47:4.33749791415855):3.108738461595016):1.3140066530653343):0.4550528181309055):0.7607733656704436):0.4662720918658252,(((52:1.144580216852599,75:1.144580216852599):2.846319102345189,(((67:0.49455561582338387,21:0.49455561582338387):0.42459517498714455,42:0.9191507908105284):0.1721057989294582,(5:1.0159342692078435,33:1.0159342692078435):0.07532232053214316):2.8996427294578013):3.8913934593833757,(((106:1.5128716375091222,17:1.5128716375091222):2.4987350849587333,((((16:1.233313287054802,(1:0.2549955918260286,34:0.2549955918260286):0.9783176952287734):2.0932642044969434,10:3.3265774915517454):0.21261862382370822,3:3.5391961153754536):0.33039815267288564,((54:2.0251982062947103,(108:1.4923784265124758,20:1.4923784265124758):0.5328197797822345):1.7841966455642448,((72:2.6590998559877246,4:2.6590998559877246):0.16092625111964098,35:2.8200261071073656):0.9893687447515895):0.06019941618938418):0.1420124544195165):0.5372874775975927,((((96:0.42487094602538855,51:0.42487094602538855):1.2709123925849022,71:1.6957833386102907):1.1935316781434613,62:2.889315016753752):1.432096503830273,(73:3.3115531510239533,(11:2.689248243902421,84:2.689248243902421):0.6223049071215323):1.0098583695600718):0.2274826794814233):3.333398578515715):2.560048525904911):0.22410740246690253,(53:5.205625681759123,(77:0.41415418436691936,50:0.41415418436691936):4.791471497392204):5.460823025193854):1.2855879872829181):1.1953477442658826,((64:11.902753877681493,92:11.902753877681493):1.0653327982866827,55:12.968086675968175):0.17929776253360252):0.9874423013206801,99:14.134826739822458):0.413513035186444,(49:2.955745003757136,79:2.955745003757136):11.592594771251767):25.5007035669468;
tree new_tree43 = (((((94:10.702549907851159,((43:1.1708581550877513,56:1.1708581550877513):7.048304885504383,((83:7.813001922036835,((111:3.0954613211878654,23:3.0954613211878654):3.0220678151147085,(61:2.7195071092642245,(27:1.0986176128439593,(88:0.26472158874378304,78:0.26472158874378304):0.8338960241001763):1.6208894964202651):3.3980220270383494):1.6954727857342613):0.2906673198785912,((((36:1.087359740053077,82:1.087359740053077):0.18323911886556554,113:1.2705988589186425):3.3414300108201873,74:4.61202886973883):2.139992313462508,(((37:5.6632531262458405,((60:1.1870944363113305,76:1.1870944363113305):4.040400923053519,40:5.227495359364849):0.4357577668809913):0.6566156187605472,89:6.319868745006388):0.4181568843778427,(((107:0.8353191613339527,8:0.8353191613339527):4.782796535930896,(2:1.2980210327489987,31:1.2980210327489987):4.3200946645158504):0.5846423417661599,((12:0.6845912314838468,(66:0.5422917836599318,103:0.5422917836599318):0.14229944782391502):3.298170927205579,7:3.9827621586894257):2.219995880341583):0.5352675903532216):0.013995553817107265):1.3516480587140887):0.11549379867670773):2.483386867259025):0.775250710943105,(((53:9.102400692963672,(77:0.9001511720022379,50:0.9001511720022379):8.202249520961434):0.6054502831769106,((((67:2.069640901583602,21:2.069640901583602):2.1754049746132242,(52:1.849396859333419,75:1.849396859333419):2.3956490168634073):0.3181312835265713,(42:4.260378849911685,(33:1.7937359456684918,5:1.7937359456684918):2.4666429042431934):0.3027983098117124):5.007188006189637,(((((((14:3.0380739337677825,(91:0.8525129092275291,87:0.8525129092275291):2.1855610245402532):1.825341490346593,59:4.863415424114375):1.2400596841621887,((86:1.8360311566159306,((6:0.39056481824767453,100:0.39056481824767453):0.6298716356093278,104:1.0204364538570023):0.8155947027589283):1.0816151121554398,47:2.9176462687713705):3.1858288395051937):1.2135973209196793,((63:0.7544831394886184,109:0.7544831394886184):3.8119755268641615,95:4.56645866635278):2.7506137628434635):1.0076614089969977,(29:0.241654461699201,41:0.241654461699201):8.083079376494041):0.08268507304486938,(((65:2.717852949840784,19:2.717852949840784):1.4327971850782935,97:4.150650134919077):3.0324496506086946,((58:3.273643457515863,18:3.273643457515863):0.901818727888513,(((98:0.1687810054244907,101:0.1687810054244907):1.6470247299159422,44:1.8158057353404329):1.5172076586706418,22:3.3330133940110747):0.8424487913933012):3.007637600123396):1.2243191257103385):0.9758927780637485,((9:7.5241874591642866,(110:3.0689025738412745,25:3.0689025738412745):4.455284885323012):1.6661479125362266,(((45:2.8551141684258647,46:2.8551141684258647):4.62693577949807,(((32:3.9047184163596755,93:3.9047184163596755):1.2280516760039895,((69:3.6148675870698437,(39:0.7759604759953675,102:0.7759604759953675):2.838907111074476):1.04734397960312,70:4.662211566672964):0.4705585256907012):1.7301873348576287,(81:4.752310174304287,24:4.752310174304287):2.1106472529170066):0.6190925207026412):0.9045705741721015,(((13:2.2244712706201533,38:2.2244712706201533):3.140169262109132,((85:3.9738810268483338,68:3.9738810268483338):1.0964325278467042,(105:2.3569780037276318,(26:2.2708295951721578,15:2.2708295951721578):0.08614840855547401):2.713335550967406):0.29432697803424723):2.6779626700046952,((30:5.022861660806831,112:5.022861660806831):1.1029673246330987,((((28:1.3505223891977556,57:1.3505223891977556):1.783914997539557,90:3.1344373867373125):1.6963617959163617,48:4.830799182653674):0.4819315312394812,80:5.312730713893155):0.8130982715467745):1.9167742172940505):0.34401731936205593):0.8037148496044768):0.19297631760134593):0.187053476611176):0.13748581022754713):0.570813984228872,((((20:1.7863144200932919,54:1.7863144200932919):3.08404505490501,((108:3.7906725293944876,(17:1.5859058064641003,4:1.5859058064641003):2.2047667229303873):0.43537049767157265,(72:1.4921443150454197,35:1.4921443150454197):2.7338987120206406):0.6443164479322414):0.14778239357720935,((3:3.681469817262602,((1:2.141530842384702,34:2.141530842384702):0.8177673651504929,(16:1.1426730309417275,10:1.1426730309417275):1.8166251765934673):0.7221716097274071):0.023936957672781922,106:3.705406774935384):1.3127350936401272):1.8506696761846806,(((71:2.2413186481760827,(96:0.40855045108895677,51:0.40855045108895677):1.832768197087126):0.2241354637675581,(73:2.253667964355386,(84:0.5153820718723563,62:0.5153820718723563):1.7382858924830296):0.21178614758825498):0.5423729968934081,11:3.007827108837049):3.8609844359231427):3.4098534156092626):1.1991356584248098):1.0707882669221025,(55:11.673472742054749,(64:4.462011875525898,92:4.462011875525898):7.21146086652885):0.8751161436616179):1.119437086259481,99:13.668025971975847):0.9794908208676265,(49:3.7194565428589774,79:3.7194565428589774):10.928060249984497):27.2811021015251;
tree new_tree44 = (((((94:9.940085866900821,((33:2.0028698447097515,((52:0.36599576231077974,75:0.36599576231077974):1.618983935420629,((42:1.0338382469400083,5:1.0338382469400083):0.06985714636354978,(67:0.8163625707848535,21:0.8163625707848535):0.2873328225187045):0.8812843044278507):0.01789014697834279):6.967465295709442,((((((62:2.3537604191768597,(96:0.2573732113543085,51:0.2573732113543085):2.096387207822551):0.43541842165366207,84:2.789178840830522):0.20302518837106875,(71:1.7645172049370188,11:1.7645172049370188):1.2276868242645718):3.1228153568883146,(((((106:1.2016142521611557,(16:0.7621810740287761,(1:0.07758294390510935,34:0.07758294390510935):0.6845981301236668):0.4394331781323796):0.2665425889192101,10:1.4681568410803658):0.7410275578420382,(20:0.6754125263116455,54:0.6754125263116455):1.5337718726107585):1.6221199599010072,(72:3.614574973564993,((108:3.13556278185251,(4:1.5777512926619148,(17:0.7716821415867571,3:0.7716821415867571):0.8060691510751578):1.5578114891905952):0.3429946806779447,35:3.4785574625304547):0.13601751103453807):0.21672938525841845):1.8802068226706306,73:5.711511181494042):0.40350820459586334):0.6057103751299708,(53:3.161808635619362,(77:0.794051684756752,50:0.794051684756752):2.36775695086261):3.5589211256005138):1.78302039517465,(((((22:3.9658542631961837,(58:3.8913398233944125,(18:1.6695807316813214,(101:0.44073376452130064,44:0.44073376452130064):1.2288469671600208):2.221759091713091):0.07451443980177119):0.45424891744798446,98:4.420103180644168):1.884690832571735,((65:0.8164722218613237,19:0.8164722218613237):2.4887831871920043,97:3.305255409053328):2.9995386041625753):1.6632539365503174,((((59:6.022018506712301,(14:3.1660732928730755,(91:0.8211376853078729,87:0.8211376853078729):2.3449356075652026):2.855945213839225):0.27012865112068596,((86:3.6318580575830555,((6:2.2291811153990557,100:2.2291811153990557):0.5968448323445146,104:2.8260259477435703):0.8058321098394852):0.5391021741303486,47:4.170960231713404):2.1211869261195826):0.8299404433260307,((63:0.2728473273788299,109:0.2728473273788299):3.209386914139751,95:3.4822342415185807):3.6398533596404365):0.2938462244050317,(29:0.5391767580579518,41:0.5391767580579518):6.876757067506097):0.5521141242021717):0.09629459236653215,(((110:1.709115054200123,25:1.709115054200123):5.357801075935267,(((45:2.3661628810928406,46:2.3661628810928406):2.6951208897453087,((((93:2.6229799624909553,70:2.6229799624909553):0.15539432259430663,((39:1.523186942365225,(69:1.108540033193248,102:1.108540033193248):0.4146469091719769):0.4958323176763364,32:2.0190192600415613):0.7593550250437007):0.9458414194902112,81:3.724215704575473):0.9607879564814072,24:4.68500366105688):0.3762801097812689):1.8438738169445132,((((15:0.6269622394444327,105:0.6269622394444327):2.2296544406597922,26:2.856616680104225):1.8962108438131366,((13:3.364458782160769,38:3.364458782160769):1.2966660110620793,(85:2.701503064227741,68:2.701503064227741):1.9596217289951072):0.09170273069451351):1.3370469944823054,((48:4.138450365884884,(80:3.7650562644564762,((28:0.6631715798385058,57:0.6631715798385058):1.6316228974793412,90:2.294794477317847):1.4702617871386292):0.3733941014284077):0.6258678737748289,(30:0.8330363455899645,112:0.8330363455899645):3.9312818940697483):1.3255562787399544):0.8152830693829953):0.1617585423527279):0.23033279284884056,9:7.297248922984231):0.7670936191485218):0.4394076142617731):0.4665849840246672):0.9697507264816281):1.8094658510328383,((((37:5.457001101556311,(40:3.667082318797631,(60:0.9741434104224719,76:0.9741434104224719):2.6929389083751594):1.7899187827586798):0.44685636517037786,((((61:1.7145225278028315,(27:0.37850350640953895,(88:0.17724499144860104,78:0.17724499144860104):0.2012585149609379):1.3360190213932925):1.4255336066598294,(111:2.180631687511753,23:2.180631687511753):0.9594244469509081):1.5705046561774614,((107:2.2851654433998743,8:2.2851654433998743):1.3471281246210616,7:3.632293568020936):1.0782672226191865):0.7553901249336139,((2:3.43275921920795,31:3.43275921920795):1.9485149072904178,(66:1.9842848815996124,(103:0.1748451282750158,12:0.1748451282750158):1.8094397533245965):3.396989244898755):0.08467678907536857):0.4379065511529525):0.34416124410178917,(43:0.2552960715210413,56:0.2552960715210413):5.992722639307437):0.9444798515226465,((83:3.8582577207155566,(((113:0.49565796610906887,82:0.49565796610906887):0.7772539408686515,36:1.2729119069777204):1.4158304660334278,74:2.688742373011148):1.1695153477044085):2.416743410130146,89:6.275001130845703):0.9174974315054216):4.557053155582535):1.5484064954476473,(92:5.811192264148172,(64:3.3070950263598236,55:3.3070950263598236):2.5040972377883484):7.486765949233135):0.7340347769066984,99:14.031992990288005):0.8089940148048473,(49:2.7395290983870444,79:2.7395290983870444):12.101457906705807):29.0954561721655;
tree new_tree45 = ((49:4.825760512395526,79:4.825760512395526):8.160472696099863,(99:12.465791017494709,(((((((43:1.8886709426500186,56:1.8886709426500186):3.815039318485396,83:5.703710261135415):2.068682134631765,(((111:3.1647127798852566,23:3.1647127798852566):0.8199868733404472,(61:1.2898830800324401,(27:1.059184806128498,(88:0.04194626916500996,78:0.04194626916500996):1.0172385369634882):0.23069827390394204):2.694816573193264):3.143699048388359,((((2:3.809818662076848,31:3.809818662076848):1.2617542407734885,((66:0.7447664418472215,12:0.7447664418472215):0.7546562539022699,103:1.4994226957494914):3.572150207100845):0.23556649331811474,((107:1.4063631375414507,8:1.4063631375414507):1.2574105693200417,7:2.6637737068614924):2.643365689306959):0.40098167756234204,((40:3.5773401533589153,(60:0.5150731149052645,76:0.5150731149052645):3.062267038453651):1.5083299084890855,37:5.085670061848001):0.6224510118827924):1.4202776278832694):0.6439936941531172):0.34948877384322774,89:8.121881169610408):1.7168830531399824,((((((((10:0.9538975368926715,16:0.9538975368926715):0.09244070897842283,(1:0.22003594957218067,34:0.22003594957218067):0.8263022962989137):0.09050964751571766,(3:0.5706103896819557,106:0.5706103896819557):0.5662375037048564):0.32963359554280935,((54:0.32435159784611894,20:0.32435159784611894):1.1237891464846266,((72:1.0040655398949632,108:1.0040655398949632):0.13400116064033196,35:1.1380667005352951):0.31007404379545034):0.018340744598875913):0.40906988437998315,(17:1.321557688065542,4:1.321557688065542):0.5539936852440626):2.058011956133459,84:3.9335633294430634):1.8037755869529182,((71:1.3891372367796406,11:1.3891372367796406):3.5600721396135255,(62:2.6989982379341635,(73:1.8682160148421623,(96:0.04204038256444973,51:0.04204038256444973):1.8261756322777125):0.8307822230920012):2.2502111384590027):0.7881295400028154):3.044102883091255,((((52:0.19383745544051617,75:0.19383745544051617):2.7419820085249436,(((67:0.4134586075261102,21:0.4134586075261102):0.67365054199004,(42:0.34313351760550687,5:0.34313351760550687):0.7439756319106434):0.3893382595387429,33:1.4764474090548931):1.4593720549105667):5.383500627526905,(53:1.6346843865599632,(77:0.23283218361585883,50:0.23283218361585883):1.4018522029441043):6.684635704932402):0.03398829358929767,(((((((86:3.6429266941585694,((6:0.7159786060991499,100:0.7159786060991499):0.2782856556249711,104:0.994264261724121):2.6486624324344485):0.44359787485950575,47:4.086524569018075):0.6948799599950339,(14:2.49327480558773,(91:1.1768736022563382,87:1.1768736022563382):1.3164012033313917):2.2881297234253792):0.4500101013643478,59:5.231414630377457):2.3080730528175284,((95:3.474357259934978,(63:0.30808677073156276,109:0.30808677073156276):3.166270489203415):3.8306973255367707,(29:0.9104538874998813,41:0.9104538874998813):6.3946006979718675):0.23443309772323673):0.4911486742954727,(((22:2.88122331712289,(98:2.5219453302461634,18:2.5219453302461634):0.35927798687672663):0.2712632265709187,((44:0.8466907030273019,101:0.8466907030273019):1.3011409230264999,58:2.1478316260538017):1.004654917640007):4.030012277524977,((19:1.6805433780987427,65:1.6805433780987427):0.2641693141549115,97:1.9447126922536542):5.237786128965132):0.8481375362716719):0.05358004058761168,(((((((39:3.2410725895891574,(69:2.098558391830004,102:2.098558391830004):1.1425141977591533):1.294347012253105,((70:2.7055080027144562,32:2.7055080027144562):1.383132983891172,93:4.088640986605628):0.4467786152366342):1.4311405432020212,(24:3.9296937884217535,81:3.9296937884217535):2.03686635662253):0.2896508826166988,(45:4.386142352850177,46:4.386142352850177):1.8700686748108053):0.5454974689243572,(((30:2.507016348456105,112:2.507016348456105):2.04048350696325,(((28:1.0371579889627993,57:1.0371579889627993):0.8159827255722893,90:1.8531407145350887):1.9439842365543791,(48:1.255723641755093,80:1.255723641755093):2.5414013093343746):0.7503749043298873):1.7421002088030306,((13:3.37397963480629,38:3.37397963480629):1.6703482616875296,((85:2.1838285075561927,68:2.1838285075561927):1.7210539208044517,(15:3.111022983811539,(105:2.204297399853477,26:2.204297399853477):0.9067255839580621):0.7938594445491054):1.1394454681331752):1.245272167728566):0.5121084323629539):0.7798530095846674,(110:1.0600545293190564,25:1.0600545293190564):6.521506976850951):0.24196233963551173,9:7.823523845805519):0.26069255227255095):0.26909198700359305):0.42813341440557373):1.0573224232631535):0.03697979515232852,((((113:0.5233799348323834,82:0.5233799348323834):0.07297160003601832,36:0.5963515348684018):4.732449085834172,74:5.328800620702573):4.4817613507933505,94:9.810561971495924):0.06518204640679492):1.3551522206930944,((64:6.20149578615253,92:6.20149578615253):2.6179299130096387,55:8.819425699162169):2.411470539433644):1.2348947788988962):0.5204421910006793):28.1982274929246;
tree new_tree46 = ((49:4.616831933892867,79:4.616831933892867):8.861252506277076,(99:12.450889383690493,(55:12.077981269990246,((64:4.725549708535073,92:4.725549708535073):7.076596050184712,(((((((((103:1.0810003429018868,(12:0.34511205957968516,66:0.34511205957968516):0.7358882833222017):3.548288160003029,(2:3.7407139019201545,31:3.7407139019201545):0.8885746009847613):0.03148649259323033,((7:3.2676573787661316,(107:1.901010136315041,8:1.901010136315041):1.3666472424510907):1.391484602888537,83:4.659141981654669):0.001633013843477471):0.7685773549187944,((23:1.8556630339427662,111:1.8556630339427662):2.4320315362876417,(61:2.2133219510127056,(27:1.7307445021750145,(88:0.5670510568951076,78:0.5670510568951076):1.163693445279907):0.48257744883769105):2.0743726192177023):1.1416577801865326):0.17507815810252403,(43:1.7074682934286547,56:1.7074682934286547):3.89696221509081):1.119098249567413,((40:4.375760756356468,(60:0.496796780396284,76:0.496796780396284):3.878963975960184):0.7692359140206504,37:5.144996670377118):1.5785320877097595):0.545162145830739,94:7.268690903917617):3.0502946715043544,(((110:2.843800034241396,25:2.843800034241396):6.403168578181926,((((((((45:2.7935024544218265,46:2.7935024544218265):2.7618303968107103,((81:2.639406086316494,24:2.639406086316494):2.7758794896206935,(70:5.120649586845531,((32:2.685848046831263,93:2.685848046831263):0.7723458752946732,(39:1.6085570974237702,(69:0.879063938238999,102:0.879063938238999):0.7294931591847712):1.849636824702166):1.6624556647195945):0.294635989091657):0.14004727529534922):0.759814202700265,(((30:3.8489080765961474,112:3.8489080765961474):0.5284300048395951,(48:3.561105851506786,(80:3.3172263095501107,((28:1.701094791104402,57:1.701094791104402):0.5941137029933354,90:2.2952084940977375):1.0220178154523731):0.24387954195667527):0.8162322299289566):1.4146541754795363,((85:3.24470626965206,68:3.24470626965206):1.4441295948331612,((13:3.1893154441270144,38:3.1893154441270144):0.7979877352506031,(26:3.085542886997474,(15:2.5760923257933097,105:2.5760923257933097):0.5094505612041642):0.9017602923801435):0.7015326851076038):1.1031563924300576):0.523154797017523):0.22176005569392565,9:6.5369071096267275):0.9195561977059192,(((95:5.400607395700723,(((14:3.074388424185248,(91:0.9511892063141759,87:0.9511892063141759):2.1231992178710724):1.1204172352906094,59:4.194805659475858):0.6456742517074243,(((104:0.7536465354958305,(6:0.35881611614849807,100:0.35881611614849807):0.39483041934733243):0.21469247144499193,86:0.9683390069408224):2.146107550082312,47:3.1144465570231343):1.7260333541601476):0.5601274845174409):0.14702958578408953,(63:1.3509963887031884,109:1.3509963887031884):4.196640592781624):0.9412941272203437,(29:0.49892305970445683,41:0.49892305970445683):5.990008049000699):0.9675321986274907):0.606519865355529,(((58:4.701054005508141,((22:3.892690737864845,18:3.892690737864845):0.4192244067872539,98:4.311915144652099):0.38913886085604155):0.4288679187477893,(44:0.3598691480280611,101:0.3598691480280611):4.770052776227869):2.21599172741824,(65:2.5954516295411896,(19:1.3275128855357852,97:1.3275128855357852):1.2679387440054044):4.7504620221329805):0.7170695210140057):0.372615245222228,((53:6.0696009293057465,(77:0.21816832186872342,50:0.21816832186872342):5.851432607437023):1.2871357614889902,((((5:0.3716019981679503,33:0.3716019981679503):2.187819311470311,(67:0.18589223268602753,21:0.18589223268602753):2.3735290769522335):0.16394799671664684,42:2.723369306354908):0.598071661279572,(52:2.3692686195255486,75:2.3692686195255486):0.9521723481089315):4.035295723160257):1.078861727115667):0.4682797533757519,((((71:1.450000237169365,84:1.450000237169365):0.17633456241823997,62:1.626334799587605):1.70316201400941,(96:0.5254978221326937,51:0.5254978221326937):2.8039989914643213):3.6193266253589305,((((108:1.3034084661619398,17:1.3034084661619398):0.5663710560318329,4:1.8697795221937727):1.527844114444583,((((54:0.7258193324436314,3:0.7258193324436314):0.2619629655333864,20:0.9877822979770178):0.5525166375157321,72:1.5402989354927499):1.5331539941416197,(106:1.8966053607532896,(35:1.6382385979928566,(10:1.5254284888074021,(16:1.0460896550881793,(1:0.6902486471412062,34:0.6902486471412062):0.35584100794697315):0.4793388337192228):0.11281010918545453):0.2583667627604329):1.17684756888108):0.3241707070039861):3.397674535356547,(73:4.741524692962542,11:4.741524692962542):2.053773479032361):0.15352526696104274):1.9550547323302103):0.343090441137166):0.5634919588611442,89:9.810460571284466):0.5085250041375051):1.0304374278023989,(((82:1.0665176789764195,113:1.0665176789764195):1.7033217408347545,36:2.769839419811174):2.164068368691478,74:4.933907788502652):6.415515214721718):0.4527227554954152):0.27583551127046135):0.37290811370024635):1.0271950564794512):29.8599239622496;
tree new_tree47 = ((49:7.342662200850785,79:7.342662200850785):7.455884865278516,(99:14.289290116909571,((94:13.142222306859777,(((((((73:4.756962021961726,(71:2.0944442417608005,11:2.0944442417608005):2.662517780200926):0.9279838793187505,((((((20:0.2468182026263768,3:0.2468182026263768):0.822182022624073,(108:0.4738143882074666,(54:0.32156345099125133,35:0.32156345099125133):0.15225093721621524):0.5951858370429832):0.6947951972502158,72:1.7637954225006656):0.41288145114334895,((10:1.275317640573218,16:1.275317640573218):0.04202531306555879,(1:0.0584112961280437,34:0.0584112961280437):1.2589316575107332):0.8593339200052377):0.03620226361134771,(106:1.4307712272218824,(17:1.078753833996784,4:1.078753833996784):0.3520173932250985):0.7821079100334798):2.9426646538809336,((84:0.2864564537708321,62:0.2864564537708321):3.6804693842801233,(96:0.11116495388763407,51:0.11116495388763407):3.8557608841633213):1.1886179530853402):0.529402110144181):3.06650799781068,(53:6.188487558868585,(((33:2.129443292250132,42:2.129443292250132):1.2494327195265553,(5:3.0379097124041428,(67:1.031088565004948,21:1.031088565004948):2.0068211473991946):0.3409662993725444):0.8088473615642604,(52:0.46361012487416176,75:0.46361012487416176):3.724113248466786):2.000764185527637):2.562966340222572):1.0317700919300492,((((((45:2.758243458683948,46:2.758243458683948):4.454922857152516,(81:6.517438155152467,(24:5.966658648969929,(93:4.962958769774847,((39:2.367283644779132,(69:1.6564988718744995,102:1.6564988718744995):0.7107847729046324):2.0674222109742235,(32:3.729021594442819,70:3.729021594442819):0.7056842613105365):0.5282529140214915):1.0036998791950822):0.550779506182538):0.6957281606839967):0.5228682540668546,(((30:1.774695503440799,112:1.774695503440799):3.563567765808317,((48:2.766504745177088,80:2.766504745177088):1.7679014996459101,((28:1.2602191539634824,57:1.2602191539634824):1.636719464240404,90:2.8969386182038863):1.6374676266191117):0.8038570244261178):1.4531596988170357,((13:3.574903371931112,38:3.574903371931112):2.251090597776287,(((15:2.9719424860031114,105:2.9719424860031114):0.7695122664684293,26:3.7414547524715407):1.2367989067373037,(85:1.890008292911748,68:1.890008292911748):3.0882453662970963):0.8477403104985548):0.9654289983587523):0.9446116018371669):0.8072054035831586,(((29:0.38021444375262137,41:0.38021444375262137):6.949231575871581,((95:4.125774724775351,(63:1.112818685682503,109:1.112818685682503):3.0129560390928476):2.992312710695292,((((104:1.1015714712982656,(6:0.6312933739376209,100:0.6312933739376209):0.47027809736064474):0.47054275331361417,86:1.5721142246118798):0.8445322924394563,47:2.416646517051336):3.118670634378331,(59:5.458947494403779,(14:1.912956458485159,(91:0.47648505788066686,87:0.47648505788066686):1.4364714006044923):3.5459910359186195):0.0763696570258885):1.5827702840409756):0.2113585841535599):0.38404699769043926,(((58:3.1415631680983678,(((98:0.9275788729979163,101:0.9275788729979163):0.18146020753481007,44:1.1090390805327264):1.0250571093901892,18:2.1340961899229156):1.0074669781754522):0.31617815795975845,22:3.4577413260581262):1.2849290437227974,((19:1.1562510866551585,65:1.1562510866551585):1.101537504335105,97:2.2577885909902635):2.48488177879066):2.9708226475337183):0.8297469561718351):0.27027763189140686,(77:0.09008913684875482,50:0.09008913684875482):8.723428468529129):0.7648577839730528,((110:2.114316015289871,25:2.114316015289871):2.5102664439858224,9:4.624582459275693):4.9537929300752435):0.2048486016702693):0.42858921482474166,89:10.211813205845948):1.1511004748753813,(((23:2.2420767877845194,111:2.2420767877845194):0.769413700010706,(61:2.43056197769685,(27:0.8517224182483077,(88:0.043918193302638554,78:0.043918193302638554):0.8078042249456692):1.5788395594485425):0.5809285100983752):2.750443207176899,((((43:0.9226460543991423,56:0.9226460543991423):3.4974563361462296,83:4.420102390545372):1.2935396178451963,((40:2.047066812928418,(60:0.5168807799792917,76:0.5168807799792917):1.5301860329491261):2.235158910837126,37:4.282225723765544):1.4314162846250245):0.013294152033362039,(((7:3.370481206510369,(107:1.8439335403204395,8:1.8439335403204395):1.5265476661899295):1.0419033514548928,(66:1.9581425682172036,(12:0.9595121401423063,103:0.9595121401423063):0.9986304280748972):2.4542419897480583):0.3657208084969916,(2:3.503775513999964,31:3.503775513999964):1.2743298524622895):0.9488307939616769):0.034997534548193876):5.600979985749205):0.09722211645946643,((113:2.386240301646025,(36:2.2305095983160887,82:2.2305095983160887):0.15573070332993622):3.041204787885986,74:5.427445089532011):6.032690707648785):1.6820865096789817):0.44168605013673634,(55:12.808718898695329,(64:9.323400258382637,92:9.323400258382637):3.4853186403126912):0.7751894583011847):0.7053817599130578):0.5092569492197292):29.1280932744674;
tree new_tree48 = ((49:3.0806489393933574,79:3.0806489393933574):10.753711161252472,(99:12.761076283251732,((55:11.990685510529277,((((((60:3.698740321984717,76:3.698740321984717):2.5849417899415847,((61:1.5564309332703476,(27:0.487475283325444,(88:0.04264132015912862,78:0.04264132015912862):0.44483396316631535):1.0689556499449036):2.6605213823401845,(111:2.1610050348600134,23:2.1610050348600134):2.055947280750519):2.0667297963157694):0.005335316486362096,((((43:0.5498733776872905,56:0.5498733776872905):4.310442282026879,(((66:0.68948122107521,(12:0.4934960904300675,103:0.4934960904300675):0.19598513064514256):2.884770586312785,(31:2.9996904143872225,(2:1.8498451920002683,40:1.8498451920002683):1.1498452223869542):0.5745613930007725):0.3183534178310019,(7:2.3854650119601675,(107:1.1907634381715142,8:1.1907634381715142):1.1947015737886533):1.5071402132588294):0.9677104344951726):0.115109176853748,83:4.9754248365679175):0.9184050198673273,37:5.893829856435245):0.39518757197741916):3.954324345120436,(89:9.363322530894619,((36:4.4970785170183225,(113:1.7759973100493396,82:1.7759973100493396):2.721081206968983):2.1030778709296882,74:6.600156387948011):2.7631661429466083):0.8800192426384807):0.8759959366148777,((((((((62:1.5369897835002129,84:1.5369897835002129):2.666962496396789,((96:0.03979000967715535,51:0.03979000967715535):1.5541610309074687,73:1.593951040584624):2.6100012393123775):0.291957420344068,11:4.49590970024107):0.8576894565337012,(71:3.9633899159920416,((35:1.6848922524856098,3:1.6848922524856098):0.24363980352719383,((((17:0.9334128228453594,108:0.9334128228453594):0.1951710973966655,4:1.128583920242025):0.43433630855317507,((((1:0.5097891749232787,34:0.5097891749232787):0.5345732558185582,(16:0.6892705326517166,10:0.6892705326517166):0.3550918980901203):0.20121582778001113,106:1.245578258521848):0.16192293751926745,72:1.4075011960411155):0.15541903275408453):0.03228105517152424,(54:1.1001975983918826,20:1.1001975983918826):0.49500368557484165):0.3333307720460794):2.0348578599792377):1.3902092407827293):1.1053782386608768,53:6.458977395435648):0.8501360962737721,((52:0.6763654851226485,75:0.6763654851226485):2.8933144041088465,((33:1.6877844496627763,(5:0.4095820098693983,42:0.4095820098693983):1.278202439793378):0.9540802607065537,(67:0.582278843274475,21:0.582278843274475):2.059585867094855):0.9278151788621649):3.739433602477925):1.25865791939834,((((58:6.974848341825964,(((77:0.6296831361258042,50:0.6296831361258042):5.795983815774162,22:6.425666951899966):0.4149909564299872,((98:0.11458968246032872,(44:0.04629806916826462,101:0.04629806916826462):0.0682916132920641):4.132918359507527,18:4.247508041967856):2.593149866362097):0.1341904334960109):0.15338336572781053,((((14:3.709490990987214,(91:1.304573446246451,87:1.304573446246451):2.404917544740763):1.4263248361417045,((((104:1.4820610544661237,(6:0.2857632422465178,100:0.2857632422465178):1.196297812219606):0.5957603266801963,86:2.07782138114632):0.9001460962070538,47:2.9779674773533737):1.3312623220771278,59:4.3092297994305016):0.8265860276984167):1.0502141909417189,(95:5.099677906646561,(63:2.228138850687221,109:2.228138850687221):2.87153905595934):1.086352111424076):0.7885832091878449,(29:1.8016070011418797,41:1.8016070011418797):5.173006226116602):0.15361848029529224):0.5109868378693765,((65:3.8025636360549813,97:3.8025636360549813):1.5081526676687202,19:5.3107163037237015):2.328502241699449):0.12008733358739487,((9:6.693209443580496,(110:2.1541747548926997,25:2.1541747548926997):4.539034688687797):0.48863863157763365,(((45:0.7161277752100388,46:0.7161277752100388):5.113110736470404,(24:5.498476396661725,(((93:4.4408561454790965,(70:3.516519501866554,32:3.516519501866554):0.9243366436125426):0.19356743996833714,(39:4.231478677600236,(69:3.165708037618022,102:3.165708037618022):1.0657706399822144):0.40294490784719716):0.8187523322877306,81:5.453175917735164):0.04530047892656075):0.3307621150187172):0.13017236244542563,(((30:3.578404652575904,112:3.578404652575904):0.7342728963135046,((48:2.889555561700155,80:2.889555561700155):0.344031750181776,((28:1.7631500192183498,57:1.7631500192183498):0.9684057288533425,90:2.7315557480716923):0.5020315638102386):1.0790902370074775):1.0385550617405412,((13:2.91611529502546,38:2.91611529502546):0.832720077901338,((85:2.2806370812436483,68:2.2806370812436483):0.8415869459620322,((15:2.0595563966280843,105:2.0595563966280843):0.23500539167215484,26:2.294561788300239):0.8276622389054413):0.6266113457211175):1.6023972377031517):0.6081782634959181):1.2224372010322622):0.5774578038524156):0.8084655320972143):1.2990812144506183,94:9.866852625558378):1.2524850845895994):0.8050430957370462,92:11.924380805885024):0.06630470464425287):0.3869687376536479,64:12.377654248182925):0.3834220350688078):1.0732838173940973):20.225189448763;
tree new_tree49 = ((49:7.449619418480173,79:7.449619418480173):5.276265591442257,(99:12.457021316563154,((((((((103:0.5108205735454577,66:0.5108205735454577):0.19511009480457542,12:0.7059306683500332):4.4184890033412785,(7:2.297611508129531,(107:0.8839048783206451,8:0.8839048783206451):1.413706629808886):2.8268081635617808):0.8418438808290087,((31:3.332857085987295,(40:3.078406044505886,2:3.078406044505886):0.25445104148140896):2.093860158426096,83:5.426717244413391):0.5395463081069298):0.530102343068223,((60:0.058391590850346335,76:0.058391590850346335):4.911675684588638,37:4.970067275438985):1.526298620149559):1.1163654779848597,(((43:1.5019710339045322,56:1.5019710339045322):3.2064369022030985,89:4.708407936107631):2.391496493343129,((23:1.5902234105855007,111:1.5902234105855007):0.44141384364787717,(61:1.4727184248425425,(27:1.2001675398262062,(88:0.3588789635751021,78:0.3588789635751021):0.8412885762511041):0.2725508850163363):0.5589188293908354):5.0682671752173825):0.5128269441226436):2.9863765215420486,((((((((67:0.04327992162724922,21:0.04327992162724922):0.48826897424140175,5:0.531548895868651):0.1448230354634943,33:0.6763719313321452):0.179734174753586,(42:0.6291870646623628,(52:0.1399712103766218,75:0.1399712103766218):0.48921585428574105):0.22691904142336838):2.9409087262684133,53:3.7970148323541446):3.9709245251240297,((((((35:0.38354549846429037,108:0.38354549846429037):1.3043104631167703,((106:1.528510865457021,((16:1.069923295568998,3:1.069923295568998):0.13643087079026794,(10:1.1045071155476616,(1:0.2337850698673734,34:0.2337850698673734):0.8707220456802882):0.10184705081160428):0.32215669909775513):0.14147543823592357,(17:1.4553241586718055,4:1.4553241586718055):0.214662145021139):0.01786965788811612):0.1265522086913078,(72:1.5810781143500745,(20:0.5189776165386025,54:0.5189776165386025):1.062100497811472):0.23333005592229394):1.7837448792301873,73:3.5981530495025558):0.003763719475063265,((11:1.8279374950959395,62:1.8279374950959395):1.067219314218063,84:2.8951568093140025):0.7067599596636165):1.2436984501764328,(71:1.3610021344639052,(96:0.04919629490598418,51:0.04919629490598418):1.311805839557921):3.484613084690147):2.9223241383241225):1.2456535301910518,(((110:7.8024427798385885,25:7.8024427798385885):0.3685502049898046,(9:7.911332152721479,(((45:1.144887807702636,46:1.144887807702636):6.01528174683344,(24:6.165907967137157,(81:5.7631897213339665,((39:3.232678323789344,(69:1.3256650435353963,102:1.3256650435353963):1.907013280253948):0.41212245502406075,((93:1.5914068342561185,70:1.5914068342561185):1.9989033264238305,32:3.590310160679949):0.054490618133455904):2.1183889425205615):0.4027182458031904):0.9942615873989196):0.3462089926911869,((((48:5.261545757091247,(((28:1.189918828101402,57:1.189918828101402):2.004181746381467,90:3.1941005744828685):2.0441858378604594,80:5.238286412343328):0.023259344747919464):0.5727489692926913,30:5.834294726383939):0.34411000593337704,112:6.178404732317316):0.766448166669786,((13:3.6501649636988844,38:3.6501649636988844):0.5905691394604098,((15:2.5292464734502325,(26:1.614226440442955,105:1.614226440442955):0.9150200330072775):1.4620546628391367,(85:2.94600302249493,68:2.94600302249493):1.045298113794439):0.2494329668699251):2.7041187958278075):0.5615256482401616):0.40495360549421555):0.25966083210691426):0.10558423961944818,((22:7.505786725749356,(((19:1.9836807545348316,65:1.9836807545348316):3.4290304133848837,97:5.412711167919715):1.389517336258507,((98:2.2034747513688457,(((101:0.3204006877136607,44:0.3204006877136607):0.8904815801816601,18:1.2108822678953208):0.7971733728432535,(77:0.5602904051581916,50:0.5602904051581916):1.4477652355803827):0.1954191106302714):0.06282191141886662,58:2.2662966627877124):4.53593184139051):0.703558221571134):0.3572506143046903,((((63:0.06668030254898416,109:0.06668030254898416):4.923913399810617,95:4.990593702359601):0.752498724421641,((((104:0.5948111563307549,(6:0.0685281306469754,100:0.0685281306469754):0.5262830256837795):0.47302078808582404,86:1.067831944416579):2.2645202628722885,47:3.332352207288867):1.4688300338307574,((14:3.5210805577734967,(91:0.6210924908147484,87:0.6210924908147484):2.8999880669587483):0.3160489583315136,59:3.8371295161050103):0.9640527250146143):0.9419101856616177):0.8824487071489298,(29:0.2733710848667905,41:0.2733710848667905):6.352170049063382):1.2374962061238746):0.41353988439379474):0.7370156632213849):1.1473311517693503,(((36:1.2696386025491988,(82:1.1178667887145914,113:1.1178667887145914):0.15177181383460736):1.8811819441130997,74:3.1508205466622985):6.953607458922539,94:10.104428005584838):0.05649603385373858):0.43818385567687557):1.4630663023571575,((64:7.8332516418245675,92:7.8332516418245675):3.4121291116720425,55:11.24538075349661):0.8167934439759996):0.39484711909054404):0.2688636933592772):28.0742154983414;
tree new_tree50 = ((49:1.7153793518966447,79:1.7153793518966447):11.168602252448775,(99:12.049950102509166,(((((((83:7.726122179005761,89:7.726122179005761):0.7218627711432353,(((40:3.8228696531716913,(60:0.7441608743455621,76:0.7441608743455621):3.078708778826129):2.6880565905365654,37:6.510926243708257):0.06966258516467061,((61:2.477586750743525,((88:0.7945268554155288,78:0.7945268554155288):0.8280366497880064,27:1.6225635052035352):0.85502324553999):1.5589825675189064,(111:2.515587178817273,23:2.515587178817273):1.5209821394451586):2.5440195106104957):1.8673961212760686):0.1416206480433324,(43:1.948889888204104,56:1.948889888204104):6.640715709988225):0.2548090698284291,(((31:4.831324069927938,2:4.831324069927938):1.2875950660995414,(7:4.737714979986177,(107:2.223251857317264,8:2.223251857317264):2.514463122668913):1.381204156041302):1.1647001578297944,((12:0.16672278278606048,103:0.16672278278606048):0.79793029333703,66:0.9646530761230905):6.318966217734183):1.560795374163484):1.0614820621543863,(((((((52:0.7707807268069945,75:0.7707807268069945):0.14106745469922344,33:0.9118481815062179):0.39790381281867304,(42:1.1872168102672438,(5:0.9377287445098179,(67:0.6039253065994646,21:0.6039253065994646):0.3338034379103533):0.24948806575742588):0.12253518405764718):1.5701341437272507,53:2.8798861380521417):3.732758684014502,((((((4:1.6554492017870497,17:1.6554492017870497):0.6513361311336476,(72:2.032489317377935,(35:1.76476986753728,(((106:0.6832370324727546,3:0.6832370324727546):0.07178706566648152,108:0.7550240981392361):0.6054940651106823,((16:0.7049906292813913,(1:0.28368329166274503,34:0.28368329166274503):0.4213073376186463):0.4389247517991376,10:1.143915381080529):0.21660278216938944):0.4042517042873617):0.267719449840655):0.2742960155427623):0.7383489760852298,(20:0.7133778052687141,54:0.7133778052687141):2.331756503737213):0.8994972036646347,71:3.944631512670562):0.19912470182756126,(62:2.895414690955204,(84:2.3646591047849466,11:2.3646591047849466):0.5307555861702573):1.2483415235429192):0.5849725301030748,((96:0.1912117395402341,51:0.1912117395402341):2.949685513794321,73:3.140897253334555):1.587831491266643):1.8839160774654458):1.9412827482006492,(((((((104:0.8161115857921687,(6:0.17505281878576587,100:0.17505281878576587):0.6410587670064029):0.4062054409302228,86:1.2223170267223915):1.5588484930752313,47:2.781165519797623):1.4932986721403734,(59:4.24218660755722,(14:3.3429487238763347,(91:1.3686461423545724,87:1.3686461423545724):1.9743025815217623):0.8992378836808852):0.032277584380776325):1.6319778874608026,((29:0.5511740374697353,41:0.5511740374697353):4.528203821621253,((63:0.17283676889381014,109:0.17283676889381014):2.5299994135954376,95:2.7028361824892477):2.376541676601741):0.8270642203078102):0.6658792320662821,(22:5.739132946892764,((18:3.4697904909267665,((98:0.7963120317632181,(101:0.002714031850672013,44:0.002714031850672013):0.7935979999125461):2.3191598023683175,((77:0.37027360408694715,50:0.37027360408694715):1.8861436070773272,58:2.2564172111642744):0.8590546229672613):0.3543186567952308):2.1891267344402063,((97:4.218232508468641,65:4.218232508468641):0.319278827944526,19:4.537511336413167):1.1214058889538059):0.08021572152579104):0.833188364572317):0.8863953877424056,((((((39:2.493497650438092,(69:1.487045850529306,102:1.487045850529306):1.0064517999087859):0.919307396522032,((32:2.4247236498726434,70:2.4247236498726434):0.6136259533015624,93:3.038349603174206):0.374455443785918):2.1997664029709196,(81:4.523964601255871,24:4.523964601255871):1.0886068486751723):0.028538200328752872,(45:1.369874376461874,46:1.369874376461874):4.271235273797922):1.39058881176822,(((112:0.6333110624879625,30:0.6333110624879625):4.801245009143644,(((28:1.2398434255794073,57:1.2398434255794073):1.3293742077838386,90:2.569217633363246):0.5794531641573983,(48:2.689328955796274,80:2.689328955796274):0.4593418417243704):2.285885274110962):0.7394421596797836,((((15:1.389104894481872,105:1.389104894481872):1.481847228555018,26:2.87095212303689):0.8191694708039905,(13:2.722694321837023,38:2.722694321837023):0.9674272720038575):1.2199812715822493,(85:2.277951709443293,68:2.277951709443293):2.632151155979837):1.26389536588826):0.8577002307166266):0.18546648887314543,((110:3.3768915542803577,25:3.3768915542803577):0.3559112107192761,9:3.732802764999634):3.484362185901528):0.24155174830632475):1.0952108710598063):0.57875436116794,94:9.132681931435233):0.773214798739911):0.2707311133373196,((36:1.5843671249041364,(113:0.44405894584787364,82:0.44405894584787364):1.1403081790562628):3.5447011418191146,74:5.129068266723251):5.0475595767892125):1.1548907761744989,(55:11.150256603850858,(92:10.968208685502491,64:10.968208685502491):0.18204791834836698):0.18126201583610424):0.7184314828222043):0.8340315018362539):32.5851606902407;
tree new_tree51 = ((49:1.0374795222685762,79:1.0374795222685762):12.79697869115893,((((64:8.403508248721751,55:8.403508248721751):1.6077313073963282,92:10.01123955611808):1.773534646694495,(((36:2.34265288335971,(113:0.9338693060619172,82:0.9338693060619172):1.4087835772977928):1.3351770969570707,74:3.6778299803167807):7.6943793736886965,((((((((95:3.632894424336631,(63:0.987241864199902,109:0.987241864199902):2.645652560136729):2.692137818554735,((((104:1.4558038321558378,(6:0.5949102000015509,100:0.5949102000015509):0.8608936321542868):0.22525176133484237,86:1.6810555934906801):0.9880017839447353,47:2.6690573774354154):0.5664520660878232,((14:1.5720470940430424,(91:0.5665258387073757,87:0.5665258387073757):1.0055212553356667):1.3214848321385315,59:2.893531926181574):0.3419775173416646):3.0895227993681273):0.05906436948221039,(29:3.376584057678186,41:3.376584057678186):3.0075125546953903):1.4159311755756345,((58:7.105500346004148,((18:3.1351091066953765,(98:0.4761923583772759,(101:0.12140765976803955,44:0.12140765976803955):0.35478469860923634):2.6589167483181004):3.5590274972277522,((77:0.6957869593791457,50:0.6957869593791457):3.7818019775324636,22:4.4775889369116095):2.216547667011519):0.41136374208101945):0.22147369817792484,((97:1.3521075525680548,65:1.3521075525680548):0.31047924657741977,19:1.6625867991454746):5.664387245036599):0.4730537437671378):0.07094480416602433,((((24:4.839711747137813,81:4.839711747137813):0.9399295309291951,(((39:4.1982152271267035,(69:2.543377858317588,102:2.543377858317588):1.6548373688091154):1.132259730776073,(32:3.891504658692928,70:3.891504658692928):1.4389702992098483):0.011111328823804278,93:5.341586286726581):0.4380549913404277):1.0606917165833183,(45:2.0627341660549714,46:2.0627341660549714):4.777598828595355):0.2779059916582609,(((112:1.840338256760267,30:1.840338256760267):2.4294864821655704,((((28:0.9434948343432814,57:0.9434948343432814):1.22647567177561,90:2.1699705061188914):1.0148167860630362,48:3.1847872921819276):0.09130501300364058,80:3.276092305185568):0.9937324337402695):2.004697637125491,(((85:1.5937193358072914,68:1.5937193358072914):2.8811249236177723,(15:3.5865116840118785,(105:3.452821776035984,26:3.452821776035984):0.13368990797589442):0.8883325754131852):0.338222347061774,(13:3.008054040169264,38:3.008054040169264):1.8050125663175738):1.4614557695644912):0.8437166102572586):0.7527336058066476):0.3386260348084509,((9:3.923516580541072,((52:0.7234637969490042,75:0.7234637969490042):1.7079768645404947,(5:1.9860213299255154,((42:1.0621110054544711,33:1.0621110054544711):0.6267019792660511,(67:0.6535605038850775,21:0.6535605038850775):1.0352524808354446):0.2972083452049932):0.4454193315639836):1.4920759190515729):3.1278762313009536,((110:5.776221696162946,25:5.776221696162946):0.7933588943358947,(((((11:1.3806254910863378,84:1.3806254910863378):1.1583674905871189,(71:1.7749296658745548,62:1.7749296658745548):0.7640633157989019):1.0588566234853438,((96:0.2518635487789075,51:0.2518635487789075):1.8948671487663007,73:2.146730697545208):1.4511189076135924):1.0141084392669555,(((((10:0.7679825856807928,35:0.7679825856807928):0.5438178200200944,(16:0.5859339227496845,(1:0.1416583587814885,34:0.1416583587814885):0.444275563968196):0.7258664829512027):0.22679021179715275,(3:0.5787752003592779,(106:0.33917790131745895,108:0.33917790131745895):0.23959729904181892):0.9598154171387621):0.9303626436911379,(72:2.2396434577507858,(20:1.5533260484369353,54:1.5533260484369353):0.6863174093138504):0.22930980343839202):1.4739227941721866,(4:2.6443019635336276,17:2.6443019635336276):1.2985740918277369):0.6690819890643915):1.469457699974046,53:6.081415744399802):0.4881648460990382):0.48181222134318524):1.1582058150816605):1.6330554103308028,94:9.842654037254489):0.37240704388317347,((((111:1.2173499801906633,23:1.2173499801906633):2.7134781294030668,(61:2.4630190511732426,(27:1.4430078482671034,(88:0.4687775227455787,78:0.4687775227455787):0.9742303255215247):1.0200112029061392):1.4678090584204875):1.1788458591335575,(83:3.879404564648227,89:3.879404564648227):1.2302694040790607):1.6105262407687482,((((103:1.1435570918965,(12:0.6971893220847476,66:0.6971893220847476):0.4463677698117523):3.84009874253411,((31:4.009465899256359,2:4.009465899256359):0.7550406217873231,(7:3.6082565444058123,(107:1.7068569489271623,8:1.7068569489271623):1.90139959547865):1.1562499766378695):0.21914931338692778):0.8732529567093996,((40:2.119163083153812,(60:0.04669208043479382,76:0.04669208043479382):2.0724710027190185):2.6495351822764874,37:4.7686982654303):1.0882105257097097):0.44176478497691285,(43:1.1524073815240912,56:1.1524073815240912):5.146266194592831):0.42152663337911367):3.4948608716416265):1.1571482728678149):0.4125648488070972):1.4150883769576001,99:13.199862579770175):0.634595633657332):36.3053541663109;
tree new_tree52 = ((49:0.45775676374468055,79:0.45775676374468055):12.427512978161285,((((55:6.679441678596844,64:6.679441678596844):4.108944138332569,92:10.788385816929413):1.0496479860002434,(((110:7.175166561691162,25:7.175166561691162):3.0848986675388463,(9:9.54473176438181,((((((((((101:1.0112367148896841,44:1.0112367148896841):0.3739509021961711,98:1.3851876170858552):2.7357137994754543,((77:0.6547666440658616,50:0.6547666440658616):3.032322444024831,22:3.6870890880906924):0.43381232847061746):0.1291651089920034,(65:2.197885516728614,(19:1.7395028465805058,97:1.7395028465805058):0.4583826701481082):2.0521810088246992):0.1228586503174709,58:4.372925175870784):1.703098112741051,18:6.076023288611835):0.2814890389232003,((((14:2.827924654998925,(91:0.6668662746116047,87:0.6668662746116047):2.1610583803873205):0.41222959715009777,59:3.240154252149023):0.6110723006075127,(((104:1.3245422680991203,(6:0.6866759193697657,100:0.6866759193697657):0.6378663487293547):0.8360423769598606,86:2.160584645058981):1.0896705835335747,47:3.2502552285925557):0.60097132416398):1.9532814906832354,((29:0.07037980401420456,41:0.07037980401420456):4.594396417571658,(95:1.9780098943744213,(63:0.5393576445569435,109:0.5393576445569435):1.4386522498174779):2.686766327211441):1.1397318218539088):0.5530042840952643):1.013561430385714,(((45:1.4956215844426155,46:1.4956215844426155):5.3604734152296185,((32:6.3520584379398315,(93:5.428204369226626,(70:4.721126157393077,(39:3.8057448260890268,(69:1.3782869176849397,102:1.3782869176849397):2.427457908404087):0.9153813313040504):0.707078211833549):0.9238540687132053):0.3192252866458105,(81:5.276944389343142,24:5.276944389343142):1.3943393352425):0.18481127508659245):0.12352593391181621,(((30:0.6458422232808715,112:0.6458422232808715):4.21453122362543,((((28:0.7467890142916785,57:0.7467890142916785):1.081312006473674,90:1.8281010207653527):0.9154886539572726,80:2.7435896747226254):0.3279223410518681,48:3.0715120157744935):1.7888614311318078):1.1213802923100458,((85:3.629379605716326,68:3.629379605716326):2.131104733128814,((13:3.8877365006459152,38:3.8877365006459152):1.612632661211702,(26:3.2395418790476,(105:2.502193326660215,15:2.502193326660215):0.7373485523873851):2.260827282810017):0.2601151769875232):0.2212694003712068):0.9978671943677035):0.3914528243366986):0.16969590154297443,53:7.540769659463724):0.7542002475574279,((((((96:0.35919272347521214,51:0.35919272347521214):1.550126309222439,62:1.9093190326976512):0.8965537358677609,71:2.805872768565412):1.2377542811596998,84:4.043627049725112):0.25430532313380194,((((20:1.7126282637439283,54:1.7126282637439283):0.5753136420059206,((10:1.8213287171608652,((16:1.1956496542794395,(1:0.3512290058231474,34:0.3512290058231474):0.8444206484562921):0.4978093698051509,106:1.6934590240845904):0.12786969307627483):0.2827011173199163,(72:1.4918537793043691,(((3:0.9917136476739263,4:0.9917136476739263):0.06990488142566886,17:1.0616185290995952):0.197560555673842,(108:0.51191988098589,35:0.51191988098589):0.7472592037875472):0.23267469453093192):0.6121760551764124):0.1839120712690674):1.1242299535089972,73:3.412171859258846):0.032880623834787404,11:3.4450524830936335):0.8528798897652803):3.4286301064949365,(((21:2.1018180731330416,67:2.1018180731330416):0.4039496214923779,(33:0.7932331008514306,(42:0.507907507125203,5:0.507907507125203):0.28532559372622757):1.7125345937739889):0.3620472138521489,(52:1.625922527055529,75:1.625922527055529):1.2418923814220393):4.858747570876282):0.5684074276673012):1.2497618573606584):0.7153334648481984):0.6838719569492397,(94:10.391539615752336,(((((((111:2.96653509316873,23:2.96653509316873):2.032982470695564,(61:1.3249668606548484,(27:0.7321731091566572,(88:0.28417102480624734,78:0.28417102480624734):0.4480020843504099):0.5927937514981911):3.6745507032094453):1.3401917887409311,(((31:1.717618889404104,2:1.717618889404104):2.085256474520163,(7:3.4232048921534037,(107:1.6441875226111553,8:1.6441875226111553):1.7790173695422484):0.3796704717708632):0.7380786860420336,(66:0.7109169909284672,(103:0.10680435212994643,12:0.10680435212994643):0.6041126387985207):3.830037059037833):1.7987553026389245):0.7827435179895712,(43:1.1167064617955056,56:1.1167064617955056):6.005746408799291):0.5089206597002986,(37:3.926589003684088,((60:0.5859546907609353,76:0.5859546907609353):2.274665818559332,40:2.8606205093202672):1.0659684943638208):3.704784526611007):0.5551062282375661,(83:6.604485475009733,89:6.604485475009733):1.5819942835229277):0.44085615139366574,((82:0.6425585765095128,(113:0.625682028749044,36:0.625682028749044):0.016876547760468763):2.923849600703647,74:3.5664081772131597):5.060927732713167):1.7642037058260094):0.552397570426912):0.8940966167504083):0.4786940694114872,99:12.316727872341144):0.5685418695648217):26.422047581732;
tree new_tree53 = ((49:3.0129480937288147,79:3.0129480937288147):9.432119152979043,((((92:8.338136898383283,64:8.338136898383283):0.38871098428424844,55:8.726847882667531):2.396150783186135,(((((36:0.9986690449851153,82:0.9986690449851153):0.38083825821151274,113:1.379507303196628):4.778762736157435,74:6.158270039354063):3.8856087762737435,((((37:7.561951434616386,(40:7.400697966269808,(60:0.2192555848471542,76:0.2192555848471542):7.181442381422654):0.16125346834657783):1.1202154382738314,((31:4.148895015749437,2:4.148895015749437):3.8439374783861897,((7:4.125265424366258,(107:1.0761883890473611,8:1.0761883890473611):3.049077035318897):3.731958436775293,((103:0.23354663383646204,12:0.23354663383646204):0.15413042711350747,66:0.3876770609499695):7.469546800191582):0.13560863299407533):0.6893343787545909):0.14097649089350917,((((111:2.6681078817549593,23:2.6681078817549593):1.245276107918634,(27:1.6285911373558442,(61:0.838682744989471,(88:0.2515471984509464,78:0.2515471984509464):0.5871355465385246):0.7899083923663731):2.284792852317749):1.0892641178908606,83:5.002648107564454):3.5320238934405737,(43:1.8783938674019995,56:1.8783938674019995):6.656278133603028):0.288471362778699):0.11784504110202931,89:8.940988404885756):1.1028904107420505):0.1497576899918105,(((((9:1.6732627389423325,53:1.6732627389423325):1.233306824184658,((21:0.7817251515613242,67:0.7817251515613242):1.06341078747358,(42:0.8217416807066023,((52:0.18076157491334,75:0.18076157491334):0.47576684765245636,(5:0.4506094941974707,33:0.4506094941974707):0.20591892836832565):0.1652132581408059):1.023394258328302):1.0614336240920863):6.204258344670879,((((((58:2.9265382087407734,((77:0.9010903930345149,50:0.9010903930345149):0.6308251509827236,22:1.5319155440172385):1.394622664723535):0.2945197516064022,(44:0.43732708336887377,(101:0.22717593604390973,98:0.22717593604390973):0.21015114732496404):2.783730876978302):0.8023889653660459,(65:2.6598774382915766,(97:2.1784515613251334,19:2.1784515613251334):0.48142587696644323):1.3635694874216449):1.2679523669423585,(110:1.620956692039181,25:1.620956692039181):3.670442600616399):2.2959362243357297,((((59:4.75377454634292,((((6:0.36650091532075674,100:0.36650091532075674):1.3749233129386622,104:1.741424228259419):0.9707686868958827,86:2.7121929151553017):0.45277853523856804,47:3.1649714503938697):1.5888030959490504):0.3766111619957222,(14:3.8424832192457945,(91:2.301276050746073,87:2.301276050746073):1.5412071684997213):1.2879024890928479):1.053892997132512,(95:4.693624192411408,(63:0.8458188185852886,109:0.8458188185852886):3.8478053738261195):1.490654513059746):1.1346054118576276,(29:0.5993402714374373,41:0.5993402714374373):6.719543845891344):0.26845139966252773):0.2233943210810434,(18:7.678520378905269,((((45:1.9510484377522093,46:1.9510484377522093):3.3593507414038606,24:5.31039917915607):0.45053370247379476,(((93:4.605498994987871,(70:2.815288013368289,32:2.815288013368289):1.7902109816195817):0.353977774508377,(39:3.5636965952714954,(69:1.7432306473148322,102:1.7432306473148322):1.8204659479566632):1.3957801742247522):0.6863480353414921,81:5.64582480483774):0.11510807679212487):1.6803538600749377,(((112:1.419933352577944,30:1.419933352577944):2.131045527498671,(((28:0.639611517362447,57:0.639611517362447):1.5968861055405283,90:2.2364976229029754):0.899450811856191,(48:1.9294529123255373,80:1.9294529123255373):1.2064955224336291):0.4150304453174485):3.1473407824128934,((85:2.712804585227688,68:2.712804585227688):3.3240115392763956,((105:3.5544546851254006,(26:2.798422968195829,15:2.798422968195829):0.7560317169295718):0.9873016273805737,(13:2.7508385700272644,38:2.7508385700272644):1.79091774247871):1.4950598119981091):0.6615035379854248):0.742967079215294):0.23723363720046642):0.13220945916708438):1.3000980697255162):0.4632414036019661,((((20:0.5749825057629638,54:0.5749825057629638):3.0196503085231767,((17:1.187900932827351,4:1.187900932827351):1.0151870433242685,(((72:0.7010672554361155,(108:0.4558186904583187,35:0.4558186904583187):0.2452485649777968):0.360125421735906,3:1.0611926771720215):1.1127995622675966,((16:1.0019182252100614,(1:0.13456866768734588,34:0.13456866768734588):0.8673495575227155):1.1039553813887835,(10:1.4248482525130621,106:1.4248482525130621):0.6810253540857827):0.06811863284077324):0.029095736712001496):1.391544838134521):1.4403061071367382,(((84:3.782597172610015,(71:2.001381501426747,11:2.001381501426747):1.781215671183268):0.6295830457959335,62:4.412180218405949):0.046217815398073014,73:4.458398033804022):0.5765408876188571):2.335205604615626,(96:1.095044705342107,51:1.095044705342107):6.275099820696398):2.2039247853613304):0.5054605053722874,94:10.079529816772123):0.1141066888474942):0.9293621602340494):0.3642043577444909,99:11.487203023598157):0.9578642231097003):24.5082145743419;
tree new_tree54 = ((49:3.090469443876945,79:3.090469443876945):10.517749034499012,((((64:9.745890445254087,55:9.745890445254087):1.627536126420928,((((83:6.14272311219669,89:6.14272311219669):2.175446281812955,((((61:2.3136680156405807,((88:0.08827608589954021,78:0.08827608589954021):1.5669963285640034,27:1.6552724144635436):0.6583956011770371):1.680112344370603,(23:2.5359961809669924,111:2.5359961809669924):1.4577841790441912):3.675169964065721,((43:1.2330908328039865,56:1.2330908328039865):4.565674491285001,((60:0.5001579449411679,76:0.5001579449411679):3.6976431130572314,(40:4.044636303912391,37:4.044636303912391):0.15316475408600816):1.600964266090588):1.8701849999879174):0.43719423545778824,(((103:2.02603531264546,66:2.02603531264546):0.22940987497456966,12:2.2554451876200297):4.728123715311762,((31:2.5930365795323587,2:2.5930365795323587):2.9127743744074026,(7:4.724294726885417,(107:2.273134846170749,8:2.273134846170749):2.4511598807146684):0.7815162270543441):1.4777579489920303):1.1225756566029013):0.21202483447495268):2.4970804270894025,(((((25:7.456850978917752,(110:5.244768645861419,9:5.244768645861419):2.2120823330563333):0.6096207401037974,53:8.06647171902155):0.6284472835219592,(((5:2.597206553438871,((42:1.6987702724956433,(21:0.3825822252378359,67:0.3825822252378359):1.3161880472578074):0.46380866639488816,(52:0.4940610117830985,75:0.4940610117830985):1.6685179271074329):0.43462761454833965):1.441102162312632,33:4.038308715751503):3.873189179123557,((((62:1.4901891468272783,84:1.4901891468272783):1.5642251461085075,73:3.054414292935786):2.7385291182577522,((71:5.3613709353172245,(96:0.005843786761320225,51:0.005843786761320225):5.355527148555904):0.13359558239336522,(((((35:1.2760264129769865,(108:1.2028265597926204,10:1.2028265597926204):0.07319985318436606):0.017120410744269288,((16:0.5789197638461334,(1:0.05969432576948787,34:0.05969432576948787):0.5192254380766456):0.31403195029296593,(106:0.4940523673513165,3:0.4940523673513165):0.3988993467877828):0.4001951095821564):1.5270316046707992,72:2.820178428392055):0.2521092392458315,(20:1.1574557423721137,54:1.1574557423721137):1.9148319252657728):0.03099569019381443,(4:2.3526692381691077,17:2.3526692381691077):0.7506141196625933):2.391683159878889):0.2979768934829483):0.028534355791304478,11:5.8214777669848425):2.0900201278902175):0.783421107668449):1.244765797612848,(((((95:3.267745751438101,(63:0.1473780794817771,109:0.1473780794817771):3.1203676719563243):4.102170207246564,((((((6:0.36150745258635697,100:0.36150745258635697):2.300661823263805,104:2.662169275850162):0.1338777391257051,86:2.796047014975867):0.7182468200340781,47:3.514293835009945):0.6226652468018719,59:4.136959081811817):1.057426659032532,(14:3.660329187210964,(91:1.6974200383526274,87:1.6974200383526274):1.9629091488583366):1.534056553633385):2.1755302178403166):0.34636182013945227,(29:0.7399502828524209,41:0.7399502828524209):6.976327495971697):0.562257309561172,((((77:0.20486291646358337,50:0.20486291646358337):2.2092977819833934,22:2.414160698446977):0.5822529185456693,(((44:0.0026143690265212024,101:0.0026143690265212024):0.9420942491223805,98:0.9447086181489017):0.8596312999375726,58:1.8043399180864743):1.192073698906172):3.6009334342705484,((65:1.8502992603864648,97:1.8502992603864648):0.9741981448902914,19:2.824497405276756):3.7728496459864385):1.6811880371220953):1.136293991850554,(((((112:1.6100443569917076,30:1.6100443569917076):3.707510588883734,((80:2.9113385673490577,48:2.9113385673490577):1.1017577766306386,((28:1.5577580245235396,57:1.5577580245235396):1.3074276851204074,90:2.865185709643947):1.1479106343357492):1.3044586018957451):2.6326303749890076,((13:4.93355204374381,38:4.93355204374381):1.3938451774229206,((85:2.69687742849087,68:2.69687742849087):2.7357726394259494,(26:3.273739525081472,(15:1.8511044544505917,105:1.8511044544505917):1.4226350706308803):2.1589105428353474):0.8947471532499112):1.6227880996977184):0.5305389126055182,((70:5.457231637161848,((93:2.483652259688988,32:2.483652259688988):2.950539691002864,(39:4.971996885920868,(69:1.923916413050605,102:1.923916413050605):3.048080472870263):0.4621950647709836):0.023039686469996212):0.8835960319270892,(81:5.989114007049606,((45:1.0839538438897405,46:1.0839538438897405):4.055954758382177,24:5.139908602271918):0.8492054047776882):0.3517136620393311):2.13989656438103):0.24939201376817088,18:8.730116247238138):0.6847128329977057):0.524855719920513):0.6548067587562691,94:10.594491558912626):0.22075826218642192):0.1588416648844415,((36:1.3442771759810768,(82:0.587953603745363,113:0.587953603745363):0.7563235722357138):1.5043875320573004,74:2.848664708038377):8.125426777945112):0.39933508569152565):0.5159593823092568,92:11.889385953984272):0.6748240761824107,99:12.564210030166683):1.044008448209274):25.1178848650647;
tree new_tree55 = ((49:1.4063635084389705,79:1.4063635084389705):11.958203855082367,(((64:9.443075741853193,(55:9.399916427466165,92:9.399916427466165):0.04315931438702769):2.67749110178997,((94:11.482027793975652,(((((((71:1.7849868135794962,11:1.7849868135794962):1.2959669911467997,(84:2.9587120657996357,62:2.9587120657996357):0.12224173892666013):0.1110910063921926,(73:2.301072971610112,(96:0.2094505801134042,51:0.2094505801134042):2.0916223914967076):0.8909718395083766):1.5081786111748294,(((((35:0.9073738105046931,10:0.9073738105046931):1.8620152434009951,(((1:0.41223012332927794,34:0.41223012332927794):1.121937292168148,16:1.534167415497426):0.9620967224298942,106:2.4962641379273203):0.27312491597836797):0.709928231017027,(72:0.433967417581207,3:0.433967417581207):3.0453498673415083):0.16093450446884283,((54:1.0318322858585192,20:1.0318322858585192):1.0463080767375987,108:2.078140362596118):1.5621114267954401):0.02139440734210396,(4:3.395763756155073,17:3.395763756155073):0.2658824405785891):1.038577225559656):5.895237148358342,((((29:3.5968636702826355,41:3.5968636702826355):4.321467640642612,18:7.918331310925248):1.029964900775533,(((59:4.379086077728026,(14:3.6379714390854043,(91:2.3451772742375363,87:2.3451772742375363):1.292794164847868):0.7411146386426215):2.9058905933248553,((((6:0.44383612468078315,100:0.44383612468078315):1.3283371067132075,104:1.7721732313939906):2.1981826733019596,86:3.9703559046959502):1.5363858449721204,47:5.506741749668071):1.7782349213848105):1.6095025912683187,(95:3.393483748581116,(63:0.4698287186282365,109:0.4698287186282365):2.9236550299528794):5.500995513740084):0.05381694937958059):0.5195625038547522,(((((101:0.9096289498569424,(98:0.7286004559846311,44:0.7286004559846311):0.18102849387231135):1.7364390645085845,58:2.646068014365527):2.822712916088646,((77:2.541254817374505,50:2.541254817374505):1.9729885475450852,22:4.51424336491959):0.9545375655345829):3.3911422727112406,((65:2.3103292312824433,97:2.3103292312824433):0.7366201850100045,19:3.0469494162924478):5.812973786872966):0.6033072122809955,(((45:2.0660697033139748,46:2.0660697033139748):4.496012078543137,24:6.5620817818571116):2.2461394547469293,((((93:6.508415506770259,32:6.508415506770259):1.0141385781231982,(39:5.342062292539887,(102:4.845428365295667,69:4.845428365295667):0.4966339272442202):2.1804917923535703):0.5233696279347431,(70:6.003692592360585,81:6.003692592360585):2.0422311204676156):0.5514922845290773,(((112:6.24254459341585,30:6.24254459341585):1.655223069151325,((48:4.104785548927821,80:4.104785548927821):0.36914253292557664,((28:1.7320510957253763,57:1.7320510957253763):1.1334359909095992,90:2.8654870866349755):1.6084409952184222):3.4238395807137776):0.1509753928457238,((85:5.850252688657786,68:5.850252688657786):1.118250345676742,(((26:3.435970451331626,105:3.435970451331626):1.8374509678281572,15:5.273421419159783):1.3199219352974971,(13:5.024175857044477,38:5.024175857044477):1.5691674974128036):0.37515967987724785):1.080240021078371):0.5486729419443783):0.21080523924676342):0.6550091788423682):0.004628300109123629):1.1276018550961275):0.24736263103781297,(((52:0.9758706849951223,75:0.9758706849951223):0.8815133757697166,(5:0.7005195171505683,(42:0.5691552999085184,33:0.5691552999085184):0.13136421724204983):1.1568645436142706):0.7087724597038412,(21:0.42786011395229306,67:0.42786011395229306):2.138296406516387):8.276666681220792):0.35183094204995946,((110:5.810184358576202,25:5.810184358576202):5.135294183452202,(9:7.222008795864237,53:7.222008795864237):3.7234697461641666):0.2491756017110287):0.2873736502362192):0.11519302949862187,(((36:2.4680487984255945,(113:1.1380814444538485,82:1.1380814444538485):1.329967353971746):4.120987812815299,74:6.589036611240894):4.854734495998685,((((((31:2.504111434476455,2:2.504111434476455):1.9153875300938372,(((103:0.6920659867116092,12:0.6920659867116092):1.2032959139362314,66:1.8953619006478406):2.2408183151125294,(7:2.8275817417403943,(107:1.2075581252632783,8:1.2075581252632783):1.620023616477116):1.3085984740199756):0.283318748809922):3.1692994221559196,(((60:0.6556070638658149,76:0.6556070638658149):4.5073455873799295,40:5.162952651245744):1.8872589076381558,37:7.0502115588839):0.5385868278423116):0.613549915069739,(43:1.5297330634919293,56:1.5297330634919293):6.672615238304021):1.9612857982563465,((23:4.15778127999412,111:4.15778127999412):3.0882217753074945,(27:1.2055629933896297,(61:1.1847802331916903,(88:0.6599433204498254,78:0.6599433204498254):0.524836912741865):0.020782760197939343):6.040440061911985):2.9176310447506824):1.1480952388975165,(83:6.41311454325131,89:6.41311454325131):4.898614795698504):0.13204176828976522):0.15344971623469483):0.5233460201688889):0.42652394605933885,99:12.547090789702501):0.8174765738188352):29.7712223866457;
tree new_tree56 = ((49:5.95895374809407,79:5.95895374809407):8.655911655106024,(((((((89:5.036870757472109,83:5.036870757472109):6.026337478564673,((((7:7.296020592796401,(107:2.1938234827395013,8:2.1938234827395013):5.102197110056899):0.8005033178738081,(31:7.070895986965058,2:7.070895986965058):1.0256279237051507):1.351473156117871,((103:0.434529252922335,12:0.434529252922335):0.9987964648863201,66:1.4333257178086551):8.014671348979425):0.21878937066913906,(((43:0.40687128543062984,56:0.40687128543062984):6.758778421074026,(((60:0.5134202028940963,76:0.5134202028940963):4.300777830203655,40:4.814198033097751):0.5120834141469413,37:5.326281447244693):1.8393682592599632):1.600180563944086,((((88:0.5758347823902693,78:0.5758347823902693):1.01172824306967,27:1.587563025459939):0.536690529485335,61:2.124253554945274):2.096944405995907,(23:4.1688681730961425,111:4.1688681730961425):0.05232978784503839):4.544632309507561):0.9009561670084771):1.3964217985795635):1.5343104278434758,((36:2.600785349700652,(82:1.3289176276880377,113:1.3289176276880377):1.2718677220126144):1.9949110098668066,74:4.595696359567459):8.0018223043128):0.5375142151624335,(94:12.9692664867035,(((53:7.089110104676114,(9:6.098427127389092,(110:4.507612296862584,25:4.507612296862584):1.590814830526508):0.9906829772870216):2.5250519713541957,((33:2.941971277848125,((52:2.015160410997869,75:2.015160410997869):0.8568878141344198,((21:0.10996179329556449,67:0.10996179329556449):0.8429441873112997,(5:0.7192692081704344,42:0.7192692081704344):0.23363677243642977):1.9191422445254247):0.06992305271583632):5.527143640183073,(73:6.7681302909262735,(((((4:2.207469953263018,(17:2.083021311647031,(35:0.9225564732236632,(3:0.1942895069035753,108:0.1942895069035753):0.7282669663200879):1.1604648384233678):0.12444864161598712):0.2628004330392404,((10:1.5461661343720552,(16:1.0741497328651195,(1:0.5268337003421579,34:0.5268337003421579):0.5473160325229616):0.4720164015069357):0.7495862558917734,106:2.2957523902638286):0.17451799603842977):0.45434122569733537,(20:1.6966608683461506,54:1.6966608683461506):1.2279507436534431):0.3483846271985622,72:3.272996239198156):3.312326452871266,(((96:0.1843612531857079,51:0.1843612531857079):4.692336715726847,(84:4.567501219733456,(71:4.248690967505203,11:4.248690967505203):0.31881025222825343):0.30919674917909834):1.5091453988311665,62:6.385843367743721):0.1994793243257007):0.1828075988568516):1.7009846271049254):1.1450471579991106):2.5500982488232165,((((((48:2.8509537952270456,80:2.8509537952270456):2.4090127347894112,((28:1.443622780727456,57:1.443622780727456):1.688966758731834,90:3.13258953945929):2.127376990557167):1.5755910209779858,(112:0.5464258247551881,30:0.5464258247551881):6.289131726239255):2.6736667570493893,((13:4.292325471832686,38:4.292325471832686):3.4096121870692553,((85:2.254038135656648,68:2.254038135656648):3.584518181221215,((105:2.8187687525935465,15:2.8187687525935465):2.237731683095468,26:5.056500435689014):0.7820558811888487):1.863381342024078):1.8072866491418909):1.3078826210451044,((81:7.839067535369049,(24:7.5708407166724445,(((70:3.38067005268108,32:3.38067005268108):2.253489357324874,93:5.634159410005954):0.1352169713074307,((69:2.2840416940032626,102:2.2840416940032626):0.8264659018314413,39:3.110507595834704):2.6588687854786808):1.8014643353590598):0.26822681869660414):1.5043497293552495,(45:1.8503133314396458,46:1.8503133314396458):7.493103933284653):1.4736896643646382):0.922250182087522,(((29:2.163996088999096,41:2.163996088999096):8.207645874771593,(((((((6:0.21980462014665786,100:0.21980462014665786):0.7626841868478718,104:0.9824888069945297):0.9785514051948203,86:1.96104021218935):2.8763041573681383,47:4.8373443695574885):1.340315085096675,(14:4.457142049010398,(91:1.6743749032987136,87:1.6743749032987136):2.7827671457116843):1.7205174056437658):0.24391131290128953,59:6.421570767555453):2.3530449286572743,(95:7.400986448213012,(63:2.2806956121144015,109:2.2806956121144015):5.120290836098611):1.3736292479997152):1.5970262675579612):0.5949414425834902,(((65:1.7293140162210632,97:1.7293140162210632):0.08798101575482331,19:1.8172950319758865):6.490785036877915,((58:6.4563739791851855,(44:0.46376980540497137,(98:0.3155521233134942,101:0.3155521233134942):0.14821768209147718):5.992604173780214):1.5450304879004548,(((77:2.932463151671291,50:2.932463151671291):1.733490029661234,22:4.665953181332525):2.340275862222639,18:7.006229043555164):0.9951754235304762):0.3066756017681609):2.6585033375003775):0.7727737048222796):0.4249032136770676):0.805006161849974):0.16576639233919188):0.64207773579367,(55:13.675037014155553,64:13.675037014155553):0.10207360068080895):0.07248994043196255,92:13.849600555268324):0.28597259645089856,99:14.135573151719223):0.47929225148087085):30.6340230843019;
tree new_tree57 = ((49:2.625437607224768,79:2.625437607224768):11.6770134759996,((55:13.864142019604873,((94:12.58844800943264,((((((((((12:0.6842442829579731,103:0.6842442829579731):0.7820797039502128,66:1.4663239869081859):2.860931956686152,(31:2.6044228720446814,2:2.6044228720446814):1.7228330715496565):0.11674551764699981,(7:3.8540904686060014,(107:3.5064058574141406,8:3.5064058574141406):0.3476846111918608):0.5899109926353363):1.1836982572596169,((61:2.267143642442348,(27:0.5579956542430253,(88:0.27800279694371804,78:0.27800279694371804):0.2799928572993073):1.7091479881993228):0.6486191330264268,(23:1.3969997551338371,111:1.3969997551338371):1.5187630203349378):2.7119369430321796):0.3070790101102041,(((60:0.5179711360491659,76:0.5179711360491659):1.8832998409746904,40:2.4012709770238563):2.970796817358902,37:5.372067794382758):0.5627109342284005):0.15257078998074025,(43:1.676480231115929,56:1.676480231115929):4.41086928747597):0.9979672984331787,(83:5.443430960807736,89:5.443430960807736):1.6418858562173417):3.248181767044734,((82:1.105525299533821,(113:0.8622447127928662,36:0.8622447127928662):0.24328058674095476):4.037722616525595,74:5.143247916059416):5.190250668010396):2.1118293934389563,(9:11.505277695671934,((((((((((77:0.45435542687035013,50:0.45435542687035013):1.8135832055002914,22:2.2679386323706416):1.214590586375273,58:3.4825292187459147):1.4717273839891152,(18:4.272381742674688,((44:0.8005441430928268,101:0.8005441430928268):0.005674529602692768,98:0.8062186726955196):3.4661630699791686):0.6818748600603417):2.8211237680584773,(97:1.98998380040953,(65:1.8834488041629753,19:1.8834488041629753):0.10653499624655471):5.785396570383977):0.42439265977182306,(110:6.500863524404205,25:6.500863524404205):1.698909506161125):1.8644279781275568,((((14:4.552158037001181,(91:1.6134065277541587,87:1.6134065277541587):2.938751509247022):0.8805711203668691,59:5.43272915736805):0.7329960210615907,((((6:0.8243583473003703,100:0.8243583473003703):0.4564206440709865,104:1.2807789913713568):1.3783013227517151,86:2.659080314123072):2.557344793887151,47:5.216425108010223):0.9493000704194179):3.267862146630547,((95:2.9445090541781958,(63:0.3820133097028055,109:0.3820133097028055):2.5624957444753904):2.7191514768852074,(29:2.829952290713707,41:2.829952290713707):2.8337082403496963):3.7699267939967847):0.6306136836326992):0.2598083665647746,((((112:4.641564696302991,30:4.641564696302991):1.058475477314479,((((28:0.6675138369181649,57:0.6675138369181649):1.7423174420229834,90:2.4098312789411485):1.069972493074173,80:3.4798037720153214):0.14195465330402302,48:3.6217584253193444):2.0782817482981257):2.7973629918436735,((13:5.61233302575475,38:5.61233302575475):1.5363154795528002,(((15:3.9713508523417613,105:3.9713508523417613):1.539516308231915,26:5.510867160573676):1.2844899388125182,(85:4.573067042811591,68:4.573067042811591):2.2222900565746038):0.35329140592135566):1.3487546601535936):0.7195432180494468,((81:7.448905408586567,(24:6.936297186709654,(((70:2.337407949332906,32:2.337407949332906):2.7183819153765847,93:5.0557898647094905):1.1709006996285094,((69:3.3799056341779012,102:3.3799056341779012):0.5435069081453179,39:3.923412542323219):2.303278022014781):0.7096066223716537):0.5126082218769135):0.9151656792982497,(45:3.8346486214893662,46:3.8346486214893662):4.5294224663954505):0.8528752956257737):1.1070629917470711):0.6263324032898172,(((52:0.6724943110392521,75:0.6724943110392521):6.79714797062916,(((21:1.3987501997211058,67:1.3987501997211058):0.8756492903654813,42:2.274399490086587):0.14282421095286102,(33:2.1252357432319244,5:2.1252357432319244):0.29198795780752373):5.052418580628963):3.1338245081270966,(73:6.728123982592466,(((71:1.9348536501678868,11:1.9348536501678868):0.746322847647048,((96:0.03160200907995347,51:0.03160200907995347):2.5937572950506476,(62:1.9735468383430117,84:1.9735468383430117):0.6518124657875894):0.05581719368433369):3.260535017427042,(72:2.9504024545646064,((((10:0.25059363237272897,16:0.25059363237272897):0.1329820730603839,(1:0.03185187937065124,34:0.03185187937065124):0.3517238260624616):0.7232163813156609,(108:0.946737242648564,106:0.946737242648564):0.16005484410020976):1.8377416988445778,((20:1.9387134883688024,(54:0.11120868667981239,35:0.11120868667981239):1.82750480168899):0.6838921849330617,(17:2.15856281706455,(4:2.049656663003239,3:2.049656663003239):0.10890615406131099):0.464042856237314):0.32192811229148743):0.00586866897125482):2.9913090606773705):0.7864124673504893):3.875342807203042):0.34687498875197065):0.06652367188903163,53:11.01686545043651):0.48841224523542337):0.9400502818368341):0.14312003192387124):1.1565145738846745,(92:8.102008176291536,64:8.102008176291536):5.642954407025778):0.11917943628755978):0.2981026278137886,99:14.162244647418662):0.14020643580570535):28.7708279819852;
tree new_tree58 = ((49:2.7219264693672045,79:2.7219264693672045):9.938844048679417,((55:11.789913723351445,(((94:9.387690932741652,(((((((((88:1.0381889925404055,78:1.0381889925404055):0.6399710932249891,27:1.6781600857653947):1.2578840271066347,61:2.9360441128720294):1.0809565911287637,(111:0.919835719596394,23:0.919835719596394):3.097164984404399):3.1228086192713214,(43:2.179963940835192,56:2.179963940835192):4.959845382436923):0.6110240004722041,(((12:1.0657137032051267,(66:0.881720170692763,103:0.881720170692763):0.18399353251236372):5.129952318359896,(31:3.8232773298207716,2:3.8232773298207716):2.372388691744251):0.039707967721602344,(7:4.738017009258801,(107:1.2933340093594452,8:1.2933340093594452):3.4446829998993556):1.4973569800278241):1.5154593344576934):0.18248971284996784,(37:3.8227305777163414,((60:0.7200954069548798,76:0.7200954069548798):2.8789232669341662,40:3.599018673889046):0.22371190382729544):4.110592458877945):0.6422178646986119,(83:3.0715512819109723,89:3.0715512819109723):5.503989619381926):0.7402764389374781,((36:2.9776498755049703,(113:1.0665042237402147,82:1.0665042237402147):1.9111456517647556):2.47681663271066,74:5.4544665082156305):3.861350832014746):0.07187359251127567):0.010740258686720239,((((42:2.0503896880162205,((33:0.5823279196468584,5:0.5823279196468584):1.4654765302897181,((52:0.7014696739434895,75:0.7014696739434895):1.2657623288420203,(21:1.1020911140980658,67:1.1020911140980658):0.8651408886874439):0.08057244715106693):0.002585238079643837):4.13210841411912,(((((((106:1.662890069179227,72:1.662890069179227):0.4575433345415212,(54:1.5730393231237572,(35:0.5323707511740635,((108:0.31326600124919207,20:0.31326600124919207):0.15999870379701214,3:0.4732647050462042):0.0591060461278593):1.0406685719496935):0.547394080596991):0.05333545307750187,((17:0.8519111650068026,4:0.8519111650068026):0.6642147570970328,((10:0.6924613680050775,16:0.6924613680050775):0.5519375487235463,(1:0.23750785832217733,34:0.23750785832217733):1.0068910584064465):0.27172700537521166):0.6576429346944146):1.6993179680803796,(96:0.21742336023907013,51:0.21742336023907013):3.6556634646395594):0.06802205232532454,(71:3.412139231737133,11:3.412139231737133):0.5289696454668213):0.14700594963475266,(84:2.3462712094885068,62:2.3462712094885068):1.7418436173502):1.106943001415309,73:5.195057828254016):0.987440273881325):1.4998510243291916,(53:6.530073976761429,((110:2.1129214384531436,25:2.1129214384531436):4.3372127389772235,9:6.450134177430367):0.07993979933106221):1.1522751497031036):0.42999283939080346,((((((48:2.3702238608893684,((28:0.17862161719829378,57:0.17862161719829378):1.751652820888352,90:1.9302744380866457):0.43994942280272276):0.17134362039197493,80:2.5415674812813434):1.519087886504228,(30:2.2277879728401064,112:2.2277879728401064):1.832867394945465):1.8475652064961254,((13:3.44334125246642,38:3.44334125246642):1.9563482680513347,(((15:3.274535608024419,105:3.274535608024419):0.5204398474687739,26:3.794975455493193):1.2119147758399458,(85:2.8939764191883173,68:2.8939764191883173):2.1129138121448214):0.39279928918461593):0.5085310537639423):0.5309317294263698,((24:5.881321451051532,((((69:2.591464199174671,102:2.591464199174671):0.24671800529889998,39:2.838182204473571):2.0590830185404467,((32:2.7828290217012546,93:2.7828290217012546):1.9998794026217661,70:4.782708424323021):0.11455679869099722):0.41055795375947746,81:5.307823176773495):0.5734982742780366):0.3959440499528881,(45:3.2045109307754105,46:3.2045109307754105):3.0727545702290096):0.16188680270364664):0.8843218553811729,(((((63:0.15438267123783195,109:0.15438267123783195):1.3696541150181916,95:1.5240367862560236):4.8029553228173745,(((14:3.4543207971340717,(91:3.0609904090759406,87:3.0609904090759406):0.39333038805813114):1.0022649850550778,59:4.4565857821891495):0.2473567744956311,((((6:0.535475748724954,100:0.535475748724954):0.6465181624942606,104:1.1819939112192146):1.9865814930143268,86:3.1685754042335414):0.3852003124716705,47:3.553775716705212):1.1501668399795686):1.6230495523886175):0.547593889024677,(29:0.12595499334307067,41:0.12595499334307067):6.748631004755004):0.13212739468573087,((65:3.8802350549582467,(97:2.4379825830608306,19:2.4379825830608306):1.4422524718974161):1.7857264575108172,((22:2.4441817573687317,(77:0.2691815479464031,50:0.2691815479464031):2.1750002094223286):2.7100643732276355,((18:2.767015101405798,(98:1.9775674492586914,58:1.9775674492586914):0.7894476521471068):2.1772129078114597,(101:0.43602472565671213,44:0.43602472565671213):4.508203283560546):0.21001812137910925):0.5117153818726967):1.340751880314742):0.3167607663054337):0.7888678067660964):1.2860892255730363):2.357408926426853,(64:3.5955633951650694,92:3.5955633951650694):8.160276722690156):0.03407360549621963):0.7020855505302297,99:12.491999273881675):0.16877124416494738):26.307365242086;
tree new_tree59 = ((49:7.196717026454838,79:7.196717026454838):4.751974478149306,(((((((((((59:4.054747540354304,(14:2.878022536463254,(91:0.699091565191806,87:0.699091565191806):2.178930971271448):1.1767250038910504):0.3445215591337121,((((6:0.5347344690393246,100:0.5347344690393246):0.7969401653529699,104:1.3316746343922945):0.5019161805155852,86:1.8335908149078797):0.49055696970505136,47:2.324147784612931):2.0751213148750853):1.380682501568371,((63:1.0410288026239944,109:1.0410288026239944):3.198785010764648,95:4.2398138133886425):1.540137787667745):0.0696363173477268,(29:0.11910689241992471,41:0.11910689241992471):5.730481025984189):0.47550427236157944,((65:2.348105688235731,(19:1.9531052715597588,97:1.9531052715597588):0.3950004166759722):2.176163298905651,((58:1.4090833858833336,(18:1.0939194957518037,(98:1.0235121805044556,(101:0.1933418854879174,44:0.1933418854879174):0.8301702950165382):0.07040731524734811):0.3151638901315299):0.6025877917638414,(22:1.5233922621097937,(77:0.5784081197300482,50:0.5784081197300482):0.9449841423797455):0.48827891553738123):2.512597809494207):1.8008232036243115):1.7559977874080035,(((((30:3.8202047432281123,112:3.8202047432281123):0.3999341682683557,((80:1.9340850602898783,48:1.9340850602898783):0.09871964709227687,((28:0.6837467769746738,57:0.6837467769746738):0.5632199928882665,90:1.2469667698629403):0.7858379375192148):2.187334204114313):1.8835000269627447,((13:4.050445011243458,38:4.050445011243458):1.587597342345413,((85:2.324470598722402,68:2.324470598722402):2.8410072627122815,((105:3.141330480776361,15:3.141330480776361):0.9780341026100947,26:4.119364583386456):1.046113278048228):0.47256449215418694):0.46559658487034206):0.892938366109628,((((93:3.59731045231178,32:3.59731045231178):1.1538808757053158,(70:4.388799575494507,(39:3.1460386867049435,(102:1.638796744183857,69:1.638796744183857):1.5072419425210866):1.2427608887895634):0.3623917525225888):0.3333963402548452,(24:4.988474917038682,81:4.988474917038682):0.09611275123325846):1.3078020660963352,(45:1.1613080716376634,46:1.1613080716376634):5.231081662730613):0.6041875702005646):0.43814035361946413,9:7.434717658188305):0.6463723199853924):0.7135682576460081,((((((21:0.26682745380780937,67:0.26682745380780937):1.9593641934759964,33:2.2261916472838057):0.35634749576789915,(5:1.2555429659412443,42:1.2555429659412443):1.3269961771104606):0.9238373039298677,(52:0.3596883391731239,75:0.3596883391731239):3.1466881078084485):2.3230654252102956,(((62:2.696324232260315,(73:1.516011849110597,((96:0.09818876877921782,51:0.09818876877921782):0.9993566100348599,71:1.0975453788140777):0.4184664702965193):1.1803123831497182):0.2128097640991773,11:2.9091339963594924):1.2446373314529016,((((16:1.5390022367119447,(1:0.21487297664274108,34:0.21487297664274108):1.3241292600692036):0.43955539216400696,(10:1.8916171541408453,(35:0.48269399369078125,106:0.48269399369078125):1.408923160450064):0.08694047473510635):0.4203539987052922,(72:2.270661321370687,(4:2.0841344721640125,(17:1.7548619794851583,(108:1.3571273801615142,((54:0.4780358054984872,20:0.4780358054984872):0.5990218925590511,3:1.0770576980575384):0.28006968210397587):0.3977345993236441):0.32927249267885417):0.1865268492066745):0.12825030621055689):1.6109832648081293,84:4.009894892389373):0.14387643542302087):1.6756705443794742):0.25134438613634025,((110:3.36308603067302,25:3.36308603067302):0.5756929644967244,53:3.9387789951697445):2.142007263158464):2.713871977491497):0.9346306511771019,94:9.729288886996807):0.23698784545294238,(((37:5.423903155580512,(40:4.723522356702442,(60:0.1235322894455154,76:0.1235322894455154):4.599990067256926):0.7003807988780704):2.4800303576018914,((((((88:0.11619447225544775,78:0.11619447225544775):1.673989602450821,27:1.7901840747062687):0.7533167865466797,61:2.5435008612529484):1.4757671874758178,(111:2.459638358860136,23:2.459638358860136):1.5596296898686304):2.868519469217172,(83:4.2055837277857915,89:4.2055837277857915):2.6822037901601465):0.25504833530077864,(((7:3.536739872637233,(107:1.7998901329068473,8:1.7998901329068473):1.7368497397303857):2.724715739464466,((31:2.1341019280710056,2:2.1341019280710056):4.095385697430713,((66:0.5348922462943865,12:0.5348922462943865):1.2357316310309767,103:1.770623877325363):4.458863748176356):0.031967986599980236):0.45630752359862914,(43:0.7766680669204403,56:0.7766680669204403):5.941095068779887):0.42507271754638865):0.7610976599356869):1.4086513330541681,((36:1.533481701657028,(82:1.0567719894365126,113:1.0567719894365126):0.4767097122205153):3.768572057486039,74:5.3020537591430665):4.010531087093505):0.6536918862131778):0.6754299054199109,((92:2.0518708565417745,64:2.0518708565417745):4.028754942472382,55:6.080625799014157):4.561080838855504):0.7138968455397556,99:11.355603483409416):0.5930880211947276):25.784161100984;
tree new_tree60 = ((49:3.7497958731487797,79:3.7497958731487797):6.47120261267325,(((((94:6.290369705924582,((36:0.289270904219035,(82:0.12014948601205475,113:0.12014948601205475):0.16912141820698026):2.0270080617650925,74:2.3162789659841274):3.9740907399404546):1.2345621834033906,((((((7:3.6395873158147016,(107:1.3411479031455535,8:1.3411479031455535):2.298439412669148):0.5498284816643886,((111:2.5198450220783277,23:2.5198450220783277):0.753874281021059,((27:1.674294117366142,(88:0.8794590953029717,78:0.8794590953029717):0.7948350220631704):0.41668215625536464,61:2.0909762736215067):1.18274302947788):0.9156964943797035):0.0614632748288102,((31:1.3786145822768312,2:1.3786145822768312):1.577792112462695,(66:0.7169280979630267,(12:0.5965539534949664,103:0.5965539534949664):0.12037414446806027):2.2394785967764994):1.2944723775683742):1.0970137255927517,((43:1.137902178484209,56:1.137902178484209):4.173917265499659,83:5.311819443983868):0.0360733539167839):0.10726356863308428,(((60:0.9290212196562114,76:0.9290212196562114):3.0599888069462597,40:3.9890100266024713):0.8773881611877985,37:4.86639818779027):0.5887581787434666):1.0916263414048766,89:6.546782707938613):0.9781491813893597):1.118661563171659,(((53:5.029223727806535,(((52:0.7028196830862833,75:0.7028196830862833):1.0644305785959882,((21:0.9061310372251569,67:0.9061310372251569):0.6716455927930444,5:1.5777766300182012):0.18947363166407039):0.14047772393899116,(42:1.830044158375388,33:1.830044158375388):0.07768382724587486):3.1214957421852723):2.3145130513354895,((((97:3.656234979326163,(19:3.4248704923523916,65:3.4248704923523916):0.2313644869737712):1.7223898061099865,((22:1.219423767394466,(77:0.45742990617403295,50:0.45742990617403295):0.7619938612204329):1.0039618897608105,((18:1.6748584494092102,(44:0.25142619588611886,(101:0.07362725119585944,98:0.07362725119585944):0.17779894469025942):1.4234322535230914):0.40222660594863013,58:2.0770850553578404):0.14630060179743598):3.155239128280873):0.6259836742303238,(((((112:3.0837938718155398,30:3.0837938718155398):1.0361047144744617,((80:2.5281131233265954,48:2.5281131233265954):0.5899807230630363,((28:1.0102289231388615,57:1.0102289231388615):1.3425956018187164,90:2.352824524957578):0.7652693214320538):1.0018047399003698):0.6288729645609719,((13:3.305199158773758,38:3.305199158773758):1.1597727985221806,(((15:2.4883320264111912,105:2.4883320264111912):0.8745478269254567,26:3.362879853336648):0.8173103953186702,(85:1.0629768380033253,68:1.0629768380033253):3.117213410651993):0.2847817086406206):0.2837995935550346):0.7768050025375777,((45:0.35294925408532285,46:0.35294925408532285):4.667011491400412,(24:4.962529981230925,(81:4.95865627224083,((39:4.2069394192688705,(102:1.6555210237389202,69:1.6555210237389202):2.55141839552995):0.36644522575871896,(70:3.5901820808920712,(32:3.418665336913498,93:3.418665336913498):0.17151674397857342):0.9832025641355182):0.3852716272132408):0.0038737089900946486):0.05743076425481064):0.5056158079028155):0.22524784338161652,(9:4.045913459158758,(110:1.793033963615652,25:1.793033963615652):2.2528794955431057):1.7049109376114098):0.2537840628963055):0.19610960205607242,(((29:0.19512721571193128,41:0.19512721571193128):3.8133305985503636,((63:1.0781949037924108,109:1.0781949037924108):2.610816202511417,95:3.6890111063038282):0.31944670795846664):0.7836058017464191,((59:2.6554429613646984,(14:1.3025615668496604,(91:0.47457858550046145,87:0.47457858550046145):0.827982981349199):1.352881394515038):0.012471345184862148,((((6:0.3193679372334198,100:0.3193679372334198):0.9618603300008881,104:1.2812282672343078):0.172988669454603,86:1.4542169366889108):0.565692879850632,47:2.019909816539543):0.6480044900100177):2.1241493094591535):1.4086544457138315):1.143018717419479):0.19391481906847474,(((((54:1.8288075979373681,20:1.8288075979373681):0.6484555911618746,((35:0.11181933648763953,3:0.11181933648763953):1.8029202960754933,((108:0.9147722641498343,106:0.9147722641498343):0.6655465651149103,(((1:0.2389087042526317,34:0.2389087042526317):0.48678058886877973,16:0.7256892931214114):0.10295442583290926,10:0.8286437189543207):0.7516751103104239):0.3344208032983882):0.56252355653611):1.4598715414907888,(72:2.714378114564169,(4:1.8190408159518199,17:1.8190408159518199):0.8953372986123493):1.2227566160258623):0.5706812961733707,(62:3.4814044362252843,(11:3.4228537835050625,73:3.4228537835050625):0.05855065272022175):1.026411590538118):0.13597315250179154,(((96:0.14323846581149496,51:0.14323846581149496):2.502458829449365,71:2.64569729526086):0.3207546665637131,84:2.966451961824573):1.6773372174406207):2.8938624189453055):1.1059418542891324):0.859153156102531,((64:4.822269896584793,55:4.822269896584793):3.044415549425426,92:7.866685446010219):1.6360611625919432):0.16501352693549443,99:9.667760135537657):0.5532383502843725):29.107725458225;
tree new_tree61 = ((49:4.95869472552912,79:4.95869472552912):6.875044520007278,((((((((((27:1.1281707386295063,(88:0.20270591929810522,78:0.20270591929810522):0.9254648193314011):1.2873707061041944,61:2.4155414447337007):1.2578576598448619,(23:2.5558120430560898,111:2.5558120430560898):1.1175870615224728):1.4899565750212265,83:5.163355679599789):1.2809898213593387,(89:5.533659435369477,(43:0.2801536234775177,56:0.2801536234775177):5.253505811891959):0.9106860655896512):0.04693928555968885,(((7:2.6167929292807526,(107:1.5713826234240502,8:1.5713826234240502):1.0454103058567024):1.4955827770094818,(31:2.231897364101019,2:2.231897364101019):1.8804783421892153):0.17252882617755994,(66:1.3445741570707705,(103:0.8140833583068022,12:0.8140833583068022):0.5304907987639683):2.940330375397024):2.2063802540510222):0.0854005482823581,(37:6.2430203297998395,((60:0.6791731958077422,76:0.6791731958077422):3.4034935239060484,40:4.0826667197137905):2.160353610086049):0.3336650050013352):1.765890440492461,((94:7.415860851151559,((36:2.1869773267554202,(113:0.4707458354592138,82:0.4707458354592138):1.7162314912962064):1.9098490743362455,74:4.096826401091666):3.3190344500598936):0.6677052578041662,(((((95:2.955118336521656,(63:0.5955013828473374,109:0.5955013828473374):2.3596169536743186):2.8362283414735754,((59:4.105431729763285,(14:3.0075552366757607,(91:0.7310191231968625,87:0.7310191231968625):2.2765361134788984):1.097876493087524):0.37221941738632136,((86:1.9579769430062421,((6:0.40814772881009503,100:0.40814772881009503):1.457616980421814,104:1.865764709231909):0.09221223377433319):1.8704057776126504,47:3.8283827206188925):0.6492684265307136):1.3136955308456253):1.4897612634135076,(29:0.30338828585973787,41:0.30338828585973787):6.977719655549001):0.048916306804751564,((((((93:4.535692538702651,((39:2.524594950587205,(102:1.4703143961499268,69:1.4703143961499268):1.0542805544372782):1.595509742046893,(32:3.7226418221519593,70:3.7226418221519593):0.3974628704821388):0.41558784606855337):1.5374787320922447,(81:5.861964395023038,((45:1.8608612022157045,46:1.8608612022157045):3.5025500336052104,24:5.363411235820915):0.49855315920212284):0.21120687577185837):0.09356067436382887,((((80:3.3602699916473844,48:3.3602699916473844):0.5861999686448431,((28:1.808395260850471,57:1.808395260850471):0.4730946111038272,90:2.281489871954298):1.6649800883379293):0.9717402316701067,(30:3.685941700348319,112:3.685941700348319):1.2322684916140152):0.6320615290364717,((15:2.7052482684983796,(26:1.5781457209421363,105:1.5781457209421363):1.1271025475562433):2.0921596368005484,((13:3.08480992157306,38:3.08480992157306):0.9770227438820798,(85:1.553084727743063,68:1.553084727743063):2.5087479377120765):0.7355752398437883):0.7528638156998779):0.6164602241599191):0.6386848680828674,(110:2.3967789746626242,25:2.3967789746626242):4.408637838578969):0.03644065350062853,9:6.841857466742221):0.0377327326320982,(((22:1.9117535204319156,(77:0.17151899895982717,50:0.17151899895982717):1.7402345214720885):3.4434531984796255,(19:3.86814496884755,(65:1.280242240928053,97:1.280242240928053):2.5879027279194973):1.4870617500639907):0.26476307664326626,((((101:0.04893736929111571,44:0.04893736929111571):0.9743949819913269,98:1.0233323512824426):1.4205638541903638,18:2.4438962054728064):1.919925791238252,58:4.363821996711058):1.2561477988437488):1.259620403819512):0.4504340488391714):0.23916909422919908,((((((73:2.512095191210519,(96:0.2284109231053209,51:0.2284109231053209):2.283684268105198):1.1096121893863575,(11:1.2915122410806044,71:1.2915122410806044):2.330195139516272):1.128967695587792,(72:3.2081710408817306,((106:1.795302381890728,(16:1.2452753488524262,((1:0.8716545582722932,34:0.8716545582722932):0.30272160424654904,10:1.1743761625188422):0.07089918633358394):0.5500270330383019):1.1279438196784792,(((54:0.9415655372155838,108:0.9415655372155838):0.998437016249456,20:1.9400025534650398):0.8528953045709806,(4:2.2274973903884563,(17:2.1953930986383376,(3:0.3292342410429871,35:0.3292342410429871):1.8661588575953505):0.03210429175011864):0.5654004676475641):0.13034834353318692):0.2849248393125232):1.542504035302938):0.7737485703039022,(84:0.5930869704911773,62:0.5930869704911773):4.931336675997393):0.3702657624026706,53:5.894689408891241):0.9297463565326582,(((33:1.3220576883040769,(5:0.7343986702464792,(21:0.5264309071351697,67:0.5264309071351697):0.2079677631113095):0.5876590180575977):0.09449765560004186,42:1.4165553439041187):2.7342724443520035,(52:0.3242449874595268,75:0.3242449874595268):3.8265828007965954):2.6736079771677774):0.74475757701879):0.514372766513036):0.25900966633791):0.44051608427748157,(55:8.697662835497027,(92:6.4158773281783334,64:6.4158773281783334):2.281785507318694):0.08542902407408981):1.6333823214218093,99:10.416474180992926):1.4172650645434715):30.8053770599311;
tree new_tree62 = ((49:0.5846160678347251,79:0.5846160678347251):14.850954979801795,(((((((((((60:0.5904417020355637,76:0.5904417020355637):2.813578744714317,40:3.4040204467498807):2.874375602152698,((111:4.241595833643736,23:4.241595833643736):0.2269245600099561,((27:2.5872827886809184,(88:0.8899907825809985,78:0.8899907825809985):1.69729200609992):1.506368339997589,61:4.093651128678507):0.37486926497518436):1.809875655248887):0.5437341882698901,(43:0.7748359118549265,56:0.7748359118549265):6.047294325317543):0.22431383981330377,(37:4.847716176489382,89:4.847716176489382):2.19872790049639):1.5418330705198118,((7:5.414622174265116,(107:1.3353351451425217,8:1.3353351451425217):4.079287029122594):2.045796966606365,((31:2.0977414647381885,2:2.0977414647381885):3.0276494834034615,((66:2.160795641073333,103:2.160795641073333):0.5923678607577894,12:2.7531635018311222):2.3722274463105277):2.3350281927298306):1.1278580066341037):0.5935456649632087,83:9.181822812468793):0.8475726646467585,((36:3.2177045508638584,(82:1.1708440363047923,113:1.1708440363047923):2.046860514559066):2.277287141849223,74:5.494991692713081):4.53440378440247):0.9503292136935126,(((53:3.8203893406606046,(((42:0.46739743489477825,(67:0.20094290226389772,21:0.20094290226389772):0.26645453263088054):0.8202601628676451,(33:0.19160865358519333,5:0.19160865358519333):1.09604894417723):0.402443809818827,(52:1.320700906257297,75:1.320700906257297):0.3694005013239534):2.1302879330793543):6.2157965057797,(((77:2.5608449876205848,50:2.5608449876205848):6.20317045495545,((((65:2.9026449148435383,(97:2.621999969258459,19:2.621999969258459):0.28064494558507924):2.123439069611223,((101:1.4195228388594863,98:1.4195228388594863):0.8424417274094222,(44:0.3613308364254205,18:0.3613308364254205):1.9006337298434879):2.7641194181858526):1.6630218057725283,(58:5.905087632519506,22:5.905087632519506):0.7840181577077834):1.9923857251869261,(((29:0.0069442161463145885,41:0.0069442161463145885):8.030266973137309,(((63:0.511655786769369,109:0.511655786769369):4.163946151902327,95:4.675601938671696):1.9213975995022556,(((86:1.6499189010863544,((6:0.5058910371513122,100:0.5058910371513122):0.4934689097477559,104:0.9993599468990682):0.6505589541872863):2.8398125164892773,47:4.489731417575632):1.5382460534154543,(59:5.983770081934328,(14:5.031908712762783,(91:0.8313885296660948,87:0.8313885296660948):4.200520183096688):0.951861369171545):0.04420738905675847):0.5690220671828659):1.4402116511096708):0.3855436251714899,(((110:3.8410881879618293,25:3.8410881879618293):0.8697479429006529,9:4.710836130862482):3.5744834645914043,((((24:5.030648284009181,81:5.030648284009181):1.2041479441333482,(((69:1.8046125484802553,102:1.8046125484802553):2.753908572984331,39:4.558521121464587):1.1614147838699314,((93:3.6720984371321768,32:3.6720984371321768):1.3074322303361736,70:4.97953066746835):0.7404052378661676):0.5148603228080111):1.3991031061588473,(45:1.8150369480026152,46:1.8150369480026152):5.818862386298761):0.4549599176238308,(((((28:1.020780926437889,57:1.020780926437889):1.3713033528493408,90:2.39208427928723):2.754347943823593,(48:4.678358450343709,80:4.678358450343709):0.4680737727671138):0.9178696753600448,(30:4.02587376222827,112:4.02587376222827):2.038428136242598):0.5687606562879939,(((85:1.6954064330265097,68:1.6954064330265097):2.99119490776227,((105:2.0120263571565857,15:2.0120263571565857):1.6918057765338053,26:3.703832133690391):0.9827692070983889):1.4219420995681666,(13:4.776128710568108,38:4.776128710568108):1.3324147297888382):0.5245191144019152):1.4557966971663454):0.19646034352867936):0.13743521900122602):0.25873670095910306):0.08252392716181944):1.1987886886347212,(((11:1.3629349663191908,71:1.3629349663191908):2.6818495516704024,62:4.044784517989593):4.099447795698999,((((96:0.2575521059975166,51:0.2575521059975166):2.0728821211389934,73:2.33043422713651):1.5195720883600479,84:3.850006315496558):2.7382525040784667,(((54:2.042776717590596,20:2.042776717590596):0.8948607940960738,(((35:1.6656781234198141,108:1.6656781234198141):0.06281413750058706,10:1.7284922609204012):0.4224140188597223,((106:1.323122001421941,3:1.323122001421941):0.8086216436473603,((1:0.2761811565374587,34:0.2761811565374587):0.6467100065014535,16:0.9228911630389123):1.208852482030389):0.019162634710822246):0.7867312319065465):1.3950243408138614,(72:3.2758578545775268,(4:3.0292836115811883,17:3.0292836115811883):0.24657424299633846):1.0568039979230046):2.255596967074493):1.5559734941135677):1.8185718175221641):0.07338171522954795):0.4034233739200612,94:10.439609220360365):0.5401154704486988):1.7540848918149727,(55:9.34717775751914,(64:5.796651426023878,92:5.796651426023878):3.550526331495261):3.3866318251048977):1.4988742729753906,99:14.232683855599428):1.2028871920370925):37.4943030201429;
tree new_tree63 = ((49:5.302941353930743,79:5.302941353930743):5.610609817432273,(((((83:6.914962316271264,((36:0.44871340900543527,(113:0.3866168588946295,82:0.3866168588946295):0.06209655011080578):4.27226213561836,74:4.720975544623795):2.1939867716474692):0.7031430240181145,(((37:4.054569000002575,(40:2.5524329785122575,(60:1.2490171591954589,76:1.2490171591954589):1.3034158193167986):1.5021360214903172):1.110104724116268,(((7:4.1376216891256705,(107:1.5571379316602016,8:1.5571379316602016):2.580483757465469):0.844164152396222,((66:1.387976529843324,(12:1.2368669520570639,103:1.2368669520570639):0.1511095777862601):1.5666459147014757,(31:2.1416313919917824,2:2.1416313919917824):0.8129910525530173):2.027163396977093):0.13523809503245143,((43:1.294185912205752,56:1.294185912205752):3.789918246617065,((111:3.4135527268758343,23:3.4135527268758343):0.25774130755940616,((61:1.5194199072273755,(88:0.1537982406956691,78:0.1537982406956691):1.3656216665317065):0.04999882842549619,27:1.5694187356528717):2.101875298782369):1.4128101243875766):0.03291977773152688):0.04764978756449878):1.3393074077553004,89:6.503981131874143):1.1141242084152356):1.4958962141311964,(94:7.836331152037064,((53:6.808309901483712,(((((110:5.010353223802686,25:5.010353223802686):0.4112111371290048,9:5.421564360931691):0.41590253658889154,(((((((69:2.1826764294217815,102:2.1826764294217815):0.3588954403172897,39:2.5415718697390712):0.9219315017794281,(93:3.4225371519874956,(70:2.588634744118675,32:2.588634744118675):0.8339024078688206):0.040966219531003656):0.17750913398486157,24:3.641012505503361):0.2773689749532422,81:3.918381480456603):1.0582943932353355,(45:2.306579121532256,46:2.306579121532256):2.6700967521596826):0.6816216754807138,((((48:3.505477215741879,((28:1.0978114025134122,57:1.0978114025134122):1.601140065875523,90:2.6989514683889353):0.8065257473529437):0.2700404073796694,80:3.7755176231215484):1.1057177346999514,(112:1.0821928148974322,30:1.0821928148974322):3.7990425429240675):0.4397990120497184,((((26:2.8679464496428,15:2.8679464496428):1.1043321916608493,105:3.9722786413036495):0.5706557094705067,(13:1.8779881977373516,38:1.8779881977373516):2.6649461530368046):0.4709254219244965,(85:1.470014721008599,68:1.470014721008599):3.5438450516900537):0.30717459717256546):0.33726317930143423):0.17916934834792997):0.3652587957611608,(95:5.578476720302495,(((63:0.20238910918910166,109:0.20238910918910166):4.164839353706385,(29:0.07160149645265068,41:0.07160149645265068):4.2956269664428355):0.8791781312357285,(((14:1.6935410362744916,(91:0.8009721880901786,87:0.8009721880901786):0.892568848184313):2.2342827964689995,59:3.927823832743491):0.38070348195447856,(((104:0.6159900915008393,(6:0.464367671876596,100:0.464367671876596):0.15162241962424328):0.5721738061005724,86:1.1881638976014117):1.592398261187649,47:2.7805621587890608):1.527965155908909):0.9378792794332451):0.3320701261712804):0.624248972979248):0.4857060092288954,((((77:0.7892684439393084,50:0.7892684439393084):2.170698704302089,22:2.959967148241397):1.6620631149133582,((((101:0.055830539433947446,44:0.055830539433947446):1.2383102542842424,98:1.29414079371819):3.0659868834087063,(19:3.9119483670916693,(97:2.294948656100477,65:2.294948656100477):1.6169997109911924):0.44817931003522693):0.20886141556082816,18:4.568989092687724):0.05304117046703105):0.5875387633201727,58:5.209569026474928):1.4788626760357104):0.1198781989730735):0.011906811881764234,(((((72:3.1899004441960983,(10:2.762730652748685,((35:0.6972597874906844,(106:0.6619613296101317,3:0.6619613296101317):0.03529845788055275):0.8797797364710037,((1:0.9907901011212719,34:0.9907901011212719):0.1028943936024016,16:1.0936844947236735):0.48335502923801466):1.1856911287869967):0.4271697914474135):0.23918027694539434,(17:2.7637959999907964,(108:2.7480394195293862,4:2.7480394195293862):0.015756580461410152):0.6652847211506963):0.03175602448244508,(20:1.2458477187491066,54:1.2458477187491066):2.2149890268748313):1.3891425626888334,((((11:2.5261145824958313,84:2.5261145824958313):0.09499720579893678,62:2.621111788294768):0.9883822903556547,73:3.609494078650423):0.18272676228273754,(71:3.305402472161129,(96:0.17092323352718974,51:0.17092323352718974):3.134479238633939):0.48681836877203155):1.0577584673796108):1.7424423819601769,(42:2.201486832300565,((5:1.1276169807054104,(33:0.6498056295265348,(52:0.42239216377002115,75:0.42239216377002115):0.2274134657565136):0.47781135117887563):0.08344995569611058,(67:0.723630252969383,21:0.723630252969383):0.487436683432138):0.990419895899044):4.390934857972383):0.2277950230925283):1.016114438671588):1.277670402383511):0.34659391965349684,(64:8.835306734210803,(92:2.044942528606934,55:2.044942528606934):6.790364205603869):0.6252887398632687):0.690809969289548,99:10.15140544336362):0.7621457279993962):23.6718002993892;
tree new_tree64 = ((49:1.6432918155164253,79:1.6432918155164253):14.257091991475848,(((55:13.87509531832896,(92:10.22180232406401,64:10.22180232406401):3.65329299426495):0.9438293525318251,(((((40:6.1881582253058385,(37:5.55206314450936,(60:0.3085923530641352,76:0.3085923530641352):5.243470791445224):0.6360950807964789):1.667616332607258,((((111:3.7317625923659437,23:3.7317625923659437):1.5755151776868699,(61:2.391697214443715,((88:0.39836642345106427,78:0.39836642345106427):0.6625304437838615,27:1.0608968672349257):1.3308003472087893):2.9155805556090986):1.6269042496370032,(43:2.062072618705615,56:2.062072618705615):4.872109400984202):0.6989052407924783,(((31:2.2639573589291278,2:2.2639573589291278):2.406094349460255,(7:3.7863309649092964,(107:2.121238785209536,8:2.121238785209536):1.6650921796997604):0.8837207434800862):2.300903595994291,((103:1.5499818449044773,66:1.5499818449044773):0.05462819082486092,12:1.6046100357293382):5.366345268654335):0.6621319560986212):0.2226872974308014):2.5736960994380462,89:10.429470657351143):1.842991817320458,(83:10.973012015810399,((36:3.0832619263511063,(113:2.8551915193210085,82:2.8551915193210085):0.22807040703009784):3.298746467293066,74:6.382008393644172):4.591003622166227):1.2994504588612017):1.5999189186773712,((((((((96:0.10038483602986156,51:0.10038483602986156):5.058400160487516,71:5.158784996517378):1.321222684571504,73:6.480007681088882):0.016869108267465016,62:6.496876789356347):0.31601388321640833,(((((((106:1.3171130666056656,10:1.3171130666056656):0.49657897852418365,16:1.8136920451298493):0.2811918615522191,(1:0.04293974406760654,34:0.04293974406760654):2.0519441626144617):0.1338705521513477,((54:0.6486148964255403,108:0.6486148964255403):0.5259971000762746,20:1.174611996501815):1.0541424623316011):0.07074315802509368,((4:0.9490609885028438,17:0.9490609885028438):1.3260178918401624,(72:0.9436470630384665,(3:0.37928019397505097,35:0.37928019397505097):0.5643668690634155):1.3314318173045399):0.024418736515503525):0.3790916320809745,11:2.6785892489394842):2.436709326487192,84:5.115298575426676):1.697592097146079):4.90646814798452,(53:9.682531576751348,(((42:1.8627447379542876,33:1.8627447379542876):0.04103588726677687,5:1.9037806252210645):0.3402295806543285,((67:0.7375854140806539,21:0.7375854140806539):1.1701830370787152,(52:0.7562237731059378,75:0.7562237731059378):1.1515446780534313):0.3362417547160239):7.438521370875955):2.036827243805927):0.11283197773058262,((((65:2.6000336571047598,(97:1.893301991881812,19:1.893301991881812):0.7067316652229478):3.4805489950362416,((((98:0.05632677978931309,101:0.05632677978931309):0.19431120036199304,44:0.2506379801513061):0.9219916350081043,18:1.1726296151594104):4.675423971966279,(58:4.8290402975410585,((77:1.7629237376085745,50:1.7629237376085745):1.4553746316175418,22:3.2182983692261162):1.6107419283149422):1.019013289584631):0.2325290650153118):4.465091369857508,(((((104:1.8081611992812001,(6:0.3799892055394972,100:0.3799892055394972):1.428171993741703):0.5895969796793308,86:2.397758178960531):2.3449458723984375,47:4.742704051358968):1.7307521401472012,((14:4.911497580592363,(91:1.165439066092129,87:1.165439066092129):3.746058514500234):1.2771439458411002,59:6.1886415264334635):0.28481466507270614):2.391971375580315,((95:4.518553940484868,(63:0.7060519147721807,109:0.7060519147721807):3.812502025712687):1.5682721299124411,(29:4.991902849799901,41:4.991902849799901):1.0949232205974075):2.778601496689176):1.6802464549120248):0.5896397088940066,((9:9.201215987561808,(110:6.223224665626978,25:6.223224665626978):2.97799132193483):0.04118080380674627,((((24:6.825109222978964,(70:4.616554436062637,((93:3.713417230880079,32:3.713417230880079):0.2640143470749243,((69:2.3758551881307253,102:2.3758551881307253):0.256544877025604,39:2.6324000651563293):1.3450315127986738):0.6391228581076343):2.2085547869163262):1.4844250210710088,81:8.309534244049972):0.7113257852686008,(45:0.6515260459957402,46:0.6515260459957402):8.369333983322832):0.0303482639942807,((((48:4.810976382837623,80:4.810976382837623):0.09848021157144604,((28:1.8076342468486917,57:1.8076342468486917):2.094418204379844,90:3.9020524512285357):1.0074041431805334):1.1455092146239645,(30:4.715577808865485,112:4.715577808865485):1.3393880001675482):1.7626604980113685,(((13:3.6396239274767037,38:3.6396239274767037):2.2444456407139564,(85:3.081705264724534,68:3.081705264724534):2.802364303466126):0.3557135117665178,(26:3.758429446885439,(105:1.6004210487432742,15:1.6004210487432742):2.1580083981421647):2.481353633071739):1.5778432270872242):1.2335819862684518):0.19118849805570015):1.8929169395239622):0.6968770673953415):1.04439330586305,94:12.876584104150908):0.9957972891980642):0.9465432775118128):0.3927555297911933,99:15.211680200651978):0.6887036063402956):33.7977806937727;
tree new_tree65 = ((49:3.477677064666236,79:3.477677064666236):13.243528711896804,((((55:7.56075756413187,64:7.56075756413187):1.2056636759415609,92:8.76642124007343):6.057454350609246,((((((((111:2.49288673849345,23:2.49288673849345):1.2921734918647028,(61:2.0659018722241287,((88:0.9950207183662738,78:0.9950207183662738):0.9401854659798456,27:1.9352061843461195):0.13069568787800923):1.719158358134024):2.1653436682267584,((40:4.261874793218251,(60:0.3654061690302265,76:0.3654061690302265):3.8964686241880244):0.5533586722515871,37:4.815233465469838):1.1351704331150732):2.0856506092174207,(43:2.1327632064090243,56:2.1327632064090243):5.903291301393308):1.7374454699004875,((31:5.670532125988285,2:5.670532125988285):2.6528772201920274,((7:7.259667833680155,(107:2.8978296859262964,8:2.8978296859262964):4.361838147753858):0.7172506819774069,(66:1.421298614156523,(103:0.32593674076845086,12:0.32593674076845086):1.0953618733880721):6.555619901501038):0.3464908305227512):1.4500906315225066):1.3692904477988073,(83:6.356268290036395,89:6.356268290036395):4.786522135465232):1.3870110154591853,(((36:1.8135100509250555,(113:0.6746463898597767,82:0.6746463898597767):1.1388636610652787):6.026281679286548,74:7.839791730211603):4.572804765208309,94:12.412596495419912):0.11720494554089989):1.2362958730551714,(((9:3.94448087862401,(110:1.2335483151766293,25:1.2335483151766293):2.710932563447381):2.5078988587642583,53:6.452379737388268):5.144329704352145,(((((67:0.9935481609063936,21:0.9935481609063936):0.26510732268766346,(42:0.8771044937813807,5:0.8771044937813807):0.38155098981267643):2.962583433202152,(33:3.7867589230011913,(52:2.2850091445856857,75:2.2850091445856857):1.5017497784155056):0.4344799937950179):5.715006933343051,(((11:0.9220660692261294,62:0.9220660692261294):0.39402093791758264,84:1.316087007143712):4.313573367257413,(((((3:2.033924102006691,108:2.033924102006691):0.3587601499154571,17:2.392684251922148):0.9575138105779653,4:3.3501980625001133):0.5829688258835475,((((10:1.4848199737956922,(106:0.7175847228083795,(16:0.4689077352678538,(1:0.007381827541414226,34:0.007381827541414226):0.4615259077264396):0.2486769875405257):0.7672352509873127):0.22588295818381576,72:1.710702931979508):1.8975806431479694,(20:2.5456956502331036,54:2.5456956502331036):1.0625879248943737):0.2430277125075735,35:3.851311287635051):0.08185560074860998):1.5457739537584105,((71:2.9695695062263443,(96:0.07180394501119956,51:0.07180394501119956):2.8977655612151447):1.851054017053701,73:4.820623523280045):0.6583173188620259):0.15071953225905332):4.306585475738135):0.7115261335244671,(((((81:8.102935355435363,(((69:3.9224530104843276,102:3.9224530104843276):0.7204155907652336,39:4.642868601249561):2.1058113490129386,(70:6.275555463779165,(93:4.173420220327483,32:4.173420220327483):2.1021352434516825):0.4731244864833348):1.3542554051728635):0.31300760074940115,(24:6.781010379418363,(45:0.5511400878551821,46:0.5511400878551821):6.229870291563181):1.6349325767664018):0.8269543974141396,((((48:1.6885471621767958,80:1.6885471621767958):0.8392031542249669,((28:0.5566177418655189,57:0.5566177418655189):1.478067695660585,90:2.034685437526104):0.49306487887565886):1.7139705931838192,(30:3.1788277010647428,112:3.1788277010647428):1.0628932085208391):4.014331641708435,((13:5.30459714369551,38:5.30459714369551):1.7591038097320952,(((105:2.875720738191383,15:2.875720738191383):0.9801216043641756,26:3.8558423425555586):2.3702840584226563,(85:3.3026937369447684,68:3.3026937369447684):2.9234326640334465):0.8375745524493903):1.1923515978664119):0.986844802304887):0.8048774196067292,((((97:1.4740359613735108,65:1.4740359613735108):0.7750079557503962,19:2.249043917123907):3.49811549021016,(((((77:0.20686445051606092,50:0.20686445051606092):2.2901620847009854,22:2.497026535217046):0.7181679871464057,((44:2.066722391187225,101:2.066722391187225):0.4181678915203628,98:2.4848902827075876):0.7303042396558643):0.2377442809802326,18:3.4529388033436845):0.8265819987510685,58:4.279520802094753):1.4676386052393138):2.652278147356995,((((86:1.8287982311282711,((6:0.5240003214479332,100:0.5240003214479332):0.5602937684588398,104:1.084294089906773):0.7445041412214981):1.5544749276606562,47:3.3832731587889273):2.767524130360442,((14:3.449956994463232,(91:1.3998978410046907,87:1.3998978410046907):2.050059153458541):2.234252087720363,59:5.684209082183595):0.4665882069657741):1.7321877319071586,(95:6.312499014344485,(63:0.9224881126185699,109:0.9224881126185699):5.390010901725915):1.5704860067120432):0.516452533634534):1.6483372185145715):0.09255230914766877,(29:0.3317848304949109,41:0.3317848304949109):9.808542251858391):0.507444901310425):0.9489374580766867):2.1693878722755695):1.0577782766666939):0.9983620827005772,99:15.822237673383254):0.8989681031797847):25.7574147883893;
tree new_tree66 = ((99:10.610848450978226,(49:4.016233253123473,79:4.016233253123473):6.594615197854753):2.427422751756904,(((64:5.659298651882366,92:5.659298651882366):6.79949386408592,(((((((97:1.8268645113060855,19:1.8268645113060855):2.56911675160563,65:4.395981262911715):3.6118084568407935,((29:1.127672575533149,41:1.127672575533149):6.71492378037167,(((((104:4.355275942839904,(6:0.33908709304299556,100:0.33908709304299556):4.016188849796908):0.35225266197866567,86:4.707528604818569):0.38070051271449135,47:5.088229117533061):0.605517400789136,((14:1.6932173543529552,(91:0.6254810733911107,87:0.6254810733911107):1.0677362809618445):1.3830717434107305,59:3.0762890977636856):2.617457420558511):2.1210425351397335,((63:0.8122932533086722,109:0.8122932533086722):2.6451552643946417,95:3.457448517703314):4.357340535758617):0.02780730244288865):0.16519336384769012):0.37705076665788617,(((45:1.846273512957129,46:1.846273512957129):4.915428376148875,(24:5.916974351028477,(((69:3.795933799928942,(102:2.8268891775382383,39:2.8268891775382383):0.9690446223907037):1.432141054254115,(70:4.970006848552902,(32:4.770898371355254,93:4.770898371355254):0.19910847719764835):0.25806800563015475):0.5995164089255649,81:5.827591263108622):0.08938308791985516):0.8447275380775272):0.5541743525011515,((((80:4.368409973363386,((28:1.4498738465227543,57:1.4498738465227543):1.238173950479852,90:2.688047797002606):1.68036217636078):0.07295241103192929,48:4.441362384395315):1.136245565318231,(112:4.477784019446484,30:4.477784019446484):1.0998239302670623):1.2667605652341551,(((13:5.141296328719188,(85:1.5905425456700468,68:1.5905425456700468):3.5507537830491414):0.09728751115537548,(26:2.8740902116582108,(105:2.8667153187750847,15:2.8667153187750847):0.007374892883126094):2.364493628216353):0.46531470395277275,38:5.703898543827337):1.140469971120365):0.4715077266594543):1.0689642448032393):0.16988770461419733,(((44:0.03461220564098577,101:0.03461220564098577):2.0534441606918477,(18:1.4890425360087647,22:1.4890425360087647):0.5990138303240686):4.38299411300791,((77:0.4795360753244742,50:0.4795360753244742):3.105141108144106,98:3.58467718346858):2.886373295872163):2.0836777116838494):1.5941908415479578,((((11:2.6508203124432206,71:2.6508203124432206):2.204803176293192,(((96:0.7259555129620707,51:0.7259555129620707):1.2042034113301936,84:1.9301589242922643):2.4754443740400074,73:4.405603298332272):0.45002019040414076):0.4694152149894508,(62:4.902622444467977,((17:1.16166977792042,4:1.16166977792042):1.268986217723488,((72:1.157650411568954,((10:0.3724530411599091,((16:0.3185555807666129,(1:0.04390081864716827,34:0.04390081864716827):0.2746547621194446):0.05222531916179857,106:0.37078089992841146):0.0016721412314976702):0.031623214456447446,3:0.40407625561635657):0.7535741559525975):1.2201723037722882,((20:0.8898028256324402,(54:0.7778751388803139,35:0.7778751388803139):0.11192768675212628):0.08931186968502847,108:0.9791146953174686):1.3987080200237738):0.05283328030266565):2.471966448824069):0.4224162592578864):4.777287997293448,((58:4.75559006868334,(((33:2.770651343484633,(52:2.454167559693146,75:2.454167559693146):0.3164837837914871):0.7023811154269137,((5:2.139818061952874,(42:1.7809974062747147,21:1.7809974062747147):0.35882065567815924):0.342704147162213,67:2.482522209115087):0.99051024979646):0.8523868363552278,53:4.325419295266775):0.43017077341656496):2.1246809981786443,(9:4.523023258620682,(110:2.899841281815154,25:2.899841281815154):1.6231819768055282):2.3572478082413015):3.2220556341573277):0.04659233155323861):1.848137734156463,(94:11.965192399520861,(((89:9.566080131381533,83:9.566080131381533):0.3850076905256046,((82:0.7123662435733881,(113:0.45094492309824735,36:0.45094492309824735):0.2614213204751407):4.337033716026502,74:5.04939995959989):4.901687862307247):0.263853269312218,(((((23:1.4286549753870372,111:1.4286549753870372):2.142874874932919,(61:2.160567520192525,((88:0.12268992531838077,78:0.12268992531838077):0.43302920145609713,27:0.5557191267744779):1.604848393418047):1.4109623301274312):3.490073367878337,(43:1.070810446611508,56:1.070810446611508):5.990792771586785):1.2277836325984897,(40:6.648438237898911,(37:6.586110189357748,(60:0.6029369972358098,76:0.6029369972358098):5.983173192121938):0.06232804854116303):1.6409486128978719):0.8065656947287696,((66:1.155049318921575,(103:0.7406110852379224,12:0.7406110852379224):0.4144382336836525):7.0885316829128335,((31:4.5983850527748364,2:4.5983850527748364):0.6193372589165236,(7:3.7486751104224325,(107:2.253234473006574,8:2.253234473006574):1.4954406374158586):1.4690472012689275):3.025858690143049):0.8523715436911434):1.118988545693803):1.7502513083015057):0.031864367208152444):0.4617357492392724):0.057849176260130974,55:12.516641692228417):0.5216295105067132):30.7147395612788;
tree new_tree67 = ((99:12.111692229783353,(((55:6.798940398089529,64:6.798940398089529):0.46203232139663797,92:7.260972719486167):4.068144167843625,((((((11:2.9122281645196963,84:2.9122281645196963):1.0836314869863548,((71:2.934961476166537,(96:0.07673974971241847,51:0.07673974971241847):2.8582217264541185):0.8971689138178638,(((20:0.461252566528849,54:0.461252566528849):2.1293328403261125,((72:1.9058135759003958,(((16:0.7121808238857171,(1:0.33471646595870397,34:0.33471646595870397):0.37746435792701316):0.5025386446310464,106:1.2147194685167635):0.19128729425741997,10:1.4060067627741835):0.49980681312621233):0.35500910528966867,(3:1.8468306670271368,(35:0.9608711661072323,108:0.9608711661072323):0.8859595009199045):0.41399201416292764):0.32976272566489717):0.3662741362980708,(4:2.782050305049519,17:2.782050305049519):0.17480923810351356):0.8752708468313681):0.16372926152165057):0.5463011703480198,62:4.542160821854071):0.08585849152104696,73:4.628019313375118):2.645800897813819,(((((110:1.9654236688769968,25:1.9654236688769968):1.3927375932138801,9:3.358161262090877):2.4006034068170097,53:5.758764668907887):0.6271978348925762,((52:2.7766184195714882,75:2.7766184195714882):1.5132216247293298,(33:1.0960120884352391,((42:0.39212469666197725,5:0.39212469666197725):0.2282503395637835,(21:0.5024118414296509,67:0.5024118414296509):0.11796319479610984):0.4756370522094784):3.193827955865579):2.096122459499645):0.8089721805383485,(((((((30:2.6323325269976574,112:2.6323325269976574):2.8719524226765327,((80:3.353430153084683,((28:0.7488554235303516,57:0.7488554235303516):1.6601740265986042,90:2.4090294501289558):0.9444007029557273):0.2560822005783354,48:3.6095123536630185):1.8947725960111717):0.32687621573257974,(((15:3.105590222335691,(26:2.822964881195779,105:2.822964881195779):0.2826253411399122):0.7944223823750591,(85:1.072939491419215,68:1.072939491419215):2.827073113291535):0.25158894420908595,(13:3.382121852036741,38:3.382121852036741):0.7694796968830953):1.6795596164869337):0.4079512269068397,((((93:4.356774858389388,(70:3.101631428121099,32:3.101631428121099):1.255143430268289):0.10056767733518157,((69:2.3711453354787095,102:2.3711453354787095):1.1001777450416195,39:3.471323080520329):0.9860194552042403):0.8797733002902284,(24:5.029221904169829,(45:1.2934877352158989,46:1.2934877352158989):3.7357341689539307):0.30789393184496827):0.14791568769548213,81:5.48503152371028):0.7540808686033298):0.5237687674106324,((97:1.1805300430608918,65:1.1805300430608918):0.27788276680853086,19:1.4584128098694227):5.304468349854819):0.07386617241855653,((((((104:0.8874494654557729,(6:0.31787738949545924,100:0.31787738949545924):0.5695720759603136):0.7375781788445609,86:1.6250276443003338):0.9959961282445415,47:2.6210237725448753):2.56710932744344,(59:4.140931045107524,(14:3.5505303023843333,(91:1.2485003958157097,87:1.2485003958157097):2.302029906568624):0.5904007427231908):1.047202054880791):0.6849146890353701,(95:4.4891961996771546,(63:0.3408376154141308,109:0.3408376154141308):4.148358584263024):1.3838515893465306):0.7063786329291384,(29:0.9042577088147079,41:0.9042577088147079):5.675168713138116):0.25732091018997494):0.08034994310302057,((101:0.1572271379343422,(44:0.10661285136544513,98:0.10661285136544513):0.05061428656889708):4.847782089136204,(18:4.665165442913885,(58:4.599910522670201,(22:3.14658213374857,(77:1.2443984491993718,50:1.2443984491993718):1.9021836845491982):1.4533283889216309):0.06525492024368429):0.3398437841566606):1.9120880481752733):0.27783740909299226):0.07888552685012584):3.1345057240066065,((((89:5.564195422417029,83:5.564195422417029):2.551740694127375,((((12:0.7022665935084932,103:0.7022665935084932):1.0663926638790127,66:1.7686592573875057):4.537093837568006,((31:4.050741081566869,2:4.050741081566869):2.050454888786148,(((61:2.8769940831116134,((88:0.47368297047962366,78:0.47368297047962366):0.6919011351957616,27:1.1655841056753853):1.7114099774362281):1.4155824144606122,(23:4.0515134251228835,111:4.0515134251228835):0.2410630724493421):1.5380758078657841,(7:4.042279921492445,(107:0.6582491838132531,8:0.6582491838132531):3.3840307376791916):1.788372383945565):0.2705436649150075):0.20455712460249398):1.2399830494798847,((37:3.3719301563106123,(40:2.297230160570209,(60:0.5552015207847513,76:0.5552015207847513):1.7420286397854579):1.0746999957404033):0.4699783536622366,(43:0.9737610675173489,56:0.9737610675173489):2.8681474424555002):3.703827634462547):0.5701999721090081):0.11832159136638865,((113:1.9278555693080128,(82:1.3536015007692674,36:1.3536015007692674):0.5742540685387454):3.464983608685707,74:5.39283917799372):2.841418529917073):1.2506634108665757,94:9.484921118777368):0.9234048164181754):0.920790952134249):0.7825753424535602):1.4161790032372075,(49:2.4341803134070825,79:2.4341803134070825):11.093690919613477):29.3502097786931;
tree new_tree68 = ((99:10.349917756782933,((55:9.675859688228574,(64:7.201927262211377,92:7.201927262211377):2.473932426017197):0.07122125681565983,((((82:0.7266669329232014,113:0.7266669329232014):0.033671677387185905,36:0.7603386103103873):1.3924372823133935,74:2.1527758926237808):6.550070403858907,(((((107:2.5857211491738994,8:2.5857211491738994):3.204297272842358,(31:4.2991095908152515,2:4.2991095908152515):1.490908831201006):0.8847588909012742,89:6.674777312917532):1.043621263763046,(((((103:1.2982335512993561,(66:0.3163188800516827,12:0.3163188800516827):0.9819146712476734):2.0881309923761284,7:3.3863645436754846):1.8865170249607885,(43:0.560187879546524,56:0.560187879546524):4.712693689089749):1.9471262469529993,((37:4.515981301170308,((60:0.3070855536023399,76:0.3070855536023399):2.9546887073690957,40:3.2617742609714355):1.2542070401988727):1.1934907754007487,83:5.709472076571057):1.5105357390182155):0.343833299411747,((((88:0.07195308132269011,78:0.07195308132269011):0.8548526277520442,27:0.9268057090747343):1.8638084022009282,61:2.7906141112756626):2.7187652254104404,(111:2.8679971335929877,23:2.8679971335929877):2.6413822030931153):2.0544617783149164):0.1545574616795582):0.8443323127557072,(94:8.33024392462981,((9:5.772970406219614,(110:3.641830978998121,25:3.641830978998121):2.1311394272214934):1.4031532917250855,((((((((104:0.6947122338314042,(6:0.3764340924700802,100:0.3764340924700802):0.31827814136132404):0.7209787773472922,86:1.4156910111786964):2.186446276125046,47:3.6021372873037425):0.5647841784391439,(59:3.683721738944214,(14:1.3620544010449476,(91:0.5213771121131356,87:0.5213771121131356):0.8406772889318119):2.3216673378992665):0.4831997267986723):0.302097573618485,((29:0.39481781067797794,41:0.39481781067797794):4.05861845128681,((63:0.5902691953375446,109:0.5902691953375446):3.304310780112915,95:3.8945799754504593):0.5588562865143283):0.015582777396583758):1.3314961913654075,(((((30:2.3255352905352455,112:2.3255352905352455):1.4920778904641963,((48:1.46655238931843,80:1.46655238931843):1.4022370460527034,((28:0.7424352017515417,57:0.7424352017515417):1.2524280272405695,90:1.994863228992111):0.8739262063790223):0.9488237456283084):0.6169716854670106,((((15:1.4571699553332678,26:1.4571699553332678):0.7198005305993991,105:2.176970485932667):0.22177677207554414,(85:0.6520473415155984,68:0.6520473415155984):1.7466999164926125):0.5034450612168704,(13:2.3618533386112452,38:2.3618533386112452):0.5403389806138361):1.532392547241371):0.7461481002974519,(((((93:2.695972658585511,32:2.695972658585511):0.5079814675760552,70:3.203954126161566):0.4058378738579669,((69:1.5612427576619914,102:1.5612427576619914):0.6067274894249897,39:2.167970247086981):1.4418217529325519):0.18536279546428336,(24:3.5077336688808343,81:3.5077336688808343):0.287421126602982):0.37430837529309313,(45:2.7226142066404906,46:2.7226142066404906):1.4468489641364188):1.011269795986995):0.36685405290114037,(((65:1.9312034946679648,97:1.9312034946679648):0.3170096755019749,19:2.2482131701699397):2.6262168515747084,((((44:0.5320422015897499,18:0.5320422015897499):0.04698961963434145,98:0.5790318212240914):0.191706578253086,101:0.7707383994771774):3.5310169864825856,((22:3.1029893487393596,(77:0.26223055091851477,50:0.26223055091851477):2.840758797820845):0.34324698165794754,58:3.446236330397307):0.8555190555624557):0.5726746357848853):0.6731569979203966):0.25292821106173413):0.2669740328118504,((52:0.9337490933874117,75:0.9337490933874117):1.5880624037003406,((5:0.0780584227345111,42:0.0780584227345111):0.9187000640073951,((21:0.6472613331045083,67:0.6472613331045083):0.2119308909205917,33:0.8591922240251):0.13756626271680628):1.5250530103458462):3.545677766450877):0.4572699071052959,(53:4.736322181764502,((((96:1.0580993695180225,51:1.0580993695180225):1.264394867573403,73:2.3224942370914254):0.8900805339336344,((106:1.3788695831424973,((10:0.40244357978424755,16:0.40244357978424755):0.07058673829452483,(34:5.400908013045856E-4,1:5.400908013045856E-4):0.4724902272774678):0.9058392650637249):0.15844101295100477,((72:0.359381324651622,108:0.359381324651622):1.0832792394638313,((3:1.1049937345761989,((20:0.34368413325666164,35:0.34368413325666164):0.4712101649275275,54:0.8148942981841891):0.29009943639200975):0.2933488619406073,(17:0.6399709897923276,4:0.6399709897923276):0.7583716067244786):0.044317967598647146):0.09465003197804878):1.6752641749315578):0.28108730477510946,((11:1.6403403915625374,71:1.6403403915625374):0.2889375474836715,(62:1.2378459970851587,84:1.2378459970851587):0.6914319419610502):1.5643841367539604):1.2426601059643323):1.7884369888794236):0.6513645273007747):1.1541202266851105):0.23248696480647446):0.14011540704640346):1.0442346485615452):0.6028368117386993):1.047990530852088,(49:4.313098169110979,79:4.313098169110979):7.084810118524042):24.1684258937895;
tree new_tree69 = ((99:10.394460453480457,((55:9.253220398799096,(((((82:1.0138876876573673,113:1.0138876876573673):0.21657909337696535,36:1.2304667810343326):3.3481021898853265,74:4.578568970919659):3.679318159633312,(((((40:4.856625569490422,(60:0.7915053283913314,76:0.7915053283913314):4.065120241099091):0.06786302383711185,37:4.924488593327534):1.3223133762865578,(((7:4.482367829780704,((((88:1.0926556663944336,78:1.0926556663944336):0.2541681170318755,27:1.346823783426309):0.8982759168650019,61:2.245099700291311):1.4203252612721649,(23:3.3815340611310827,111:3.3815340611310827):0.28389090043239307):0.816942868217228):0.9565195368922135,83:5.438887366672917):0.21055990189329332,(43:0.11756982318084236,56:0.11756982318084236):5.531877445385368):0.5973547010478812):1.1082992830863043,(((31:3.4306565129872393,2:3.4306565129872393):1.6512495172413706,(107:0.7968911626100906,8:0.7968911626100906):4.28501486761852):0.91747186881231,(12:1.0251330141594102,(66:0.5804480270373241,103:0.5804480270373241):0.44468498712208604):4.97424488488151):1.3557233536594762):0.7758519021984212,89:8.130953154898817):0.1269339756541541):0.37658547636708484,((((9:7.931679462249917,53:7.931679462249917):0.14161782861032535,((((33:2.781591512745047,((67:1.116339399448977,21:1.116339399448977):1.0064211581112783,(42:1.663806423402434,5:1.663806423402434):0.4589541341578214):0.6588309551847917):1.376346759122792,(52:0.6845647101356888,75:0.6845647101356888):3.47337356173215):2.2728021533263654,((((((72:1.7143115772253394,((106:0.8844361624897306,10:0.8844361624897306):0.6995387270274944,((34:0.4232309485091145,1:0.4232309485091145):0.7579498766565045,16:1.181180825165619):0.4027940643516059):0.13033668770811446):0.8319519381454583,(17:1.7025093620277183,4:1.7025093620277183):0.8437541533430795):0.8362014106410363,((20:0.6808728371762349,(3:0.4115640737358811,54:0.4115640737358811):0.2693087634403538):0.533167752052637,(35:0.561224306450013,108:0.561224306450013):0.652816282778859):2.1684243367829623):1.4348766750730517,71:4.817341601084886):0.42434886463665844,(62:3.943197079365646,(11:0.5321428606943813,84:0.5321428606943813):3.4110542186712647):1.298493386355898):0.5848366432899157,(73:5.708589245497361,(96:0.26215035259333624,51:0.26215035259333624):5.446438892904025):0.11793786351409885):0.6042133161827445):1.4075217660683084,((77:0.5977583046420015,50:0.5977583046420015):6.634489073631676,(((((30:3.3910568932403704,112:3.3910568932403704):1.3184990880031604,((80:2.5514478731146943,48:2.5514478731146943):1.4020522171119576,((28:0.477780507298297,57:0.477780507298297):1.812047764705664,90:2.289828272003961):1.6636718182226908):0.7560558910168789):1.1560427749141562,((13:2.763830632882268,38:2.763830632882268):2.2425126045070396,((85:0.9308309909124364,68:0.9308309909124364):3.2526321079161655,(15:3.733237149260634,(105:2.7784245635749243,26:2.7784245635749243):0.9548125856857097):0.4502259495679679):0.8228801385607056):0.8592555187683795):0.5938647005446391,(((45:1.0816977806753718,46:1.0816977806753718):2.1086699128494875,24:3.190367693524859):3.119842271558843,(81:4.740091785328695,(93:4.393404186894887,((39:1.5327341545365876,(102:1.1197739590479165,69:1.1197739590479165):0.412960195488671):2.1166315366445314,(32:3.1014001934590345,70:3.1014001934590345):0.5479654977220845):0.7440384957137685):0.3466875984338076):1.5701181797550072):0.1492534916186239):0.23781290236722796,((((58:4.025719181529452,(22:2.2355512488399207,18:2.2355512488399207):1.7901679326895317):0.8320968034546343,(98:1.3908587382870548,(101:0.8021793693758591,44:0.8021793693758591):0.5886793689111957):3.466957246697032):0.8143097307615559,((19:3.8813670034247063,97:3.8813670034247063):0.38908119915569417,65:4.2704482025804005):1.4016775131652421):0.40829340465502373,((((14:3.247456773118374,(91:0.7389945195607696,87:0.7389945195607696):2.5084622535576044):1.1245936610578178,59:4.372050434176192):0.4643902921023777,(((104:1.684518710756865,(6:0.2585054777641407,100:0.2585054777641407):1.4260132329927244):1.5321223328202946,86:3.2166410435771597):0.8584569175667998,47:4.0750979611439595):0.7613427651346099):0.6197215327251442,((63:0.6912069159913072,109:0.6912069159913072):2.383114985627677,((29:2.212695502948084,41:2.212695502948084):0.8176377168090059,95:3.03033321975709):0.0439886818618942):2.3818403573847293):0.6242568613969528):0.6168572386688878):0.5349710192041233):0.6060148129888354):0.23503509959772995):0.03801435008884191,(110:2.665921942561117,25:2.665921942561117):5.4453896983879675):0.41407058404272945,94:8.525382224991814):0.10909038192824205):0.6187477918790396):0.01826347030366371,(92:7.41427136505419,64:7.41427136505419):1.8572125040485696):1.1229765843776978):0.4342753226005982,(49:3.8172015312343053,79:3.8172015312343053):7.01153424484675):35.4385057142253;
tree new_tree70 = ((99:10.370961673280815,((55:7.649945611225507,(64:3.3950283525163134,92:3.3950283525163134):4.2549172587091935):1.5022158264185324,((((77:0.11651631926376828,50:0.11651631926376828):7.350667109775316,((((((63:1.4562893568274262,109:1.4562893568274262):2.697472028430578,95:4.153761385258004):1.1538806549589653,(((((104:0.9520640920579888,(6:0.5900517615818982,100:0.5900517615818982):0.3620123304760906):0.484403048381578,86:1.4364671404395668):1.2709388527363068,47:2.7074059931758736):1.1748617666059658,59:3.8822677597818394):0.3436550359340287,(14:3.84546631747157,(91:0.8924210287932709,87:0.8924210287932709):2.953045288678299):0.38045647824429807):1.0817192445011017):1.1000209418277072,(29:0.4386055912311331,41:0.4386055912311331):5.969057390813544):0.6268241069988765,(((22:2.072225657527374,18:2.072225657527374):2.6204366666879824,((98:4.225817596159037,(44:0.15043685057830206,101:0.15043685057830206):4.075380745580735):0.43548002970056476,58:4.661297625859602):0.031364698355754506):0.5425644696563712,((65:3.056816101032344,97:3.056816101032344):0.7602992780282944,19:3.8171153790606382):1.4181114148110892):1.799260295171826):0.38328847265928534,((((112:3.949249445360015,30:3.949249445360015):0.4097852276022924,((((28:0.6754856366019475,57:0.6754856366019475):1.0571238134725183,90:1.7326094500744658):1.5223547019262518,48:3.2549641520007175):0.3007216119350402,80:3.5556857639357577):0.8033489090265498):1.6894079226014416,((13:2.3790182021498536,38:2.3790182021498536):2.5378902566005372,((85:1.017107379383368,68:1.017107379383368):3.5630113323920427,((105:1.2058960141055142,15:1.2058960141055142):0.3488389059452366,26:1.5547349200507508):3.0253837917246598):0.3367897469749801):1.1315341368133582):0.6236827543969836,((45:1.7067828624244838,46:1.7067828624244838):3.683243309760995,((24:2.821214222795181,81:2.821214222795181):2.372684949788672,(((39:1.7114130599416997,(102:1.3783414624149313,69:1.3783414624149313):0.3330715975267684):2.764649346524175,(32:3.1686406115180072,93:3.1686406115180072):1.3074217949478677):0.24161391966048207,70:4.717676326126357):0.476222846457496):0.19612699960162594):1.2820991777752537):0.745650211742106):0.049407867336245026):0.772263366836075,(((9:3.3005653647179085,(110:1.1347735509604489,25:1.1347735509604489):2.1657918137574597):4.484597799937289,(53:5.044031132313043,((5:2.5753472763280074,(42:2.4440180765224357,(33:1.3212727363848338,(67:0.7627005633243005,21:0.7627005633243005):0.5585721730605333):1.122745340137602):0.13132919980557167):1.4572130774230772,(52:1.3610937544494892,75:1.3610937544494892):2.6714665993015956):1.011470778561958):2.741132032342154):0.15896889390215385,(84:6.62563043540009,((((72:2.8512648974136514,(20:0.7372231494555644,((108:0.3270275898176682,54:0.3270275898176682):0.3468179831954942,3:0.6738455730131624):0.06337757644240205):2.114041747958087):0.4638330846860894,(17:1.345274838758494,4:1.345274838758494):1.9698231433412468):0.45369477567111094,(((16:0.990075970143619,(34:0.01599222765593552,1:0.01599222765593552):0.9740837424876835):0.4430649028534004,(10:1.4018302690529383,35:1.4018302690529383):0.03131060394408114):0.065168656091245,106:1.4983095290882644):2.270483228682587):2.7552429788059936,((62:5.928195998236891,((71:4.801804951938547,11:4.801804951938547):0.9591410451445777,73:5.760945997083125):0.1672500011537661):0.518515814753993,(96:0.24105767336816727,51:0.24105767336816727):6.205654139622717):0.0773239235859613):0.10159469882324501):1.3185016231572604):0.295314737317808):0.4750539649512273,(94:8.549923556667332,(((43:2.0364105863954416,56:2.0364105863954416):4.297645016192457,((((107:1.9388522089100928,8:1.9388522089100928):2.521321525429838,(31:2.454821003378911,2:2.454821003378911):2.0053527309610195):1.1918045693076467,((7:3.741835021018032,((((88:0.004522410719000382,78:0.004522410719000382):0.7643212570516881,27:0.7688436677706885):0.6181258812744652,61:1.3869695490451537):0.8288357717488128,(23:1.5958929390410581,111:1.5958929390410581):0.6199123817529084):1.5260297002240653):0.20102520729469653,(103:0.4369381831144648,(12:0.22906649548470853,66:0.22906649548470853):0.20787168762975627):3.5059220451982633):1.7091180753348487):0.558175449100875,(40:3.677799361251066,(37:3.2726114733759064,(60:0.12549132096357227,76:0.12549132096357227):3.147120152412334):0.4051878878751598):2.532354391497386):0.12390184983944685):1.3088072109510893,((83:5.077118687512759,89:5.077118687512759):2.3206791720210296,(((82:0.8387113186816321,113:0.8387113186816321):0.33914964913427015,36:1.1778609678159022):1.1903376145572488,74:2.368198582373151):5.029599277160638):0.24506495400519945):0.9070607431283442):0.16457720415905364):0.43766067681765364):1.2188002356367758):0.36204006185733384,(49:0.594671603416909,79:0.594671603416909):10.13833013172124):31.3671110603841;
tree new_tree71 = ((99:12.809864610477877,(((64:7.3358397169837195,55:7.3358397169837195):4.097553646470087,92:11.433393363453806):0.812185439589939,(((((43:0.41745050636728653,56:0.41745050636728653):7.284774140817664,(((60:2.3539170966902563,76:2.3539170966902563):3.9771329702795817,37:6.331050066969838):0.18567760127957555,((61:2.3283407370004983,(27:1.9439931918294078,(88:0.35537745449083696,78:0.35537745449083696):1.5886157373385708):0.3843475451710905):2.8070776334772423,(23:3.049445954065756,111:3.049445954065756):2.0859724164119844):1.381309297771673):1.1854969789355367):0.7243894990156896,((((31:4.235068314745864,2:4.235068314745864):0.9970370545781071,40:5.232105369323971):0.8433079141642157,(((12:1.1625921740091292,66:1.1625921740091292):0.02348383348303007,103:1.1860760074921592):1.6868507235862964,89:2.8729267310784556):3.2024865524097312):0.8403847730151899,(7:3.086216007415686,(107:2.62421319942775,8:2.62421319942775):0.46200280798793614):3.8295820490876906):1.510816089697263):1.6692384854871083,(83:7.608040159525857,(((113:0.8825357933329412,82:0.8825357933329412):0.3582517322690071,36:1.2407875256019483):3.418311966341324,74:4.659099491943272):2.948940667582585):2.487812472161891):1.4866477291915619,(94:11.244434668076789,(((((((65:1.3183455133476347,97:1.3183455133476347):0.17372563371689131,19:1.492071147064526):4.659214063798655,((((22:2.632440723832732,(77:0.8802199479518612,50:0.8802199479518612):1.7522207758808706):2.037582562304268,18:4.670023286137):0.5763838114149138,((44:0.31558588830359313,101:0.31558588830359313):0.2650925576554488,98:0.580678445959042):4.665728651592872):0.7111848459284991,58:5.957591943480413):0.19369326738276804):2.258933708987712,9:8.410218919850893):0.01121291426246529,((((63:1.2955958320525995,109:1.2955958320525995):0.555709129749067,95:1.8513049618016666):5.712432449413786,(((14:2.2627004031450917,(91:1.8135654270012784,87:1.8135654270012784):0.44913497614381326):3.2244836634455347,(((104:1.8988090391524506,(6:1.0340899624306208,100:1.0340899624306208):0.8647190767218298):0.6524695310029296,86:2.55127857015538):1.2537607661415735,47:3.8050393362969537):1.6821447302936727):0.45928849341690015,59:5.9464725600075266):1.617264851207926):0.5395488912120712,(29:0.07939213774019285,41:0.07939213774019285):8.02389416468733):0.31814553168583437):1.9223945071507593,((((24:7.30749497545412,81:7.30749497545412):0.16377417905786462,((93:4.923422646076223,32:4.923422646076223):0.2611200643393117,(70:4.466017584957069,(39:2.5171345533435914,(102:2.047801114370643,69:2.047801114370643):0.46933343897294844):1.948883031613478):0.7185251254584655):2.28672644409645):0.8544071428284088,(((112:3.733606102611471,30:3.733606102611471):2.8256481746565174,(((28:0.9293288517753365,57:0.9293288517753365):1.638103944538046,90:2.5674327963133825):2.909911984592158,(48:3.1986953539750984,80:3.1986953539750984):2.2786494269304423):1.0819094963624476):0.623050549781353,((13:3.5154891278189284,38:3.5154891278189284):2.1553751008190067,(((26:1.544186815848678,105:1.544186815848678):0.1954444270721858,15:1.7396312429208638):3.5863604041490476,(85:1.6756371444438252,68:1.6756371444438252):3.6503545026260866):0.3448725815680236):1.511440598411406):1.1433714702910525):0.5893097870156225,(45:4.3525876843785705,46:4.3525876843785705):4.562398399977446):1.4288402569081011):0.4455605572200376,(((110:3.835617859842555,25:3.835617859842555):5.482038247075614,(((5:0.5267817981010152,42:0.5267817981010152):1.6302661317760982,(52:0.8044400367660469,75:0.8044400367660469):1.3526078931110666):1.3331133446126322,(33:2.8673899816442603,(21:1.6478666139248246,67:1.6478666139248246):1.2195233677194357):0.6227712928454854):5.827494832428425):0.34755696864938734,(53:9.19250835606881,(((106:4.313190683088469,(((34:0.8897685838965057,1:0.8897685838965057):1.8907993825602645,(10:2.4213236033971763,16:2.4213236033971763):0.35924436305959384):1.140850328446378,(4:3.1415457757895666,((((54:1.0033194886242354,20:1.0033194886242354):0.703420216254053,((35:0.02442392332710423,3:0.02442392332710423):1.38595598657683,108:1.4103799099039342):0.29635979497435416):0.166218839622698,72:1.8729585445009864):0.6204109959122326,17:2.493369540413219):0.6481762353763476):0.7798725191135816):0.3917723881853208):1.3681062069938914,11:5.68129689008236):1.0211645176369322,(((71:5.234750623969558,(96:1.9793202495501625,51:1.9793202495501625):3.2554303744193955):1.070984393799451,(62:0.8714235697045989,84:0.8714235697045989):5.43431144806441):0.37768378191564267,73:6.6834187996846515):0.019042608034641084):2.4900469483495176):0.47270471949874704):1.1241738229165978):0.4550477695926336):0.3380656928025214):0.6630784421644353):0.5642858074341319):0.9339587986830384,(49:6.9835547456256295,79:6.9835547456256295):6.760268663535286):40.8816416114975;
tree new_tree72 = ((99:14.183096033760522,(((((((113:1.255084631909074,82:1.255084631909074):1.1629049047994218,36:2.417989536708496):5.402299523083146,74:7.820289059791642):2.7755794763257535,(((((81:6.588615884455493,(((((69:1.545662703170358,102:1.545662703170358):1.068315095839138,39:2.613977799009496):2.878324934967691,(93:4.799607334612309,32:4.799607334612309):0.6926953993648777):0.10056222802782777,70:5.592864962005015):0.712239858386245,(24:5.668226743114893,(45:2.358290537255325,46:2.358290537255325):3.309936205859568):0.6368780772763669):0.2835110640642329):0.8591507824993014,((((80:2.320343311496537,48:2.320343311496537):1.1240207120615158,((28:1.1961203226976251,57:1.1961203226976251):1.6167389654320083,90:2.8128592881296335):0.6315047354284191):0.8497625325384774,(112:3.0617028556221113,30:3.0617028556221113):1.2324237004744187):2.571235392576364,((38:3.314778653168048,13:3.314778653168048):1.3610789327107247,((85:2.123955484828077,68:2.123955484828077):1.906785826426633,(15:2.489208782651436,(105:1.010288910709641,26:1.010288910709641):1.478919871941795):1.5415325286032737):0.6451162746240628):2.1895043627941213):0.5824047182819001):0.8756920802512207,((((((22:1.7771125962298937,18:1.7771125962298937):1.366076218475968,(58:2.0885538145848015,(101:0.07687432195787429,44:0.07687432195787429):2.0116794926269272):1.0546350001210603):0.6218779100661531,(77:0.830139179103712,50:0.830139179103712):2.9349275456683026):0.359285872929771,98:4.124352597701786):1.3547807776283962,((65:2.5390349827416157,97:2.5390349827416157):0.12967166056199098,19:2.6687066433036066):2.8104267320265754):1.635901894941834,(((95:5.598740947509321,(63:3.875458208221962,109:3.875458208221962):1.723282739287359):0.5697692295724881,((59:4.957420005063596,(((104:2.104478593381549,(6:1.4768737755551575,100:1.4768737755551575):0.6276048178263915):0.05951537520364347,86:2.1639939685851926):0.40376682892743565,47:2.567760797512628):2.3896592075509675):0.7674203908431911,(14:3.265829705316431,(91:1.2932243388826068,87:1.2932243388826068):1.9726053664338243):2.4590106905903557):0.4436697811750223):0.35970804964099834,(29:1.026583733619458,41:1.026583733619458):5.501634493103349):0.5868170435492086):1.2084234769339988):1.1063151294591638,((((((73:1.542935063840845,84:1.542935063840845):1.5076782274467462,(11:1.790093666770948,62:1.790093666770948):1.2605196245166432):0.3743925293862076,(71:3.266463395186078,(96:0.7699354523747107,51:0.7699354523747107):2.496527942811367):0.1585424254877208):0.5184082465401727,((((4:1.6859090506179302,17:1.6859090506179302):0.3800981017075016,72:2.0660071523254318):0.1350242141712994,((108:0.5118748093797644,54:0.5118748093797644):1.0779019679030757,20:1.58977677728284):0.6112545892138912):0.5150846386681556,(10:2.5380552154553935,((106:1.9165802898871012,(34:1.486838136247081,1:1.486838136247081):0.4297421536400201):0.18375244883263742,(3:1.5465893600237262,(16:0.08387736682784366,35:0.08387736682784366):1.4627119931958825):0.5537433786960124):0.4377224767356549):0.17806078970949324):1.2272980620490848):4.11234296719584,((42:2.2405855634195317,(5:1.2030388276926642,(67:0.8511560101265752,21:0.8511560101265752):0.3518828175660891):1.0375467357268675):1.9422438896734384,((52:1.101712932891496,75:1.101712932891496):2.2366997871356165,33:3.3384127200271125):0.8444167330658576):3.8729275813168416):1.0641068019874282,(53:6.135670537001396,(9:4.181048079866598,(110:3.415563578446265,25:3.415563578446265):0.7654845014203335):1.954622457134798):2.9841932993958435):0.30991004026793867):1.005847908979689,94:10.435621785644868):0.16024675047252757):0.2308249711745809,(((111:2.977814790967906,23:2.977814790967906):1.1673437879834934,(((88:0.5666507643884369,78:0.5666507643884369):1.5180047119477635,27:2.0846554763362004):0.26236299781877115,61:2.3470184741549716):1.7981401047964276):6.3646016610261285,(((37:4.477332990754115,(66:1.0113029294141305,(103:0.5649638941365683,12:0.5649638941365683):0.44633903527756214):3.4660300613399846):2.1831491278388766,(89:5.464058374983529,((2:3.2829351929292585,(40:1.728856309268466,31:1.728856309268466):1.5540788836607926):1.4941631490629357,(7:4.223629334828796,(107:1.4740039829155258,8:1.4740039829155258):2.74962535191327):0.5534690071633985):0.686960032991335):1.1964237436094622):3.156061625320218,((43:1.1284529686822269,56:1.1284529686822269):5.4451383055176805,(83:4.189278903611214,(60:0.2986743724012678,76:0.2986743724012678):3.8906045312099464):2.3843123705886935):3.242952469713302):0.6932164960643181):0.3169332673144485):1.5874051865895797,(92:9.00705538657614,64:9.00705538657614):3.4070433073054165):0.46139913288080336,55:12.87549782676236):1.307598206998163):0.29900152600854923,(49:2.0136174049285493,79:2.0136174049285493):12.468480154840522):33.4824063006976;
tree new_tree73 = ((99:13.224031901913586,(((64:6.229996750153471,92:6.229996750153471):0.9810534430004596,55:7.21105019315393):4.3869266921440335,((((((18:5.395367366922633,((((44:0.39123508340792473,101:0.39123508340792473):0.29836629642892615,98:0.6896013798368509):3.101005174673963,(58:3.18017568222536,(22:1.7969497833838952,(77:0.25109435889978826,50:0.25109435889978826):1.545855424484107):1.3832258988414647):0.6104308722854541):1.2064168174244254,((97:1.4098386177137179,19:1.4098386177137179):0.10935563829584116,65:1.519194256009559):3.4778291159256804):0.3983439949873935):1.366078191945701,((29:0.5359507826054761,41:0.5359507826054761):5.8502862358869345,(((63:0.5570744963638729,109:0.5570744963638729):1.3582943522446786,95:1.9153688486085516):4.013566771296292,((59:4.388462184858557,(14:4.317271156720423,(91:2.5418250310865873,87:2.5418250310865873):1.7754461256338359):0.07119102813813427):0.5260182567156448,(((104:1.1483835963438693,(6:0.6664276026817846,100:0.6664276026817846):0.48195599366208475):0.9263201157893248,86:2.074703712133194):0.7099728360067052,47:2.7846765481398994):2.129803893434303):1.0144551783306408):0.4573013985875676):0.3752085403759233):2.3106972988036985,((110:1.1787340883085424,25:1.1787340883085424):7.508985654866602,(((45:3.609611713163525,46:3.609611713163525):3.567726655593506,((81:4.098049614623116,24:4.098049614623116):1.8905065877050085,((32:3.5273074940233955,70:3.5273074940233955):1.344660870879236,(93:4.490840442799939,((69:1.428528001805952,102:1.428528001805952):2.144905549072183,39:3.5734335508781347):0.9174068919218046):0.3811279221026922):1.1165878374254925):1.1887821664289069):0.7212756020135034,((((48:2.1224700706985873,80:2.1224700706985873):1.076106332416661,((28:0.45379514228090795,57:0.45379514228090795):1.0467831494605204,90:1.5005782917414283):1.69799811137382):2.5414833836664728,(112:3.6547377211141976,30:3.6547377211141976):2.0853220656675235):0.5599261758794825,((38:4.337024630881663,13:4.337024630881663):0.7984910389493187,(((15:3.383743750294707,26:3.383743750294707):0.19377890640590323,105:3.5775226567006104):0.5742622600008431,(85:2.70324254785455,68:2.70324254785455):1.4485423688469035):0.9837307531295281):1.164470292830222):1.5986280081093307):0.7891057724046098):0.3844231144968884):0.6034620256730499,((9:2.9185663402351185,53:2.9185663402351185):6.70289730762306,(((62:2.5037564026640826,(84:2.447945117539613,((71:0.7053783916494707,11:0.7053783916494707):1.2449099367922902,((96:0.1345271648127209,51:0.1345271648127209):1.032872543591232,73:1.167399708403953):0.782888620037808):0.49765678909785205):0.055811285124469645):2.5744104187048187,((((10:1.6232631851379757,3:1.6232631851379757):0.3960778091771755,((106:0.24152009607804037,35:0.24152009607804037):1.5374237358646674,(16:0.9103569303727251,(34:0.5793421091386396,1:0.5793421091386396):0.33101482123408554):0.8685869015699826):0.24039716237244346):0.1930430777408656,((20:1.1100939539902877,108:1.1100939539902877):0.383929374692759,54:1.4940233286830467):0.7183607433729702):0.056492701849233384,((4:0.7568964337530691,17:0.7568964337530691):1.4286111360406997,72:2.185507569793769):0.0833692041114813):2.809290047463651):3.123998046388019,(((5:0.967321247657025,(67:0.7434983793047034,21:0.7434983793047034):0.22382286835232157):0.05686249015381328,33:1.0241837378108383):0.02232841494206861,(42:0.6921924160093508,(52:0.3911222397712153,75:0.3911222397712153):0.3010701762381355):0.3543197367435561):7.155652715004013):1.4192987801012578):0.05414123548690419):0.49948255895586513,94:10.175087442300947):0.2700438404923684,((37:8.094160886264794,(((((12:0.94724687334089,103:0.94724687334089):0.6951987445673279,66:1.6424456179082179):5.646454754558155,((7:6.115440926230594,(107:1.3351584442237703,8:1.3351584442237703):4.7802824820068235):1.0122729619458202,((2:3.84080768027933,31:3.84080768027933):0.25025458256177524,40:4.091062262841105):3.036651625335309):0.16118648428995908):0.33353061591236255,(60:0.4310633064014676,76:0.4310633064014676):7.191367681977268):0.20088824672080552,((((111:2.417879377199393,23:2.417879377199393):1.3019894358834931,(61:2.927285747841805,(27:1.8517878871594398,(88:0.1877020288557928,78:0.1877020288557928):1.6640858583036469):1.075497860682365):0.7925830652410815):3.451980661261092,83:7.171849474343978):0.440944324062464,(43:1.6246396147628264,56:1.6246396147628264):5.988154183643616):0.2105254366930991):0.2708416511652523):1.8084104573076587,(89:8.751549691832567,((36:3.885961801048357,(113:1.9900531063901368,82:1.9900531063901368):1.8959086946582202):2.7677719227952777,74:6.653733723843635):2.0978159679889323):1.1510216517398852):0.5425599392208635):1.152845602504648):1.6260550166156218):0.512622233259437,(49:1.3497458141206526,79:1.3497458141206526):12.38690832105237):27.9760005736869;
tree new_tree74 = ((99:5.558103729058634,(49:4.0058702560820025,79:4.0058702560820025):1.5522334729766314):6.340304363436837,(((((((((52:0.7744666289923526,75:0.7744666289923526):2.9488385787996547,((21:1.5849367932619218,((67:0.09280084705565998,33:0.09280084705565998):0.13679474138881703,5:0.229595588444477):1.355341204817445):0.3012420543941503,42:1.8861788476560721):1.8371263601359353):2.8535146404935654,53:6.576819848285573):0.6941314493624375,(110:1.5315379142647723,25:1.5315379142647723):5.739413383383238):0.5180998450191199,(((((((17:1.1638117489265194,4:1.1638117489265194):0.18360775149239217,(20:0.839872600357693,(54:0.2867233644858324,35:0.2867233644858324):0.5531492358718606):0.5075469000612186):0.7819057627052897,(3:1.6568341009437355,(((((34:0.09061241356470065,1:0.09061241356470065):0.3061377951413783,16:0.3967502087060789):0.3596696186261886,(108:0.7524062835406793,10:0.7524062835406793):0.004013543791588248):0.19192451449736248,106:0.94834434182963):0.3394733767279785,72:1.2878177185576085):0.369016382386127):0.4724911621804657):1.1773933180297176,(84:1.2168446317535329,(11:1.1428657557669206,73:1.1428657557669206):0.07397887598661224):2.0898739494003857):0.1877346722838702,62:3.494453253437789):0.1837353976118261,((96:0.8859484457003107,51:0.8859484457003107):1.1194723569395433,71:2.005420802639854):1.672767848409761):3.9919571321732508,9:7.670145783222866):0.11890535944426439):0.07602647734785162,(((((24:5.109775978114102,(((69:3.2231364504430977,102:3.2231364504430977):0.44440028631917583,39:3.6675367367622735):0.8721996007318609,(70:4.44088394551742,(32:1.3071484592812668,93:1.3071484592812668):3.1337354862361533):0.09885239197671414):0.5700396406199673):0.556054317001565,81:5.665830295115667):0.6897432740510112,(45:2.5034391522465533,46:2.5034391522465533):3.8521344169201246):0.2818538937545334,((((((28:1.0444152047778148,57:1.0444152047778148):0.9371946112294145,90:1.9816098160072293):0.361715518583581,48:2.3433253345908103):0.8605302425361123,80:3.2038555771269226):2.102852609650704,(30:0.7461302326099881,112:0.7461302326099881):4.560577954167639):0.8688673421846538,((38:4.228357507417303,13:4.228357507417303):1.2167204007031778,((15:2.839788944739103,(105:1.6206348392056935,26:1.6206348392056935):1.2191541055334094):1.7707390328561874,(85:2.223527868321771,68:2.223527868321771):2.387000109273519):0.8345499305251902):0.7304976208417999):0.46185193395893087):0.5654964016101367,((((22:3.665815790187337,(77:0.2918932739451801,50:0.2918932739451801):3.373922516242157):0.7831906241726827,(58:3.798791938064334,(18:3.7931444169987074,((98:0.6144257683851215,44:0.6144257683851215):0.27209486508756453,101:0.8865206334726861):2.9066237835260216):0.005647521065626382):0.6502144762956861):0.025967147343197716,((97:1.5112695644064518,19:1.5112695644064518):1.2691583402531288,65:2.7804279046595806):1.694545657043637):2.276019016156579,((((14:2.777811300977959,(91:1.8539932074463767,87:1.8539932074463767):0.9238180935315821):1.0255921782996773,59:3.803403479277636):0.7717699267840259,(((104:1.3718975047169204,(6:0.9561099677727565,100:0.9561099677727565):0.4157875369441639):0.7320509972111706,86:2.103948501928091):1.7596703483388203,47:3.8636188502669113):0.7115545557947507):1.9435066268064949,(((63:0.04772539679486021,109:0.04772539679486021):1.2351711788635074,95:1.2828965756583675):3.055018202333951,(29:2.265857465832779,41:2.265857465832779):2.072057312159539):2.1807652548758387):0.23231254499163967):0.45193128667155147):0.6621537554836339):1.2556490260628594,94:9.120726646077841):0.1345560181434049,(((60:1.0606657893743632,76:1.0606657893743632):4.098635152957268,89:5.159300942331631):3.630254151873938,(((36:1.8482307448540005,(113:1.2919501352414158,82:1.2919501352414158):0.5562806096125847):4.006487517625236,74:5.854718262479237):2.2495385553735865,(((43:0.8287299215216369,56:0.8287299215216369):5.850034499105443,37:6.67876442062708):0.6623635480336958,(((111:2.8491059695652097,23:2.8491059695652097):2.4479660229925124,(61:4.74344736062982,(27:0.8537001885794109,(88:0.25296841660823566,78:0.25296841660823566):0.6007317719711752):3.8897471720504093):0.5536246319279021):1.9079847855039826,((((2:2.960295000299817,31:2.960295000299817):2.3249338490553995,40:5.285228849355216):1.3401902170033146,83:6.625419066358531):0.34176798043403966,((7:4.185620383872759,(107:2.2480189387626393,8:2.2480189387626393):1.9376014451101193):1.644615747065365,(66:0.8001285542011347,(12:0.3491973983050383,103:0.3491973983050383):0.4509311558960964):5.030107576736989):1.136950915854447):0.23786973126913402):0.13607119059907102):0.7631288491920474):0.6852982763527464):0.46572757001567666):1.0017661792171957,((92:4.391565267689687,64:4.391565267689687):1.9839776065806696,55:6.375542874270357):3.881505969168085):1.6413592490570288):29.1504134508087;
tree new_tree75 = ((99:13.829619407833219,(((((((9:2.059385277209581,(110:1.2645559226492542,25:1.2645559226492542):0.7948293545603267):3.0268593636579575,53:5.086244640867538):1.2393403242665153,((33:2.1490126797508413,((52:0.7807234772894,75:0.7807234772894):0.900466392850383,((5:0.9781602516870352,42:0.9781602516870352):5.731156515587088E-6,(21:0.2782795965178569,67:0.2782795965178569):0.6998863863256939):0.7030238872962321):0.4678228096110584):2.9554530322131836,(((((17:0.6817360257567676,4:0.6817360257567676):0.449768693947073,108:1.1315047197038406):0.9469706821271031,((16:1.2923630175739607,((34:0.6648342788921964,1:0.6648342788921964):0.4639327246404519,10:1.1287670035326482):0.1635960140413124):0.4388858098747863,106:1.731248827448747):0.34722657438219673):0.008355745744225374,((72:0.9066531578016983,3:0.9066531578016983):1.0854037911331118,(54:1.0674866376235639,(35:0.4652857547677016,20:0.4652857547677016):0.6022008828558623):0.9245703113112462):0.09477419864035896):0.7423481164371273,(((73:2.212028813296313,(96:0.35848318490273995,51:0.35848318490273995):1.8535456283935732):0.2619040838942581,62:2.473932897190571):0.2803781077947698,((11:2.164306515810124,71:2.164306515810124):0.5489354819543286,84:2.7132419977644524):0.041069007220888576):0.07486825902695537):2.2752864479517285):1.2211192531700288):1.888146470047749,((((45:1.550232546882611,46:1.550232546882611):4.318427416740416,(((((32:3.8647716905283507,70:3.8647716905283507):0.7018443241454189,93:4.5666160146737695):0.09458484913706933,((39:1.5487370375155103,102:1.5487370375155103):0.8129167713371013,69:2.3616538088526116):2.2995470549582273):1.093390826906579,81:5.754591690717418):0.03560969317332141,24:5.790201383890739):0.07845857973228831):1.1293603266811498,((((((28:0.23187837807518297,57:0.23187837807518297):0.5733227417821624,90:0.8052011198573453):0.8816320496759119,48:1.6868331695332572):0.5364407060115606,80:2.223273875544818):3.0991444735201323,(30:2.0051963945282716,112:2.0051963945282716):3.3172219545366786):0.7717755117227094,((38:3.854246951539276,13:3.854246951539276):1.7669249220659986,(((15:3.361042455561604,26:3.361042455561604):0.1844090576256585,105:3.5454515131872624):1.3530573261798375,(85:2.273638250680783,68:2.273638250680783):2.624870588686317):0.7226630342381748):0.47302198718238486):0.9038264295165179):0.5656716050197002,(((29:1.1133089592959977,41:1.1133089592959977):5.9505762771044495,(((((104:1.0217482489046021,(6:0.4467677655877109,100:0.4467677655877109):0.5749804833168912):0.9972518111751729,86:2.019000060079775):1.385296809671401,47:3.404296869751176):1.8362503209142997,(59:5.1477031293672235,(14:4.18951980438876,(91:2.7263639015839214,87:2.7263639015839214):1.4631559028048384):0.9581833249784637):0.09284406129825218):0.4166616157954319,((63:1.6870180570085143,109:1.6870180570085143):1.6068141549227624,95:3.2938322119312766):2.363376594529631):1.40667642993954):0.10928566706217424,(((58:4.1304603333732945,(22:3.7678824388876198,(77:1.0316571893381614,50:1.0316571893381614):2.7362252495494586):0.3625778944856748):0.041841955774257755,(18:3.56962493982392,(98:0.9395757839285878,(101:0.04391982979230403,44:0.04391982979230403):0.8956559541362837):2.6300491558953323):0.6026773493236321):0.08877737239869976,(97:2.9703270894670895,(65:2.065625013579333,19:2.065625013579333):0.9047020758877564):1.2907525720791626):2.91209124191637):0.3905209918612558):0.6500395398579251):1.2015416345792147,94:9.415273069761017):0.8939429039813955,(((((82:0.9016230804450164,113:0.9016230804450164):2.2185061618662156,36:3.120129242311232):3.205892283567384,74:6.326021525878616):1.812011600706942,89:8.138033126585558):0.28802067942577914,((43:1.6909934997237728,56:1.6909934997237728):5.704814407680454,(((83:4.374607839898167,((111:3.2107836834355434,(((88:0.33086220245072523,78:0.33086220245072523):0.30950785136230424,27:0.6403700538130295):0.3103111772494861,61:0.9506812310625156):2.2601024523730278):0.4551180087506994,23:3.665901692186243):0.7087061477119243):2.3156874051740637,((103:1.600949442836798,(66:0.8427640853524818,12:0.8427640853524818):0.7581853574843163):4.669290052341411,(((40:0.9263188879083207,2:0.9263188879083207):2.876324178321902,31:3.802643066230223):2.2483882369144856,(7:4.9236586251609475,(107:1.4246395262463827,8:1.4246395262463827):3.499019098914565):1.127372677983761):0.21920819203350117):0.42005574989402117):0.1639891191940004,((60:0.6842669965331943,76:0.6842669965331943):1.519330473810645,37:2.2035974703438392):4.650686893922392):0.5415235431379957):1.0302458986071104):1.8831621677310757):0.7210732860856925,(55:10.669341121648939,(92:8.806565958499574,64:8.806565958499574):1.8627751631493652):0.3609481381791664):2.7993301480051134):0.8141350654695643,(49:6.571567097592916,79:6.571567097592916):8.072187375709866):22.4540650904372;
tree new_tree76 = ((99:11.873730176190778,(((64:9.46901044848452,92:9.46901044848452):0.7366040622975625,55:10.205614510782082):0.7320811468708666,((94:8.949707201144346,(((9:7.233380554761849,(((29:0.15426564682396732,41:0.15426564682396732):6.287291267206317,(((((104:0.9398910630034407,(6:0.19394883852159453,100:0.19394883852159453):0.7459422244818462):0.6861860113954941,86:1.6260770743989348):0.9815068178854875,47:2.6075838922844223):1.243611727772834,((14:2.384247613841662,(91:0.9335577515535554,87:0.9335577515535554):1.4506898622881068):1.1896664436851339,59:3.573914057526796):0.2772815625304603):2.0659786714431374,((63:0.5744613557806657,109:0.5744613557806657):4.446705088088985,95:5.02116644386965):0.8960078476307434):0.5243826225298909):0.29056827873615276,((18:4.986657142326894,(((77:1.0397013887263318,50:1.0397013887263318):1.8581592381228653,22:2.897860626849197):1.0381705930776528,((98:0.5379991005362252,(44:0.326767511526038,101:0.326767511526038):0.21123158901018724):1.4942961595113329,58:2.032295260047558):1.9037359598792918):1.0506259224000445):1.4432855214823794,((97:2.641127837612994,19:2.641127837612994):0.3775270469411649,65:3.018654884554159):3.411287779255115):0.3021825289571636):0.5012553619954119):0.17193340480305697,(((45:2.8939805453776635,46:2.8939805453776635):3.842580025849045,(24:6.170153165848727,((70:5.652110372754037,((32:3.18182304325132,93:3.18182304325132):1.7410291215657723,((69:1.136952496394205,102:1.136952496394205):1.8765642194863539,39:3.013516715880559):1.9093354489365333):0.7292582079369447):0.24583920521574054,81:5.8979495779697775):0.27220358787894927):0.5664074053779817):0.206449150377642,(((((28:1.3227866653204503,57:1.3227866653204503):1.236100914791017,90:2.558887580111467):0.4469473966335711,(80:1.6224632977827393,48:1.6224632977827393):1.383371678962299):0.9789570419768365,(30:1.9951396998411206,112:1.9951396998411206):1.9896523188807542):2.345665281799439,((38:4.831810566934264,13:4.831810566934264):0.7478185073308534,(((15:1.9390705416541028,105:1.9390705416541028):1.0817656915829172,26:3.02083623323702):2.354636075553759,(85:4.27916795988854,68:4.27916795988854):1.0963043489022386):0.20415676547433836):0.7508282262561963):0.6125524210830369):0.46230423796055575):0.6329718231280266,((((((73:1.89936411814345,84:1.89936411814345):0.11860415559993065,(11:1.5371391205530263,(96:0.23684284234992856,51:0.23684284234992856):1.3002962782030978):0.48082915319035435):1.6240147912287832,(62:2.2845731423421523,71:2.2845731423421523):1.3574099226300116):0.8089236649399658,((((34:0.5430207704944097,1:0.5430207704944097):0.9389299951912558,16:1.4819507656856654):1.0908795799989868,(10:1.318740064163797,106:1.318740064163797):1.2540902815208552):0.7497691420846766,(((20:1.6785485305945262,(((54:0.023171303920050932,35:0.023171303920050932):0.34219790875666417,108:0.3653692126767151):1.3096102702610153,3:1.6749794829377305):0.0035690476567957763):0.7790548081209336,72:2.45760333871546):0.426471635547252,(17:2.564478058751467,4:2.564478058751467):0.3195969155112448):0.4385245135066169):1.1283072421428009):2.218202533731292,((52:1.47790605877843,75:1.47790605877843):0.25845291084244026,(((5:1.1072275473810473,33:1.1072275473810473):0.043219960759661946,42:1.1504475081407093):0.10667567225735208,(21:0.6881339359190242,67:0.6881339359190242):0.5689892444790372):0.47923578922280896):4.932750294022551):0.6919196332926463,(53:3.1564123102145314,(110:1.3912387887417599,25:1.3912387887417599):1.7651735214727715):4.204616586721537):0.677256885756865):0.9114214184514129):0.43060231551259776,(((((60:1.3403903306189258,76:1.3403903306189258):2.5405358373238944,37:3.88092616794282):3.437010084376606,((43:0.540708029811617,56:0.540708029811617):5.590747660889971,((89:5.216001545879006,83:5.216001545879006):0.015111604790446265,((61:1.2209684361004707,(27:0.6817402114273176,(88:0.17994437308310873,78:0.17994437308310873):0.5017958383442088):0.5392282246731531):1.2561805804101873,(111:2.0446846033064205,23:2.0446846033064205):0.43246441320423745):2.7539641341587946):0.9003425400321348):1.1864805616178389):0.997874497225685,((7:5.5193858353400795,(107:2.035445103192257,8:2.035445103192257):3.4839407321478224):2.339067999198754,(((40:5.04577131300198,2:5.04577131300198):0.2710955556525452,31:5.316866868654525):1.5875169737807306,(66:1.5907431820656124,(103:0.0130795113819431,12:0.0130795113819431):1.5776636706836693):5.313640660369644):0.9540699921035776):0.45735691500627773):0.9910057038952669,(((113:2.146454414534906,82:2.146454414534906):0.3004990494355697,36:2.4469534639704755):3.0418973587858376,74:5.488850822756313):3.817965630684065):0.07349306321656535):1.5573861409960053):0.9360345185378289):0.18204770318571484,(49:2.04191830907327,79:2.04191830907327):10.013859570303222):26.7267485421499;
tree new_tree77 = ((99:11.276191168431712,((92:9.746208469120617,(55:5.146890444807797,64:5.146890444807797):4.59931802431282):0.33313431898796786,(((((25:3.4253792936551153,110:3.4253792936551153):2.19341812178838,9:5.618797415443495):2.587148073642801,(((53:5.2947218873603505,(((106:2.6607799618438093,((16:1.5772463283859541,(34:0.47814284724357553,1:0.47814284724357553):1.0991034811423785):0.36613161042980047,10:1.9433779388157546):0.7174020230280547):0.11379403719154713,(((35:0.6894390556751734,3:0.6894390556751734):1.7827532440298612,(72:1.7956052525969968,(17:0.8782600563255735,4:0.8782600563255735):0.9173451962714233):0.676587047108038):0.07753567869099687,((108:0.9366653210220016,54:0.9366653210220016):0.07448389632684049,20:1.011149217348842):1.5385787610471895):0.2248460206393248):1.3377486011979038,((84:0.8853448622629023,(11:0.15457636334128294,62:0.15457636334128294):0.7307684989216194):2.048735463681124,((73:2.305916718618523,(96:0.05161279896386556,51:0.05161279896386556):2.2543039196546575):0.2588719074663244,71:2.5647886260848476):0.36929169985917865):1.178242274289234):1.1823992871270903):1.2524520287259922,(((42:3.1841968716429987,(52:1.5402205622260914,75:1.5402205622260914):1.6439763094169073):0.042587433628418214,(33:1.1790577009591223,5:1.1790577009591223):2.0477266043122944):1.7758584095686127,(21:0.30503649529649707,67:0.30503649529649707):4.697606219543532):1.544531201246313):1.5146189448953704,((((((98:0.4000557290487073,(44:0.08171726876752293,101:0.08171726876752293):0.31833846028118434):1.6043617988856345,18:2.0044175279343417):3.945454748566797,(((65:2.531050879958264,19:2.531050879958264):0.7091030804850442,97:3.2401539604433083):2.3742720101592694,(((77:0.17982723634280423,50:0.17982723634280423):1.635100348913077,22:1.8149275852558813):0.2917903676078726,58:2.106717952863754):3.507708017738824):0.33544630589856084):0.6600211788338841,(29:0.21663720387474686,41:0.21663720387474686):6.393256251460276):0.24737021661235747,(((((104:1.8455053772506609,(6:0.23094536572561877,100:0.23094536572561877):1.614560011525042):0.5102961219442597,86:2.3558014991949205):1.2734952375580582,47:3.6292967367529787):0.602783150757598,((14:2.215334815136024,(91:1.2785812992169872,87:1.2785812992169872):0.9367535159190368):1.517408346210786,59:3.73274316134681):0.4993367261637669):0.8191026649171871,((63:0.8198225339857624,109:0.8198225339857624):0.5584582171954088,95:1.3782807511811712):3.6729018012465926):1.8060811195196163):0.21442562302583656,((81:6.156057158829375,(((45:2.1137836205981912,46:2.1137836205981912):3.5255087838017394,24:5.639292404399931):0.4840627752810489,(((69:0.8538500777691598,102:0.8538500777691598):1.7110122404727075,39:2.5648623182418673):2.980247824787777,((32:4.705771121297972,70:4.705771121297972):0.6654923167539257,93:5.371263438051898):0.17384670497774657):0.5782450366513352):0.032701979148395566):0.8051736277504489,((30:5.740509246805092,(112:5.351121296140844,(((28:2.16252053975857,57:2.16252053975857):0.9747952994314542,90:3.137315839190024):0.8765953610939308,(80:1.719522745603428,48:1.719522745603428):2.2943884546805267):1.3372100958568893):0.3893879506642479):0.8702971760507436,((38:5.184883500390862,13:5.184883500390862):0.7979363078216197,((85:4.101987495378254,68:4.101987495378254):1.1820233610493078,(26:3.6725533077777017,(15:3.4531246176132253,105:3.4531246176132253):0.21942869016447641):1.6114575486498603):0.6988089517849199):0.6279866146433539):0.3504243637239881):0.11045850839339266):0.9901035660084965):0.1441526281045835):0.9449855671515515,94:9.150931056237848):0.3214422057059654,((((82:2.358443195400021,113:2.358443195400021):0.961892776797181,36:3.320335972197202):0.5511597162615036,74:3.8714956884587055):3.874986355137799,(((((40:2.356669162071604,2:2.356669162071604):0.7041500294978027,31:3.0608191915694065):3.3176433626000486,((7:3.975889747189129,(107:2.567584596647838,8:2.567584596647838):1.408305150541291):2.246218872895893,((60:0.9752149151666073,76:0.9752149151666073):4.467852633135426,(103:2.074452637726993,(12:0.05110910956131246,66:0.05110910956131246):2.0233435281656806):3.3686149105750403):0.7790410717829888):0.1563539340844331):0.1423984731064376,(((43:0.9455031404637191,56:0.9455031404637191):4.574039085060228,(37:3.9097902460131753,89:3.9097902460131753):1.6097519795107722):0.3728669007907994,83:5.892409126314747):0.6284519009611458):0.0357812525871779,((111:3.674982261755735,23:3.674982261755735):0.751139302156957,(61:1.7980013279067129,((88:0.10540488258085091,78:0.10540488258085091):1.1609680641077862,27:1.266372946688637):0.5316283812180758):2.628120236005979):2.1305207159503787):1.189839763733434):1.725891218347309):0.6069695261647716):1.196848380323127):0.5681552549161655,(49:7.806608144011562,79:7.806608144011562):4.037738279336316):27.8628148383891;
tree new_tree78 = ((99:13.507583600248353,((64:9.440712092932797,(55:9.075371292974294,92:9.075371292974294):0.36534079995850277):2.594363203061558,(((((113:0.5481311349334232,82:0.5481311349334232):1.1921684876282317,36:1.740299622561655):2.5810881774001624,74:4.321387799961817):6.297909430991684,((((43:1.694772330582868,56:1.694772330582868):5.285331719941722,(60:0.15751458118120104,76:0.15751458118120104):6.822589469343389):0.39836527135706223,((((31:2.7291447095861243,40:2.7291447095861243):2.499100468857526,2:5.22824517844365):1.5480695852476218,((66:2.2957268708735348,103:2.2957268708735348):0.21991991073196226,12:2.515646781605497):4.260667982085775):0.48335035166934404,(37:6.982104924786545,(89:5.151151767622621,83:5.151151767622621):1.8309531571639237):0.27756019057407144):0.11880420652103574):0.7239080908241844,(((111:2.802700894524748,23:2.802700894524748):0.8318827366699075,(61:3.2680952145130684,((88:0.3704445228912098,78:0.3704445228912098):1.801249402335067,27:2.171693925226277):1.0964012892867916):0.36648841668158694):2.878375389807348,(7:2.302499351738651,(107:0.40141545940380513,8:0.40141545940380513):1.901083892334846):4.2104596692633525):1.5894183917038331):2.516919818247665):0.23359484599473568,(94:10.622672241823581,((((((54:0.02542320038259005,3:0.02542320038259005):2.935218694805,20:2.96064189518759):1.3242829836120795,(((106:1.4247599586776896,(((34:0.03833693898851846,1:0.03833693898851846):0.8740692254029717,(10:0.6868815637818003,16:0.6868815637818003):0.22552460060968982):0.34468155771091513,(35:0.33577836927143595,108:0.33577836927143595):0.9213093528309693):0.1676722365752843):2.7578771322376023,72:4.182637090915292):0.04377197457265236,(17:3.3775798286794734,4:3.3775798286794734):0.8488292368084709):0.058515813311725395):2.062099011709347,(((62:3.338212990784676,(11:1.2568761946031983,84:1.2568761946031983):2.0813367961814775):1.6568391597627716,((96:0.23003006938880072,51:0.23003006938880072):3.2588663008651304,73:3.488896370253931):1.5061557802935166):0.4426777513001987,71:5.437729901847646):0.9092939886613705):1.7836460877582967,(53:4.096807222572448,((42:2.952375912962421,((21:1.7691256390939383,67:1.7691256390939383):0.9760828701759456,((52:1.3491810086022806,75:1.3491810086022806):1.0175306698527178,5:2.3667116784549984):0.3784968308148855):0.20716740369253728):0.21497221732117877,33:3.1673481302836):0.9294590922888477):4.033862755694866):0.3994132315810255,(((((45:3.664229826567873,46:3.664229826567873):2.160824014465509,(24:5.491294759566172,(81:5.3824582384685336,((70:4.904905438786463,((69:0.924811999579586,102:0.924811999579586):0.8878899649176966,39:1.8127019644972826):3.09220347428918):0.32654435497473777,(32:4.91909960622772,93:4.91909960622772):0.31235018753348065):0.1510084447073332):0.10883652109763808):0.33375908146721045):1.0911233672770049,(((((28:1.177007460685328,57:1.177007460685328):1.4316141473203505,90:2.6086216080056785):0.8071598039203356,(48:3.206148786499068,80:3.206148786499068):0.20963262542694627):2.447280618482078,(112:3.0488916417196648,30:3.0488916417196648):2.8141703886884275):0.6357096471598904,((38:3.1644468736921576,13:3.1644468736921576):2.436948251664396,((85:3.6215576129477816,68:3.6215576129477816):1.28285014800107,(26:2.1067483190295486,(15:1.9753807692459262,105:1.9753807692459262):0.13136754978362242):2.797659441919303):0.6969873644077023):0.897376552211429):0.4174055307424043):0.3798616782624409,((25:1.6457069310456776,110:1.6457069310456776):4.248751972398791,9:5.894458903444469):1.401579983128359):0.6987313610354606,((((((104:2.528021068585386,(6:1.4234399613299151,100:1.4234399613299151):1.104581107255471):0.1469342733337471,86:2.674955341919133):1.0699109826917157,47:3.744866324610849):1.5580107010218351,(59:5.2231448909926845,(14:3.7495168085703225,(91:2.720498777747804,87:2.720498777747804):1.0290180308225185):1.473628082422362):0.07973213463999951):0.8054276906668054,((29:0.2844522813067805,41:0.2844522813067805):5.590805055267627,((63:0.23247060608126072,109:0.23247060608126072):4.81033805126108,95:5.0428086573423405):0.8324486792320673):0.2330473797250816):1.5787114645612226,(58:6.2758406974132495,((19:1.6061250517856764,(65:1.2967791678883753,97:1.2967791678883753):0.3093458838973011):2.740503722600609,((98:3.1869298254191154,((44:0.7206170644674217,101:0.7206170644674217):1.7705511634637692,18:2.491168227931191):0.6957615974879245):0.44221873578791104,((77:0.8126301708818441,50:0.8126301708818441):2.365891469389571,22:3.1785216402714154):0.4506269209356111):0.7174802131792593):1.9292119230269638):1.4111754834474626):0.30775406674757644):0.5353129622400505):2.0925890319752423):0.2302198351246556):1.1821832190461183):1.4725083042539975):0.7537170561233406,(49:3.184258830136918,79:3.184258830136918):11.077041826234776):27.2167423690319;
tree new_tree79 = ((99:11.885743409381693,(((64:9.738529030811799,55:9.738529030811799):1.5350702977861985,((((((73:3.0021790422232413,(11:1.0364589895885847,71:1.0364589895885847):1.9657200526346565):0.8764387007788312,((62:3.70519720220982,(96:0.503949770482601,51:0.503949770482601):3.201247431727219):0.15041116915216213,((20:1.37482119341364,54:1.37482119341364):1.390769073983479,(((4:0.7842725142296493,17:0.7842725142296493):1.7311012750245203,72:2.5153737892541694):0.10327122324977855,((((106:1.790892184315407,((34:0.6088481758733383,1:0.6088481758733383):0.27878801456647906,16:0.8876361904398173):0.9032559938755897):0.38726958638260434,10:2.1781617706980114):0.3976854995592918,108:2.575847270257303):0.024960184321957346,(35:0.5066430685401283,3:0.5066430685401283):2.0941643860391324):0.01783755792468744):0.14694525489317112):1.090018103964863):0.023009371640090315):1.4685631872178666,84:5.347180930219939):3.296884834354329,((53:4.042623728592492,(42:2.3052837595058486,(((5:0.5906416037603527,(21:0.22597614597256052,67:0.22597614597256052):0.36466545778779214):0.4502919590523683,33:1.040933562812721):0.8349702121861124,(52:0.8017818786547467,75:0.8017818786547467):1.0741218963440868):0.4293799845070152):1.7373399690866433):4.047330376944654,(((((63:0.1414370696172015,109:0.1414370696172015):5.985006931339377,(((((47:2.6235650172787817,104:2.6235650172787817):0.1529617593439383,(6:1.1614750053172032,100:1.1614750053172032):1.6150517713055168):0.6760987300417707,86:3.4526255066644906):1.6226568260497936,((14:2.6583065138601714,(91:0.3953955034843444,87:0.3953955034843444):2.262911010375827):1.5715929333415546,59:4.229899447201726):0.8453828855125582):0.2383804791939621,95:5.313662811908246):0.8127811890483319):0.5920934061999379,(29:0.14387296301822342,41:0.14387296301822342):6.574664444138293):0.04191440653999212,((22:4.665601333367202,(77:1.965757443616046,50:1.965757443616046):2.699843889751156):1.2046154463011005,(18:4.588292379866468,(((65:0.6406274669161838,19:0.6406274669161838):0.13058235391853434,97:0.7712098208347181):2.3765342262506812,((44:1.1085952254520275,(98:0.5143814184363652,101:0.5143814184363652):0.5942138070156623):0.8764434259531262,58:1.9850386514051537):1.1627053956802458):1.4405483327810686):1.2819243998018344):0.8902350340282057):0.933709314630744,(((((45:3.741053063089276,46:3.741053063089276):1.8703079672945888,(24:5.593011272960942,(81:5.4829642303150345,((((69:0.9224891498878048,102:0.9224891498878048):0.18529460566912326,39:1.107783755556928):2.1687157660033205,(32:1.5499122065437687,70:1.5499122065437687):1.7265873150164799):0.012558021119373652,93:3.2890575426796222):2.1939066876354123):0.11004704264590703):0.01834975742292322):0.5587892855282668,((((48:0.33707421652629016,80:0.33707421652629016):1.7938245862576832,((28:0.35565456253594424,57:0.35565456253594424):0.9021153748056583,90:1.2577699373416025):0.8731288654423708):0.42128341753787035,(112:1.0720670042342082,30:1.0720670042342082):1.4801152160876354):2.8744062130327475,((38:2.775726317420484,13:2.775726317420484):1.6239024348841204,((15:2.8652358971101504,(26:2.4714686671154262,105:2.4714686671154262):0.39376722999472413):0.674955981772559,(85:1.971455575272948,68:1.971455575272948):1.5687363036097615):0.8594368734218949):1.0269596810499868):0.7435618825575405):1.1935154094074427,9:7.363665725319574):0.28848879317829823,(25:3.742921396025582,110:3.742921396025582):3.9092331224722905):0.04200660982937965):0.3957929772098936):0.5541116590371225):1.1722645500845044,94:9.816330314658773):0.2967592968069468,((((82:0.6322452555550437,113:0.6322452555550437):0.04497223749622181,36:0.6772174930512656):1.360743565904668,74:2.0379610589559336):6.455731819687176,((89:4.489616965397237,83:4.489616965397237):3.8779374124158723,(((((2:2.5716941931628288,(31:0.6557237184934543,40:0.6557237184934543):1.9159704746693744):2.47926176668454,(((12:0.7590146976345571,66:0.7590146976345571):0.04263936045536276,103:0.8016540580899199):4.245012105070825,(7:2.2965001342714055,(107:0.9290948617693153,8:0.9290948617693153):1.3674052725020902):2.750166028889339):0.004289796686624214):0.18247005654992066,((23:3.3844228024843317,111:3.3844228024843317):0.8991623010996732,(((88:1.15789162377223,78:1.15789162377223):0.17755609095776737,27:1.3354477147299975):0.5087123241715743,61:1.8441600389015718):2.439425064682433):0.9498409128132845):0.11081120541767486,(43:0.17090142748503975,56:0.17090142748503975):5.173335794329924):2.295450295532188,(37:5.399661506309091,(60:1.9698317469717754,76:1.9698317469717754):3.4298297593373155):2.2400260110380614):0.7278668604659568):0.12613850083000067):1.6193967328226098):1.1605097171322782):0.10134083969771623,92:11.374940168295714):0.5108032410859789):0.7035610527438987,(49:1.5915525993291548,79:1.5915525993291548):10.997751862796436):23.4290311960825;
tree new_tree80 = (((((((((82:0.30956334279520153,113:0.30956334279520153):0.3600176953477224,36:0.6695810381429239):2.4250372551593355,74:3.0946182933022595):3.3775626444813787,((((43:0.5928344199627392,56:0.5928344199627392):3.851177715142633,((((12:0.24312937154614406,103:0.24312937154614406):0.29193214638315473,66:0.5350615179292988):3.2073776139088035,((107:0.9920076619226742,8:0.9920076619226742):1.1074981692856265,7:2.0995058312083006):1.6429333006298017):0.27189542115351006,(31:3.4239759418291293,(2:2.5693502635869825,40:2.5693502635869825):0.8546256782421469):0.590358611162483):0.4296775821137597):1.037058775759812,((37:3.3963234342839153,(60:0.9482168282236164,76:0.9482168282236164):2.448106606060299):2.0162747451423577,((23:3.468030605874015,111:3.468030605874015):0.5684011437887819,(((88:0.3714004285066152,78:0.3714004285066152):1.8297032592986902,27:2.2011036878053054):0.5948428827030616,61:2.795946570508367):1.24048517915443):1.376166429763476):0.06847273143891108):0.5498812432377234,(89:4.99400177996614,83:4.99400177996614):1.0369503741367678):0.4412287836807307):0.4456937507269121,94:6.91787468851055):0.9262251418274676,(((25:2.002310362831845,110:2.002310362831845):4.643318770305874,(((((11:2.509103786644106,71:2.509103786644106):0.9221436717226577,(62:0.9122192279138565,84:0.9122192279138565):2.519028230452907):0.019163977446260194,(((20:1.579493998803266,54:1.579493998803266):0.7056033098259793,((((35:0.12652493028008396,17:0.12652493028008396):1.0808563586535,4:1.207381288933584):0.22822827577785043,((72:0.6022481426410145,108:0.6022481426410145):0.7696977585878699,(10:1.0760374627411515,(106:0.9031621194363514,((34:0.2353538269515234,1:0.2353538269515234):0.5814954806098332,16:0.8168493075613567):0.08631281187499473):0.17287534330480014):0.29590843848773285):0.06366366348255004):0.02153750369212548,3:1.45714706840356):0.8279502402256853):1.0802809101124247,((96:1.2122582028300988,51:1.2122582028300988):1.3448782191272772,73:2.557136421957376):0.8082417967842939):0.08503321707135392):2.99140290257881,((((45:0.5355549048035142,46:0.5355549048035142):4.909482208501964,((24:4.12820822355081,81:4.12820822355081):0.5867583450158707,(((32:1.9000182121644291,70:1.9000182121644291):0.4813500375018698,93:2.381368249666299):0.6143793349751339,((69:0.6896819840254235,102:0.6896819840254235):1.3758781196584868,39:2.0655601036839104):0.9301874809575224):1.7192189839252476):0.7300705447387976):0.24872885012237322,(((((28:1.0319063165512707,57:1.0319063165512707):0.2579852785627821,90:1.2898915951140528):1.1405187524493845,(48:2.2503689389173878,80:2.2503689389173878):0.18004140864604956):1.4238384121674583,(112:1.78111099668158,30:1.78111099668158):2.0731377630493157):0.7211634993692173,((38:3.156891635105591,13:3.156891635105591):1.072814345372426,((85:1.3115923647181602,68:1.3115923647181602):2.8324659650450372,(15:2.393615819673136,(105:2.103097742717872,26:2.103097742717872):0.290518076955264):1.7504425100900614):0.08564765071481961):0.3457062786220959):1.1183537043277383):0.4207358163280377,(((((63:0.8948181266689609,109:0.8948181266689609):3.550824370997056,(((((6:0.6606572233710155,100:0.6606572233710155):0.3105160839511527,104:0.9711733073221682):0.5046327884996997,86:1.475806095821868):1.0619964005275138,47:2.5378024963493817):1.5282004571190302,((14:2.66253267745809,(91:1.6384114386446664,87:1.6384114386446664):1.0241212388134238):0.9286978734297673,59:3.5912305508878575):0.4747724025805544):0.37963954419760526):0.08210566926249907,((29:1.3961349464416133,41:1.3961349464416133):0.8461749363320548,95:2.242309882773668):2.285438284154848):0.16045271344573298,((65:2.121906384725284,(19:0.8469617637575784,97:0.8469617637575784):1.2749446209677058):2.1720621687638446,(((98:2.9020033581258384,58:2.9020033581258384):1.182259207042153,22:4.084262565167991):0.00569766316739706,((18:0.4265282652120716,44:0.4265282652120716):0.29644533155275116,101:0.7229735967648228):3.3669866315705654):0.20400832515374034):0.39423232688512044):0.2895860530351966,(77:1.099817084479513,50:1.099817084479513):3.877969848929933):1.1367148463464432):0.32731255863594466):0.00321390558177459,(((33:0.8767746490167704,(52:0.15307009203822017,75:0.15307009203822017):0.7237045569785502):0.5635519146216356,((21:0.6424076260769966,67:0.6424076260769966):0.6303629464302791,42:1.2727705725072758):0.16755599113113018):0.01931127770418417,5:1.4596378413425901):4.985390402631018):0.2006008891641109):0.1428705506470802,(9:3.4700871492702796,53:3.4700871492702796):3.3184125345145197):1.0556001465532185):0.6813449516206509,(55:7.766030012299981,(64:7.2642500382141995,92:7.2642500382141995):0.5017799740857818):0.7594147696586875):1.238826187408332,99:9.764270969367):0.4257616319285109,(49:3.631576608144886,79:3.631576608144886):6.558455993150625):22.9643427300069;
tree new_tree81 = (((92:9.869793598480959,((55:6.929683893255946,64:6.929683893255946):2.6115576762408406,((94:8.1204585230406,((((((81:3.2540246223688003,(45:0.7393343031142374,46:0.7393343031142374):2.514690319254563):2.0287565698852505,((((69:1.0632709313654456,102:1.0632709313654456):1.72625774860061,39:2.7895286799660557):1.3243527847386156,(70:4.037410176887389,(32:3.2159005028627794,93:3.2159005028627794):0.8215096740246093):0.07647128781728263):1.07396074632865,24:5.187842211033321):0.09493898122072952):0.47547746888069575,(((30:3.6661013069153903,112:3.6661013069153903):0.18875135029178125,((48:2.269073419018966,80:2.269073419018966):0.4567700903375522,((28:0.43995855617420776,57:0.43995855617420776):1.7941888951364326,90:2.2341474513106405):0.49169605804587757):1.1290091478506534):1.4097630821494054,(((105:2.050205083940702,15:2.050205083940702):1.0443018077002173,26:3.0945068916409193):1.7806923154788779,((38:3.6212351495279615,13:3.6212351495279615):1.2002705354136407,(85:2.5737864256180996,68:2.5737864256180996):2.2477192593235027):0.0536935221781949):0.38941653223677974):0.4936429217781697):0.35743326259523567,(((((((6:0.24441667332236774,100:0.24441667332236774):1.8398845834728634,104:2.0843012567952313):0.36526677676307573,86:2.449568033558307):1.5328058259161268,47:3.982373859474434):1.2762867580256811,(59:4.971589439046552,(14:4.374104403632977,(91:0.6986402821036836,87:0.6986402821036836):3.675464121529293):0.597485035413575):0.2870711784535631):0.3709180763886213,((29:0.15407234201306913,41:0.15407234201306913):5.348100399866367,(95:3.7960129535774305,(63:0.494170270860325,109:0.494170270860325):3.3018426827171057):1.7061597883020054):0.12740595200930027):0.461153166056703,((((58:3.4886807653867504,(22:2.8088302562160017,(77:1.061531605509404,50:1.061531605509404):1.7472986507065977):0.6798505091707487):1.125831471166061,(18:1.3052366917298284,98:1.3052366917298284):3.309275544822983):0.02610799058599156,(44:0.2420240862881092,101:0.2420240862881092):4.398596140850694):0.5714154667834581,(19:1.894960813647493,(65:1.3241212953738788,97:1.3241212953738788):0.5708395182736141):3.3170748802747685):0.878696166023178):0.024960063784543074):0.8022158776476171,(((11:2.474704135447822,71:2.474704135447822):1.5418531463837342,((108:1.8399784729399904,((72:1.5166533529944388,((10:1.141763943586902,((34:0.28198492503419037,1:0.28198492503419037):0.13888235011274003,16:0.4208672751469304):0.7208966684399716):0.1293317695649634,(106:0.3263442720800255,3:0.3263442720800255):0.94475144107184):0.2455576398425734):0.055446918623176966,(20:1.3394157637382509,(54:0.06304154997815314,35:0.06304154997815314):1.2763742137600977):0.2326845078793649):0.2678782013223746):0.3537817957466183,(4:1.1641423157426476,17:1.1641423157426476):1.029617952943961):1.8227970131449474):0.7690016042435568,(((62:2.4377665668969026,(96:0.17109019269502182,51:0.17109019269502182):2.266676374201881):1.4979151471377077,73:3.9356817140346103):0.6984129102403922,84:4.6340946242750025):0.1514642618001103):2.1323489153024866):0.036573404346436966,(((53:5.216943801050191,9:5.216943801050191):1.0164093744313725,((((5:0.36787894558213985,33:0.36787894558213985):0.4231884958394935,42:0.7910674414216333):3.4789371472860484,(21:3.4179288479370564,67:3.4179288479370564):0.8520757407706254):0.5165796179578743,(52:0.1612248855138126,75:0.1612248855138126):4.625359321151744):1.4467689688160075):0.08325724769793386,(25:2.446527313316819,110:2.446527313316819):3.8700831098626787):0.6378707825445389):1.165977317316564):0.18149873599460697,(((43:0.6598478146299069,56:0.6598478146299069):5.7880559636129885,((((12:0.4439935481263242,66:0.4439935481263242):0.2603700994698731,103:0.7043636475961973):5.053454515634829,(((107:2.6507933545259883,8:2.6507933545259883):1.4310052907322586,7:4.081798645258247):0.8203609970919521,(40:3.101282219874389,(2:1.3834884145368174,31:1.3834884145368174):1.7177938053375714):1.8008774224758102):0.8556585208808274):0.6696665575734704,((37:6.224760638477251,((((23:3.2179564434346664,111:3.2179564434346664):1.3336192969144371,(((88:0.2303447036813322,78:0.2303447036813322):2.2168536280826556,27:2.447198331763988):1.2230148559088665,61:3.6702131876728545):0.881362552676249):0.8757575647115878,89:5.427333305060691):0.22425713666287717,83:5.6515904417235685):0.5731701967536829):0.061730003425655156,(60:0.6680374747536272,76:0.6680374747536272):5.618453167149279):0.14099407890159021):0.020419057438398447):1.1345040664071648,(((113:0.6521268451768563,82:0.6521268451768563):0.15459722680909616,36:0.8067240719859524):2.303748522616358,74:3.11047259460231):4.47193525004775):0.7195494143851473):1.2392843104615796):0.3285520289841717):0.5477985085446644,99:10.417592107025623):1.31919312155593,(49:1.3025916123178902,79:1.3025916123178902):10.434193616263663):27.2681407331919;
tree new_tree82 = ((99:12.351519725636093,(((94:9.812518060027216,((((((((((6:1.4560855275027467,100:1.4560855275027467):0.35742152796152027,104:1.813507055464267):0.32836088297852495,86:2.141867938442792):1.955583765530386,47:4.097451703973178):1.7643473115835695,((14:2.364134333212461,(91:0.7687782145140372,87:0.7687782145140372):1.595356118698424):3.2810812417987236,59:5.645215575011185):0.21658344054556267):0.3113183692788697,(95:3.866278878142056,(63:0.5523681671362083,109:0.5523681671362083):3.3139107110058474):2.3068385066935613):1.7822883772496185,(((45:4.769317672218978,46:4.769317672218978):2.8969611764920504,((((69:1.0405952618951029,102:1.0405952618951029):2.257004569135143,39:3.2975998310302455):1.5763598331230853,((32:4.058338546037196,70:4.058338546037196):0.3225753178266837,93:4.38091386386388):0.4930458002894511):2.664997702631597,(24:7.069668962376687,81:7.069668962376687):0.4692884044082408):0.12732148192610104):0.036153857025845504,(((30:3.568804907220728,112:3.568804907220728):2.3058956372975485,((80:2.4584421770427984,48:2.4584421770427984):1.6342304875129563,((28:2.1373781562836665,57:2.1373781562836665):0.8419289774591023,90:2.979307133742769):1.113365530812986):1.7820278799625218):1.1685124829459133,((85:2.1914010881935675,68:2.1914010881935675):4.216219123475119,((38:3.549675378922652,13:3.549675378922652):0.48217104257381926,(26:2.580413867654767,(15:0.8469463480474222,105:0.8469463480474222):1.733467519607345):1.451432553841704):2.3757737901722153):0.6355928157955031):0.6592196782726845):0.2529730563483614):0.0712167752318491,(((22:3.951778766002367,(77:0.768681339863718,50:0.768681339863718):3.183097426138649):0.8955527807213719,((((18:0.7443799286992179,101:0.7443799286992179):0.004611125700795693,44:0.7489910544000136):3.0027117869382023,98:3.751702841338216):0.9323100133014908,58:4.684012854639707):0.16331869208403216):0.6782354701476709,(19:3.3394867400305244,(65:2.285937570985936,97:2.285937570985936):1.0535491690445884):2.1860802768408854):2.501055520445675):0.5344680803563993,((29:0.44766022174102416,41:0.44766022174102416):4.7432070846896455,((((53:1.7168596877908753,((33:1.2416485095881908,(21:0.27657392983831824,67:0.27657392983831824):0.9650745797498725):0.2314001759527582,42:1.473048685540949):0.24381100224992625):0.3574742971950875,5:2.0743339849859628):0.2138500384536588,(52:0.6197307004724807,75:0.6197307004724807):1.668453322967141):2.4619326677360527,(((((((16:0.22889085175911467,(34:0.06360450167779245,1:0.06360450167779245):0.1652863500813222):0.5187851490915627,(108:0.5145765093788043,106:0.5145765093788043):0.23309949147187303):0.5552028260199373,10:1.3028788268706146):0.49380684484044246,(4:1.039549973312286,17:1.039549973312286):0.7571356983987712):0.2453677933671874,((54:1.078913101153853,20:1.078913101153853):0.5623398908062884,((72:0.2046832300844566,35:0.2046832300844566):0.6309318189622914,3:0.835615049046748):0.8056379429133935):0.40080047311810296):1.535905878623951,84:3.5779593437021955):0.2728561299045382,((73:3.4199886641396042,((96:0.16432883340740642,51:0.16432883340740642):3.0578081138220106,62:3.222136947229417):0.19785171691018721):0.28104983163159103,(11:2.792742848100983,71:2.792742848100983):0.9082956476702124):0.14977697783553845):0.8993012175689405):0.4407506152549958):3.370223311242814):0.0466149244330083,(9:8.194367024626338,(25:1.322880048973743,110:1.322880048973743):6.871486975652595):0.41333851748015427):1.2048125179207236):0.3453007722983408,(((((43:0.5168050536780473,56:0.5168050536780473):7.017056200718114,((60:0.43111412708547425,76:0.43111412708547425):2.5470125518367936,37:2.978126678922268):4.555734575473894):0.8129543039239993,(((111:1.4982522053103873,23:1.4982522053103873):4.2180177680523405,(((88:0.5292207508456889,78:0.5292207508456889):2.9582393101138824,27:3.487460060959571):0.6035936912481095,61:4.091053752207681):1.6252162211550472):2.0176190483009915,((107:1.663583944738413,8:1.663583944738413):3.9018292928837193,7:5.565413237622132):2.168475784041587):0.6129265366564418):0.7142933740417519,((66:5.336781301858588,(12:0.2675286865579557,103:0.2675286865579557):5.069252615300632):2.7531644734527667,(31:5.865811191234041,(40:4.970295229746907,2:4.970295229746907):0.895515961487134):2.224134584077314):0.9711631570505581):0.8522291494178607,(89:8.617419766970059,(83:7.5619027594907795,(((82:0.5341034054950722,113:0.5341034054950722):0.5126822074731716,36:1.0467856129682438):2.2970676617670813,74:3.343853274735325):4.218049484755454):1.0555170074792795):1.2959183148097146):0.2444807505457831):1.6404581234594726,((64:4.397005073293142,92:4.397005073293142):6.073672162078731,55:10.470677235371873):1.327599720413156):0.5532427698510638):1.0157921963124288,(49:0.9818483342386063,79:0.9818483342386063):12.385463587709916):25.0651226939743;
[truncated: 4,431,526 more chars]
