# Supplementary material for: Evolutionary history of the Arctic flora
Source: Nat Commun. 2023 Jul 18;14:4021. doi: 10.1038/s41467-023-39555-6 (PMC10354081; doi:10.1038/s41467-023-39555-6)
Supplement: Supplementary file 8 — Source Data [file 41467_2023_39555_MOESM8_ESM.zip › Source Data/Supplementary Figure 29-35/Erigeron/Erigeron_dis.csv]

ID	Name	dis
12	Erigeron_acris_PAF	AB
13	Erigeron_aliceae	B
14	Erigeron_alpiniformis_PAF	A
15	Erigeron_altaicus	B
16	Erigeron_andicola	B
17	Erigeron_annuus	B
18	Erigeron_aphanactis	B
19	Erigeron_arenarioides	B
20	Erigeron_argentatus	B
21	Erigeron_atticus	B
22	Erigeron_aureus	B
23	Erigeron_barbellulatus	B
24	Erigeron_bellidiastroides	B
25	Erigeron_bellidiastrum	B
26	Erigeron_bellioides	B
27	Erigeron_borealis_PAF	AB
28	Erigeron_breviscapus	B
29	Erigeron_caespitosus	B
30	Erigeron_canadensis	B
31	Erigeron_caucasicus	B
32	Erigeron_cinereus	B
33	Erigeron_clokeyi	B
34	Erigeron_compositus_PAF	AB
35	Erigeron_coronarius	B
36	Erigeron_corymbosus	B
37	Erigeron_cuneifolius	B
38	Erigeron_denalii_PAF	AB
39	Erigeron_dissectus	B
40	Erigeron_divergens	B
41	Erigeron_dryophyllus	B
42	Erigeron_eatonii	B
43	Erigeron_ecuadoriensis	B
44	Erigeron_elatus_PAF	AB
45	Erigeron_elongatus	B
46	Erigeron_eriocephalus_PAF	AB
47	Erigeron_eruptens	B
48	Erigeron_evermannii	B
49	Erigeron_fasciculatus	B
50	Erigeron_fernandezianus	B
51	Erigeron_filifolius	B
52	Erigeron_flagellaris	B
53	Erigeron_flettii	B
54	Erigeron_foliosus	B
55	Erigeron_formosissimus	B
56	Erigeron_fraternus	B
57	Erigeron_galeotii	B
58	Erigeron_geiseri	B
59	Erigeron_glabellus_PAF	AB
60	Erigeron_glacialis	B
61	Erigeron_glaucus	B
62	Erigeron_grandiflorus	B
63	Erigeron_humilis_PAF	AB
64	Erigeron_hyperboreus_PAF	AB
65	Erigeron_hyrcanicus	B
66	Erigeron_hyssopifolius_PAF	AB
67	Erigeron_inornatus	B
68	Erigeron_jamaicensis	B
69	Erigeron_kachinensis	B
70	Erigeron_karvinskianus	B
71	Erigeron_lackschewitzii	B
72	Erigeron_lanatus	B
73	Erigeron_leibergii	B
74	Erigeron_leiomerus	B
75	Erigeron_lepidopodus	B
76	Erigeron_leptorhizon	B
77	Erigeron_linearis	B
78	Erigeron_lonchophyllus_PAF	AB
79	Erigeron_longipes	B
80	Erigeron_luxurians	B
81	Erigeron_maximus	B
82	Erigeron_miyabeanus	B
83	Erigeron_morrisonensis	B
84	Erigeron_muirii_PAF	AB
85	Erigeron_neomexicanus	B
86	Erigeron_nivalis	B
87	Erigeron_ochroleucus_PAF	AB
88	Erigeron_pacalis	B
89	Erigeron_pallens	B
90	Erigeron_peregrinus_PAF	AB
91	Erigeron_philadelphicus	B
92	Erigeron_pinnatus	B
93	Erigeron_podophyllus	B
94	Erigeron_poliospermus	B
95	Erigeron_porsildii_PAF	AB
96	Erigeron_procumbens	B
97	Erigeron_pulchellus	B
98	Erigeron_pumilus	B
99	Erigeron_purpuratus_PAF	AB
100	Erigeron_pygmaeus	B
101	Erigeron_quercifolius	B
102	Erigeron_religiosus	B
103	Erigeron_rhizomatus	B
104	Erigeron_rosulatus	B
105	Erigeron_scoparioides	B
106	Erigeron_scopulinus	B
107	Erigeron_simplex	B
108	Erigeron_socorrensis	B
109	Erigeron_speciosus	B
110	Erigeron_stanfordii	B
111	Erigeron_strigosus	B
112	Erigeron_subtrinervis	B
113	Erigeron_sumatrensis	B
114	Erigeron_tener	B
115	Erigeron_tenuis	B
116	Erigeron_thrincioides	B
117	Erigeron_thunbergii	B
118	Erigeron_tweedyi	B
119	Erigeron_uniflorus_PAF	AB
120	Erigeron_ursinus	B
121	Erigeron_utahensis	B
122	Erigeron_vagus	B
123	Erigeron_veracruzensis	B
124	Erigeron_wislizenii	B
