# Supplementary material for: Evolutionary history of the Arctic flora
Source: Nat Commun. 2023 Jul 18;14:4021. doi: 10.1038/s41467-023-39555-6 (PMC10354081; doi:10.1038/s41467-023-39555-6)
Supplement: Supplementary file 8 — Source Data [file 41467_2023_39555_MOESM8_ESM.zip › Source Data/Supplementary Figure 29-35/Euphrasia/Euphrasia.tre]

#NEXUS
Begin taxa;
	Dimensions ntax=80;
	Taxlabels
		Euphrasia_alpina
		Euphrasia_alsa
		Euphrasia_anglica
		Euphrasia_antarctica
		Euphrasia_arctica_PAF
		Euphrasia_borneensis
		Euphrasia_callosa
		Euphrasia_cambrica
		Euphrasia_campbellae
		Euphrasia_christii
		Euphrasia_chrysantha
		Euphrasia_cisalpina
		Euphrasia_cockayniana
		Euphrasia_collina
		Euphrasia_confusa
		Euphrasia_cuneata
		Euphrasia_dinarica
		Euphrasia_disjuncta_PAF
		Euphrasia_disperma
		Euphrasia_durietziana
		Euphrasia_fedtschenkoana
		Euphrasia_fennica
		Euphrasia_formosissima
		Euphrasia_foulaensis
		Euphrasia_frigida_PAF
		Euphrasia_grandiflora
		Euphrasia_heslop_harrisonii
		Euphrasia_hirtella
		Euphrasia_hookeri
		Euphrasia_hudsoniana_PAF
		Euphrasia_hyperborea_PAF
		Euphrasia_inopinata
		Euphrasia_insignis
		Euphrasia_kashmiriana
		Euphrasia_kerneri
		Euphrasia_marchesettii
		Euphrasia_marshallii
		Euphrasia_matsumurae
		Euphrasia_maximowiczii
		Euphrasia_micrantha
		Euphrasia_minima
		Euphrasia_mirabilis
		Euphrasia_mollis_PAF
		Euphrasia_multifolia
		Euphrasia_nankotaizanensis
		Euphrasia_nemorosa
		Euphrasia_oakesii
		Euphrasia_officinalis
		Euphrasia_ostenfeldii
		Euphrasia_parviflora_PAF
		Euphrasia_pectinata
		Euphrasia_petiolaris
		Euphrasia_philippinensis
		Euphrasia_phragmostoma
		Euphrasia_picta
		Euphrasia_pseudokerneri
		Euphrasia_randii
		Euphrasia_regelii
		Euphrasia_revoluta
		Euphrasia_rivularis
		Euphrasia_rostkoviana
		Euphrasia_rotundifolia
		Euphrasia_salisburgensis_PAF
		Euphrasia_scabra
		Euphrasia_scottica
		Euphrasia_sevanensis
		Euphrasia_sinuata
		Euphrasia_spectabilis
		Euphrasia_stricta_PAF
		Euphrasia_subarctica_PAF
		Euphrasia_suborbicularis
		Euphrasia_tarokoana
		Euphrasia_tatarica
		Euphrasia_taurica
		Euphrasia_tetraquetra
		Euphrasia_transmorrisonensis
		Euphrasia_tricuspidata
		Euphrasia_vigursii
		Euphrasia_wettsteinii_PAF
		Euphrasia_yezoensis
		;
End;
Begin trees;
	Translate
		1 Euphrasia_alpina,
		2 Euphrasia_alsa,
		3 Euphrasia_anglica,
		4 Euphrasia_antarctica,
		5 Euphrasia_arctica_PAF,
		6 Euphrasia_borneensis,
		7 Euphrasia_callosa,
		8 Euphrasia_cambrica,
		9 Euphrasia_campbellae,
		10 Euphrasia_christii,
		11 Euphrasia_chrysantha,
		12 Euphrasia_cisalpina,
		13 Euphrasia_cockayniana,
		14 Euphrasia_collina,
		15 Euphrasia_confusa,
		16 Euphrasia_cuneata,
		17 Euphrasia_dinarica,
		18 Euphrasia_disjuncta_PAF,
		19 Euphrasia_disperma,
		20 Euphrasia_durietziana,
		21 Euphrasia_fedtschenkoana,
		22 Euphrasia_fennica,
		23 Euphrasia_formosissima,
		24 Euphrasia_foulaensis,
		25 Euphrasia_frigida_PAF,
		26 Euphrasia_grandiflora,
		27 Euphrasia_heslop_harrisonii,
		28 Euphrasia_hirtella,
		29 Euphrasia_hookeri,
		30 Euphrasia_hudsoniana_PAF,
		31 Euphrasia_hyperborea_PAF,
		32 Euphrasia_inopinata,
		33 Euphrasia_insignis,
		34 Euphrasia_kashmiriana,
		35 Euphrasia_kerneri,
		36 Euphrasia_marchesettii,
		37 Euphrasia_marshallii,
		38 Euphrasia_matsumurae,
		39 Euphrasia_maximowiczii,
		40 Euphrasia_micrantha,
		41 Euphrasia_minima,
		42 Euphrasia_mirabilis,
		43 Euphrasia_mollis_PAF,
		44 Euphrasia_multifolia,
		45 Euphrasia_nankotaizanensis,
		46 Euphrasia_nemorosa,
		47 Euphrasia_oakesii,
		48 Euphrasia_officinalis,
		49 Euphrasia_ostenfeldii,
		50 Euphrasia_parviflora_PAF,
		51 Euphrasia_pectinata,
		52 Euphrasia_petiolaris,
		53 Euphrasia_philippinensis,
		54 Euphrasia_phragmostoma,
		55 Euphrasia_picta,
		56 Euphrasia_pseudokerneri,
		57 Euphrasia_randii,
		58 Euphrasia_regelii,
		59 Euphrasia_revoluta,
		60 Euphrasia_rivularis,
		61 Euphrasia_rostkoviana,
		62 Euphrasia_rotundifolia,
		63 Euphrasia_salisburgensis_PAF,
		64 Euphrasia_scabra,
		65 Euphrasia_scottica,
		66 Euphrasia_sevanensis,
		67 Euphrasia_sinuata,
		68 Euphrasia_spectabilis,
		69 Euphrasia_stricta_PAF,
		70 Euphrasia_subarctica_PAF,
		71 Euphrasia_suborbicularis,
		72 Euphrasia_tarokoana,
		73 Euphrasia_tatarica,
		74 Euphrasia_taurica,
		75 Euphrasia_tetraquetra,
		76 Euphrasia_transmorrisonensis,
		77 Euphrasia_tricuspidata,
		78 Euphrasia_vigursii,
		79 Euphrasia_wettsteinii_PAF,
		80 Euphrasia_yezoensis
		;
tree TREE1 = [&R] ((((52[&length_range={0.10281268885297816,6.3308247052218904},height_95%_HPD={0.0,3.552713678800501E-15},length_95%_HPD={0.24085089356164766,3.2672895590945163},length=1.522366403695075,length_median=1.4084064987073748,height_median=1.7763568394002505E-15,height_range={0.0,5.329070518200751E-15},height=1.6009416015094757E-15]:1.0361342606547925,74[&length_range={0.10281268885297…
End;
