# Supplementary material for: Evolutionary history of the Arctic flora
Source: Nat Commun. 2023 Jul 18;14:4021. doi: 10.1038/s41467-023-39555-6 (PMC10354081; doi:10.1038/s41467-023-39555-6)
Supplement: Supplementary file 8 — Source Data [file 41467_2023_39555_MOESM8_ESM.zip › Source Data/Supplementary Figure 29-35/Euphrasia/Euphrasia.trees]

#NEXUS
Begin trees;
   Translate
1 Euphrasia_alpina,
2 Euphrasia_alsa,
3 Euphrasia_anglica,
4 Euphrasia_antarctica,
5 Euphrasia_arctica_PAF,
6 Euphrasia_borneensis,
7 Euphrasia_callosa,
8 Euphrasia_cambrica,
9 Euphrasia_campbellae,
10 Euphrasia_christii,
11 Euphrasia_chrysantha,
12 Euphrasia_cisalpina,
13 Euphrasia_cockayniana,
14 Euphrasia_collina,
15 Euphrasia_confusa,
16 Euphrasia_cuneata,
17 Euphrasia_dinarica,
18 Euphrasia_disjuncta_PAF,
19 Euphrasia_disperma,
20 Euphrasia_durietziana,
21 Euphrasia_fedtschenkoana,
22 Euphrasia_fennica,
23 Euphrasia_formosissima,
24 Euphrasia_foulaensis,
25 Euphrasia_frigida_PAF,
26 Euphrasia_grandiflora,
27 Euphrasia_heslop_harrisonii,
28 Euphrasia_hirtella,
29 Euphrasia_hookeri,
30 Euphrasia_hudsoniana_PAF,
31 Euphrasia_hyperborea_PAF,
32 Euphrasia_inopinata,
33 Euphrasia_insignis,
34 Euphrasia_kashmiriana,
35 Euphrasia_kerneri,
36 Euphrasia_marchesettii,
37 Euphrasia_marshallii,
38 Euphrasia_matsumurae,
39 Euphrasia_maximowiczii,
40 Euphrasia_micrantha,
41 Euphrasia_minima,
42 Euphrasia_mirabilis,
43 Euphrasia_mollis_PAF,
44 Euphrasia_multifolia,
45 Euphrasia_nankotaizanensis,
46 Euphrasia_nemorosa,
47 Euphrasia_oakesii,
48 Euphrasia_officinalis,
49 Euphrasia_ostenfeldii,
50 Euphrasia_parviflora_PAF,
51 Euphrasia_pectinata,
52 Euphrasia_petiolaris,
53 Euphrasia_philippinensis,
54 Euphrasia_phragmostoma,
55 Euphrasia_picta,
56 Euphrasia_pseudokerneri,
57 Euphrasia_randii,
58 Euphrasia_regelii,
59 Euphrasia_revoluta,
60 Euphrasia_rivularis,
61 Euphrasia_rostkoviana,
62 Euphrasia_rotundifolia,
63 Euphrasia_salisburgensis_PAF,
64 Euphrasia_scabra,
65 Euphrasia_scottica,
66 Euphrasia_sevanensis,
67 Euphrasia_sinuata,
68 Euphrasia_spectabilis,
69 Euphrasia_stricta_PAF,
70 Euphrasia_subarctica_PAF,
71 Euphrasia_suborbicularis,
72 Euphrasia_tarokoana,
73 Euphrasia_tatarica,
74 Euphrasia_taurica,
75 Euphrasia_tetraquetra,
76 Euphrasia_transmorrisonensis,
77 Euphrasia_tricuspidata,
78 Euphrasia_vigursii,
79 Euphrasia_wettsteinii_PAF,
80 Euphrasia_yezoensis
		;
tree new_tree1 = (((((((42:2.6297675092183845,7:2.6297675092183845):1.5024131076397347,(((59:1.0969155747763426,13:1.0969155747763426):2.3226678240765346,19:3.419583398852877):0.4983439043336624,(2:2.5986900058584306,(4:2.0636432580624153,(54:0.5363089981789911,14:0.5363089981789911):1.5273342598834243):0.5350467477960152):1.319237297328109):0.21425331367157963):0.7988226416270843,(16:4.537453139406767,(38:3.4184257680590395,33:3.4184257680590395):1.1190273713477277):0.3935501190784363):0.0798924374284482,(17:3.9954773234668437,(((((67:0.31277380322914367,(32:0.1732686749093374,41:0.1732686749093374):0.13950512831980627):1.4072699430285516,12:1.7200437462576952):0.4907974050974242,(1:0.1711735945015145,10:0.1711735945015145):2.0396675568536047):1.1258331638345616,63:3.336674315189681):0.12205395607476355,(((48:2.232940482692607,(79:1.0508883685575943,56:1.0508883685575943):1.1820521141350127):0.21419247694067645,(21:1.9159356722216117,(((((8:0.298899401977415,9:0.298899401977415):0.15052367401669703,30:0.449423075994112):0.23901003567977774,(49:0.2700253331081359,25:0.2700253331081359):0.41840777856575384):0.36248704088768324,(((62:0.3316354938030801,27:0.3316354938030801):0.47215097472071177,(75:0.7981632675192833,69:0.7981632675192833):0.005623201004508527):0.11958763984767529,15:0.9233741083714672):0.12754604419010585):0.6823635048826413,46:1.7332836574442143):0.18265201477739734):0.5311972874116717):0.7984327033106138,((43:2.0472619684019393,((51:1.4354003669093653,39:1.4354003669093653):0.5190501572700019,80:1.9544505241793673):0.09281144422257204):0.07025484511535485,((40:0.7943545814129125,(((37:0.10256976786882445,(22:0.08279494478608265,31:0.08279494478608265):0.019774823082741796):0.017643994993286338,5:0.12021376286211079):0.39211975542511374,24:0.5123335182872245):0.282021063125688):0.4749272134093536,(58:0.8221794329400576,34:0.8221794329400576):0.44710236188220853):0.848235018695028):1.128048849426603):0.21316260832054734):0.5367490522023992):1.015418372446808):1.6946990072398256,((64:0.5034969575348037,29:0.5034969575348037):2.129639748768895,(11:2.4405050364280454,23:2.4405050364280454):0.19263166987565317):4.072457996849779):0.8733315330976454,(44:6.847564281692726,((((68:2.0674111063237,70:2.0674111063237):0.13682902284421194,(((73:1.1052130706068086,(((18:0.7710976310459757,55:0.7710976310459757):0.020433125130145724,36:0.7915307561761215):0.2670728840557103,6:1.0586036402318317):0.04660943037497689):0.028945271075792034,(28:0.9121220778395476,(50:0.1810457569426503,61:0.1810457569426503):0.7310763208968973):0.22203626384305308):0.9902662013378474,(35:2.006502807960664,(65:1.210199934309698,((60:0.4820181987029072,3:0.4820181987029072):0.25947262638723223,78:0.7414908250901394):0.46870910921955866):0.7963028736509659):0.1179217350597841):0.07981558614746387):1.8443546928638317,(26:3.264228386710661,((47:0.5724553727089077,71:0.5724553727089077):0.6017836119399991,57:1.1742389846489067):2.089989402061754):0.7843664353210826):1.0566098210191726,77:5.105204643050916):1.74235963864181):0.7313619545583965):0.6676720353003684,(((66:2.9471225685384974,52:2.9471225685384974):0.30362434938776683,74:3.2507469179262642):4.58171875813741,((76:0.5260425558750114,20:0.5260425558750114):2.6543009458777473,(72:2.775325595838032,(45:2.10449223360182,53:2.10449223360182):0.6708333622362117):0.40501790591472675):4.652122174310916):0.4141325954878168):16.656566454429;
tree new_tree2 = (((44:6.799991521593925,(((35:1.798126400277611,((65:1.195103598472131,((3:0.22733548936272982,78:0.22733548936272982):0.2266846705796339,60:0.4540201599423637):0.7410834385297673):0.5670726807558502,((((28:0.34432425859392607,6:0.34432425859392607):0.6627160243193995,((50:0.04892823837303821,61:0.04892823837303821):0.909123268927084,(18:0.14263504520385545,36:0.14263504520385545):0.8154164620962667):0.04898877561320347):0.22779982555904965,(73:0.18891112818954325,55:0.18891112818954325):1.045928980282832):0.12715257612339848,(68:0.2586118294230218,70:0.2586118294230218):1.103380855172752):0.40018359463220743):0.0359501210496298):1.929066866125924,(((47:0.2947756614623403,71:0.2947756614623403):0.5892234112649846,57:0.8839990727273248):2.011367021464088,26:2.895366094191413):0.831827172212122):1.653641749149839,77:5.380835015553374):1.4191565060405509):0.7439608356896477,(((((42:4.1289032814032325,7:4.1289032814032325):0.7740575563915115,16:4.902960837794744):0.37495037768030404,(((59:2.66592863250976,13:2.66592863250976):1.1223826849999798,19:3.78831131750974):0.4889378581152992,(4:3.4831254897044124,((2:0.8493997314511343,14:0.8493997314511343):0.6553129050193232,54:1.5047126364704575):1.9784128532339549):0.7941236859206269):1.0006620398500088):0.31248209458262366,((38:3.644399876126008,33:3.644399876126008):1.2207543719185239,(17:3.6893632739520816,(21:3.676679932502576,(((((48:0.824493567813838,(79:0.22213533882725664,56:0.22213533882725664):0.6023582289865813):1.6736355485414967,(((46:0.8285499370608937,(75:0.013746311346411445,62:0.013746311346411445):0.8148036257144823):0.43019402003737905,(15:0.03738366523299446,27:0.03738366523299446):1.2213602918652784):0.7437983183509196,(((49:0.5063262372069993,30:0.5063262372069993):0.06715899762490485,69:0.5734852348319042):0.42454635794129536,((9:0.030641918984073237,8:0.030641918984073237):0.5305121419896849,25:0.5611540609737581):0.43687753179944144):1.0045106826759929):0.49558684090614236):0.18138788074420376,(((67:0.6116280646835196,(32:0.015685172015176035,41:0.015685172015176035):0.5959428926683435):0.6912113846265017,12:1.3028394493100213):0.711603782679735,(1:0.9745631835242294,10:0.9745631835242294):1.0398800484655268):0.6650737651097822):0.0736987050076583,((((40:1.027396452300088,31:1.027396452300088):0.2670636889179545,((24:0.0695707863420746,37:0.0695707863420746):0.0373851402865554,(22:0.09610813178505989,5:0.09610813178505989):0.01084779484357011):1.1875042145894126):0.7420117507647301,43:2.0364718919827727):0.013161613922544557,(((51:0.21387605286650835,39:0.21387605286650835):0.4748878557277023,80:0.6887639085942107):0.6830865488032974,(58:1.1642871598381939,34:1.1642871598381939):0.20756329755931424):0.6777830485078091):0.7035821962018796):0.31575557413667044,63:3.0689712762438672):0.6077086562587088):0.012683341449505559):1.1757909740924504):0.7252390620131397):1.594754200738894,((64:1.5944412746760486,29:1.5944412746760486):2.668808765905238,(11:3.1864361316814063,23:3.1864361316814063):1.0768139088998807):2.9218974702152787):0.35880484648700683):0.904331168115398,(((52:1.412234173018255,74:1.412234173018255):0.866115378333308,66:2.278349551351563):5.983915148338373,(((45:1.7718346600021204,53:1.7718346600021204):0.3725684110598648,(76:1.4556041314489878,20:1.4556041314489878):0.6887989396129974):0.8061633065756264,72:2.9505663776376116):5.311698322052324):0.18601882570903427):15.2000202958292;
tree new_tree3 = (((44:6.96696856993397,((((47:0.1550701252513837,71:0.1550701252513837):1.1195991814744908,57:1.2746693067258745):2.9425785270574654,(((((65:1.431458581017047,(35:0.6623984757603907,((70:0.24510075718783098,(73:0.10773735866396682,55:0.10773735866396682):0.13736339852386414):0.28357330762912747,36:0.5286740648169584):0.13372441094343224):0.7690601052566564):0.19748598000241224,((3:0.2121824733714654,78:0.2121824733714654):0.4942495931968693,60:0.7064320665683347):0.9225124944511246):0.12651366401038122,((28:0.8046461737813496,6:0.8046461737813496):0.1873352842012056,((50:0.10349963821211086,18:0.10349963821211086):0.6908038696695421,61:0.7943035078816529):0.19767795010090228):0.7634767670472853):0.5480306146163758,68:2.3034888396462163):1.611781238255622,26:3.9152700779018383):0.30197775588150133):2.6318031037777416,77:6.849050937561081):0.11791763237288855):0.8585636838849586,(((52:2.065242030738395,74:2.065242030738395):0.4499852553373138,66:2.515227286075709):4.655408765735343,(72:2.6436683125031446,((45:1.468632615686535,53:1.468632615686535):0.38591574267991713,(76:0.13543731247190197,20:0.13543731247190197):1.7191110458945502):0.7891199541366924):4.526967739307908):0.6548962020078761):0.6085870746315587,(((((((((24:0.10073012495358716,40:0.10073012495358716):0.008472747029562605,5:0.10920287198314976):0.47830856797233795,((31:0.03233213519231113,22:0.03233213519231113):0.14753152278770837,37:0.1798636579800195):0.40764778197546825):1.0857038330058422,43:1.6732152729613299):1.4894523475057357,(((((((9:0.05144327692069136,30:0.05144327692069136):0.2724648511417282,8:0.32390812806241953):0.2843291181579318,(49:0.5055398811789863,25:0.5055398811789863):0.10269736504136506):1.818282358344305,(46:2.0832170176740696,(((67:0.48422813274703513,(32:0.1650196055140075,41:0.1650196055140075):0.3192085272330276):1.040596969822945,12:1.52482510256998):0.22035846394490544,(10:0.7281268197544489,1:0.7281268197544489):1.0170567467604363):0.33803345115918426):0.3433025868905868):0.3517565117263861,(75:0.7286370609256729,((15:0.04638008625565978,27:0.04638008625565978):0.4794678927002132,62:0.525847978955873):0.20278908196979994):2.0496390553653696):0.125866746686091,((48:1.3755700258646568,(79:0.8854150081949403,56:0.8854150081949403):0.4901550176697165):1.4078351894064802,69:2.783405215271137):0.12073764770599649):0.17529783673391242,(((51:0.1952629976173701,39:0.1952629976173701):0.4267556035720226,80:0.6220186011893927):2.2567743743269353,(58:1.306370999053516,34:1.306370999053516):1.572421976462812):0.200647724194718):0.08322692075601967):0.46579641115873427,63:3.6284640316258):0.9809493771645652,(21:3.7583860558642703,17:3.7583860558642703):0.8510273529260948):1.855593835855129,((38:5.119020204278968,33:5.119020204278968):1.1712341586731574,((4:3.522135312582035,((54:0.15002146390068916,14:0.15002146390068916):3.190689793703332,2:3.340711257604021):0.18142405497801395):1.8239957178661865,((42:4.526314256893368,7:4.526314256893368):0.5373054357913842,((19:3.327068960949153,(13:0.8468162656270887,59:0.8468162656270887):2.480252695322064):1.3635904231091986,16:4.6906593840583515):0.37296030862640084):0.28251133776346915):0.9441233325039038):0.17475288169336878):0.40146322801778656,((64:1.485434029691428,29:1.485434029691428):3.0542620981791577,(11:4.320805093355724,23:4.320805093355724):0.21889103451486136):2.326774344792695):1.5676488557872066):18.0994299231395;
tree new_tree4 = (((44:5.992415836216035,((((47:0.20630455434051492,71:0.20630455434051492):0.6143790652961936,57:0.8206836196367084):3.9880035760786634,(((((36:0.7478171308208911,((73:0.2695723151325352,70:0.2695723151325352):0.41495228161764863,55:0.6845245967501838):0.06329253407070723):0.7504594345341246,(((28:0.7668647978339875,6:0.7668647978339875):0.2493410723980547,((50:0.39547011568966406,18:0.39547011568966406):0.17073133143913966,61:0.5662014471288037):0.4500044231032385):0.26976953755058886,35:1.285975407782631):0.21230115757238455):0.0631483874697012,(65:1.2069461719143257,((60:0.6574493030867984,78:0.6574493030867984):0.4098245242785522,3:1.0672738273653506):0.13967234454897515):0.3544787809103911):0.5776162471931927,68:2.1390412000179095):2.1586202778623846,26:4.297661477880294):0.5110257178350777):1.0107691496446156,77:5.8194563453599875):0.1729594908560479):1.3570277620998468,((((42:4.841089251098376,7:4.841089251098376):0.3783165407982283,((38:4.052805831735796,33:4.052805831735796):0.597529533438574,((59:2.07034751695888,(13:1.8511311507838701,19:1.8511311507838701):0.21921636617500995):0.5624159364125525,16:2.6327634533714326):2.0175719118029374):0.5690704267222344):0.36534658634786776,(((2:3.7741400607573095,(54:1.2238715578436945,14:1.2238715578436945):2.5502685029136147):0.45370236922658336,4:4.227842429983893):0.7389334565128856,(21:4.01986688622922,((63:3.3698879070230032,((69:2.8475376304929396,((((51:0.04710346719582328,39:0.04710346719582328):0.5347294149925521,80:0.5818328821883754):1.6468487216231738,(58:1.3810912689055233,34:1.3810912689055233):0.8475903349060259):0.5975289616080071,((40:0.4147278734133321,(22:0.22977745337123112,(24:0.026896995030028358,37:0.026896995030028358):0.20288045834120277):0.184950420042101):0.0199459668329931,(31:0.03748803168440446,5:0.03748803168440446):0.39718580856192076):2.391536725173231):0.021327065073383444):0.07782069664740376,((48:1.827980212285155,(79:1.0772177405236498,56:1.0772177405236498):0.7507624717615051):0.9529179890361688,(((27:0.4184409539497875,((15:0.0983415463979629,62:0.0983415463979629):0.28102791945890454,75:0.3793694658568674):0.03907148809292005):1.490545358110467,((25:1.4428789129968085,((30:0.22867599982925435,9:0.22867599982925435):0.10941805571460844,8:0.3380940555438628):1.1047848574529457):0.2670227879016114,49:1.7099017008984199):0.19908461116183473):0.5217484990243837,(10:1.8349051034385462,(46:1.8281327182333456,(12:1.6336462406849968,((67:1.0767424845772287,(32:0.4941744517476497,41:0.4941744517476497):0.582568032829579):0.5312017305669166,1:1.6079442151441452):0.025702025540851547):0.1944864775483488):0.006772385205200626):0.5958297076460921):0.3501633902366854):0.14446012581901968):0.44452957988265984):0.5607359160564265,(43:3.0094024761148264,17:3.0094024761148264):0.9212213469646033):0.08924306314979047):0.9469090002675582):0.6179764917476938):1.2840032230977778,(11:4.249505012413267,(23:3.829610655177035,(64:1.7910731570551564,29:1.7910731570551564):2.0385374981218787):0.4198943572362319):2.619250588928983):0.4806879969736322):0.04003330341500089,(((66:1.1732790485886888,52:1.1732790485886888):0.3050332702522143,74:1.478312318840903):4.762563125498577,(72:2.658971565895979,((45:1.1732949555480459,53:1.1732949555480459):0.45680667342559533,(76:0.3861407722301787,20:0.3861407722301787):1.2439608567434626):1.028869936922338):3.5819038784435007):1.1486014573914032):15.0472826073613;
tree new_tree5 = (((44:6.219466758740561,((((68:2.5020118323418874,((((61:0.257173868673723,50:0.257173868673723):0.45183476012998475,(6:0.29972270350870633,28:0.29972270350870633):0.4092859252950014):0.7137987243861111,(((35:0.8868003959567426,55:0.8868003959567426):0.08204645724016824,73:0.9688468531969109):0.04486537509694,36:1.0137122282938509):0.409095124895968):0.2663967252512507,70:1.6892040784410696):0.8128077539008178):0.41509691998146625,(((18:0.9909020054122042,60:0.9909020054122042):1.0269498939745185,(78:0.40073115892462025,3:0.40073115892462025):1.6171207404621024):0.7359223232044854,65:2.753774222591208):0.16333452973214557):0.8030272344573879,(((47:0.013362419986792693,71:0.013362419986792693):0.8624771955926528,57:0.8758396155794455):1.4696741013571903,26:2.345513716936636):1.3746222698441057):1.7068869544922807,77:5.427022941273022):0.7924438174675386):1.878611240865549,((74:1.0272701493927365,(66:0.9760791534616408,52:0.9760791534616408):0.05119099593109577):5.878741471845524,((76:0.12043031161618907,20:0.12043031161618907):1.8220756862444618,((45:1.0367586077666167,53:1.0367586077666167):0.8065557546535227,72:1.8433143624201394):0.09919163544051157):4.9635056233776105):1.1920663783678487):0.13581340280561882,(((((16:3.3315092901710917,((13:2.5013754155842274,59:2.5013754155842274):0.6172580315182303,19:3.1186334471024577):0.21287584306863394):1.0839943359269344,(42:3.1064803355139867,7:3.1064803355139867):1.3090232905840393):1.1448377060980137,(38:3.128353922928264,33:3.128353922928264):2.4319874092677756):0.3437774651958101,(((4:3.135127762601078,(54:0.8426386569184015,14:0.8426386569184015):2.2924891056826766):1.5467349143803588,2:4.681862676981437):0.9940228863760447,((43:4.340317428567809,(17:3.5416167205464366,21:3.5416167205464366):0.7987007080213728):0.09339864837245404,(63:3.5475422465956283,((((51:0.10291732126624845,39:0.10291732126624845):0.7451387953539765,80:0.848056116620225):0.6345960330517082,(58:1.1179731348065223,34:1.1179731348065223):0.3646790148654109):1.9315985530077426,((((48:1.389585947507435,(79:0.7181944663281891,56:0.7181944663281891):0.671391481179246):1.150070618327713,(((10:1.7080709894227544,((1:1.1250867525670123,46:1.1250867525670123):0.35767080544986296,(((41:0.7632027584900402,67:0.7632027584900402):0.07821299586061736,32:0.8414157543506575):0.591312104144436,12:1.4327278584950935):0.05002969952178171):0.22531343140587912):0.1762734368089709,((62:0.31045973582963493,15:0.31045973582963493):0.23451859684353216,(75:0.18261304274124418,27:0.18261304274124418):0.3623652899319229):1.3393660935585583):0.16069010318562804,(49:1.4420507003453724,(((9:0.015901682216442115,8:0.015901682216442115):0.03782867427191108,30:0.05373035648835319):1.0820163856595368,25:1.13574674214789):0.30630395819748246):0.6029838290719809):0.4946220364177947):0.6822034914046031,(((40:0.13498768953237628,5:0.13498768953237628):0.028399862977736057,(37:0.0865526742476661,31:0.0865526742476661):0.07683487826244623):0.3785791562502047,(24:0.28050970933690433,22:0.28050970933690433):0.2614569994234127):2.679893348479434):0.08096109393042905,69:3.30282115117018):0.11142955150949563):0.13329154391595255):0.8861738303446351):1.2421694864172181):0.22823323403436824):1.2808046789883454,((64:0.5801348073831876,29:0.5801348073831876):4.149570224764302,(23:4.454019017278032,11:4.454019017278032):0.275686014869458):2.455218444232705):1.0489679260315334):16.370431808458;
tree new_tree6 = ((((66:0.9288103561128572,(74:0.8963088996969468,52:0.8963088996969468):0.0325014564159104):5.274700010752251,((76:1.0256983900279724,20:1.0256983900279724):1.5254633872822554,((45:1.2902222055730572,53:1.2902222055730572):0.230003628199404,72:1.5202258337724612):1.0309359435377665):3.65234858955488):2.0957957986587834,(44:6.856817429803046,(((((((73:0.38100480345593846,35:0.38100480345593846):1.3007730219790483,(70:0.4653592723422736,55:0.4653592723422736):1.2164185530927134):1.1225749877052027,((6:0.17740370218980328,36:0.17740370218980328):0.6506338743591517,(28:0.499997105680903,(18:0.38901493109900814,(61:0.11387618126271262,50:0.11387618126271262):0.2751387498362955):0.11098217458189485):0.32804047086805194):1.9763152365912346):0.5936845406359788,(78:1.8134370801424424,(3:1.4530888878465753,60:1.4530888878465753):0.3603481922958671):1.584600273633726):0.49782640604787964,(65:2.804508551859315,68:2.804508551859315):1.091355207964733):0.9378711257182943,(((71:0.5812252351697892,47:0.5812252351697892):0.47073074177209906,57:1.0519559769418882):1.7719933654220106,26:2.823949342363899):2.0097855431784435):1.0423537651876975,77:5.87608865073004):0.9807287790730062):1.4424887357208451):0.5405674048053797,((((((42:3.522240522688411,7:3.522240522688411):0.43048913340344264,((13:2.8251042937382533,19:2.8251042937382533):0.5154705495870902,59:3.3405748433253435):0.61215481276651):1.0549410730901503,16:5.007670729182004):1.3004110623195286,(38:4.038291093777726,33:4.038291093777726):2.2697906977238063):1.4025571400593284,(((4:3.5203875992475364,(54:0.8455536183483925,14:0.8455536183483925):2.6748339808991437):1.1807312311418459,2:4.701118830389382):1.2665294888287049,(43:5.1016547141767505,(((63:4.039395219501538,(((22:1.4925111096864392,69:1.4925111096864392):0.4725598580787982,((5:0.526474301104125,(40:0.25553710443390476,24:0.25553710443390476):0.2709371966702202):0.2506930543900824,(37:0.12663945392565795,31:0.12663945392565795):0.6505279015685494):1.18790361227103):1.4745356047734288,(((48:1.8304606446365632,(79:0.5958865874926198,56:0.5958865874926198):1.2345740571439434):0.3976310471247295,((((27:0.46163838919997546,75:0.46163838919997546):0.13170649973424908,(62:0.10348260444015975,15:0.10348260444015975):0.48986228449406477):0.5791923232485106,(49:0.46822194021892116,(25:0.14189179698359977,((9:0.016961792107134492,8:0.016961792107134492):0.06704146504340086,30:0.08400325715053536):0.05788853983306441):0.3263301432353214):0.7043152719638139):0.8820220377943753,((12:1.3798434684902783,(1:0.4996162354607204,46:0.4996162354607204):0.8802272330295579):0.27626523739761644,(((41:0.3058917763624586,32:0.3058917763624586):0.274242488110983,67:0.5801342644734416):0.36438793461619357,10:0.9445221990896352):0.7115865067982595):0.39845054408921565):0.17353244178418237):1.1895132854462163,(((51:0.1741475279724715,39:0.1741475279724715):0.9731640778641145,80:1.147311605836586):0.19780663119571051,(58:0.5853818358879687,34:0.5853818358879687):0.7597364011443278):2.0724867401752123):0.022001595331157198):0.5997886469628715):0.7033911832873541,17:4.742786402788892):0.1526889692122655,21:4.895475372001157):0.2061793421755933):0.8659936050413366):1.7429906123427736):0.34430673619252605,((64:2.2309561391406056,29:2.2309561391406056):3.5415052543339485,(23:3.7104978888623985,11:3.7104978888623985):2.0619635046121556):2.2824842742788327):0.784927902575884):14.0765893039468;
tree new_tree7 = ((((((16:6.515834717489357,((42:5.082398860672003,7:5.082398860672003):1.3643320053509767,(59:3.8167786431557906,(19:3.7012466463952536,13:3.7012466463952536):0.11553199676053705):2.6299522228671894):0.06910385146637665):0.3804399952994846,(38:4.007588291238187,33:4.007588291238187):2.8886864215506547):0.18878799937741064,(((4:3.1688778985594697,(54:0.17947891944751074,14:0.17947891944751074):2.989398979111959):1.1561614945576855,2:4.325039393117155):1.77953535637758,(17:4.937784785357546,(((43:3.700899291626181,(((22:1.3442088044632616,69:1.3442088044632616):0.7623053262918005,((5:1.6877214158194924,(31:0.050365632674169936,40:0.050365632674169936):1.6373557831453225):0.04725939790955036,(37:0.03582596924451334,24:0.03582596924451334):1.6991548444845295):0.3715333170260193):1.0068025393895175,(((((27:0.03942172840406424,15:0.03942172840406424):0.12099492639283696,75:0.1604166547969012):0.21755663458493463,62:0.37797328938183583):1.2969174575081701,(49:1.2398044554929073,((25:0.5351534409003361,73:0.5351534409003361):0.18507623162244558,((8:0.27824095748710487,9:0.27824095748710487):0.14810816864927545,30:0.4263491261363803):0.2938805463864014):0.5195747829701256):0.43508629139709876):0.9141104983733961,((10:1.30537034980935,((12:0.8442514622677474,1:0.8442514622677474):0.29966783801619,(46:0.8518920469571083,((32:0.3580711740460036,67:0.3580711740460036):0.14096210374383955,41:0.49903327778984313):0.35285876916726516):0.2920272533268291):0.16145104952541267):1.1526575067290235,(48:1.553548910127156,(79:0.5479166400022218,56:0.5479166400022218):1.0056322701249343):0.9044789464112175):0.13097338872502862):0.5243154248811774):0.5875826214816016):6.25250264071564E-4,63:3.7015245418902527):0.48128112311292615,(21:4.109310788917115,(((51:0.03469888379918235,39:0.03469888379918235):1.3605447525481458,80:1.3952436363473282):0.7620997374309113,(58:0.7019124903314745,34:0.7019124903314745):1.4554308834467649):1.951967415138876):0.07349487608606342):0.754979120354367):1.1667899641371893):0.9804879626715168):0.2629214399733524,((64:3.397043217900348,29:3.397043217900348):1.8942452792154953,(23:4.237497642729367,11:4.237497642729367):1.0537908543864765):2.056695655023761):0.8268583830445646,(44:6.6947861401218915,((26:5.006108065766811,(((((60:1.4864850954503177,(3:0.795040906884253,78:0.795040906884253):0.6914441885660647):0.4890843796003268,(((61:0.5127511651323051,(50:0.16238405294598007,18:0.16238405294598007):0.35036711218632505):0.6668905641428344,(6:0.35889724060881906,28:0.35889724060881906):0.8207444886663204):0.4834094161436895,36:1.663051145418829):0.3125183296318155):0.1771363094089511,(35:1.9580976937019277,(55:1.0990367249747175,70:1.0990367249747175):0.8590609687272102):0.19460809075766794):0.5139514353931687,(65:0.966950373998479,68:0.966950373998479):1.6997068458542852):2.091839335528662,((71:0.22045573581846875,47:0.22045573581846875):0.6043344281742189,57:0.8247901639926877):3.9337063913887387):0.24761151038538465):1.1167408206282756,77:6.1228488863950865):0.571937253726805):1.4800563950622774):0.1296544618652007,(((52:1.4354705189019923,74:1.4354705189019923):0.2516800698573909,66:1.6871505887593832):5.476597527697189,(72:2.309689469989716,((45:1.1517722882185637,53:1.1517722882185637):0.5699326677141672,(76:1.3482202761109543,20:1.3482202761109543):0.3734846798217766):0.5879845140569853):4.854058646466856):1.1407488805927972):17.3241330249872;
tree new_tree8 = (((((66:2.5726615619426605,52:2.5726615619426605):0.6994776499276507,74:3.272139211870311):3.47957420791284,((76:1.2365870491589357,20:1.2365870491589357):1.3252006108005125,(72:1.8982276715366062,(45:1.2289770577749217,53:1.2289770577749217):0.6692506137616845):0.663559988422842):4.189925759823703):0.7701164676623788,(44:6.891156061483754,((((71:0.44720100905031424,47:0.44720100905031424):0.14976362526086962,57:0.5969646343111839):4.640082460237515,(((((((36:0.2528724102562722,(50:0.20641798950836074,61:0.20641798950836074):0.04645442074791148):1.3700880569273481,(6:0.7575597371231098,28:0.7575597371231098):0.8654007300605107):0.4178975594578056,((3:1.1723952072629076,(60:1.0726670389268422,78:1.0726670389268422):0.09972816833606535):0.415225992132197,(55:1.123827533868327,70:1.123827533868327):0.4637936655267776):0.4532368272463214):0.5248437761456848,18:2.565701802787111):0.001327785659084757,(68:2.443200147662066,65:2.443200147662066):0.12382944078412939):0.03795501245391808,35:2.6049846009001136):2.212971564532059,26:4.8179561654321725):0.41909092911652657):1.3648789449447651,77:6.601926039493464):0.28923002199028947):0.6306738259617761):0.4599826534723732,(((((42:4.546933725999254,7:4.546933725999254):0.8326662220885073,(((59:1.3543874825399875,13:1.3543874825399875):2.5330512406247307,19:3.8874387231647183):0.37661453429955083,16:4.264053257464269):1.1155466906234919):1.6256695481823975,(38:4.619606505912885,33:4.619606505912885):2.3856629903572735):0.45619041381660086,(((4:5.012152015685338,(54:0.017918770871569092,14:0.017918770871569092):4.994233244813769):0.6687148355056101,2:5.680866851190948):1.4331917330852733,(17:5.366763593136564,(((43:1.7241811318925646,63:1.7241811318925646):1.3105043911966936,((31:2.698974139018784,((24:0.8721640711836532,5:0.8721640711836532):1.4028659338149287,(37:1.9294365678124101,40:1.9294365678124101):0.34559343718617197):0.4239441340202017):0.3281530571598559,((((((25:0.7569323365542627,49:0.7569323365542627):0.24433054296711954,(9:0.5180256049821514,(8:0.18692060201853364,(73:0.15954788682932192,30:0.15954788682932192):0.02737271518921172):0.3311050029636178):0.4832372745392308):1.4216147438674256,((10:1.593951273458117,((12:1.2936550320793727,((41:0.01265947237939419,32:0.01265947237939419):0.7317625203273646,(67:0.1678040068753812,46:0.1678040068753812):0.5766179858313776):0.5492330393726139):0.04482817268787631,1:1.338483204767249):0.2554680686908679):0.8134365585152341,((75:1.4615842995397144,(62:0.09423077138766166,27:0.09423077138766166):1.3673535281520528):0.08652217435499887,15:1.5481064738947132):0.8592813580786378):0.01548979141545681):0.14712345432467577,(48:2.179886693543928,(79:0.7162680721039613,56:0.7162680721039613):1.4636186214399665):0.3901143841695558):0.3382014272246332,22:2.908202504938117):0.09207350799156888,69:3.0002760129296857):0.02685118324895397):0.007558326910618529):1.1020216402288967,(((51:0.026051015216024317,39:0.026051015216024317):3.1845776267770107,80:3.210628641993035):0.7769014904911904,(34:3.011457243981893,(21:1.7092879990422396,58:1.7092879990422396):1.3021692449396534):0.9760728885023324):0.14917703083392952):1.2300564298184087):1.7472949911396576):0.3474013258105382):0.218897646279264,((23:4.038691107690231,11:4.038691107690231):1.5545953606466183,(64:1.0589084752713493,29:1.0589084752713493):4.5343779930655):2.087071088029174):0.3014549845518797):19.3182634830946;
tree new_tree9 = (((((74:2.5171590813255196,66:2.5171590813255196):0.09385711924648321,52:2.611016200572003):5.304432565623598,((76:1.5312622566052139,20:1.5312622566052139):1.6298612508949608,(72:2.6309634833864806,(45:1.410732687081844,53:1.410732687081844):1.2202307963046366):0.5301600241136941):4.754325258695426):0.8253242184898539,((((42:5.7581363298948895,7:5.7581363298948895):1.8548036363538465,((((59:3.120148606155934,19:3.120148606155934):0.6141520190343628,13:3.7343006251902966):1.9286371471727448,16:5.662937772363041):0.9034139520682869,(38:4.0169445956964225,33:4.0169445956964225):2.549407128734906):1.0465882418174077):0.4573035875439322,(((4:3.1392155948078333,(54:0.02062765109772385,14:0.02062765109772385):3.1185879437101094):1.542480394328317,2:4.68169598913615):2.532814961709512,(17:6.111230900906803,((((22:0.19128861364455563,63:0.19128861364455563):2.1611206784556094,43:2.352409292100165):0.9998950305942449,(((31:1.7159203012954676,40:1.7159203012954676):0.646991393007806,5:2.3629116943032735):0.973116829662076,(((48:1.24907417657841,(79:0.7885099392164586,56:0.7885099392164586):0.4605642373619513):1.477373549437658,((69:2.575884897999145,((1:1.4800630456641313,10:1.4800630456641313):0.05389264416246076,(((41:0.2857545632203262,32:0.2857545632203262):0.3995462675827237,(67:0.007018796287830354,46:0.007018796287830354):0.6782820345152196):0.44862687946700786,12:1.1339277102700578):0.40002797955653424):1.041929208172553):0.06940392462774536,(((75:0.4058440541962741,27:0.4058440541962741):0.6499434807559531,(62:0.45753457577720247,15:0.45753457577720247):0.5982529591750247):0.05072855283958577,((49:0.43839035226599987,(30:0.3798166122601907,(9:0.10935647995559829,8:0.10935647995559829):0.2704601323045924):0.05857374000580917):0.33410307402782113,25:0.772493426293821):0.334022661497992):1.5387727348350775):0.08115890338917753):0.12346998501992967,(73:0.3077739843275741,(37:0.29953406947843586,24:0.29953406947843586):0.008239914849138219):2.5421437267084235):0.4861108129293519):0.016275798729060487):0.14598500708669215,(((51:1.2372444348992142,39:1.2372444348992142):0.3355102416896729,80:1.5727546765888871):1.6300110794252654,(58:2.311383307363609,(21:2.0663849201585185,34:2.0663849201585185):0.24499838720509048):0.8913824486505435):0.2955235737669497):2.612941571125701):1.103280049938859):0.8557326029470058):0.16748011467332447,((23:3.576029727953889,11:3.576029727953889):3.287338402298031,(64:3.411394321785236,29:3.411394321785236):3.451973808466684):1.3743555382140729):0.503049316219462):0.06925201394598446,(44:5.579972579777704,((((71:0.5158684239200605,47:0.5158684239200605):0.23031226994709975,57:0.7461806938671602):3.323442374603376,((((35:1.8595505002817068,65:1.8595505002817068):0.8297078340147639,(((50:0.01597898268736195,61:0.01597898268736195):1.278226299654825,(28:1.0183053102835786,((6:0.614248160526367,18:0.614248160526367):0.04262072184265242,36:0.6568688823690194):0.3614364279145592):0.2758999720586084):0.6604416822291925,((70:1.1487377381338701,55:1.1487377381338701):0.10994913090790703,((3:0.7051953297850455,60:0.7051953297850455):0.22148917641238663,78:0.9266845061974321):0.33200236284434503):0.6959600955296024):0.7346113697250911):0.16174413647067842,68:2.851002470767149):0.7176453912743614,26:3.5686478620415105):0.5009752064290254):0.859986909375472,77:4.929609977846008):0.6503626019316959):3.2300524188537354):21.4295648384198;
tree new_tree10 = (((((66:1.7199036100363216,52:1.7199036100363216):0.6589805561602902,74:2.378884166196612):3.806483538573605,((76:1.697423566279931,20:1.697423566279931):1.439851152228972,(72:1.2912344355254006,(45:0.7682865360660159,53:0.7682865360660159):0.5229478994593847):1.8460402829835025):3.0480929862613135):1.0862745425176428,(44:5.887045987491131,((((71:0.2872072805960036,47:0.2872072805960036):0.9286186444279891,57:1.2158259250239927):3.020380544889844,((((55:1.3810283842120565,((((50:0.4558764019157862,61:0.4558764019157862):0.15198818379005158,18:0.6078645857058378):0.39602359949871135,28:1.0038881852045491):0.2685165621076564,((3:0.40950460902572866,78:0.40950460902572866):0.2670998798764636,60:0.6766044889021923):0.5958002584100133):0.108623636899851):0.5013129538880965,(68:1.5104619762240652,(6:0.966337755325618,36:0.966337755325618):0.5441242208984471):0.37187936187608783):0.39569340133928677,(65:1.899047751285753,(70:1.1323857518334497,35:1.1323857518334497):0.7666619994523034):0.3789869881536867):0.9337252844678745,26:3.2117600239073143):1.0244464460065226):1.169347107162487,77:5.405553577076324):0.4814924104148073):1.3845962597967283):1.3626859784662226,((((((42:5.66329944185901,7:5.66329944185901):0.7691589092219626,16:6.432458351080973):0.05755188398297584,(19:5.181735916784082,(38:4.594753032807436,33:4.594753032807436):0.5869828839766464):1.3082743182798664):0.39052029160147494,(59:1.1080399627058175,13:1.1080399627058175):5.772490563959606):0.11991566718266444,(((4:2.7466567491986256,(54:0.28541322233213207,14:0.28541322233213207):2.4612435268664936):0.7678850359643832,2:3.5145417851630087):2.137967777712789,(17:4.606435178677968,((((31:0.21177914033676154,40:0.21177914033676154):0.07873916842855788,5:0.2905183087653194):2.8226771668930666,((69:2.7771016853918726,((22:0.13511794725957282,63:0.13511794725957282):1.9093163935822677,43:2.0444343408418404):0.7326673445500322):0.1178197729704471,((((24:0.13009581192508163,73:0.13009581192508163):0.032643113223509546,37:0.16273892514859117):2.136226485257775,((79:0.3715384357280623,56:0.3715384357280623):1.309238045892333,48:1.6807764816203952):0.618188928785971):0.5582208958442956,(((62:0.7354963614220473,(75:0.22083320696314265,27:0.22083320696314265):0.5146631544589046):0.43063921008991146,(15:1.0429259839940916,((25:0.5211443558577403,49:0.5211443558577403):0.20629901390623984,(30:0.1490964846377026,(8:0.022782681447751123,9:0.022782681447751123):0.12631380318995147):0.5783468851262776):0.3154826142301115):0.12320958751786715):1.2545717201394515,((12:1.1356262169706612,(((67:0.33483935335074055,(41:0.04250868278603266,46:0.04250868278603266):0.2923306705647079):0.36803153498496055,32:0.7028708883357011):0.4083388849659195,1:1.1112097733016206):0.02441644366904061):0.6088920869480838,10:1.744518303918745):0.6761889877326652):0.4364790145992514):0.03773515211165801):0.21827401729606644):0.18333777180748312,((34:2.1580672092376485,21:2.1580672092376485):0.5036660948005354,(((51:0.13367098226634005,39:0.13367098226634005):1.62073174949599,80:1.75440273176233):0.5695175886744748,58:2.323920320436805):0.337812983601379):0.6347999434276854):1.3099019312120985):1.04607438419783):1.3479366309722902):0.8923922154655424,((64:3.078891005827831,29:3.078891005827831):2.2785477191324057,(11:4.5302664962959325,23:4.5302664962959325):0.8271722286643044):2.5353996843533935):0.7414898164404518):17.8349407043814;
tree new_tree11 = ((44:6.3365777200335645,(((((71:0.4582090845560615,47:0.4582090845560615):1.1075803306198062,57:1.5657894151758678):1.7833073802483048,(((68:1.7751842727147864,((70:0.8569348883533842,35:0.8569348883533842):0.42483846077275833,65:1.2817733491261425):0.4934109235886439):0.03808656238437891,((55:0.7633409411960945,((3:0.11090061397693243,60:0.11090061397693243):0.18033088099504066,78:0.2912314949719731):0.47210944622412143):0.6253857488264964,((36:0.6098342759209747,(6:0.0819814969301839,28:0.0819814969301839):0.5278527789907909):0.4067359798311858,((61:0.13079390465040475,50:0.13079390465040475):0.706045424131361,18:0.8368393287817657):0.17973092697039483):0.37215643427043044):0.42454414507657434):1.3195328495907963,26:3.1328036846899616):0.21629311073421098):1.1638730992697615,77:4.512969894693934):1.520187849755624,(((74:1.0358082975009923,52:1.0358082975009923):0.24088266395039515,66:1.2766909614513875):3.5585640506133798,((76:0.5578066656088913,20:0.5578066656088913):1.841717783486175,(72:1.081528391828586,(45:0.789317994388735,53:0.789317994388735):0.2922103974398511):1.3179960572664804):2.4357305629697006):1.197902732384791):0.30341997558400635):2.2770604448643583,(((((42:2.97963005248608,7:2.97963005248608):1.8883044545629866,(59:0.9894463871160074,13:0.9894463871160074):3.8784881199330594):1.0802751635799224,(16:5.914803218554318,(19:5.533002504758537,(38:2.542074991545974,33:2.542074991545974):2.990927513212563):0.38180071379578084):0.0334064520746713):0.9468505462667149,(((4:2.0846529673117105,(54:0.9445833761227732,14:0.9445833761227732):1.1400695911889374):0.144002314696011,2:2.2286552820077214):2.1387868265860672,(17:3.639081522115545,(((69:2.3350744701446557,((31:0.2626256723522976,40:0.2626256723522976):1.2881525782945333,5:1.550778250646831):0.7842962194978247):0.14081732689183335,(((22:0.40805915781520374,63:0.40805915781520374):1.1239152397469228,43:1.5319743975621265):0.6892677496945845,(((79:0.7525822272439517,56:0.7525822272439517):0.3843386585699149,(((24:0.0853334857334957,37:0.0853334857334957):0.592149798743429,73:0.6774832844769246):0.12072725798425832,48:0.798210542461183):0.3387103433526837):0.8580373643657335,(75:1.7109462204688222,((((49:0.7630103298166554,25:0.7630103298166554):0.11191300203571686,(9:0.04840818152842542,(8:0.0063104786009082585,30:0.0063104786009082585):0.04209770292751716):0.8265151503239468):0.544302913802933,(((1:0.2032696003611465,10:0.2032696003611465):0.6951347272714804,(((32:0.081933638163961,46:0.081933638163961):0.1978634242947665,(67:0.22892415027752155,41:0.22892415027752155):0.05087291218120593):0.4307536836458997,12:0.7105507461046272):0.1878535815279997):0.5131843421242032,(27:0.24827445351915584,15:0.24827445351915584):1.1633142162376742):0.007637575898475246):0.18041951255835342,62:1.5996457582136587):0.11130046225516343):0.284012029710778):0.22628389707711083):0.2546496497797781):0.06274865442058397,(((51:0.4212043886138199,39:0.4212043886138199):0.5990447205350939,80:1.0202491091489139):1.3850832348369757,((21:1.2305865844200388,58:1.2305865844200388):0.20513369753946198,34:1.4357202819595007):0.9696120620263888):0.1333081074711835):1.100441070658472):0.7283605864782436):2.5276181083019154):0.8695016333197225,((11:2.397152189458293,(64:0.20604800931187744,29:0.20604800931187744):2.1911041801464153):1.1345697886397863,23:3.531721978098079):4.2328398721173475):0.8490763146824962):16.8872291976809;
tree new_tree12 = (((((((71:0.014767691346025786,47:0.014767691346025786):0.4586496460108837,57:0.4734173373569095):3.1578331488967173,(((68:0.7227920497092414,70:0.7227920497092414):1.3517196347351517,((((28:1.0337346976805024,(61:0.09602360150651906,50:0.09602360150651906):0.9377110961739834):0.5044072618679014,(6:0.49672863041492965,36:0.49672863041492965):1.0414133291334742):0.12876811780143416,((55:0.38468839841383073,65:0.38468839841383073):0.5096247379731357,(18:0.7088020940579681,((3:0.17513440145127404,78:0.17513440145127404):0.4799841886442474,60:0.6551185900955214):0.0536835039624467):0.1855110423289983):0.7725969409628716):0.07011612434026837,35:1.7370262016901064):0.3374854827542866):0.8216955062044424,26:2.8962071906488354):0.7350432956047914):0.7230354952007363,77:4.354285981454363):0.9765695374356413,44:5.330855518890004):3.0196202845757494,(((52:2.00843600221263,74:2.00843600221263):0.15914070587023277,66:2.167576708082863):2.7552433906733933,((76:0.946038705842844,20:0.946038705842844):1.6161952384126583,(72:2.0080065783816314,(45:1.3402258296791179,53:1.3402258296791179):0.6677807487025136):0.5542273658738708):2.360586154500754):3.4276557047094975):0.12195400263967215,((((4:2.543459864519571,((54:0.2585960943748905,14:0.2585960943748905):1.489514571854079,2:1.7481106662289694):0.7953491982906016):1.5603261176131529,(17:3.5667743280975053,((((((69:1.5993619893472504,75:1.5993619893472504):0.298819731019901,((46:1.5669481926156812,((((67:0.2521494106146293,(41:0.2383797522949885,32:0.2383797522949885):0.013769658319640804):0.4719017705748953,12:0.7240511811895246):0.05473268390771002,10:0.7787838650972346):0.0564732651777049,1:0.8352571302749395):0.7316910623407417):0.2922649894097895,((((8:0.3096929534831584,(9:0.1569086171086019,30:0.1569086171086019):0.1527843363745565):0.24597517908670208,25:0.5556681325698605):0.2490398443319214,49:0.8047079769017819):1.0399904576136967,((27:0.2347545319066849,62:0.2347545319066849):0.1147887244040208,15:0.3495432563107057):1.495155178204773):0.014514747509992043):0.03896853834168068):0.0961571277538047,((24:1.226162535411439,(48:1.01135598254141,(79:0.3677162457515866,56:0.3677162457515866):0.6436397367898234):0.21480655287002892):0.12268102203405662,(73:0.18850646717712757,37:0.18850646717712757):1.160337090268368):0.6454952906754605):0.2150967164806601,((5:0.22539586009323298,31:0.22539586009323298):1.014843973933636,40:1.2402398340268688):0.9691957305747474):0.19567653247008865,((22:0.17400175207863772,63:0.17400175207863772):0.9583501159471146,43:1.1323518680257523):1.2727602290459525):0.08033878490910684,(((51:0.9755192493386454,39:0.9755192493386454):0.37059102909512964,80:1.346110278433775):0.2771238644287821,((34:0.6233269455216862,21:0.6233269455216862):0.8847511879057669,58:1.5080781334274531):0.11515600943510407):0.8622167391182545):1.0813234461166936):0.5370116540352186):2.1038245105033093,((38:1.8640577682529447,33:1.8640577682529447):3.487523142126486,((59:4.406114913938106,13:4.406114913938106):0.8888816780942195,((16:5.1649443949569225,19:5.1649443949569225):0.019930263354426714,(42:4.5068969781106185,7:4.5068969781106185):0.6779776802007307):0.11012193372097645):0.05658431834710509):0.8560295822566024):0.3043277068612964,((11:3.111661843580683,(64:0.4976107276940569,29:0.4976107276940569):2.614051115886626):0.18203268483671664,23:3.2936945284173995):3.21824367107993):1.9604916066080964):13.7216130548053;
tree new_tree13 = (((((((54:0.062321841529729714,14:0.062321841529729714):2.651823647507442,(4:1.784702069690225,2:1.784702069690225):0.929443419346947):1.3906161477277221,((((21:2.37940917859327,((34:1.7609553090120027,58:1.7609553090120027):0.3966480233867742,((51:0.22021358276715067,39:0.22021358276715067):0.42203212636367704,80:0.6422457091308277):1.515357623267949):0.22180584619449295):0.17994301121156386,(((((((25:0.5971824039867856,49:0.5971824039867856):0.31841563901508907,((8:0.16911905778065517,30:0.16911905778065517):0.07778307996338557,9:0.24690213774404074):0.6686959052578338):0.6285232672579211,((15:0.2871701650736771,27:0.2871701650736771):0.8846002316174664,62:1.1717703966911435):0.37235091356865224):0.15115338796811595,((69:1.2473098682447759,75:1.2473098682447759):0.43471849110500416,(10:1.432562922149222,(((41:0.5275563747212458,(32:0.39097432142497346,67:0.39097432142497346):0.13658205329627238):0.5201187055913831,(46:0.4039039365476731,1:0.4039039365476731):0.6437711437649558):0.2761818719759648,12:1.3238569522885937):0.1087059698606283):0.24946543720055803):0.013246338878131647):0.4687947636863228,((48:1.6098785284555779,(24:1.1424985543701918,(79:0.21263376845785306,56:0.21263376845785306):0.9298647859123387):0.4673799740853861):0.08674478508133854,73:1.6966233135369164):0.467446148377318):0.11332636519131212,((31:1.103620274255494,40:1.103620274255494):0.17880969366346844,5:1.2824299679189624):0.9949658591865842):0.16477820923109388,(22:0.2549923217249769,63:0.2549923217249769):2.1871817146116634):0.11717815346819327):0.06527810734441086,43:2.6246302971492446):1.0511971561263125,(17:3.6445739276534033,37:3.6445739276534033):0.03125352562215378):0.428934183489337):1.8881537299553344,((((42:4.646219255229142,7:4.646219255229142):0.5440170783704765,((59:2.22760958343227,13:2.22760958343227):2.2494548166944197,19:4.4770644001266895):0.7131719334729292):0.13464908132116626,(38:3.2109689908460664,33:3.2109689908460664):2.1139164240747186):0.18182249027234842,16:5.506707905193133):0.48620746152709504):0.30646632095727444,((11:2.8465338039780983,23:2.8465338039780983):2.2994910029565503,(64:0.7458044802323857,29:0.7458044802323857):4.400220326702263):1.1533568807428543):2.183167912130216,(((((71:0.32723498479516855,47:0.32723498479516855):0.6488207696108322,57:0.9760557544060008):2.702164284829522,((35:1.9536625344709269,((((55:0.612258172446425,65:0.612258172446425):0.41498762092586083,(((60:0.46863073793184096,(18:0.3371587120540488,3:0.3371587120540488):0.13147202587779216):0.012052339329849004,78:0.48068307726168996):0.38141983226337967,(6:0.8127754675491673,(61:0.37053498325631007,50:0.37053498325631007):0.4422404842928572):0.04932744197590233):0.1651428838472162):0.5610656889246921,(68:1.4972531419424515,70:1.4972531419424515):0.09105834035452642):0.16938100912778897,(28:0.6205004893837429,36:0.6205004893837429):1.137192002041024):0.19597004304615995):1.494916858950513,26:3.44857939342144):0.22964064581408294):0.5207708854935724,77:4.198990924729095):3.193110300376669,44:7.3921012251057645):1.0904483747019542):0.22157705842785624,(((66:2.1618802406081876,74:2.1618802406081876):0.3313996188674473,52:2.493279859475635):4.188039727959239,((72:2.5891084041622268,(45:1.1753820706674871,53:1.1753820706674871):1.4137263334947396):0.3177780171896547,(76:0.6762689561611963,20:0.6762689561611963):2.230617465190685):3.774433166082993):2.0228070708007007):19.5652672934899;
tree new_tree14 = (((((((54:1.4050002510170474,14:1.4050002510170474):1.9514631144509438,(2:2.7025782785658534,4:2.7025782785658534):0.6538850869021378):1.6228863394956545,((21:3.774108434226797,(((((22:0.056968615214077596,63:0.056968615214077596):1.5229355416951929,43:1.5799041569092704):0.3295450641386679,((5:0.2906568021498589,40:0.2906568021498589):0.7380353836756558,31:1.0286921858255147):0.8807570352224237):1.5715500620979175,(((((25:0.30933110166239564,49:0.30933110166239564):0.5196628246494758,((8:0.011429483141368648,30:0.011429483141368648):0.35416982031012595,9:0.3655993034514946):0.4633946228603768):0.3705950386118556,75:1.199588964923727):1.0548620399581257,((15:0.9865957759957755,(62:0.24353673159142428,(69:0.1182654454046006,27:0.1182654454046006):0.12527128618682368):0.7430590444043512):0.874693324304902,(1:1.5555994036811571,(((32:0.7390793081563208,(41:0.35442630107369083,67:0.35442630107369083):0.38465300708263):0.5300985717187686,(46:0.909726935817686,12:0.909726935817686):0.3594509440574034):0.2503098220898625,10:1.519487701964952):0.03611170171620515):0.3056896966195204):0.39316190458117517):0.31851682444966656,(48:1.9548385664277843,(56:1.0477420524460757,(24:0.29042792875929774,79:0.29042792875929774):0.757314123686778):0.9070965139817087):0.6181292629037349):0.9080314538143366):0.08756663373105855,((34:1.0794247575814955,58:1.0794247575814955):0.5629556922877896,((51:0.3932202571473742,39:0.3932202571473742):0.9945135315038336,80:1.3877337886512078):0.25464666121807733):1.9261854670076293):0.20554251734988283):0.6847994993064641,(17:2.8039599178435415,37:2.8039599178435415):1.6549480156897198):0.5204417714303844):1.4990781108986164,(((42:3.743818241993156,7:3.743818241993156):2.0100508750158874,16:5.753869117009043):0.37232723370257226,((38:3.723600694749108,33:3.723600694749108):1.4328764357108628,(19:3.735849862408458,(59:2.626078050907117,13:2.626078050907117):1.109771811501341):1.4206272680515126):0.9697192202516449):0.3522314651506466):0.6354126108505689,((11:4.411741571997444,23:4.411741571997444):0.8453480428279807,(64:1.0709764804470758,29:1.0709764804470758):4.186113134378349):1.856750811887406):1.9666488240413207,(((((71:0.29343115428038213,57:0.29343115428038213):0.031182784726358326,47:0.32461393900674046):3.9852404290230834,((((((6:1.1271773385558848,(55:1.1228687229115961,((3:0.9696100312452666,(78:0.5629695664292435,60:0.5629695664292435):0.4066404648160231):0.02487716264569173,((50:0.2778477627585625,61:0.2778477627585625):0.1185041965307414,65:0.3963519592893039):0.5981352346016544):0.12838152902063782):0.004308615644288638):0.038138140610359805,73:1.1653154791662446):0.06811875540435297,28:1.2334342345705975):0.21275562479620636,(36:0.7592510501227893,(70:0.5215999229328814,18:0.5215999229328814):0.23765112718990788):0.6869388092440146):1.4093944080964973,(35:2.8002860200266664,68:2.8002860200266664):0.055298247436634806):0.34336882109640454,26:3.1989530885597057):1.1109012794701183):1.6401690388318073,77:5.950023406861631):2.1724253893271497,44:8.122448796188781):0.9580404545653707):0.6265279067050606,(((66:2.297007196769003,52:2.297007196769003):0.07244309563289297,74:2.369450292401896):5.452205943698258,(((45:1.0666660135261017,53:1.0666660135261017):1.2772733701311747,(76:1.6355248067455517,20:1.6355248067455517):0.7084145769117247):1.2533630204259416,72:3.597302404083218):4.224353832016936):1.8853609213590579):13.3724718000752;
tree new_tree15 = (((((16:5.815059245130702,((59:4.530145359805398,(13:2.7650415214015385,19:2.7650415214015385):1.7651038384038595):0.6517743985253954,(42:3.8260939335992226,7:3.8260939335992226):1.3558258247315709):0.6331394867999087):0.5088743326496967,(((2:2.475503535901714,((54:0.09638510368955341,14:0.09638510368955341):1.2917843505836537,4:1.388169454273207):1.0873340816285069):1.9229771484341454,(17:3.976642595476352,((((34:1.6638639277115317,(21:1.2215766205401357,58:1.2215766205401357):0.44228730717139597):0.42559704161002676,((51:0.13502946587024628,39:0.13502946587024628):0.2713669157587833,80:0.4063963816290296):1.6830645876925288):0.1597184760374195,37:2.249179445358978):0.29837729563101023,((((5:0.22088340556286928,40:0.22088340556286928):0.021817243768922856,31:0.24270064933179214):1.9691797177230659,((48:1.025773410141327,((24:0.17656277709257553,79:0.17656277709257553):0.564368567927948,56:0.7409313450205235):0.28484206512080346):1.0540734831952274,((((62:0.13449485407884934,27:0.13449485407884934):1.0915973661206038,(69:1.133659193889723,(75:0.7180505708913473,15:0.7180505708913473):0.41560862299837564):0.09243302630973016):0.48833082485255264,((49:0.3038297918193818,((30:0.009804055641750936,9:0.009804055641750936):0.04696266449199597,8:0.05676672013374691):0.2470630716856349):0.40346916031221663,25:0.7072989521315984):1.0071240929204073):0.05978876532090527,(10:1.367867379122913,(1:1.2527560967159583,(12:0.954758427868949,(67:0.7543803750649459,((46:0.27729242595268644,32:0.27729242595268644):0.2175703927399269,41:0.49486281869261334):0.2595175563723326):0.20037805280400312):0.2979976688470093):0.11511128240695467):0.406344431249998):0.3056350829636434):0.13203347371830354):0.3111677017473089,((22:1.1413524569847444,63:1.1413524569847444):0.5351296230015641,43:1.6764820799863085):0.8465659888158583):0.02450867218782138):1.4290858544863636):0.42183808885950747):1.7462869643830805,(38:3.4717854958415453,33:3.4717854958415453):2.6729821528773945):0.17916592906145912):1.0451419910477506,((11:4.442889194038126,(64:1.0614291733357706,29:1.0614291733357706):3.3814600207023555):0.7012409284263192,23:5.144130122464445):2.224945446363704):0.668892743312993,(((26:2.89183590602829,((((70:0.5848068937274038,18:0.5848068937274038):0.804875406810041,((((55:0.5682902356945359,28:0.5682902356945359):0.1043815931964448,36:0.6726718288909806):0.305121839607275,(((50:0.18328940295083712,61:0.18328940295083712):0.46373880701759634,((3:0.49444883464169076,60:0.49444883464169076):0.11705526081230666,78:0.6115040954539974):0.035524114514436045):0.20306830684758004,(65:0.4978761005084345,73:0.4978761005084345):0.352220416307579):0.12769715168224216):0.1863896739126928,6:1.1641833424109485):0.22549895812649634):0.8479175477319925,(35:0.9162249956295963,68:0.9162249956295963):1.321374852639841):0.5015714963559503,((71:0.029316474649959345,47:0.029316474649959345):0.9253532524944178,57:0.9546697271443771):1.7845016174810104):0.15266456140290252):1.5230191365914347,77:4.414855042619725):0.8656642232890404,44:5.280519265908765):2.7574490462323773):0.15321063984409555,(((52:1.172955296279987,66:1.172955296279987):0.5198407288425548,74:1.6927960251225418):5.552572562513606,((72:4.604470683731257,(45:1.6914986043582076,53:1.6914986043582076):2.912972079373049):0.4363587593383711,(76:0.4342661047600542,20:0.4342661047600542):4.606563338309574):2.20453914456652):0.9458103643490903):21.5617836037672;
tree new_tree16 = (((((66:0.6617984985155406,52:0.6617984985155406):0.002322956351389349,74:0.66412145486693):5.250828787041476,((72:3.306698076259743,(45:1.7944671073664136,53:1.7944671073664136):1.5122309688933293):0.886524164390337,(76:0.7513613020718193,20:0.7513613020718193):3.4418609385782606):1.7217280012583256):0.5045848077832717,((77:4.104515574440559,(((71:0.2694136372681543,47:0.2694136372681543):0.6695960296071899,57:0.9390096668753442):1.8673451938957064,(((70:1.2588399404331057,((35:0.651989633839557,68:0.651989633839557):0.538917967083987,18:1.190907600923544):0.06793233950956168):0.7956024903914636,((((50:0.19930459319546415,61:0.19930459319546415):0.8916401683835272,(((60:0.19336628556849889,78:0.19336628556849889):0.4543047518418183,3:0.6476710374103172):0.3049825592482144,(65:0.9203389012485842,6:0.9203389012485842):0.03231469540994736):0.13829116492045979):0.003109352920452446,((55:0.09153317680486778,36:0.09153317680486778):0.1519125704114555,28:0.24344574721632328):0.8506083672831205):0.09432753663472626,73:1.18838165113417):0.8660607796903992):0.6497164772250605,26:2.7041589080496298):0.1021959527214209):1.2981607136695086):0.35955644064329917,44:4.464072015083858):1.9554630346078188):1.135043526494897,((((2:2.9451436809466887,((54:0.19834148608857047,14:0.19834148608857047):1.783240337783297,4:1.9815818238718674):0.9635618570748212):1.2159074604006324,(17:3.83266269841911,(((43:1.043299256294275,63:1.043299256294275):0.8542838133634338,22:1.8975830696577087):1.2078889943880322,((((21:0.955052626648557,(58:0.8754038283249853,34:0.8754038283249853):0.07964879832357163):0.679521177447899,((51:0.5932376816134577,39:0.5932376816134577):0.29757131760582634,80:0.890808999219284):0.7437648048771719):0.43701808209036774,((31:0.07478565967936177,5:0.07478565967936177):0.23328141725233634,40:0.3080670769316981):1.7635248092551254):0.09264932906191836,(((((((49:0.47045158993048247,25:0.47045158993048247):0.19005281146146763,((30:0.024601491539980664,8:0.024601491539980664):0.23527499492324563,9:0.2598764864632263):0.4006279149287238):0.2973267842472884,(27:0.7335287447451038,((62:0.02438968429309936,75:0.02438968429309936):0.6214198673872965,15:0.6458095516803959):0.08771919306470788):0.22430244089413476):0.07804756631763832,69:1.0358787519568768):0.7421482553095642,(10:1.241937581804074,((67:0.6501493480684729,(32:0.12409126791008546,41:0.12409126791008546):0.5260580801583874):0.2266649460060911,((1:0.8491026022755646,46:0.8491026022755646):0.020026072389652594,12:0.8691286746652171):0.007685619409346867):0.3651232877295101):0.5360894254623669):0.10366073552097599,37:1.881687742787417):0.16482131887333673,(48:1.1899912353894215,((24:0.08407557023752614,79:0.08407557023752614):0.791653773529738,56:0.8757293437672641):0.31426189162215745):0.8565178262713322):0.11773215358798828):0.9412308487969989):0.7271906343733692):0.3283884429282109):2.5679234747355286,((((13:3.4517770982324443,(59:3.4412058667800247,19:3.4412058667800247):0.01057123145241956):1.4182433438522288,(42:1.3723994775988686,7:1.3723994775988686):3.4976209644858045):0.4244507561424582,(38:3.3740356095882706,33:3.3740356095882706):1.9204355886388607):0.22562990738085187,16:5.520101105607983):1.2088735104748665):0.23830292068200976,((11:2.864511869846205,23:2.864511869846205):1.0211605795106422,(64:1.231653047348436,29:1.231653047348436):2.6540194020084114):3.081605087408012):0.5873010394217149):19.5388074443441;
tree new_tree17 = (((((74:0.5410322068161479,66:0.5410322068161479):0.29688217213785795,52:0.8379143789540059):4.657403425346638,(((76:0.30425669926622584,20:0.30425669926622584):1.3608272268124915,72:1.6650839260787174):1.8968575930864016,(45:2.733731082226308,53:2.733731082226308):0.8282104369388108):1.933376285135525):0.3719041453703529,((77:4.273675639251467,(((((36:0.4306802066064219,55:0.4306802066064219):0.6240542497438049,((((18:0.7350952831842238,28:0.7350952831842238):0.026042674928594245,68:0.761137958112818):0.05047544416883554,((50:0.14175229006144133,61:0.14175229006144133):0.43457210058984685,70:0.5763243906512882):0.23528901163036542):0.1200652080055753,6:0.9316786102872289):0.12305584606299791):0.11702230569698369,(73:0.963692532754394,(((3:0.1655959573484864,60:0.1655959573484864):9.416111627624235E-4,78:0.16653756851124882):0.28171205692186174,65:0.44824962543311053):0.5154429073212835):0.20806422929281643):1.0502720209568697,35:2.22202878300408):0.8715788230275852,(((71:0.07005422488294447,47:0.07005422488294447):1.1403332492297114,57:1.210387474112656):1.7690675006235275,26:2.9794549747361834):0.11415263129548192):1.1800680332198015):0.3163568563351973,44:4.590032495586664):1.2771894540843327):2.4034931086082914,((((2:2.9773165762401703,((54:0.738491374789786,14:0.738491374789786):2.1700368130803,4:2.908528187870086):0.06878838837008416):1.7900046712747697,(17:4.08406329355889,((43:2.362611980922416,(63:0.6370234619475937,22:0.6370234619475937):1.7255885189748223):0.20739309355553637,(((58:1.007337742999664,(34:0.9599947969863403,21:0.9599947969863403):0.04734294601332367):1.1341582160217463,((51:0.5504336360478913,39:0.5504336360478913):0.553353384680855,80:1.1037870207287463):1.0377089382926639):0.27066302807939246,((((((25:0.06534734465387822,49:0.06534734465387822):0.6323305560249579,((8:0.04284936895067873,(30:0.02223465892577992,9:0.02223465892577992):0.02061471002489881):0.5539025322526653,69:0.596751901203344):0.10092599947549219):0.8676160667679998,((46:0.5908643167399492,(75:0.05976879908979408,62:0.05976879908979408):0.5310955176501552):0.6052857537709755,(27:1.1960371870150202,15:1.1960371870150202):1.1288349590454771E-4):0.3691438969359113):0.23214772348704327,((10:0.46305076123426697,1:0.46305076123426697):0.5265124510140229,(12:0.6399372676764168,(41:0.5256386363600603,(67:0.04089175126208532,32:0.04089175126208532):0.4847468850979749):0.11429863131635654):0.349625944571873):0.8078784786855895):0.373120567832985,((56:0.4871531291495393,79:0.4871531291495393):0.8374439220386971,(48:0.3336847032932543,24:0.3336847032932543):0.9909123478949821):0.8459652075786279):0.020513638143800694,(40:0.9989153835618007,(37:0.07678336152322181,(31:0.07383182726352681,5:0.07383182726352681):0.0029515342596949934):0.9221320220385788):1.1921605133488642):0.22108309019013772):0.15784608737714967):1.5140582190809373):0.6832579539560504):2.9629463287383686,((((19:3.768693391369111,59:3.768693391369111):1.3882770627000829,13:5.156970454069194):0.7291451457166458,(42:4.809553611491704,7:4.809553611491704):1.0765619882941362):0.25337316591146664,(16:4.836884058987556,(38:3.9729063253512846,33:3.9729063253512846):0.8639777336362711):1.3026047067097508):1.5907788105560021):0.33917323664937893,((11:1.9750652357768257,23:1.9750652357768257):2.605237248810587,(64:2.342446071511348,29:2.342446071511348):2.2378564130760643):3.489138328315275):0.20127424537660055):18.2035665384687;
tree new_tree18 = (((((74:0.6581794827205267,52:0.6581794827205267):0.8475043215171298,66:1.5056838042376566):4.329413308966328,(((45:1.0781258786937262,53:1.0781258786937262):1.8681568210036836,72:2.94628269969741):0.5329855837911794,(76:0.9106348304277196,20:0.9106348304277196):2.56863345306087):2.355828829715395):1.4154646984718156,((77:5.7285754219714216,(((71:0.12926105630928236,47:0.12926105630928236):0.6163806914290291,57:0.7456417477383114):2.440377311704757,(((((68:0.9966602409099854,6:0.9966602409099854):0.514788304888733,((65:0.8944087456823433,((73:0.3888884635376627,(3:0.18815117416111388,60:0.18815117416111388):0.20073728937654883):0.24355623652266012,78:0.6324447000603228):0.26196404562202047):0.47270346921524076,((((61:0.11376395186886738,50:0.11376395186886738):0.11154687388056851,70:0.2253108257494359):0.7418973339250352,55:0.9672081596744712):0.31424870886530376,28:1.281456868539775):0.08565534635780914):0.1443363309011343):0.22633679932624973,35:1.737785345124968):0.3931006931918064,(36:0.4106148039605399,18:0.4106148039605399):1.7202712343562345):0.8921265533583576,26:3.023012591675132):0.16300646776793615):2.5425563625283534):0.4191753748637126,44:6.147750796835134):1.1028110148406656):2.6224481556368264,((((2:4.0681152144525035,((54:0.4767508434359268,14:0.4767508434359268):2.5620888701773694,4:3.0388397136132963):1.0292755008392072):2.180914400181634,(17:5.034677635792263,(((((((51:0.02707141345078452,39:0.02707141345078452):1.5420495510236953,43:1.56912096447448):0.32779709402453694,80:1.8969180584990168):0.1665193934625291,((58:1.4951126781252864,21:1.4951126781252864):0.12110283646121522,34:1.6162155145865016):0.44722193737504434):0.4977690846578251,((((((15:0.4082111048607196,27:0.4082111048607196):0.13416244413072204,62:0.5423735489914416):1.3139836010508306,(46:0.9257783205449117,(((8:0.43903544645134057,(9:0.011869723603105157,30:0.011869723603105157):0.4271657228482354):0.17493039141442673,49:0.6139658378657673):0.2918994074228599,(25:0.7277801541210065,69:0.7277801541210065):0.17808509116762072):0.019913075256284496):0.9305788294973605):0.06848754366018839,(((41:0.11197238873381277,(67:0.07356277338037838,32:0.07356277338037838):0.03840961535343439):0.5535482198374484,12:0.6655206085712612):0.24331116773028116,(1:0.4836665138111649,10:0.4836665138111649):0.42516526249037745):1.0160129174009183):0.1627026063936028,75:2.0875473000960634):0.22669070338619068,(48:1.8061209169291463,((24:0.9596130145122965,79:0.9596130145122965):0.24247509899847564,56:1.2020881135107722):0.6040328034183742):0.5081170865531077):0.24696853313711697):0.25424845846284505,(40:1.7357245773180388,(5:0.4852701116522629,(31:0.1607707196148692,37:0.1607707196148692):0.32449939203739375):1.250454465665776):1.0797304177641773):0.18074167602503044,(63:0.08994601015520215,22:0.08994601015520215):2.906250660952044):2.038480964685016):1.2143519788418748):1.3406324874921012,((38:4.649245409668526,33:4.649245409668526):2.691776879503349,(16:7.036815522705209,(((13:4.008060064270226,59:4.008060064270226):0.7822694508223407,19:4.790329515092567):1.5570046508506419,(42:5.611113861049038,7:5.611113861049038):0.7362203048941707):0.6894813567620002):0.3042067664666668):0.24863981295436322):1.885034715214955,((11:3.0618552575748486,(64:0.18554377938550737,29:0.18554377938550737):2.8763114781893413):2.2308920289352137,23:5.292747286510062):4.181949530831131):0.3983131499714325):18.1459728666275;
tree new_tree19 = (((((77:4.873536189407437,(((71:0.0887476319069647,47:0.0887476319069647):1.5671875155927522,57:1.6559351474997168):1.3602400332343154,(((((((61:0.13526427858574505,50:0.13526427858574505):0.8684775109983517,55:1.0037417895840968):0.12471176528051231,65:1.128453554864609):0.23771306439349438,((60:0.84173227738407,78:0.84173227738407):0.492338194823975,3:1.334070472208045):0.03209614705005848):0.1764701443063721,((((36:1.4425969034765334,6:1.4425969034765334):0.005420959167798056,(68:0.7723315666824337,70:0.7723315666824337):0.6756862959618977):0.00881603454502411,28:1.4568338971893555):0.06276278436520988,18:1.5195966815545654):0.023040082009910146):0.4565246492267174,35:1.999161412791193):0.5892210528360253,26:2.5883824656272183):0.42779271510681394):1.8573610086734047):1.0383984363470695,44:5.9119346257545065):0.1425461119493665,(52:0.9901790648669193,(74:0.6746727559588686,66:0.6746727559588686):0.31550630890805076):5.064301672836954):0.9123015315477438,(((76:1.1225093169051146,20:1.1225093169051146):2.0988652584311094,(45:0.8148145015446001,53:0.8148145015446001):2.4065600737916237):1.621430866616624,72:4.842805441952848):2.123976827298769):0.6811803057050012,((((((59:4.893264887146885,19:4.893264887146885):0.06382786110858074,13:4.957092748255466):1.09244659757627,(42:4.789833821949774,7:4.789833821949774):1.259705523881962):0.42034917081843304,(16:5.6420732163007985,(38:1.3672383798344097,33:1.3672383798344097):4.274834836466389):0.8278153003493705):0.3481396935656438,((2:2.7694281157435547,((54:0.14308404424007465,14:0.14308404424007465):1.5251985551261975,4:1.6682825993662722):1.1011455163772825):3.1117288777127596,(17:4.478477908803586,(((((43:2.0581361136373477,((51:0.14679393653595682,39:0.14679393653595682):1.6745040890023546,80:1.8212980255383113):0.2368380880990364):0.18706376267750136,(21:1.8612187666222986,(58:1.7614375521053316,34:1.7614375521053316):0.09978121451696698):0.3839811096925505):0.2547614091276902,((40:2.174595229820581,(37:0.4377893822261548,(5:0.06861478024102587,31:0.06861478024102587):0.36917460198512897):1.7368058475944261):0.08866245017884067,(10:1.337546180406576,(12:0.7783702335534829,((32:0.20779209159910775,(41:0.1682972381209315,67:0.1682972381209315):0.039494853478176245):0.26060488306447516,1:0.4683969746635829):0.3099732588899):0.5591759468530931):0.9257114995928455):0.23670360544311775):0.1378915546566426,(((((69:0.1900379355502258,49:0.1900379355502258):0.21898878382629156,25:0.40902671937651736):0.0974074087359541,((73:0.09580520031329179,9:0.09580520031329179):0.08383849793888057,(30:0.02916205511707049,8:0.02916205511707049):0.15048164313510187):0.3267904298602991):1.013866082923577,((62:0.9607786693543396,((15:0.15015325985461622,27:0.15015325985461622):0.21385455648157817,75:0.3640078163361944):0.5967708530181453):0.24832504253879262,46:1.2091037118931323):0.31119649914291636):0.22458637309103557,(24:1.5711495627775258,(48:1.2454611871722419,(56:0.8591838490412458,79:0.8591838490412458):0.3862773381309961):0.32568837560528396):0.17373702134955837):0.8929662559720977):0.10367597627758363,(63:0.3481805327032131,22:0.3481805327032131):2.3933482836735522):1.7369490924268205):1.4026790846527284):0.9368712167594984):0.7327317884122424,((23:3.346422993743145,11:3.346422993743145):1.7411608650811843,(64:0.20836203427625039,29:0.20836203427625039):4.879221824548079):2.4631761398037257):0.09720257632856288):19.4602612678198;
tree new_tree20 = (((((72:3.5355091183879006,(45:2.434167987537668,53:2.434167987537668):1.1013411308502326):0.32355975960161043,(76:1.9023365484605677,20:1.9023365484605677):1.9567323295289434):3.5631850134391456,(74:1.9226428207203883,(66:1.8570561155809817,52:1.8570561155809817):0.06558670513940656):5.499611070708268):0.7034551848105686,((77:6.263143745594963,(((71:0.7655998933641077,47:0.7655998933641077):1.227708095175372,57:1.9933079885394798):1.4338743038707342,((((68:2.0138285048311366,(36:0.07600565792832764,6:0.07600565792832764):1.937822846902809):0.013169213744490094,((65:1.424328490787996,((61:0.9075511169107081,50:0.9075511169107081):0.24185533111561475,(55:0.8113684109004347,((3:0.3291162761127275,60:0.3291162761127275):0.3075014368630014,78:0.6366177129757289):0.17475069792470577):0.3380380371258882):0.2749220427616732):0.3813336896222146,((70:0.8698214636449517,18:0.8698214636449517):0.5517498752489578,28:1.4215713388939095):0.38409084151630113):0.22133553816541607):0.40025752170052087,35:2.4272552402761476):0.47436703492039767,26:2.9016222751965453):0.5255600172136687):2.835961453184749):1.2537538446614471,44:7.51689759025641):0.6088114859828151):0.440517550223257,((((((59:2.470322999771318,13:2.470322999771318):2.1433201882978854,19:4.6136431880692035):1.8347504675982984,(42:4.2724724289460365,7:4.2724724289460365):2.1759212267214654):0.7334982801675549,((38:1.8609724214626062,33:1.8609724214626062):3.857508827097135,16:5.718481248559741):1.4634106872753154):0.9120658614001362,((2:3.3714100209770317,((54:0.46146090737192086,14:0.46146090737192086):1.959901116911276,4:2.421362024283197):0.9500479966938347):3.695221116803304,(17:5.7629546936270915,(((63:0.2937917087938392,22:0.2937917087938392):3.031714249669377,43:3.3255059584632165):0.6870588357461167,((((40:0.0640963045466911,31:0.0640963045466911):1.5458478870562384,(5:1.5283872621976793,37:1.5283872621976793):0.08155692940525028):1.5496929321587345,(((48:1.6852228789071788,(56:0.732947115954118,(24:0.3687346927155152,79:0.3687346927155152):0.3642124232386028):0.9522757629530608):0.6589935630380921,(10:1.8092476605487795,(1:1.3121927318878586,(12:1.0480198821784013,(67:0.33068405548277524,(41:0.1320437246079612,32:0.1320437246079612):0.19864033087481403):0.717335826695626):0.2641728497094573):0.49705492866092094):0.5349687813964914):0.08660095118726074,((62:0.23856732289224689,(15:0.15710756680721616,27:0.15710756680721616):0.08145975608503073):1.6734930298740716,((46:0.8429892715834848,75:0.8429892715834848):0.8658942477738079,(((25:0.15015382647925815,69:0.15015382647925815):0.11373748323861363,49:0.2638913097178718):0.6384562400575265,(((8:0.2763685342952731,30:0.2763685342952731):0.04702029645912026,73:0.32338883075439334):0.12410646918145929,9:0.44749529993585263):0.4548522498395457):0.8065359695818943):0.20317683340902581):0.5187570403662132):0.7288197306291324):0.3151098029825521,(((51:0.08467758822685141,39:0.08467758822685141):2.3516140155378817,80:2.436291603764733):0.5923904702235041,(21:2.22010498086413,(58:1.842593435955896,34:1.842593435955896):0.377511544908234):0.8085770931241072):0.44606485275597896):0.5378178674651171):1.7503898994177582):1.3036764441532442):1.0273266594548573):0.17187720000588413,((23:2.637025038706202,11:2.637025038706202):2.379348097397128,(64:0.3701547103361725,29:0.3701547103361725):4.646218425767158):3.249461861137747):0.30039162922140505):22.9377858464566;
tree new_tree21 = ((((74:1.9009449501628684,(66:1.0806005054149868,52:1.0806005054149868):0.8203444447478816):5.0853751699838625,(44:6.604314983790768,(77:6.052467910433384,(((71:0.7039758145817022,47:0.7039758145817022):1.3402198960643381,57:2.0441957106460404):2.3243697833688484,(26:3.7778881313213226,(((28:2.04011207536153,((68:1.8594432346037544,(70:1.3452947827366897,18:1.3452947827366897):0.5141484518670647):0.1086351308465594,(((3:0.5088348167733703,78:0.5088348167733703):0.18790481204819043,60:0.6967396288215607):0.761076699347471,(((61:0.055908940005112664,50:0.055908940005112664):0.37655160626780365,55:0.4324605462729163):1.0197309649419855,65:1.4521915112149018):0.005624816954129974):0.510262037281282):0.07203370991121627):0.14959886214487605,(36:0.5528153875676587,6:0.5528153875676587):1.6368955499387474):0.7485367015050337,35:2.93824763901144):0.8396404923098828):0.5906773626935662):1.683902416418495):0.5518470733573846):0.38200513635596245):1.178219690542976,(((((16:6.598261741380455,((59:3.0980482208756444,13:3.0980482208756444):1.9163641635341202,19:5.014412384409765):1.5838493569706902):0.31848025778926026,(42:6.05993655456622,7:6.05993655456622):0.856805444603495):0.2622486811124851,(38:3.881257850128022,33:3.881257850128022):3.297732830154178):0.10616869062321133,((2:3.5690850035397363,((54:0.3152472975036427,14:0.3152472975036427):2.29184431649854,4:2.607091614002183):0.9619933895375534):3.5210637332917627,(17:5.75801205186353,(((((51:0.06932235195266104,39:0.06932235195266104):1.1014420189418161,80:1.1707643708944773):1.4242011041441114,((21:1.5741989357960349,58:1.5741989357960349):0.24493533538563406,34:1.819134271181669):0.7758312038569197):0.6602027380810345,(((48:1.5883751805870805,(24:0.7260082620867173,(79:0.37201634095675457,56:0.37201634095675457):0.35399192112996275):0.8623669185003632):0.5598944467721707,(46:1.5079413347018231,(((69:0.9751593412780104,((((9:0.03290246170332349,30:0.03290246170332349):0.1052850316040045,8:0.138187493307328):0.7428598763755148,25:0.8810473696828428):0.009695258150278496,73:0.8907426278331213):0.0844167134448891):0.113725961893403,49:1.0888853031714134):0.16128162347404817,(((75:0.05256705139520596,15:0.05256705139520596):0.7131934179604892,62:0.7657604693556952):0.11376674290283417,27:0.8795272122585294):0.3706397143869322):0.25777440805636154):0.6403282926574281):0.5204567882249727,(31:2.389452218311471,(5:1.6695935787821155,(37:1.2224145776736,40:1.2224145776736):0.4471790011085155):0.7198586395293556):0.2792741972727528):0.5864417975353993):0.6603918183927098,(((63:0.20658356074266251,22:0.20658356074266251):3.06706321085811,43:3.273646771600773):0.041044761460010015,((12:1.8485956300306128,(67:0.18712738054168157,(32:0.17341756395969699,41:0.17341756395969699):0.013709816581984585):1.6614682494889312):0.2506936339335948,(1:1.2214169064260243,10:1.2214169064260243):0.8778723575381833):1.2154022690965753):0.60086849845155):1.8424520203511974):1.3321366849679688):0.1950106340739124):0.18981392178387857,((23:2.0241176363677105,11:2.0241176363677105):2.2828405346806355,(64:0.8997014299459779,29:0.8997014299459779):3.407256741102368):3.168015121640944):0.6895665180004169):0.12720893602964978,(72:3.16068158787344,((45:0.9809813362640509,53:0.9809813362640509):1.9500409555804865,(76:0.6294986325153671,20:0.6294986325153671):2.3015236593291704):0.22965929602890256):5.131067158845917):22.6352031951679;
tree new_tree22 = (((72:3.110263251291869,((76:1.0891546536621397,20:1.0891546536621397):1.812112119107618,(45:2.2456802692531674,53:2.2456802692531674):0.6555865035165902):0.20899647852211123):5.198991124297342,((66:1.4914984319163738,(52:1.1325298816374967,74:1.1325298816374967):0.3589685502788771):6.150480587706614,(44:6.55883665923343,(77:5.842581948234636,(((71:0.5442921097188819,47:0.5442921097188819):0.6913989367364105,57:1.2356910464552924):2.8044633002231416,(26:3.0674608989483825,(((((((61:0.1107006807586148,50:0.1107006807586148):0.26951624882720426,55:0.3802169295858191):1.3593718828828392,(36:1.4282229784416425,18:1.4282229784416425):0.3113658340270158):0.03379320171824585,((3:1.2322986369640503,(60:0.3943376996673382,78:0.3943376996673382):0.8379609372967121):0.22504861509542784,65:1.4573472520594781):0.316034762127426):0.003189034713694694,(70:1.45305127987734,68:1.45305127987734):0.32351976902325874):0.17782249716228438,(6:0.3567174425787355,28:0.3567174425787355):1.5976761034841478):0.5466709991262173,35:2.5010645451891005):0.566396353759282):0.9726934477300513):1.802427601556202):0.7162547109987942):1.0831423603895578):0.6672753559662228):0.1278753989583361,((((38:3.8361803594379027,33:3.8361803594379027):2.940083920298275,((((54:0.9257203539792854,14:0.9257203539792854):1.833190576600213,2:2.7589109305794985):0.6003619265711961,4:3.3592728571506947):2.6982239192893203,((17:4.011735013935102,43:4.011735013935102):0.6503825139255524,(((((48:1.3011004960877923,((56:0.29806605631912975,79:0.29806605631912975):0.39566637864017096,24:0.6937324349593007):0.6073680611284916):0.5582910438132214,(((15:0.23779871126232896,(27:0.15475960697556182,62:0.15475960697556182):0.08303910428676714):0.2190199250260467,75:0.45681863628837566):1.2006893111882138,(46:0.7194512875716949,((((8:0.0782197508771797,30:0.0782197508771797):0.026354445558461004,9:0.1045741964356407):0.4012193399982238,(25:0.09523922371078992,73:0.09523922371078992):0.4105543127230746):0.017260018443275182,(49:0.1098191160501077,69:0.1098191160501077):0.413234438827032):0.19639773269455518):0.9380566599048946):0.20188359242442422):0.37550658923183455,((40:0.329081829518743,31:0.329081829518743):1.0991430031183445,(5:0.1829912214112665,37:0.1829912214112665):1.2452336112258209):0.8066732964957608):0.5628312302086882,((10:2.179480722497397,(1:1.8669717107983754,(12:1.5839524336052444,(67:0.6627469166786868,(32:0.17118938639518486,41:0.17118938639518486):0.4915575302835019):0.9212055169265576):0.283019277193131):0.31250901169902146):0.5281963650654742,((58:1.534137168346797,(80:1.4479838255402282,(51:0.03874101596946979,39:0.03874101596946979):1.4092428095707583):0.08615334280656883):0.3753930490253974,21:1.9095302173721944):0.7981468701906766):0.09005227177866537):1.365161536283285,(22:1.2395021856668407,(63:1.1474807693808724,34:1.1474807693808724):0.09202141628596827):2.9233887099579805):0.49922663223583275):1.3953792485793608):0.7187675032961627):0.42953756537234344,(((59:3.6863243484674486,13:3.6863243484674486):1.6099400856965786,19:5.296264434164027):0.7158283614693142,((42:4.149438261490936,7:4.149438261490936):1.3945517265809855,16:5.543989988071922):0.46810280756141953):1.1937090494751796):0.42470070559690143,((23:2.531273529403966,11:2.531273529403966):0.680129348515413,(64:1.1483863718044787,29:1.1483863718044787):2.0630165061149004):4.419099672786043):0.8066272238421242):19.4212106636398;
tree new_tree23 = (((72:3.2419732404872774,((76:0.26284494448751383,20:0.26284494448751383):1.4609469695300572,(45:1.2919114774265206,53:1.2919114774265206):0.43188043659105047):1.5181813264697064):5.667704808168542,((44:8.026392568633023,(77:7.082352397463046,(((71:0.41279598860657424,47:0.41279598860657424):1.6521866796875255,57:2.0649826682940997):2.4180151576424,((((6:2.0943132675792064,(((((36:0.835248290719338,18:0.835248290719338):0.05653793335769752,((61:0.027750265568081252,50:0.027750265568081252):0.4130119876414019,55:0.44076225320948315):0.4510239708675524):0.07869209220249607,68:0.9704783162795316):0.013483599906769284,70:0.9839619161863009):0.4418558037386229,28:1.4258177199249238):0.6684955476542827):0.055626039895996904,((60:1.1280276221090169,(3:0.6280901032952584,78:0.6280901032952584):0.4999375188137585):0.3064151456339925,65:1.4344427677430094):0.715496539732194):0.14278456824197017,35:2.2927238757171735):1.4367945756794138,26:3.7295184513965873):0.7534793745399124):2.599354571526546):0.9440401711699771):0.44488848221718236,(52:2.9336502901211103,(66:2.8346141577107886,74:2.8346141577107886):0.09903613241032172):5.537630760729095):0.43839699780561503):0.35957665845934805,((((16:6.576440361159799,(38:3.4904037640817647,33:3.4904037640817647):3.086036597078034):0.582060920130937,((42:3.522235293843596,7:3.522235293843596):1.7854379569272103,((59:3.7558707431831415,13:3.7558707431831415):0.4018870337279816,19:4.157757776911123):1.149915473859683):1.8508280305199296):0.39669193388109925,((2:2.975642540826593,(4:2.92488217786476,(54:0.4088470661069623,14:0.4088470661069623):2.5160351117577977):0.05076036296183295):2.8241062832330384,(((22:0.9272218211757097,63:0.9272218211757097):3.3538822414138876,((34:2.452413025466869,43:2.452413025466869):0.4671659946332145,((((80:1.8141304908858547,(51:0.18168109743334834,39:0.18168109743334834):1.6324493934525064):0.4698183466917252,58:2.28394883757758):0.20071925546874514,21:2.484668093046325):0.1049797555995764,((5:1.0819751084154188,((40:0.23998590929640481,37:0.23998590929640481):0.48882999876691247,31:0.7288159080633173):0.35315920035210147):1.1178759826248545,((((67:0.332154689539583,(41:0.12716431722002494,32:0.12716431722002494):0.20499037231955805):1.291395676366036,12:1.623550365905619):0.22747631619874054,(1:1.4184300024833472,10:1.4184300024833472):0.43259667962101234):0.20017357812172842,((48:1.3890184126694685,(24:0.8872360024906573,(79:0.15646994176225132,56:0.15646994176225132):0.7307660607284059):0.5017824101788112):0.16279643277416755,(((62:0.08160236795897169,(15:0.020198871063098495,75:0.020198871063098495):0.0614034968958732):1.3727684084537934,27:1.4543707764127651):0.059238959834785554,(46:1.4532205575603523,((((25:0.43273973930512694,49:0.43273973930512694):0.13670560321761188,69:0.5694453425227388):0.014803438617094544,73:0.5842487811398334):0.5194503992618513,((8:0.5758396134459588,30:0.5758396134459588):0.13668557781916046,9:0.7125251912651193):0.3911739891365654):0.3495213771586676):0.0603891786871984):0.03820510919608533):0.4993854147824519):0.1486508308141854):0.38979675760562804):0.32993117145418216):1.361525042489514):0.6715189548812797,17:4.952623017470877):0.8471258065887541):1.7554443911122037):0.3059462291191801,((23:3.8536200009682866,11:3.8536200009682866):1.1056032626245842,(64:1.7664089915340777,29:1.7664089915340777):3.192814272058793):2.9019161806981444):1.4081152628241531):17.4333373750673;
tree new_tree24 = (((44:9.332672375865172,(77:8.669247737667584,((((71:0.5602235921117057,47:0.5602235921117057):0.22902285064005534,57:0.789246442751761):3.7909836298560338,((((70:0.6996441364506423,68:0.6996441364506423):1.039090262766649,(((18:0.16558817586296745,55:0.16558817586296745):0.531766046444522,(61:0.0951734488112642,50:0.0951734488112642):0.6021807734962252):0.15268219687357243,36:0.8500364191810619):0.8886979800362294):0.7837259608598859,((78:1.2963956430474313,((3:0.7487374821161373,60:0.7487374821161373):0.2359566944532927,65:0.98469417656943):0.31170146647800123):0.8021635462607102,(6:1.6323849843782072,28:1.6323849843782072):0.4661742049299342):0.42390117076903566):0.4034694244565622,35:2.9259297845337393):1.6543002880740554):0.12507820421575744,26:4.705308276823552):3.963939460844032):0.6634246381975881):0.48264921359267277,((((38:5.578654931527302,33:5.578654931527302):1.3912862392461784,((42:5.472412349050036,7:5.472412349050036):0.7085591928577051,(((59:2.4332848440247963,13:2.4332848440247963):2.498597520442784,19:4.93188236446758):1.0180734669936884,16:5.949955831461269):0.2310157104464725):0.7889696288657388):1.2886706097497376,((2:2.889000861140147,((54:0.8551482317258832,14:0.8551482317258832):1.8058293540670625,4:2.6609775857929456):0.22802327534720135):4.478049296399965,(((((58:2.2678513653166625,21:2.2678513653166625):0.4212713034640787,(80:1.4680657365709686,(51:0.33606457788777183,39:0.33606457788777183):1.1320011586831968):1.2210569322097726):2.072343160255107,((10:2.0979821687152853,(((67:0.922773683397713,(41:0.6556393183705139,32:0.6556393183705139):0.2671343650271991):0.3342564843215906,12:1.2570301677193036):0.00714859047627292,1:1.2641787581955766):0.8338034105197087):0.3005240118865502,((5:0.6143754638651981,((31:0.40114880103641826,40:0.40114880103641826):0.20880784887825388,37:0.6099566499146721):0.004418813950526013):1.3521974237033048,((48:1.4135280049749397,(56:0.9754073489975912,(79:0.45538314169297545,24:0.45538314169297545):0.5200242073046157):0.4381206559773485):0.3338603612961102,((((27:0.9538226028015817,46:0.9538226028015817):0.013581508750324711,62:0.9674041115519064):0.5021993308736105,(75:1.1420650022877057,15:1.1420650022877057):0.3275384401378112):0.18161352327947022,(((((30:0.05057557279260273,9:0.05057557279260273):0.06276721484333644,8:0.11334278763593918):0.273624049448521,25:0.38696683708446017):0.08222146668731906,(73:0.28901537538063277,49:0.28901537538063277):0.18017292839114646):0.4372863668979111,69:0.9064746706696903):0.7447422950352968):0.09617140056606277):0.21918452129745303):0.4319332930333326):2.3629596484340127):0.5291942999097197,((22:1.0796381352988274,63:1.0796381352988274):3.0738954939118512,(34:4.087597171042504,43:4.087597171042504):0.06593645816817428):1.1371264997348893):0.26252228469711625,17:5.553182413642684):1.8138677438974282):0.8915616229831054):0.31226666178110385,((64:0.925896400658344,29:0.925896400658344):2.929334290694682,(23:3.7410075084296888,11:3.7410075084296888):0.11422318292333733):4.7156477509512955):1.2444431471535236):0.1987957131287228,(((76:1.5087646989447008,20:1.5087646989447008):0.8610259543366541,((45:1.068589021038986,53:1.068589021038986):0.26616975671974785,72:1.3347587777587337):1.035031875522621):7.1255276985018305,(74:3.4893307220718106,(66:3.257372909416627,52:3.257372909416627):0.23195781265518356):6.005987629711374):0.518798950803383):15.4041542176638;
tree new_tree25 = (((44:7.934782883132917,(77:7.282556815615733,((26:4.117845196259112,((65:2.2236728021356886,(((3:0.5194607921340703,78:0.5194607921340703):0.9835510076236643,60:1.5030117997577346):0.6992160639497831,35:2.2022278637075177):0.021444938428170968):0.10888098436819682,((18:1.0480464724088423,(55:0.627133609091703,(61:0.2873182201793948,50:0.2873182201793948):0.3398153889123082):0.4209128633171393):0.36473977238919897,((6:0.8131330752155962,36:0.8131330752155962):0.5711348269387883,(28:1.2916103136196422,(70:0.8458142386987978,68:0.8458142386987978):0.4457960749208444):0.09265758853474226):0.028518342643656824):0.9197675417058442):1.7852914097552266):0.33199779698850396,((71:0.3422805631529472,47:0.3422805631529472):0.09563132839447247,57:0.43791189154741966):4.011931101700196):2.8327138223681168):0.6522260675171845):0.4935817324148397,((((42:4.213102031297917,7:4.213102031297917):1.445109959569879,((38:4.346220134009434,33:4.346220134009434):1.2311057297273207,((16:4.917027539144823,19:4.917027539144823):0.07775178834607299,(13:2.874746673480996,59:2.874746673480996):2.1200326540099):0.5825465362458591):0.08088612713104126):1.3877538059626655,((4:2.519689082392971,((54:0.27854108663489047,14:0.27854108663489047):2.1811325598209987,2:2.4596736464558893):0.06001543593708192):4.041915829493867,(((22:0.26571085735205896,63:0.26571085735205896):4.338760189584482,((34:3.0851014280907947,(((5:0.7011062648974933,37:0.7011062648974933):0.03662548672810406,(40:0.40251581859115876,31:0.40251581859115876):0.3352159330344386):1.8550037732411138,((((58:1.3641311808742305,21:1.3641311808742305):0.5874964920875874,(80:1.4945925028979754,(51:0.23944300483053435,39:0.23944300483053435):1.2551494980674411):0.4570351700638424):0.40665059629067746,((24:1.2637699977069488,(48:1.2619874569724254,(56:0.7227423420910158,79:0.7227423420910158):0.5392451148814096):0.0017825407345233302):0.6039651364881478,((27:0.27997610940463563,15:0.27997610940463563):0.90040131466561,((((25:0.424649343544732,((49:0.34253765607936165,(69:0.07781538891873478,73:0.07781538891873478):0.26472226716062686):0.08008813621518501,((30:0.08015066188073024,8:0.08015066188073024):0.021346479299245325,9:0.10149714117997556):0.3211286511145711):0.0020235512501853292):0.1733424787916102,46:0.5979918223363422):0.04046290778440653,62:0.6384547301207487):0.43162102601004737,75:1.070075756130796):0.11030166793944951):0.6873577101248509):0.49054313505739877):0.21306816344742208,(10:2.1559557609522333,(((67:0.6937515613287879,(41:0.07636545780078324,32:0.07636545780078324):0.6173861035280046):0.7319348493338709,1:1.4256864106626588):0.14953847505916995,12:1.5752248857218287):0.5807308752304046):0.41539067174768407):0.021389092166793855):0.49236590322408347):1.3217471988221412,43:4.406848626912936):0.1976224200236052):1.1013338005903286,17:5.70580484752687):0.8558000643599684):0.48436088494362384):0.4200315201109648,((64:0.5550888273300173,29:0.5550888273300173):3.3997082473723514,(11:3.3705994758457107,23:3.3705994758457107):0.5841975988566581):3.511200242239058):0.9623672986063303):0.46293275677925116,(((45:1.7455003169375634,53:1.7455003169375634):0.4182518565344828,((76:1.0240510437618342,20:1.0240510437618342):0.9341068261592691,72:1.9581578699211033):0.20559430355094288):5.773543436064967,(66:3.6578978747024693,(74:0.27768556675805905,52:0.27768556675805905):3.38021230794441):4.279397734834545):0.9540017627899946):15.9784390620395;
tree new_tree26 = (((((76:0.6508172257346758,20:0.6508172257346758):0.7786752018047052,(72:0.9336819200912182,(45:0.7130842766637823,53:0.7130842766637823):0.22059764342743593):0.4958105074481628):4.323414123308586,(66:1.8563770928779593,(74:1.6510645410358953,52:1.6510645410358953):0.20531255184206398):3.8965294579700083):2.4166649482030635,((((((65:1.6507260575515603,((3:1.2768121697777748,60:1.2768121697777748):0.16600795965029946,78:1.4428201294280742):0.20790592812348607):0.417921615509518,(((6:0.936716698197255,(36:0.10449105142615596,68:0.10449105142615596):0.832225646771099):0.016264926370359922,(55:0.733624044093213,((61:0.04729472084392518,50:0.04729472084392518):0.5148396248919533,18:0.5621343457358785):0.17148969835733452):0.2193575804744019):0.028403777088123583,(70:0.8854071833240954,28:0.8854071833240954):0.0959782183316431):1.08726227140534):0.8945422464426831,35:2.9631899195037614):1.8812398115998827,(26:4.106050123400995,((71:0.12796133583045094,47:0.12796133583045094):0.5455712494632252,57:0.6735325852936762):3.4325175381073185):0.7383796077026492):2.4023956794477686,44:7.246825410551413):0.7096368903384151,77:7.956462300889828):0.21310919816120322):0.08942534340336117,(((((42:4.446416196784842,7:4.446416196784842):1.73596248993959,(((13:1.5978513289253196,59:1.5978513289253196):3.6372451358582225,19:5.235096464783542):0.9231680219954939,(38:3.4505629059179257,33:3.4505629059179257):2.70770158086111):0.02411419994539621):0.5240979617452748,((4:3.2566876606458823,((54:0.3053492111120823,14:0.3053492111120823):2.0468227578873264,2:2.3521719689994085):0.9045156916464738):2.8899778902511324,(((((10:1.6482418892494957,((1:1.280817777026839,12:1.280817777026839):0.05583937579572806,(67:0.30939620452229266,(41:0.0651688156520784,32:0.0651688156520784):0.24422738887021428):1.0272609483002744):0.31158473642692863):0.9867447096701254,(22:0.12504637141715863,63:0.12504637141715863):2.5099402275024625):0.5624992914402891,43:3.19748589035991):0.3026494119610206,(((21:2.050117380384333,(80:0.985344559954331,(51:0.32137724560510605,39:0.32137724560510605):0.663967314349225):1.0647728204300022):0.06541272337825355,(34:1.8003021561714536,58:1.8003021561714536):0.31522794759113304):0.09845901243832866,((((69:0.25592781834696166,(27:0.09084680305481825,62:0.09084680305481825):0.16508101529214342):0.817275143565844,(((((73:0.3746261777340182,((9:0.2758176857219498,8:0.2758176857219498):0.02429858855529521,30:0.300116274277245):0.07450990345677316):0.3885752130103879,(25:0.38264180213309384,49:0.38264180213309384):0.3805595886113122):0.10140348054875559,46:0.8646048712931617):0.11923428570939165,15:0.9838391570025533):0.07341237025146286,75:1.0572515272540162):0.015951434658789454):0.594971224249635,(24:1.1809143843546452,(48:1.1703102531257958,(56:0.650798063461447,79:0.650798063461447):0.5195121896643489):0.0106041312288494):0.4872598018077954):0.4660780799637081,(((5:0.01107424013270715,31:0.01107424013270715):0.5164917111025901,40:0.5275659512352973):0.05902087376147769,37:0.586586824996775):1.5476654411293738):0.07973685007476661):1.2861461861200154):0.8374615838071864,17:4.337596886128117):1.8090686647688976):0.559811097572692):0.04049143309531367,16:6.74696808156502):0.7577719053474379,((11:2.9249917183428837,23:2.9249917183428837):0.9137745901834151,(64:0.5111583682000748,29:0.5111583682000748):3.327607940326224):3.6659736783861594):0.754256855541934):14.1044797326661;
tree new_tree27 = (((((76:0.14891263709450345,20:0.14891263709450345):1.803915762861383,(72:1.8355995954582152,(45:0.8940661177166215,53:0.8940661177166215):0.9415334777415937):0.11722880449767148):4.981853969956478,(66:3.2781878036636916,(52:1.8582006029425295,74:1.8582006029425295):1.419987200721162):3.6564945662486728):1.0972436182571972,(((((71:0.021538730780566437,47:0.021538730780566437):0.5378041428627938,57:0.5593428736433602):4.254459350735666,(26:3.418277066581549,(35:1.7914556073304824,((((70:1.1437974505977164,(((50:0.004544289405501842,61:0.004544289405501842):0.46312168924559727,55:0.4676659786510991):0.22632230302455753,((6:0.10627985151912407,18:0.10627985151912407):0.2594728273446104,28:0.36575267886373447):0.32823560281192216):0.4498091689220598):0.1313510732278178,68:1.2751485238255342):0.06969887621517046,36:1.3448474000407047):0.25113447991500637,(65:1.551338697596826,((78:1.2326344314874318,60:1.2326344314874318):0.20155914770868488,3:1.4341935791961167):0.11714511840070929):0.04464318235888509):0.1954737273747713):1.6268214592510666):1.3955251577974774):1.4072835825120524,77:6.221085806891079):1.2921076192578207,44:7.5131934261488995):0.518732562020662):0.6487255812086037,(((((13:1.649867333864139,19:1.649867333864139):1.8832573972969957,59:3.5331247311611347):2.960240501081073,(((42:3.992146520621703,7:3.992146520621703):2.3727119645118746,(38:3.7173055448777816,33:3.7173055448777816):2.647552940255796):0.004150934752175317,16:6.369009419885753):0.12435581235645454):1.2749674190002764,((2:3.607212748535043,((54:0.7150971984428133,14:0.7150971984428133):2.457614145067382,4:3.1727113435101955):0.43450140502484746):2.5349046730890863,((((((67:0.3763135315093856,(41:0.06617119938075403,32:0.06617119938075403):0.3101423321286316):0.8464736639041687,12:1.2227871954135543):0.33316214075747785,(1:1.3443002235376962,10:1.3443002235376962):0.21164911263333597):0.4421070948626309,(22:0.17129734115960696,63:0.17129734115960696):1.826759089874056):0.9522844726330999,((40:0.6067689505463162,((37:0.537754651674248,5:0.537754651674248):0.0013412052914378858,31:0.5390958569656858):0.06767309358063034):1.9964633033601853,((((75:1.3999537944711502,46:1.3999537944711502):0.14162182663355383,(73:1.2432615283518695,((15:0.21701447488317863,27:0.21701447488317863):0.5473186367634648,((62:0.11667520298998894,69:0.11667520298998894):0.0701682660859763,(49:0.1749560816374245,(25:0.1500797547404031,((30:0.051074723308466304,9:0.051074723308466304):0.0016143310149392132,8:0.05268905432340552):0.0973907004169976):0.024876326897021378):0.011887387438540759):0.5774896425706781):0.4789284167052261):0.2983140927528345):0.8190396998630272,(48:2.1238790594363297,((24:1.572378924308911,79:1.572378924308911):0.2542954884343047,56:1.8266744127432157):0.29720464669311397):0.23673626153140148):0.21424581193487802,(43:2.5724800225211952,((58:1.0229838380324157,(34:0.6595802803670406,21:0.6595802803670406):0.363403557665375):1.3131269350204062,(80:1.9958639463230932,(51:0.09486528643348974,39:0.09486528643348974):1.9009986598896034):0.3402468267297287):0.23636924946837334):0.0023811103814139756):0.028371121003892164):0.34710864976026157):1.8725388605295206,17:4.8228797641962835):1.3192376574278457):1.6262152296183547):0.28465002652920557,((23:3.5272698015615656,11:3.5272698015615656):0.7614214046718879,(64:0.8219063354409175,29:0.8219063354409175):3.466784870792536):3.764291471538236):0.6276688916064757):16.4274861339883;
tree new_tree28 = ((((((38:4.712921897208436,33:4.712921897208436):1.8166447492508997,(16:6.01330626547521,(((13:1.684891950296023,59:1.684891950296023):2.1411731498952244,19:3.826065100191247):1.68606644921286,(42:4.115100840625599,7:4.115100840625599):1.3970307087785079):0.5011747160711026):0.516260380984126):0.6988768792542679,(((54:0.990511403673354,14:0.990511403673354):4.555008990745778,(2:2.368463258272789,4:2.368463258272789):3.1770571361463427):1.2310178004099974,((((((((69:0.241310106784601,27:0.241310106784601):1.0063013711776447,(75:1.0516576518348149,((62:0.4370420516418239,((73:0.23109354799169238,46:0.23109354799169238):0.09689121015054233,15:0.3279847581422347):0.1090572934995892):0.16215569595038098,(25:0.4015999323992665,(49:0.30171891228472164,((8:0.060414005634474646,9:0.060414005634474646):0.038849202466286814,30:0.09926320810076146):0.2024557041839602):0.09988102011454486):0.1975978151929384):0.45245990424260996):0.19595382612743095):0.9990912365519455,((56:1.04008619866047,79:1.04008619866047):0.8274159929881804,(24:1.691194764070722,48:1.691194764070722):0.1763074275779284):0.37920052286554107):0.07486359028459111,((40:0.5084595120793924,37:0.5084595120793924):0.36399681400283457,(31:0.6599671767938338,5:0.6599671767938338):0.21248914928839324):1.4491099787165553):0.2829032928336823,(((34:1.9112856423937497,21:1.9112856423937497):0.2794437852122491,(43:0.6000781424893813,58:0.6000781424893813):1.5906512851166175):0.005895169817596191,(80:1.6843231002557497,(51:0.04316317590982619,39:0.04316317590982619):1.6411599243459236):0.5123014971678452):0.4078450002088698):0.10716178107655594,(((41:0.33793534089474253,(67:0.19144236850784374,32:0.19144236850784374):0.1464929723868988):1.013770514276297,12:1.3517058551710395):0.6466556292477355,(1:1.3274319786862727,10:1.3274319786862727):0.6709295057325022):0.7132698942902458):0.23824857078196127,(22:0.36381108549497626,63:0.36381108549497626):2.586068863996006):1.734402992088338,17:4.68428294157932):2.0922552532498093):0.4519053308844745):0.5710853688368287,(((64:1.0873480804620994,29:1.0873480804620994):1.0819030124192424,23:2.1692510928813418):1.5083764885551147,11:3.6776275814364565):4.121901313113976):0.16184192987988055,((72:4.112768512368313,((76:0.932321659207825,20:0.932321659207825):0.660853070369994,(45:0.8127213604568438,53:0.8127213604568438):0.7804533691209751):2.519593782790494):2.07887864399836,(66:2.280447748079463,(52:1.257662131113117,74:1.257662131113117):1.0227856169663458):3.91119940828721):1.76972366806364):0.970735890060185,(((((71:0.5893064744179048,47:0.5893064744179048):0.7666830514683376,57:1.3559895258862424):3.1755917392143047,(26:3.9216453908253484,((((50:0.04655925730053337,61:0.04655925730053337):0.6601143357015201,(55:0.637348874368043,18:0.637348874368043):0.06932471863401046):0.5896014785651679,(28:0.6069779071786612,6:0.6069779071786612):0.6892971643885601):1.0537441408472,((65:1.4086485665093098,((3:0.7725702817307558,60:0.7725702817307558):0.018030361414613227,78:0.790600643145369):0.6180479233639408):0.5929584083552555,(35:1.5601354296004446,((36:0.13408472084702605,68:0.13408472084702605):1.1344342360702266,70:1.2685189569172528):0.2916164726831918):0.4414715452641207):0.34841223754985595):1.571626178410927):0.6099358742751986):2.2069630816253714,77:6.738544346725918):1.6187309607060438,44:8.357275307431962):0.5748314070585359):14.6559373887501;
tree new_tree29 = ((((((((13:2.2365365324397173,59:2.2365365324397173):0.7552323797004088,19:2.991768912140126):3.392794132566402,((38:4.214403977598038,33:4.214403977598038):2.020052864873427,(42:4.8010223116677535,7:4.8010223116677535):1.4334345308037113):0.15010620223506344):0.16117081621028895,16:6.545733860916817):0.24362956667560276,(((54:0.05531622861145608,14:0.05531622861145608):2.3199309145128644,(4:1.8829921917610462,2:1.8829921917610462):0.49225495136327413):4.029907664330604,((((((40:0.22551896728095405,5:0.22551896728095405):1.0106224930495125,(37:0.4081206140817618,31:0.4081206140817618):0.8280208462487048):0.8846232687045648,((((43:0.6256222649539012,58:0.6256222649539012):0.3270295060963406,21:0.9526517710502418):0.32046271396422465,34:1.2731144850144664):0.28730630569204973,((51:0.03558553117216544,39:0.03558553117216544):0.8893115892523257,80:0.9248971204244911):0.635523670282025):0.5603439383285151):0.21456036182217675,((((75:0.6567836612380241,(15:0.4395572859609686,27:0.4395572859609686):0.21722637527705552):0.6782552283820306,(46:0.3082363717816951,73:0.3082363717816951):1.0268025178383595):0.15724928355125112,(62:1.1449192976027323,(((25:0.2315937100447463,49:0.2315937100447463):0.32103807774841486,69:0.5526317877931611):0.189529209021845,((9:0.001379372906014634,30:0.001379372906014634):0.0073310409882106865,8:0.00871041389422532):0.7334505829207808):0.4027583007877261):0.34736887556857354):0.41056188462122045,(48:1.5062220395204615,((24:0.12810609597646927,79:0.12810609597646927):0.9295889187745432,56:1.0576950147510125):0.44852702476944906):0.39662801827206473):0.4324750330646818):0.9367608208604592,((10:1.7118340089857387,((12:1.2358701880605025,1:1.2358701880605025):0.00709908675549098,(41:0.466805928260538,(67:0.1696245500896753,32:0.1696245500896753):0.2971813781708627):0.7761633465554555):0.46886473416974517):1.0537982007810165,(22:0.7453685296117604,63:0.7453685296117604):2.020263680154995):0.5064537019509121):0.5931388191913829,17:3.86522473090905):2.5399300765458745):0.38420862013749524):1.2770528032981012,(23:2.2891300400547023,((64:0.8788527645328879,29:0.8788527645328879):1.3237466656790788,11:2.2025994302119667):0.08653060984273564):5.777286190835818):0.27431753640317247,(((((71:0.35467219090042784,47:0.35467219090042784):1.1968441992814773,57:1.5515163901819051):2.2832815321277087,(((6:0.8501817065438422,((((61:0.5178178371845313,50:0.5178178371845313):0.13565355436926108,18:0.6534713915537924):0.13291053082063742,55:0.7863819223744298):0.01893644109017234,28:0.8053183634646022):0.04486334307924):1.5298907846667817,(36:2.2000919107108876,((35:0.8516633593928851,(68:0.8493652881034607,70:0.8493652881034607):0.002298071289424386):0.7586476813949363,(65:1.1504564977699694,((60:0.6570967843081363,3:0.6570967843081363):0.08489945185893288,78:0.7419962361670692):0.40846026160290017):0.459854543017852):0.5897808699230662):0.1799805804997363):1.2531202365128862,26:3.63319272772351):0.2016051945861035):2.7932437781132355,77:6.628041700422849):1.436573152744054,44:8.064614853166903):0.27611891412679057):0.5895528661159517,((72:3.921024508148825,((76:0.8618912922780356,20:0.8618912922780356):0.36000939346154104,(45:0.8657197615792349,53:0.8657197615792349):0.35618092416034175):2.6991238224092484):2.256308018394495,(52:1.756437336142862,(66:1.7269770590454456,74:1.7269770590454456):0.029460277097416387):4.420895190400458):2.7529541068663255):14.8796252398082;
tree new_tree30 = (((((((2:2.7562398704090407,((54:0.13463073790857794,14:0.13463073790857794):1.8998445412932177,4:2.0344752792017955):0.7217645912072452):4.008137638811076,(((22:1.4024875795399117,63:1.4024875795399117):2.054906996049054,((10:2.1007158622294555,(((67:0.48698119020421904,(41:0.009634144595312276,32:0.009634144595312276):0.4773470456089068):0.9639067407474272,1:1.4508879309516463):3.809683748801085E-5,12:1.4509260277891343):0.6497898344403212):0.9279757071736818,((((31:0.35981061027626066,(5:0.2844852561249541,37:0.2844852561249541):0.07532535415130653):0.7809509209107435,40:1.140761531187004):0.7370552520834401,(((58:1.2453666818145381,21:1.2453666818145381):0.10508698051063603,34:1.3504536623251742):0.396042669525688,((51:0.026039035617895685,39:0.026039035617895685):1.145541219476109,80:1.1715802550940047):0.5749160767568575):0.13132045141958204):0.12547396175225467,(((69:0.5107848648944674,(62:0.41698229121618813,75:0.41698229121618813):0.09380257367827927):1.3064133278749326,(((25:0.5955674145231551,((8:0.04898706747800357,9:0.04898706747800357):0.505476805150514,30:0.5544638726285175):0.04110354189463761):0.23244149541262338,49:0.8280089099357785):0.9317429489342969,((46:1.521641670630936,50:1.521641670630936):0.04491973542771088,(15:1.146874323117117,27:1.146874323117117):0.4196870829415298):0.19319045281142855):0.05744633389932452):0.05660234261306041,((48:1.531398399462304,43:1.531398399462304):0.2863785806386432,((24:0.009577304899532206,79:0.009577304899532206):1.3649228877023523,56:1.3745001926018845):0.44327678749906263):0.05602355528151315):0.1294902096402386):1.0254008243804384):0.4287030061858279):2.0739490560639786,17:5.531343631652944):1.2330338775671725):0.4481499229798862,(38:5.272216605319288,33:5.272216605319288):1.9403108268807143):0.6944017932455804,((((13:1.9951997802949168,59:1.9951997802949168):3.1601975974981675,19:5.155397377793085):2.0682340178789227,(42:5.920746919901573,7:5.920746919901573):1.3028844757704343):0.2729238885730174,16:7.496555284245025):0.41037394120055826):0.5568502484211999,(11:4.332008056492615,((64:2.5892719003186992,29:2.5892719003186992):0.5793946920565505,23:3.1686665923752497):1.1633414641173654):4.131771417374168):0.5598971699388304,(((((71:0.30127178082092776,47:0.30127178082092776):0.3326233121468698,57:0.6338950929677976):4.750994243120292,(((((68:0.06957575439464048,36:0.06957575439464048):2.402206495186743,(28:1.2509162352027963,((6:1.0882113783479161,(61:1.0317089499263545,70:1.0317089499263545):0.05650242842156161):0.018445595445664598,(18:0.5985704491951541,(73:0.10060107648979942,55:0.10060107648979942):0.4979693727053547):0.5080865245984266):0.14425926140921552):1.220866014378587):0.030160640351379886,(65:2.0246334141365776,(60:0.49522509643136137,(3:0.18498431987286318,78:0.18498431987286318):0.3102407765584982):1.5294083177052162):0.47730947579618554):0.3679090419559605,35:2.8698519318887237):1.3986427872472365,26:4.26849471913596):1.11639461695213):2.756687262764766,77:8.141576598852856):0.5433828648164827,44:8.684959463669339):0.3387171801362747):0.30108134941013986,((72:3.4354891126549356,((76:0.4992829168338192,20:0.4992829168338192):2.7032273151331196,(45:2.6539439484957805,53:2.6539439484957805):0.5485662834711582):0.23297888068799688):5.602969399568287,(74:2.2083283594802494,(52:1.1172986483440146,66:1.1172986483440146):1.0910297111362348):6.8301301527429725):0.2862994809925308):13.2382873329714;
tree new_tree31 = (((((((((((61:0.7628109031175162,18:0.7628109031175162):0.23241284790178673,(55:0.8010110263818478,(70:0.06751592149316304,6:0.06751592149316304):0.7334951048886849):0.1942127246374551):0.16715055660746647,28:1.1623743076267694):0.6422924279710642,(68:0.8444770550913062,36:0.8444770550913062):0.9601896805065274):0.46189927113698315,(65:1.4034582000490312,(78:0.37690858450627984,(3:0.18669032983835535,60:0.18669032983835535):0.1902182546679245):1.0265496155427514):0.8631078066857856):0.14833334348951777,35:2.4148993502243346):2.666228169296906,(26:4.3854346021686075,((71:0.12498820364444113,47:0.12498820364444113):0.1828715875122518,57:0.30785979115669293):4.077574811011915):0.6956929173526332):3.2068831645141103,77:8.288010684035351):0.43970812101236056,44:8.727718805047711):0.05299671449866672,((((38:5.089460492215894,33:5.089460492215894):1.0859210572212623,((((13:2.6473552166572203,59:2.6473552166572203):2.1242037889687895,19:4.77155900562601):0.7646108797414897,16:5.536169885367499):0.5229816087031383,(42:5.77315513006386,7:5.77315513006386):0.2859963640067775):0.11623005536651831):0.38518359044432415,((4:2.4944088521669556,((2:1.53667223451746,14:1.53667223451746):0.28661971488547366,54:1.8232919494029336):0.671116902764022):3.797880189553852,(((10:1.9759911945012607,(((67:0.24360421178118258,(41:0.05894038202786659,32:0.05894038202786659):0.184663829753316):1.260979359408583,12:1.5045835711897655):0.3381675016015835,1:1.842751072791349):0.13324012170991173):0.6051389801840703,(((((37:0.146100326040825,5:0.146100326040825):0.4233459469822781,(31:0.42754914535745636,40:0.42754914535745636):0.14189712766564677):1.0278856764575428,(((34:0.9447702885522105,58:0.9447702885522105):0.06085392452660332,21:1.0056242130788138):0.023494263675446492,((51:0.004049386536320473,39:0.004049386536320473):0.6951821884532228,80:0.6992315749895432):0.329886901764717):0.5682134727263857):0.3940277770704659,(((((46:0.9277356946492848,75:0.9277356946492848):0.39485535579880604,(69:0.29367773159934607,62:0.29367773159934607):1.028913318848745):0.20317658730271915,73:1.52576763775081):0.2742930771025065,((((25:0.46828352065990353,50:0.46828352065990353):0.02562279828621178,49:0.4939063189461153):0.38921775364693295,((9:0.18453586385647824,30:0.18453586385647824):0.06602898340812391,8:0.25056484726460215):0.6325592253284461):0.24130960290022574,(27:0.5786074785038822,15:0.5786074785038822):0.5458261969893918):0.6756270393600425):0.11927084378487307,(((24:0.005843692811758354,79:0.005843692811758354):0.7003057834667115,56:0.7061494762784698):1.0659392654690327,(43:1.3995038924165817,48:1.3995038924165817):0.37258484933092073):0.1472428168906872):0.07202816791292221):0.3507336208626115,(22:0.15302636106366835,63:0.15302636106366835):2.189066986350055):0.2390368272716077):2.725796600163388,17:5.306926774848719):0.9853622668720883):0.26827609816067266):0.4715700851314857,((64:0.1937434088359339,29:0.1937434088359339):3.9447017589584896,(11:2.82350320514712,23:2.82350320514712):1.3149419626473038):2.893690057218542):1.7485802945334123):0.20854791411578155,(((76:0.811276480778145,20:0.811276480778145):2.132909103726627,(72:2.277223317988017,(45:2.2487325153243796,53:2.2487325153243796):0.02849080266363746):0.6669622665167552):5.863446467849599,(52:2.999895001531023,(74:1.6117005859175202,66:1.6117005859175202):1.3881944156135027):5.807737050823349):0.18163138130778833):18.9984879046373;
tree new_tree32 = (((72:3.1445509583473044,((76:0.4924238360775165,20:0.4924238360775165):2.1617100980591126,(45:1.299289864889048,53:1.299289864889048):1.3548440692475812):0.4904170242106751):5.664233330758725,((((((71:0.23353221596905688,47:0.23353221596905688):0.5304267897613482,57:0.763959005730405):4.656125873855452,(26:5.061783373976452,((((78:0.4485482384192854,(60:0.33548537029632436,3:0.33548537029632436):0.11306286812296107):1.4795823171799038,(((55:1.4289868485226942,((18:0.4768505489704924,61:0.4768505489704924):0.5313372136512595,(6:0.0016324470901657952,70:0.0016324470901657952):1.006555315531586):0.4207990859009423):0.12083214287790067,28:1.5498189914005949):0.12831700470793916,65:1.678135996108534):0.2499945594906552):0.43337575487207625,35:2.3615063104712655):0.12324586009656491,(68:0.10328868813897767,36:0.10328868813897767):2.3814634824288525):2.5770312034086214):0.3583015056094059):2.383762393703523,77:7.803847273289381):0.326826468827659,44:8.13067374211704):0.5211497790517683,((((16:5.944067269471695,((42:3.510273089842895,7:3.510273089842895):1.8197817290368685,((13:2.0285447377049346,59:2.0285447377049346):2.460639854025735,19:4.48918459173067):0.840870227149094):0.6140124505919315):0.2842815198372586,(38:3.413963708071685,33:3.413963708071685):2.8143850812372686):0.49584279460311276,((2:3.314607356867556,((54:0.32383503193041063,14:0.32383503193041063):2.8789329092702394,4:3.20276794120065):0.11183941566690603):2.183762970711672,(((22:1.3660089139657696,63:1.3660089139657696):1.9135388946156442,((((((75:0.5777681429147157,73:0.5777681429147157):0.9234756489122142,46:1.50124379182693):0.036843794060153146,(69:1.4514466995424398,((((8:0.07572090592865414,50:0.07572090592865414):0.27009786009622994,(30:0.2406408476615956,9:0.2406408476615956):0.10517791836328849):0.18107718165042824,(25:0.2074529922466392,49:0.2074529922466392):0.3194429554286731):0.6069235836747788,(62:0.4365202610250977,(27:0.2461753476754056,15:0.2461753476754056):0.1903449133496921):0.6972992703249934):0.3176271681923486):0.08664088634464329):0.1999007175309151,((56:0.6156271056204146,(24:0.1670838618844868,79:0.1670838618844868):0.4485432437359278):0.667353372445775,48:1.2829804780661895):0.4550078253518086):0.4007860183000751,(((21:1.3670695796642254,(34:1.3057823636240877,58:1.3057823636240877):0.06128721604013765):0.20064362559191462,((51:0.10627943458071976,39:0.10627943458071976):0.4221989641325854,80:0.5284783987133052):1.0392348065428347):0.5031106376664773,(40:1.7171945364022856,(((5:0.287840726194035,37:0.287840726194035):0.6164748376457133,43:0.9043155638397483):0.08562167158232137,31:0.9899372354220697):0.7272573009802159):0.35362930652033175):0.0679504787954559):0.7197428620897788,(((67:0.1730268355450729,(41:0.03138953655215007,32:0.03138953655215007):0.14163729899292282):1.7218282892365828,12:1.8948551247816556):0.2936983291413624,(10:2.1768930041813834,1:2.1768930041813834):0.011660449741634604):0.669963729884834):0.4210306247735618):0.8887785000623798,17:4.168326308643794):1.3300440189354346):1.2258212563328383):0.3921457505033885,((23:2.8574900933628515,(64:0.4050527148541713,29:0.4050527148541713):2.45243737850868):0.8088960756753454,11:3.666386169038197):3.449951165377258):1.535486186753353):0.15696076793722114):0.025582635062166403,(74:1.370662028618812,(52:1.151817331985641,66:1.151817331985641):0.21884469663317097):7.463704895549384):17.1345152007071;
tree new_tree33 = (((((38:1.9612387985888244,33:1.9612387985888244):4.791999400202044,(16:6.029145318009726,(((13:2.101264114979078,59:2.101264114979078):1.2333309074363181,19:3.334595022415396):1.7628200659900797,(42:3.9836341452024184,7:3.9836341452024184):1.1137809432030572):0.9317302296042502):0.724092880781142):0.2177558939751183,((2:4.453271773508769,((54:0.36353059143588495,14:0.36353059143588495):3.213279823767197,4:3.576810415203082):0.8764613583056868):2.1934441831125406,((((22:2.394912209271219,(((((56:0.48533593108498324,(24:0.4796396303882371,79:0.4796396303882371):0.005696300696746148):0.659879243390848,48:1.1452151744758312):0.32720752775454276,((46:1.2503033748848575,(((8:0.27256116558633936,(50:0.19674548543523435,(30:0.10609137117133895,9:0.10609137117133895):0.0906541142638954):0.07581568015110501):0.19833098653886072,(25:0.24666461733290318,49:0.24666461733290318):0.2242275347922969):0.22879222358604823,(27:0.42572503689159885,(15:0.0769803288093187,62:0.0769803288093187):0.34874470808228014):0.27395933881964946):0.5506189991736092):0.08040650133726968,(73:1.2516137197693582,75:1.2516137197693582):0.07909615645276902):0.14171282600824675):0.6083006729196792,(80:1.4970167897505078,((51:0.2228481893844224,39:0.2228481893844224):1.0039475643903195,((58:0.647985071026913,34:0.647985071026913):0.10050605909224575,21:0.7484911301191588):0.478304623655583):0.27022103597576597):0.5837065853995453):0.19818775169168568,(69:2.02296327903714,(43:1.9160271412398866,(40:1.508769059947177,((5:0.7839823714160098,31:0.7839823714160098):0.27170474626958685,37:1.0556871176855966):0.4530819422615804):0.4072580812927096):0.1069361377972533):0.2559478478045989):0.11600108242948037):0.5667037185726054,(10:2.565404987599876,(((67:0.14729160972514765,(41:0.02930337634583076,32:0.02930337634583076):0.1179882333793169):0.9996912652807176,1:1.1469828750058653):1.0466665766426508,12:2.193649451648516):0.37175553595136):0.39621094024394843):0.14186064080649397,63:3.1034765686503185):2.137340008276702,17:5.2408165769270205):1.4058993796942891):0.3242781361446765):1.8461873119453855,((23:3.1797218970807464,(64:1.0912800886808487,29:1.0912800886808487):2.0884418083998977):1.9341415340580186,11:5.113863431138765):3.7033179735726067):0.2682372887882831,(((((((((((61:0.4727853784021609,65:0.4727853784021609):0.44894115060383893,18:0.9217265290059998):0.09451131592132034,55:1.0162378449273202):0.30766076328776126,(6:1.177580973685182,70:1.177580973685182):0.14631763452989932):0.04897329414375906,28:1.3728719023588405):0.20940932372899512,(36:1.0440374844671383,68:1.0440374844671383):0.5382437416206973):0.7339405873915195,(35:1.31541996809178,((3:0.38029129153669505,60:0.38029129153669505):0.3466095954685854,78:0.7269008870052804):0.5885190810864995):1.000801845387575):3.559012625236639,(26:4.709125613278759,((47:0.8960186089705809,71:0.8960186089705809):0.674768231440883,57:1.570786840411464):3.1383387728672947):1.1661088254372354):1.6603572881562405,77:7.5355917268722346):0.26141446969890314,44:7.797006196571138):0.8437651425017432,((66:1.3340496706151825,(52:1.2179261709235802,74:1.2179261709235802):0.1161234996916023):6.914275621904745,((76:0.6679535442987393,20:0.6679535442987393):2.5763410320386355,((45:1.589641017369833,53:1.589641017369833):1.4470457910826737,72:3.0366868084525067):0.207607767884868):5.0040307161825535):0.3924460465529531):0.44464735442677394):18.5172405031156;
tree new_tree34 = (((66:1.8076192414657923,(52:1.5316365106273269,74:1.5316365106273269):0.2759827308384655):6.732452681538064,((76:0.30116822755775247,20:0.30116822755775247):4.0215790850128466,(72:4.2390369065046425,(45:2.058536908602801,53:2.058536908602801):2.1804999979018413):0.08371040606595681):4.2173246104332565):1.0500424022810702,(((((38:4.08349277015906,33:4.08349277015906):2.766541073453583,((16:6.245352656147604,(42:5.599352934150251,7:5.599352934150251):0.6459997219973532):0.28424435973692486,((13:2.1792228037536745,59:2.1792228037536745):1.730000527552677,19:3.9092233313063516):2.6203736845781775):0.32043682772811355):0.5254093249663541,((4:3.3163029485083237,(2:2.745897441615582,(54:2.9536635590985137E-4,14:2.9536635590985137E-4):2.745602075259672):0.5704055068927416):3.274147521071038,((((69:2.8543886565846663,(((22:2.1418162097077977,(43:1.8598187424557822,(((5:0.03629308068252882,31:0.03629308068252882):1.0945885713612498,40:1.1308816520437786):0.21447929131497157,37:1.3453609433587501):0.514457799097032):0.2819974672520156):0.11377165737360384,(((24:0.6221177965153318,(79:0.3825218059213195,56:0.3825218059213195):0.23959599059401232):0.5435640865928978,48:1.1656818831082296):0.4250556052668426,((((((9:0.12852112968636262,30:0.12852112968636262):0.14414894345187626,8:0.2726700731382389):0.3254420466861746,(49:0.3902353273193592,25:0.3902353273193592):0.20787679250505425):0.4126674268277015,15:1.010779546652115):0.0017906985560922628,73:1.0125702452082073):0.1607539926566428,((75:0.8864547897269197,46:0.8864547897269197):0.2697651747361496,(62:0.0037157645134688316,27:0.0037157645134688316):1.1525041999496004):0.01710427340178078):0.41741325051022216):0.6648503787063293):0.03705094520267238,(((21:1.7071598102096452,34:1.7071598102096452):0.08535619450943366,58:1.792516004719079):0.16060739302460547,((51:1.2951702756424348,39:1.2951702756424348):0.45629002761966775,80:1.7514603032621026):0.20166309448158182):0.3395154145403896):0.5617498443005924):0.32340345366446277,(10:1.8295321246738572,((12:1.1195805617904286,(67:0.6979503867945918,(41:0.07056196338997926,32:0.07056196338997926):0.6273884234046125):0.4216301749958369):0.6864427959582486,1:1.8060233577486773):0.02350876692517989):1.348259985575272):0.04647711204772742,63:3.2242692222968565):0.5431428533806764,17:3.767412075677533):2.823038393901829):0.784992698999635):1.278252513873154,((11:3.2721568147020226,23:3.2721568147020226):1.4297708844067976,(64:1.1357744324992234,29:1.1357744324992234):3.5661532666095965):3.9517679833433306):0.8126410070448511,(((((47:0.01661766351810907,71:0.01661766351810907):0.5044550402244025,57:0.5210727037425116):5.42255396951,(26:5.485842524079888,(((36:0.8689639919792557,68:0.8689639919792557):0.9104663365279605,(((3:0.2707299693080845,78:0.2707299693080845):0.050320272724655835,60:0.32105024203274035):0.6461092390813555,35:0.9671594811140959):0.8122708473931203):1.026773554972793,((65:1.6328148364935173,28:1.6328148364935173):0.10444909709843642,(55:1.2665371978962274,((70:0.7596241105623033,6:0.7596241105623033):0.3633998898745615,(61:0.3047754261660122,(18:0.2827464359521421,50:0.2827464359521421):0.022028990213870114):0.8182485742708525):0.14351319745936264):0.4707267356957263):1.0689399498880554):2.6796386405998787):0.4577841491726238):2.0433597201050695,77:7.986986393357581):0.718479022188216,44:8.705465415545797):0.7608712739512047):0.12377763578792411):19.2278707645562;
tree new_tree35 = ((((((16:4.8200105626816425,(((13:1.624833906407263,59:1.624833906407263):1.0980288455697258,19:2.722862751976989):1.9684511122981063,(42:2.253249036875903,7:2.253249036875903):2.438064827399192):0.1286966984065474):1.6256889385434237,(38:3.874124227093438,33:3.874124227093438):2.5715752741316282):0.4415481157489012,((2:2.2275453113568227,(4:2.093658015734717,(54:0.10788317959520094,14:0.10788317959520094):1.9857748361395162):0.13388729562210555):4.111212943446436,(((((((58:1.4528197166422985,34:1.4528197166422985):0.2600423582378899,21:1.7128620748801884):0.4078682862478542,(80:1.7919086640407678,((51:0.03585149390647262,39:0.03585149390647262):1.032009628444917,43:1.0678611223513896):0.7240475416893781):0.3288216970872748):0.41698846495210473,(((12:1.398327944892587,(67:0.743046814955716,(32:0.06329647924282944,41:0.06329647924282944):0.6797503357128866):0.6552811299368709):0.3524813578163597,(10:1.3973230481069567,1:1.3973230481069567):0.3534862546019899):0.37268660804293896,(40:0.9833992378346644,(31:0.6293194768253213,(5:0.00611691312281479,37:0.00611691312281479):0.6232025637025065):0.35407976100934313):1.1400966729172213):0.4142229153282617):0.20064247519866463,(69:2.4507136776336393,(((56:0.39528346263234093,(79:0.07190061490944673,24:0.07190061490944673):0.3233828477228942):0.7250333376872589,48:1.1203168003195998):0.648311767593801,((49:0.5409318138816821,(25:0.3967062658514211,((8:0.1000385610573917,30:0.1000385610573917):0.13663798302642127,9:0.23667654408381297):0.16002972176760813):0.144225548030261):0.8627646788435406,((46:0.8705144719475215,15:0.8705144719475215):0.48783851608532625,(62:0.7221279433133109,(73:0.5811747857199676,(75:0.3789579875928283,27:0.3789579875928283):0.20221679812713933):0.14095315759334326):0.6362250447195369):0.045343504692374914):0.36493207518817816):0.6820851097202385):0.2876476236451726):0.49142791664975904,(22:0.1762881244723025,63:0.1762881244723025):3.0535010934562683):0.2761440144652574,17:3.5059332323938284):2.8328250224094296):0.5484893621707094):0.3568076443342907,((11:3.574054774472974,(64:1.11261037053803,29:1.11261037053803):2.4614444039349443):0.11330655698669423,23:3.6873613314596683):3.55669392984859):0.8150273824166483,((((((47:0.06348865264312128,71:0.06348865264312128):0.6728130222982173,57:0.7363016749413386):4.3522575710202664,(26:4.863309870462526,((((((18:0.47736471002308234,55:0.47736471002308234):0.6562419973202477,(61:0.006952777439781354,50:0.006952777439781354):1.1266539299035487):0.016213612315814085,28:1.149820319659144):0.09344065235951438,(70:0.5075031632614025,6:0.5075031632614025):0.7357578087572559):0.7006015676349862,(65:1.0945091210833708,(((3:0.19254015633098354,78:0.19254015633098354):0.02485975941801813,60:0.21739991574900167):0.7016716666897711,35:0.9190715824387727):0.1754375386445981):0.8493534185702738):0.7539445565586362,(36:0.25331538093834344,68:0.25331538093834344):2.4444917152739376):2.1655027742502453):0.22524937549907875):1.1385854094869456,77:6.227144655448551):0.5769964138941992,44:6.80414106934275):1.1147687653128742,((76:0.29044212355460214,20:0.29044212355460214):2.4312345092986383,(72:2.6430396070548556,(45:2.023373379455515,53:2.023373379455515):0.6196662275993408):0.07863702579838483):5.1972332018023835):0.14017280906928242):0.10577953299406673,(52:0.8893968902502104,(74:0.8424498492139204,66:0.8424498492139204):0.046947041036289994):7.275465286468763):16.0157174749769;
tree new_tree36 = (((72:1.7040016348320122,((76:0.46325840802456053,20:0.46325840802456053):1.2234907152025516,(45:1.3393275105587632,53:1.3393275105587632):0.3474216126683489):0.017252511604900045):6.052531302985182,((((((47:0.02392402220920127,71:0.02392402220920127):0.3536734288842801,57:0.37759745109348136):4.844968292799565,(((35:0.9143539667216992,(65:0.6393406432914213,((3:0.20019606331627365,78:0.20019606331627365):0.047823484113006604,60:0.24801954742928026):0.39132109586214103):0.27501332343027796):2.038533833930598,(((((6:0.5823857276123684,70:0.5823857276123684):0.3816149472717323,(61:0.12682723888958705,50:0.12682723888958705):0.8371734359945137):0.013734636645088338,((18:0.5616454981641337,28:0.5616454981641337):0.019402036473057382,55:0.581047534637191):0.39668777689199797):0.2066794573556502,68:1.1844147688848392):1.1068592001769706,36:2.29127396906181):0.6616138315904876):1.9528788543446756,26:4.905766654996973):0.3167990888960732):0.75786378625574,77:5.980429530148786):0.7050619352682101,44:6.685491465416996):0.7954185214363161,(((((2:3.0433581858784615,(4:2.372227285105788,(54:0.14168072196473486,14:0.14168072196473486):2.2305465631410533):0.6711309007726736):3.0661047451270935,((((22:0.0598641165802558,63:0.0598641165802558):2.771359563650264,((12:1.1929047794425685,(67:0.5010592404544112,(32:0.28014631933443906,41:0.28014631933443906):0.22091292111997213):0.6918455389881573):0.29459951834154596,(10:1.2536161849692269,1:1.2536161849692269):0.23388811281488753):1.3437193824464055):0.3393703741894276,((((40:0.7822075308971166,((37:0.1949160940713393,31:0.1949160940713393):0.24254228718907422,5:0.43745838126041353):0.34474914963670306):1.1285440554526327,(((56:0.7856396476635779,(79:0.11767012278023632,24:0.11767012278023632):0.6679695248833415):0.6957218335323865,48:1.4813614811959643):0.2096894124696851,((((((9:0.050760206160942754,8:0.050760206160942754):0.25830677725248935,30:0.3090669834134321):0.4577083323737592,(25:0.2745965851245149,49:0.2745965851245149):0.49217873066267637):0.052704922219098616,(46:0.16891188600332688,15:0.16891188600332688):0.650568352002963):0.0881848024710511,(73:0.11306045233015238,62:0.11306045233015238):0.7946045881471886):0.010918243041380005,(27:0.4107423898989579,75:0.4107423898989579):0.5078408936197631):0.7724676101469284):0.21970069268409986):0.04965882297618829,69:1.9604104093259376):0.653334038474588,(((34:1.2963857935297898,21:1.2963857935297898):0.04107983110436608,58:1.3374656246341559):0.4150655546170454,((51:0.15870487011027967,39:0.15870487011027967):1.3272814361793,(80:0.8653431891256285,43:0.8653431891256285):0.6206431171639513):0.26654487296162155):0.8612132685493243):0.556849606619422):0.3463528458511451,17:3.5169469002710927):2.5925160307344624):0.24139376180493155,(((59:3.4353007531684647,(13:3.033208857683957,19:3.033208857683957):0.40209189548450786):0.307951246269619,16:3.7432519994380837):0.5258536912858891,(42:3.598771054027961,7:3.598771054027961):0.6703346366960119):2.0817510020865138):0.4032352544858062,(38:5.44693376055202,33:5.44693376055202):1.3071581867442728):0.27365334953890663,((11:2.689092596411334,23:2.689092596411334):0.929487608922821,(64:2.2575998341087797,29:2.2575998341087797):1.3609803712253754):3.4091650915010443):0.453164690018113):0.27562295096388123):0.8280628615140531,(74:1.0007904348055179,(52:0.8780389099260518,66:0.8780389099260518):0.12275152487946606):7.583805364525729):14.1357634780808;
tree new_tree37 = (((((((((((31:0.24325498371419696,40:0.24325498371419696):0.23761135948241952,(37:0.3981894012137178,5:0.3981894012137178):0.08267694198289866):1.9218398553728135,(((69:1.336083912704902,(25:1.3039681135891037,((9:0.656444299540755,(8:0.07834678344445539,30:0.07834678344445539):0.5780975160962996):0.4051505077328271,49:1.0615948072735821):0.24237330631552156):0.032115799115798316):0.2745227261544756,((((27:0.06052185988827292,75:0.06052185988827292):0.3645379925783023,(73:0.31253266182568507,15:0.31253266182568507):0.11252719064089012):0.3424020579370105,46:0.7674619104035857):0.37190973327938626,62:1.139371643682972):0.47123499517640566):0.4958451988117374,((56:0.9362987699421113,(24:0.845215731549823,79:0.845215731549823):0.09108303839228826):0.3721388708381075,48:1.3084376407802187):0.7980141968908963):0.29625436089831503):0.2585399436388305,(((51:0.42250325753825224,39:0.42250325753825224):1.01203287368733,80:1.4345361312255822):0.6696618874207958,((58:1.6123570585263685,(43:1.5783061509677305,21:1.5783061509677305):0.03405090755863793):0.20349681572557565,34:1.8158538742519441):0.2883441443944339):0.5570481235618825):1.0053805684019075,((12:1.470542714530066,(67:0.27092693197963363,(32:0.1581835550328869,41:0.1581835550328869):0.11274337694674674):1.1996157825504323):0.7186734784213542,(10:2.0871989864474663,1:2.0871989864474663):0.10201720650395396):1.4774105176587478):0.24642410687016048,(22:0.07521085603359672,63:0.07521085603359672):3.837839961446732):0.6830483483365586,17:4.596099165816887):3.936815425833214,(38:5.744949282026433,33:5.744949282026433):2.787965309623668):0.21968121495354787,((4:4.300321978665604,(2:3.4187916849006914,(54:0.027878334581440876,14:0.027878334581440876):3.3909133503192503):0.8815302937649125):2.0249649932400358,((19:4.957247905795274,(13:3.069082433712058,59:3.069082433712058):1.888165472083216):0.6613898964890508,((42:2.9756635206364037,7:2.9756635206364037):2.6265206303304622,16:5.602184150966866):0.016453651317458906):0.7066491696213149):2.4273088346980094):0.26377143087690946,((11:3.3944350818671523,(64:0.4556231548154913,29:0.4556231548154913):2.938811927051661):2.7126888967132046,23:6.107123978580357):2.9092432589002017):1.026989564503209,(((44:9.169293588190518,(((65:0.9548600605355896,(35:0.9158047602839802,((60:0.4850043589879612,3:0.4850043589879612):0.23194875919045316,78:0.7169531181784143):0.19885164210556583):0.039055300251609415):1.3819034914153758,(68:1.3086804156537617,((70:0.9662609071021238,(((55:0.2508809497959213,18:0.2508809497959213):0.45624069566192943,28:0.7071216454578507):0.03126767455990831,(61:0.08635863346961199,50:0.08635863346961199):0.652030686548147):0.22787158708436472):0.07191863791625552,(6:0.17826913542991835,36:0.17826913542991835):0.8599104095884609):0.2705008706353824):1.0280831362972036):2.3552051955772413,(26:4.582985786998034,((47:0.06587008515439861,71:0.06587008515439861):0.4209176213184835,57:0.4867877064728821):4.096198080525151):0.10898296053017287):4.477324840662312):0.15853074145109325,77:9.327824329641611):0.4835689487373376,((66:1.5037166258460162,(74:1.38053509408197,52:1.38053509408197):0.12318153176404611):7.4226630880648035,((76:2.611191179823855,20:2.611191179823855):0.7259016729427548,((45:1.9362451768217888,53:1.9362451768217888):0.2163118239922377,72:2.1525570008140265):1.1845358519525835):5.58928686114421):0.8850135644681298):0.23196352360481853):16.5241112265402;
tree new_tree38 = ((72:2.747427972965817,((45:1.6167172780086962,53:1.6167172780086962):0.84574112059368,(76:1.1024007288937943,20:1.1024007288937943):1.360057669708582):0.2849695743634406):5.550142005807599,((52:1.1595862902657896,(74:0.6047188420915236,66:0.6047188420915236):0.554867448174266):6.912566332024731,(((77:6.914754573124558,((68:2.672380207454023,(((36:0.7920651263803491,70:0.7920651263803491):0.31760791522301846,((6:0.3609166752166113,(28:0.32901622357206733,(61:0.11731574247364694,50:0.11731574247364694):0.21170048109842038):0.03190045164454397):0.1499323092794892,(55:0.06067519628873411,18:0.06067519628873411):0.4501737882073664):0.598824057107267):0.5030439497421706,((35:1.0179447133289767,65:1.0179447133289767):0.34158475256038945,((3:0.5751494313894749,78:0.5751494313894749):0.3352739524749174,(60:0.14398215215161883,75:0.14398215215161883):0.7664412317127736):0.4491060820249738):0.25318752545617196):1.0596632161084847):1.2088367022236626,(((47:0.05540561682641613,71:0.05540561682641613):1.1414144492929104,57:1.1968200661193265):1.326853980228557,26:2.5236740463478835):1.357542863329802):3.0335376634468725):0.14661208548292137,44:7.061366658607479):0.9429182512569394,(((((((34:1.2586394659700637,43:1.2586394659700637):0.7982189018573271,(58:1.401703595308275,21:1.401703595308275):0.6551547725191158):0.5564594965671366,((51:0.005854497416159487,39:0.005854497416159487):1.7317994669181802,80:1.7376539643343396):0.8756639000601878):1.2970590437386336,(((((37:0.34743298705083586,5:0.34743298705083586):0.4061805264069765,31:0.7536135134578124):0.24236464354746923,40:0.9959781570052816):1.84562222608113,((((69:0.7454301204148825,25:0.7454301204148825):0.6003599098541663,(49:0.7422862661017742,((8:0.26896365948705164,(73:0.11991823357340284,30:0.11991823357340284):0.1490454259136488):0.08898703865484936,9:0.357950698141901):0.38433556795987317):0.6035037641672747):0.2196101603919891,(46:0.49835166397863667,(15:0.36999878130475,(27:0.33475828549954845,62:0.33475828549954845):0.035240495805201555):0.12835288267388667):1.0670485266824012):0.8520650307584492,((56:0.7493311364681224,(79:0.30783722966340005,24:0.30783722966340005):0.4414939068047224):0.1822060337259238,48:0.9315371701940462):1.485928051225441):0.42413516166692444):0.8314671808439522,(63:3.4566117639964684,((12:1.1990896529647812,((32:0.022387463010882878,41:0.022387463010882878):0.2013754571676607,67:0.22376292017854357):0.9753267327862376):1.404111415930367,(10:2.230455474673751,(22:2.074004402800523,1:2.074004402800523):0.15645107187322793):0.3727455942213971):0.8534106951013203):0.2164557999338954):0.23730934420279715):1.3121368316198696,17:5.222513739753031):2.034205330345636,(((16:5.134331814507565,(((59:1.7926369935988404,13:1.7926369935988404):1.6483284334155992,19:3.4409654270144396):1.464298836580205,(42:2.3665357485774243,7:2.3665357485774243):2.5387285150172203):0.2290675509129203):0.3687641427373105,(2:3.5691050194693,(4:1.782279529860165,(54:0.3377343475588046,14:0.3377343475588046):1.4445451823013604):1.786825489609135):1.9339909377755755):1.6849612400363387,(38:4.931070550584478,33:4.931070550584478):2.2569866466967365):0.06866187281745262):0.22926178070176562,((11:3.1695017018745535,23:3.1695017018745535):0.25488967528886075,(64:1.5523002754416741,29:1.5523002754416741):1.87209110172174):4.061589473637018):0.5183040590639862):0.06786771242610179):0.22541735648289496):16.1627874325992;
tree new_tree39 = ((((77:6.475692775240769,(((68:0.20548013325735678,36:0.20548013325735678):0.9822786353967203,(((70:0.7710890252767111,35:0.7710890252767111):0.20126748576883502,(6:0.6332453747529532,(28:0.5924038274971696,((55:0.2340699462820576,18:0.2340699462820576):0.28488965536558764,(61:0.3075489115556878,50:0.3075489115556878):0.2114106900919574):0.07344422584952437):0.040841547255783595):0.33911113629259293):0.16066852095905926,((78:0.6104157703076414,(3:0.5375521145720166,(60:0.04024854507138444,75:0.04024854507138444):0.49730356950063215):0.07286365573562481):0.1529285566234746,65:0.763344326931116):0.3696807050734894):0.05473373664947179):2.362841142557121,(26:3.209278096145302,((47:0.029923095441378573,71:0.029923095441378573):0.3625816846187594,57:0.39250478006013795):2.816773316085164):0.34132181506589676):2.9250928640295704):1.7609541219260665,(((((((51:0.3240723978122774,39:0.3240723978122774):0.4672235746179301,80:0.7912959724302076):2.9466401349440137,((58:2.683446043765312,(21:2.51896129228592,43:2.51896129228592):0.1644847514793919):0.9065548425828096,34:3.5900008863481214):0.14793522102610002):0.15665593158460478,((37:0.39386426262155,((40:0.15903272035309388,5:0.15903272035309388):0.04067682077224519,31:0.19970954112533906):0.19415472149621094):2.9873581405286975,(63:3.223320489583629,(((12:2.444158193305487,(67:1.1988003069569206,(32:0.2738493122192032,41:0.2738493122192032):0.9249509947377175):1.2453578863485664):0.04948390064414676,(10:0.601273068103436,(22:0.14200677664087213,1:0.14200677664087213):0.4592662914625638):1.8923690258461978):0.6359492378153377,(((56:0.9136432612227559,(79:0.47501971834267637,24:0.47501971834267637):0.4386235428800795):0.8484556863246364,48:1.7620989475473923):0.792346116935444,((((69:0.08307833492690188,49:0.08307833492690188):0.6606067555055751,25:0.743685090432477):1.1259101651906953,(8:0.3769910373891242,((73:0.08725633618063662,30:0.08725633618063662):0.02267453396099879,9:0.10993087014163541):0.2670601672474888):1.4926042182340482):0.09682399181944112,((15:0.04078340003900677,62:0.04078340003900677):0.6736212842530829,(27:0.668698181110146,46:0.668698181110146):0.04570650318194369):1.2520145631505237):0.5880258170402228):0.5751462672821352):0.09372915781865743):0.15790191356661865):0.5133696358085786):1.2734559473458362,17:5.1680479863046624):1.79847382693268,((38:3.6552973339714674,33:3.6552973339714674):2.699001107310125,((4:3.264496884674383,((54:0.24820711311686422,14:0.24820711311686422):1.8725849033877968,2:2.120792016504661):1.143704868169722):2.4583350023361215,((16:5.05909732474939,((59:1.355249261600714,13:1.355249261600714):1.815483207948532,19:3.170732469549246):1.8883648552001437):0.16661513381180804,(42:2.1634797171212092,7:2.1634797171212092):3.0622327414399884):0.4971194284493068):0.6314665542710882):0.6122233719557499):0.3738215597260224,((64:0.5717709904942785,29:0.5717709904942785):3.231655639888037,(23:3.3491364242420256,11:3.3491364242420256):0.45429020614029003):3.5369167425810493):0.8963035242034705):0.016319182541112198,44:8.252966079707948):0.09959283632116467,((66:1.1689437261843219,(52:0.9159959673534982,74:0.9159959673534982):0.25294775883082365):5.711254444874759,(72:4.053509360508729,((45:1.0428277525626677,53:1.0428277525626677):0.38657095323903556,(76:0.5512282543419568,20:0.5512282543419568):0.8781704514597465):2.6241106547070254):2.826688810550352):1.4723607449700316):15.815662848756;
tree new_tree40 = ((((66:2.2879838186992782,(52:1.0189365883536228,74:1.0189365883536228):1.2690472303456555):6.623183126836775,(72:3.496268448481457,((45:1.8975159602253993,53:1.8975159602253993):1.3907516987794206,(76:0.6253652961769768,20:0.6253652961769768):2.662902362827843):0.20800078947663714):5.414898497054596):0.20842791049064324,(((38:5.036048699003081,33:5.036048699003081):1.7465287582190339,((((((59:1.1195773542574128,13:1.1195773542574128):2.84098080076578,19:3.9605581550231928):1.5406980644212687,(2:3.1261702302421033,((54:0.6443991899928143,14:0.6443991899928143):1.617315495847497,4:2.261714685840311):0.8644555444017921):2.375085989202358):0.10613396646893314,(42:3.560226931007789,7:3.560226931007789):2.0471632549056054):0.7519525942431908,16:6.359342780156585):0.25347720943779084,(((((51:0.18364764960005855,39:0.18364764960005855):0.3178747223938049,80:0.5015223719938634):2.0590522886309586,((21:2.026956233487457,43:2.026956233487457):0.36007036207976917,(34:1.8431107534844864,58:1.8431107534844864):0.5439158420827399):0.17354806505759557):1.8640177142332734,(((((5:0.29133780784144603,37:0.29133780784144603):0.06893981280498696,(31:0.17745928966541324,40:0.17745928966541324):0.18281833098101974):2.5299302299405007,63:2.8902078505869335):0.5028397832458946,((22:0.08243522916791635,1:0.08243522916791635):2.8602066478269808,(10:2.8182022395427797,(12:2.145286231391773,(67:1.5305464359368968,(41:0.7067437713092589,32:0.7067437713092589):0.8238026646276378):0.6147397954548761):0.6729160081510068):0.1244396374521175):0.45040575683793094):0.8782355523221641,(((56:1.0597357324265322,(79:0.47778173774650273,24:0.47778173774650273):0.5819539946800294):0.9600544356848708,48:2.019790168111403):1.7612880410098537,((((69:1.7622667733842923,25:1.7622667733842923):0.11596953148311129,((8:0.23824601992096694,9:0.23824601992096694):1.1105239958392015,(73:1.2802683684491272,30:1.2802683684491272):0.06850164731104114):0.5294662891072353):0.22536171189845788,49:2.1035980167658614):1.2683432480902002,(46:1.6867796228844543,(27:0.6695782550071694,(15:0.12272234909188952,62:0.12272234909188952):0.5468559059152799):1.0172013678772849):1.6851616419716073):0.4091369442651951):0.49020497703373556):0.15330918870310306):0.6223811934307673,17:5.046973568288863):1.5658464213055137):0.1697574676277389):1.3808970945797592,((64:1.6632110307604906,29:1.6632110307604906):2.198132666411285,(23:3.3685138192450887,11:3.3685138192450887):0.49282987792668687):4.302130854630098):0.9561203042248216):0.04031475439309773,((77:6.050980653764937,(((47:0.11877236888199022,71:0.11877236888199022):0.23773170802452126,57:0.3565040769065115):3.495129478203268,(((68:1.4260726869471263,36:1.4260726869471263):0.05065367452508651,(70:1.4691387721728215,(((75:1.0092328413754812,65:1.0092328413754812):0.060376767682195354,((78:0.6105038598716186,3:0.6105038598716186):0.12821625303714224,60:0.7387201129087608):0.3308894961489157):0.13753875522144599,((18:0.22775284183858419,35:0.22775284183858419):0.9108652559726471,(((50:0.17644330198960267,61:0.17644330198960267):0.4156756302764004,(6:0.18765297211734047,28:0.18765297211734047):0.40446596014866265):0.21346643030807955,55:0.8055853625740826):0.3330327352371486):0.06853026646789129):0.261990407893699):0.007587589299391295):2.073986853145507,26:3.5507132146177196):0.30092034049205996):2.1993470986551578):2.650649530347896,44:8.701630184112833):0.4582794263069605):10.405160802088;
tree new_tree41 = ((((77:7.54554340717567,(((47:0.01492310838527939,71:0.01492310838527939):0.22383290975549208,57:0.23875601814077146):4.811874411928409,(((((75:0.9947437636900989,65:0.9947437636900989):0.2533633553634125,((60:0.10782517920901702,3:0.10782517920901702):0.3798558248451663,78:0.4876810040541833):0.7604261149993281):0.21057275221866423,(35:1.3834058678384604,((28:0.6050519166539369,((70:0.007214352102110049,50:0.007214352102110049):0.1630837688841345,61:0.17029812098624456):0.43475379566769234):0.3448045256957454,((6:0.4179263211203214,55:0.4179263211203214):0.376358169107818,(18:0.17022726069071706,36:0.17022726069071706):0.6240572295374224):0.15557195212154284):0.4335494254887782):0.07527400343371515):0.31815237684299325,68:1.7768322481151688):1.7505775035510591,26:3.527409751666228):1.5232206784029523):2.49491297710649):1.5936282181600818,44:9.139171625335752):0.47489164057961375,((66:1.253234015772277,(52:0.24022824129908799,74:0.24022824129908799):1.013005774473189):5.890250314812132,((76:0.7239180044557216,20:0.7239180044557216):4.003147554476398,((45:3.0057157274751414,53:3.0057157274751414):1.2827742748618953,72:4.288490002337037):0.43857555659508307):2.416418771652289):2.4705789353309573):0.18124479216790235,((((((2:3.1467058025911463,((54:0.6837256008150717,14:0.6837256008150717):2.206421197332347,4:2.890146798147419):0.25655900444372737):1.2233386534767572,(19:3.262407926817312,(59:2.21092070889884,13:2.21092070889884):1.051487217918472):1.1076365292505916):0.4392210406736403,(42:2.590812735834089,7:2.590812735834089):2.218452760907455):2.6756753045995936,16:7.484940801341137):0.6812598596960857,((((43:2.4495855201614627,(((51:0.059016627707023116,39:0.059016627707023116):1.3086020852547056,80:1.3676187129617288):0.2604510594180507,((21:1.474069758437473,58:1.474069758437473):0.01409208292003683,34:1.4881618413575097):0.13990793102226973):0.8215157477816832):2.8051303110401746,(((((56:2.482172344144102,(79:0.09148657546970747,24:0.09148657546970747):2.3906857686743943):1.5341137376779326,48:4.0162860818220345):1.009198672681853,((((69:1.7174986196833817,(73:1.354015829860539,((8:0.1441314231009317,9:0.1441314231009317):0.9212774755753894,30:1.065408898676321):0.2886069311842179):0.36348278982284277):0.08538795384350206,49:1.8028865735268838):0.13913460719364656,25:1.9420211807205303):0.23770654317336537,(27:1.015428456448232,((15:0.42474655516877136,62:0.42474655516877136):0.0559437595922454,46:0.48069031476101676):0.5347381416872153):1.1642992674456636):2.8457570306099917):0.01694850699943462,(40:0.5482221274059182,((37:0.025803216611525678,31:0.025803216611525678):0.1503388028092558,5:0.17614201942078148):0.3720801079851368):4.494211134097403):0.1367033565944613,(63:3.7673481916729257,((12:2.336210794293252,(67:0.5488151242694844,(41:0.1669229531377429,32:0.1669229531377429):0.3818921711317415):1.7873956700237676):0.41971919538285096,((22:0.09999738027556496,1:0.09999738027556496):0.4690567960171449,10:0.5690541762927098):2.186875813383393):1.0114182019968228):1.4117884264248577):0.07557921310385396):0.8105034926608248,17:6.065219323862462):1.969188737098606,(38:4.920495083897143,33:4.920495083897143):3.113912977063925):0.1317926000761549):0.25914739828420075,((64:3.7244271787906436,29:3.7244271787906436):1.0833127165213452,(23:3.8774345577771254,11:3.8774345577771254):0.9303053375348633):3.617608164009435):1.3699599987618445):17.5796566253415;
tree new_tree42 = ((((77:5.935565752465056,(((47:0.10338955082318906,71:0.10338955082318906):0.12588996750262826,57:0.22927951832581733):4.000016891309847,(((((35:0.23409368151337723,18:0.23409368151337723):0.2871179501687848,36:0.521211631682162):0.04788995635732218,68:0.5691015880394842):0.6161502261592938,((28:0.8192835667243069,(((70:0.3177986661798281,55:0.3177986661798281):0.02641670957619785,6:0.34421537575602595):0.30111570563630635,(50:0.5767440432805345,61:0.5767440432805345):0.06858703811179778):0.1739524853319746):0.2745449853617238,(((78:0.30244199730983545,3:0.30244199730983545):0.20799691584284674,(60:0.11732346086002152,75:0.11732346086002152):0.39311545229266065):0.17690860062187264,65:0.6873475137745548):0.40648103831147586):0.09142326211274732):2.6581108783352674,26:3.843362692534045):0.3859337171016186):1.7062693428293922):0.9660612697257216,44:6.901627022190778):1.1799579067617048,((((17:1.5864150508470158,43:1.5864150508470158):3.1875505481742232,((((51:0.3547266098235242,39:0.3547266098235242):1.479288001908071,80:1.8340146117315952):0.06634166837825228,(21:1.806818960367516,(34:0.9157601690196001,58:0.9157601690196001):0.8910587913479159):0.09353731974233148):2.018877827148536,(63:3.61399150776312,(((40:0.19494952265363613,(5:0.0512133333478922,37:0.0512133333478922):0.14373618930574394):1.044323298743846,31:1.2392728213974822):2.0330153798796307,((((((30:0.1339091542467252,8:0.1339091542467252):0.17177579212301478,9:0.30568494636974):1.7118355111975594,((69:1.393815093188708,25:1.393815093188708):0.4934729963640281,(73:1.636867284554596,49:1.636867284554596):0.25042080499814023):0.13023236801456317):0.3432781770146742,(46:1.8780438965044473,((15:0.2326940994834828,62:0.2326940994834828):1.186732331517851,27:1.4194264310013338):0.45861746550311344):0.48275473807752634):0.7998677860713492,((12:2.2134700293260696,(67:0.530324792081127,(41:0.1466942465038629,32:0.1466942465038629):0.38363054557726417):1.6831452372449425):0.19390416177141523,((22:0.014226064576933319,1:0.014226064576933319):1.7024804987037132,10:1.7167065632806466):0.6906676278168382):0.753292229555838):0.05853975362931596,((56:1.073026860184163,(79:0.2848599599121249,24:0.2848599599121249):0.7881669002720382):1.420968865132378,48:2.493995725316541):0.7252104489660978):0.05308202699447406):0.3417033064860071):0.3052425994952639):0.8547314917628555):2.094042253898274,((((((2:2.452176082913583,((54:0.0028047480437477673,14:0.0028047480437477673):2.3478896245291647,4:2.3506943725729124):0.10148171034067044):1.2731234431516723,(59:1.2773722953958258,13:1.2773722953958258):2.4479272306694293):0.2595061573890205,(42:2.176616750697217,7:2.176616750697217):1.8081889327570586):1.24022522995137,16:5.225030913405646):1.002138677790894,19:6.22716959119654):0.4368139283445558,(38:4.992437328511462,33:4.992437328511462):1.6715461910296332):0.20402433337841774):0.45997728152428685,((64:2.0356895512271183,29:2.0356895512271183):2.996216733382506,(23:3.6883157513222966,11:3.6883157513222966):1.3435905332873275):2.296078849834176):0.7535997945086823):0.4733391892338368,((66:2.9601501158404186,(52:0.8765300729935395,74:0.8765300729935395):2.083620042846879):3.528773603160521,((76:2.4987580301309023,20:2.4987580301309023):2.248343279261508,((45:2.8954120217776573,53:2.8954120217776573):0.638252151015207,72:3.5336641727928644):1.2134371365995458):1.7418224096085293):2.0660003991853797):16.0981969110062;
tree new_tree43 = ((((66:4.383418663055453,(52:1.5715947626146691,74:1.5715947626146691):2.8118239004407837):3.980980657567102,((77:6.778830715722689,(((47:0.8499765733287507,71:0.8499765733287507):0.5089320151129632,57:1.3589085884417138):2.6675044956772185,((((68:0.32491129887289144,36:0.32491129887289144):0.36058284665182677,(35:0.20739456589054076,18:0.20739456589054076):0.4780995796341775):0.21837147952314973,(((65:0.49363499979646214,(78:0.27255934380465185,((60:0.033288103518694954,3:0.033288103518694954):0.1841600286288358,75:0.21744813214753075):0.0551112116571211):0.22107565599181028):0.23390727808698014,(70:0.6596698283413263,((28:0.23857434254484206,6:0.23857434254484206):0.31374750964655357,(50:0.013230320452459674,61:0.013230320452459674):0.539091531738936):0.10734797614993064):0.06787244954211602):0.06110738200066512,55:0.7886496598841074):0.11521596516376054):2.4185669964055934,26:3.322432621453461):0.7039804626654709):2.752417631603757):1.1753678968631922,44:7.9541986125858815):0.4102007080366734):0.252921076776115,(72:4.105949502820945,((45:2.4358802911901773,53:2.4358802911901773):1.0625173375786998,(76:0.457921734976704,20:0.457921734976704):3.040475893792173):0.6075518740520676):4.511370894577725):0.03307028805238588,((((17:2.749699943068964,43:2.749699943068964):2.927590639552525,((((51:0.19295767972748867,39:0.19295767972748867):1.3591226472999276,80:1.5520803270274162):1.6025800908278984,((34:0.9691759526424032,58:0.9691759526424032):0.6847539018307817,21:1.6539298544731849):1.5007305633821297):0.7104213824436827,(((40:0.07336988942721699,31:0.07336988942721699):0.3648506639205093,(37:0.431236845188848,5:0.431236845188848):0.006983708158878332):2.903213938135121,(63:3.224102668121842,(((((79:1.021350675121754,24:1.021350675121754):0.36071791814150034,56:1.3820685932632544):1.0164372660929044,48:2.398505859356159):0.4996857001432202,(((27:0.17091620219637296,15:0.17091620219637296):0.4167982535227861,62:0.587714455719159):2.1032870869341247,((((((8:0.06367323801148368,9:0.06367323801148368):0.06809267703419562,30:0.1317659150456793):0.12614551586049522,(25:0.20684090899067042,73:0.20684090899067042):0.0510705219155041):1.4998208199989982E-4,69:0.2580614129881744):0.19697449861423788,49:0.4550359116024123):0.3823763838502513,46:0.8374122954526636):1.85358924720062):0.2071900168460954):0.297084647573465,((12:1.84564810002641,(67:0.5150855342434225,(41:0.07659118433339007,32:0.07659118433339007):0.43849434991003244):1.3305625657829876):0.1924502774782133,(10:1.2720229152403664,(22:0.12711973768690885,1:0.12711973768690885):1.1449031775534575):0.7660754622642569):1.1571778295682207):0.02882646104899811):0.11733182336100523):0.52364730881615):1.8122087823224917):1.2547640618472826,((16:5.624907348112938,((42:4.7529486664314895,7:4.7529486664314895):0.47540203426652816,((2:3.307450981509887,(4:2.2411504267146247,(54:0.453709917246811,14:0.453709917246811):1.7874405094678139):1.0663005547952622):1.3079819050915606,((59:1.9056884863449626,13:1.9056884863449626):1.788887247188141,19:3.6945757335331035):0.920857153068344):0.6129178140965701):0.39655664741492025):1.071435365808342,(38:4.571392229019917,33:4.571392229019917):2.1249504849013627):0.23571193054749173):0.13016148735721966,((64:1.810977616764502,29:1.810977616764502):4.504761267507883,(23:4.675621118634219,11:4.675621118634219):1.6401177656381654):0.7464772475536066):1.5881745536250644):19.5935821615153;
tree new_tree44 = (((((((((42:3.4697310967979065,7:3.4697310967979065):0.834799585635293,((4:2.933335542284323,((54:0.3265143776605902,14:0.3265143776605902):2.0823043786272675,2:2.408818756287858):0.524516785996465):1.0409197559287868,(59:3.491713345874252,(19:2.6320739491680007,13:2.6320739491680007):0.8596393967062514):0.48254195233885744):0.33027538422008984):0.7203832488474076,(38:4.132888956168014,33:4.132888956168014):0.8920249751125926):0.1853702598626379,16:5.210284191143245):0.31022153408986686,(((43:2.979732178298346,((((31:0.4933893892793504,(5:0.3597973552121881,37:0.3597973552121881):0.1335920340671623):0.9866469148330532,40:1.4800363041124036):1.0433040646588327,((((56:0.6344200871323856,24:0.6344200871323856):0.3984400713022459,79:1.0328601584346315):0.40682631942187886,48:1.4396864778565104):1.0265568357181434,(46:2.4223162949338963,((62:0.3793051340500024,(27:0.1526627127932433,15:0.1526627127932433):0.22664242125675907):0.37648844766647366,(69:0.5373142990171189,(25:0.5311728666950349,(((8:0.29548501628392754,9:0.29548501628392754):0.1668350808992093,30:0.4623200971831368):0.02789197575365371,(73:0.10051065626468152,49:0.10051065626468152):0.389701416672109):0.04096079375824441):0.006141432322083973):0.21847928269935712):1.6665227132174203):0.04392701864075743):0.05709705519658259):0.30239096409097055,(((12:1.0794758173118373,(67:0.5914786123289397,(41:0.04028421101082328,32:0.04028421101082328):0.5511944013181165):0.48799720498289756):0.501043634597002,(10:0.48348321744773004,(1:0.04612191311047207,22:0.04612191311047207):0.43736130433725795):1.0970362344611093):0.911729335361892,63:2.4922487872707313):0.3334825455914756):0.15400084543613923):0.10885030381575511,(((51:0.20653196937575205,39:0.20653196937575205):0.36515004527873784,80:0.5716820146544899):2.429889382266497,(21:1.8892830973158246,(58:1.8696605758561362,34:1.8696605758561362):0.019622521459688347):1.112288299605162):0.08701108519311473):0.5136314077439526,17:3.602213889858054):1.918291835375058):0.46442757788212585,((64:0.5119561687761385,29:0.5119561687761385):4.52913646231512,(23:4.013503142922716,11:4.013503142922716):1.027589488168542):0.9438406720239794):0.7874696006551698,((77:3.932422747291858,(((47:0.3514588929789094,71:0.3514588929789094):1.3078200097483959,57:1.6592789027273052):0.8505187869788078,(((68:0.56348573486426,(36:0.410466839456995,18:0.410466839456995):0.153018895407265):0.20890144362901397,((28:0.507961248154482,(70:0.26896446097512156,((50:0.09519907983763895,61:0.09519907983763895):0.0711577686852517,6:0.16635684852289065):0.1026076124522309):0.2389967871793604):0.18730460982109431,((55:0.39606686247940537,(35:0.3666772897954045,65:0.3666772897954045):0.029389572684000886):0.20537807342894565,((75:0.22187252505789196,3:0.22187252505789196):0.14883320319104099,(78:0.33691997346220887,60:0.33691997346220887):0.033785754786724076):0.23073920765941808):0.09382092206722525):0.07712132051769771):1.4836742066330717,26:2.256061385126346):0.25373630457976715):1.422625057585745):0.5116937149353942,44:4.444116462227252):2.3282864415431552):0.578236040073314,((45:2.3545799409786694,53:2.3545799409786694):0.65167641045853,(72:0.9220906765663351,(76:0.1264506345919667,20:0.1264506345919667):0.7956400419743684):2.084165674870864):4.344382592406522):0.5516912440989596,(66:1.0429930671517567,(52:1.0366963308289407,74:1.0366963308289407):0.00629673632281591):6.859337120790924):15.2185402532883;
tree new_tree45 = ((((45:1.646168398733874,53:1.646168398733874):3.296102599687589,(72:1.1183637622043254,(76:0.4378413218124885,20:0.4378413218124885):0.6805224403918368):3.823907236217137):2.559439501653465,(((((16:5.291441629703905,((42:3.6931792969875454,7:3.6931792969875454):0.6637116957923181,(((54:0.19299043182418188,14:0.19299043182418188):2.6775803707059374,(4:1.706901519146612,2:1.706901519146612):1.1636692833835072):0.7043258008711786,(59:2.6959462174870477,(19:2.6540350207111247,13:2.6540350207111247):0.04191119677592292):0.87895038591425):0.7819943893785659):0.9345506369240413):0.529737773875806,(38:4.837877107231165,33:4.837877107231165):0.9833022963485458):0.15614947680973223,(((21:1.1714456543433924,34:1.1714456543433924):2.9035275901432405,(((40:1.2780352267212909,((31:0.0553888882057189,5:0.0553888882057189):0.166153318331988,37:0.2215422065377069):1.056493020183584):1.689692247386415,(((51:0.046234381799328386,39:0.046234381799328386):1.8500668450311901,80:1.8963012268305186):0.7498540340419106,58:2.6461552608724292):0.32157221323527674):0.2828739137773537,(((((56:0.31440638114645547,24:0.31440638114645547):1.6116387665967145,79:1.92604514774317):0.25932833280149126,48:2.185373480544661):0.28418121437476396,(46:2.0361493064166196,((15:1.2027650306359448,(27:0.7120199441716801,62:0.7120199441716801):0.4907450864642646):0.18284292133018099,((25:1.0847234644342298,(((9:0.07384142027477655,30:0.07384142027477655):0.3299249121871084,8:0.403766332461885):0.40204671252426405,(69:0.05280943153815864,49:0.05280943153815864):0.7530036134479904):0.2789104194480808):0.1814901206114039,73:1.2662135850456337):0.11939436692049199):0.6505413544504939):0.4334053885028055):0.746332189071063,(((12:1.0896323217249906,(41:0.48628803252216296,(67:0.04853085075672593,32:0.04853085075672593):0.43775718176543704):0.6033442892028276):0.29420337515222084,(22:0.4280091536001408,(10:0.33123425821675384,1:0.33123425821675384):0.09677489538338696):0.9558265432770706):0.6146356262118746,(43:1.7018864559244167,63:1.7018864559244167):0.29658486716466936):1.2174155609014021):0.034714503894571536):0.824371856601573):0.636398671821051,17:4.711371916307684):1.2659569640817594):0.2273590516015549,(11:3.811437675627281,(23:2.671066471751734,(64:0.41884406008597364,29:0.41884406008597364):2.2522224116657603):1.1403712038755471):2.393250256363717):0.411542080079804,((77:4.5491562174186315,(26:2.8287411758900203,(((47:0.03615962104183943,71:0.03615962104183943):1.6634765258034472,57:1.6996361468452865):0.5588952028465219,((68:0.5978466997250067,(36:0.3191708522277523,18:0.3191708522277523):0.2786758474972544):0.5499971317291121,(((35:0.5111537472693272,(75:0.1628617036231777,65:0.1628617036231777):0.34829204364614946):0.10628153631982706,((60:0.43044661088709224,78:0.43044661088709224):0.02612107348682985,3:0.4565676843739221):0.16086759921523214):0.1294175799316758,(((55:0.16860892496219426,6:0.16860892496219426):0.295767040450866,70:0.46437596541306025):0.017093499895167674,((50:0.052155628539628296,61:0.052155628539628296):0.3903083448867671,28:0.4424639734263954):0.039005491881832555):0.2653833982126021):0.4009909679332888):1.1106875182376896):0.5702098261982118):1.7204150415286112):0.30443440486057227,44:4.853590622279204):1.7626393897915982):0.8854804880041254):0.6191940322855265,(52:1.8609343540691303,(66:1.3572727112284222,74:1.3572727112284222):0.5036616428407081):6.259970178291324):17.5583406719651;
tree new_tree46 = (((66:2.01600995882551,(52:1.1759666303945027,74:1.1759666303945027):0.8400433284310074):5.559255979645325,((76:0.6544919358735235,20:0.6544919358735235):2.995211642866966,((45:1.3837784681388008,53:1.3837784681388008):1.2379344308311067,72:2.6217128989699074):1.0279906797705824):3.9255623597303453):1.333709354614891,(((((16:5.717894513059011,((42:4.949664771346976,7:4.949664771346976):0.701790749329418,((2:3.8026463271790423,(4:3.139637180064477,(54:0.2887977501695611,14:0.2887977501695611):2.850839429894916):0.6630091471145652):1.2025837881977877,(13:3.871623559479386,(19:3.422383192296923,59:3.422383192296923):0.4492403671824632):1.133606555897444):0.646225405299564):0.06643899238261675):0.7389864050477408,(38:5.257015665123684,33:5.257015665123684):1.1998652529830673):0.14319261906311098,(((21:0.801952302561194,34:0.801952302561194):3.781882990182032,((63:2.1548846763571494,(43:1.9974276761782352,((12:0.8948762785589008,((41:0.30934786915942997,32:0.30934786915942997):0.2696845549868601,67:0.5790324241462901):0.31584385441261076):0.45596249430352476,(22:0.2913766913271897,(1:0.18642454407752335,10:0.18642454407752335):0.10495214724966634):1.0594620815352358):0.6465889033158096):0.15745700017891417):1.6789467489949228,(((((31:0.2533998975494911,37:0.2533998975494911):0.1164426490857649,5:0.369842546635256):0.2804227861343633,40:0.6502653327696193):2.1824675010407812,(((51:0.09920784460080309,39:0.09920784460080309):1.2159463121709164,80:1.3151541567717195):0.34962758818678474,58:1.6647817449585043):1.167951088851896):0.1260717601421919,((((79:0.4116970109126128,56:0.4116970109126128):0.14984080984011194,24:0.5615378207527247):1.075158835714483,48:1.6366966564672076):1.1085030441529773,((25:1.3339915080106246,((9:0.2858985791407172,(30:0.20874955711515966,8:0.20874955711515966):0.07714902202555754):0.3444965677863762,(69:0.0399973486941136,49:0.0399973486941136):0.5903977982329798):0.7035963610835312):1.08691615742567,(62:0.3143195417927518,(15:0.10994984375301177,27:0.10994984375301177):0.20436969803974003):2.106588123643543):0.32429203518389027):0.2136048933324073):0.87502683139948):0.7500038673911535):0.4686374466653538,17:5.0524727394085795):1.547600797761283):0.39473962761619763,((64:1.563599779691957,29:1.563599779691957):3.008542458274505,(23:3.958689895753272,11:3.958689895753272):0.6134523422131899):2.422670926819598):1.2876249589945994,((77:5.06488039860231,(26:2.808005311432552,(((47:0.4141231687248162,71:0.4141231687248162):0.08087020951242174,57:0.49499337823723794):2.2595708083920987,(((46:0.6614128901226302,(((55:0.2744343764171145,(50:0.18991855191859097,61:0.18991855191859097):0.08451582449852352):0.015682756550382038,(6:0.24287262022719536,28:0.24287262022719536):0.04724451274030117):0.12968784915784248,70:0.419804982125339):0.24160790799729115):0.789790579758,((18:0.761978036794826,((78:0.4772338747021144,3:0.4772338747021144):0.12503283621652905,60:0.6022667109186435):0.15971132587618253):0.21940160082003834,(35:0.6581691782071689,(65:0.0735987108610323,(75:0.013973071769863845,73:0.013973071769863845):0.059625639091168456):0.5845704673461366):0.32321045940769544):0.46982383226576585):0.07259052791467124,(36:0.29485442306537885,68:0.29485442306537885):1.2289395747299225):1.2307701888340352):0.05344112480321517):2.256875087169758):0.4699444409668665,44:5.534824839569176):2.747613284211483):0.6265371693050668):23.046030364745;
tree new_tree47 = (((74:2.946023150555447,(52:1.9232500794973166,66:1.9232500794973166):1.0227730710581304):4.733400045225331,(72:2.3954957049188517,((45:1.415857303883359,53:1.415857303883359):0.3735355570998049,(76:0.462499145410269,20:0.462499145410269):1.326893715572895):0.6061028439356877):5.2839274908619265):0.014543885836086012,(((((((42:3.9901051052888055,7:3.9901051052888055):1.2116915319255548,((2:3.898561474744415,(4:2.962615665581916,(54:0.012363926859465408,14:0.012363926859465408):2.9502517387224505):0.935945809162499):0.6258406000615104,(19:1.9373972350649762,(13:1.430317560806554,59:1.430317560806554):0.5070796742584223):2.587004839740949):0.677394562408435):0.2612494176067024,(38:3.797728281466315,33:3.797728281466315):1.6653177733547477):0.06581581240711287,16:5.5288618672281755):0.8251961544858952,(((((15:2.286410898480022,((((9:0.009150945868217084,8:0.009150945868217084):0.06751009633921207,30:0.07666104220742916):0.5800919617858183,((69:0.006612893772815213,49:0.006612893772815213):0.39205253093517084,25:0.39866542470798605):0.2580875792852615):1.338080444723691,(62:0.43036337410484554,27:0.43036337410484554):1.564470074612093):0.2915774497630834):0.37305371049358316,(((12:0.8704986311153506,((41:0.2369387936546896,32:0.2369387936546896):0.4928800842750122,67:0.7298188779297018):0.14067975318564885):0.23971795165915633,(10:0.9840127725004341,(1:0.034492314025525224,22:0.034492314025525224):0.9495204584749088):0.1262038102740729):1.5119963424963776,(43:2.478562260467267,((79:0.9236637116866706,(24:0.5805390612361947,56:0.5805390612361947):0.3431246504504759):1.012421754207966,48:1.9360854658946367):0.5424767945726303):0.14365066480361754):0.037251683702720584):0.07779342385841614,((40:0.9183664280311566,((37:0.006098798290173681,31:0.006098798290173681):0.11133976722539818,5:0.11743856551557186):0.8009278625155848):1.462769267302921,(((51:0.07527286482578309,39:0.07527286482578309):1.1515976484158021,80:1.2268705132415851):0.45518924467741906,58:1.6820597579190042):0.6990759374150732):0.35612233749794386):0.6293526017900546,((21:0.4774922884760685,34:0.4774922884760685):0.6343156232938171,63:1.1118079117698856):2.2548027228521903):0.9252637003768203,17:4.291874334998896):2.0621836867151746):0.21860604384604176,((64:1.2849970366403725,29:1.2849970366403725):2.117922731216309,(23:2.3122669994133194,11:2.3122669994133194):1.0906527684433622):3.169744297703431):0.6102225891995667,((77:6.142774292366201,(((47:0.11404261045852787,71:0.11404261045852787):0.11386390136078184,57:0.2279065118193097):2.296585761241192,(((((75:0.08194190840959568,65:0.08194190840959568):0.822536495460294,(((73:0.18759242162800863,60:0.18759242162800863):0.2859566532522465,(78:0.37452505685020776,3:0.37452505685020776):0.09902401803004734):0.41882939920278073,18:0.8923784740830358):0.012099929786853814):0.08569859817484549,((((28:0.34016582947910323,((50:0.15708602788208836,61:0.15708602788208836):0.10756218797148881,55:0.2646482158535772):0.07551761362552606):0.2410301879566219,6:0.5811960174357251):0.3264231012364601,70:0.9076191186721853):0.06560618180483802,(35:0.145892202841369,46:0.145892202841369):0.8273330976356543):0.016951701567711863):0.13999844692344432,(36:0.1269517435307025,68:0.1269517435307025):1.003223705437477):1.3254856933477064,26:2.455661142315886):0.06883113074461589):3.618282019305699):0.6916860176723842,44:6.834460310038585):0.34842634472109424):0.5110804268571849):22.0011870920115;
tree new_tree48 = ((((66:1.8693708120663795,(74:1.7736940314710168,52:1.7736940314710168):0.09567678059536266):4.895899017193914,(72:2.750051988873542,((45:0.8895049344156364,53:0.8895049344156364):0.9607804558661984,(76:1.2855288806365857,20:1.2855288806365857):0.5647565096452491):0.8997665985917074):4.015217840386751):1.8453785252093136,((77:5.374939221641391,(((68:1.1550778685097078,(36:1.0784501287684616,((55:0.5907035629876667,(((60:0.19599587994948625,73:0.19599587994948625):0.19076628476938817,18:0.3867621647188744):0.09797917085026386,(78:0.3947030702974989,3:0.3947030702974989):0.09003826527163938):0.1059622274185284):0.45928680151485546,((75:0.15665100967854734,65:0.15665100967854734):0.8584388150328941,((28:0.3303276809728524,((50:0.07825681620608223,61:0.07825681620608223):0.24937133384519988,6:0.3276281500512821):0.0026995309215703256):0.5203403651708662,70:0.8506680461437186):0.1644217785677229):0.034900539791080654):0.028459764265939436):0.07662773974124626):0.011202608711471829,(35:0.04892954233250862,46:0.04892954233250862):1.117350934888671):2.0562591492863778,(26:2.562561942321743,((47:0.18257599470401134,71:0.18257599470401134):0.4796826617353208,57:0.6622586564393321):1.9003032858824107):0.6599776841858143):2.1523995951338337):2.8672824683074243,44:8.242221689948815):0.36842666452079165):0.048455999508179914,(((16:6.641613349764397,((38:4.647915315914852,33:4.647915315914852):1.754520850209067,(((2:4.407669815891836,(4:4.0500441437693535,(54:0.2782008065740788,14:0.2782008065740788):3.771843337195275):0.35762567212248264):0.7568751701043572,(19:3.377917041609653,(13:1.2914915752817333,59:1.2914915752817333):2.0864254663279196):1.7866279443865403):0.5754833496953262,(42:4.575629732262806,7:4.575629732262806):1.1643986034287135):0.6624078304323993):0.23917718364047857):0.7751942774996765,(((((34:0.9742674590642566,21:0.9742674590642566):0.29584264747287614,63:1.2701101065371327):1.1321432463388668,((12:1.257856302526061,((67:0.2255827570556968,32:0.2255827570556968):0.3996357183616254,41:0.6252184754173222):0.6326378271087387):0.3332671842650774,(1:1.2672586216444652,(22:0.08396377620703223,10:0.08396377620703223):1.183294845437433):0.3238648651466731):0.8111298660848612):0.9768544130556145,((((51:0.20140640875630184,39:0.20140640875630184):1.8747357582067707,80:2.0761421669630726):1.027838468931071,58:3.1039806358941435):0.12033696074270184,(((48:2.5047899898367083,((24:0.42098792286756137,79:0.42098792286756137):1.9150660362164715,(56:1.7745575269196614,43:1.7745575269196614):0.5614964321643714):0.16873603075267551):0.18672767731650497,(((49:0.5426500078792842,69:0.5426500078792842):1.4654186912562606,(((30:0.03256702382286849,9:0.03256702382286849):0.0859272576178016,8:0.11849428144067009):1.762383550984076,25:1.880877832424746):0.12719086671079882):0.22412021675644933,((62:0.013684028263994317,27:0.013684028263994317):2.1351190685218437,15:2.148803096785838):0.08338581910615606):0.4593287512612192):0.4098111815750407,(40:2.2647933346358404,((37:0.1281088306633772,31:0.1281088306633772):0.003803957814010772,5:0.13191278847738797):2.1328805461584524):0.8365355140924136):0.12298874790859138):0.15479016929476863):1.3580561363035248,17:4.737163902235139):2.679643725028935):0.34935490322931884,((23:2.987819816106518,11:2.987819816106518):0.8382749805661711,(64:1.9112678939332255,29:1.9112678939332255):1.9148269027394635):3.9400677338207037):0.892941823484394):19.4463809876618;
tree new_tree49 = (((((((47:0.5135469372218422,71:0.5135469372218422):0.2566944895169412,57:0.7702414267387834):2.0839806044744345,(26:2.180263592247334,(((70:1.028861917704038,68:1.028861917704038):0.18640487425434804,(35:0.6221658530549832,46:0.6221658530549832):0.5931009389034028):0.18649417481417663,((75:0.08816448494591667,65:0.08816448494591667):0.9080980909008772,(((73:0.3768028760149638,(55:0.3687266661775005,36:0.3687266661775005):0.008076209837463322):0.0782150906172262,18:0.45501796663219):0.22731858956802925,((28:0.3506716849327164,(6:0.1378170092652653,(50:0.04490513217230407,61:0.04490513217230407):0.09291187709296123):0.2128546756674511):0.2894367298398216,(3:0.3740224529794577,(78:0.30248572592988515,60:0.30248572592988515):0.07153672704957253):0.2660859617930803):0.042228141427681276):0.31392601964657463):0.40549839092576867):0.7785026254747713):0.6739584389658839):1.729075176482831,77:4.583297207696049):0.2523239116205884,44:4.835621119316637):2.8820298632470918,(((16:5.387540115812283,((38:4.280072057670202,33:4.280072057670202):0.7192378630978356,((((4:2.2387287925267993,(54:0.5537456822160893,14:0.5537456822160893):1.68498311031071):0.1342055970909133,2:2.3729343896177126):1.7678009283111709,((13:2.110616306543317,19:2.110616306543317):0.44791499756264397,59:2.5585313041059607):1.5822040138229228):0.7232324008939299,(42:2.921062817827203,7:2.921062817827203):1.9429049009956105):0.13534220194522373):0.3882301950442457):0.6426928095036368,((((40:0.9541005605360284,((5:0.008660182655307968,31:0.008660182655307968):0.07895822780899839,37:0.08761841046430635):0.8664821500717221):1.8652711995571083,(((43:1.6038144178356106,((56:0.606278791293146,(24:0.19798885848171655,79:0.19798885848171655):0.40828993281142945):0.17845095189855886,48:0.7847297431917049):0.8190846746439058):0.8087926894427249,((62:0.19025642905931037,15:0.19025642905931037):2.0372257075816314,(((25:0.4263968862582883,(49:0.12557690341546776,69:0.12557690341546776):0.3008199828428205):0.271615511559982,((8:0.13602040051563274,9:0.13602040051563274):0.12229982678098594,30:0.2583202272966187):0.4396921705216516):1.4440407035419134,27:2.1420531013601836):0.08542903528075829):0.18512497063739364):0.10212548601009219,(((51:0.35995907143460737,39:0.35995907143460737):0.4189705262644885,80:0.7789295976990959):1.1539561794201338,58:1.9328857771192298):0.5818468161691979):0.30463916680470904):0.233647876928182,((63:2.624377707021793,(34:2.194292306384736,21:2.194292306384736):0.4300854006370569):0.255839161644956,(10:1.4236830357901,((12:0.9557595925287242,((32:0.07908466916700667,41:0.07908466916700667):0.20284071430730088,67:0.28192538347430757):0.6738342090544167):0.031032056195460456,(22:0.20384114853777688,1:0.20384114853777688):0.7829505001864078):0.43689138706591535):1.456533832876649):0.17280276835456965):1.1159951570525073,17:4.169014794073826):1.8612181312420937):0.180214185243182,((23:2.2647779053281223,(64:0.7401170527671005,29:0.7401170527671005):1.5246608525610217):2.5647086496706235,11:4.829486554998746):1.380960555560356):1.5072038720046272):0.6267796068170579,(((52:1.3732696355656242,66:1.3732696355656242):0.13752673890906042,74:1.5107963744746846):3.917788485784413,(72:2.483432291618473,((45:0.45896461700121116,53:0.45896461700121116):0.8574435443088435,(76:0.8375128669526727,20:0.8375128669526727):0.478895294357382):1.1670241303084183):2.9451525686406246):2.9158457291216893):12.2874558449706;
tree new_tree50 = (((((((47:0.24467056573697055,71:0.24467056573697055):0.24930763289078628,57:0.4939781986277568):1.929377554927242,(((((73:0.5676064799727433,36:0.5676064799727433):0.6583265350388167,65:1.22593301501156):0.039349911791559444,(70:0.7684166274403567,(((6:0.47058984433150236,55:0.47058984433150236):0.0893698667156379,((50:0.05003389845505922,61:0.05003389845505922):0.1446315610124077,28:0.19466545946746694):0.3652942515796733):0.16468475557587225,(3:0.45968442633916246,(60:0.4527629958236193,78:0.4527629958236193):0.00692143051554317):0.26496004028385006):0.04377216081734414):0.4968662993627627):0.07323215344712986,(68:1.1815455018547754,(46:0.8394876620134336,35:0.8394876620134336):0.34205783984134175):0.15696957839547387):0.8229255895682708,26:2.16144066981852):0.26191508373647876):2.5418945239019752,77:4.965250277456974):1.0131683070419424,44:5.978418584498916):1.4990711824525809,(((((((2:2.3203978780071757,(54:0.015417388147848618,14:0.015417388147848618):2.304980489859327):1.2115646525475525,4:3.531962530554728):1.32687641658885,((13:3.075133698852858,59:3.075133698852858):1.1417252761891477,19:4.216858975042006):0.6419799721015726):0.26512217604028354,(42:4.272544935597654,7:4.272544935597654):0.8514161875862074):1.384503771200266,((38:3.650729555990802,33:3.650729555990802):1.034668070640432,16:4.685397626631234):1.8230672677528936):0.2152905315590381,((63:4.302726116615072,((((((24:0.4583914447276047,79:0.4583914447276047):0.8076704397415602,56:1.266061884469165):0.3039054837736457,(43:1.2818581906673938,48:1.2818581906673938):0.28810917757541676):0.8995421016639793,((((58:1.2479880268613701,(51:0.3834309201852628,39:0.3834309201852628):0.8645571066761073):0.2562597212487032,80:1.5042477481100733):0.63410276963097,(62:0.014107840627455783,15:0.014107840627455783):2.1242426771135876):0.04778090064129792,((((30:0.2889768565196704,(9:0.18975448851701746,8:0.18975448851701746):0.09922236800265297):0.19346232914026606,(49:0.36289475634919116,25:0.36289475634919116):0.11954442931074533):0.7042927079873665,69:1.186731893647303):0.9883141788292342,((27:1.4241731040862655,75:1.4241731040862655):0.2286188283743782,18:1.6527919324606437):0.5222541400158935):0.011085345905804012):0.2833780515244486):0.9453109020354895,(40:0.9558864577097356,((31:0.10618075298390903,5:0.10618075298390903):0.12988668369719483,37:0.23606743668110386):0.7198190210286317):2.458933914232544):0.39435049341262385,((10:1.578875251658095,(((32:0.07767693498035223,41:0.07767693498035223):0.5540721659398998,67:0.631749100920252):0.46096337446268465,(12:1.033442531460349,(22:0.8789356373069859,1:0.8789356373069859):0.15450689415336316):0.059269943922587665):0.48616277627515836):0.6414359059053447,(34:1.5620139211847004,21:1.5620139211847004):0.6582972363787394):1.5888597077914635):0.49355525126016886):0.8344145315960914,17:5.1371406482111635):1.5866147777320023):0.3420264860869242,((23:3.0260473708118987,11:3.0260473708118987):0.15927266512814908,(64:0.8218931640747601,29:0.8218931640747601):2.3634268718652875):3.8804618760900422):0.41170785492140727):0.08890260780780412,((52:1.5655229880476627,(66:1.5577195363183176,74:1.5577195363183176):0.007803451729345046):3.4828416581717665,(72:2.268006656634468,((45:1.0893717160995298,53:1.0893717160995298):0.377308412811856,(76:1.2811089170611158,20:1.2811089170611158):0.18557121185026992):0.8013265277230821):2.7803579895849615):2.518027728539872):14.6448563082896;
tree new_tree51 = (((44:8.269426126430417,(77:5.547563230739517,(26:3.8729362053747822,((68:1.337833814510569,((36:1.1522215935693316,(((73:0.17530718538855547,55:0.17530718538855547):0.5708741393814992,((3:0.4120731422072945,(78:0.35478391274960275,60:0.35478391274960275):0.05728922945769177):0.2239409059636155,65:0.63601404817091):0.11016727659914471):0.1957445527436189,((((50:0.04158150203371364,61:0.04158150203371364):0.14322999468966705,70:0.18481149672338068):0.2746258733115099,28:0.45943737003489055):0.24254671233647368,6:0.7019840823713642):0.2399417951423094):0.210295716055658):0.1811264141952671,(46:0.2860138297851232,35:0.2860138297851232):1.0473341779794756):0.004485806745970322):1.139015415180817,((47:0.7879829830128363,71:0.7879829830128363):0.692168868562005,57:1.4801518515748413):0.9966973781165447):1.3960869756833962):1.6746270253647344):2.721862895690901):0.2469618122068944,((((((42:3.3802187843192906,7:3.3802187843192906):1.35164770965807,((13:3.461864831742013,59:3.461864831742013):0.21019143518310734,19:3.67205626692512):1.0598102270522403):0.22329545271932094,((4:2.581781995182977,2:2.581781995182977):1.0946432871581262,(54:1.5562842870342124,14:1.5562842870342124):2.1201409953068904):1.2787366643555784):1.0182843238382304,((38:3.305067718936578,33:3.305067718936578):0.5147394036415616,16:3.8198071225781396):2.1536391479567722):1.1980239174187677,(((43:3.34793043897163,((((((24:0.819987669076033,79:0.819987669076033):0.11543919193699537,56:0.9354268610130284):0.7342795925883708,48:1.6697064536013992):1.2202689874165933,(((69:0.36161830441562154,(((8:0.08352536529154998,30:0.08352536529154998):0.010063165035069085,9:0.09358853032661907):0.13387536203725472,49:0.2274638923638738):0.13415441205174775):0.47146641350819213,25:0.8330847179238137):0.6727434673189796,(75:1.0151820553554343,((15:0.32469476612916004,18:0.32469476612916004):0.4224975773614975,(27:0.3328045439813096,62:0.3328045439813096):0.41438779950934795):0.2679897118647767):0.490646129887359):1.3841472557751993):0.2792201572142634,(40:1.0160608316800126,(31:0.3621055369080309,(37:0.24541182592943694,5:0.24541182592943694):0.11669371097859393):0.6539552947719818):2.1531347665522436):0.0723925843339761,((80:0.35163888069416116,(51:0.03747714761198162,39:0.03747714761198162):0.31416173308217954):0.9065591416666289,(58:0.946730217347739,(34:0.34743507583123256,21:0.34743507583123256):0.5992951415165064):0.31146780501305105):1.983390160205442):0.10634225640539796):1.0764511158499075,(63:2.2276302858110633,(((((32:0.3678914733675791,41:0.3678914733675791):0.1447729324903403,67:0.5126644058579194):0.9360764099978945,12:1.448740815855814):0.19797917983844626,(22:0.6423698376262859,1:0.6423698376262859):1.0043501580679743):0.03413287363360862,10:1.6808528693278688):0.5467774164831944):2.1967512690104742):0.8413441992900026,17:5.26572575411154):1.9057444338421394):0.2289080401195216,((23:2.8169720854263045,11:2.8169720854263045):0.13000706858300015,(64:0.7467983619842451,29:0.7467983619842451):2.2001807920250593):4.4533990740638965):1.1160097105641107):0.17125410418970688,((52:1.3203493265232433,(74:1.2041994017586584,66:1.2041994017586584):0.11614992476458497):3.9207056714761466,((45:0.796885108285969,53:0.796885108285969):0.6182742410998517,(72:1.2001174724274273,(76:0.39906198049838937,20:0.39906198049838937):0.8010554919290379):0.2150418769583935):3.825895648613569):3.446587044827629):17.1259837517846;
tree new_tree52 = ((((((47:0.816596896930639,71:0.816596896930639):0.8690845352288097,57:1.6856814321594487):2.5169417032608843,((((65:0.8348381822783587,((73:0.4300878283954477,55:0.4300878283954477):0.3096025858544945,(3:0.3337559688569746,(78:0.23721086198925181,60:0.23721086198925181):0.0965451068677228):0.4059344453929676):0.09514776802841651):0.5443505604858189,(36:1.156028363178932,(6:1.0216865714115122,(28:0.3333797968521659,((61:0.10292796076626441,70:0.10292796076626441):0.07155903610682544,50:0.17448699687308986):0.15889279997907604):0.6883067745593463):0.1343417917674199):0.22316037958524548):0.3736381773445894,(46:0.739842345527651,(68:0.45831658067883485,35:0.45831658067883485):0.2815257648488162):1.012984574581116):1.9202419610303527,26:3.6730688811391197):0.529554254281213):2.9018682627969428,(77:4.869454346118802,44:4.869454346118802):2.2350370520984733):1.6566150126830337,(((((42:3.245011485628882,7:3.245011485628882):3.781192059763434,((19:4.493215622223894,((4:3.9000459226658557,2:3.9000459226658557):0.043309271765779034,(54:1.0384249043364138,14:1.0384249043364138):2.904930290095221):0.5498604277922592):1.49894742208276,(13:2.0561190832747407,59:2.0561190832747407):3.9360439610319133):1.034040501085662):0.687383420621491,((38:3.5534542072262223,33:3.5534542072262223):0.6970020016789071,16:4.250456208905129):3.4631307571086776):0.08252217381276061,((23:3.287239578998169,11:3.287239578998169):0.12363173529697624,(64:1.0475985061269384,29:1.0475985061269384):2.363272808168207):4.385237825531423):0.09647249061008534,(((63:3.1262510870382316,((((((32:0.027821896614724548,41:0.027821896614724548):1.1937974673124554,67:1.22161936392718):0.08968299600712992,12:1.3113023599343099):0.08354724340250663,10:1.3948496033368165):0.06226240683494777,(22:0.08264873019158196,1:0.08264873019158196):1.3744632799801824):0.6536491512145259,43:2.11076116138629):1.0154899256519414):2.1065392049539104,((((((24:0.001995234427224433,79:0.001995234427224433):1.5762049806666723,56:1.5782002150938967):0.6589121033957657,48:2.2371123184896624):0.33775047811231174,(18:0.8175349585184141,(((27:0.08017032134684422,15:0.08017032134684422):0.4105563854810933,(62:0.13797567771505584,75:0.13797567771505584):0.3527510291128817):0.26309138495614803,((25:0.19200444485033694,(49:0.18100640798303042,((9:0.059198562751992555,8:0.059198562751992555):0.0590183603868298,30:0.11821692313882236):0.06278948484420806):0.010998036867306521):0.4754676214503035,69:0.6674720663006405):0.08634602548344505):0.06371686673432853):1.75732783808356):0.28881866330811734,((80:1.040621440586263,(51:0.37832898353611266,39:0.37832898353611266):0.6622924570501504):0.981772285920562,(34:0.7636441260145853,(58:0.7071746466485894,21:0.7071746466485894):0.05646947936599589):1.2587496004922398):0.8412877334032665):1.278693143812569,(((31:0.3864537800672528,40:0.3864537800672528):0.004495321259120888,5:0.39094910132637367):1.2409196300054184,37:1.631868731331792):2.510505872390868):1.0904156882694815):0.5314232136000419,17:5.764213505592184):2.128368124844469):0.8685247804636562):0.3309354374072555,((66:1.8958100667196316,(74:0.7656016098304342,52:0.7656016098304342):1.1302084568891972):2.527068710291445,((76:0.3149555390010965,20:0.3149555390010965):1.0938282882464678,(72:1.1297369293198718,(45:0.6357836467749627,53:0.6357836467749627):0.4939532825449091):0.27904689792769255):3.0140949497635123):4.669163071296488):19.7603641713938;
tree new_tree53 = (((44:5.720636208361649,((52:1.1750164771287,(66:0.9872529332083887,74:0.9872529332083887):0.18776354392031125):2.71599668564351,(72:1.5030236063524285,((76:0.6383263659653794,20:0.6383263659653794):0.5017692673357995,(45:0.8332151237573471,53:0.8332151237573471):0.30688050954383184):0.3629279730512496):2.3879895564197815):1.8296230455894387):0.8886609491443229,(77:5.219781320661297,(((47:0.06801620326172331,71:0.06801620326172331):0.19410796953083226,57:0.26212417279255557):3.1631716482645604,((((28:0.6584959600129902,6:0.6584959600129902):0.7793578853451183,(((55:0.6967612180920241,(65:0.27966314210238447,73:0.27966314210238447):0.4170980759896396):0.050998006162983445,((3:0.15690819178784218,60:0.15690819178784218):0.23968764583933613,78:0.3965958376271783):0.3511633866278292):0.3158364947912857,(70:0.5000713607919628,((36:0.4256607109980887,50:0.4256607109980887):0.03309536923792722,61:0.45875608023601594):0.041315280555946854):0.5635243582543304):0.3742581263118152):0.098514882853314,(68:0.857020305481141,(46:0.5407521840179967,35:0.5407521840179967):0.3162681214631443):0.6793484227302814):1.2219304949289842,26:2.7582992231404067):0.6669965979167092):1.794485499604181):1.3895158368446747):1.0949868910999925,(((((42:1.9407292657578719,7:1.9407292657578719):3.064471227607453,(((13:1.4800293585400783,59:1.4800293585400783):1.9388644633651604,19:3.4188938219052387):0.7326414207495331,(((54:0.212432005750629,14:0.212432005750629):2.6345179776695034,4:2.8469499834201324):0.6495750927910002,2:3.4965250762111326):0.6550101664436392):0.8536652507105531):1.7387243663564247,((38:3.50530952137249,33:3.50530952137249):1.0841794506253701,16:4.58948897199786):2.1544358877238894):0.6875089933797378,(((((((80:0.9112317598429283,(51:0.18830100945023526,39:0.18830100945023526):0.722930750392693):0.8068064037679101,(34:1.1533646284676813,(58:0.7265494662168952,21:0.7265494662168952):0.4268151622507861):0.5646735351431571):0.5486960942938397,(((37:0.13216159530077443,31:0.13216159530077443):0.07081650464979303,5:0.20297809995056745):0.20224339714515763,40:0.4052214970957251):1.861512760808953):0.34807625265534803,((((24:0.5332661743483087,79:0.5332661743483087):0.11944232528938303,56:0.6527084996376917):1.4187430141141855,48:2.071451513751877):0.5273267503131898,(((75:0.6722791392094284,(25:0.2669659290874753,(49:0.222804411826302,(69:0.21147414744924764,((30:0.13060147104074277,8:0.13060147104074277):0.020327084049586497,9:0.15092855509032926):0.060545592358918376):0.011330264377054367):0.04416151726117329):0.4053132101219531):0.5291985609130762,((62:0.11217732015534386,15:0.11217732015534386):0.25507560631547527,27:0.36725292647081914):0.8342247736516855):0.030167057949225695,18:1.2316447580717302):1.3671335059933367):0.016032246494959157):1.5317946710137966,((((22:0.5794682232494313,12:0.5794682232494313):0.3027905890087268,((32:0.05482239430053142,41:0.05482239430053142):0.26307859205648765,67:0.3179009863570191):0.564357825901139):0.2921664442620777,(1:0.6789752913461076,10:0.6789752913461076):0.4954499651741282):0.6440123468136201,63:1.8184376033338558):2.3281675782399667):0.18647163104069264,43:4.333076812614515):0.5863520645312059,17:4.919428877145721):2.512004975955766):0.03347628618472864,((23:2.2231687357100767,11:2.2231687357100767):3.7460414611305253,(64:0.5419837754696245,29:0.5419837754696245):5.427226421370977):1.495699942445614):0.239373909319748):13.6795750537876;
tree new_tree54 = (((44:5.03737584466943,(77:4.735970864315714,(((47:0.15201280238895434,71:0.15201280238895434):0.306952564851227,57:0.4589653672401814):2.811303917333692,(((68:1.1336933748588125,46:1.1336933748588125):0.47310042032761723,((((61:0.6167000803713568,(50:0.07744894053735936,36:0.07744894053735936):0.5392511398339974):0.1402712658418055,(28:0.42778146920613086,(70:0.34446153385171996,6:0.34446153385171996):0.0833199353544109):0.32918987700703145):0.22818990971343656,(((3:0.3422679331562346,73:0.3422679331562346):0.3112848028828026,(60:0.36663433428869674,78:0.36663433428869674):0.28691840175034045):0.1044534196583643,(65:0.7434897192203637,55:0.7434897192203637):0.01451643647703782):0.22715510022919738):0.308362259981768,35:1.293523515908367):0.31327027927806284):1.0789536673928053,26:2.685747462579235):0.5845218219946382):1.465701579741841):0.3014049803537162):1.6389348984428747,((52:1.7421496326841366,(66:1.2245628182112165,74:1.2245628182112165):0.5175868144729201):3.092239082194088,(72:1.4971824088677061,((76:0.4202921503525927,20:0.4202921503525927):0.9413488288843448,(45:1.1331859202811936,53:1.1331859202811936):0.22845505895574392):0.13554142963076865):3.3372063060105184):1.8419220282340802):1.5608708249661127,((((38:4.208857851242584,33:4.208857851242584):1.5635463803107665,((((13:0.6155011375775972,59:0.6155011375775972):2.0219806919250285,19:2.637481829502626):1.0310442935671071,(((54:0.12860480035087005,14:0.12860480035087005):2.4809869799878745,4:2.6095917803387447):0.4275640031232757,2:3.0371557834620204):0.6313703396077126):1.22134311926097,((42:2.4098952709443426,7:2.4098952709443426):1.7789319352715682,16:4.188827206215911):0.7010420361147922):0.8825349892226475):0.11456293824238806,((17:3.1146166246488414,43:3.1146166246488414):0.6995776791065986,(((((80:1.0987645498595078,(51:0.20072872507530434,39:0.20072872507530434):0.8980358247842034):0.6876498338856607,((34:0.5784419414239231,21:0.5784419414239231):1.1317656023964768,58:1.7102075438204):0.0762068399247684):0.7015517944641403,((40:0.1545230024746702,31:0.1545230024746702):1.831698969353623,(5:0.04231727649604876,37:0.04231727649604876):1.9439046953322445):0.5017442063810156):0.14111281073784188,(((24:0.32886796902033677,(79:0.23044495283391267,56:0.23044495283391267):0.0984230161864241):1.374261733677368,48:1.7031297026977046):0.7621908197906149,(((75:0.721642896407593,((18:0.20692188844024081,27:0.20692188844024081):0.36148800963365624,(15:0.421589998643856,62:0.421589998643856):0.1468198994300411):0.15323299833369597):0.06496469248955883,((25:0.12235243678110476,49:0.12235243678110476):0.14375132661191609,((30:0.01178669080966603,9:0.01178669080966603):0.026634709348375404,8:0.038421400158041435):0.2276823632349794):0.520503825504131):0.06083717342728434,69:0.8474447623244362):1.6178757601638831):0.1637584664588312):0.558870280596683,((1:1.3478592116696297,(((((32:0.21669200374914768,41:0.21669200374914768):0.4653202612487173,67:0.6820122649978649):0.49662435797547644,12:1.1786366229733414):0.0321914952493898,22:1.2108281182227312):0.12441380968702087,10:1.335241927909752):0.012617283759877695):0.3017668340983277,63:1.6496260457679575):1.5383232237758762):0.6262450342116064):2.0727728660402986):1.6639804278797197,((23:2.0816203029492915,11:2.0816203029492915):2.809284462137991,(64:1.6798533791369845,29:1.6798533791369845):3.211051385950298):2.660042832588176):0.6862339704029594):14.801916370207;
tree new_tree55 = (((44:6.075370372069765,(77:5.402925802358752,(((47:0.3354011904416846,71:0.3354011904416846):1.3154100402092403,57:1.6508112306509248):1.6667075374470148,(((((70:0.19487988833022868,73:0.19487988833022868):0.9697166535117634,(65:0.8473645248119742,(3:0.5971739589288892,(78:0.30945529435259606,60:0.30945529435259606):0.2877186645762932):0.25019056588308497):0.3172320170300179):0.018098545564842805,(((28:0.39854076622776025,6:0.39854076622776025):0.20392522993511641,55:0.6024659961628767):0.11896641175357003,(61:0.008125351889473305,50:0.008125351889473305):0.7133070560269734):0.46126267949038824):0.3046496665402145,(((35:0.2723762757437607,68:0.2723762757437607):1.01313075101613,46:1.2855070267598907):0.13492595222352044,36:1.4204329789834111):0.06691177496363832):1.0825251844008554,26:2.569869938347905):0.7476488297500348):2.085407034260812):0.6724445697110131):1.172382716190004,((((16:5.1904304751875685,((42:1.9258556466016588,7:1.9258556466016588):2.899933070800804,(((13:0.9080836387641767,59:0.9080836387641767):1.877784934861388,19:2.7858685736255646):1.0904060341685753,((4:2.200256245859259,(54:0.18252432489909357,14:0.18252432489909357):2.0177319209601654):0.4649813544458756,2:2.665237600305135):1.2110370074890051):0.949514109608323):0.36464175778510555):0.7522905232248434,(38:4.357342813957736,33:4.357342813957736):1.585378184454676):0.20162163719115345,(17:4.750132629952566,(((63:3.637564480259373,((((10:0.7394717193138036,1:0.7394717193138036):0.023684695472478756,12:0.7631564147862824):0.1418783556884302,22:0.9050347704747126):0.0022644707250483176,((41:0.10377047478340748,32:0.10377047478340748):0.12473302758722135,67:0.22850350237062883):0.6787957388291321):2.7302652390596123):0.5235076213182293,(((((79:0.5519246442493402,(56:0.27354910011130884,24:0.27354910011130884):0.27837554413803134):0.5315901649199164,48:1.0835148091692566):0.41351704231632724,((((8:0.16277757251048366,9:0.16277757251048366):0.02033387216986421,30:0.18311144468034787):0.5943090800609637,((49:0.24887047891965788,25:0.24887047891965788):0.07498818290068124,69:0.3238586618203391):0.4535618629209725):0.47485072017947483,((18:0.1085841731139855,75:0.1085841731139855):1.1114647008751546,((27:0.4862346754174033,62:0.4862346754174033):0.06333666408710992,15:0.5495713395045132):0.6704775344846268):0.03222237093164648):0.24476060656479737):0.842574228512533,((80:1.0015641759835587,(51:0.029095197640438202,39:0.029095197640438202):0.9724689783431205):0.40741493107585014,((58:1.1892818764472082,21:1.1892818764472082):0.015285470202583529,34:1.2045673466497917):0.20441176040961717):0.930626972938708):0.18327741979190515,(((5:0.006837080404618376,31:0.006837080404618376):0.05110129589214175,37:0.05793837629676012):0.3908222420989418,40:0.4487606183957019):2.07412288139432):1.6381886017875802):0.41773745413647134,43:4.5788095557140736):0.1713230742384928):1.394210005650999):0.7989453307554415,((23:2.888692090088714,11:2.888692090088714):1.215011360904474,(64:1.4311583806284764,29:1.4311583806284764):2.672545070364712):2.839584515365819):0.3044651219007619):0.6127116041034721,((74:1.4096166940873667,(66:1.1452055028450236,52:1.1452055028450236):0.264411191242343):3.0256885053627833,(72:2.5505345630562113,((76:0.7559022092368527,20:0.7559022092368527):1.3215378371085054,(45:1.7561921669583962,53:1.7561921669583962):0.32124787938696175):0.47309451671085334):1.884770636393939):3.4251594929130906):20.7362610918244;
tree new_tree56 = ((((66:1.6987483643761108,(74:0.9475144565824104,52:0.9475144565824104):0.7512339077937004):3.077415364807221,((76:1.2545534477362574,20:1.2545534477362574):1.1642318674765058,(72:2.116615697216379,(45:1.8001917837476884,53:1.8001917837476884):0.3164239134686908):0.302169617996384):2.3573784139705687):2.998440550739259,(44:7.415501681394153,(77:5.616168854702754,(((47:0.0823664472288842,71:0.0823664472288842):0.33711016893484635,57:0.41947661616373055):3.000898638118663,((((35:0.11237775290040157,46:0.11237775290040157):1.113466253037246,68:1.2258440059376474):0.5809631849462804,((((65:0.9205322028540774,(78:0.6555990397908271,(3:0.5493080833355318,60:0.5493080833355318):0.1062909564552953):0.2649331630632503):0.2553298245753688,(6:0.5792011427993058,(28:0.47362922174173533,(55:0.22870987769299944,(61:0.14349690173426383,50:0.14349690173426383):0.08521297595873562):0.2449193440487359):0.10557192105757046):0.5966608846301404):0.09849164556330092,(70:0.8305597130223773,73:0.8305597130223773):0.44379395997036986):0.13725383982192185,36:1.411607512814669):0.3951996780692588):0.8508963995103302,26:2.657703590394258):0.7626716638881357):2.19579360042036):1.7993328266913995):0.3591025985284375):0.11898681733790983,((((((42:2.759508557946109,7:2.759508557946109):1.5385167126538946,(((13:1.8420148690566667,59:1.8420148690566667):1.4234170349185702,19:3.265431903975237):0.5155839022101412,((4:1.5852683870485276,(54:0.3456239360656514,14:0.3456239360656514):1.2396444509828761):0.7830913849465619,2:2.3683597719950895):1.4126560341902885):0.5170094644146257):0.1677457420490729,16:4.465771012649077):2.4735304882337426,(38:5.690359595489372,33:5.690359595489372):1.2489419053934467):0.15224022104965584,(((63:3.304897362780687,(((1:0.9451632477316738,12:0.9451632477316738):1.1617262815057154,(((41:0.12775687349214557,32:0.12775687349214557):0.09648504806961514,67:0.2242419215617607):0.7614395789349332,10:0.9856815004966939):1.1212080287406954):0.12297633188001722,22:2.2298658611174065):1.0750315016632803):0.73005516648037,(((((56:0.45894751791821137,(79:0.008882633631035152,24:0.008882633631035152):0.4500648842871762):0.5820683228715076,48:1.041015840789719):0.7642568119774016,(((15:0.8482049034754444,(27:0.045998531507207105,62:0.045998531507207105):0.8022063719682373):0.7705628996412903,(18:1.1744032715524264,75:1.1744032715524264):0.44436453156430833):0.010022123896029411,(49:1.3160910258593685,((8:0.7790917227576748,(9:0.21273803468354052,30:0.21273803468354052):0.5663536880741342):0.4125187432894655,(25:0.7580730251870781,69:0.7580730251870781):0.4335374408600622):0.12448055981222828):0.3126989011533956):0.17648272575435642):0.1687338047868414,(((37:0.08022542712181242,5:0.08022542712181242):0.049974749519357056,31:0.13020017664116948):0.9544438099054718,40:1.0846439865466413):0.8893624710073207):0.5476936238958205,((80:0.7239035542310023,(51:0.06902447059419385,39:0.06902447059419385):0.6548790836368085):0.9912600682998246,((34:1.2032747451096935,21:1.2032747451096935):0.03471802276487579,58:1.2379927678745692):0.47717085465625764):0.8065364589189556):1.5132524478112743):0.7714777727575566,(17:4.153911097851745,43:4.153911097851745):0.6525192041668681):2.2851114199138616):0.3777202763672802,((11:3.0522806839257193,23:3.0522806839257193):0.2649372899560878,(64:0.7708922790527004,29:0.7708922790527004):2.5463256948291066):4.152044024417949):0.42432909896074555):21.0468587280132;
tree new_tree57 = (((((((38:3.5711606257340667,33:3.5711606257340667):1.148171414325271,((42:3.698653460063001,7:3.698653460063001):0.20278206184806224,(((13:1.1503503510713233,59:1.1503503510713233):1.838922160645539,19:2.9892725117168624):0.2664478875262928,((4:1.6797218197692356,(54:0.13244015566208867,14:0.13244015566208867):1.547281664107147):0.14171264247185622,2:1.8214344622410918):1.4342859370020633):0.6457151226679083):0.8178965181482742):1.4004380196765815,16:6.119770059735919):0.08250961249873434,((((10:1.8566698537662651,((1:1.2409932660072318,(((41:0.16252658693514677,32:0.16252658693514677):0.14746151515251976,67:0.30998810208766653):0.20593831467920237,22:0.5159264167668689):0.7250668492403629):0.5933741936771446,12:1.8343674596843764):0.02230239408188872):0.939418099336782,63:2.796087953103047):0.7486678200334995,((((8:0.263146630726406,(9:0.14212551890752675,30:0.14212551890752675):0.12102111181887923):0.34291136761646124,((49:0.1992242514983538,25:0.1992242514983538):0.10420854025780027,69:0.30343279175615406):0.30262520658671316):1.3422181329005243,(((27:0.26418102505841157,15:0.26418102505841157):1.307226587273866,(75:0.13067800884955205,62:0.13067800884955205):1.4407296034827255):0.23480576080106186,(((24:0.03734616482805356,79:0.03734616482805356):0.45294835903518993,56:0.49029452386324346):0.44437443134911625,48:0.9346689552123597):0.8715444179209797):0.14206275811005198):0.7281568962830003,((((31:0.08590535823611767,37:0.08590535823611767):0.012777105835709832,5:0.0986824640718275):2.074298548113063,40:2.1729810121848905):0.4715584337902117,((80:0.9112970581956641,(51:0.39127866954204665,39:0.39127866954204665):0.5200183886536174):0.986119142135679,((21:0.8727936299396182,58:0.8727936299396182):0.4234039369575586,34:1.2961975668971768):0.6012186334341663):0.7471232456437591):0.03189358155128952):0.868322745610155):1.0859895291799009,(17:1.5644240217805219,43:1.5644240217805219):3.0663212805359255):1.571534369918206):0.49014348033400523,((11:3.0880448262648885,23:3.0880448262648885):0.35081315203390284,(64:0.8957104808945673,29:0.8957104808945673):2.543147497404224):3.2535651742698675):1.0030284230569295,((52:1.5823390069850973,(66:0.5834709077757015,74:0.5834709077757015):0.9988680992093958):5.316002727337991,(72:2.072945197503987,((76:0.19258125799603204,20:0.19258125799603204):0.8981630479911495,(45:0.7734051094216167,53:0.7734051094216167):0.31733919656556486):0.9822008915168057):4.825396536819101):0.7971098413025004):0.29669303989717744,(44:5.56673045788407,(77:5.184701518273042,(((47:0.22580564785077614,71:0.22580564785077614):0.2641883586538276,57:0.48999400650460373):2.152722594829924,(((68:0.71096302796886,((35:0.05056028092539895,46:0.05056028092539895):0.3875887724068997,18:0.43814905333229864):0.2728139746365614):0.7607489743204255,(((73:0.9805548665549306,(65:0.7565151126209265,((3:0.5665614668278864,60:0.5665614668278864):0.03603769625899822,78:0.6025991630868847):0.15391594953404186):0.2240397539340041):0.03042757666693352,((55:0.9694706286936301,((70:0.06126747573311264,50:0.06126747573311264):0.7730161977906876,61:0.8342836735238003):0.13518695516982981):0.025430348346264897,28:0.994900977039895):0.01608146618196915):0.0980396950843514,(36:0.2500555416145078,6:0.2500555416145078):0.8589665966917077):0.36268986398307):0.4877433605361903,26:1.9594553628254758):0.6832612385090517):2.5419849169385142):0.38202893961102813):2.425414157638696):20.4616363854499;
tree new_tree58 = (((76:0.1159041611923207,20:0.1159041611923207):2.9892782282038706,(72:2.8451161821054387,(45:1.7501253603142966,53:1.7501253603142966):1.0949908217911422):0.2600662072907527):5.1946986249132845,((74:2.1983662851783916,(66:1.1843681646288862,52:1.1843681646288862):1.0139981205495054):6.004060607440142,((((((38:3.979194826393607,33:3.979194826393607):1.8636305410747354,16:5.842825367468342):0.06484642478128944,((42:1.2497860225010229,7:1.2497860225010229):3.8565661356764647,(((13:1.5271364163037806,59:1.5271364163037806):0.541738576441354,19:2.0688749927451346):1.723739232322873,((4:1.4852129748485718,(54:0.22242704793446888,14:0.22242704793446888):1.2627859269141029):0.7405447450153559,2:2.225757719863928):1.56685650520408):1.3137379331094796):0.8013196340721445):0.17024836224551265,(17:4.6432432618611665,((((43:1.7772218853490396,(((22:0.5781963541993832,1:0.5781963541993832):0.882748024201648,12:1.4609443784010312):0.3043320041778508,((41:0.03364175592493597,32:0.03364175592493597):0.28346424069744725,67:0.3171059966223832):1.4481703859564987):0.011945502770157601):0.665948882119962,10:2.4431707674690015):0.8929358702469887,63:3.3361066377159903):0.4689010790695498,((((40:0.24031447872299347,(37:0.23897529362559297,31:0.23897529362559297):0.001339185097400497):0.1143741053056275,5:0.35468858402862097):2.3206726536556115,(((80:1.1673502539074667,(51:0.29635543429835015,39:0.29635543429835015):0.8709948196091166):0.4233736689289458,((34:0.8675180185605931,21:0.8675180185605931):0.30654940403177977,58:1.1740674225923728):0.41665650024403966):0.618793778234118,(((15:0.09523727111830234,(27:0.01112405524655668,62:0.01112405524655668):0.08411321587174565):1.0832301188742843,((49:0.3594068273553818,(25:0.32714329847597007,(8:0.06707252403137856,(30:0.04171474856018075,9:0.04171474856018075):0.02535777547119781):0.2600707744445915):0.03226352887941175):0.5358994893497107,69:0.8953063167050924):0.2831610732874942):0.4148126190931185,75:1.593280009085705):0.6162376919848254):0.4658435366137019):0.08178701565317903,(((24:0.265790450908077,79:0.265790450908077):0.2264267826059137,56:0.4922172335139907):1.4146451517439023,48:1.906862385257893):0.8502858680795184):1.0478594634481286):0.8382355450756265):1.434676892633978):0.26989112167312257,((11:2.082556132650688,23:2.082556132650688):1.6373171355500071,(64:1.6055307661734548,29:1.6055307661734548):2.1143425020272404):2.627938007967572):1.1517690127595932,(44:5.929939446607723,(77:4.950674983822086,(((47:0.2764046517923674,71:0.2764046517923674):0.206957317371597,57:0.4833619691639644):1.6837441151549395,((((3:0.46235919694069744,60:0.46235919694069744):0.07784101760694845,78:0.5402002145476459):0.6014424965070371,(((((18:0.3954752645571167,(6:0.3952478285928306,(61:0.05053213180495687,50:0.05053213180495687):0.3447156967878737):2.2743596428609347E-4):0.2489229549308486,28:0.6443982194879653):0.270994724691656,(65:0.13946900015672434,73:0.13946900015672434):0.7759239440228969):0.05611864044654291,(36:0.1158346908194985,(55:0.09706978895014236,70:0.09706978895014236):0.018764901869356143):0.8556768938066657):0.10361102512232034,((35:0.011921655936243272,46:0.011921655936243272):0.8891560295112563,68:0.9010776854474996):0.17404492430098495):0.06652010130619845):0.6898040454460803,26:1.8314467565007633):0.33565932781814056):2.7835688995031824):0.9792644627856371):1.569640842320137):0.7028466036906726):0.09745412169094259):19.611307259471;
tree new_tree59 = ((((((((42:1.0250661620086283,7:1.0250661620086283):3.402049191653296,(((59:2.516060430830835,19:2.516060430830835):0.419168702404479,13:2.935229133235314):0.8168166444959688,(4:1.806595142362844,(2:0.5254733553188198,(54:0.3666403742472222,14:0.3666403742472222):0.1588329810715976):1.2811217870440241):1.9454506353684389):0.6750695759306415):0.5620731839040962,(38:2.985864900337682,33:2.985864900337682):2.0033236372283385):0.34554963894619295,16:5.3347381765122135):1.0405855139620153,(17:4.395912822332415,((43:2.520459112027655,63:2.520459112027655):1.363535886222461,(((1:0.7832025586647676,(22:0.7766946196395831,10:0.7766946196395831):0.006507939025184539):0.6420177998305233,(12:0.7153386796720835,((41:0.046783253182234384,32:0.046783253182234384):0.2066541358947118,67:0.2534373890769462):0.46190129059513735):0.7098816788232074):2.3987556712240243,(((((24:0.5879819945755361,79:0.5879819945755361):0.4573323362763212,56:1.0453143308518573):1.180452887286744,48:2.2257672181386012):1.150355538132378,(((37:0.049570240401976516,31:0.049570240401976516):0.005114325473121108,5:0.054684565875097624):0.11099928555243793,40:0.16568385142753556):3.2104389048434436):0.02401723369165243,(((80:1.0780705085741857,(51:0.0967594839076403,39:0.0967594839076403):0.9813110246665454):0.5593096823002754,((21:1.0210381677187024,34:1.0210381677187024):0.0921366940067756,58:1.113174861725478):0.5242053291489832):0.7034416053842818,(75:0.7718604400267628,(15:0.6940618643960071,((62:0.3876112392227899,27:0.3876112392227899):0.1914016628598018,(((30:0.060024518906621964,(9:0.024501356038007276,8:0.024501356038007276):0.03552316286861469):0.24649354937459134,(69:0.07912045718017985,49:0.07912045718017985):0.22739761110103346):0.0014777449517702212,25:0.30799581323298353):0.2710170888496082):0.11504896231341544):0.07779857563075565):1.5689613562319802):1.0593181937038887):0.4238360397566834):0.0600189685308008):0.5119178240822988):1.979410868141814):0.10585931412481386,((64:0.4669895153944668,29:0.4669895153944668):1.0241251617000169,(23:1.1475865409386345,11:1.1475865409386345):0.3435281361558491):4.990068327504559):1.3343468845096176,(44:7.405745284484772,(77:6.592907795946729,(((47:0.17839178640483425,71:0.17839178640483425):0.18004089794261738,57:0.3584326843474516):1.3052077509442155,(((70:1.057849633404992,(((65:0.15741003603162784,73:0.15741003603162784):0.8560946327406115,(46:0.04846972000341675,35:0.04846972000341675):0.9650349487688226):0.033299983189381877,((55:0.731941434628108,(36:0.49651730131383204,68:0.49651730131383204):0.23542413331427597):0.007650971036863408,((78:0.48294769436745555,60:0.48294769436745555):0.021975008621299863,3:0.5049227029887554):0.234669702676216):0.3072122462966498):0.01104498144337085):0.031596907465524904,((28:0.44072485456353594,6:0.44072485456353594):0.42975130401443873,(61:0.21368815892943943,(18:0.16165649077509375,50:0.16165649077509375):0.05203166815434568):0.6567879996485353):0.2189703822925423):0.38829713387507603,26:1.477743674745593):0.18589676054607418):4.9292673606550625):0.8128374885380429):0.409784604623888):0.1841927503285019,((52:1.3322209169391357,(66:1.1145161734437894,74:1.1145161734437894):0.2177047434953463):6.651929392921006,(72:4.151174039902644,((76:0.12638113069968898,20:0.12638113069968898):3.557215180195514,(45:1.733366198830375,53:1.733366198830375):1.950230112064828):0.467577729007441):3.8329762699574976):0.015572329577020483):16.7700093503863;
tree new_tree60 = (((76:0.34028082612567706,20:0.34028082612567706):3.7834655798985155,(72:2.7692719846318443,(45:2.280871621720575,53:2.280871621720575):0.4884003629112694):1.3544744213923483):4.483330703837446,(((((16:5.771309094940518,(((42:1.2448628666315835,7:1.2448628666315835):3.2198674009354757,((19:3.62194570978945,(59:1.4676082369525159,13:1.4676082369525159):2.154337472836934):0.5981746532351662,(2:2.954668301183889,(4:2.0102513453586397,(54:0.05097589973738082,14:0.05097589973738082):1.9592754456212589):0.9444169558252491):1.2654520618407274):0.24460990454244325):0.1026516821828869,(38:2.6859417580441742,33:2.6859417580441742):1.8814401917057721):1.2039271451905718):0.48839271843065823,(17:4.015976257894317,((43:3.4622777529830078,(((((5:0.5867569402240642,40:0.5867569402240642):0.0460127544397958,31:0.63276969466386):0.3560333052817285,37:0.9888029999455885):1.598067797023275,((((24:0.13336976390223043,79:0.13336976390223043):0.5886338690607552,56:0.7220036329629856):0.7824648266929631,48:1.5044684596559488):0.8878226212579674,((((25:0.2522481113520944,49:0.2522481113520944):0.01660809117684059,(9:0.23676488468771217,(8:0.13221241614242696,30:0.13221241614242696):0.10455246854528522):0.03209131784122282):0.5486887897771584,(69:0.584469394257048,((62:0.0024602119189771807,75:0.0024602119189771807):0.17088863790954195,27:0.17334884982851914):0.41112054442852886):0.23307559804904543):0.7001647183597278,15:1.5177097106658213):0.8745813702480949):0.1945797160549474):0.3461299645822069,((80:0.5522430964414404,(51:0.04977134522580251,39:0.04977134522580251):0.5024717512156379):0.47284555552463203,((34:0.8027900036017531,21:0.8027900036017531):0.040604034575760894,58:0.843394038177514):0.18169461378855845):1.907912109584998):0.5292769914319373):0.23121531720631028,(63:3.3275188140062038,(((12:0.984785458783831,((32:0.0036881907429418648,41:0.0036881907429418648):0.34566649755299866,67:0.3493546882959405):0.6354307704878904):0.19297136875890586,(22:0.24443112842296041,10:0.24443112842296041):0.9333256991197764):0.34330756125638984,1:1.5210643887991266):1.806454425207077):0.3659742561831143):0.32248318770499873):2.2437255554768596):0.2063140593360755,((64:0.05223290914894627,29:0.05223290914894627):2.4551824652221885,(23:1.8446818885404355,11:1.8446818885404355):0.6627334858306995):3.958600498336117):0.8290320231448538,(44:5.213559996555927,(77:4.70974465687425,((((((((60:0.1830399639208698,3:0.1830399639208698):0.21612529065637415,78:0.39916525457724394):0.08398733726118701,65:0.48315259183843096):0.21783675905163014,((55:0.3061601208906086,(36:0.18221730723947824,6:0.18221730723947824):0.12394281365113038):0.14775512224782356,((61:0.10694162286798008,50:0.10694162286798008):0.14647326120699017,28:0.25341488407497026):0.20050035906346192):0.2470741077516289):0.002087360021298279,((73:0.14188620118593126,35:0.14188620118593126):0.17655493375040993,46:0.3184411349363412):0.3846355759750182):0.022237445920943788,18:0.7253141568323032):0.4482152292147641,(70:0.8398472731325122,68:0.8398472731325122):0.3336821129145551):0.3704433266039835,(((47:0.20601419549893196,71:0.20601419549893196):0.313785246244752,57:0.519799441743684):0.9888423322568312,26:1.5086417740005151):0.035330938650535604):3.165771944223199):0.5038153396816769):2.081487899296179):0.08051126030668598,(66:3.0381334650822747,(74:1.1495738525988146,52:1.1495738525988146):1.88855961248346):4.3374256910765165):1.2315179537028467):15.6534407316704;
tree new_tree61 = (((((((38:2.116659200019246,33:2.116659200019246):1.910861842515346,((((19:1.6343310754685403,(59:1.1950882557722027,13:1.1950882557722027):0.4392428196963376):1.6427495951988433,(2:2.5529273947010105,(4:1.4739392985767363,(54:0.0023801928898981427,14:0.0023801928898981427):1.4715591056868382):1.0789880961242742):0.7241532759663731):0.4032110553301691,(42:1.4790531115357382,7:1.4790531115357382):2.201238614461815):0.3054063107104006,16:3.9856980367079533):0.04182300582663867):0.6525608210960385,(17:3.320790055674078,(((((((56:0.45270284518210185,79:0.45270284518210185):0.644023946313103,24:1.0967267914952048):0.28562868752528536,48:1.3823554790204902):0.8792482322481392,((75:0.49147306455064105,((27:0.26443081283011916,(62:0.1790924394425188,69:0.1790924394425188):0.08533837338760036):0.09619107761989565,15:0.3606218904500148):0.13085117410062624):0.28503035514276703,((((8:0.08813131250480412,30:0.08813131250480412):0.04977421647115983,49:0.13790552897596395):0.21379950165178854,9:0.3517050306277525):0.13585034353486403,25:0.4875553741626165):0.28894804553079156):1.4851002915752214):0.08276443335741934,((31:0.1983950109531218,(40:0.11985357299842013,5:0.11985357299842013):0.07854143795470166):0.28588714374582735,37:0.48428215469894914):1.8600859899270996):0.16310110669938016,(((51:0.3130129873259836,39:0.3130129873259836):1.4191724770242913,(43:1.480929519748939,80:1.480929519748939):0.2512559446013358):0.08879080682566909,((34:0.5071418642428448,21:0.5071418642428448):0.4234788354895709,58:0.9306206997324157):0.8903555714435282):0.686492980149485):0.3287571524595694,(63:1.7010625234081906,((12:0.625622451106871,((32:0.04076816912674755,41:0.04076816912674755):0.3495511941971522,67:0.39031936332389977):0.2353030877829712):0.29372050361906665,((10:0.6925852441250726,1:0.6925852441250726):0.11482119797630475,22:0.8074064421013774):0.11193651262456028):0.781719568682253):1.1351638803768076):0.4845636518890797):1.3592918079565526):0.33492543224081395,(23:1.753337177173965,((64:0.540397835450339,29:0.540397835450339):1.1620764827814032,11:1.7024743182317421):0.050862858942222866):3.2616701186974795):1.2193095204476005,(44:3.810267656980202,(77:2.6055029111078856,(((47:0.2192195200414015,71:0.2192195200414015):0.1322624398007039,57:0.3514819598421054):0.80784634320524,(26:1.1046112935735735,((((((46:0.2919564043565772,35:0.2919564043565772):0.021694391298167637,55:0.31365079565474485):0.32270967469323675,(((3:0.13790817998346513,78:0.13790817998346513):3.9693627418069255E-4,60:0.13830511625764583):0.14638383792353868,65:0.2846889541811845):0.3516715161667971):0.02212554577278747,((((61:0.029551208115756143,50:0.029551208115756143):0.16488849567346237,6:0.19443970378921852):0.16962493560378364,28:0.36406463939300215):0.05619913445844099,(36:0.04666662591649235,73:0.04666662591649235):0.3735971479349508):0.23822224226932592):0.10180818107680123,18:0.7602941971975703):0.04779791539589773,(70:0.7534092818587554,68:0.7534092818587554):0.054682830734712584):0.29651918098010543):0.054717009473771894):1.4461746080605402):1.2047647458723163):2.424049159338843):0.11838273366008512,(66:4.073846872160565,(74:1.3739283497772965,52:1.3739283497772965):2.6999185223832685):2.2788526778185654):0.5126714580086338,(72:3.252071033641762,((76:0.7998960551955051,20:0.7998960551955051):1.8089117479256687,(45:2.147833010497683,53:2.147833010497683):0.4609747926234906):0.6432632305205885):3.6132999743460017):16.3956937082857;
tree new_tree62 = (((((16:4.976557028749916,((38:3.70317966542898,33:3.70317966542898):1.1410285386181798,(((42:2.0130379147347752,7:2.0130379147347752):0.5018276407189828,(2:2.1212231207105856,(4:0.9778930229345371,(54:0.05985551279374349,14:0.05985551279374349):0.9180375101407936):1.1433300977760485):0.3936424347431724):0.6816842754124375,(19:1.8427777537544743,(59:1.229406486026341,13:1.229406486026341):0.6133712677281333):1.3537720771117212):1.6476583731809642):0.13234882470275622):0.5127835228052513,((((((((58:0.9783870369383577,34:0.9783870369383577):0.4630860858002531,21:1.4414731227386108):0.4586431786563301,((51:0.3567568592871022,39:0.3567568592871022):0.9715416120423352,80:1.3282984713294375):0.5718178300655035):0.16545314136503353,((69:0.06457150039596743,75:0.06457150039596743):1.4264246814197252,((27:1.2521934627268636,15:1.2521934627268636):0.11633040658728921,(62:0.6468719619678548,((((30:0.005682573501924528,9:0.005682573501924528):0.00191710413599391,8:0.007599677637918438):0.13070579185712683,49:0.13830546949504527):0.2338206118367612,25:0.37212608133180647):0.2747458806360483):0.721651907346298):0.12247231250153989):0.5745732609442817):0.37341930580263005,(((24:0.08004690045806492,56:0.08004690045806492):1.1344281959483733,79:1.2144750964064381):0.8141738025819398,48:2.028648898988378):0.41033984957422653):0.3297963459175759,(((5:0.049296071432635195,31:0.049296071432635195):0.1124117899457629,37:0.1617078613783981):0.6996195573061316,40:0.8613274186845297):1.9074576757956507):0.25803664115394875,(63:2.96929265019542,(22:2.5725682822032394,((((67:0.15421098896068866,41:0.15421098896068866):0.40688972492193987,32:0.5611007138826285):0.8848878975692169,12:1.4459886114518454):0.14285503320210924,(1:0.8346995069749393,10:0.8346995069749393):0.7541441376790153):0.9837246375492847):0.3967243679921806):0.05752908543870916):0.6944572697816156,(43:3.129493369842845,17:3.129493369842845):0.5917856355728999):1.7680615461394225):0.7947144327767424,(23:4.332663361786361,((64:0.415771732975496,29:0.415771732975496):3.4354151662348693,11:3.8511868992103655):0.4814764625759955):1.9513916225455485):0.9576314779592252,(44:6.07274211563225,(77:3.8024071623668654,(26:1.4285990423368897,(((65:0.7562088408991883,((3:0.2739287715967611,78:0.2739287715967611):0.16251764308237693,60:0.43644641467913803):0.31976242622005024):0.234570202467956,(70:0.9098861905994262,((((28:0.2657406856425561,((61:0.04867153838580109,50:0.04867153838580109):0.18522726386468583,73:0.23389880225048693):0.03184188339206917):0.024554956467881806,(36:0.09027032090722022,6:0.09027032090722022):0.2000253212032177):0.1149916913086062,55:0.4052873334190441):0.4844434425214599,((35:0.5511937979746393,(18:0.4998873805765407,68:0.4998873805765407):0.0513064173980986):0.23143678174715832,46:0.7826305797217976):0.10710019621870637):0.020155414658922233):0.08089285276771807):0.4373819701443401,((47:0.045677406712817316,71:0.045677406712817316):0.08299608235756786,57:0.12867348907038517):1.2994875244410993):4.380288254053344E-4):2.3738081200299757):2.270334953265385):1.1689443466588845):0.7148433228196946,((74:4.150669094244669,(66:2.2635660901898187,52:2.2635660901898187):1.88710300405485):3.7278580990543873,(72:4.087487283687787,((76:0.643998452566051,20:0.643998452566051):2.681842300947369,(45:2.699203656259973,53:2.699203656259973):0.6266370972534472):0.7616465301743673):3.7910399096112686):0.07800259181177349):25.1890248668642;
tree new_tree63 = (((((((((19:3.0787269881109793,(13:1.9460993075481774,59:1.9460993075481774):1.132627680562802):0.6112333355672628,((54:0.8153037430316522,14:0.8153037430316522):2.479774873033217,(4:1.8791800463039754,2:1.8791800463039754):1.4158985697608941):0.3948817076133726):0.2381983247639412,(42:3.2411101770574895,7:3.2411101770574895):0.6870484713846938):2.4231899558689207,(17:4.746461902049422,(43:3.6857581760392004,((((((21:1.3656928750657418,34:1.3656928750657418):0.48308598007860315,58:1.848778855144345):0.3476997558534589,((51:0.0062142058095129744,39:0.0062142058095129744):0.6045927547376698,80:0.6108069605471828):1.585671650450621):0.809246913780032,(37:1.2670627699694368,((5:0.03628936582760068,31:0.03628936582760068):0.3874786159315529,40:0.4237679817591536):0.8432947882102833):1.738662754808399):0.4284162750634386,((((24:0.4318110527455162,56:0.4318110527455162):0.7319092539203218,79:1.163720306665838):0.9705295730839183,48:2.134249879749756):0.4736125935126472,((((62:0.4003240324609947,15:0.4003240324609947):0.07173207577892837,75:0.47205610823992306):0.12908300445505894,27:0.601139112694982):1.2710852199037688,(((8:0.049699981542539594,30:0.049699981542539594):0.03256962835456991,9:0.0822696098971095):1.2465647265244242,(69:0.3039269847472017,(49:0.21231149047000797,25:0.21231149047000797):0.09161549427719373):1.024907351674332):0.5433899961772173):0.7356381406636525):0.826279326578871):0.16654070877565497,(63:3.362068678806033,((((41:0.08848844689680595,32:0.08848844689680595):1.2767601320825648,67:1.3652485789793707):0.69132998196897,12:2.0565785609483407):1.030462915658438,((1:0.4325143723415656,22:0.4325143723415656):0.3848140091482984,10:0.817328381489864):2.2697130951169147):0.27502720219925436):0.2386138298108964):0.08507566742227102):1.0607037260102214):1.6048867022616822):0.2053767140717344,(16:5.329709350379769,(38:4.561699062593677,33:4.561699062593677):0.7680102877860921):1.2270159680030694):0.44988622180099913,((64:0.4452831317455512,29:0.4452831317455512):1.9779419174838537,(23:2.1664576335062806,11:2.1664576335062806):0.25676741572312434):4.583386490954433):0.5573510180065115,(44:5.5804073390900495,(77:4.227890560561861,((26:1.8633425027922859,((47:0.027224569720877386,71:0.027224569720877386):0.21270971089277782,57:0.2399342806136552):1.6234082221786306):0.08362949897715732,(((((46:0.6546988654816134,(35:0.30047542572428715,68:0.30047542572428715):0.35422343975732623):0.07172126897021369,70:0.7264201344518271):0.018669170771406174,(((73:0.3176436610964599,(6:0.31324889538753053,36:0.31324889538753053):0.004394765708929382):0.15963675501927693,(55:0.38633757455601414,(61:0.15451633349173616,50:0.15451633349173616):0.23182124106427798):0.09094284155972271):0.014193368914473703,28:0.49147378503021055):0.2536155201930227):0.19425073709227902,18:0.9393400423155123):0.04190022420355555,(65:0.8285917088252005,((78:0.3817097551051784,60:0.3817097551051784):0.16267972493480348,3:0.5443894800399819):0.2842022287852186):0.15264855769386731):0.9657317352503754):2.2809185587924183):1.3525167785281882):1.9835552191002996):1.0037030954327264,(74:2.8167723074760596,(66:2.1509056824289208,52:2.1509056824289208):0.6658666250471388):5.750893346147016):0.7489645172393011,(72:4.549425327430002,((45:2.6518390028377414,53:2.6518390028377414):1.5798098457719352,(76:0.8736345902641486,20:0.8736345902641486):3.358014258345528):0.317776478820325):4.767204843432375):19.0687902029845;
tree new_tree64 = (((((((((19:3.25505657370267,(13:1.9613745756774588,59:1.9613745756774588):1.2936819980252112):0.7086905485167692,(2:3.4572096464331823,(4:2.8836545116246044,(54:0.043341063017759515,14:0.043341063017759515):2.840313448606845):0.5735551348085779):0.5065374757862569):0.3672147042144167,(42:3.8874223309685827,7:3.8874223309685827):0.44353949546527316):1.1430130281561786,(16:5.100181307203924,(38:3.912484310394643,33:3.912484310394643):1.1876969968092808):0.3737935473861107):1.00452782283672,((43:4.320118613924462,(63:3.7665094887866903,(((((41:0.47126425844939734,67:0.47126425844939734):0.22035869781708906,32:0.6916229562664864):1.7014549440783047,(12:0.5483467336531609,22:0.5483467336531609):1.8447311666916302):0.7574372479611355,(1:0.3881737403351886,10:0.3881737403351886):2.7623414079707382):0.5939957652723789,(((48:2.608159813341093,(37:0.3700809496570867,(40:0.22847825578393233,(31:0.1375115152232242,5:0.1375115152232242):0.09096674056070814):0.14160269387315438):2.238078863684006):0.22813277018290767,(((62:0.6360796851742602,15:0.6360796851742602):0.7935168262106499,((27:0.11826296477434493,75:0.11826296477434493):1.2345821467945481,(((8:0.1386638562765222,30:0.1386638562765222):0.05734908436227912,9:0.19601294063880131):0.1825379669108777,(69:0.2746965257895764,(49:0.08985611813182685,25:0.08985611813182685):0.1848404076577495):0.10385438176010264):0.9742942040192141):0.07675139981601697):0.773523562165157,((79:0.4380930600702157,56:0.4380930600702157):0.7447617317998942,24:1.18285479187011):1.0202652816799571):0.6331725099739334):0.16053592141257322,(((58:0.8982685083499163,34:0.8982685083499163):0.2948324659669578,21:1.1931009743168741):0.8878303799165295,((51:0.35665528177701517,39:0.35665528177701517):0.46750075590742807,80:0.8241560376844432):1.2567753165489604):0.9158971507031701):0.7476824086417317):0.021998575208384885):0.5536091251377719):0.07940876409572084,17:4.399527378020183):2.0789752994065713):0.11098139628436421,(23:2.5129440016246325,(11:2.3441291560332935,(64:0.48869453559890685,29:0.48869453559890685):1.8554346204343868):0.16881484559133897):4.076540072086486):0.19391575160981223,(44:6.442570944784418,(77:5.4441086989424,((26:2.294469985922427,((47:0.05033404875732962,71:0.05033404875732962):0.10208451917117593,57:0.15241856792850556):2.1420514179939216):0.36293734500449526,(((((61:0.2844573540523977,50:0.2844573540523977):0.22820118707482706,(73:0.4870679417309371,55:0.4870679417309371):0.02559059939628766):0.15176943418861466,(6:0.560234767309668,28:0.560234767309668):0.10419320800617138):0.21972245899568366,((78:0.5853242632888234,((18:0.03716737627504091,60:0.03716737627504091):0.5440697082570993,3:0.5812370845321402):0.004087178756683185):0.1392525996679146,65:0.724576862956738):0.15957357135478512):0.42495014890562743,(36:0.9130147087262102,((68:0.278400411258287,70:0.278400411258287):0.6323718744208318,(35:0.7565483615286486,46:0.7565483615286486):0.15422392415047015):0.0022424230470914353):0.39608587449094035):1.3483067477097719):2.7867013680154775):0.9984622458420178):0.34082888053651317):0.3508748160101103,(74:1.3906871476767733,(66:0.9623035907444304,52:0.9623035907444304):0.42838355693234287):5.7435874936542675):0.6883218900197177,((72:1.7867869916826813,(45:1.311542103307213,53:1.311542103307213):0.4752448883754683):1.279164457102245,(76:0.8249760183562153,20:0.8249760183562153):2.240975430428711):4.756645082565832):18.4392744663588;
tree new_tree65 = (((((45:0.8952387153931785,53:0.8952387153931785):1.8387765993918426,(76:0.9963499783924178,20:0.9963499783924178):1.7376653363926033):0.10021162156742225,72:2.8342269363524433):6.393182786033837,(66:2.9477891496775235,(74:2.393530400746143,52:2.393530400746143):0.5542587489313804):6.279620572708756):0.5127191673520759,((((16:7.823027658015669,((((19:4.200765192745588,(13:3.540596544878373,59:3.540596544878373):0.6601686478672151):1.7913213332245945,((54:1.4087700752436436,14:1.4087700752436436):3.293657114330453,(2:4.584700998374824,4:4.584700998374824):0.11772619119927263):1.2896593363960855):1.3878047024784603,(42:2.9989732170269887,7:2.9989732170269887):4.380918011421654):0.14207837374689003,(38:5.692105742834162,33:5.692105742834162):1.829863859361371):0.30105805582013634):0.40139983645735544,((((((41:0.11494288904839635,32:0.11494288904839635):1.377638222870398,67:1.4925811119187944):2.7843228851950776,(12:0.5802318528094863,22:0.5802318528094863):3.6966721443043857):0.35501381951428357,(1:1.4089128758667648,10:1.4089128758667648):3.223004940761391):0.5305744755336326,(((43:3.7351427838379965,(((15:1.6420872792194263,(((49:0.17979433659312585,25:0.17979433659312585):1.0595042002062254,(9:0.6623713233886864,(8:0.6045023358224111,30:0.6045023358224111):0.05786898756627534):0.5769272134106648):0.3537648084400289,(69:1.1250758241401193,(75:0.872424817122347,(62:0.12006617435014172,27:0.12006617435014172):0.7523586427722053):0.2526510070177723):0.4679875210992608):0.04902393398004623):0.6352425952322793,((80:1.3991303213830277,(51:0.4153516929210996,39:0.4153516929210996):0.9837786284619281):0.12610191178253838,((34:1.1485544942688928,58:1.1485544942688928):0.14369004160037568,21:1.2922445358692685):0.23298769729629765):0.7520976412861395):0.6472105112033102,((40:0.37293645755837185,((31:0.14097863098433672,5:0.14097863098433672):0.029523459711176342,37:0.17050209069551306):0.2024343668628588):0.9832192839275313,48:1.3561557414859031):1.5683846441691127):0.8106023981829806):0.10805082547206935,(56:2.557303640035151,(79:0.019950628182860933,24:0.019950628182860933):2.5373530118522902):1.2858899692749146):0.3837416357933776,63:4.226935245103443):0.935557047058345):0.5422191012942124,17:5.704711393456001):2.519716101017024):0.6469899852605181,((64:1.5288937864286416,29:1.5288937864286416):3.046357740929305,(11:2.8342321195842106,23:2.8342321195842106):1.7410194077737358):4.296165952375596):0.4099781805797118,(44:8.781974289250295,(77:8.11978675349698,((((47:0.041839264713586156,71:0.041839264713586156):0.2950450510148825,57:0.33688431572846866):2.9787724495449472,(((73:0.8820538040851922,(((18:0.1757760212845003,60:0.1757760212845003):0.23782644039493459,78:0.4136024616794349):0.06865344269951229,3:0.48225590437894716):0.399797899706245):0.3294726477014611,(((61:0.3333043423551981,50:0.3333043423551981):0.4967810919924637,55:0.8300854343476618):0.033340702032188974,(6:0.7027059402562289,28:0.7027059402562289):0.16072019612362187):0.34810031540680253):0.4163883359832905,((36:1.4136394433342405,(35:0.29805742319544465,46:0.29805742319544465):1.1155820201387958):0.19877492235025818,(65:1.3746403453150837,(70:0.853402584981946,68:0.853402584981946):0.5212377603331377):0.23777402036941497):0.01550042208544511):1.687741977503472):0.29748923187022136,26:3.6131459971436373):4.506640756353343):0.6621875357533149):0.4994213710629598):0.45873322942510164):19.3586225461683;
tree new_tree66 = (((66:1.9662857206852002,(74:0.5518919901342512,52:0.5518919901342512):1.414393730550949):5.756315852188882,(((((((59:3.2453692299495,(13:3.21427100873001,19:3.21427100873001):0.031098221219489908):1.0004559292275412,((54:0.10786943088871219,14:0.10786943088871219):1.584173817955136,(2:1.1883327287390357,4:1.1883327287390357):0.5037105201048124):2.553781910333193):0.950707897677499,(42:4.731184309249321,7:4.731184309249321):0.46534874760521916):0.7009383967692351,((38:3.761470745973417,33:3.761470745973417):1.285989744553842,16:5.047460490527259):0.8500109630965165):0.32716213643111747,(((((67:0.9530950005973737,(32:0.02557022817560402,41:0.02557022817560402):0.9275247724217697):1.2581554547982254,(12:1.6925463899191633,22:1.6925463899191633):0.5187040654764359):1.2133023689031424,(1:1.076272177880193,10:1.076272177880193):2.348280646418549):0.8054211088829213,((((((((56:0.7035966558284114,79:0.7035966558284114):0.38134973928165816,24:1.0849463951100695):0.2672111271809574,48:1.352157522291027):0.5627436274380002,((((62:0.057685535491926794,27:0.057685535491926794):0.3061388603016417,15:0.3638243957935685):0.02369162877354475,75:0.38751602456711326):0.5946837214569916,(((30:0.26352627394860667,(9:0.059302799592537134,8:0.059302799592537134):0.20422347435606952):0.21693956510750595,49:0.4804658390561126):0.12129003094658375,25:0.6017558700026964):0.3804438760214085):0.9327014037049223):0.14108085464438225,69:2.0559820043734094):0.3170473310685651,(37:1.0267667720868103,(31:0.6430324240965459,(40:0.4285207681339343,5:0.4285207681339343):0.21451165596261162):0.3837343479902644):1.3462625633551641):1.1791559471647064,(43:1.9645281017769674,((80:0.6718932079143165,(51:0.09518304722399294,39:0.09518304722399294):0.5767101606903235):0.13292333725613958,((34:0.6904199742019195,58:0.6904199742019195):0.02360781511448684,21:0.7140277893164063):0.09078875585404977):1.1597115566065113):1.5876571808297135):0.5566012205590276,63:4.1087865031657085):0.12118743001595433):0.4900488811075352,17:4.720022814289198):1.5046107757656948):0.6553358904963131,((64:0.8004274629115946,29:0.8004274629115946):1.551056644290749,(11:1.8276981801071264,23:1.8276981801071264):0.5237859270952172):4.528485373348863):0.428521258862113,(44:6.542779071295374,(77:6.2881810089040115,((26:3.2147349288415255,((65:1.3953774162088894,((70:0.26464169778850183,55:0.26464169778850183):0.9583754520528323,(36:1.2122135846902977,(((73:0.8658967624622528,((3:0.1930180425820601,78:0.1930180425820601):0.38429902959486517,60:0.5773170721769253):0.2885796902853275):0.01798515080251284,18:0.8838819132647656):0.14157073188854763,(((61:0.2609420445981139,50:0.2609420445981139):0.4198506721139683,(6:0.4099002500827143,28:0.4099002500827143):0.2708924666293679):0.2796570785371981,(46:0.6587733237425591,35:0.6587733237425591):0.30167647150672117):0.06500284990403293):0.18676093953698447):0.01080356515103631):0.17236026636755541):0.18323696279519175,68:1.5786143790040812):1.6361205498374443):0.9709751133285369,((47:0.04328715788220058,71:0.04328715788220058):0.09622761398869437,57:0.13951477187089495):4.046195270299167):2.102470966733949):0.25459806239136284):0.7657116681179446):0.4141108334607635):0.48488114917825076,(((45:1.3763528227813804,53:1.3763528227813804):0.7684618391836218,(76:1.4580945261111662,20:1.4580945261111662):0.686720135853836):0.5417432179754016,72:2.6865578799404037):5.5209248421119295):17.2751386024867;
tree new_tree67 = (((((45:1.1245537275737396,53:1.1245537275737396):0.23489729188733532,(76:0.3678352537715239,20:0.3678352537715239):0.991615765689551):0.14506516916299383,72:1.5045161886240688):7.038736537645399,((52:1.182481037132233,(66:1.0576018385547181,74:1.0576018385547181):0.12487919857751484):7.324383135846777,((77:7.631396775734412,((((65:1.053141625245368,68:1.053141625245368):0.4171886404991272,((((((((78:0.4621910399565316,3:0.4621910399565316):0.01333910299414981,60:0.4755301429506814):0.15263997545166152,18:0.6281701184023429):0.143705336633714,46:0.7718754550360569):0.05872381847239683,73:0.8305992735084538):0.39383672036852246,(36:0.8847869760251224,35:0.8847869760251224):0.33964901785185386):0.0351102649379742,(((61:0.12546047694533852,50:0.12546047694533852):0.10126202422290415,55:0.22672250116824266):0.4547775365688095,(6:0.37081782968157884,28:0.37081782968157884):0.3106822080554733):0.5780462210778983):0.1602924899082281,70:1.4198387487231785):0.05049151702131671):1.3897799593298685,26:2.8601102250743637):0.3364701048995342,((47:0.041724893864917505,71:0.041724893864917505):0.11055305635206189,57:0.1522779502169794):3.0443023797569184):4.434816445760514):0.6756266518338716,((((38:4.969638153454273,33:4.969638153454273):1.6238161567999718,(((19:2.401957150522155,(13:2.328856708137398,59:2.328856708137398):0.07310044238475699):3.279913380943831,(42:5.2414409097154575,7:5.2414409097154575):0.44042962175052836):0.04495217332235146,((4:2.4982620441463745,(2:2.4535005335895965,(54:0.030950387821400843,14:0.030950387821400843):2.4225501457681955):0.04476151055677802):2.5527712761089245,16:5.051033320255299):0.6757893845330383):0.8666316054659076):0.2291575869005431,((63:4.087768691725058,((((43:2.0864188855218515,((80:1.0871473117399935,(51:0.06600207071571831,39:0.06600207071571831):1.0211452410242752):0.8021305710778293,((58:0.6987747573254542,21:0.6987747573254542):0.7532183268343035,34:1.4519930841597577):0.437284798658065):0.1971410027040288):0.1414516406533668,((5:1.3639150562199625,((37:0.48705017020008334,40:0.48705017020008334):0.7065345479384133,31:1.1935847181384966):0.1703303380814658):0.6584322646368941,69:2.0223473208568565):0.20552320531836177):0.20002804546937414,((((24:0.09964758144914743,79:0.09964758144914743):1.2182932573170815,56:1.317940838766229):0.4362594951082177,48:1.7542003338744467):0.2595479502939195,(((15:0.07325125682853062,(62:0.047254769871932924,27:0.047254769871932924):0.025996486956597696):0.8983726408276245,75:0.9716238976561551):0.05911955572725147,((25:0.3938963030065474,(30:0.27768731708679867,(9:0.12451248076732843,8:0.12451248076732843):0.15317483631947024):0.11620898591974871):0.5190518881023232,49:0.9129481911088706):0.11779526227453596):0.9830048307849597):0.4141502874762262):1.173546749544617,((12:2.070121212492939,((67:0.859700682978615,(41:0.7361368516272974,32:0.7361368516272974):0.12356383135131765):1.1633987767183798,22:2.023099459696995):0.04702175279594423):0.4517205945849354,(1:1.3110267636240267,10:1.3110267636240267):1.2108150434538478):1.079603514111335):0.48632337053584873):0.9024108138598139,17:4.990179505584872):1.8324323915699159):0.7465180015739232,((64:1.1890882728605723,29:1.1890882728605723):1.6155704843006586,(11:2.641509800717095,23:2.641509800717095):0.16314895644413596):4.76447114156748):0.7378935288395727):0.19984074541072516):0.03638855329045931):0.2441405138743722,44:8.78739324014384):20.6083140036847;
tree new_tree68 = (((66:1.6514068677985647,(52:0.7548236375935454,74:0.7548236375935454):0.8965832302050193):5.502817279082281,(((45:0.7994284152940121,53:0.7994284152940121):0.28814156329005614,(76:0.24569272395938582,20:0.24569272395938582):0.8418772546246824):0.8574153315385977,72:1.944985310122666):5.209238836758179):0.6985516091894199,(((((38:4.773405248816419,33:4.773405248816419):1.1528306176352947,(((((((24:0.17759362751785046,79:0.17759362751785046):0.9685777170255234,56:1.1461713445433739):0.8719284193321759,48:2.01809976387555):0.08046297856652807,((27:0.8202298762739186,(15:0.42318239510049177,(75:0.03385069929422876,62:0.03385069929422876):0.38933169580626303):0.39704748117342686):0.32232667157784745,(((30:0.1329516120818424,(9:0.10590193716320753,8:0.10590193716320753):0.02704967491863486):0.506996724000443,49:0.6399483360822854):0.05000777758353603,25:0.6899561136658214):0.45260043418594464):0.9560061945903118):0.6111188659900031,((((5:0.06816155576940233,31:0.06816155576940233):0.8912283720782823,(40:0.6848474486960476,37:0.6848474486960476):0.274542479151637):0.3338380267268132,69:1.2932279545744978):1.3803594279641136,((80:1.8826797133977884,(51:0.352064874217598,39:0.352064874217598):1.5306148391801904):0.1260197651571513,(34:0.7127304356976537,(58:0.6890582188400586,21:0.6890582188400586):0.02367221685759513):1.295969042857286):0.6648879039836717):0.036094225893469556):0.15266808605835358,(((22:0.873984001107531,63:0.873984001107531):1.942004797846936,((1:1.3881463451546954,10:1.3881463451546954):0.724999801600291,(12:1.106894011570361,(67:0.37202165324689274,(41:0.15726683106925543,32:0.15726683106925543):0.2147548221776373):0.7348723583234682):1.0062521351846254):0.7028426521994806):0.013908494489327072,43:2.829897293443794):0.03245240104664049):2.1003919938038904,17:4.962741688294325):0.9634941781573891):0.37097234579864313,(16:4.826535323770376,((42:3.502655342349438,7:3.502655342349438):0.9864396685638552,(((54:0.034554649890911934,14:0.034554649890911934):2.701866453824115,(2:2.709237211925746,4:2.709237211925746):0.0271838917892806):1.4462779433932047,(19:3.4702213299281626,(13:2.578245278202317,59:2.578245278202317):0.8919760517258455):0.7124777171800689):0.30639596380506173):0.3374403128570824):1.4706728884799816):0.05456529541303201,((64:1.5604602432181212,29:1.5604602432181212):1.7773594016636474,(11:2.3692247686963492,23:2.3692247686963492):0.9685948761854193):3.0139538627816207):1.4130512592003246,((77:6.035655211017927,((((65:0.8830360968398434,68:0.8830360968398434):0.42388318925845136,(46:1.0273443525088592,((((78:0.628841381392135,3:0.628841381392135):0.0858244303116581,(18:0.29867976449228245,60:0.29867976449228245):0.4159860472115106):0.17296394795896586,(28:0.4873525453165443,((55:0.17783870371744853,(73:0.09638526678987523,6:0.09638526678987523):0.0814534369275733):0.14815459571463857,(61:0.20455315906852373,50:0.20455315906852373):0.12144014036356338):0.16135924588445721):0.4002772143462146):0.07576881648806244,(70:0.7547454286391987,(35:0.634383520741767,36:0.634383520741767):0.12036190789743173):0.20865314751162267):0.06394577635803789):0.2795749335894355):1.5695406819906863,26:2.876459968088981):0.07411118812904904,((47:0.30365121460012867,71:0.30365121460012867):1.1231794789409824,57:1.426830693541111):1.523740462676919):3.085084054799897):0.47435285754695844,44:6.510008068564885):1.2548166982988285):0.08795098920655153):17.9817709598226;
tree new_tree69 = (((74:1.8519206931318593,(52:1.8370791047281065,66:1.8370791047281065):0.014841588403752715):7.2041883421836435,(((45:2.548405127270057,53:2.548405127270057):0.12753377014104128,(76:1.3903170632079853,20:1.3903170632079853):1.285621834203113):2.758914832120721,72:5.434853729531819):3.6212553057836834):1.2543675209859053,(((((16:6.153531923002622,((42:4.967268979136424,7:4.967268979136424):0.9987163910895926,((2:3.7463795703644647,((54:0.3537240636919309,14:0.3537240636919309):2.814258405816935,4:3.167982469508866):0.5783971008555988):2.122085580468885,(19:5.608290379122305,(13:3.9240633398567604,59:3.9240633398567604):1.684227039265545):0.26017477171104453):0.09752021939266697):0.18754655277660515):1.6394335349683278,(38:6.405369115746027,33:6.405369115746027):1.3875963422249225):0.1870848043569886,((17:5.843436978771536,((((((79:0.14142118014957442,56:0.14142118014957442):1.5757862139897234,24:1.7172073941392978):0.25988741229643963,48:1.9770948064357374):0.7632532000691685,((62:0.581405036054833,((15:0.08927030417307201,27:0.08927030417307201):0.09335128507201908,75:0.1826215892450911):0.39878344680974187):0.3438657082185429,((25:0.13035963963871233,49:0.13035963963871233):0.4082893059421141,(9:0.08709305856296552,(30:0.004380904695425832,8:0.004380904695425832):0.08271215386753969):0.4515558870178609):0.3866217986925494):1.81507726223153):1.3162842439672584,(((80:1.730002802218514,(51:0.04036369207229953,39:0.04036369207229953):1.6896391101462145):1.8604217790099415,(58:3.3629456689178436,(21:2.690637621755547,34:2.690637621755547):0.6723080471622964):0.227478912310612):0.14364565518577743,((40:0.2932764395007416,((37:0.1031441938028044,31:0.1031441938028044):0.169736941728008,5:0.2728811355308124):0.020395303969929224):1.2859756379531275,69:1.5792520774538692):2.1548181589603637):0.3225620140579313):0.7517056402368718,((22:0.07387703250096668,63:0.07387703250096668):4.6524872668828925,(((12:2.3992835768814946,(67:1.7694207516052072,(41:0.11918169553709505,32:0.11918169553709505):1.6502390560681122):0.6298628252762875):0.10454291345524247,10:2.503826490336737):0.7974575125716545,1:3.3012840029083916):1.4250802964754676):0.0819735913251769):1.0350990880625002):0.7955330667594289,43:6.638970045530965):1.341080216796973):0.13304501477539876,((64:1.999886750824144,29:1.999886750824144):2.5550337121369804,(11:2.4461273106426975,23:2.4461273106426975):2.108793152318427):3.5581748141422125):2.1315471714617704,((77:7.858412314488696,((26:2.6555197030055804,((47:0.28005155429108614,71:0.28005155429108614):0.7315595358766644,57:1.0116110901677506):1.6439086128378297):0.3518142755509812,(((((78:0.46158894474794515,(18:0.24478719185122558,60:0.24478719185122558):0.21680175289671957):0.13867051591295793,3:0.6002594606609031):0.5789650640170787,(55:0.876970558690309,((6:0.5190458001380331,28:0.5190458001380331):0.020808829093096892,((61:0.11612590644297342,50:0.11612590644297342):0.3383565184261258,73:0.45448242486909923):0.0853722043620308):0.337115929459179):0.30225396598767273):0.29914861653146074,46:1.4783731412094425):0.5425769442812804,((65:0.8475006825895042,(68:0.5712407891888182,36:0.5712407891888182):0.276259893400686):0.47409965740156457,(35:0.28849634533194934,70:0.28849634533194934):1.0331039946591194):0.6993497454996542):0.9863838930658386):4.851078335932135):0.6329421067317913,44:8.491354421220487):1.7532880273446203):0.0658341077363005):16.0957027297923;
tree new_tree70 = (((66:2.0938648132343833,(52:0.401458845308929,74:0.401458845308929):1.6924059679254544):4.543549307048952,(((45:0.8571404239503521,53:0.8571404239503521):1.8988634672859894,72:2.7560038912363414):0.3005142820371307,(76:0.08784191164813324,20:0.08784191164813324):2.968676261625339):3.580895947009863):0.8116529112169042,(((((16:5.32249396792249,(38:5.001321141539378,33:5.001321141539378):0.32117282638311195):0.5209068722390926,(((2:3.8975869994322077,((54:0.4782838476174552,14:0.4782838476174552):2.25680607058709,4:2.735089918204545):1.1624970812276625):0.6966335184691923,(19:4.27485639098381,(13:1.2937222962812702,59:1.2937222962812702):2.98113409470254):0.31936412691758953):0.4229212860251703,(42:2.4510637738671206,7:2.4510637738671206):2.5660780300594497):0.8262590362350126):0.4094842123692253,((17:4.177842533496416,((22:0.006335260546316097,63:0.006335260546316097):3.3651537887198852,(((12:1.7034549802639745,((67:1.1697242619241217,(41:0.5922290984065446,32:0.5922290984065446):0.5774951635175771):0.39948942171723556,1:1.5692136836413573):0.1342412966226172):0.9956230684595127,10:2.699078048723487):0.6517318016668292,(((5:0.3903375038418067,((31:0.13003766592964877,40:0.13003766592964877):0.018506557940011714,37:0.14854422386966049):0.24179327997214622):0.20315860519420698,69:0.5934961090360137):2.16099369301789,(((80:1.6747967648866326,(51:0.09605627529986256,39:0.09605627529986256):1.57874048958677):0.7571209511120458,((34:0.6719785082515256,21:0.6719785082515256):1.250867310541926,58:1.9228458187934514):0.509071897205227):0.2791107263941943,((48:1.2602834916621009,((79:0.2356586032962271,56:0.2356586032962271):0.5414969280343481,24:0.7771555313305752):0.4831279603315256):0.1334216511964732,(((49:0.1724291820707947,25:0.1724291820707947):0.2317254649354464,(8:0.024805376179154244,(9:0.021255734326705935,30:0.021255734326705935):0.003549641852448309):0.37934927082708686):0.4739293595249516,((27:0.04801022174039077,75:0.04801022174039077):0.622209546911167,(62:0.5696886175756115,15:0.5696886175756115):0.10053115107594635):0.20786423787963482):0.5156211363273814):1.3173232995342987):0.04346135966103093):0.5963200483364126):0.020679198875884985):0.8063534842302147):0.13340799424416971,43:4.311250527740586):1.9416345247902225):0.3780898891285194,((64:1.4176310736472795,29:1.4176310736472795):0.8252227165811719,(11:1.7469005778951359,23:1.7469005778951359):0.49595321233331546):4.388121151430877):0.48372514602535066,((77:6.4315543502890575,((((47:0.025442912537269848,71:0.025442912537269848):0.21537451701230323,57:0.24081742954957308):1.9833291487683202,((35:1.0053818368650826,(68:0.43636853752249943,36:0.43636853752249943):0.5690132993425832):0.44584796380493796,((73:1.2081950412861409,(((55:0.9142005514658733,(((18:0.14132913476705283,60:0.14132913476705283):0.5667937856138616,78:0.7081229203809145):0.1059941409861731,3:0.8141170613670876):0.1000834900987857):0.15568141439105432,65:1.0698819658569276):0.1312046570588976,46:1.2010866229158252):0.007108418370315617):0.2072316226580626,((6:0.11741252266588531,70:0.11741252266588531):0.2092994289499338,(28:0.32397910610915664,(61:0.022518753528673118,50:0.022518753528673118):0.30146035258048354):0.0027328455066624735):1.0887147123283842):0.03580313672581714):0.7729167776478727):0.21601691596530337,26:2.4401634942831967):3.991390856005861):0.6270628557236408,44:7.058617206012698):0.056082881671979834):0.334366943815561):16.9003999884323;
tree new_tree71 = (((((((4:4.451156096612975,(2:2.678535277174802,(54:1.207186158005375,14:1.207186158005375):1.4713491191694268):1.7726208194381727):1.1019016023024104,(19:5.312862347866478,(13:1.0975578242733057,59:1.0975578242733057):4.215304523593172):0.2401953510489072):0.22402635429169138,(42:2.051939739163675,7:2.051939739163675):3.7251443140434013):0.5274132007180485,((38:5.1499194571766465,33:5.1499194571766465):0.6597381264828153,16:5.809657583659462):0.4948396702656632):0.108394625460698,((((((((31:0.22444098564075418,40:0.22444098564075418):0.0497335927775259,(5:0.1608881195485332,37:0.1608881195485332):0.11328645886974689):0.5163390457004635,69:0.7905136241187436):1.976156237297578,(((51:1.185460708358935,39:1.185460708358935):0.5315382136207865,80:1.7169989219797215):0.8015611933133211,((58:1.7142931069045284,21:1.7142931069045284):0.46268782492574134,34:2.1769809318302697):0.34157918346277283):0.24810974612327907):0.019912098206697593,(((79:0.5032611548573677,56:0.5032611548573677):1.0432658378606674,(24:0.0646759988050811,48:0.0646759988050811):1.4818509939129538):0.6131037648812865,(((9:0.4479386230443386,(8:0.04736448442605642,30:0.04736448442605642):0.4005741386182822):0.48352883256912715,(49:0.4482003156328363,25:0.4482003156328363):0.4832671399806295):0.0825226306604877,((27:0.10049142345994587,62:0.10049142345994587):0.026298523796876097,15:0.12678994725682197):0.8872001390171316):1.145640671325368):0.6269512020236978):0.7290580083961276,(22:0.02138682362128628,63:0.02138682362128628):3.4942531443978604):0.21132816861412085,(((1:1.4990708702385735,10:1.4990708702385735):1.107667742501447,((67:1.9744779298798514,(41:0.4420601339210488,32:0.4420601339210488):1.5324177959588026):0.3754046474801276,12:2.349882577359979):0.25685603538004154):0.5194343204283465,43:3.126172933168367):0.6007952034649007):1.0654350261839172,17:4.792403162817185):1.6204887165686381):0.8534679279624955,((64:0.6213651373855994,29:0.6213651373855994):2.092911489399308,(11:2.4095824121372433,23:2.4095824121372433):0.3046942146476641):4.552083180563411):2.0495527838453365,(((77:6.219006016355115,((26:2.641456238576413,((3:1.2911138605280628,(78:1.0800922032598619,(18:0.22424579541553355,60:0.22424579541553355):0.8558464078443283):0.21102165726820088):0.5327501527790144,((((35:0.8131670113788937,((6:0.33355305413177005,70:0.33355305413177005):0.3910593950730734,(28:0.5479850291217611,(61:0.05271666395367466,50:0.05271666395367466):0.4952683651680864):0.1766274200830824):0.08855456217405022):0.2894580827881511,46:1.1026250941670448):0.5995356531681006,(((73:0.3979412349889321,65:0.3979412349889321):0.6428703436608089,75:1.040811578649741):0.08219156490463742,55:1.1230031435543784):0.5791576037807671):0.10506380985528874,(68:0.37664704148249195,36:0.37664704148249195):1.4305775157079421):0.01663945611664297):0.817592225269336):0.17064375708881352,((47:0.2500444140997531,71:0.2500444140997531):0.4920860539173366,57:0.7421304680170897):2.069969527648137):3.4069060206898882):0.5506435149287237,44:6.7696495312838385):2.165714570467686,((66:2.129327941227535,(52:1.1852627697397777,74:1.1852627697397777):0.9440651714877573):5.538713179630665,((72:2.6398223367311076,(76:0.338263947493699,20:0.338263947493699):2.3015583892374085):1.042311826665288,(45:1.4665688261157648,53:1.4665688261157648):2.2155653372806308):3.985906957461804):1.2673229808933248):0.3805484894421305):11.783946459234;
tree new_tree72 = (((((((38:4.278758520882963,33:4.278758520882963):1.6676405565043302,((((2:2.9346798175818476,(4:2.304680869241999,(54:0.24630374479800352,14:0.24630374479800352):2.0583771244439957):0.6299989483398485):1.9623743519511274,(19:3.6310666959178914,(13:3.2627513980194642,59:3.2627513980194642):0.3683152978984272):1.2659874736150836):0.240429445079255,(42:2.4963635692426083,7:2.4963635692426083):2.6411200453696217):0.4761371590955319,16:5.613620773707762):0.33277830367953154):0.025000524742286423,(43:4.0109830783237035,((((((((40:0.37640440598273867,31:0.37640440598273867):0.06506363648733415,(5:0.018826848537184502,37:0.018826848537184502):0.4226411939328883):0.3393808394173609,69:0.7808488818874337):1.2113803681901898,(((51:0.034901401301743795,39:0.034901401301743795):0.38390360471922713,80:0.4188050060209709):1.4827027661332386,((34:1.344379659575627,21:1.344379659575627):0.16587245201008916,58:1.5102521115857162):0.39125566056849337):0.090721477923414):0.414154933414705,(((79:0.3046568463876958,56:0.3046568463876958):0.7576976802433124,(24:0.8560383416590468,48:0.8560383416590468):0.20631618497196136):0.837670893179342,(((9:0.07181902061367608,(8:0.06767835784622077,30:0.06767835784622077):0.004140662767455311):0.05493148432713506,(49:0.11561839000907237,25:0.11561839000907237):0.011132114931738768):0.8449740563589514,((27:0.08501148019386996,62:0.08501148019386996):0.336421033377354,15:0.42143251357122397):0.5502920477285387):0.9283008585105875):0.5063587636819784):0.5968470773480883,(22:1.454157065853162,63:1.454157065853162):1.5490741949872548):0.16355787801759947,(10:2.6474948176971282,(1:2.03925988423333,((41:0.5937151208129879,(67:0.5892149251046376,32:0.5892149251046376):0.004500195708350363):0.9196852684155948,12:1.5134003892285828):0.5258594950047473):0.6082349334637982):0.519294321160888):0.7460864657093751,17:3.9128756045673914):0.09810747375631212):1.9604165238058764):0.16889774847198247,((64:0.5887160930695399,29:0.5887160930695399):3.741336001343494,(11:3.63213022411133,23:3.63213022411133):0.697921870301704):1.8102452561885283):0.42531598296528195,((77:4.8864814963507115,((((68:0.811290928272545,36:0.811290928272545):0.9168604922234455,((((75:0.09586337125253282,65:0.09586337125253282):0.7816918727958736,73:0.8775552440484065):0.7200439290538805,((18:0.153888546133791,60:0.153888546133791):0.9035763751490352,(78:0.43573560072196627,3:0.43573560072196627):0.6217293205608599):0.5401342518194607):0.013734481304400248,(46:1.0956749236087087,((35:0.3534324690459158,55:0.3534324690459158):0.6246440651900746,((((70:0.15447483858491518,61:0.15447483858491518):0.14512635492015774,50:0.2996011935050729):0.14292528924150427,6:0.4425264827465772):0.15299641767317423,28:0.5955229004197514):0.3825536338162391):0.11759838937271816):0.5156587307979785):0.11681776608930328):0.6925123995032734,26:2.420663819999264):0.16797847055673598,((47:0.08153856241631448,71:0.08153856241631448):0.3139829277856897,57:0.39552149020200417):2.1931208003539955):2.2978392057947117):0.3180697030912949,44:5.204551199442006):1.361062134124838):0.5394505093496624,(((45:1.599431088290373,53:1.599431088290373):0.7523941502145906,(76:0.7413714498265473,20:0.7413714498265473):1.6104537886784163):0.291221136863701,72:2.6430463753686646):4.462017467547842):0.5705427019928537,(66:3.077056999139209,(52:0.2751650409668434,74:0.2751650409668434):2.8018919581723654):4.598549545770151):14.2468912774001;
tree new_tree73 = (((66:2.3098407311092295,(52:0.5458455864609262,74:0.5458455864609262):1.7639951446483033):6.12410819052327,(((((((2:2.828308776200408,(4:2.477312528548257,(54:0.12671119448695947,14:0.12671119448695947):2.3506013340612975):0.3509962476521511):2.139885251203887,(19:4.667262075376384,(59:2.0017590023280807,13:2.0017590023280807):2.6655030730483036):0.300931952027911):0.8187760755498648,(42:4.981057158514625,7:4.981057158514625):0.8059129444395348):0.611995019410335,(16:5.696371984055322,(38:4.345756097303144,33:4.345756097303144):1.3506158867521778):0.7025931383091732):0.2083198673758817,(17:4.559599378284578,(43:3.7576805284981476,(22:3.3726433253246926,(63:3.0767654725315716,(((40:0.5695753815812706,((5:0.2713592295796387,37:0.2713592295796387):0.24393410192229364,31:0.5152933315019324):0.054282050079338284):2.2357285058055756,(69:2.6538241745099582,((((51:0.5752935903523849,39:0.5752935903523849):0.6092889403012566,80:1.1845825306536415):0.286296871143928,(58:1.242019230574741,(21:1.0386201359785472,34:1.0386201359785472):0.20339909459619387):0.22886017122282842):0.8049760860507034,((((79:0.6048701579138199,56:0.6048701579138199):0.7133431310122068,48:1.3182132889260267):0.5608550067237816,((62:0.8877432065486629,(15:0.34678655080473325,27:0.34678655080473325):0.5409566557439296):0.7351330512732189,((9:0.12754437719636197,(30:0.03452171797752032,8:0.03452171797752032):0.09302265921884165):0.19455897487055335,(49:0.15813037705493144,25:0.15813037705493144):0.16397297501198388):1.3007729057549664):0.25619203782792654):0.24211648351529558,24:2.121184779165104):0.1546707086831689):0.37796868666168537):0.15147971287688788):0.2685551470868215,(10:1.8048130720454507,(1:1.6689022658208494,((67:0.603551491627385,(41:0.0642693519796531,32:0.0642693519796531):0.5392821396477319):0.9276198160579932,12:1.5311713076853781):0.13773095813547132):0.13591080622460128):1.2690459624282169):0.002906438057904026):0.29587785279312095):0.385037203173455):0.8019188497864307):2.0476856114557984):0.5382529483326381,((64:0.20166052365612502,29:0.20166052365612502):2.7498977509461193,(11:1.6864576328015901,23:1.6864576328015901):1.2651006418006543):4.1939796634707704):1.0930931915061537,((77:5.519528902370504,(((68:0.9988358893241206,36:0.9988358893241206):1.6042189617827747,(((((65:0.8975736806617195,(((18:0.6241349605866364,60:0.6241349605866364):0.0205608925140498,3:0.6446958531006862):0.04671063178853707,78:0.6914064848892233):0.2061671957724962):0.06007015105269564,75:0.9576438317144151):0.4003644829928652,((35:0.03475283267359716,46:0.03475283267359716):0.9634899967533076,55:0.9982428294269048):0.35976548528037555):0.6101844707086939,(73:1.655498381826511,((61:0.029072069392939267,50:0.029072069392939267):0.5918391117928995,(6:0.5375321395869384,28:0.5375321395869384):0.08337904159890042):1.0345872006406722):0.3126944035894632):0.13600358680572455,70:2.1041963722216988):0.49885847888519663):0.7111100762856664,(26:3.2284247233841037,((47:0.3344551497913238,71:0.3344551497913238):0.06626726552851842,57:0.4007224153198422):2.8277023080642616):0.08574020400845805):2.205363974977942):1.5634011244827875,44:7.082930026853291):1.1557011027258772):0.19531779205333066):0.8204865282169997,(((45:0.7697417966496186,53:0.7697417966496186):5.344709555059956,(76:0.3493707596657136,20:0.3493707596657136):5.765080592043861):0.28713003885650945,72:6.4015813905660846):2.8528540592834144):15.7151926995205;
tree new_tree74 = (((52:1.5261959692342377,(66:1.3592634211613681,74:1.3592634211613681):0.1669325480728696):6.094836369200866,(((((16:5.70710688038499,(((2:2.018195271589495,(4:1.6785699016987985,(54:0.06162542189468402,14:0.06162542189468402):1.6169444798041144):0.33962536989069636):2.8891370937869447,(19:3.9764305617237334,(59:1.6240575296465292,13:1.6240575296465292):2.352373032077204):0.9309018036527061):0.22201811028304963,(42:3.59797771740637,7:3.59797771740637):1.5313727582531191):0.577756404725501):0.6538482990120444,(38:4.88476962322965,33:4.88476962322965):1.4761855561673851):0.3629358361894379,(17:4.8245394762676534,((63:3.084761064635116,(1:1.7784741884339161,(10:1.6943157660926134,((67:0.5375934583353671,(41:0.14645933511330295,32:0.14645933511330295):0.39113412322206415):0.739384246192632,12:1.276977704527999):0.4173380615646143):0.08415842234130277):1.3062868762011997):0.15395807014009044,((((((79:0.1264681345746803,24:0.1264681345746803):0.4561856641770574,56:0.5826537987517377):1.6767759679788017,48:2.2594297667305394):0.42859214352592456,((((69:0.27827994588948834,25:0.27827994588948834):0.7997327437998746,49:1.078012689689363):0.574745593532813,(30:0.25580797723688375,(8:0.017832810909171163,9:0.017832810909171163):0.2379751663277126):1.3969503059852921):0.787621213959008,(27:0.5346906458511828,(15:0.5129966059490777,62:0.5129966059490777):0.021694039902105056):1.9056888513300012):0.24764241307528012):0.02947139856202119,(((5:0.08806263581712669,37:0.08806263581712669):0.9701965053334588,(40:0.4702352072425121,31:0.4702352072425121):0.5880239339080734):1.4283162457508043,(58:2.0078218322019215,(21:1.3718145904324666,((34:0.8001788933235532,80:0.8001788933235532):0.28130924094186693,(51:0.19927337381731228,39:0.19927337381731228):0.8822147604481079):0.29032645616704644):0.6360072417694549):0.47875355469946834):0.23091792191709537):0.37094874076179307,(22:3.0200110795035897,43:3.0200110795035897):0.06843097007668852):0.150277085194928):1.5858203414924472):1.8993515393188192):0.37067252808855855,((23:2.4080525812924307,11:2.4080525812924307):0.7831283519043928,(64:0.7890277808593553,29:0.7890277808593553):2.402153152337468):3.9033826104782077):0.2960228312687887,((77:6.092324993845636,(((47:0.77233591036335,71:0.77233591036335):0.3696931032739137,57:1.1420290136372637):2.502185928504522,(((68:1.634340387250235,36:1.634340387250235):0.816238989141655,(((46:1.6178980399082292,(((78:0.9632685368317292,(3:0.5585750913596295,75:0.5585750913596295):0.40469344547209973):0.053622073819180494,(73:0.5755792297801683,60:0.5755792297801683):0.4413113808707414):0.22944717771549228,(18:0.1820969146590533,65:0.1820969146590533):1.0642408737073485):0.37156025154182726):0.029774442924491717,(35:0.6634629724671751,55:0.6634629724671751):0.9842095103655458):0.6004852126176932,((6:0.9634484023923169,70:0.9634484023923169):0.5423921469867363,((61:0.0015387245084898576,50:0.0015387245084898576):0.40962583623598137,28:0.4111645607444712):1.094675988634582):0.7423171460713609):0.20242168094147583):0.7810079506508973,26:3.2315873270427873):0.4126276150989985):2.44811005170385):1.2185494448854328,44:7.3108744387310685):0.07971193621275141):0.23044596349128366):0.5530333803037504,(((76:0.14312379588404905,20:0.14312379588404905):1.8551507244829961,(45:1.2011185089450178,53:1.2011185089450178):0.7971560114220273):0.8038273398726463,72:2.8021018602396914):5.3719638584991625):16.42147761512816;
tree new_tree75 = (((((((16:5.7890035752527504,((42:3.20921109198909,7:3.20921109198909):1.6975967056837327,((2:3.110155050499798,(4:1.8697017728628458,(54:0.8228646352388068,14:0.8228646352388068):1.0468371376240388):1.2404532776369521):1.4434835828939434,((59:2.3631747968751604,13:2.3631747968751604):2.069313582642862,19:4.4324883795180225):0.12115025387571876):0.3531691642790813):0.8821957775799278):1.6575916957147276,(38:4.511890008082602,33:4.511890008082602):2.9347052628848758):0.4250884239389139,(17:5.327869706621295,(((((5:0.24169433686628758,(40:0.16514329674906386,31:0.16514329674906386):0.07655104011722372):1.2091646014983675,37:1.450858938364655):1.9704547783769848,43:3.42131371674164):0.09999912824421608,(((((24:1.7081354958772048,56:1.7081354958772048):0.01881694387827748,79:1.7269524397554823):0.8074594030023381,48:2.5344118427578204):0.1501548370199508,(((69:0.1713600027248788,(25:0.12545593425087798,49:0.12545593425087798):0.04590406847400083):0.9404884555975715,(30:0.4983917305665352,(9:0.44543918269463245,8:0.44543918269463245):0.05295254787190273):0.6134567277559152):1.4088310309715837,(15:1.8242864517759991,(62:0.009127105807460383,27:0.009127105807460383):1.8151593459685387):0.6963930375180349):0.16388719048373712):0.7200321235205829,((21:2.5507087152645522,58:2.5507087152645522):0.17164084520362222,(((51:0.028324243078172637,39:0.028324243078172637):1.7917588504065671,80:1.8200830934847398):0.4409915748477582,34:2.261074668332498):0.4612748921356764):0.6822492428301796):0.11671404168750188):0.2949653805484478,((63:2.5310926771036963,22:2.5310926771036963):1.1523113790164707,(1:1.7594841710821887,(10:1.699208562345456,(12:1.3253642000225931,(67:0.9042787654487214,(41:0.27050803308806415,32:0.27050803308806415):0.6337707323606573):0.4210854345738717):0.3738443623228629):0.060275608736732655):1.9239198850379784):0.13287416941413666):1.5115914810869917):2.5438139882850965):0.2069025003080478,((23:3.3607749273956835,11:3.3607749273956835):0.5928707164640064,(64:0.9864610580149674,29:0.9864610580149674):2.9671845858447226):4.12494055135475):0.27826414544589895,((77:6.33241474736518,(26:4.41430382130892,(((36:2.1486555015733195,68:2.1486555015733195):0.6281759479467861,(((61:0.7919206162881837,50:0.7919206162881837):0.908933695027189,(28:0.8308744218255812,6:0.8308744218255812):0.8699798894897914):0.6313658850753359,(70:2.16313359589491,((((78:0.9390205962611119,(3:0.6060878481414745,75:0.6060878481414745):0.33293274811963736):0.11670048362947927,(73:0.44328962289010243,60:0.44328962289010243):0.6124314570004887):0.24941659482162892,(18:0.2766758168970487,65:0.2766758168970487):1.0284618578151714):0.42768389085968694,((35:1.3212477245261645,46:1.3212477245261645):0.40653704960059334,55:1.7277847741267578):0.005036791445149236):0.430312030323003):0.1690866004957985):0.4446112531293971):1.1139451942787448,((47:0.2207217770753627,71:0.2207217770753627):0.9627258479249003,57:1.183447625000263):2.7073290187985872):0.5235271775100694):1.9181109260562605):1.8247246182292125,44:8.157139365594393):0.19971097506594582):0.25482983905984824,(66:1.5787281114801754,(52:0.5136400561616837,74:0.5136400561616837):1.0650880553184918):7.032952068240012):0.9640617234054609,((72:3.3693769721320836,(45:1.7712381510343618,53:1.7712381510343618):1.5981388210977219):0.8416060133482595,(76:0.7044790753735832,20:0.7044790753735832):3.50650391010676):5.364758917645305):15.488938259849439;
tree new_tree76 = (((((((17:5.15107490265307,((((((24:0.22594222518750998,79:0.22594222518750998):1.097585521269986,56:1.3235277464574962):0.1847016641765118,48:1.508229410634008):1.5519242871827699,(((49:0.42116883417784967,25:0.42116883417784967):0.18551346895362686,((9:0.47107188473013273,(8:0.18895777401833774,30:0.18895777401833774):0.282114110711795):0.11477003945919406,69:0.5858419241893268):0.02084037894214974):0.16573702761451004,((62:0.5315779106195369,27:0.5315779106195369):0.23755670043990895,15:0.7691346110594458):0.00328471968654076):2.287734367070791):0.4465325791844159,(((((37:0.2676876701576209,5:0.2676876701576209):1.1276449783417148,40:1.3953326484993358):0.16345423831417372,31:1.5587868868135095):0.06251707849088484,43:1.6213039653043944):1.4695266649742775,((51:0.9158419543715247,39:0.9158419543715247):1.6448539699979383,(80:1.768166978225412,(34:1.367658982873415,(21:1.0411414054710162,58:1.0411414054710162):0.32651757740239873):0.400507995351997):0.7925289461440512):0.5301347059092087):0.41585564672252184):0.3561684589300409,((63:0.181240577793106,22:0.181240577793106):2.6384917326236335,(10:1.4053806689840087,((67:0.7110527721578962,(41:0.5187396102123618,32:0.5187396102123618):0.19231316194553438):0.6604218259177642,(12:1.223343753220489,1:1.223343753220489):0.14813084485517147):0.033906070908348296):1.4143516414327308):1.043122425514495):1.2882201667218354):1.7619774091948663,(38:5.580493597392689,33:5.580493597392689):1.3325587144552475):0.3562762872344347,(16:6.7976093484435856,((42:2.9933172402188815,7:2.9933172402188815):3.2807986474198545,((59:4.2531450212483675,(19:2.2355157056626016,13:2.2355157056626016):2.017629315585766):1.6267629103065948,(2:2.048682793663741,(4:1.3297145948041225,(54:0.5033863394908173,14:0.5033863394908173):0.8263282553133051):0.7189681988596184):3.8312251378912214):0.3942079560837737):0.5234934608048496):0.4717192506387855):0.8241407329421957,(((64:0.9337400005643762,29:0.9337400005643762):1.6996419486577654,23:2.6333819492221417):0.6784948033211133,11:3.311876752543255):4.781592579481312):0.3137619667929066,((77:5.191927486800973,(((47:0.8620313877201607,71:0.8620313877201607):0.3979160611676419,57:1.2599474488878026):2.437658035269731,(((68:2.7728019885669175,((73:1.5462883139445394,(((55:0.9348611874531504,35:0.9348611874531504):0.3863804472887594,(18:0.5595457829572975,65:0.5595457829572975):0.7616958517846123):0.18061272163701236,(((78:0.7232684033321803,60:0.7232684033321803):0.2758388356079293,75:0.9991072389401097):0.07965445451153119,(3:0.3717165867322035,46:0.3717165867322035):0.7070451067194374):0.4230926629272813):0.04443395756561719):1.1299732007479073,(((70:0.3768950670504161,6:0.3768950670504161):1.340810292737959,(61:0.8496119382923496,50:0.8496119382923496):0.8680934214960255):0.21136558581193898,28:1.9290709456003141):0.7471905690921326):0.09654047387447084):0.3415239579639464,36:3.114325946530864):0.4892624676149211,26:3.603588414145785):0.09401707001174886):1.4943220026434387):2.299280074394793,44:7.491207561195766):0.9160237376217077):0.21277950861649408,(74:1.878933683571224,(52:1.6813612486006952,66:1.6813612486006952):0.1975724349705288):6.741077123862743):0.33153302621169267,(((76:1.0520831713351475,20:1.0520831713351475):0.7652475788725406,(45:1.2317745642327982,53:1.2317745642327982):0.5855561859748899):5.129859126657561,72:6.947189876865249):2.0043539567804114):15.7609690579306;
tree new_tree77 = (((((76:0.36806225880140514,20:0.36806225880140514):1.1400343513931552,(45:1.2750552549760628,53:1.2750552549760628):0.23304135521849756):3.8810602434217967,72:5.389156853616357):2.924801432123009,((((16:5.070268644592446,(38:4.532705305074661,33:4.532705305074661):0.537563339517785):1.0642490975487746,((42:2.552907560628336,7:2.552907560628336):2.5992414565181665,((13:2.566815564397836,(59:2.373327809936225,19:2.373327809936225):0.19348775446161115):1.976721730978178,(2:1.7040004572277763,((54:0.21340217090540378,14:0.21340217090540378):1.364637453182891,4:1.5780396240882948):0.12596083313948148):2.8395368381482378):0.6086117217704885):0.9823687249947177):1.2571074856361424,(17:4.831269811700188,(((((((24:0.24674872182275048,79:0.24674872182275048):0.5008699227119253,56:0.7476186445346757):1.0962029769575572,48:1.843821621492233):0.7397526183107308,(((49:0.5701101813849448,(25:0.5232580753124431,(30:0.42678589892059265,(8:0.06256840831963383,9:0.06256840831963383):0.3642174906009588):0.0964721763918504):0.04685210607250179):0.35409073950122694,15:0.9242009208861718):0.6433818548832836,(69:1.1653635977818066,(62:0.27209233009341316,27:0.27209233009341316):0.8932712676883935):0.4022191779876487):1.0159914640335084):0.7243068653173323,(((5:0.6170888424597244,31:0.6170888424597244):0.9239012961951311,(40:1.4067638053652245,37:1.4067638053652245):0.13422633328963096):1.4064551789486837,((80:2.18768820589941,(51:0.11509270451473047,39:0.11509270451473047):2.0725955013846797):0.5140644897939364,(21:2.267832822743912,(58:2.0758272172876344,34:2.0758272172876344):0.19200560545627754):0.43391987294943446):0.2456926219101927):0.360435787516757):0.9466359913173128,43:4.254517096437609):0.01293110093855887,((22:1.9181376344036325,(10:1.8498804035898566,(1:1.8294067742154887,((67:0.960084896708812,(41:0.03438102453488455,32:0.03438102453488455):0.9257038721739275):0.7865615790509126,12:1.7466464757597246):0.08276029845576405):0.02047362937436792):0.06825723081377588):0.858671062098582,63:2.7768086965022145):1.4906395008739532):0.56382161432402):2.560355416077175):0.37048712003895723,(23:2.4623150091744854,((64:1.1367806956726854,29:1.1367806956726854):0.7438047126844645,11:1.8805854083571498):0.5817296008173356):5.299797338641834):0.551845937923046):0.10933136514031716,((74:1.3899898187649926,(66:1.1463436392898005,52:1.1463436392898005):0.24364617947519207):6.076744336945493,((77:5.1597512988928695,(((((28:0.5393618817814877,6:0.5393618817814877):0.252146931801294,(70:0.5351547864586353,(61:0.01623129611154081,50:0.01623129611154081):0.5189234903470945):0.25635402712414634):1.5671932924685323,(((35:0.03679116704322527,46:0.03679116704322527):0.3776389943563035,55:0.41443016139952876):0.9003539889694918,(18:1.2345161430020952,(((3:0.13416819886630782,75:0.13416819886630782):0.8988367029926715,(60:0.7805683688226972,78:0.7805683688226972):0.2524365330362821):0.12591859033835417,(65:0.9065521899890819,73:0.9065521899890819):0.25237130220825155):0.07559265080476174):0.0802680073669253):1.0439179556822935):0.07844483954512915,(36:2.229486974783768,68:2.229486974783768):0.20765997081267518):1.3431634881277033,(((47:0.08683073270287552,71:0.08683073270287552):0.8483667224163602,57:0.9351974551192358):2.562355053717659,26:3.4975525088368946):0.2827579248872518):1.379440865168723):1.898544262402294,44:7.0582955612951634):0.4084385944153226):0.956555495169197):15.3894350823729;
tree new_tree78 = ((((72:3.701741890383666,(45:1.3516377566504023,53:1.3516377566504023):2.3501041337332635):0.9113697181607976,(76:0.9548592059273023,20:0.9548592059273023):3.6582524026171614):4.168319417343986,(52:1.3726614266854638,(74:1.3398949713946864,66:1.3398949713946864):0.032766455290777374):7.408769599202986):0.42656409977836063,(((((16:6.335474845169096,((42:4.518143889795858,7:4.518143889795858):0.7192398717531718,((59:3.03797065613895,(19:2.9076153634378765,13:2.9076153634378765):0.13035529270107338):2.0186551053114536,(2:1.8473780961736879,((54:0.34605026058180954,14:0.34605026058180954):0.8021343355224096,4:1.1481845961042192):0.6991935000694687):3.209247665276716):0.18075800009862597):1.0980910836200666):0.5544812379037962,(38:4.812848290715077,33:4.812848290715077):2.0771077923578156):0.38490024521299304,(17:5.7894507516621125,((((((15:0.36613777251053675,62:0.36613777251053675):2.132552150235756,((69:0.5550567789104306,27:0.5550567789104306):0.0751948294793593,(25:0.5048683668528031,((30:0.10983056474749106,(9:0.10259605927061059,8:0.10259605927061059):0.007234505476880468):0.04393556505208204,49:0.1537661297995731):0.35110223705323):0.12538324153698677):1.8684383143565024):0.7820118299162275,(((79:0.12357078611315303,24:0.12357078611315303):0.5616074530197623,56:0.6851782391329153):1.147852068734143,48:1.8330303078670582):1.4476714447954617):0.09248248368163381,43:3.3731842363441538):0.8290674827521332,((((37:0.15616952712182944,31:0.15616952712182944):0.12776010919750555,40:0.283929636319335):0.05627111554030073,5:0.3402007518596357):3.1852527369300803,((80:2.283669376772587,(51:0.13181249457673383,39:0.13181249457673383):2.1518568821958532):1.0260404031944188,((34:2.9829928897887563,58:2.9829928897887563):0.0072431861960220445,21:2.9902360759847784):0.3194737039822275):0.2157437088227101):0.6767982303065709):0.3380017168384102,(((12:2.007878991743554,(((32:0.14117451364674052,41:0.14117451364674052):0.8748847980025801,67:1.0160593116493206):0.9397023136920648,(22:0.4022961945498146,1:0.4022961945498146):1.553465430791571):0.0521173664021688):0.1171894442019501,10:2.1250684359455043):0.32499465484761725,63:2.4500630907931216):2.0901903451415755):1.2491973157274154):1.4854055766237728):0.14824779660673837,(11:5.480140383680132,(23:3.08585750631196,(64:0.5350055214177839,29:0.5350055214177839):2.550851984894176):2.3942828773681715):1.942963741212492):0.6288768836699026,((77:5.641698251852251,44:5.641698251852251):1.297887855015917,(((47:0.1037227847733749,71:0.1037227847733749):1.2246564699802713,57:1.3283792547536462):3.3340470147404386,((36:2.3670636417448203,(((((28:0.19782642120809613,6:0.19782642120809613):0.9283450155339504,(61:0.0907173492421873,50:0.0907173492421873):1.0354540874998592):0.5501393551882814,((((55:0.757735462365844,((35:0.10525384612532648,46:0.10525384612532648):0.013168975214224943,73:0.11842282133955143):0.6393126410262926):0.15642738908531584,18:0.9141628514511598):0.07255880440683471,65:0.9867216558579945):0.29103125109963757,((60:0.1715782227092425,(75:0.037282185410826896,3:0.037282185410826896):0.1342960372984156):0.5250152007724928,78:0.6965934234817353):0.5811594834758969):0.39855788497269584):0.00804184886270698,70:1.684352640793035):0.47994836920197526,68:2.16430100999501):0.20276263174981013):1.1569769631215197,26:3.52404060486634):1.1383856646277448):2.277159837374083):1.1123949016943584):1.1560141171042844):12.9126916881966;
tree new_tree79 = ((((((((((42:5.9872234202137316,(2:2.922339435957574,((54:0.5792351923191645,14:0.5792351923191645):1.8030107318087893,4:2.382245924127954):0.5400935118296202):3.0648839842561575):0.2047647913598487,(19:2.9251810229710955,(59:1.258502734019407,13:1.258502734019407):1.6666782889516885):3.2668071886024848):0.0016535077807526832,7:6.193641719354333):0.2438406873015806,16:6.4374824066559135):0.6291675743014018,(38:5.528919403005458,33:5.528919403005458):1.5377305779518577):0.27228548312992196,((((((22:0.5404351907358887,1:0.5404351907358887):1.7617742731565897,(12:1.7451233011971412,((32:0.33231333677170816,41:0.33231333677170816):0.8805134211655459,67:1.212826757937254):0.5322965432598872):0.5570861626953374):0.15115276726288318,10:2.453362231155362):0.5902920811058903,63:3.043654312261252):1.2409500570336012,((((37:0.13661292565776656,5:0.13661292565776656):0.057615305457733745,31:0.1942282311155003):0.275811470981232,40:0.4700397020967323):3.0744605206260234,((((((49:0.8038984471185018,(30:0.24347202947108548,(9:0.08527420090318999,8:0.08527420090318999):0.1581978285678955):0.5604264176474163):0.06097576353978762,25:0.8648742106582894):1.1296113852504346,(15:0.011685452942801012,62:0.011685452942801012):1.982800142965923):0.1447681580966631,(69:0.08290842433222693,27:0.08290842433222693):2.05634532967316):0.2271662335686222,(((56:0.7834788902604597,24:0.7834788902604597):0.03160247898166535,79:0.815081369242125):0.6260411846375369,48:1.441122553879662):0.9252974336943474):1.1586337955293473,((80:2.3649088594068646,(51:0.047102120914734924,39:0.047102120914734924):2.3178067384921297):0.8406181999622286,(58:2.4757081950281874,(21:1.388349630972076,34:1.388349630972076):1.0873585640561114):0.7298188643409058):0.3195267237342634):0.01944643961939896):0.7401041465720977):0.9184628331261102,(43:2.953934524269791,17:2.953934524269791):2.2491326781511725):2.135868261666274):0.18681135446039399,((64:1.1393294614230378,29:1.1393294614230378):5.091534633061106,(11:3.8937091642088455,23:3.8937091642088455):2.337154930275298):1.2948827240634877):1.016487572383852,((77:6.55116873677188,(((47:0.6452204175541228,71:0.6452204175541228):0.9503142520622357,57:1.5955346696163586):2.489835021031018,(26:3.651415817051848,(36:2.571495302830825,(68:2.520739944721465,((55:0.9245659969143858,73:0.9245659969143858):0.8729036083206163,(((28:1.0157365190432717,(61:0.13666669875002357,50:0.13666669875002357):0.8790698202932481):0.0227486698898125,(6:0.9086928182908892,70:0.9086928182908892):0.12979237064219495):0.3336407642714938,(((35:0.008800939364094788,46:0.008800939364094788):1.1927214302554492,(65:0.5114591214407421,18:0.5114591214407421):0.6900632481788019):0.05056265994733522,((60:0.2777307824147269,(75:0.24082446644344155,3:0.24082446644344155):0.036906315971285325):0.8212594312070645,78:1.0989902136217913):0.153094815945088):0.1200409236376987):0.4253436520304241):0.7232703394864628):0.05075535810936005):1.079920514221023):0.4339538735955286):2.465799046124503):0.8451705682862922,44:7.396339305058172):1.1458950858733115):0.8236425193157331,(52:2.4136036317894476,(66:1.0131184617149696,74:1.0131184617149696):1.400485170074478):6.952273278457769):0.13840428441900698,((72:3.632481967944993,(76:1.9444650327467567,20:1.9444650327467567):1.6880169351982361):0.11345162199489245,(53:1.4559306010468493,45:1.4559306010468493):2.290002988893036):5.758347604726338):17.4780437750702;
tree new_tree80 = (((52:3.1509094444458325,(66:2.569044698164819,74:2.569044698164819):0.5818647462810134):4.848902133097592,(((53:1.9770801843515644,45:1.9770801843515644):0.45454637538887943,72:2.431626559740444):3.185559064400831,(76:3.1042035026402717,20:3.1042035026402717):2.512982121501003):2.38262595340215):1.294532212041628,(((77:5.581354599176445,(((47:0.46827752035486925,71:0.46827752035486925):0.6779789085701724,57:1.1462564289250416):2.9111527157176322,(26:3.9994302093112806,((55:1.6513194489317533,(((35:0.26352996041601734,46:0.26352996041601734):1.057396791120579,(((78:0.5986387918030874,(75:0.5928238697480956,3:0.5928238697480956):0.005814922054991789):0.36088569486372224,60:0.9595244866668097):0.3297016762944526,70:1.2892261629612622):0.03170058857533409):0.308996362687342,(((73:0.8171316188328721,((61:0.08080119137969495,50:0.08080119137969495):0.47814141029616025,28:0.5589426016758552):0.2581890171570169):0.23170141296039248,(65:0.73240941844346,18:0.73240941844346):0.3164236133498046):0.42713405575242347,6:1.475967087545688):0.15395602667825026):0.02139633470781499):0.5550595411550578,(68:0.8234050093818336,36:0.8234050093818336):1.3829739807049775):1.7930512192244694):0.05797893533139309):1.523945454533771):1.5742000421364821,44:7.155554641312927):1.9896737915293894,(((((((7:3.7945628000241154,42:3.7945628000241154):1.5340045054987037,(19:2.2483734281189363,(59:1.433153536283564,13:1.433153536283564):0.8152198918353724):3.080193877403883):0.3064505325767586,(2:4.090744947619893,((54:0.12155005283984037,14:0.12155005283984037):1.6386921487724808,4:1.7602422016123211):2.3305027460075713):1.544272890479685):0.039896532669013496,(38:3.632621524514371,33:3.632621524514371):2.0422928462542203):0.029687366194595555,16:5.704601736963187):1.0998108191579616,((((((22:0.6996634556726704,1:0.6996634556726704):0.7810526724134288,10:1.4807161280860992):1.240639375067086,(12:2.133260161372703,((32:0.169441856123541,41:0.169441856123541):0.8288411945388746,67:0.9982830506624156):1.1349771107102875):0.5880953417804822):0.7393305072449605,(((80:1.6426249991752762,(51:0.09916902895349694,39:0.09916902895349694):1.5434559702217792):0.7245354863772817,(58:1.611354668420381,(21:1.2813743899759666,34:1.2813743899759666):0.32998027844441435):0.7558058171321769):0.9077004938742728,((((69:0.13068465731173606,27:0.13068465731173606):1.074352336423678,((25:0.2205743560276579,49:0.2205743560276579):0.7591460845722631,(30:0.14513829415209856,(8:0.053348389534535696,9:0.053348389534535696):0.09178990461756287):0.8345821464478225):0.22531655313549293):0.5267433334043319,(15:0.15041926444642317,62:0.15041926444642317):1.5813610626933228):1.4960688764861645,((((40:0.24268350445698014,5:0.24268350445698014):0.030425012845484073,31:0.2731085173024642):1.8743261654722376,37:2.1474346827747017):0.43616434901138534,(((79:0.5226307226888699,56:0.5226307226888699):0.8105220561361438,24:1.3331527788250137):0.22823189799483967,48:1.5613846768198534):1.0222143549662337):0.6442501718398232):0.04701177580092031):0.1858250309713152):0.5205406550437734,63:3.9812266654419193):0.6028513928683128,(43:2.126364342916736,17:2.126364342916736):2.457713715393496):2.2203344978109163):0.8578597299032875,((64:1.9517225332635066,29:1.9517225332635066):2.8043448748527124,(23:4.560180742010945,11:4.560180742010945):0.19588666610527383):2.906204877908217):1.4829561468178802):0.1491153567427368):16.7849564262094;
tree new_tree81 = ((((((((((12:1.6655453904105708,((32:0.09609385582081309,41:0.09609385582081309):0.9675608980489605,67:1.0636547538697736):0.6018906365407972):0.12868280888077677,(22:1.3816047965030451,1:1.3816047965030451):0.41262340278830245):0.19237364651250943,10:1.986601845803857):0.4591236804658605,63:2.4457255262697175):0.499193772681231,(((((37:0.352375435900808,40:0.352375435900808):0.32364726393064835,24:0.6760226998314564):1.0447320062301135,(5:0.5215843871386994,31:0.5215843871386994):1.1991703189228706):0.834301549728452,(((62:1.0200634939085993,(15:1.0095632381231865,((25:0.3535586890838199,49:0.3535586890838199):0.1529774602202622,(30:0.11527485475975487,(8:0.031005209370902023,9:0.031005209370902023):0.08426964538885284):0.39126129454432723):0.5030270888191044):0.010500255785412804):0.1830910124453391,(27:0.3751300676514934,69:0.3751300676514934):0.8280244387024449):1.3494686738076522,((79:0.4453933816810343,56:0.4453933816810343):2.017280934316916,48:2.4626743159979503):0.08994886416364034):0.0024330756284314248):0.052396298132451946,((80:1.764533209467467,(51:0.407183909707287,39:0.407183909707287):1.35734929976018):0.19481217241775983,(58:1.5153870654117418,(34:1.4935754579992915,21:1.4935754579992915):0.021811607412450362):0.44395831647348505):0.6481071720372471):0.3374667450284745):1.6298537287590196,(43:2.519498145849144,17:2.519498145849144):2.055274881860824):0.837949018858481,((((54:0.03517883206192451,14:0.03517883206192451):2.1059241789924354,(4:2.085933411212874,2:2.085933411212874):0.05516959984148606):1.852556035898163,(19:2.667210760340083,(59:0.5785426822897289,13:0.5785426822897289):2.0886680780503544):1.3264482866124396):0.9907127956413762,(7:4.561177767923665,42:4.561177767923665):0.42319407467023407):0.42835020397455015):0.016881357994098956,(16:4.315753570834543,(38:2.5370805982279863,33:2.5370805982279863):1.7786729726065569):1.113849833728005):0.961823619769766,((64:1.4839939508010276,29:1.4839939508010276):1.8538531840296835,(23:2.888968826469194,11:2.888968826469194):0.4488783083615169):3.053579889501603):2.410616902975354,(((77:6.342386562783014,((((35:0.35531951826819463,46:0.35531951826819463):1.1255320748009572,(((6:0.6878480521162136,((55:0.05929556466431975,73:0.05929556466431975):0.5497142613343944,28:0.6090098259987141):0.07883822611749947):0.15340693150821905,(70:0.838241100500023,((61:0.16119987473593597,50:0.16119987473593597):0.6324999834431075,18:0.7936998581790435):0.044541242320979446):0.0030138831244096442):0.4876721730726151,(65:1.240382410174924,((78:0.7588630181143804,60:0.7588630181143804):0.35862362292489036,(75:0.19671995656519356,3:0.19671995656519356):0.9207666844740772):0.12289576913565314):0.08854474652212385):0.15192443637210395):0.28374403896411016,(68:1.1075668176912192,36:1.1075668176912192):0.6570288143420426):1.8389747481638972,(((47:0.4626756899902119,71:0.4626756899902119):0.16373054792288977,57:0.6264062379131017):2.9070786039562853,26:3.533484841869387):0.07008553832777187):2.7388161825858552):0.21744271933774684,44:6.559829282120761):0.3953045943064808,((66:1.368268166439997,(52:1.3372069608930526,74:1.3372069608930526):0.03106120554694436):4.676831061917957,(((53:1.376375347923773,45:1.376375347923773):1.1979289387352823,72:2.5743042866590553):2.1366702032869895,(76:4.3280259122766465,20:4.3280259122766465):0.3829485776693984):1.3341247384119095):0.9100346480692876):1.8469100508804264):15.8772368354307;
tree new_tree82 = ((((17:4.878474808238856,((43:3.1733299019731773,(((((5:0.5711614260256627,(37:0.5082260714899157,31:0.5082260714899157):0.06293535453574695):0.30622679674559394,40:0.8773882227712566):0.17400793573937356,24:1.0513961585106302):1.6165876750039236,((80:0.740321546189608,(51:0.10495672699627212,39:0.10495672699627212):0.6353648191933359):0.9504412543776168,((34:1.103987174253037,21:1.103987174253037):0.4488650921538133,58:1.5528522664068503):0.13791053416037458):0.977221032947329):0.446287805084542,((((25:1.699664106822311,49:1.699664106822311):0.15489434309138428,(30:0.22900733922720887,(8:0.12459205341897611,9:0.12459205341897611):0.10441528580823276):1.6255511106864864):0.5284441244869875,((69:0.40983248211249174,(27:0.1678672926345113,62:0.1678672926345113):0.24196518947798043):0.6399510332192646,15:1.0497835153317563):1.3332190590689266):0.37221598951206536,((79:0.865843840422705,56:0.865843840422705):1.1843575574271235,48:2.0502013978498286):0.7050171660629196):0.3590530746863476):0.05905826337408149):0.6354370427233218,(((22:2.249023757091681,(12:2.094771509652236,(((32:0.23084861175125349,41:0.23084861175125349):0.7139779303081002,67:0.9448265420593537):1.037600361460144,1:1.9824269035194977):0.11234460613273844):0.154252247439445):0.0326903818218347,10:2.281714138913516):0.5924311902705908,63:2.8741453291841066):0.9346216155123925):1.069707863542357):2.027869621703746,((38:5.841008491820448,33:5.841008491820448):0.8153408575561185,(16:6.032854070428905,((7:5.025265102854749,42:5.025265102854749):0.7686083632639669,(((54:0.4811517202144328,14:0.4811517202144328):2.00480335830406,(4:1.4963629080837446,2:1.4963629080837446):0.9895921704347481):2.1420020982092653,(19:3.4999973827994184,(59:0.46471734076676385,13:0.46471734076676385):3.0352800420326544):1.1279597939283397):1.1659162893909576):0.2389806043101892):0.6234952789476615):0.2499950805660358):0.4360027170677876,((64:1.4017594679138934,29:1.4017594679138934):4.065925875803219,(23:4.418895054828493,11:4.418895054828493):1.04879028888862):1.874661803293277):2.6014756529799907,(((77:6.891067941287263,(((((46:0.8922284028018688,(35:0.6326673108138268,73:0.6326673108138268):0.259561091988042):0.6393142045497564,(((78:0.6191641804245586,(3:0.0724357449779235,75:0.0724357449779235):0.5467284354466351):0.5776074485852466,(60:0.23771727684246294,18:0.23771727684246294):0.9590543521673423):0.144086261011106,65:1.3408578900209112):0.19068471733071402):0.46757729881455967,(((70:0.6480250970871692,((61:0.27790908941725234,50:0.27790908941725234):0.20679804474744135,28:0.4847071341646937):0.16331796292247547):0.2227028715634065,6:0.8707279686505757):0.02642969603344325,55:0.8971576646840189):1.101962241482166):0.1435761313281565,(68:1.2745820499726876,36:1.2745820499726876):0.8681139875216537):2.6144434754754298,(26:3.0228316246844695,((47:0.1296624655629852,71:0.1296624655629852):0.8330421482290945,57:0.9627046137920797):2.0601270108923897):1.7343078882853016):2.1339284283174917):1.3076098038253576,44:8.19867774511262):1.1547114741532187,((66:3.635222033076536,(52:0.7436485019911332,74:0.7436485019911332):2.8915735310854025):5.238913988298194,(((53:0.5445015830068967,45:0.5445015830068967):1.8417916472799167,72:2.3862932302868134):2.288260343609226,(76:3.6791674552918545,20:3.6791674552918545):0.995386118604185):4.19958244747869):0.47925319789110965):0.5904335807245413):18.1207212245861;
tree new_tree83 = ((((17:3.874640992549144,((((((40:0.9032201253527414,(5:0.15803450386447912,(37:0.0880333115921101,31:0.0880333115921101):0.07000119227236902):0.7451856214882623):0.367974316861962,24:1.2711944422147035):1.0430786068743818,((58:1.5745691706470986,(21:1.5591047089407433,34:1.5591047089407433):0.015464461706355292):0.3601529314636911,(80:1.528315035683424,(51:0.3297387301058832,39:0.3297387301058832):1.198576305577541):0.40640706642736557):0.3795509469782956):3.3312578427180384E-4,(((25:1.4295407791653272,(43:1.2652984217883745,49:1.2652984217883745):0.1642423573769527):0.285908250922263,(8:0.07362587248449444,(30:0.07265626749613835,9:0.07265626749613835):9.696049883560903E-4):1.6418231576030957):0.09530948182442045,(15:1.746208332033153,(27:0.4228311531205779,(62:0.062156985346162874,69:0.062156985346162874):0.360674167774415):1.323377178912575):0.0645501798788577):0.5038476629613464):0.1813286294252605,((79:0.8693815665891002,56:0.8693815665891002):0.8772906999051219,48:1.746672266494222):0.7492625378043956):0.6951587631884464,(((22:1.714715747207419,(((32:0.1635921750267523,41:0.1635921750267523):0.553545135770692,67:0.7171373107974442):0.49736260097320384,(1:1.2116547698970082,12:1.2116547698970082):0.0028451418736399336):0.500215835436771):0.1941956133842515,10:1.9089113605916705):0.958252427552198,63:2.8671637881438685):0.32392977934319545):0.6835474250620801):2.9988907948901065,((((7:2.950755070083509,42:2.950755070083509):1.8175444656399193,((2:1.6921304572741793,((54:7.876909754912632E-4,14:7.876909754912632E-4):1.3911229415791526,4:1.391910632554644):0.30021982471953534):2.658483299600716,(19:1.8297579545106033,(59:1.042654445542397,13:1.042654445542397):0.7871035089682064):2.520855802364292):0.41768577884853286):1.205126068445174,(38:4.467862066769249,33:4.467862066769249):1.505563537399353):0.021857353553042635,16:5.995282957721645):0.8782488297176059):0.7853226862195841,((64:0.9480210291765091,29:0.9480210291765091):5.410907138477638,(23:2.972644761072793,11:2.972644761072793):3.386283406581354):1.2999263060046875):0.5167033995172794,(((66:2.0666770377384402,(52:0.989174818615956,74:0.989174818615956):1.0775022191224841):5.062406251248036,(((53:1.618742803723877,45:1.618742803723877):0.15471545605230053,(76:1.1869616572615225,20:1.1869616572615225):0.586496602514655):0.8709965857029027,72:2.64445484547908):4.484628443507396):0.8804178761956214,((77:5.086422898714472,(((47:0.282003861634016,71:0.282003861634016):0.5168150552788042,57:0.7988189169128201):2.780932833856578,((((36:1.107576165966762,68:1.107576165966762):0.08363632392161024,(((((61:0.0526913468968349,50:0.0526913468968349):0.7836287592516943,(28:0.335649053671008,6:0.335649053671008):0.5006710524775211):0.028551357515532283,((55:0.11531223302114296,73:0.11531223302114296):0.21731949663823968,70:0.33263172965938265):0.5322397340046787):0.19251476833832093,18:1.0573862320023824):0.05668588972154254,(65:1.0348532746371437,((3:0.1628886235794577,78:0.1628886235794577):0.16763985669405848,(60:0.31533398306254706,75:0.31533398306254706):0.015194497210969105):0.7043247943636275):0.07921884708678117):0.07714036816444736):0.1740409187303733,(35:0.5845918118130743,46:0.5845918118130743):0.7806615968056713):1.4668442245136166,26:2.832097633132362):0.7476541176370359):1.5066711479450743):0.5360305717492935,44:5.622453470463766):2.3870476947183317):0.1660567079940165):13.5588670467071;
tree new_tree84 = (((66:1.9948525880893395,(52:0.4222637887786954,74:0.4222637887786954):1.572588799310644):5.719681314727894,((((17:4.060989014051891,(((34:1.3687531981614163,(21:0.9834802368981115,58:0.9834802368981115):0.3852729612633048):1.363687085725618,(80:2.1089010323022706,(51:0.18588267209816647,39:0.18588267209816647):1.923018360204104):0.6235392515847638):0.5182368235454033,(63:2.7561138521094746,((((79:0.4228571136025895,56:0.4228571136025895):1.4881882928877261,48:1.9110454064903157):0.7897500401671613,(15:2.4623619503955023,((((((8:0.17834870817639858,(9:0.0520142784466087,30:0.0520142784466087):0.1263344297297899):0.7747463544409279,(25:0.693325157321392,69:0.693325157321392):0.25976990529593447):0.20858210887916173,49:1.1616771714964882):0.3956682352183285,27:1.5573454067148167):0.22322927398773285,43:1.7805746807025495):0.0037020466697632592,62:1.7842767273723128):0.6780852230231895):0.23843349626197474):0.016548941976460618,((40:1.4201138350479208,((5:0.015429633352130448,37:0.015429633352130448):0.9087671508751812,(24:0.8835424528948791,31:0.8835424528948791):0.04065433133243257):0.4959170508206091):0.7787774326895307,(10:1.1748640573688245,((((32:0.25389185908051304,67:0.25389185908051304):0.013381131867167051,41:0.2672729909476801):0.5477084502483924,12:0.8149814411960725):0.06478399568773474,(22:0.029533733464455477,1:0.029533733464455477):0.8502317034193518):0.2950986204850172):1.024027210368627):0.5184531208964862):0.03876946347553689):0.4945632553229631):0.8103119066194537):2.6101835729346057,((16:5.666416362365686,(38:3.9174411200571932,33:3.9174411200571932):1.7489752423084926):0.05663920524530308,((7:4.808149365667785,42:4.808149365667785):0.5644466038425948,((2:1.9460310850776061,(4:1.8001107349103815,(54:0.10554097234271849,14:0.10554097234271849):1.694569762567663):0.1459203501672246):2.382390397051638,(19:3.420320899261365,(59:1.7617980817391299,13:1.7617980817391299):1.6585228175222353):0.9081005828678785):1.0441744873811363):0.3504595981006089):0.9481170193755082):0.3232236196472229,((64:1.0490306287623639,29:1.0490306287623639):4.709442474815897,(23:4.475849853678355,11:4.475849853678355):1.2826232498999062):1.235923103055459):0.5607933029154148,((77:5.300495245981645,(((47:0.5191334345322781,71:0.5191334345322781):0.12522119122788078,57:0.6443546257601589):2.9108428829123003,(((68:1.5018064097256851,(65:0.6694485973020258,((35:0.5960165616397254,46:0.5960165616397254):0.0018475935545648747,(60:0.48851513623298076,(3:0.4009406625888586,78:0.4009406625888586):0.08757447364412219):0.1093490189613095):0.07158444210773551):0.8323578124236594):0.3969169898190208,((75:1.3278566546474244,36:1.3278566546474244):0.41683279903318593,((73:0.5437504078705039,55:0.5437504078705039):0.6357179965679428,(70:0.9760509939073576,((28:0.8271738754435365,(18:0.23616462067792174,6:0.23616462067792174):0.5910092547656147):0.003756135234084468,(61:0.15972731212461747,50:0.15972731212461747):0.6712026985530035):0.14512098322973666):0.20341741053108908):0.5652210492421637):0.15403394586409558):1.5478618429078754,26:3.4465852424525814):0.10861226621987807):1.7452977373091851):0.6057391182801792,44:5.906234364261824):1.648955145287311):0.1593443932680989):0.5169181926896034,(((53:1.694055729249659,45:1.694055729249659):1.861367384730166,(76:0.234712250059914,20:0.234712250059914):3.3207108639199108):0.09267507941721576,72:3.6480981933970407):4.583353902109796):17.3670265900267;
tree new_tree85 = ((((16:5.803467354760597,(((2:1.900761282541376,(4:1.6294687249027298,(54:0.4301237136479378,14:0.4301237136479378):1.1993450112547919):0.27129255763864624):2.3020437759225354,(19:2.285999046583561,(59:0.9873893019564353,13:0.9873893019564353):1.2986097446271256):1.9168060118803507):1.1911836386705055,(7:4.38174452355515,42:4.38174452355515):1.0122441735792673):0.4094786576261802):1.585484804544354,((17:4.277978002771972,(63:3.9888515518293817,((((((79:1.4628309758524756,56:1.4628309758524756):0.31177443505308555,48:1.7746054109055611):0.8822940309125211,((15:0.5732067643718753,62:0.5732067643718753):0.7689627798157573,((27:0.5534016994875928,((9:0.15239021075809164,(30:0.028050357518005404,8:0.028050357518005404):0.12433985324008624):0.2548937129232697,(25:0.23918434793041887,49:0.23918434793041887):0.16809957575094242):0.14611777580623148):0.7102323752822628,69:1.2636340747698556):0.07853546941777712):1.3147298976304496):0.17140481711148103,((22:0.002710551524922206,1:0.002710551524922206):1.4109699722781086,(((67:0.5859856223127078,(32:0.14605237982472744,41:0.14605237982472744):0.4399332424879804):0.2736098314051607,12:0.8595954537178685):0.135089116944768,10:0.9946845706626365):0.4189959531403943):1.4146237351265325):0.4543017674739005,((58:1.716596762917931,(80:1.2519036598341942,(51:0.6610975048210632,39:0.6610975048210632):0.5908061550131309):0.4646931030837369):0.15371141522131082,(34:1.1529182743356001,21:1.1529182743356001):0.7173899038036418):1.4122978482642219):0.06554140187155166,((40:0.8830502587570478,31:0.8830502587570478):0.7348602159401855,(5:0.3670753542736298,(24:0.12574759255855686,37:0.12574759255855686):0.24132776171507295):1.2508351204236035):1.7302369535777822):0.6407041235543662):0.2891264509425904):2.3679032247269705,(38:4.911267858934959,33:4.911267858934959):1.7346133685639833):0.7430709318060087):0.5751804813133319,((64:1.0228718623073993,29:1.0228718623073993):4.283769825541565,(23:3.0019580264233734,11:3.0019580264233734):2.304683661425591):2.6574909527693187):1.0761862016242976,(((66:0.8639421857574517,(52:0.7879550076630727,74:0.7879550076630727):0.07598717809437905):6.585711093110312,(((76:0.9871180315402236,20:0.9871180315402236):1.384891010229814,(53:1.8277278571583249,45:1.8277278571583249):0.5442811846117126):0.8107899784368033,72:3.182799020206841):4.266854258660923):0.9693413253178917,((77:3.7621808485984585,44:3.7621808485984585):2.1286180710115334,((((((35:0.03307589098405132,46:0.03307589098405132):1.814665581458399,(60:0.8835301061624743,(3:0.7648039678661328,78:0.7648039678661328):0.11872613829634149):0.9642113662799761):0.3968141176897648,68:2.244555590132215):0.01480525822943024,(65:0.24434118695248375,43:0.24434118695248375):2.0150196614091618):0.1528314908113706,((75:0.8192126198883777,36:0.8192126198883777):1.3714174693939838,(73:1.987988084245463,(((6:0.9663814301722382,28:0.9663814301722382):0.03609628961733424,(70:0.5170744589881312,((50:0.035614844480882195,61:0.035614844480882195):0.4267559935384722,18:0.4623708380193544):0.05470362096877679):0.48540326080144125):0.2668737986415648,55:1.2693515184311372):0.7186365658143257):0.20264200503689866):0.22156224989065443):1.5024874924308653,(26:3.2097568790450057,((47:0.1754964163884003,71:0.1754964163884003):0.4446551141963738,57:0.6201515305847741):2.5896053484602315):0.7049229525588756):1.9761190880061106):2.528195684575664):0.6213242380569248):17.0782587663637;
tree new_tree86 = (((((17:3.5879591008498752,(63:2.9007307967858957,(((((12:0.9080176289253059,(1:0.8773439591977983,(67:0.5064430879780003,(32:0.037695154704608415,41:0.037695154704608415):0.46874793327339187):0.370900871219798):0.030673669727507624):0.44394933252291713,(10:1.3413607045879645,22:1.3413607045879645):0.010606256860258512):1.2416922386799059,((((79:0.2250415625317109,56:0.2250415625317109):0.5952672173421558,48:0.8203087798738667):1.0304452301019569,69:1.8507540099758237):0.26075166455679244,(((27:0.19673135150987103,15:0.19673135150987103):0.0762248159012196,62:0.27295616741109063):0.7434833623641884,(((8:0.03903757085013202,9:0.03903757085013202):0.14258149660780373,30:0.18161906745793574):0.18121299076013445,(49:0.3413293897714814,25:0.3413293897714814):0.02150266844658877):0.6536074715572089):1.095066144757337):0.4821535255955127):0.08897114070069945,(24:2.320055047218935,((37:0.20629943785912125,(31:0.07472409945312768,5:0.07472409945312768):0.13157533840599356):0.47512647616242193,40:0.6814259140215432):1.6386291331973917):0.3625752936098934):0.08192395933162144,(((34:0.5471601859593785,21:0.5471601859593785):1.4051913689390072,58:1.9523515548983856):0.2228397549579495,(80:1.2401703829735098,(51:0.13328415540225896,39:0.13328415540225896):1.1068862275712508):0.9350209268828253):0.5893629903041147):0.13617649662544595):0.6872283040639795):2.405125374649131,(38:3.5780910037679323,33:3.5780910037679323):2.4149934717310737):0.3399463191812808,((7:4.520081389609943,42:4.520081389609943):1.16673111982261,(((2:1.6862377014779732,(4:1.2124785736824941,(54:0.22901818039754449,14:0.22901818039754449):0.9834603932849496):0.47375912779547913):2.9285834089013405,((59:1.4472437999712164,13:1.4472437999712164):1.711022128005071,19:3.1582659279762875):1.4565551824030263):0.6014245405003713,16:5.216245650879685):0.47056685855286773):0.6462182852477341):0.13747111647633758,((64:0.427653021053473,29:0.427653021053473):3.787726785671289,(23:3.591766244381708,11:3.591766244381708):0.6236135623430541):2.2551221044318623):2.203387863468702,(((66:2.030400015981888,(52:0.5072637505342817,74:0.5072637505342817):1.5231362654476062):5.093696278055351,((77:3.7045460930354968,44:3.7045460930354968):2.068258944913327,(26:4.25412687600675,((((((73:1.526996936058331,((75:1.1963967271914722,65:1.1963967271914722):0.1417531592261747,43:1.3381498864176469):0.18884704964068422):0.013933387857722135,(60:1.1209124932142103,(78:0.6680903335403385,3:0.6680903335403385):0.45282215967387174):0.42001783070184295):0.24650428223067022,36:1.7874346061467234):0.30674001346820146,(((((50:0.11334033064859508,61:0.11334033064859508):0.6215878564140186,18:0.7349281870626136):0.4048089831818702,(28:0.5791685526874057,(70:0.3075438842170682,6:0.3075438842170682):0.27162466847033756):0.5605686175570781):0.8219611292964537,55:1.9616982995409376):0.08847237988486789,(35:1.475230373794089,46:1.475230373794089):0.5749403056317164):0.04400394018911946):0.28480897982285613,68:2.378983599437781):1.204837985892834,((47:0.26194931952644146,71:0.26194931952644146):0.24186522306617336,57:0.5038145425926148):3.080007042738):0.6703052906761351):1.5186781619420735):1.3512912560884152):0.326097754963695,((76:0.620029912074613,20:0.620029912074613):2.5232363530774427,(72:2.9295698189909363,(53:2.1402160447631684,45:2.1402160447631684):0.7893537742277679):0.21369644616111927):4.306927783848878):1.2236957256243928):15.862914628514;
tree new_tree87 = (((77:3.3087314909700516,44:3.3087314909700516):2.3314150432077825,((((((35:0.7667814972043709,46:0.7667814972043709):1.0296699054642937,((43:1.24132455166148,65:1.24132455166148):0.3060822991504657,((60:0.8741120875613686,78:0.8741120875613686):0.03191410641805359,3:0.9060261939794222):0.6413806568325234):0.24904455185671903):0.013571608822215975,75:1.8100230114908806):0.10889041490160789,((36:0.23094493558159748,55:0.23094493558159748):0.9391729593127373,(70:1.051568383674938,(((28:0.26372367680662934,6:0.26372367680662934):0.06766548592979532,18:0.33138916273642466):0.5209739409143102,(50:0.06548828055461041,61:0.06548828055461041):0.7868748230961244):0.19920528002420324):0.11854951121939661):0.7487955314981538):0.6422665869821025,68:2.561180013374591):1.1255792332859222,(26:3.2600246796861088,((47:0.1215372894042917,71:0.1215372894042917):0.5792719728578604,57:0.700809262262152):2.5592154174239568):0.4267345669744045):1.9533872875173208):2.6670568889972284,(((66:1.5162642559495842,(52:0.3260931570537483,74:0.3260931570537483):1.1901710988958358):5.337453407236918,((53:2.4479031063689076,45:2.4479031063689076):1.2990708896183745,(72:2.4897660660291305,(76:0.8021115431509468,20:0.8021115431509468):1.6876545228781836):1.2572079299581516):3.1067436671992197):0.795747430663484,(((((((7:3.850722760610433,42:3.850722760610433):0.26580155717054366,19:4.116524317780977):0.6093764540382525,16:4.725900771819229):0.03789697030416672,((2:1.5033054054985373,(4:1.2801596002549118,(54:0.056259515182743865,14:0.056259515182743865):1.223900085072168):0.22314580524362548):2.3481040357476815,(59:1.8732129417145766,13:1.8732129417145766):1.978196499531642):0.9123883008771774):0.5850397573102333,(38:3.0008929991268096,33:3.0008929991268096):2.3479445003068196):0.10377858383637673,(17:4.192285115815221,(((63:2.705426846493215,(((22:1.7447489182424534,((40:0.45599199098448073,24:0.45599199098448073):0.289198325193589,((31:0.14659132475563716,37:0.14659132475563716):0.44820885253788656,5:0.5948001772935237):0.150390138884546):0.9995586020643836):0.6932950875577586,(10:1.948249581233358,(12:0.7492097293670755,(1:0.7146605062919937,(67:0.5608478754059514,((73:0.08276090989195356,32:0.08276090989195356):0.0703105697757204,41:0.15307147966767395):0.4077763957382774):0.15381263088604236):0.03454922307508179):1.1990398518662824):0.48979442456685396):0.17445310792628632,69:2.6124971137264983):0.0929297327667169):0.14138827070025162,(27:2.7073150105688946,((((25:0.05095633030509504,49:0.05095633030509504):1.059599310328739,(9:0.12552125422743443,(8:0.0037807745519951707,30:0.0037807745519951707):0.12174047967543926):0.9850343864063997):0.4545926214727358,(62:0.8987745714401224,15:0.8987745714401224):0.6663736906664476):0.40982547441221473,((79:0.40600307603027214,56:0.40600307603027214):1.2045648028065492,48:1.6105678788368214):0.3644058576819633):0.7323412740501098):0.13950010662457224):0.04892243936821261,(((58:1.099830894257888,21:1.099830894257888):0.5415127043548613,34:1.6413435986127494):0.30729755598806374,(80:1.109916609087034,(51:0.17778677830725378,39:0.17778677830725378):0.9321298307797803):0.8387245455137791):0.9470964019608663):1.2965475592535411):1.2603309674547853):1.6651464426287683,((64:1.2447728709430987,29:1.2447728709430987):3.4436424188500436,(23:3.2812375396315754,11:3.2812375396315754):1.407177750161567):2.429347236105632):0.5317025679512115):0.6577383293250767):18.4094027973017;
tree new_tree88 = (((52:1.898859965427309,(74:1.80565195937225,66:1.80565195937225):0.09320800605505908):5.631531516620015,((76:1.1255247714367445,20:1.1255247714367445):2.480242328800302,((53:2.0314553021805204,45:2.0314553021805204):1.2981527073416093,72:3.3296080095221297):0.2761590907149172):3.924624381810277):2.516866763052513,((((((((2:2.0805029024138837,((54:0.5523852448172205,14:0.5523852448172205):1.480861686276974,4:2.0332469310941943):0.047255971319689394):2.6051005874614126,((19:3.4258652530691034,59:3.4258652530691034):0.43823947607056013,13:3.8641047291396635):0.8214987607356328):0.23074964917123975,(7:3.653729193046562,42:3.653729193046562):1.262623945999974):1.0997550580816817,16:6.016108197128218):1.09707180245596,(38:3.81984687139191,33:3.81984687139191):3.293333128192268):0.5372382806406524,(17:6.101539065638249,(((((((12:1.1005719859531933,(67:0.7368033583282626,((32:0.0611384225172254,41:0.0611384225172254):0.06678035725985798,73:0.12791877977708338):0.6088845785511792):0.3637686276249307):0.2344435049981195,(1:0.13101756224661795,10:0.13101756224661795):1.203997928704695):0.5023704177344996,(22:1.564447282743124,(37:1.3755455190556012,(40:1.2189603290020157,(24:0.5327802356984717,(31:0.028714156022329556,5:0.028714156022329556):0.5040660796761421):0.686180093303544):0.1565851900535855):0.18890176368752276):0.2729386259426885):0.6015690662987969,69:2.4389549749846093):0.48852459194563025,(((34:1.9030583422835856,58:1.9030583422835856):0.15289063448326923,21:2.055948976766855):0.4981013206256111,(80:0.9769104005631188,(51:0.061312160250601294,39:0.061312160250601294):0.9155982403125176):1.577139896829347):0.37342926953777367):0.0872825663336183,((48:2.366361338877872,(79:0.110086163248724,56:0.110086163248724):2.256275175629148):0.10305283645573926,(((25:0.3052864932275394,49:0.3052864932275394):0.8886521875131952,(9:1.0907807462728458,(8:0.06800893750573528,30:0.06800893750573528):1.0227718087671105):0.10315793446788879):0.35530252942976714,((62:0.09684327570374195,27:0.09684327570374195):1.1689243056440606,15:1.2657675813478024):0.28347362882269933):0.9201729651631094):0.5453479579302467):0.842733517994747,63:3.857495651258605):2.2440434143796444):1.5488792145865808):0.6003400393298755,((64:0.4139823524772761,29:0.4139823524772761):3.4931197455783365,(23:2.391173449704469,11:2.391173449704469):1.5159286483511436):4.343656221499093):0.7115417745474328,((77:4.013734972179254,44:4.013734972179254):1.6856270985841428,(26:3.9538752351376756,(((((35:0.1569217312920296,46:0.1569217312920296):1.6371897545128107,(((61:0.8647738788674585,50:0.8647738788674585):0.41698310945643213,(28:0.9207394766063991,(6:0.36509964158639663,70:0.36509964158639663):0.5556398350200025):0.3610175117174915):0.25852458861845795,((36:0.4379200583142589,18:0.4379200583142589):0.11462306384701942,55:0.5525431221612783):0.9877384547810703):0.2538299088624918):0.33652274464585963,(((43:0.48837925185430525,65:0.48837925185430525):0.9000810500960268,((78:1.0912817009775182,60:1.0912817009775182):0.06986827348934943,3:1.1611499744668676):0.22731032748346447):0.20349073305000398,75:1.591951035000336):0.5386831954503639):0.9462183796103472,68:3.076852610061047):0.7656275754253228,((47:0.04695647727479026,71:0.04695647727479026):0.9454551263845551,57:0.9924116036593453):2.8500685818270246):0.11139504965130564):1.7454868356257212):3.2629380233387417):1.0849581509976982):14.1072609507979;
tree new_tree89 = ((((((((2:3.378900193975713,(4:1.9177458274289327,(54:0.037115981467209756,14:0.037115981467209756):1.880629845961723):1.4611543665467803):1.8438711105524122,(19:3.8245958343282154,(59:2.813990405783214,13:2.813990405783214):1.0106054285450012):1.3981754701999098):0.4053397517981363,(7:5.043437372448739,42:5.043437372448739):0.5846736838775222):0.3867645060438605,16:6.014875562370122):1.21783438116476,(38:4.328837665057406,33:4.328837665057406):2.9038722784774764):1.06588205251294,(17:5.757726866401019,(((((((48:2.2257296942908757,(79:1.1844194539040145,56:1.1844194539040145):1.0413102403868613):0.5963000118272479,(62:1.5587072666033572,((15:0.01064909828293046,27:0.01064909828293046):1.393578568856182,((25:0.029217309021630875,49:0.029217309021630875):0.45769511494668225,(8:0.1782098251966843,(30:0.08062318565532532,9:0.08062318565532532):0.09758663954135897):0.30870259877162887):0.9173152431707992):0.15447959946424494):1.2633224395147664):0.005289189171557851,((12:0.9120483395707975,((67:0.5763649952895608,(32:0.3339951339645037,73:0.3339951339645037):0.24236986132505706):0.15491238220504921,41:0.73127737749461):0.18077096207618748):0.5812302062670831,(1:0.3194125098350322,10:0.3194125098350322):1.1738660360028483):1.334040349451801):0.8235898263376891,(37:1.9206208739330695,((24:0.6774986449861723,(31:0.07878780559677596,5:0.07878780559677596):0.5987108393893963):0.4934097802160896,40:1.170908425202262):0.7497124487308076):1.730287847694301):0.06053980030586681,(((34:1.1346866271044058,21:1.1346866271044058):0.9132445348494935,58:2.0479311619538993):0.30906826593843384,(80:1.272005078681479,(51:0.9675501826542764,39:0.9675501826542764):0.30445489602720255):1.0849943492108542):1.3544490940409042):0.03357793190632519,(22:1.2099564918873051,69:1.2099564918873051):2.5350699619522574):1.4306592092331565,63:5.175685663072719):0.5820412033283002):2.540865129646803):0.3861525289690473,((64:2.097752246689006,29:2.097752246689006):4.192295100301525,(23:2.5643687056863422,11:2.5643687056863422):3.7256786413041887):2.3946971780263384):0.7163967333872385,(((74:1.8510247630613823,(66:1.7249057777696308,52:1.7249057777696308):0.12611898529175147):4.509140504741088,((76:2.4892268869817027,20:2.4892268869817027):1.0892922416436162,((53:1.7491458513793234,45:1.7491458513793234):0.4105334220751593,72:2.1596792734544827):1.418839855170836):2.7816461391771523):2.779723819718609,((77:3.842368266714472,44:3.842368266714472):3.4208443533732873,(((47:0.06014575297899448,71:0.06014575297899448):1.2797762306777778,57:1.3399219836567722):3.00237815809823,((((35:0.29636418833461475,46:0.29636418833461475):2.356477371568513,68:2.6528415599031274):0.8404544633107376,((((43:0.2098136822083384,65:0.2098136822083384):1.0206395825452916,((3:0.6552047283202759,60:0.6552047283202759):0.326074191906468,78:0.9812789202267439):0.24917434452688603):0.47148958484150993,((36:1.4501947882908088,(28:0.554982906459496,((70:0.40269169503456875,(61:0.01690719598945303,50:0.01690719598945303):0.38578449904511575):0.06606251482926867,55:0.4687542098638374):0.08622869659565857):0.8952118818313128):0.09793735801822834,(6:0.3334069635439063,18:0.3334069635439063):1.2147251827651309):0.1538107032861027):0.5818585036659409,75:2.283801353261081):1.2094946699527842):0.7564379324380277,26:4.249733955651893):0.09256618610310952):2.920912478332757):1.8766764674333212):0.26125217088302755):15.0860050168025;
tree new_tree90 = ((72:2.872250986115017,((53:1.4857439195226276,45:1.4857439195226276):0.20672571879229462,(76:0.4374157571125496,20:0.4374157571125496):1.2550538812023726):1.1797813478000947):7.100199937397091,(((((38:3.5131198461825957,33:3.5131198461825957):3.498599645630578,(17:5.460205609638698,((63:3.38741804208008,((12:0.9908488645347586,((41:0.35610375967703656,(32:0.30020956573881324,67:0.30020956573881324):0.05589419393822331):0.12562579094934412,73:0.4817295506263807):0.509119313908378):1.259695877052649,(1:0.8443083204101132,10:0.8443083204101132):1.4062364211772944):1.1368733004926725):1.0898037133705758,(((22:0.5113754175521966,69:0.5113754175521966):2.540687744895601,(((48:1.9301641651477135,(79:1.3422224980054054,56:1.3422224980054054):0.5879416671423081):0.07596610006399218,(((25:0.12576075769637599,49:0.12576075769637599):1.1891499036217652,(9:0.3564831742623458,(30:0.30752548710152183,8:0.30752548710152183):0.04895768716082399):0.9584274870557954):0.06889665652742472,((27:0.053874260763683846,62:0.053874260763683846):0.06089520129964432,15:0.11476946206332816):1.2690378557822377):0.6223229473661398):0.3256234649468648,(40:1.5250510166897129,((24:0.19161978645556701,37:0.19161978645556701):0.5923509646586034,(31:0.3938408139747471,5:0.3938408139747471):0.3901299371394233):0.7410802655755425):0.8067027134688576):0.720309432289227):0.18166992555296524,((58:1.3612251377967814,(21:0.913805278419824,34:0.913805278419824):0.4474198593769575):0.768414472774009,(80:1.828750411392185,(51:0.7067482806478523,39:0.7067482806478523):1.1220021307443329):0.30088919917860535):1.1040934774299722):1.2434886674498933):0.982983854188042):1.5515138821744756):1.3355353723640446,((((2:3.1033384195369833,(4:2.5081750923294774,(54:0.4295857231244983,14:0.4295857231244983):2.078589369204979):0.5951633272075059):2.066405505794792,(19:3.678860637399916,(59:2.0283803117475756,13:2.0283803117475756):1.6504803256523406):1.490883287931859):1.5012515979270056,(7:3.321414979871537,42:3.321414979871537):3.3495805433872436):1.1280464359012043,16:7.799041959159985):0.5482129050172331):0.45288868515198644,((64:0.27036985211058173,29:0.27036985211058173):5.440407843205439,(23:4.175371026548313,11:4.175371026548313):1.535406668767708):3.0893658540131836):0.6287266090616903,((52:2.3326502447929665,(74:2.214404268547218,66:2.214404268547218):0.11824597624574862):6.423669717426262,((77:5.3098455368239765,(26:4.190584612391863,(((((46:1.1988517800201257,35:1.1988517800201257):0.4828861155779496,68:1.6817378955980753):0.38176347069441086,((((60:0.7294888570270464,78:0.7294888570270464):0.4504147396357898,3:1.1799035966628362):0.3086640006926942,(75:1.4682640718787898,(43:0.3647820433036745,65:0.3647820433036745):1.1034820285751152):0.020303525476740525):0.40924459846028327,((28:0.5858021305020528,(55:0.4338599920851761,((6:0.3154232351452835,18:0.3154232351452835):0.09194929364443516,(61:0.11868186965509736,50:0.11868186965509736):0.2886906591346213):0.02648746329545748):0.15194213841687665):0.49583914051659617,70:1.081641271018649):0.8161709247971647):0.16568917047667253):0.061104184011053775,36:2.12460555030354):1.9081887946187925,((47:0.23064563935317997,71:0.23064563935317997):1.2819866738394068,57:1.5126323131925867):2.520162031729746):0.1577902674695304):1.1192609244321137):0.8248484367844648,44:6.134693973608441):2.621625988610787):0.6725501961716667):0.543580765121213):16.7473645157751;
tree new_tree91 = ((72:2.818285349283484,((53:1.7417326082722262,45:1.7417326082722262):0.5481871720803673,(76:0.8432060678448041,20:0.8432060678448041):1.4467137125077894):0.5283655689308904):6.962690162301829,(((((38:4.914933855378246,33:4.914933855378246):3.159185173413457,(((2:2.7267473588608153,(4:1.8976988212868997,(54:0.024096191923603388,14:0.024096191923603388):1.8736026293632964):0.8290485375739156):2.073652442805547,(19:4.329195037927834,(59:2.5751815632959247,13:2.5751815632959247):1.754013474631909):0.4712047637385286):2.2491392258124154,((7:4.193673811832712,42:4.193673811832712):2.7933282742946384,16:6.98700208612735):0.06253694135142762):1.0245800013129251):0.4401161754359446,(17:4.347162130293761,((63:2.5706904293974286,(10:1.188508133878468,(1:0.9516579242838319,(12:0.8902286066370819,(32:0.43824131392987953,((73:0.23575712509781097,67:0.23575712509781097):0.07910785015235519,41:0.31486497525016616):0.12337633867971337):0.4519872927072024):0.06142931764674997):0.2368502095946361):1.3821822955189607):1.2967448510165798,((((43:1.3920490142096886,48:1.3920490142096886):0.7985616380974543,((((15:0.10737190364373346,62:0.10737190364373346):0.05093611406197519,27:0.15830801770570865):1.6338967367602244,(25:0.9016737722346233,((9:0.5918930048311608,(8:0.5115737687590098,30:0.5115737687590098):0.08031923607215097):0.1857967852596598,49:0.7776897900908206):0.12398398214380268):0.8905309822313097):0.09664480468323644,(79:0.9245174523225363,56:0.9245174523225363):0.9643321068266331):0.3017610931579735):0.24501808337094166,((21:1.0505200556028542,(58:0.5780937900352144,34:0.5780937900352144):0.4724262655676398):1.1951684301452168,(80:1.7968093698597718,(51:0.017467613769304564,39:0.017467613769304564):1.7793417560904672):0.4488791158882992):0.18994024993001357):0.04291920895161594,((((37:0.189732392508801,31:0.189732392508801):0.02071051276057176,5:0.21044290526937276):1.3520313245731972,(24:1.5343713988717562,40:1.5343713988717562):0.028102830970813786):0.1474350927503989,(22:1.623237279771245,69:1.623237279771245):0.0866720428217238):0.7686386220367316):1.388887335784308):0.4797268498797522):4.167073073933887):0.30790725893136717,((64:1.273393017646546,29:1.273393017646546):2.308992488166564,(23:3.285472219880657,11:3.285472219880657):0.2969132859324528):5.239756957345905):0.3744917386610158,((66:1.80350325969339,(52:1.7494532364112163,74:1.7494532364112163):0.054050023282173676):4.5013360520914,((77:5.055923981953166,((((36:0.5017568244714726,68:0.5017568244714726):1.8156195441666858,(((18:0.894082241090338,(28:0.22829373998839772,6:0.22829373998839772):0.6657885011019402):0.010366266730460039,((61:0.5648008583314287,50:0.5648008583314287):0.16993316868549346,55:0.7347340270169221):0.16971448080387586):1.1592319542592737,((46:0.1524761028824439,35:0.1524761028824439):1.4810525408355542,(65:1.0012278945785416,((78:0.2935770954520377,3:0.2935770954520377):0.669142339865668,(75:0.23796316681471627,60:0.23796316681471627):0.7247562685029894):0.0385084592608359):0.6323007491394566):0.4301518183620736):0.2536959065580868):0.2009841713915015,70:2.51836054002966):1.2336878819167225,(26:3.4912593624423263,((47:0.12165182671094818,71:0.12165182671094818):0.21887921561753496,57:0.34053104232848314):3.150728320113843):0.2607890595040563):1.3038755600067833):0.9213892625344711,44:5.977313244487637):0.3275260672971525):2.891794890035241):0.5843413097652821):15.6919979324543;
tree new_tree92 = (((74:2.2792302544855696,(52:2.2676574513610213,66:2.2676574513610213):0.011572803124548336):3.9400271694492712,(44:5.16448454492355,(77:3.952784679070175,(((47:0.03221927967466091,71:0.03221927967466091):0.7920384936110895,57:0.8242577732857503):1.742169502065733,(26:2.2216902164432826,(((((((61:0.047233253772172155,50:0.047233253772172155):0.10052409365782744,55:0.1477573474299996):0.31504980790360615,70:0.4628071553336057):0.26981776512867406,6:0.7326249204622798):0.4111237336798622,(28:0.5823805937698178,18:0.5823805937698178):0.5613680603723242):0.43592119893299386,((65:1.1630947519868229,(46:0.0681652882572356,35:0.0681652882572356):1.0949294637295872):0.32181032900491946,((75:0.3117553547828838,3:0.3117553547828838):0.1847894037261148,(78:0.47325740842275815,60:0.47325740842275815):0.023287350086240444):0.9883603224827437):0.09476477208339351):0.012278401566885533,(36:0.5359197308107746,68:0.5359197308107746):1.0560285238312468):0.6297419618012612):0.34473705890820083):1.3863574037186916):1.2116998658533746):1.0547728790112911):2.3147968382600768,(((((38:4.883212511193702,33:4.883212511193702):2.634368135803518,(16:6.286354970960238,((7:4.77559210176181,42:4.77559210176181):1.2530691717457394,((2:2.0541953912929465,(4:1.8310211311448972,(54:0.4713148744732861,14:0.4713148744732861):1.3597062566716112):0.2231742601480493):2.5768038946265195,(19:3.975074868635146,(59:0.7816184068819916,13:0.7816184068819916):3.1934564617531542):0.6559244172843202):1.3976619875880836):0.2576936974526882):1.2312256760369822):0.3021074064957858,(17:5.7696475830575915,((63:2.124163734298252,(10:1.0606022692036667,((12:0.7731612648234961,1:0.7731612648234961):0.22853470568399714,((73:0.391616693391573,(32:0.09999479826184775,41:0.09999479826184775):0.29162189512972525):0.23983478038109451,67:0.6314514737726675):0.37024449673482573):0.058906298696173476):1.063561465094585):1.547974138687879,(((48:2.058702694704176,(79:0.10912355482313668,56:0.10912355482313668):1.9495791398810396):0.2247784940727926,((((15:0.18608736661469172,62:0.18608736661469172):0.04216084100140105,27:0.22824820761609277):0.4047724901302109,(((30:0.05968710150907511,9:0.05968710150907511):0.11251190278227807,8:0.17219900429135318):0.26397378486717094,(25:0.41256008793571664,49:0.41256008793571664):0.023612701222807453):0.19684790858777956):1.618315054237733,43:2.2513357519840365):0.03214543679293236):0.28981920938750294,((69:2.2741464914230214,(22:2.0957281975027677,(((37:0.220426491790551,5:0.220426491790551):0.18171139073110668,24:0.40213788252165766):0.044887426779707806,(40:0.422126004652104,31:0.422126004652104):0.02489930464926149):1.6487028882014023):0.17841829392025366):0.20926049992439122,(((58:0.8895356857930617,34:0.8895356857930617):0.2799761239071267,21:1.1695118097001884):1.0987477095534584,(80:1.1248621167113348,(51:0.40242960840551606,39:0.40242960840551606):0.7224325083058187):1.143397402542312):0.21514747209376583):0.08989340681705915):1.098837474821659):2.097509710071461):2.0500404704354143):0.31368997332995985,((64:2.817797109927052,29:2.817797109927052):3.01943714534496,(11:3.532788060945552,23:3.532788060945552):2.30444619432646):2.2961437715509536):0.377412977973103,(72:2.523022368342149,((53:1.2587370615581879,45:1.2587370615581879):0.6506218245273552,(76:0.7447310797742412,20:0.7447310797742412):1.1646278063113018):0.6136634822566058):5.98776863645392):0.023263257398848936):18.3698629670501;
tree new_tree93 = ((66:2.2765360208502408,(52:1.6707894850829168,74:1.6707894850829168):0.605746535767324):5.486565316616267,(((72:2.856110073258519,((53:1.4268521747725254,45:1.4268521747725254):0.7839476741824798,(76:0.5433982442163613,20:0.5433982442163613):1.667401604738644):0.6453102243035138):4.3560414938745495,(44:4.590097949534265,(77:4.1300022336363815,((((65:1.2367958168004594,(78:0.7557385180875634,((60:0.06945080045401902,75:0.06945080045401902):0.2122133210849076,3:0.2816641215389266):0.4740743965486368):0.48105729871289593):0.17751209861663475,(((((70:0.4708142567416702,(61:0.01473578134827627,50:0.01473578134827627):0.45607847539339397):0.1179906397473961,28:0.5888048964890663):0.07708218816238221,(55:0.3443080882070507,6:0.3443080882070507):0.3215789964443978):0.5137878983770018,18:1.1796749830284503):0.049809779733741566,(46:0.06671263285097453,35:0.06671263285097453):1.1627721299112173):0.18482315265490223):0.27775769974856734,(36:0.539849527936204,68:0.539849527936204):1.1522160872294576):1.509349385566503,(((47:0.0794261567177121,71:0.0794261567177121):0.4594315512187706,57:0.5388577079364827):1.396815477963957,26:1.9356731859004397):1.2657418148317248):0.9285872329042171):0.4600957158978831):2.6220536175988043):0.32749341046082847,(((((38:5.270505931029143,33:5.270505931029143):1.5887397019135623,((7:3.1067302149900784,42:3.1067302149900784):3.4003917724445043,(((2:1.403484570680046,4:1.403484570680046):0.3633580617183154,(54:0.07488452985778422,14:0.07488452985778422):1.6919581025405772):4.378413854965274,(19:5.335627718972999,(59:3.925893167323045,13:3.925893167323045):1.409734551649954):0.8096287683906365):0.3618655000709472):0.35212364550812225):0.03654592065062623,16:6.895791553593331):0.10334020278572353,(17:4.720001395030394,((63:1.8035090131394738,(10:1.0766096345262612,((((73:0.11535617509141162,(32:0.01594012027593419,41:0.01594012027593419):0.09941605481547743):0.22112779695586077,67:0.3364839720472724):0.14809681252988743,12:0.4845807845771598):0.2521807353793202,1:0.73676151995648):0.33984811456978126):0.7268993786132125):0.849880830655158,(69:2.1886291503581745,(((((21:0.6258844669035847,58:0.6258844669035847):0.2512642522482841,34:0.8771487191518688):0.8158653936569449,(80:1.0883268464156584,(51:0.1481838306546534,39:0.1481838306546534):0.9401430157610049):0.6046872663931553):0.40057145177456377,((((27:0.6911515032086835,15:0.6911515032086835):0.1759662767941852,62:0.8671177800028687):0.2739562644978404,(25:0.519359323659946,(((30:0.03402206532034223,8:0.03402206532034223):0.03769570670714553,9:0.07171777202748776):0.06883490044559874,49:0.1405526724730865):0.37880665118685947):0.6217147208407631):0.6031473188147407,(((79:0.9158965254832109,56:0.9158965254832109):0.6280022011311338,48:1.5438987266143447):0.17744865638890128,43:1.721347383003246):0.02287398031220378):0.34936420126792767):0.08454215409412358,((40:0.8709347381192564,((5:0.13746138550702736,31:0.13746138550702736):0.35825509269675526,(24:0.4596824413806583,37:0.4596824413806583):0.03603403682312434):0.37521825991547375):0.4925246455242661,22:1.3634593836435225):0.8146683350339785):0.010501431680673523):0.4647606934364572):2.0666115512357623):2.2791303613486606):0.25141079620761086,((23:3.3955771670172292,(64:0.9961820059498749,29:0.9961820059498749):2.3993951610673543):0.13647376426476754,11:3.5320509312819968):3.718491621304669):0.2891024250072318):0.22345635987261048):16.8952399788076;
tree new_tree94 = ((72:2.349432456700336,((53:1.4448194330706905,45:1.4448194330706905):0.6899345785049522,(76:0.6364174975893184,20:0.6364174975893184):1.4983365139863243):0.21467844512469325):6.578167790128186,((44:4.079585439443882,(77:3.7707495230189214,(((47:0.4666252285383545,71:0.4666252285383545):0.4872333784496549,57:0.9538586069880094):1.99657701385805,((((46:0.08815662479888954,35:0.08815662479888954):1.2039318016002414,((((((70:0.3020231802123866,55:0.3020231802123866):0.12276101370663717,6:0.4247841939190238):0.022118605333759922,28:0.4469027992527837):0.05926422082325261,(61:0.1345012911477093,50:0.1345012911477093):0.371665728928327):0.21447441431979797,(3:0.4526566761850405,((75:0.20964566748227756,78:0.20964566748227756):0.15106050327854745,60:0.360706170760825):0.09195050542421551):0.26798475821079376):0.1351242203231211,65:0.8557656547189554):0.43632277168017564):0.3028287522903237,(36:0.9533997509414792,(68:0.4197242984535334,18:0.4197242984535334):0.5336754524879459):0.6415174277479755):1.127776214324512,26:2.7226933930139667):0.22774222783209286):0.8203139021728618):0.30883591642496055):4.4257750367624595,(((((16:6.492808613543244,(38:4.114850841552479,33:4.114850841552479):2.377957771990765):0.16986452033460875,((7:2.8111941741360034,42:2.8111941741360034):3.6134889699390675,((((54:0.013316067372719306,14:0.013316067372719306):1.6046951233628917,4:1.618011190735611):0.48067296988909547,2:2.0986841606247064):3.35319733311569,(19:3.2690622693884466,(59:1.1024851595044185,13:1.1024851595044185):2.1665771098840283):2.1828192243519497):0.9728016503346746):0.23798998980278174):0.25556531106130986,(17:4.874596210383882,(((69:1.9624111030008855,((((34:0.8519099935807395,(80:0.5496490052157693,(51:0.04515352701480885,39:0.04515352701480885):0.5044954782009605):0.3022609883649702):0.21693795747517108,(58:0.7642225872795426,21:0.7642225872795426):0.30462536377636795):0.7612853577741447,(((73:0.4045456081553608,(67:0.2860496776605852,(32:0.017532678687872318,41:0.017532678687872318):0.26851699897271286):0.11849593049477558):0.3985146965547719,12:0.8030603047101327):0.3249437074461575,(10:0.21492769229948705,1:0.21492769229948705):0.9130763198568032):0.7021292966737651):0.07460164851188122,((((((30:0.0372770332457934,9:0.0372770332457934):0.017420042538736254,8:0.054697075784529654):0.2806954724960621,(49:0.2853112736789037,25:0.2853112736789037):0.05008127460168804):1.0031751027786573,(62:0.03266366090857439,27:0.03266366090857439):1.3059039901506746):0.21516767559556538,15:1.5537353266548144):0.15404789098228067,((48:1.214484417826799,43:1.214484417826799):0.47519287778395314,(79:1.2049027866792248,56:1.2049027866792248):0.4847745089315274):0.01810592202634287):0.19695173970484148):0.05767614565894896):0.06788653847808312,(22:1.8842764665538139,((((5:0.060614637347653086,31:0.060614637347653086):0.2864829744603198,40:0.3470976118079729):0.0277667030235208,24:0.3748643148314937):0.04685102698085214,37:0.4217153418123458):1.462561124741468):0.14602117492515476):0.5074875174191282,63:2.537785158898097):2.3368110514857854):2.0436422345552803):0.3078343963909651,((23:3.1780189133283345,11:3.1780189133283345):1.6239956186893245,(64:1.2420673765957053,29:1.2420673765957053):3.5599471554219537):2.4240583093124686):0.6734876702376704,(74:3.0197882076376064,(52:2.654317290342278,66:2.654317290342278):0.3654709172953283):4.879772303930192):0.6057999646385435):0.42223977062218054):16.2042086015527;
tree new_tree95 = ((66:1.9665107641531834,(52:0.7361225682816378,74:0.7361225682816378):1.2303881958715457):6.169881279688358,((72:2.730470247449144,((53:2.1515418225440515,45:2.1515418225440515):0.33835476792542796,(76:0.650244361264789,20:0.650244361264789):1.8396522292046904):0.24057365697966437):5.356369046477532,((44:4.777793189345722,(77:4.372623484542009,(((47:1.4166632797007048,71:1.4166632797007048):0.5069684724442738,57:1.9236317521449786):1.48241670828638,(((((65:1.226653230332463,((78:0.45423055396845713,3:0.45423055396845713):0.05977772883178112,(75:0.13115013444361462,60:0.13115013444361462):0.38285814835662363):0.7126449475322248):0.16708696012223245,(46:1.2202235199823228,(((6:0.34287215557308187,((61:0.07499392718603622,50:0.07499392718603622):0.2610487239392942,55:0.3360426511253304):0.006829504447751489):0.09190786691701669,(70:0.05879268536429728,73:0.05879268536429728):0.3759873371258013):0.5915385958206252,28:1.0263186183107238):0.19390490167159902):0.17351667047237274):0.053115997286301786,(35:1.2781626614053012,(68:0.4471854231374712,18:0.4471854231374712):0.83097723826783):0.16869352633569612):0.18436977937110788,36:1.6312259671121052):1.3377580246279646,26:2.9689839917400698):0.4370644686912888):0.9665750241106505):0.40516970480371306):3.042974424349178,((((16:6.551803934889344,(38:4.301459008814915,33:4.301459008814915):2.250344926074429):0.12847965416489515,((19:4.678805844170485,(59:1.444405876980549,13:1.444405876980549):3.234399967189936):1.5407424305084971,(((54:0.3804762443591224,14:0.3804762443591224):1.7675909276045547,(4:1.9774707095200164,2:1.9774707095200164):0.1705964624436609):3.84605563165631,(7:3.9945751268407705,42:3.9945751268407705):1.9995476767792169):0.2254254710589949):0.46073531437525705):0.7531923371223357,(17:4.650672299143161,(((((15:1.007461490400761,(((30:0.027353846370076578,8:0.027353846370076578):0.08704102394065394,9:0.11439487031073052):0.3073002476382514,(49:0.32016533191496827,25:0.32016533191496827):0.10152978603401369):0.5857663724517791):0.3148491734930734,(69:0.5684826128097299,(62:0.009933096603354933,27:0.009933096603354933):0.5585495162063749):0.7538280510841046):1.1711281034746563,((48:1.4770244579932539,43:1.4770244579932539):0.9561496719408089,(79:0.3201464924394711,56:0.3201464924394711):2.1130276374945915):0.060264637434428):0.4826550294680687,(((((34:1.1138819520559036,21:1.1138819520559036):0.049366392731634345,58:1.163248344787538):0.6410110515447955,(80:1.6518689421393928,(51:0.30445389224492647,39:0.30445389224492647):1.3474150498944664):0.15239045419294062):0.11948761125227092,(((5:0.019919891899657767,37:0.019919891899657767):0.19769418268444885,31:0.21761407458410661):0.8315362127509718,((22:0.8356297382439556,24:0.8356297382439556):0.0458062318907656,40:0.8814359701347212):0.16771431720035723):0.874596720249526):0.5016760231652342,(((67:0.4100823702029652,(32:0.1490305648736539,41:0.1490305648736539):0.26105180532931127):0.39512667638377913,12:0.8052090465867443):0.6356563906788393,(10:0.7372428257275594,1:0.7372428257275594):0.7036226115380242):0.984557593484255):0.5506707660867209):0.36049848046525224,63:3.3365922773018117):1.3140800218413493):2.782803627033414):0.2846409478311571,((23:2.493668781359575,11:2.493668781359575):1.0572172808292088,(64:1.845847380548107,29:1.845847380548107):1.7050386816406766):4.167230811818948):0.10265073968716809):0.26607168023177596):0.04955274991486469):16.7118393118642;
tree new_tree96 = (((((((16:5.934552287872437,((7:2.374108231256018,42:2.374108231256018):2.8623768031704206,((19:3.581988469171273,(59:2.2938891473775875,13:2.2938891473775875):1.2880993217936854):1.0723841751700705,(2:2.2826988592865436,((54:0.0020084204723686584,14:0.0020084204723686584):1.2172549673197426,4:1.2192633877921113):1.0634354714944323):2.3716737850547998):0.5821123900850953):0.6980672534459984):0.5003376121168452,(38:3.1150448357115756,33:3.1150448357115756):3.3198450642777066):0.235476122583389,(17:4.607806320914343,((((((62:1.3542619302045706,15:1.3542619302045706):0.21076076394208831,((((9:0.04137243043367841,8:0.04137243043367841):0.05873448620676775,30:0.10010691664044616):0.31586091382391157,(49:0.08746760318832743,25:0.08746760318832743):0.3285002272760303):0.5690944233847466,(27:0.08129127958024013,69:0.08129127958024013):0.9037709742688642):0.5799604402975547):0.6577982224398606,((79:0.4382565664109233,56:0.4382565664109233):1.6617274004943996,(43:2.0894657568156885,48:2.0894657568156885):0.010518210089634383):0.12283694968119674):0.0766091030734839,((((34:0.8728084160803813,58:0.8728084160803813):0.052963998050420846,21:0.9257724141308021):1.0487697799555535,(80:1.5833617125151045,(51:0.29573614746518756,39:0.29573614746518756):1.2876255650499169):0.3911804815712512):0.09446072759302182,((((5:0.34799757244599216,40:0.34799757244599216):0.05251534388504048,37:0.40051291633103264):0.21251993256475926,31:0.6130328488957919):1.005125596810102,(22:0.4248723960403169,24:0.4248723960403169):1.193286049665577):0.45084447597348354):0.230427097980626):0.4091791052066194,63:2.708609124866623):0.10203434772542241,(10:1.117310185970806,((1:0.8374552721025267,(67:0.4070305241512093,(32:0.3070202343946568,41:0.3070202343946568):0.10001028975655252):0.43042474795131735):0.13482952608984522,12:0.9722847981923719):0.145025387778434):1.6933332866212394):1.797162848322298):2.062559701658328):0.32189860974648354,((64:1.5431234817891413,29:1.5431234817891413):3.471831188131941,(11:4.603739111601533,23:4.603739111601533):0.41121555831954915):1.9773099623980723):0.6512269183160484,(44:5.570605458424799,(77:4.787856009695388,(((47:0.15324742169018046,71:0.15324742169018046):0.72629749041701,57:0.8795449121071904):1.748596398471976,(((65:1.199527221206739,((78:0.29153042436706494,(3:0.017443748768480358,75:0.017443748768480358):0.2740866755985846):0.1585200210747839,60:0.45005044544184886):0.7494767757648901):0.3353263474661703,((68:0.8598304724114514,(35:0.15638368149456744,18:0.15638368149456744):0.703446790916884):0.38440605751430446,(46:1.1903637450892817,(((61:0.30571834006269627,50:0.30571834006269627):0.1840329270920651,((6:0.20530763618813871,(70:0.07305921601464392,73:0.07305921601464392):0.1322484201734948):0.21785820836395767,(55:0.2448929381519446,36:0.2448929381519446):0.17827290640015178):0.06658542260266498):0.33457572202565844,28:0.8243269891804198):0.36603675590886187):0.053872784836474175):0.2906170387471534):0.6818662602249712,26:2.2167198288978804):0.4114214816812858):2.159714699116222):0.7827494487294109):2.072886092210404):0.23072727537911764,(74:2.1669919743346133,(52:1.808403782049871,66:1.808403782049871):0.35858819228474226):5.707226851679708):0.2780987202435412,(72:2.4349782426155038,((53:0.8248453301857188,45:0.8248453301857188):1.4929237778866036,(76:0.31415754548010305,20:0.31415754548010305):2.0036115625922193):0.11720913454318138):5.717339303642358):13.4582202149737;
tree new_tree97 = (((((((16:6.681032399733043,((7:2.885019324625513,42:2.885019324625513):2.372264223855728,((19:3.419038684456345,(59:2.1330610544893336,13:2.1330610544893336):1.2859776299670114):1.554157697532728,(2:2.470357452667627,(4:2.033534157449163,(54:0.0022976731641351257,14:0.0022976731641351257):2.031236484285028):0.43682329521846386):2.502838929321446):0.28408716649216803):1.4237488512518022):0.3553837068949708,(38:4.343723001882443,33:4.343723001882443):2.6926931047455707):0.34173738630576445,(17:4.2113032455719495,(((((67:0.9293683480480596,(32:0.4197458860686819,41:0.4197458860686819):0.5096224619793777):0.5394295936775361,12:1.4687979417255956):0.49119678741365114,(10:0.6185517336183425,1:0.6185517336183425):1.3414429955209042):1.1766950963321667,(((((34:1.3826807325179207,58:1.3826807325179207):0.10916286254064844,21:1.4918435950585691):0.21878489924553035,(80:0.7661260432914582,(51:0.10943721571917743,39:0.10943721571917743):0.6566888275722808):0.9445024510126413):0.8066375797196932,((((37:0.018182651793741258,24:0.018182651793741258):0.046192417145598436,22:0.0643750689393397):0.36030945952321913,(5:0.4242379314290506,40:0.4242379314290506):4.4659703350824476E-4):0.7474904836800256,31:1.1721750121425845):1.3450910618812082):0.2696114374285057,(((48:0.6346481579294193,43:0.6346481579294193):1.2635376975266417,(79:1.0946954237653406,56:1.0946954237653406):0.8034904316907205):0.7870105444891802,(75:1.273997217094661,((15:0.7718483829898689,(62:0.6671870568677887,49:0.6671870568677887):0.10466132612208023):0.2674087487445397,(27:0.9412070220367608,((69:0.22122197744405986,25:0.22122197744405986):0.15119648351817044,((8:0.0971382933577876,9:0.0971382933577876):0.17452250438183947,30:0.2716607977396271):0.10075766322260321):0.5687885610745305):0.09805010969764782):0.23474008536025237):1.4111991828505803):0.10168111150705705):0.34981231401911517):0.07069201386731461,63:3.207381839338728):1.0039214062332213):3.166850247361829):0.5484998092292503,((64:0.895837372188441,29:0.895837372188441):4.3882501025459035,(11:3.4399857414136856,23:3.4399857414136856):1.844101733320659):2.642565827428684):0.21015600301217496,(44:7.984105202451936,(77:7.038610616433297,(((47:0.14228850009753088,71:0.14228850009753088):0.29473067153678323,57:0.43701917163431414):2.902794758173581,((((35:1.2781833675162722,68:1.2781833675162722):0.1415677738084382,((55:0.7453418990308821,(((18:0.2303753733680157,6:0.2303753733680157):0.10402046350013153,(61:0.01457138489748951,50:0.01457138489748951):0.31982445197065773):0.15777746705537177,(70:0.4194057428655337,(73:0.37774297085152836,28:0.37774297085152836):0.04166277201400537):0.07276756105798526):0.2531685951073631):0.10891047261388043,36:0.8542523716447625):0.5654987696799478):0.35256885768404933,((65:1.5270347102249135,46:1.5270347102249135):0.012033859925577595,(60:0.6750380854218221,(3:0.6480480949313318,78:0.6480480949313318):0.026989990490490334):0.8640304847286691):0.23325142885826855):1.2325317618478415,26:3.004851760856601):0.3349621689512938):3.6987966866254016):0.945494586018639):0.15270410272326806):0.4649726093339588,(66:1.9017315862977193,(52:1.0095552890880057,74:1.0095552890880057):0.8921762972097136):6.700050328211443):0.3257317849172914,(72:2.4387093241220015,((53:1.5996128012700814,45:1.5996128012700814):0.6831411237781788,(76:1.5746262565733862,20:1.5746262565733862):0.7081276684748741):0.15595539907374123):6.488804375304452):20.6468449124423;
tree new_tree98 = (((72:1.9258506535726283,((53:1.3585380105445288,45:1.3585380105445288):0.28816099840518894,(76:0.9809137065666906,20:0.9809137065666906):0.6657853023830271):0.27915164462291053):4.693700830681669,((74:0.49242600884804205,52:0.49242600884804205):0.8838307297943604,66:1.3762567386424025):5.243294745611895):1.4510653766232098,((((17:3.4723285486562,((((1:0.3333710391508049,10:0.3333710391508049):1.597363920645662,((67:1.3426706984153993,(32:0.5063568880822579,41:0.5063568880822579):0.8363138103331414):0.09693762473083178,12:1.439608323146231):0.4911266366502358):0.6441699042173203,((((40:0.2862995028324933,31:0.2862995028324933):0.04274768216148911,(22:0.07610690863606168,((24:0.04029138401677004,37:0.04029138401677004):0.02376317241655551,5:0.06405455643332555):0.012052352202736122):0.2529402763579207):1.9909421426677891,((48:1.445280577193078,(79:0.271793591970337,56:0.271793591970337):1.173486985222741):0.3119589176973725,(((49:0.5228221710036236,(62:0.0236792022779379,15:0.0236792022779379):0.4991429687256857):0.08770344922359308,75:0.6105256202272167):1.016689851653432,(((25:0.13580556310890873,((8:0.07603592439784293,30:0.07603592439784293):0.014430331226161802,9:0.09046625562400473):0.045339307484904):0.039813417113831795,69:0.17561898022274053):0.2620247659262671,27:0.43764374614900764):1.189571725731641):0.13002402300980176):0.5627498327713212):0.11834184736483522,((43:2.0259726822094284,(80:1.3319285026880194,(51:0.44488502032897587,39:0.44488502032897587):0.8870434823590436):0.694044179521409):0.10524169452451959,((21:0.986373882059376,58:0.986373882059376):0.3148407603795621,34:1.3012146424389381):0.8299997342950098):0.3071167982926588):0.13657368898718047):0.3204206579633184,63:2.8953255219771057):0.5770030266790944):2.1855739360156154,((16:4.688062654503639,((7:2.2068363062181575,42:2.2068363062181575):2.463667918919417,((19:3.3796729642311245,(59:1.0824946061482545,13:1.0824946061482545):2.2971783580828697):0.7247481484128118,(((54:0.3861442371790027,14:0.3861442371790027):1.4766989267342991,4:1.8628431639133018):0.5652904587970644,2:2.4281336227103663):1.67628748993357):0.5660831124936383):0.017558429366064665):0.30616197122428446,(38:3.1912708318008542,33:3.1912708318008542):1.8029537939270694):0.6636778589438919):1.2683328576740935,((64:0.8172050752530344,29:0.8172050752530344):2.0745434319714384,(11:2.093900798708735,23:2.093900798708735):0.797847708515738):4.034486835121436):0.6723920622392434,(44:6.3419263507131785,(77:5.946640416905099,((((3:0.25811251806541863,60:0.25811251806541863):0.5270401663639908,78:0.7851526844294094):0.4826137530152026,(((35:0.6276562654043847,68:0.6276562654043847):0.5991228895165057,((28:0.4391467129049791,((36:0.23426155171574042,18:0.23426155171574042):0.17942072793267472,55:0.41368227964841514):0.025464433256563945):0.14245925163360396,(6:0.4196778498969596,(70:0.40799546554438126,((61:0.11916771763820924,50:0.11916771763820924):0.10866767715218689,73:0.22783539479039613):0.18016007075398513):0.011682384352578346):0.16192811464162343):0.6451731903823074):0.011309605478655005,(46:0.9151717064313709,65:0.9151717064313709):0.3229170539681745):0.02967767704506663):1.1027291202639233,(26:1.7803691159729507,((47:0.09991228338814398,71:0.09991228338814398):0.3980388766330242,57:0.4979511600211682):1.2824179559517825):0.5901264417355847):3.576144859196564):0.3952859338080792):1.256701053871974):0.4719894562923548):16.5427976925872;
tree new_tree99 = (((72:2.8013298767330066,((53:1.000746302489904,45:1.000746302489904):1.2096902098926197,(76:0.3679424441419347,20:0.3679424441419347):1.8424940682405888):0.590893364350483):3.4729164534307304,(66:0.45320610052726823,(52:0.19046130887566665,74:0.19046130887566665):0.2627447916516016):5.821040229636469):1.4238041870625597,((((38:5.483996377418167,33:5.483996377418167):0.4088396986845142,((17:4.270089003407104,((((1:0.9916517061290794,10:0.9916517061290794):1.2421947739836674,((67:0.8129329313990021,(32:0.05284679389437449,41:0.05284679389437449):0.7600861375046276):0.5608711654648784,12:1.3738040968638805):0.8600423832488662):0.899120619536248,63:3.1329670996489947):0.46028441286777344,((((58:1.6194036985157574,(34:1.3510113634694336,21:1.3510113634694336):0.26839233504632376):0.5657278665886429,(((51:0.2657819019207961,39:0.2657819019207961):1.209366400393628,80:1.475148302314424):0.28906761376953605,43:1.7642159160839601):0.4209156490204402):0.060859404632495284,((5:0.2688966748844969,(40:0.016688001190977006,37:0.016688001190977006):0.2522086736935199):0.1374652504617615,(22:0.05445092995861048,(31:0.04163313298993317,24:0.04163313298993317):0.012817796968677304):0.3519109953876479):1.8396290443906371):0.1145218218930033,((48:1.7985591638584817,(79:0.7015309826049447,56:0.7015309826049447):1.097028181253537):0.37996832431106076,((69:0.365978823099701,62:0.365978823099701):0.7193776012274913,(((27:0.02903153924642831,15:0.02903153924642831):0.2082928128936448,75:0.2373243521400731):0.8257414139710674,((25:0.26146941103590177,((9:0.0703620784983624,30:0.0703620784983624):0.1756628886853682,8:0.2460249671837306):0.015444443852171169):0.10118560254968106,49:0.36265501358558283):0.7004107525255576):0.022290658216051806):1.0931710638423502):0.18198530346035646):1.2327387208868692):0.6768374908903363):1.5508614622577799,((16:4.552434042654085,((19:3.632734765030095,(59:2.956769323710953,13:2.956769323710953):0.6759654413191418):0.4252564200421918,(((54:0.48474350816150724,14:0.48474350816150724):1.3737304205565044,4:1.8584739287180116):0.8513724179472446,2:2.7098463466652563):1.3481448384070305):0.49444285758179785):0.17496400681662028,(7:2.179836158584696,42:2.179836158584696):2.547561890886009):1.0935524161941794):0.07188561043779718):0.92658214956192,((64:0.5976974941287869,29:0.5976974941287869):2.784225013526076,(11:2.4952239073235196,23:2.4952239073235196):0.8866986003313433):3.4374957180097385):0.363305658901492,(44:6.327105800347297,(77:5.953259692707375,(((47:0.1405218715545813,71:0.1405218715545813):0.11993847486789289,57:0.2604603464224742):2.1465280918944405,(((((35:1.2367112803919005,68:1.2367112803919005):0.00871633117281001,((65:0.8570558323284924,((60:0.4090827927793356,78:0.4090827927793356):0.013515042756676532,3:0.42259783553601216):0.4344579967924802):0.15381134136380015,36:1.0108671736922925):0.23456043787241798):0.01870755311341976,46:1.2641351646781303):0.09454822487427017,(((6:0.1344260861768301,18:0.1344260861768301):0.8498218004949643,(73:0.3784238895048615,(70:0.1937141917649198,(50:0.08120394584951153,61:0.08120394584951153):0.11251024591540827):0.1847096977399417):0.6058239971669329):0.04277982820426984,(28:0.5289368681228448,55:0.5289368681228448):0.49809084675321946):0.33165567467633617):0.7879798999425527,26:2.146663289494953):0.2603251488219618):3.54627125439046):0.3738461076399222):0.8556180842187961):0.5153266326602033):13.2719254338001;
tree new_tree100 = ((44:9.705341176743087,((((17:5.274981454657501,((((1:1.8042997775198804,10:1.8042997775198804):1.2871424487891465,((67:1.6707978189427002,(32:0.49711126659205085,41:0.49711126659205085):1.1736865523506492):0.31696452408937414,12:1.9877623430320743):1.1036798832769525):1.4308779497467792,63:4.522320176055806):0.3524408720100629,((((5:0.9232105247470307,((24:0.4155312309770623,37:0.4155312309770623):0.2703678717468188,((40:0.09958404009042934,31:0.09958404009042934):0.13226661112475505,22:0.2318506512151844):0.4540484515086967):0.2373114220231496):1.2097043138199806,((((69:0.27164549812437644,62:0.27164549812437644):1.0318064831206128,((27:0.33683373617246454,15:0.33683373617246454):0.11809458252864408,75:0.4549283187011086):0.8485236625438806):0.005541736862389568,(48:1.2894572000362239,((49:0.245033399484263,25:0.245033399484263):0.46603889120052094,((30:0.19170747850383418,9:0.19170747850383418):0.2609271293885879,8:0.4526346078924221):0.25843768279236184):0.5783849093514399):0.019536518071154862):0.2984468023098228,(79:1.208962973769719,56:1.208962973769719):0.3984775466474826):0.5254743181498098):0.4595700589571683,((((51:0.00643013425620977,39:0.00643013425620977):0.8528292187464348,80:0.8592593530026446):0.574588334698891,(58:1.323081313651282,21:1.323081313651282):0.11076637405025358):0.39888758915214706,43:1.8327352768536826):0.759749620670497):1.3274611290101,34:3.9199460265342796):0.9548150215315894):0.4002204065916324):1.5807493518859514,((((7:3.4279544586288324,42:3.4279544586288324):2.1028080034815115,((19:4.507715764332513,(13:1.115389401308174,59:1.115389401308174):3.392326363024339):0.6689916533336984,(((54:0.4548971692433916,14:0.4548971692433916):2.193203848045564,4:2.6481010172889556):1.1037111585930641,2:3.7518121758820198):1.4248952417841916):0.3540550444441326):1.0025650594856348,16:6.533327521595979):0.16250785596792294,(38:3.705943403745181,33:3.705943403745181):2.989891973818721):0.1598954289795511):1.0413579121064505,((64:1.2667328442450958,29:1.2667328442450958):2.7541098841652984,(11:3.3834677706196636,23:3.3834677706196636):0.6373749577907306):3.876245990239509):0.37688382856519365,(77:7.726311494555076,((((47:0.057444769613668345,71:0.057444769613668345):0.42840078446019203,57:0.4858455540738604):3.582492988683757,((65:1.7138230327447557,((46:0.857961051608649,(68:0.5463605892042577,35:0.5463605892042577):0.3116004624043913):0.3044240402860937,((3:0.14933066575534118,60:0.14933066575534118):0.15137601864828557,78:0.30070668440362675):0.8616784074911159):0.551437940850013):0.10180240771118965,((55:0.8611172601801549,((28:0.6099485535995335,(36:0.2972871263299017,18:0.2972871263299017):0.3126614272696318):0.2441078608219096,((6:0.10966091585564491,70:0.10966091585564491):0.3440261875386207,(50:0.059710185056599946,61:0.059710185056599946):0.3939769183376657):0.4003693110271775):0.007060845758711798):0.03750915244573427,73:0.8986264126258892):0.9169990278300562):2.252713102301672):0.7634912854634779,26:4.831829828221095):2.8944816663339807):0.547661052660021):1.4313686295279897):0.4218256511974392,((72:4.90216592708105,((53:3.301250089144976,45:3.301250089144976):0.6999900445942902,(76:0.5158672820777732,20:0.5158672820777732):3.485372851661493):0.9009257933417842):3.910414823975966,(66:0.8855204929915295,(74:0.8080181651998015,52:0.8080181651998015):0.07750232779172794):7.927060258065486):1.3145860768835096):20.5224932539793;
tree new_tree101 = ((74:2.451394847286796,(66:0.8220046972466414,52:0.8220046972466414):1.6293901500401544):4.324521912412891,(((76:1.5992721320655467,20:1.5992721320655467):2.3178664350509077,((53:0.9631532609750589,45:0.9631532609750589):1.7488310940827847,72:2.7119843550578437):1.205154212058611):2.664244156620729,((((17:3.8110881178368405,(((1:0.7489154049822367,10:0.7489154049822367):1.1153048413283226,((41:1.1779897779603008,(67:0.1476577594392725,32:0.1476577594392725):1.0303320185210283):0.2286273099631635,12:1.4066170879234643):0.4576031583870952):0.9913958600825801,(63:1.9641741951091536,(((58:1.158021831559138,21:1.158021831559138):0.09962396325944445,(((51:0.10197766092184475,39:0.10197766092184475):0.9784509486934792,43:1.080428609615324):0.10200021144949378,80:1.1824288210648177):0.07521697375376468):0.31623727643040733,((((((69:0.05272031923529601,62:0.05272031923529601):0.4895886543211298,(48:0.5408599015057736,((49:0.336719802305108,((9:0.05146556015402052,8:0.05146556015402052):0.09691755563435506,30:0.14838311578837557):0.18833668651673244):0.02163706354819317,25:0.3583568658533012):0.1825030356524724):0.0014490720506522559):0.44445257053532916,(15:0.6532868690994462,27:0.6532868690994462):0.33347467499230876):0.05294409230386332,75:1.0397056363956183):0.20769168486178646,(79:0.5643834245785023,56:0.5643834245785023):0.6830138966789024):0.3042478573551144,((34:0.17036291322906594,24:0.17036291322906594):0.6910941837374144,(((22:0.04708667823357032,31:0.04708667823357032):0.23800010659185455,(37:0.050302903618295924,5:0.050302903618295924):0.23478388120712895):0.2544011290018667,40:0.5394879138272916):0.32196918313918876):0.6901880816460388):0.02223789263647058):0.39029112386016385):0.891441911283986):0.955472011443701):1.3246721849847862,((16:4.567112345956498,(38:3.0977655161018682,33:3.0977655161018682):1.4693468298546297):0.08951121576494891,((42:3.3600931975140536,7:3.3600931975140536):0.6776218578617867,((19:2.5136333077421313,(13:1.3262729584519357,59:1.3262729584519357):1.1873603492901956):0.8331273250098454,(((54:0.07591163367141926,14:0.07591163367141926):1.7335700583498903,4:1.8094816920213095):1.179389907865497,2:2.9888715998868065):0.35788903286517026):0.6909544226238635):0.6189085063456066):0.4791367411001799):0.22093623254994021,((64:0.6311189279580893,29:0.6311189279580893):2.1950894087994506,(11:2.6699864520973544,23:2.6699864520973544):0.1562218846601855):2.530488198614027):0.6429212054450577,(44:5.090414357447588,(77:4.964917126096833,((26:3.0207625035168917,((((68:0.7332284563171982,35:0.7332284563171982):0.36010616523454053,((((73:0.4956984404978454,((36:0.016626352490016663,18:0.016626352490016663):0.32544394833394646,55:0.3420703008239631):0.15362813967388228):0.19574762739269824,(70:0.4608669645737575,(50:0.3060279255952637,61:0.3060279255952637):0.15483903897849377):0.23057910331678616):0.24378685905506803,28:0.9352329269456117):0.014109179343952616,6:0.9493421062895643):0.1439925152621745):0.038049777851772104,(((60:0.614452841988482,78:0.614452841988482):0.023679491610377745,3:0.6381323335988598):0.28508525495246295,65:0.9232175885513227):0.20816681085218813):0.3814160030205611,46:1.512800402424072):1.5079621010928197):0.36814769425474125,((47:0.07697019831514396,71:0.07697019831514396):0.6647009579174078,57:0.7416711562325518):2.6472390415390814):1.5760069283252003):0.12549723135075475):0.9092033833690367):0.5817649829205589):0.19453403596250318):13.8414345934281;
tree new_tree102 = ((72:5.156890418236226,((53:1.9175738226425936,45:1.9175738226425936):1.2413264212472082,(76:0.7771853816806107,20:0.7771853816806107):2.381714862209191):1.9979901743464241):2.644800758945461,((74:1.164909402487045,(52:1.108206171365433,66:1.108206171365433):0.05670323112161202):6.35720877687006,(((((16:5.538397085907389,((42:3.9897390977486746,7:3.9897390977486746):0.8147326275513707,((19:3.103616752948564,(13:1.8705063966083157,59:1.8705063966083157):1.2331103563402483):1.1923844821360388,((2:3.06870744153835,4:3.06870744153835):0.4319496307525825,(54:0.6558247355063778,14:0.6558247355063778):2.844832336784555):0.7953441627936702):0.5084704902154424):0.7339253606073441):0.044546951740943364,(38:2.2734720958381387,33:2.2734720958381387):3.309471941810194):0.39930580180791253,(((64:0.7979468557457381,29:0.7979468557457381):2.8321776464069304,11:3.6301245021526687):0.07865754571618755,23:3.7087820478688562):2.273467791587389):0.5788802500844401,((21:2.276654328406093,17:2.276654328406093):2.7624985350918747,((((((31:0.208860461535204,5:0.208860461535204):1.1987177387649006,(((37:0.3088567195930507,24:0.3088567195930507):0.5887510482164319,34:0.8976077678094826):0.20415743465657676,40:1.1017652024660594):0.30581299783404536):0.7915438760060278,((58:1.8521188745405976,43:1.8521188745405976):0.26288495842706805,((51:0.23585948455077416,39:0.23585948455077416):0.9676749861292384,80:1.2035344706800126):0.9114693622876531):0.08411824333846685):0.2573229845828373,((((62:0.9014484286504296,15:0.9014484286504296):0.18618213497266667,(75:0.6848257570050716,(((49:0.149709423492738,25:0.149709423492738):0.042416670939915,((8:0.034944534785975735,9:0.034944534785975735):0.1362243510128688,30:0.17116888579884454):0.020957208633808455):0.29978313266736994,69:0.49190922710002294):0.1929165299050487):0.40280480661802465):0.2953449528561489,(27:1.0391155117613573,48:1.0391155117613573):0.3438600047178879):0.2248134303380558,(79:0.6820680723762532,56:0.6820680723762532):0.9257208744410478):0.8486561140716689):1.0878121083325483,22:3.544257169221518):0.7593745892986052,(63:3.6512192721658945,((1:2.885854984570849,10:2.885854984570849):0.5878502029098902,((32:1.1533074417804265,(67:0.5118512928937151,41:0.5118512928937151):0.6414561488867114):1.2001676766901272,12:2.353475118470554):1.1202300690101854):0.17751408468515528):0.6524124863542289):0.7355211049778445):1.5219772260427176):0.43441929076082975,(44:6.355427079948501,(77:5.734619534197712,((26:3.5345485003774852,(((68:1.8251042065439884,35:1.8251042065439884):0.06076141081574438,46:1.8858656173597328):0.18131381035042682,((((60:0.44943054632681595,3:0.44943054632681595):0.5920301874195777,78:1.0414607337463937):0.40479125319314324,65:1.446251986939537):0.23589429136779438,(((28:0.7070475277918735,(73:0.1845743836664439,6:0.1845743836664439):0.5224731441254296):0.06549943333054709,(((36:0.11167724302638207,18:0.11167724302638207):0.48985328628984237,55:0.6015305293162244):0.03214544607680592,(50:0.1921407016004608,61:0.1921407016004608):0.4415352737925695):0.13887098572939027):0.15099264075711472,70:0.9235396018795353):0.758606676427796):0.3850331494028283):1.4673690726673256):0.32461752181586956,((47:0.027236952163959577,71:0.027236952163959577):1.363104773606712,57:1.3903417257706714):2.4688242964226834):1.8754535120043574):0.6208075457507887):0.6401223003530143):0.5265687990555898):0.279572997824582):18.2980415038136;
tree new_tree103 = (((((76:0.4589941671244957,20:0.4589941671244957):5.104067084439738,(72:5.461667237979853,(53:3.8921587554815096,45:3.8921587554815096):1.5695084824983434):0.10139401358438072):2.17901316820163,(74:1.2138533825197866,(66:1.1584282931878163,52:1.1584282931878163):0.05542508933197032):6.528221037246077):0.7930351141649226,(44:6.492506006388952,(77:5.898339507753407,((26:4.152184587065066,((47:0.5603849956873681,71:0.5603849956873681):1.636629184716134,57:2.197014180403502):1.9551704066615638):0.1692934992850983,((68:0.5698140567768031,(46:0.016577079106333315,35:0.016577079106333315):0.5532369776704698):1.8662332485456388,((((70:0.38117360166515807,55:0.38117360166515807):0.6993451741535459,(73:0.732799607313905,(28:0.450446231862865,6:0.450446231862865):0.28235337545104006):0.347719168504799):0.04999336959409173,((50:0.8202481246310248,(36:0.7117341139867236,61:0.7117341139867236):0.10851401064430122):0.1496134601237472,18:0.969861584754772):0.16065056065802374):0.7021781508692311,(((3:0.2462144095480626,78:0.2462144095480626):0.624278043584414,60:0.8704924531324766):0.2845938952649797,65:1.1550863483974563):0.6776039478845706):0.603357009040415):1.8854307810277224):1.576861421403243):0.5941664986355448):2.042603527541834):0.3233340805982472,((((((42:5.807915496666722,7:5.807915496666722):0.5756850858217533,((19:4.547336629931144,(13:1.6406201009917003,59:1.6406201009917003):2.9067165289394437):1.268499922603806,((4:3.50196972667999,(54:0.4691320492528688,14:0.4691320492528688):3.0328376774271213):1.725239651295972,2:5.227209377975962):0.5886271745589884):0.5677640299535254):0.09469434999806481,16:6.47829493248654):0.050489806630920064,(38:5.341691959460151,33:5.341691959460151):1.1870927796573092):0.6844464213022752,((21:2.924987396090234,17:2.924987396090234):2.245849774289548,(63:4.941669763908616,((((58:2.258653647057248,((51:0.15330019061425235,39:0.15330019061425235):1.2106350561311554,(80:1.2895347844455878,43:1.2895347844455878):0.07440046229982):0.8947184003118402):0.39788154057885716,((((31:0.0458387263381485,5:0.0458387263381485):0.2744549294411155,37:0.320293655779264):1.3371217679272616,((40:0.29630736877895864,34:0.29630736877895864):1.2617726980084063,24:1.5580800667873649):0.09933535691916062):0.3637450283826438,22:2.0211604520891693):0.6353747355469359):0.010415560283197234,((48:1.5222044488145299,(((62:0.2891938219053498,75:0.2891938219053498):0.929941246123529,(15:0.5672144136854609,27:0.5672144136854609):0.651920654343418):0.007472510887040595,(((30:0.0894238335617142,9:0.0894238335617142):0.708107074933396,8:0.7975309084951102):0.2266303037693599,((49:0.004852784443351673,69:0.004852784443351673):0.36184702302456934,25:0.366699807467921):0.657461404796549):0.20244636665144933):0.29559686989861045):1.0197539351610967,(79:0.6047347585303459,56:0.6047347585303459):1.9372236254452808):0.12499236394367585):2.015610623679036,(((1:2.888428094932374,(67:1.8031488755455984,(32:0.7838476249399177,41:0.7838476249399177):1.0193012506056807):1.0852792193867757):0.24257094236873344,12:3.1309990373011076):1.188108430137898,10:4.3191074674390055):0.363453904159333):0.25910839231027705):0.2291674064711664):2.0423939900399537):0.44635952069601537,((64:0.7413735742377754,29:0.7413735742377754):4.765004940250838,(23:5.034202335336546,11:5.034202335336546):0.47217617915206844):2.153212166627137):1.1988529334132823):16.5222536786051;
tree new_tree104 = (((((((42:4.767567770059238,7:4.767567770059238):1.3322170887043656,((19:4.2682084391293715,(13:3.00886303618013,59:3.00886303618013):1.2593454029492417):1.21830222752068,((4:1.5886026498924768,(54:0.2942764982721631,14:0.2942764982721631):1.2943261516203137):1.404554860729206,2:2.993157510621683):2.493353156028369):0.6132741921135523):0.813194598656148,(16:6.590125724890999,(38:4.138172326864902,33:4.138172326864902):2.451953398026097):0.3228537325287526):0.97819077444227,((21:4.913206158614374,((((12:2.605057172872191,(67:1.877038432670787,(32:0.16268001852095065,41:0.16268001852095065):1.7143584141498363):0.7280187402014042):0.5048231999918573,1:3.1098803728640485):0.2059321227817188,10:3.3158124956457673):0.8105161709896533,(63:3.3426145288844857,(((80:2.1037252023599327,(51:0.2333698180981232,39:0.2333698180981232):1.8703553842618095):0.5670139440689712,(58:1.7162684724966433,43:1.7162684724966433):0.9544706739322606):0.030386624128763806,(((((((31:0.027550975321703895,37:0.027550975321703895):0.05003533817967094,5:0.07758631350137483):0.32192840162935055,34:0.3995147151307254):0.09787442841056493,24:0.4973891435412903):0.22262096479435872,40:0.720010108335649):1.8968141599483772,22:2.6168242682840264):0.03462141344956926,((48:1.2099986331996089,(79:0.41421164258303644,56:0.41421164258303644):0.7957869906165724):0.22145670823513375,(((((8:0.06449592315212636,30:0.06449592315212636):0.669190597041185,9:0.7336865201933114):0.4586127043136514,((49:0.42359705076453597,69:0.42359705076453597):0.6348656713590715,25:1.0584627221236074):0.13383650238335543):0.1675838439075339,75:1.3598830684144967):0.05544058393577389,((27:0.04628205196105268,62:0.04628205196105268):0.5371560241355641,15:0.5834380760966168):0.8318855762536538):0.016131689084472045):1.219990340298853):0.049680088824072044):0.6414887583268181):0.7837141377509349):0.7868774919789532):0.6928293008267996,17:5.606035459441173):2.2851347724208484):0.46791131417115395,(11:6.819535576715067,((64:0.8815261603566029,29:0.8815261603566029):3.251631369196473,23:4.133157529553076):2.686378047161991):1.5395459693181088):0.4773323198540709,((72:4.352873888792486,((76:1.5837342087343413,20:1.5837342087343413):2.647287201533244,(53:3.5644778462064073,45:3.5644778462064073):0.6665435640611781):0.12185247852490022):2.0959365619294283,(66:2.2209958731460597,(52:2.024447464465188,74:2.024447464465188):0.19654840868087176):4.227814577575854):2.3876034151653327):0.27344418849490104,(44:7.954329009907337,(77:6.711616131866132,((26:3.9973986966688644,((46:1.3367510202312374,(35:1.0774259697044384,68:1.0774259697044384):0.259325050526799):0.57658834496356,((6:1.4410137224688913,(((61:0.06902595131400494,50:0.06902595131400494):1.0544075079599675,((70:0.7432330784911781,55:0.7432330784911781):0.37057029656520235,(28:1.0082017660899076,73:1.0082017660899076):0.10560160896647286):0.009630084217592039):0.1947286764836964,(36:0.4002946509886542,18:0.4002946509886542):0.9178674847690147):0.12285158671122232):0.3541489520443346,(((3:0.4799292767957693,60:0.4799292767957693):0.20803834136476612,78:0.6879676181605354):1.0484581677283527,65:1.736425785888888):0.05873688862433779):0.11817669068157155):2.0840593314740667):0.7844622565748827,((47:0.4926576433702835,71:0.4926576433702835):1.5899715257493674,57:2.082629169119651):2.699231784124096):1.9297551786223845):1.2427128780412051):1.155529044474811):16.8344083943291;
tree new_tree105 = ((((((16:6.575612073259571,((42:5.976052958747097,7:5.976052958747097):0.3250108288112079,((19:2.833690774027717,(13:1.4969244182294945,59:1.4969244182294945):1.3367663557982223):3.2411856573087285,((4:2.141719117119788,(54:0.08730653437355673,14:0.08730653437355673):2.054412582746231):1.197004238307109,2:3.3387233554268967):2.7361530759095487):0.22618735622185948):0.27454828570126644):0.38446090682290457,(38:2.2747104932163915,33:2.2747104932163915):4.685362486866085):0.12924372801724893,(((63:4.295138803917138,(((58:2.2756386292125605,((80:1.3770924846790362,(51:0.20561174681553065,39:0.20561174681553065):1.1714807378635055):0.5811234767477425,43:1.9582159614267787):0.3174226677857819):0.4623881416398512,((22:0.9838328119366598,(((34:0.3549892553023074,24:0.3549892553023074):0.22285898350206435,40:0.5778482388043717):0.021712651850269382,((5:0.0459877657955683,37:0.0459877657955683):0.21740285026192346,31:0.26339061605749176):0.3361702745971494):0.3842719212820187):1.498473143147827,((48:1.2024885905888314,(79:0.38600994327325044,56:0.38600994327325044):0.816478647315581):1.0505326822451524,(((15:0.3209255007437772,27:0.3209255007437772):0.4575546125027005,(62:0.7482363205143904,75:0.7482363205143904):0.030243792732087327):1.2142715107629765,(25:1.406485868420033,((9:0.6936604018694039,(30:0.5451108188148863,8:0.5451108188148863):0.1485495830545176):0.4630587970014448,(49:0.7477898023443854,69:0.7477898023443854):0.4089293965264633):0.24976666954918425):0.5862657555894211):0.26026964882452974):0.22928468225050302):0.25572081576792494):1.4255012794512627,((10:2.562421053787046,1:2.562421053787046):0.4527484311529264,(12:2.5785439894548388,((41:0.1370822840375527,32:0.1370822840375527):0.9968318751073573,67:1.13391415914491):1.4446298303099288):0.43662549548513363):1.148358565363702):0.13161075361346342):0.5506663467641237,17:4.845805150681262):1.5062776835736669,21:6.3520828342549285):0.7372338738447963):0.6949196929691421,((64:0.8488665868407117,29:0.8488665868407117):4.44843382216761,(11:4.698082268701579,23:4.698082268701579):0.5992181403067436):2.4869359920605447):0.8005226303281674,(44:8.265640950683194,(77:6.702791222486905,((26:3.7530670213381545,(((35:0.1925624749905025,46:0.1925624749905025):0.48678761491695244,68:0.6793500899074549):0.9765605787118394,(((((6:0.16112359239114746,70:0.16112359239114746):0.3815383668950849,28:0.5426619592862324):0.3176228005106788,(61:0.8267505062072061,50:0.8267505062072061):0.033534253589705076):0.5515223490123384,((55:0.5337822148019137,73:0.5337822148019137):0.5659652146247997,36:1.0997474294267133):0.3120596793825363):0.09838399404405385,(((78:0.46096189125511694,(60:0.37350231437101744,3:0.37350231437101744):0.0874595768840995):0.8137602395690213,65:1.2747221308241383):0.20893726345611086,18:1.4836593942802492):0.026531708573054313):0.14571956576599088):2.0971563527188604):0.27190378547969063,((47:0.03282179075285055,71:0.03282179075285055):1.3521079940663876,57:1.3849297848192381):2.640041021998607):2.6778204156690597):1.562849728196289):0.3191180807138405):0.2832679964908298,(((76:1.4478865955698466,20:1.4478865955698466):3.64244145474017,(72:2.469012537871281,(53:1.3746992956911877,45:1.3746992956911877):1.0943132421800934):2.621315512438735):2.395726553221799,((66:2.1664325805158864,74:2.1664325805158864):0.3373945330557877,52:2.503827113571674):4.982227489960141):1.3819724243560492):15.956268002796;
tree new_tree106 = (((44:6.78675181797073,(77:6.521775024248529,((26:3.4164468435405935,(((35:0.2623171376833442,46:0.2623171376833442):1.1417431295761682,68:1.4040602672595124):0.23224717858293342,(((65:1.0383033847247725,(60:0.7721051552776365,(78:0.6337991932910855,3:0.6337991932910855):0.13830596198655098):0.266198229447136):0.06572112802738217,((((55:0.6602012070887008,36:0.6602012070887008):0.4027067160490897,73:1.0629079231377905):0.003960279934438482,(6:0.9559003193162812,28:0.9559003193162812):0.1109678837559478):0.028483387789948855,(61:0.4887724394610547,(50:0.006313336036416384,70:0.006313336036416384):0.4824591034246383):0.6065791514011232):0.008672921889976815):0.4680794509717823,18:1.572103963723937):0.0642034821185089):1.7801393976981477):0.45290965298435815,((47:0.5525778930248053,71:0.5525778930248053):2.2368837780078854,57:2.7894616710326905):1.0798948254922611):2.6524185277235777):0.26497679372220073):1.2786583977845911,(((((42:3.93676609396786,7:3.93676609396786):1.520244624133245,(((4:2.1879764393424392,(54:0.1307371992844141,14:0.1307371992844141):2.057239240058025):0.7025475265175212,2:2.8905239658599604):2.1411972191335926,((19:2.5635804765450403,(13:1.9192677466563226,59:1.9192677466563226):0.6443127298887177):1.869917190848557,16:4.433497667393597):0.5982235175999557):0.42528953310755213):0.8040510062284785,(38:3.0693895565230713,33:3.0693895565230713):3.1916721678065123):0.2722293693334059,((21:2.0125740431959374,17:2.0125740431959374):2.451161957415919,((12:1.4182685935379449,(((41:0.06210878552244215,32:0.06210878552244215):0.4860979922500346,67:0.5482067777724767):0.7497492175813457,(1:0.7296911154131519,10:0.7296911154131519):0.5682648799406705):0.12031259818412243):2.243403365364653,((((48:1.2819791695157985,(79:0.48545013559499645,56:0.48545013559499645):0.796529033920802):0.4637114341878237,((((75:0.040896669482604744,27:0.040896669482604744):0.08612188294618849,62:0.12701855242879323):0.20020595444133293,15:0.32722450687012616):1.2613986288054528,((8:0.2623204369775793,(9:0.005871416621212794,30:0.005871416621212794):0.2564490203563665):0.7966113433411244,(49:1.011798231208007,25:1.011798231208007):0.04713354911069678):0.5296913553568752):0.15706746802804328):0.6917618302875603,(((80:1.628421723361482,(51:0.18540466410863274,39:0.18540466410863274):1.4430170592528493):0.6136267064709651,(58:1.6612508680639955,43:1.6612508680639955):0.5807975617684515):0.18640735965534994,(69:2.373143046949782,((24:0.41570841707806544,(34:0.06607407326928623,22:0.06607407326928623):0.3496343438087792):1.176115003441219,((37:0.33930205323995005,(5:0.054327217557304165,31:0.054327217557304165):0.28497483568264587):0.3947592331714222,40:0.7340612864113722):0.8577621341079122):0.7813196264304976):0.05531274253801488):0.008996644503385554):1.0923684410068,63:3.5298208749979825):0.13185108390461542):0.8020640417092584):2.0695550930511333):1.297708187631665,(23:3.142741521859791,((64:0.4376075334615192,29:0.4376075334615192):2.4796085309264284,11:2.9172160643879477):0.22552545747184327):4.688257759434864):0.23441093446066663):1.4490989462312402,(((76:0.6740588140049666,20:0.6740588140049666):1.604290475748512,((53:1.4913360730281908,45:1.4913360730281908):0.5976451753472432,72:2.088981248375434):0.18936804137804453):4.920926133039066,((52:0.929142530988812,74:0.929142530988812):3.415817637651482,66:4.344960168640294):2.85431525415225):2.315233739194017):15.9796929710277;
tree new_tree107 = (((52:0.2528726913923615,74:0.2528726913923615):3.116196562383908,66:3.3690692537762694):6.227307205728135,(((44:6.863482282887022,(77:6.4691609376862065,(((47:0.2645570203034073,71:0.2645570203034073):0.2663500297961348,57:0.5309070500995421):3.572311339797876,(26:3.7693665118891673,(((6:0.15633031983824514,70:0.15633031983824514):1.000908919497064,((36:0.4842853982983335,((28:0.033233196678893066,73:0.033233196678893066):0.2850091148522274,(61:0.18919359630814986,50:0.18919359630814986):0.12904871522297062):0.16604308676721302):0.3771109592518196,55:0.8613963575501531):0.29584288178515594):1.107376556259751,((65:1.088350984738798,(78:0.5126368681530369,(3:0.3738053968706223,60:0.3738053968706223):0.13883147128241458):0.5757141165857611):0.5402611303442941,(35:1.1717229375428173,((18:0.47372692236918446,68:0.47372692236918446):0.5464707546318974,46:1.0201976770010819):0.15152526054173543):0.4568891775402748):0.636003680511968):1.5047507162941072):0.3338518780082511):2.365942547788788):0.3943213452008152):1.8043688238235216,(((((21:2.8244724354765545,17:2.8244724354765545):2.1145406044471207,(((((80:1.876572841212667,(51:0.4728366873415174,39:0.4728366873415174):1.4037361538711495):0.5144896748610277,(58:0.12973933930838982,43:0.12973933930838982):2.261323176765305):0.3432837399154347,((69:2.000507893879186,((48:1.1646713326242433,(79:1.10360902755314,56:1.10360902755314):0.06106230507110322):0.5548040681470352,(((75:0.49691155521148994,27:0.49691155521148994):1.0853293414625815,((8:0.43412539760038027,(9:0.13912978556933142,30:0.13912978556933142):0.29499561203104885):0.05138769379159358,(49:0.20799217060795708,25:0.20799217060795708):0.2775209207840168):1.0967278052820977):0.10637234389196015,(62:0.18216160451971386,15:0.18216160451971386):1.5064516360463178):0.03086216020524679):0.28103249310790757):0.0727306211063592,(24:1.1270899933333303,((22:0.7544601108391238,34:0.7544601108391238):0.2734756397296296,(((5:0.18967512389987667,31:0.18967512389987667):0.5672981692613359,37:0.7569732931612125):0.014341434184889867,40:0.7713147273461024):0.256621023222651):0.09915424276457685):0.946148521652215):0.6611077410035842):0.35409321154453055,63:3.08843946753366):0.5731140789532234,((10:1.4842545218698837,1:1.4842545218698837):0.17762081158823206,(12:1.142950104873276,((41:0.202520152987879,32:0.202520152987879):0.37265030848899433,67:0.5751704614768733):0.5677796433964026):0.5189252285848398):1.9996782130287676):1.2774594934367918):1.7027726757777994,(38:3.530572517211926,33:3.530572517211926):3.1112131984895486):0.9106361162630678,(((42:4.654604887901611,7:4.654604887901611):1.2597794170925347,((19:4.422934526212646,(13:2.6407356778094315,59:2.6407356778094315):1.782198848403214):0.5704392041887543,((4:2.4229861007853195,(54:0.3800165345036841,14:0.3800165345036841):2.042969566281635):0.48999276424032434,2:2.912978865025644):2.080394865375756):0.9210105745927457):0.24882404528311053,16:6.163208350277256):1.3892134816872863):0.5859274013923859,((64:1.5424384090155345,29:1.5424384090155345):2.159192648256695,(23:3.015544026168642,11:3.015544026168642):0.6860870311035874):4.436718176084699):0.529501873353615):0.5420598806939907,((76:0.8037589620688408,20:0.8037589620688408):1.8907049566224199,((53:1.4454418082422598,45:1.4454418082422598):0.8161443892195559,72:2.2615861974618157):0.432877721229445):6.515447068713273):0.3864654720998697):17.1690134519296;
tree new_tree108 = (((76:0.17668147470272783,20:0.17668147470272783):2.917602930579091,((53:1.2678489666207153,45:1.2678489666207153):1.7469678045079697,72:3.014816771128685):0.07946763415313374):4.13943064149869,(((52:1.5527585532222101,74:1.5527585532222101):0.5677510364427394,66:2.1205095896649495):4.742270667575966,(((77:5.374934219144812,(26:3.5736168778341506,(((((65:1.0832717317691976,((78:0.37959228402588785,3:0.37959228402588785):0.06475480975965442,60:0.44434709378554227):0.6389246379836553):0.1950791193252268,((((6:0.33667403967415493,((61:0.0962168536019932,50:0.0962168536019932):0.2396843719331682,28:0.3359012255351614):7.728141389935494E-4):0.07122014771767154,73:0.4078941873918265):0.09963259941801816,55:0.5075267868098446):0.6537776126131912,((68:0.47373685561900997,36:0.47373685561900997):0.2696698967207503,70:0.7434067523397603):0.4178976470832756):0.1170464516713885):0.06093829376134963,18:1.339289144855774):0.1885091449960843,(35:0.4599546241608533,46:0.4599546241608533):1.0678436656910049):1.562937309429976,((47:0.1311018950842304,71:0.1311018950842304):0.42488095790576197,57:0.5559828529899924):2.5347527462918418):0.4828812785523162):1.8013173413106616):0.87065853193252,44:6.245592751077332):0.4017852770279591,((((((42:4.021720425879081,7:4.021720425879081):0.6302612278250121,((((54:0.11692308709443307,14:0.11692308709443307):1.2719965750224789,2:1.388919662116912):0.5240950885166424,4:1.9130147506335544):2.0445691287674137,(19:2.2386246653360455,(13:1.252650740945743,59:1.252650740945743):0.9859739243903025):1.7189592140649226):0.6943977743031247):0.14394585322194153,16:4.795927506926034):0.05174647475969962,(38:2.8893155673921456,33:2.8893155673921456):1.9583584142935884):0.6975082701922846,((21:2.030111784606613,17:2.030111784606613):1.469705068057796,((69:2.563106028395551,(((((((62:0.7593269235544896,(25:0.4137149828555082,((9:0.27979057108105826,(8:0.007087433935439675,30:0.007087433935439675):0.27270313714561856):0.10811047880955987,49:0.38790104989061813):0.02581393296489004):0.34561194069898143):0.011046056964016948,15:0.7703729805185066):0.15104505421064907,(75:0.01268901691529528,27:0.01268901691529528):0.9087290178138604):0.23105171248376544,34:1.152469747212921):0.26676657582806085,(48:0.8771769750143414,(79:0.6414359485257187,56:0.6414359485257187):0.23574102648862272):0.5420593480266405):0.49938221727456833,((24:0.5176182099896054,(40:0.08235592938420389,37:0.08235592938420389):0.4352622806054015):1.2296385806615,(22:1.4680704668836297,(5:0.1540996098275575,31:0.1540996098275575):1.3139708570560722):0.27918632376747565):0.17136174966444484):0.0596157108687827,((80:0.7758868920147912,(51:0.34282364207643573,39:0.34282364207643573):0.4330632499383555):0.8356494953403721,(58:0.7732106055856711,43:0.7732106055856711):0.8383257817694922):0.3666978638291696):0.5848717772112182):0.46470658163559175,(63:1.9588037555485438,((10:0.7112624704203414,1:0.7112624704203414):0.9192283456355679,(12:1.340836790026618,((41:0.5776383057433613,32:0.5776383057433613):0.3894677584887981,67:0.9671060642321594):0.37373072579445865):0.28965402602929124):0.3283129394926345):1.069008854482599):0.472004242633266):2.0453653992136096):0.530970928885699,(((64:0.44847956830615787,29:0.44847956830615787):1.25293741886476,23:1.7014169871709177):2.1275253653196096,11:3.828942352490527):2.2472108282731904):0.5712248473415737):0.21540222913562346):0.3709347895395938):14.764123155782;
tree new_tree109 = ((((77:6.696766632582442,(((47:0.18735240180548318,71:0.18735240180548318):0.3400055327880036,57:0.5273579345934868):3.3462274799231224,(26:3.6411736452997383,(((((73:0.7062016641308188,28:0.7062016641308188):0.315915095306872,(((61:0.06881216337969705,50:0.06881216337969705):0.1753151242753082,6:0.24412728765500527):0.20173111442864342,55:0.4458584020836487):0.5762583573540421):1.0621759828287722,((35:0.39380170536765846,46:0.39380170536765846):1.648050068623844,70:2.0418517739915023):0.04244096827496069):0.019413558649433504,((65:1.645422869911088,((60:0.9246762437911489,3:0.9246762437911489):0.2016755087509936,78:1.1263517525421425):0.5190711173689455):0.17480423114017807,(68:1.2437284827625399,36:1.2437284827625399):0.5764986182887262):0.28347919986463044):0.012494881493244403,18:2.116201182409141):1.5249724628905974):0.232411769216871):2.8231812180658324):0.4759245412714721,44:7.172691173853914):0.1781866116363764,((((16:3.654282423547343,(38:2.698934955076557,33:2.698934955076557):0.9553474684707859):2.1249670784337193,((42:4.043619840674359,7:4.043619840674359):1.0454812157463218,((((54:0.23402529007320216,14:0.23402529007320216):1.167179102164328,4:1.4012043922375303):0.32321838029915884,2:1.7244227725366892):1.6784718119518096,(19:3.126972656921798,(13:1.3255388593510788,59:1.3255388593510788):1.8014337975707193):0.27592192756670064):1.686206471932182):0.6901484455603812):0.8371561748415388,((21:3.99869209626081,(((((80:0.7808584397114785,(51:0.07123193428754292,39:0.07123193428754292):0.7096265054239356):1.7368684409688941,(58:1.3759677858176935,43:1.3759677858176935):1.1417590948626792):0.4198185026604344,(69:2.3269952736411854,((48:0.8276929359127194,(79:0.08278040265471487,56:0.08278040265471487):0.7449125332580045):0.7579343684228104,((25:0.8225438265032361,(49:0.3925393659374597,((9:0.029847602613684975,8:0.029847602613684975):0.0427663581948521,30:0.07261396080853708):0.31992540512892265):0.4300044605657764):0.3272937251125936,((((75:0.19104467041505654,27:0.19104467041505654):0.13019668627788192,15:0.32124135669293846):0.046893713292284644,62:0.3681350699852231):0.5537027619625818,34:0.9218378319478049):0.2279997196680248):0.4357897527197001):0.7413679693056556):0.6105501096996218):0.0037469564619727613,(((5:0.2746263063403912,(24:0.08294623928608032,31:0.08294623928608032):0.1916800670543109):0.13179126479779135,37:0.40641757113818255):0.4920404709358692,(40:0.4282875290378885,22:0.4282875290378885):0.47017051303616325):2.042834297728728):0.5499811072166314,(63:2.153447611115636,(10:1.2255492537490271,((1:0.9593164412636805,12:0.9593164412636805):0.03052725526036737,((32:0.015272973790902335,41:0.015272973790902335):0.6539318304869858,67:0.6692048042778881):0.3206388922461598):0.2357055572249792):0.9278983573666091):1.3378258359037751):0.5074186492413988):0.3182893021416131,17:4.316981398402423):2.2994242784201777):0.23519544044641538,((11:4.515206506097709,23:4.515206506097709):0.6014106587882546,(64:0.6678729028097108,29:0.6678729028097108):4.448744262076253):1.734983952383053):0.4992766682212739):1.3715017045181686,(((52:1.7896252627392062,74:1.7896252627392062):1.2081288398778545,66:2.9977541026170607):3.9098952780614282,((53:3.198533069185454,45:3.198533069185454):1.1387743661508374,((76:0.30150490289468435,20:0.30150490289468435):1.616018192625553,72:1.9175230955202374):2.4197843398160543):2.5703419453421974):1.81473010932997):15.724237465431;
tree new_tree110 = ((((77:7.627495954399325,(((47:0.09351919274266672,71:0.09351919274266672):0.44409730401815106,57:0.5376164967608178):4.939090364955908,(26:4.519192575863306,((((((65:0.8357936721366616,46:0.8357936721366616):1.582256023836806,((78:1.4508436505558049,60:1.4508436505558049):0.9456530912148089,3:2.396496741770614):0.021552954202853858):0.03649612615871911,(36:0.0561218110854876,18:0.0561218110854876):2.398424011046699):0.051955229204850184,(70:1.8165317378773118,(((61:0.09123911335728269,50:0.09123911335728269):0.908936225401392,(6:0.6941797450723927,28:0.6941797450723927):0.30599559368628204):0.5701093121671146,55:1.5702846509257893):0.24624708695152253):0.6899693134597251):0.0028085272939550876,68:2.509309578630992):0.05807531416496037,35:2.5673848927959524):1.9518076830673534):0.9575142858534207):2.150789092682598):0.3976334317772947,44:8.02512938617662):0.8603120179109478,(((((((2:2.049299452396465,(54:0.0015496901935180163,14:0.0015496901935180163):2.047749762202947):0.3889222131796064,4:2.4382216655760716):2.755816371395326,(7:4.889310021908085,(42:4.592407813322402,((13:2.6989019837611194,19:2.6989019837611194):0.05702065007909951,59:2.755922633840219):1.836485179482183):0.29690220858568317):0.30472801506331226):0.1967164264998198,16:5.390754463471217):1.109457813804159,(38:4.246745902641431,33:4.246745902641431):2.2534663746339456):1.431303388767195,((21:4.222085989730248,17:4.222085989730248):0.3507147702052471,((((((48:1.4670028775307211,(79:0.7813228848226691,56:0.7813228848226691):0.685679992708052):0.1875914271617205,(73:1.2218043829405743,(75:0.832949111602196,((((49:0.1093503571804625,69:0.1093503571804625):0.21325859837546385,25:0.32260895555592634):0.2698528661268667,((30:0.030540433636719377,8:0.030540433636719377):0.07079704470661331,9:0.10133747834333269):0.49112434333946037):0.13416715975720028,(34:0.48172733829512965,((27:0.00686883799375259,62:0.00686883799375259):0.4745709387093608,15:0.4814397767031134):2.875615920162611E-4):0.24490164314486368):0.10632013016220265):0.38885527133837827):0.43278992175186737):1.0235896823556734,(22:2.039679325751943,(40:1.9477163947012492,((31:0.23326717957494247,5:0.23326717957494247):0.2757512533717933,(37:0.13753384374408745,24:0.13753384374408745):0.3714845892026483):1.4386979617545135):0.09196293105069397):0.6385046612961718):0.12865966397909112,((80:1.6758676950955567,(51:0.01605273031682369,39:0.01605273031682369):1.659814964778733):0.8505721192627227,58:2.5264398143582794):0.28040383666892676):0.9072093409065984,43:3.7140529919338046):0.17325405105534974,(63:3.2692327921477364,(10:1.2674242065003434,(1:1.2373211837689155,(((32:0.24426897975410247,41:0.24426897975410247):0.2534330534280673,67:0.4977020331821698):0.6155107067743473,12:1.113212739956517):0.1241084438123985):0.030103022731427842):2.0018085856473933):0.6180742508414179):0.6854937169463406):3.3587149061070765):0.44916395522914954,((11:6.222284932853034,23:6.222284932853034):0.4555316019381035,(64:1.2536530667169314,29:1.2536530667169314):5.424163468074206):1.7028630864805834):0.5047617828158462):0.9596564325087726,(((52:1.2846775195909712,74:1.2846775195909712):3.565217811037491,66:4.8498953306284625):3.8313602110859266,((53:4.276104213238901,45:4.276104213238901):0.46883018697849366,((76:0.6330866931163401,20:0.6330866931163401):4.090865063275692,72:4.723951756392032):0.020982643825362857):3.936321141496994):1.1638422948819507):12.9480760504136;
tree new_tree111 = ((((77:7.217941736937163,(((47:0.3708521255608671,71:0.3708521255608671):0.452259252730289,57:0.8231113782911561):4.892590993390101,(26:3.517693484399781,(((((61:0.008226873067157508,50:0.008226873067157508):0.7465658462050064,(36:0.2438094858908651,18:0.2438094858908651):0.5109832333812989):1.2275408098921645,70:1.9823335291643285):0.027923685196950654,(55:1.4821441928449341,(6:0.9586124918630865,28:0.9586124918630865):0.5235317009818476):0.528113021516345):0.5227537209693449,(((3:0.8225392323547794,(60:0.7420312661021351,78:0.7420312661021351):0.08050796625264434):1.0677504652596412,(46:0.5692095164316326,65:0.5692095164316326):1.321080181182788):0.638997236092878,(35:2.0160638919651315,68:2.0160638919651315):0.513223041742167):0.0037240016233255346):0.9846825490691571):2.1980088872814765):1.502239365255905):0.6732076570319689,44:7.8911493939691315):1.2747333484639167,(((((38:4.454028335765344,33:4.454028335765344):1.3919348719181857,16:5.845963207683529):0.0055709851588972015,((42:4.41017349849427,7:4.41017349849427):1.1716970341968622,(((4:1.5210089600441425,(54:0.5713244509775718,14:0.5713244509775718):0.9496845090665708):0.21302035937889885,2:1.7340293194230414):2.9073903181910135,((19:3.4101675282750485,59:3.4101675282750485):0.15652507745440358,13:3.566692605729452):1.0747270318846027):0.9404508950770776):0.26966366015129406):1.279530224454093,(((((40:1.213075463668265,(22:0.531119641992688,((31:0.22643046479254605,5:0.22643046479254605):0.12387896771157356,(24:0.03868722535060964,37:0.03868722535060964):0.31162220715350997):0.1808102094885684):0.681955821675577):1.4785716046400368,(((((62:1.2722245193958703,75:1.2722245193958703):0.5122764980724437,(15:0.07104458529251016,27:0.07104458529251016):1.713456432175804):0.26983669930129883,((((30:0.022960015765920314,9:0.022960015765920314):0.14185449601644268,8:0.164814511782363):0.3126461017108363,(69:0.26322916778299005,25:0.26322916778299005):0.21423144571020925):0.3740201082544405,49:0.8514807217476398):1.202856995021973):0.4350457645933279,(((73:0.9453832925156825,56:0.9453832925156825):0.21998843162519932,79:1.1653717241408819):0.23563851132777236,48:1.4010102354686542):1.0883732458942865):0.0881759935832922,(58:2.5251020853128052,(80:2.1176205426394077,(51:0.25937272187443844,39:0.25937272187443844):1.8582478207649693):0.40748154267339753):0.05245738963342772):0.11408759336206886):0.3193652920804544,34:3.011012360388756):0.25581788068631495,(63:2.664018925664973,(((32:0.04093339936915695,41:0.04093339936915695):0.45032732035596545,67:0.4912607197251224):0.4404440839578705,(10:0.5966624083075668,(1:0.5955573733667844,12:0.5955573733667844):0.0011050349407824012):0.3350423953754261):1.7323141219819802):0.602811315410098):0.7800447754695905,(21:3.7059965927913345,(43:2.537957309690303,17:2.537957309690303):1.1680392831010313):0.3408784237533271):3.0841894007518578):0.21861197321264392,((11:3.738539906291421,23:3.738539906291421):1.6138870449487905,(64:1.0320329974722524,29:1.0320329974722524):4.320393953767959):1.997249439268952):1.816206351923885):0.8428279091377178,(((74:3.239621269529213,52:3.239621269529213):1.2156978748160325,66:4.455319144345245):4.625648776085927,((76:1.5409394199262976,20:1.5409394199262976):2.481658115560933,((53:1.448562652130614,45:1.448562652130614):2.51690570652109,72:3.965468358651704):0.057129176835526874):5.058370384943942):0.9277427311395936):12.731735908357;
tree new_tree112 = (((((66:2.9012837084414578,52:2.9012837084414578):0.512107323186973,74:3.413391031628431):3.660833794608505,((53:0.6969379337098747,45:0.6969379337098747):2.826445693253463,((76:1.2160201623851965,20:1.2160201623851965):1.3661238125578856,72:2.582143974943082):0.9412396520202555):3.550841199273598):1.669804431986961,((77:7.426572509364528,(((47:0.18060822820814265,71:0.18060822820814265):0.31988777950057584,57:0.5004960077087185):5.869399635447652,(26:3.398668515885071,((46:1.828768665612158,(68:1.4680354280457175,(((70:0.276564077182667,6:0.276564077182667):0.7835460781341899,((36:0.3632430021131546,18:0.3632430021131546):0.10967192896322187,(55:0.46408725627063735,28:0.46408725627063735):0.008827674805739094):0.5871952242404803):0.06918696912490296,(61:0.3929205347095584,50:0.3929205347095584):0.7363765897322014):0.33873830360395774):0.3607332375664405):0.04897508453058319,((78:0.4597503843811911,(3:0.35988636423189857,60:0.35988636423189857):0.09986402014929252):0.9865918974502724,(35:1.0436573279093462,65:1.0436573279093462):0.40268495392211734):0.4314014683112777):1.5209247657423297):2.9712271272712996):1.0566768662081572):0.47298722688556794,44:7.8995597362500956):0.8444695219738012):0.3058114059241568,(((((((((49:0.8916833529245715,(((9:0.11562069201333848,8:0.11562069201333848):0.013626130737667094,30:0.12924682275100557):0.21815187178937073,25:0.3473986945403763):0.5442846583841952):0.0830329699505814,(75:0.8737147006498258,((15:0.19947597871008377,27:0.19947597871008377):0.41944790997903975,(69:0.45999892975408885,62:0.45999892975408885):0.15892495893503467):0.2547908119607023):0.10100162222532705):1.379263011431303,((34:0.6715123611858843,73:0.6715123611858843):1.4983838136658476,((56:0.8604740148190038,79:0.8604740148190038):1.201936237074574,48:2.062410251893578):0.10748592295815396):0.18408315945472387):0.09085839279907493,((37:0.6311135903658585,(40:0.5932249280308481,(22:0.40813476447450137,(31:0.36120974961241414,(24:0.3528545601025066,5:0.3528545601025066):0.008355189509907546):0.04692501486208722):0.18509016355634678):0.037888662335010315):1.5412906584579318,((80:0.5902476692869525,(51:0.12110012941645144,39:0.12110012941645144):0.46914753987050106):0.9492935451735756,58:1.539541214460528):0.6328630343632622):0.27243347828174036):0.3887860464779065,(63:1.8118993902112406,((((32:0.06755167226561534,67:0.06755167226561534):0.18370656951000217,41:0.2512582417756175):0.8308709480207481,12:1.0821291897963656):0.2987267757294716,(1:0.8402742252995712,10:0.8402742252995712):0.540581740226266):0.43104342468540335):1.0217243833721965):0.5373877990891369,(21:3.0383908528216352,(43:1.2719352294981745,17:1.2719352294981745):1.7664556233234607):0.3326207198509388):2.431802913018966,(38:3.083620903816612,33:3.083620903816612):2.719193581874928):0.23739114489373936,(16:5.096595279149155,((42:2.7248577780132854,7:2.7248577780132854):1.693543121877266,(((2:1.3792346999619929,(54:0.4234222864176319,14:0.4234222864176319):0.955812413544361):0.37124752282746054,4:1.7504822227894534):2.094370146872982,((59:1.922887024921155,13:1.922887024921155):1.2561778730851738,19:3.1790648980063287):0.6657874716561065):0.5735485302281162):0.6781943792586036):0.9436103514361243):0.694321379171793,((64:0.3571232746442208,29:0.3571232746442208):3.789775669252734,(23:3.9214854542161883,11:3.9214854542161883):0.22541348968076624):2.587628065860118):2.315313654390981):11.8499343809668;
tree new_tree113 = (((((38:3.644030787503112,33:3.644030787503112):2.6016426521693483,(16:5.748193598621659,((42:3.098040389006431,7:3.098040389006431):2.3230938651863027,(((4:1.2999635143505237,(54:0.14919556041727766,14:0.14919556041727766):1.150767953933246):0.3738416096897412,2:1.673805124040265):3.010602278681472,((59:0.9984493448372088,13:0.9984493448372088):3.4203573614269174,19:4.418806706264126):0.26560069645761075):0.7367268514709968):0.3270593444289247):0.4974798410508017):0.3232412564856979,((((((((40:0.24838625236780196,(37:0.01616123023106952,5:0.01616123023106952):0.23222502213673243):0.94542649876514,24:1.193812751132942):0.6627814177696145,31:1.8565941689025565):0.7606458442528183,((((56:1.7084977537434407,79:1.7084977537434407):0.1608223062697003,48:1.869320060013141):0.23624796391486025,22:2.1055680239280012):0.33712679904840614,(73:0.9028757188911233,(((49:0.3397295642610148,25:0.3397295642610148):0.18434271972659683,(9:0.06392926275216952,(8:0.016216327132002453,30:0.016216327132002453):0.04771293562016707):0.4601430212354421):0.3698258644013187,((34:0.3159850207473387,(75:0.19071510331442829,69:0.19071510331442829):0.1252699174329104):0.3077583202258031,(15:0.4685420192767857,(62:0.026806916370470075,27:0.026806916370470075):0.4417351029063156):0.1552013216963561):0.27015480741578857):0.008977570502192944):1.539819104085284):0.1745451901789674):0.0741965616704463,(((51:0.027360020121441234,39:0.027360020121441234):0.9286131962663832,80:0.9559732163878244):1.6302780785717812,58:2.5862512949596055):0.10518527986621562):0.19703348650274766,(63:2.8304170570063576,(10:1.6544912354345922,(1:1.5750736240602037,(((41:0.5472577026715852,32:0.5472577026715852):0.6481744898824213,67:1.1954321925540066):0.11314920557568908,12:1.3085813981296956):0.26649222593050803):0.07941761137438852):1.1759258215717654):0.058053004322211166):0.7236709656127189,21:3.6121410269412877):1.279443564782662,(17:3.0034776291978575,43:3.0034776291978575):1.8881069625260922):1.6773301044342084):0.6176366826853927,((64:0.6294253031215598,29:0.6294253031215598):4.3204982365835765,(23:3.729224673404483,11:3.729224673404483):1.2206988663006535):2.2366278391384142):2.228934499468365,(((77:7.380262020160899,((68:2.1029170229757517,((((3:0.7718052965576753,(78:0.7179986502331698,60:0.7179986502331698):0.05380664632450549):0.14127535453324658,65:0.9130806510909218):0.3494151637801636,(46:0.7222720198825734,35:0.7222720198825734):0.540223794988512):0.5648882528269503,(((6:0.1713956005485113,70:0.1713956005485113):0.49391887973433946,((18:0.16580244860541143,28:0.16580244860541143):0.18315977184532212,(61:0.07460647231340892,50:0.07460647231340892):0.27435574813732466):0.31635225983211723):0.6513216426853055,(36:0.3841041254711794,55:0.3841041254711794):0.9325319974969768):0.5107479447298795):0.27553295527771593):3.8259215774461532,(26:5.63573142498296,((47:0.10962914113381383,71:0.10962914113381383):0.4647042034541399,57:0.5743333445879537):5.061398080395006):0.29310717543894516):1.451423419738994):0.7825662580321602,(((66:2.0228736582152544,52:2.0228736582152544):0.1764830586505992,74:2.1993567168658537):3.6069093097760474,44:5.806266026641901):2.356562251551158):1.0563654155789628,((53:0.5215424476961558,45:0.5215424476961558):1.8391988141222595,((76:0.5871045439589065,20:0.5871045439589065):1.4959995240308954,72:2.083104067989802):0.2776371938286135):6.858452431953607):0.19629218453989417):10.81172643143234;
tree new_tree114 = ((((76:0.41407105153898044,20:0.41407105153898044):1.9906842889137728,(53:1.0253260994976856,45:1.0253260994976856):1.3794292409550677):0.4937789370951573,72:2.8985342775479106):5.967555320946238,((((((38:3.4177812253746653,33:3.4177812253746653):2.4521848625281057,(((((((((41:0.31547238991808785,32:0.31547238991808785):0.5195678817346536,67:0.8350402716527414):0.23103035270282657,12:1.066070624355568):0.8133683019227491,(1:0.6153504555851775,10:0.6153504555851775):1.2640884706931397):0.4104052335728152,(((51:0.290439492300454,39:0.290439492300454):1.2900514194071424,80:1.5804909117075965):0.34555179436911,58:1.9260427060767065):0.36380145377442585):0.1695043801014875,(((48:1.485965280014965,(56:0.5229460722493788,79:0.5229460722493788):0.9630192077655861):0.5177698017704577,((73:0.2866513442507888,34:0.2866513442507888):1.3638871122662384,((62:0.26018225450388055,(27:0.12069667997969936,15:0.12069667997969936):0.1394855745241812):0.7762821481894795,(((25:0.19265432942337285,49:0.19265432942337285):0.2709553772633173,((30:0.005179498352411357,8:0.005179498352411357):0.1566593784087917,9:0.16183887676120307):0.3017708299254871):0.520763573854073,(75:0.234353485861358,69:0.234353485861358):0.7500197946794052):0.052091122152596814):0.6140740538236671):0.35319662526839557):0.2704409163949144,(24:1.1611943923689005,((31:0.48802734945680076,(40:0.48353658192571686,37:0.48353658192571686):0.004490767531083906):0.2704456855329706,5:0.7584730349897714):0.4027213573791292):1.1129816058114366):0.1851725417722827):0.5367476409559702,(63:0.42744506376961366,22:0.42744506376961366):2.5686511171389763):1.0688975256339885,21:4.0649937065425785):0.646001562701989,(17:1.6963335180604566,43:1.6963335180604566):3.0146617511841107):1.1589708186582035):0.046343531588817655,(16:5.741283832440092,((42:3.896926964697282,7:3.896926964697282):1.5204399134768827,(((4:2.121607919057802,(54:0.04982191201555347,14:0.04982191201555347):2.0717860070422485):0.379606613638372,2:2.501214532696174):2.2402694620190915,((59:1.2377890818991875,13:1.2377890818991875):0.800248273716271,19:2.0380373556154585):2.703446639099807):0.6758828834588995):0.32391695426592726):0.17502578705149663):0.20223868130346734,((64:0.5698678443885737,29:0.5698678443885737):2.46742771315172,(23:2.926241933913752,11:2.926241933913752):0.11105362362654159):3.0812527432547623):1.8005883783209287,((77:6.770238898032411,(((47:0.038662814682876176,71:0.038662814682876176):0.8153918466396323,57:0.8540546613225084):3.5894509597910487,(26:3.894043333314582,(((((3:0.28743802204766083,60:0.28743802204766083):1.605565192008748,78:1.8930032140564088):0.14717920643359905,65:2.040182420490008):0.018377006748645286,(46:1.980045955601857,35:1.980045955601857):0.07851347163679612):0.5791248474068462,(68:1.692976599505085,((36:1.292219084203419,(55:1.2551816522311867,((28:0.45343517982880926,((61:0.13223341236976988,18:0.13223341236976988):0.06409114004882133,50:0.1963245524185912):0.25711062741021806):0.7498111906799496,6:1.2032463705087588):0.051935281722427895):0.03703743197223219):0.05278553894331295,70:1.3450046231467319):0.3479719763583531):0.9447076751404144):1.2563590586690827):0.549462287798975):2.326733276918854):0.49567575095955085,44:7.265914648991962):0.6532220301240228):0.4789906119139893,((52:3.3140818076436203,66:3.3140818076436203):0.2320041118144447,74:3.546085919458065):4.852041371571909):0.467962307464175):14.9880385235562;
tree new_tree115 = ((((((16:5.566591214717943,((42:4.456256337057663,7:4.456256337057663):0.8523796801801504,((2:2.9254640397441136,((54:0.39228893285043354,14:0.39228893285043354):1.3632858736032094,4:1.755574806453643):1.1698892332904707):1.9536534220820565,((13:3.172195066655,19:3.172195066655):0.14763159544146243,59:3.3198266620964625):1.5592907997297076):0.42951855541164363):0.2579551974801291):0.20348668947217963,(38:3.8404396773158553,33:3.8404396773158553):1.9296382268742671):0.41689368512451797,((21:4.7627871356891855,(((((58:1.8016663287443762,(80:1.2674036633726198,(51:0.440367390200832,39:0.440367390200832):0.8270362731717877):0.5342626653717564):0.4061885503954148,((48:2.0416017346461324,(56:1.5470661167796562,79:1.5470661167796562):0.49453561786647615):0.09803312683550214,((((69:0.4257878559901993,(49:0.41390548894193924,25:0.41390548894193924):0.011882367048260067):0.5617453839029886,((9:0.173725232860404,8:0.173725232860404):0.13006364325778166,30:0.30378887611818567):0.6837443637750023):0.7092226625608126,((75:0.9993416584990547,(34:0.07057066922169307,73:0.07057066922169307):0.9287709892773616):0.5295572330700953,15:1.52889889156915):0.1678570108848505):0.057936694686153256,(62:0.6208406442933303,27:0.6208406442933303):1.1338519528468234):0.3849422643414808):0.06822001765815644):0.16021885134957525,(37:1.3137970899055964,(24:1.23590393458586,(5:0.6124434978887191,(40:0.3496458756067568,31:0.3496458756067568):0.2627976222819623):0.6234604366971409):0.0778931553197364):1.0542766405837698):0.38217251114568995,(12:1.5385010409182822,(((41:0.23667469754295126,32:0.23667469754295126):0.3811954843915798,67:0.617870181934531):0.3452398858523019,(10:0.32108205028018794,1:0.32108205028018794):0.6420280175066451):0.5753909731314493):1.211745200716774):0.7998985054212553,(22:0.3413518049476688,63:0.3413518049476688):3.2087929421086425):1.212642388632874):0.03718485433022156,(17:2.0371663379354557,43:2.0371663379354557):2.7628056520839515):1.3869995992952333):0.6661443546722321,((11:5.24247681516277,23:5.24247681516277):0.14489380171229094,(64:1.273967681148624,29:1.273967681148624):4.1134029357264374):1.4657453271118115):2.337580547006918,((77:8.22031314048081,(26:5.692611644998782,((((((3:0.11439330069944798,60:0.11439330069944798):0.1130866871111384,78:0.22747998781058637):2.1453402648615896,(65:1.5722848653659067,35:1.5722848653659067):0.8005353873062693):0.135388491762912,46:2.508208744435088):0.9211145481518481,(68:1.9412723470256548,(6:1.2391664922593957,(((18:0.5035011995439285,55:0.5035011995439285):0.16658908143794826,(50:0.23605670099182618,61:0.23605670099182618):0.43403357999005054):0.49768721763152524,(70:1.1442059339159367,(28:0.41851101850478234,36:0.41851101850478234):0.7256949154111544):0.02357156469746524):0.07138899364599371):0.7021058547662591):1.4880509455612814):1.4686335166325248,((47:0.28001961235000333,71:0.28001961235000333):1.1889160141055661,57:1.4689356264555695):3.4290211827638917):0.7946548357793208):2.5277014954820283):0.6600168118889798,44:8.88032995236979):0.31036653862400065):0.6098948193439817,((((53:0.9439339959407442,45:0.9439339959407442):0.4246062867953604,(76:0.7359869662428634,20:0.7359869662428634):0.6325533164932412):1.3824756174672328,72:2.7510159002033374):6.518792745453559,((66:2.936542465171938,52:2.936542465171938):1.07010037946876,74:4.006642844640698):5.263165801016198):0.530782664680876):16.9610394882291;
[truncated: 3,046,651 more chars]
