# Supplementary material for: Evolutionary history of the Arctic flora
Source: Nat Commun. 2023 Jul 18;14:4021. doi: 10.1038/s41467-023-39555-6 (PMC10354081; doi:10.1038/s41467-023-39555-6)
Supplement: Supplementary file 8 — Source Data [file 41467_2023_39555_MOESM8_ESM.zip › Source Data/Supplementary Figure 29-35/Euphrasia/Euphrasia_dis.csv]

ID	Name	dis
2	Euphrasia_alpina	B
3	Euphrasia_alsa	B
4	Euphrasia_anglica	B
5	Euphrasia_antarctica	B
6	Euphrasia_arctica_PAF	AB
7	Euphrasia_borneensis	B
8	Euphrasia_callosa	B
9	Euphrasia_cambrica	B
10	Euphrasia_campbellae	B
11	Euphrasia_christii	B
12	Euphrasia_chrysantha	B
13	Euphrasia_cisalpina	B
14	Euphrasia_cockayniana	B
15	Euphrasia_collina	B
16	Euphrasia_confusa	B
17	Euphrasia_cuneata	B
18	Euphrasia_dinarica	B
19	Euphrasia_disjuncta_PAF	AB
20	Euphrasia_disperma	B
21	Euphrasia_durietziana	B
22	Euphrasia_fedtschenkoana	B
23	Euphrasia_fennica	B
24	Euphrasia_formosissima	B
25	Euphrasia_foulaensis	B
26	Euphrasia_frigida_PAF	A
27	Euphrasia_grandiflora	B
28	Euphrasia_heslop_harrisonii	B
29	Euphrasia_hirtella	B
30	Euphrasia_hookeri	B
31	Euphrasia_hudsoniana_PAF	AB
32	Euphrasia_hyperborea_PAF	AB
33	Euphrasia_inopinata	B
34	Euphrasia_insignis	B
35	Euphrasia_kashmiriana	B
36	Euphrasia_kerneri	B
37	Euphrasia_marchesettii	B
38	Euphrasia_marshallii	B
39	Euphrasia_matsumurae	B
40	Euphrasia_maximowiczii	B
41	Euphrasia_micrantha	B
42	Euphrasia_minima	B
43	Euphrasia_mirabilis	B
44	Euphrasia_mollis_PAF	AB
45	Euphrasia_multifolia	B
46	Euphrasia_nankotaizanensis	B
47	Euphrasia_nemorosa	B
48	Euphrasia_oakesii	B
49	Euphrasia_officinalis	B
50	Euphrasia_ostenfeldii	B
51	Euphrasia_parviflora_PAF	AB
52	Euphrasia_pectinata	B
53	Euphrasia_petiolaris	B
54	Euphrasia_philippinensis	B
55	Euphrasia_phragmostoma	B
56	Euphrasia_picta	B
57	Euphrasia_pseudokerneri	B
58	Euphrasia_randii	B
59	Euphrasia_regelii	B
60	Euphrasia_revoluta	B
61	Euphrasia_rivularis	B
62	Euphrasia_rostkoviana	B
63	Euphrasia_rotundifolia	B
64	Euphrasia_salisburgensis_PAF	AB
65	Euphrasia_scabra	B
66	Euphrasia_scottica	B
67	Euphrasia_sevanensis	B
68	Euphrasia_sinuata	B
69	Euphrasia_spectabilis	B
70	Euphrasia_stricta_PAF	AB
71	Euphrasia_subarctica_PAF	AB
72	Euphrasia_suborbicularis	B
73	Euphrasia_tarokoana	B
74	Euphrasia_tatarica	B
75	Euphrasia_taurica	B
76	Euphrasia_tetraquetra	B
77	Euphrasia_transmorrisonensis	B
78	Euphrasia_tricuspidata	B
79	Euphrasia_vigursii	B
80	Euphrasia_wettsteinii_PAF	AB
81	Euphrasia_yezoensis	B
