# Supplementary material for: Evolutionary history of the Arctic flora
Source: Nat Commun. 2023 Jul 18;14:4021. doi: 10.1038/s41467-023-39555-6 (PMC10354081; doi:10.1038/s41467-023-39555-6)
Supplement: Supplementary file 8 — Source Data [file 41467_2023_39555_MOESM8_ESM.zip › Source Data/Supplementary Figure 29-35/Festuca/Festuca.tre]

#NEXUS
Begin taxa;
	Dimensions ntax=63;
	Taxlabels
		Festuca_alpina
		Festuca_altaica_PAF
		Festuca_amethystina
		Festuca_andicola
		Festuca_aragonensis
		Festuca_argentina
		Festuca_baffinensis_PAF
		Festuca_borderei
		Festuca_brachyphylla_PAF
		Festuca_brevissima_PAF
		Festuca_calligera
		Festuca_capillifolia
		Festuca_chimborazensis
		Festuca_clementei
		Festuca_coxii
		Festuca_dimorpha
		Festuca_durandoi
		Festuca_edlundiae_PAF
		Festuca_elata
		Festuca_eskia
		Festuca_flacca
		Festuca_francoi
		Festuca_frigida
		Festuca_halleri
		Festuca_hephaestophila
		Festuca_hyperborea_PAF
		Festuca_hystrix
		Festuca_iberica
		Festuca_idahoensis
		Festuca_intercedens
		Festuca_jubata
		Festuca_juncifolia
		Festuca_laevigata
		Festuca_lasto
		Festuca_longiauriculata
		Festuca_luciarum
		Festuca_matthewsii
		Festuca_melanopsis
		Festuca_modesta
		Festuca_nardifolia
		Festuca_norica
		Festuca_novae_zelandiae
		Festuca_occidentalis
		Festuca_orthophylla
		Festuca_ovina_PAF
		Festuca_paniculata
		Festuca_parodiana
		Festuca_petraea
		Festuca_pratensis
		Festuca_pseudeskia
		Festuca_purpurascens
		Festuca_pyrenaica
		Festuca_quadriflora
		Festuca_richardsonii_PAF
		Festuca_rifana
		Festuca_rubra
		Festuca_rubra_subsp_pruinosa
		Festuca_saximontana_PAF
		Festuca_subantarctica
		Festuca_vaginalis
		Festuca_valesiaca
		Festuca_violacea
		Festuca_viviparoidea_PAF
		;
End;
Begin trees;
	Translate
		1 Festuca_alpina,
		2 Festuca_altaica_PAF,
		3 Festuca_amethystina,
		4 Festuca_andicola,
		5 Festuca_aragonensis,
		6 Festuca_argentina,
		7 Festuca_baffinensis_PAF,
		8 Festuca_borderei,
		9 Festuca_brachyphylla_PAF,
		10 Festuca_brevissima_PAF,
		11 Festuca_calligera,
		12 Festuca_capillifolia,
		13 Festuca_chimborazensis,
		14 Festuca_clementei,
		15 Festuca_coxii,
		16 Festuca_dimorpha,
		17 Festuca_durandoi,
		18 Festuca_edlundiae_PAF,
		19 Festuca_elata,
		20 Festuca_eskia,
		21 Festuca_flacca,
		22 Festuca_francoi,
		23 Festuca_frigida,
		24 Festuca_halleri,
		25 Festuca_hephaestophila,
		26 Festuca_hyperborea_PAF,
		27 Festuca_hystrix,
		28 Festuca_iberica,
		29 Festuca_idahoensis,
		30 Festuca_intercedens,
		31 Festuca_jubata,
		32 Festuca_juncifolia,
		33 Festuca_laevigata,
		34 Festuca_lasto,
		35 Festuca_longiauriculata,
		36 Festuca_luciarum,
		37 Festuca_matthewsii,
		38 Festuca_melanopsis,
		39 Festuca_modesta,
		40 Festuca_nardifolia,
		41 Festuca_norica,
		42 Festuca_novae_zelandiae,
		43 Festuca_occidentalis,
		44 Festuca_orthophylla,
		45 Festuca_ovina_PAF,
		46 Festuca_paniculata,
		47 Festuca_parodiana,
		48 Festuca_petraea,
		49 Festuca_pratensis,
		50 Festuca_pseudeskia,
		51 Festuca_purpurascens,
		52 Festuca_pyrenaica,
		53 Festuca_quadriflora,
		54 Festuca_richardsonii_PAF,
		55 Festuca_rifana,
		56 Festuca_rubra,
		57 Festuca_rubra_subsp_pruinosa,
		58 Festuca_saximontana_PAF,
		59 Festuca_subantarctica,
		60 Festuca_vaginalis,
		61 Festuca_valesiaca,
		62 Festuca_violacea,
		63 Festuca_viviparoidea_PAF
		;
tree TREE1 = [&R] ((11[&length_range={0.33974699714468937,14.068189999023224},height_95%_HPD={0.0,1.0143679318730392E-7},length_95%_HPD={0.5361115722018253,9.596030034614374},length=3.610533952274019,length_median=2.9278232292325566,height_median=2.3365998913504882E-8,height_range={0.0,2.2772690577710364E-7},height=3.244602183372081E-8]:3.9267366681497515,(47[&length_range={0.324328349873503,13.6…
End;
