# Supplementary material for: Evolutionary history of the Arctic flora
Source: Nat Commun. 2023 Jul 18;14:4021. doi: 10.1038/s41467-023-39555-6 (PMC10354081; doi:10.1038/s41467-023-39555-6)
Supplement: Supplementary file 8 — Source Data [file 41467_2023_39555_MOESM8_ESM.zip › Source Data/Supplementary Figure 29-35/Festuca/Festuca.trees]

#NEXUS
Begin trees;
   Translate
1 Festuca_alpina,
2 Festuca_altaica_PAF,
3 Festuca_amethystina,
4 Festuca_andicola,
5 Festuca_aragonensis,
6 Festuca_argentina,
7 Festuca_baffinensis_PAF,
8 Festuca_borderei,
9 Festuca_brachyphylla_PAF,
10 Festuca_brevissima_PAF,
11 Festuca_calligera,
12 Festuca_capillifolia,
13 Festuca_chimborazensis,
14 Festuca_clementei,
15 Festuca_coxii,
16 Festuca_dimorpha,
17 Festuca_durandoi,
18 Festuca_edlundiae_PAF,
19 Festuca_elata,
20 Festuca_eskia,
21 Festuca_flacca,
22 Festuca_francoi,
23 Festuca_frigida,
24 Festuca_halleri,
25 Festuca_hephaestophila,
26 Festuca_hyperborea_PAF,
27 Festuca_hystrix,
28 Festuca_iberica,
29 Festuca_idahoensis,
30 Festuca_intercedens,
31 Festuca_jubata,
32 Festuca_juncifolia,
33 Festuca_laevigata,
34 Festuca_lasto,
35 Festuca_longiauriculata,
36 Festuca_luciarum,
37 Festuca_matthewsii,
38 Festuca_melanopsis,
39 Festuca_modesta,
40 Festuca_nardifolia,
41 Festuca_norica,
42 Festuca_novae_zelandiae,
43 Festuca_occidentalis,
44 Festuca_orthophylla,
45 Festuca_ovina_PAF,
46 Festuca_paniculata,
47 Festuca_parodiana,
48 Festuca_petraea,
49 Festuca_pratensis,
50 Festuca_pseudeskia,
51 Festuca_purpurascens,
52 Festuca_pyrenaica,
53 Festuca_quadriflora,
54 Festuca_richardsonii_PAF,
55 Festuca_rifana,
56 Festuca_rubra,
57 Festuca_rubra_subsp_pruinosa,
58 Festuca_saximontana_PAF,
59 Festuca_subantarctica,
60 Festuca_vaginalis,
61 Festuca_valesiaca,
62 Festuca_violacea,
63 Festuca_viviparoidea_PAF
		;
tree new_tree1 = ((49:0.37103853865319697,57:0.37103853865319697):190.227303912487,((((((11:0.9065162311568749,(8:0.021553137064685528,48:0.021553137064685528):0.8849630940921893):7.183569415341834,(3:6.78760476157878,12:6.787604691160583):1.302480955338126):8.675077215725159,(7:1.7678851555174815,((2:0.5726927069612909,32:0.5726927069612909):0.8946121187099895,34:1.4673048256712804):0.3005803298462011):14.9972775603838):7.032976123170808,(14:16.08435597827134,(((17:0.41781666817442126,51:0.41781666817442126):2.019844427805278,28:2.437661095979699):0.49361413776540886,39:2.931275233745108):13.153080744526232):7.713783007123336):4.516772470440429,((6:2.3269189984349,(37:0.22764650910414974,43:0.22764650910414974):2.0992724288683107):9.840227624348977,21:12.1671461514027):16.147764893513667):43.84179724077336,(33:46.348627810161894,(((5:1.4136721099444765,20:1.4136721099444765):13.229650574984074,((((36:1.5301686459352437,41:1.5301686459352437):3.505885855254137,(52:0.14780095811809277,24:0.14780095811809277):4.888253543071288):4.459460220622275,((62:1.3524349096162043,(42:0.45650143369774393,54:0.45650143369774393):0.8959334759184603):5.606453599695441,((((27:0.7480050142097789,30:0.7480050142097789):1.3135574912270027,(22:0.35901443791728893,19:0.359014438965799):1.7025480675194928):1.9220917331300629,55:3.9836542385668445):0.04670761076879204,((15:0.26830583289295723,26:0.26830583289295723):3.728546981274106,18:3.996852814167063):0.0335090351685734):2.9285266599760087):2.5366262125000105):4.663257795549068,(((10:3.341564285512672,(4:1.6720617386127672,(58:0.6597902083043339,31:0.6597902083043339):1.0122715303084333):1.669502546899905):7.010878897915291,(53:4.586092721243655,16:4.58609276412938):5.766350462184309):3.638866674234002,((((29:0.47557388927218136,47:0.47557388927218136):0.6601527033117799,((25:0.6279153358964507,40:0.6279153358964507):0.32033897453371485,61:0.9482543104301655):0.18747228215379574):0.6376241384567225,45:1.7733507310406837):3.7551669063945283,35:5.528517637435212):8.462792220226753):0.1674626596987583):0.48455016756782676):9.128197200858013,(((38:11.776849193668705,(((63:5.335540203607224,((9:0.4169426883320165,56:0.4169426883320165):3.63878544204493,59:4.055728055943447):1.279812147663777):0.373414276159048,(23:2.7063869435917876,1:2.7063869435917876):3.002567536174485):0.42541515041349154,44:6.134369630179764):5.642479563488941):9.810789912492178,60:21.5876389224219):2.042552355317792,(50:2.43804347602987,(13:1.0182968339823568,46:1.0182968339823568):1.4197466579923002):21.192147969504017):0.14132842430788983):22.57710792437533):25.808080886446568):118.44163375453175):123.643979397981;
tree new_tree2 = (((((45:3.2518174692429778,((((58:0.026388996241272274,10:0.026388996241272274):0.293603518949198,30:0.3199925151904703):1.0866004609591016,(61:0.26776033821078926,29:0.26776033821078926):1.1388326379387825):0.09821089319093823,(25:0.8380340099588691,((24:0.082915195723159,26:0.082915195723159):0.2113330499480158,27:0.2942482456711748):0.5437857642876943):0.666769859381641):1.7470135999024676):1.0217563985970166,((5:0.998661569302572,35:0.998661569302572):1.1270537282366089,1:2.125715297539181):2.1478585703008135):0.6179467337578242,(33:3.0955392342578296,23:3.0955392342578296):1.795981367339989):4.371129140308106,((((46:0.19660899648658034,17:0.19660899648658034):0.5004172644573676,49:0.697026256569649):0.2455777203058328,(34:0.1276033092644157,50:0.1276033092644157):0.8150006719853651):0.5575636139695529,57:1.5001675952193336):7.762482146686591):3.261101745551736,(((21:1.927740752373006,(((((56:0.059492286472882704,55:0.059492286472882704):0.14393556732643528,32:0.203427853799318):0.8431007256345566,15:1.0465285794338746):0.0641562815858494,28:1.110684861019724):0.18515307397698577,((22:0.4728400145398103,48:0.4728400145398103):0.016185783665036646,31:0.48902579820484693):0.8068121367918628):0.6319028173762962):1.0181847080794866,(11:2.1447214575678353,((40:0.542930818998767,44:0.542930818998767):0.8021320690758825,(47:0.3487910348189389,4:0.3487910348189389):0.9962718532557107):0.7996585694931857):0.8012040028846572):6.739458604682646,(((36:0.5423409780039056,(54:0.36547280359220513,19:0.36547280359220513):0.17686817441170044):3.98460115168271,(14:3.2770920006450446,(((59:0.1281322233340911,51:0.1281322233340911):0.7982569163591459,((13:0.6810068581271147,60:0.6810068567804):0.09964767128112684,18:0.7806545294082415):0.14573461028499546):1.9839148338365296,((((53:0.5182070381843011,16:0.5182070381843011):0.10184218924109145,20:0.6200492274253926):0.9224418601528817,((6:0.4915741268558792,39:0.4915741268558792):0.3138316953569682,2:0.8054058222128474):0.7370852653654268):0.5767933837817185,(37:0.802554271326071,42:0.802554271326071):1.3167302000339216):0.7910195021697737):0.36678802711527814):1.2498502178363786):0.02908329781127872,(((63:0.39773427276916723,(7:0.2882813700034255,9:0.2882813700034255):0.10945290276574171):1.41143504013391,(((52:0.31694404476378674,43:0.31694404476378674):0.04086889734565846,3:0.3578129421094452):1.1096824887135484,(8:0.24386249010767216,(41:0.14527275307763907,(62:0.05654227451916892,38:0.05654227451916892):0.08873047855847015):0.0985897370300331):1.2236329407153212):0.341673908849451):1.433851982776187,12:3.2430213198330486):1.3130041964596533):5.129358548842437):2.8383674223225217):26.8718567100274;
tree new_tree3 = (((23:7.5843658630290385,(((63:1.1710349924434063,(33:0.8806027199687152,61:0.8806027199687152):0.29043227247469106):0.8707382062353459,29:2.041773198678752):5.511353773983203,((((58:0.9984235436658978,10:0.9984235436658978):1.980065646281982,(((45:1.8050877393580154,35:1.8050877393580154):0.5177084086698633,30:2.3227961480278787):0.12177244248785923,5:2.444568590515738):0.5339205994321419):0.2642836080842108,(24:2.200232372265667,(1:0.11779660395320882,26:0.11779660395320882):2.082435768312458):1.0425404257664237):1.758764539375563,(25:0.8349055789012609,27:0.8349055789012609):4.166631758506393):2.5515896352543015):0.031238890367083272):6.95823879083186,(((((4:0.7969856452166839,(40:0.37618970666272805,44:0.37618970666272805):0.42079593855395586):0.4075768243905782,47:1.204562469607262):1.2314291726040971,11:2.435991642211359):2.1059312080408024,(21:4.228727740976202,((28:3.155137247525157,((((56:0.09493335800415442,55:0.09493335800415442):0.43957476284504154,32:0.534508120849196):1.8339543613143652,(36:2.116701423473505,15:2.116701423473505):0.25176105869005605):0.6559154781650718,57:3.024377960328633):0.1307592871965242):0.24688957420059676,((22:1.8201251634159963,48:1.8201251634159963):0.3200090302400893,31:2.1401341936560856):1.2618926280696683):0.8267009192504484):0.3131951092759593):0.2725463549222855,(((46:1.339858296063942,17:1.339858296063942):0.45218267502663223,49:1.79204096376108):0.350055179966438,(34:0.6644891691520501,50:0.6644891691520501):1.477606981904962):2.672373054117435):9.728135448686452):0.5393688503564249,(((12:3.85906619636194,((43:0.6483844313069814,(3:0.5079455575862104,52:0.5079455575862104):0.14043887372077102):1.44759043399107,(7:1.4866159729679331,9:1.4866159729679331):0.609358895249611):1.7630913281443958):1.6376887492498402,((19:2.187273456368001,54:2.18727343939487):2.7658291126133796,((62:0.6318897570745844,(38:0.2745998599281397,41:0.2745998599281397):0.3572898971464447):0.19401837962640223,8:0.8259081367009866):4.127194432280394):0.5436523766303996):3.499379161624338,((((53:0.639411814785671,20:0.639411814785671):0.23832316130006337,16:0.8777349760857344):2.5135339685335993,((6:0.35476472708755546,39:0.35476472708755546):1.301967434252271,2:1.6567321613398265):1.734536783279507):0.5875380869193116,(((59:0.7814694808036229,51:0.7814694808036229):0.36775598906283036,((60:0.21977036417580445,18:0.21977036417580445):0.11247936425301816,13:0.3322497284288226):0.8169757414376306):2.73563451123041,(14:3.623135167956807,(37:1.6293574323129751,42:1.6293574323129751):1.993777735643832):0.26172481098044864):0.09394705260138947):5.017327075697473):6.085839396981205):27.0238690384833;
tree new_tree4 = ((((41:0.4917997539534878,38:0.4917997539534878):3.0713788857392763,(54:0.9951773663210826,62:0.9951773663210826):2.5680012733716815):2.7470045842288124,(((7:0.11294891710061462,9:0.11294891710061462):1.9084432458199483,12:2.021392162920563):3.4117690490897044,(19:4.692399136637875,((3:2.395915126160629,8:2.395915126160629):0.18803442281245886,(52:2.0642113303048677,43:2.0642113303048677):0.5197382186682202):2.10844959014809):0.740762075372392):0.8770220119113095):8.487680066189318,(((((21:3.9012225708856874,((((57:1.2784349942343618,(36:0.1589103417273014,15:0.1589103417273014):1.1195246525070603):0.3366606017927454,(32:1.4114187379956322,(56:0.24778098019138614,55:0.24778098019138614):1.163637757804246):0.20367685803147495):0.4642272208577014,28:2.0793228168848086):1.300640721596595,(31:2.3848162930018346,(22:2.1286751708847778,48:2.1286751708847778):0.25614112211705686):0.9951472454795689):0.5212590324042838):0.20419211148463878,((47:1.5915697880090343,((40:0.6831272460130384,44:0.6831272460130384):0.6141216922498833,4:1.2972489382629218):0.2943208497461125):0.08165433157506641,11:1.6732241195841007):2.4321905627862255):3.575239764037774,(((46:0.364788541741595,17:0.364788541741595):2.1893246425727884,49:2.5541131501825):1.1797346722058664,(34:2.3926975225856735,50:2.3926975225856735):1.3411503339345763):3.9468065898878506):1.7428034044269918,(((45:2.842424418233831,(35:0.916793908715795,30:0.916793908715795):1.925630509518036):2.564817904507044,((5:4.882453240152579,((24:2.079118954350901,(1:1.025287061885101,26:1.025287061885101):1.0538318924658001):2.0916204973973227,23:4.170739451748224):0.7117137884043547):0.37909910140186653,(58:1.1447809067571229,10:1.1447809067571229):4.1167714347973225):0.14568998118642984):1.4222264941771243,(25:2.2852716433998954,(27:1.7345508420850633,(29:0.926077563239587,(63:0.7958868220538704,(33:0.6964505442831412,61:0.6964505442831412):0.09943627777072916):0.1301907411857166):0.8084732788454763):0.5507208013148321):4.5441971735181035):2.593989033917093):3.133866453397676,((((20:1.8428715931613233,(53:0.9994731607853476,16:0.9994731607853476):0.8433984323759757):3.06798842838757,((6:0.49731365540647565,39:0.49731365540647565):1.8656707637699645,2:2.36298441917644):2.5478755151672177):0.27628094016893545,14:5.187140874512593):0.28857679293835226,((37:0.6395377837271057,42:0.6395377837271057):4.7018826426362725,((59:0.7986474732636349,51:0.7986474732636349):1.3340673312276548,((60:1.5433471367461256,18:1.5433471367461256):0.37687827051526157,13:1.9202254072613871):0.21248939722990245):3.20870571211196):0.1342972410875678):7.081606636781823):2.2405389858781266):30.1480543012712;
tree new_tree5 = ((((((((58:0.8203557357846666,10:0.8203557357846666):2.8895373784653278,27:3.7098931142499945):0.8157645185449196,(29:2.894292900024095,((33:0.019827298965608017,61:0.019827298965608017):0.2876688930447008,63:0.3074961920103088):2.586796708013786):1.6313647327708192):2.851718789088242,(23:2.977107092955183,((24:2.1804217212146524,1:2.1804217212146524):0.437064003215478,26:2.6174857244301304):0.35962136852505244):4.400269328927973):1.0994315274914062,((35:0.7094112617614443,(45:0.6913164546171584,30:0.6913164546171584):0.018094807144285907):0.3615326827816425,5:1.0709439445430868):7.405864004831475):2.5120549113947046,25:10.988862860769267):2.241594621855839,(((((54:1.1872478691283666,38:1.1872478691283666):0.4711458325488094,41:1.658393701677176):0.5295958146274884,62:2.1879895163046643):8.120978816532663,(((12:3.101910879857241,(7:0.08652275611938225,9:0.08652275611938225):3.015388123737859):1.4895356964442281,(8:4.018620165974544,(43:3.2699017893239963,(52:1.0795188243293967,3:1.0795188243293967):2.1903829649945994):0.7487183766505474):0.572826410274818):0.6181063962890949,19:5.209552972590564):5.099415360246764):1.739591386947442,((14:6.766828268732592,(((59:1.9849314243654703,51:1.9849314243654703):0.5846015216732798,((60:0.5603483521021922,18:0.5603483521021922):1.7296902717061684,13:2.2900386238083605):0.2794943222303896):4.09352480851951,(20:5.92835735799107,((((6:0.5384881339172989,39:0.5384881339172989):1.5668287836854227,2:2.1053169176027215):2.031230832641541,53:4.1365477502442625):0.35328660288663816,16:4.489834373449):1.4385230048601692):0.7347003623831254):0.10377054835839683):4.620248767844586,((37:1.2098874527615426,42:1.2098874527615426):8.534993179442132,(((46:0.6837699783386092,17:0.6837699783386092):2.7742787070351342,49:3.45804867028922):1.3441987020670965,(34:3.0926997418871465,50:3.0926997418871465):1.7095476455536933):4.942633244762835):1.6421964043735038):0.6614826832075913):1.181897762840336):1.012852075276033,((((11:1.2621327082846803,(40:0.8733008411114478,44:0.8733008411114478):0.3888318671732325):0.08397748542859351,(4:0.9173432480279075,47:0.9173432480279075):0.42876694568536633):1.234957988238822,21:2.5810681819520958):3.0336105655424004,((31:1.6231499031170338,(22:0.29971139170467553,48:0.29971139170467553):1.3234385114123581):0.22951317152148198,(((36:0.4223578016257704,15:0.4223578016257704):0.7392722852445445,(32:0.921659573561039,(56:0.24354321662292122,55:0.24354321662292122):0.6781163569381178):0.23997051330927588):0.25525643489306327,(57:1.3378799960719434,28:1.3378799960719434):0.07900652569143474):0.4357765528751376):3.7620156728559806):8.628630810406642):25.8025526463749;
tree new_tree6 = ((((((29:2.631447815135794,((33:0.11043981272288222,61:0.11043981272288222):1.1025236772392433,63:1.2129634899621256):1.4184843251736685):1.7390149422424193,(((58:0.7178589126253075,10:0.7178589126253075):2.772849170961627,((30:2.427877334434465,45:2.427877334434465):0.31133192953184974,(35:1.5065704452911268,27:1.5065704452911268):1.232638818675188):0.7514988196206196):0.5760259220233204,(5:3.472580043391156,(24:1.2070626882603033,(1:1.0496979225174718,26:1.0496979225174718):0.15736476574283143):2.2655173551308527):0.594153962219099):0.30372875176795855):3.180246345079855,23:7.550709102458068):0.5728824696287944,25:8.123591572086863):3.5076443187390645,(((((38:1.5540630900998982,54:1.5540630900998982):0.5231074692397553,41:2.0771705593396534):4.853460924267638,62:6.930631483607291):3.111389542137232,((12:7.637375203299214,(52:5.121584969833297,((8:2.140749100893999,19:2.140749100893999):2.7140328254685664,(43:1.063253729116222,3:1.063253729116222):3.7915281972463433):0.26680304347073136):2.51579026226097):0.7096660062120215,(7:1.3983918210721888,9:1.3983918210721888):6.948649388439047):1.6949798162332872):0.5414412596689218,(((((60:1.412842689195566,18:1.412842689195566):1.5751153846870694,13:2.9879580738826355):2.0045591246148633,(51:1.9111330570598308,59:1.9111330570598308):3.0813841414376677):2.99635779062193,14:7.988874964916121):2.2967161235918354,((((6:1.9861157598173038,39:1.9861157598173038):1.3601044774441278,2:3.3462202372614316):3.3336146161401503,(20:1.294279764747713,(53:0.9893514087035,16:0.9893514087035):0.30492835604421287):5.38555515105554):3.4625025653704284,((37:0.5467422524392143,42:0.5467422524392143):7.85803137459032,(((46:2.6661947928512855,17:2.6661947928512855):1.1450438680795103,49:3.81123860192268):1.32076478548825,(34:3.751383239919543,50:3.751383239919543):1.3806202064995028):3.2727701806104887):1.7375637917424758):0.14325366973594633):0.29787119690548813):1.0477736054124822):3.0341085360998346,((((11:0.7538503048807503,47:0.7538503048807503):0.2564557123302982,(4:0.876828531067394,(40:0.4836536341137222,44:0.4836536341137222):0.3931748969536718):0.1334774861436545):0.7357022694124036,21:1.746008286623452):4.517003619992493,((31:2.5037088572290958,(22:0.25162958539838376,48:0.25162958539838376):2.252079271830712):1.554573116508767,(57:3.667610605235549,((56:0.2133762690199088,55:0.2133762690199088):3.4440475136551822,(28:3.4760355630549093,(32:2.882901358496416,(36:2.3250795479112747,15:2.3250795479112747):0.5578218105851414):0.5931342045584933):0.1813882196201817):0.010186822560457998):0.39067136850231376):2.204729932878082):8.402332520309816):31.0726642573908;
tree new_tree7 = (((((((((6:0.9548928663537595,39:0.9548928663537595):2.6325918151887415,2:3.587484681542501):1.2027270776364287,(((46:0.6795976572395601,17:0.6795976572395601):1.744241852285329,49:2.42383948278111):1.2926977543080738,(34:2.369982158627475,50:2.369982158627475):1.3465551052054878):1.073674495345967):0.9591457110455162,(37:0.6678812746126686,42:0.6678812746126686):5.081476195611778):1.3353300886731168,(20:4.1256535050275795,(53:1.228217686605354,16:1.228217686605354):2.8974358184222258):2.959034053869983):0.7049046101943324,(14:7.460284599261772,(((60:0.19563216432502434,18:0.19563216432502434):1.5416922806627296,13:1.7373244449877538):0.9074962258136625,(51:1.5219871413500683,59:1.5219871413500683):1.122833529451348):4.815463928460356):0.32930756983012266):1.20472534196128,(((41:1.1997192448926162,(54:1.0414671520618637,38:1.0414671520618637):0.15825209283075248):4.932539670593138,62:6.132258915485754):1.201250644745799,(((7:0.8307298436958764,9:0.8307298436958764):2.189957703403538,12:3.0206875470994143):3.575574611798335,(19:4.153075043874445,((52:1.1509064805510794,(8:1.1235354370215995,43:1.1235354370215995):0.027371043529479833):0.09777233084062087,3:1.2486788113917002):2.9043962324827444):2.44318710724603):0.7372474013338035):1.6608079463792826):0.870215429915925,(((((26:2.3374724923641046,(1:2.2889980838562805,24:2.2889980838562805):0.04847440850782414):1.3736538577158295,((58:0.10583691635444367,10:0.10583691635444367):3.410662562434826,(((30:1.1484010218348204,45:1.1484010218348204):1.9927506533736175,(35:1.655128415640958,27:1.655128415640958):1.4860232595674798):0.28061211958018006,5:3.421763794788618):0.09473568400065169):0.19462687129066447):0.3301366393948788,(((33:0.4276887108272872,61:0.4276887108272872):0.6433589395333527,63:1.0710476503606399):1.8022142496890046,29:2.8732619000496444):1.1680010894251684):1.6728245685943754,23:5.714087558069188):0.7632788661686174,25:6.477366424237806):3.387166512288955):4.07462816765611,(((31:0.9599813277927074,(22:0.7969246287518947,48:0.7969246287518947):0.16305669904081266):1.8325729691413655,((28:2.3393892235495937,(36:0.19869995632795354,15:0.19869995632795354):2.14068926722164):0.07896053619945409,((56:1.171887004162508,55:1.171887004162508):1.1793430168152148,(57:1.5712071673551637,32:1.5712071673551637):0.7800228536225591):0.06711973877132493):0.3742045371850251):1.2109646364859223,(((47:0.941597220345028,(4:0.6507523465287878,(40:0.5397705869187802,44:0.5397705869187802):0.11098175961000756):0.29084487381624025):1.618756225771018,11:2.560353446116046):0.6719306435647616,21:3.2322840896808076):0.7712348437391876):9.935642170762875):26.6925025363884;
tree new_tree8 = (((((54:3.38204007741822,((41:2.36549446940756,38:2.36549446940756):0.620401897112274,62:2.985896366519834):0.3961437108983863):7.040406318240703,(((12:6.129465679693617,(7:0.49645281381651357,9:0.49645281381651357):5.633012865877103):1.2929170483981123,(43:5.74412976084759,((3:2.4213450365537112,8:2.4213450365537112):0.09916123603475224,52:2.5205062725884635):3.223623485489455):1.6782529700138102):1.2715413048112572,19:8.693924032902986):1.7285223627559372):0.6570690395983068,((((53:2.1612489035696516,16:2.1612489035696516):2.7302179380594245,20:4.891466841629076):3.9095478241346813,((((6:4.43584848121704,39:4.43584848121704):0.5442572862689277,2:4.980105767485967):1.1237785232603068,(((46:1.2252321131486474,17:1.2252321131486474):3.2094323873025385,49:4.4346645596385):1.2059046093012373,(34:2.530544784194238,50:2.530544784194238):3.1100243255581854):0.4633151809938507):2.2182006190363257,(37:0.49347060033835155,42:0.49347060033835155):7.828614309444248):0.4789297559811576):0.3266915554159855,(14:5.349930544025771,(51:1.7538351788484348,(((60:0.7028918405474933,18:0.7028918405474933):0.1319647697281361,13:0.8348566102756294):0.3098624678497184,59:1.1447190781253478):0.609116100723087):3.596095365177336):3.777775677153972):1.95180922492302):0.36220815420935004,(((23:3.9694769210475958,((5:2.4829720204381354,(27:2.3166826468322252,(24:1.9786265918896864,(26:1.6223591448154593,1:1.6223591448154593):0.3562674470742271):0.3380560549425389):0.16628937360591012):0.8009907501410924,((35:2.2509982282656087,(30:1.8148008711285977,45:1.8148008711285977):0.436197357137011):0.5621289816648409,(58:0.10925787691518699,10:0.10925787691518699):2.7038693330152626):0.4708355606487782):0.6855141504683679):1.4637097804019632,(((33:0.5085100865311099,61:0.5085100865311099):0.5251847410970985,63:1.0336948276282083):1.4200315539315698,29:2.453726381559778):2.979460319889781):3.9436131717222693,25:9.376799873171828):2.064923716294752):1.874667257079274,((((4:2.9780168116073167,(40:1.245010257790042,44:1.245010257790042):1.7330065538172748):2.4108137858615493,47:5.388830597468866):0.08227811450696265,11:5.471108711975829):0.3449911206361387,(((31:3.1625167718392446,(22:2.9262259825827197,48:2.9262259825827197):0.2362907892565249):0.49366801644225156,(((57:1.8541469023941664,(56:0.18133283032098796,55:0.18133283032098796):1.6728140720731783):0.0806357726136886,32:1.934782675007855):0.5955898059433868,(28:2.3968523981664664,(36:0.36051226773502526,15:0.36051226773502526):2.0363401304314412):0.13352008278477534):1.1258123073302544):1.2592218533360353,21:4.9154066416175315):0.9006931909944358):7.500291013933887):34.6975043530726;
tree new_tree9 = ((((((62:2.0320095235196938,(41:1.7972637614627516,38:1.7972637614627516):0.2347457620569422):2.425475317084781,54:4.457484840604475):4.272624243056083,(((12:5.5984738999214905,(7:0.770035216458124,9:0.770035216458124):4.828438683463366):0.2759546400656898,19:5.87442853998718):0.62269860743511,((43:5.8686201766865,3:5.868620198915672):0.20635434211220183,(8:3.703930987713319,52:3.703930987713319):2.3710435533145553):0.4221526063944161):2.232981936238268):1.309481197959947,((((53:1.7180700966883862,16:1.7180700966883862):4.760763362559694,((((6:2.6043741635627122,39:2.6043741635627122):1.2060968979577114,2:3.8104710615204236):0.7147849555165338,(((46:1.6650278387694717,17:1.6650278387694717):1.2411558733769905,49:2.90618369905701):0.8749718322950781,(34:1.9290127195294116,50:1.9290127195294116):1.8521428249121288):0.744100472595417):1.3709857051116412,(37:1.6685102117666393,42:1.6685102117666393):4.227731510381959):0.5825917370994818):0.25213351215543245,20:6.730966971403513):1.5013054587710464,((((60:0.43004532046316724,18:0.43004532046316724):0.7655401736028192,13:1.1955854940659865):0.29527826845228655,(51:1.1858904371188892,59:1.1858904371188892):0.3049733253993838):2.250396148374148,14:3.741259910892421):4.491012519282139):1.80731783645398):0.8707609246314778,(((23:5.8002565912536115,(((30:2.047779249806349,35:2.047779249806349):1.7203171710312994,45:3.7680964208376486):0.782332454834576,(((58:2.6758849030683725,10:2.6758849030683725):1.0422387292404895,(((24:1.244700829721092,26:1.244700829721092):0.8264585602202545,1:2.0711593899413465):0.4250247852694762,5:2.4961841752108227):1.2219394570980393):0.17267677774581358,27:3.8908004100546756):0.6596284656175491):1.2498277155813868):0.0637738534351735,(((33:0.44442117620852645,61:0.44442117620852645):0.5729383967353441,63:1.0173595729438705):2.495838067347205,29:3.5131976402910756):2.3508328043977094):2.4440363257855466,25:8.308066770474332):2.6022844357776513):1.5879808384414265,(((4:2.9344841627107465,(40:2.0776186349357806,44:2.0776186349357806):0.8568655277749659):0.2532173717697872,(47:1.4360171714649064,11:1.4360171714649064):1.7516843630156274):7.116026361227105,(((31:1.3305586147767148,(22:0.3890954584154412,48:0.3890954584154412):0.9414631563612736):2.3481650553496416,(((32:1.4311333225077438,57:1.4311333225077438):1.3083240289238922,(56:1.7139617201020623,55:1.7139617201020623):1.0254956313295738):0.2581970495472956,((36:0.8684504604379983,15:0.8684504604379983):1.890922996413839,28:2.7593734568518373):0.23828094412709433):0.6810692691474247):2.9194003985660557,21:6.598124068692412):3.705603827015226):2.1946041489857713):26.756696746345;
tree new_tree10 = (((4:1.0377599171984189,(40:0.42026519002991486,44:0.42026519002991486):0.6174947271685041):4.4254386964912324,(47:5.37472856669041,11:5.37472856669041):0.08847004699924099):7.610399995820605,(21:12.618410698369207,(((31:3.370726834574152,(22:0.8974612390620592,48:0.8974612390620592):2.4732655955120926):1.1179070079222053,(32:3.45568384813269,(28:3.18024009786548,(57:2.5097133773400184,((56:0.3232869643223826,55:0.3232869643223826):1.9365087168650168,(36:1.81564747891362,15:1.81564747891362):0.44414820227377927):0.24991769615261905):0.6705267205254617):0.2754437502672098):1.0329499943636673):8.084517299702059,(((14:8.974017972204688,((((((6:1.8419598821767933,39:1.8419598821767933):1.241813069291111,2:3.083772951467904):2.6848676337108683,(((46:1.5135540273803434,17:1.5135540273803434):2.440353494844113,49:3.95390752250072):1.2449874993837056,(34:4.355770266076241,50:4.355770266076241):0.843124755531921):0.5697455635706108):1.7147452358115416,(37:2.7910553511496996,42:2.7910553511496996):4.6923304698406145):0.4491992523150268,((53:1.4689439600933143,16:1.4689439600933143):1.8121510518833281,20:3.2810950119766424):4.6514900613286985):0.12824397700778345,(((60:0.3261143772307107,18:0.3261143772307107):0.10142558167721843,13:0.4275399589079291):1.8264212977255914,(51:0.593006062790762,59:0.593006062790762):1.6609551938427587):5.806867793679604):0.91318892486396):1.0681053888720982,(((7:1.573296102004064,9:1.573296102004064):3.955766900771465,12:5.529063002775529):0.3747957296685236,((((38:0.3522651562793675,54:0.3522651562793675):0.7288673316082594,41:1.081132487887627):1.0586601205307322,62:2.139792608418359):3.3356866112444123,(19:5.225530757522449,(8:4.7304264889777885,(3:4.124556570844381,(52:2.581852824959466,43:2.581852824959466):1.5427037458849147):0.605869909875558):0.4951042685446607):0.2499484621403223):0.42837951278128106):4.138264628632734):1.8169369064934369,(((((33:0.21017210553746,61:0.21017210553746):0.11712641842434543,63:0.3272985239618054):0.6730285725005638,29:1.0003270964623692):3.891204207214825,((((45:1.463038440920792,(35:1.3340832450862667,30:1.3340832450862667):0.1289551958345252):0.7068888993892912,5:2.169927340310083):0.5517707755911077,((((26:0.8922749601002314,24:0.8922749601002314):0.39017274990334017,1:1.2824477100035716):0.04588933585863675,(58:0.5183927207408052,10:0.5183927207408052):0.8099443251214031):0.7151078689802943,27:2.0434449148425027):0.6782532010586881):1.9512796731116486,23:4.6729777890128394):0.2185535146643547):2.246999552321517,25:7.138530855998711):4.720529411571512):0.7140908746281927):0.045259556170790916):0.4551879111410493):32.270049016008;
tree new_tree11 = (((40:1.884956792726948,44:1.884956792726948):1.6620464738307268,((47:3.3965702281908676,4:3.3965702281908676):0.05604905519846204,11:3.4526192833893297):0.09438398316834506):10.437325128065023,((21:13.039742400065583,((31:0.8334449438579585,(22:0.5481756553757767,48:0.5481756553757767):0.2852692884821818):5.01015444165362,((57:3.981832462059989,(((56:0.051150008813046495,55:0.051150008813046495):3.2535528423956572,28:3.3047028512087038):0.6730135413616378,32:3.9777163925703416):0.0041160694896476):0.4605552080139441,(36:1.3603693186847485,15:1.3603693186847485):3.082018351389185):1.401211715437646):7.1961430145540035):0.35808442694394493,(((14:11.446015614639572,((((((6:3.2929629723031386,39:3.2929629723031386):1.4903627505651649,2:4.7833257228683035):2.5360954688955175,(((46:2.626683623347134,17:2.626683623347134):1.6660523891800985,49:4.29273590341943):1.8344294528543355,(34:3.3890436763800413,50:3.3890436763800413):2.7381217890015264):1.1922557263822533):1.1556757768681116,(37:0.2725393464418256,42:0.2725393464418256):8.202557622190106):1.129305932707112,((53:1.1915088216114478,20:1.1915088216114478):1.2250992667055869,16:2.4166080883170347):7.18779481302201):0.6907484018568972,((51:1.1400700553574532,59:1.1400700553574532):2.1464213203303046,((60:1.9970227865402255,18:1.9970227865402255):0.6650846751415356,13:2.662107461681761):0.624383914005997):7.008659927508184):1.15086430444149):0.7419176970335783,(((((38:0.4031865686463754,41:0.4031865686463754):4.838168851326121,62:5.241355419972496):3.012325962916302,(((19:3.128701866849896,3:3.128701866849896):3.97342975441155,43:7.102131620526846):0.4204842316292714,(8:1.641163146802889,52:1.641163146802889):5.881452705353228):0.731065530732681):0.5048148052792296,((7:1.4513446371577403,9:1.4513446371577403):2.1132721950085935,54:3.5646168321663336):5.193879356001695):1.4901268832785082,12:10.248623071446536):1.9393102402266145):0.4672667736855427,(((23:2.9452579457464227,(((33:0.05364470990975555,61:0.05364470990975555):0.40369321311774614,63:0.4573379230275017):2.175414358771112,29:2.6327522817986138):0.312505663947809):0.4597073656820281,(((26:1.5143459472568386,24:1.5143459472568386):0.2086304410995634,(1:1.6823238389852482,27:1.6823238389852482):0.04065254937115381):1.352152098132634,((5:1.4686908920002524,(45:0.9677971511155269,(35:0.8332174506870154,30:0.8332174506870154):0.13457970042851153):0.5008937408847255):0.1698248104750555,(58:0.08390959101583353,10:0.08390959101583353):1.5546061114594742):1.4366127840137282):0.3298368249394148):0.5117892159924642,25:3.916754527420915):8.738445557937778):0.7426267416508345):0.5865015676131691):26.5762506704609;
tree new_tree12 = ((((40:1.4186394823681974,44:1.4186394823681974):0.8491866571188311,4:2.2678261394870285):0.07983181149180174,(47:2.156171586932968,11:2.156171586932968):0.19148636404586217):9.183434064364596,((((31:2.275616920856948,(22:1.5055405872961758,48:1.5055405872961758):0.7700763335607721):0.6703632218018569,((36:0.3572834073443501,15:0.3572834073443501):1.6411945430066992,((56:0.3752813744591295,55:0.3752813744591295):1.5605426759189915,(28:1.8549386950207862,(57:1.5803720716372445,32:1.5803720716372445):0.27456662338354176):0.08088535535733477):0.06265389997292825):0.9475021923077556):7.479269051596875,(((14:8.834774019199852,((((((46:1.5289029911983765,17:1.5289029911983765):1.746909687926266,49:3.27581264638847):0.9389356322924205,(((6:1.1230333714322207,39:1.1230333714322207):1.1182991120312653,2:2.241332483463486):1.3682676596719907,(34:1.3572308984310693,50:1.3572308984310693):2.2523692447044077):0.6051481682815862):1.6485589660484905,(37:0.31029263216167335,42:0.31029263216167335):5.55301464530388):1.4985686701402372,((53:3.889007806394284,16:3.889007806394284):2.732473997782984,20:6.621481804177268):0.7403941434285226):0.530493069951036,((((60:0.28287988337847997,18:0.28287988337847997):0.394920385096907,13:0.677800268475387):4.4528568244872435,51:5.130657092962631):0.48611394465991253,59:5.616771037622543):2.2755979799342834):0.942404980277296):0.6198828883542422,(((((19:6.96929928262971,(3:1.5768906377739478,(52:1.346034203020182,(8:0.8911533631489824,43:0.8911533631489824):0.45488083987119954):0.23085643475376583):5.392408645542733):0.3018075724920388,12:7.2711068558087195):0.28797999919042816,(7:6.0275306131193656,9:6.0275306131193656):1.5315562418797821):0.47207127208772803,54:8.031158127086876):0.025925577862949467,((41:1.113408619060532,38:1.113408619060532):4.020679464744813,62:5.134088083805345):2.92299562114448):1.3975732026042689):0.3423151272225411,((((((33:0.4043845750083478,61:0.4043845750083478):0.6802850665567483,63:1.084669641565096):1.7396681664043592,29:2.824337807969455):1.1015254835127108,(((((1:0.39540770030205147,26:0.39540770030205147):0.44173722155450473,27:0.8371449218565562):0.2650874579287247,24:1.1022323797852809):0.6211851122861685,5:1.7234174920714493):0.8712507335060353,((58:0.150903751744114,10:0.150903751744114):2.4345355944339477,((35:0.7021500716823136,30:0.7021500716823136):1.3728485363995508,45:2.0749986080818643):0.5104407380961975):0.009228879399422851):1.3311950659046814):0.2122095154322139,23:4.13807280691438):4.109672569873643,25:8.247745376788023):1.549226657988612):0.628277159479044):0.26460839363810784,21:10.689857587893787):0.8412344274496384):31.4973579093109;
tree new_tree13 = ((47:2.474778944893079,(11:2.1647524174591775,((40:0.725187990902652,44:0.725187990902652):1.172632044601884,4:1.897820035504536):0.2669323819546414):0.3100265274339016):11.318267935184512,((((((((43:3.012063836603879,(8:1.415953106632702,52:1.415953106632702):1.596110729971177):2.73145676658197,3:5.743520603185849):2.31608464462147,(19:7.9114983152921585,54:7.9114983152921585):0.1481069194165343):1.651307290386379,((38:2.346396421422234,41:2.346396421422234):0.02985862336999734,62:2.3762550447922313):7.334657480302841):0.7051201628386323,(12:8.44578689012157,(7:0.8766438738635921,9:0.8766438738635921):7.569143016257978):1.9702457978121348):0.4252733159783233,(14:10.233681339198005,((((53:3.9439706269395542,16:3.9439706269395542):4.467689870447229,((((6:2.1651749699968588,39:2.1651749699968588):2.4807728057936838,2:4.6459477757905425):1.0133669718997202,(((46:3.6041685780179216,17:3.6041685780179216):1.0339380609482904,49:4.63810660233399):0.7422004911740361,(34:1.63291733586598,50:1.63291733586598):3.7473897942742678):0.2790076175500147):0.971043256577798,(37:0.36916604331089553,42:0.36916604331089553):6.261191960957166):1.781302493118723):0.4101094296590073,20:8.821769927045791):0.5525257114868012,((51:2.5299202937626393,59:2.5299202937626393):0.5351886755420652,((60:0.913815717360963,18:0.913815717360963):2.002741176601927,13:2.9165568939628903):0.14855207534181414):6.309186669227888):0.859385686341522):0.607624664714022):0.6355889653224942,((((((5:2.285984289815566,((45:1.1861925803923494,30:1.1861925803923494):0.5811278050034541,35:1.7673203853958035):0.5186639044197623):0.23741102418823257,(27:2.4101662065816507,((26:0.5390019433148219,24:0.5390019433148219):0.39359267010691246,1:0.9325946134217343):1.4775715931599165):0.11322910742214765):0.3911162431892481,(58:0.30487419312970565,10:0.30487419312970565):2.6096373640633406):0.22807734235415467,(((33:0.026187691339063877,61:0.026187691339063877):0.19903504760513968,63:0.22522273894420355):1.5606609777263742,29:1.7858837166705779):1.3567051828766232):0.5844191052791818,23:3.727008004826383):1.0355871326831356,25:4.762595137509519):6.714299831725003):1.2138702917999833,((((22:0.9269418816186881,48:0.9269418816186881):0.4254979615849366,31:1.3524398432036246):1.6986530666500288,((((36:1.893209213001043,15:1.893209213001043):0.4042593125041558,57:2.2974685255051988):0.34708042866885513,(56:0.0586343136099089,55:0.0586343136099089):2.585914640564145):0.3038683130110189,(28:0.7990390643933,32:0.7990390643933):2.1493782027917727):0.10267564266858065):6.953187968800571,21:10.004280878654225):2.6864843823802804):1.1022816190430866):30.2685863197126;
tree new_tree14 = (((((40:1.93527909900437,44:1.93527909900437):1.8726395725844092,4:3.807918671588779):1.5644812149948573,47:5.372399886583636):0.39896579656091014,11:5.771365683144547):9.424803586968023,(((((((52:2.997631131302012,8:2.997631131302012):0.5286230740662408,43:3.526254205368253):5.44160000568633,(12:5.5652256899125,(54:2.837720557933362,((7:0.5938589612585284,9:0.5938589612585284):1.8431056389056595,19:2.436964600164188):0.4007559577691744):2.727505131979138):3.4026284800259017):0.37554019212338474,(((41:2.3979856134325623,3:2.3979856134325623):0.9714149772811869,38:3.369400590713749):2.1451692558882702,62:5.514569846602019):3.8288245154597673):2.5657182143699018,(14:11.670653614832403,((51:2.4424632159709363,(((60:0.14167074082301084,18:0.14167074082301084):0.5142505445749415,13:0.6559212853979522):1.4594131131274177,59:2.11533439852537):0.32712881744556643):6.880720192403753,(((53:3.878311365326587,16:3.878311365326587):1.042522077784385,20:4.920833443110972):3.770173667795005,((((6:4.060135772963315,39:4.060135772963315):0.15434841940051758,2:4.214484192363833):1.6605474653179657,(((46:3.048633525425999,17:3.048633525425999):1.0523173254121923,49:4.10095085024507):1.2530472775731862,(34:2.4731466996213856,50:2.4731466996213856):2.880851428789992):0.5210335292704213):1.5682515864462,(37:2.23578015923197,42:2.23578015923197):5.207503084896029):1.247723866777978):0.6321762974687122):2.34747024073713):0.23845896159928515):1.392221626844572,(((((((30:1.083286837436234,45:1.083286837436234):0.5453278904410217,35:1.6286147278772558):0.47529073723632265,5:2.1039054651135785):0.8148971267080607,27:2.918802591821639):2.5607854289702763,(((33:0.12080002723740314,61:0.12080002723740314):0.9015534843332608,63:1.022353511570664):3.908532520122792,29:4.930886031693456):0.5487019890984595):0.3538848038388931,((1:2.675607620662646,((24:1.5753449220729945,26:1.5753449220729945):0.2011341396647699,(58:0.20403894187699756,10:0.20403894187699756):1.572440119860767):0.8991285589248816):1.2743969159660558,23:3.9500045366287018):1.8834682880021067):2.204882891096325,25:8.038355715727134):5.262978487549127):0.6825205893105863,((((22:1.851364576200465,48:1.851364576200465):2.0371813410639112,31:3.888545917264376):1.6137663372163962,((32:4.718144815225697,((56:0.32126940729182096,55:0.32126940729182096):4.36150410707581,28:4.68277351436763):0.035371300858066945):0.0830353476617427,((36:1.1752013466351292,15:1.1752013466351292):2.092323901692671,57:3.2675252483278):1.5336549145596399):0.7011320915933323):3.458579011816207,21:8.96089126629698):5.0229635262898675):1.212314477525723):30.393989281906;
tree new_tree15 = ((11:8.948597850298638,(47:7.837016646702742,((40:1.902629664605979,44:1.902629664605979):1.63631830346835,4:3.538947968074329):4.298068678628413):1.1115812035958959):6.006489623024404,((21:14.09704407904147,(((22:0.9225541522464157,48:0.9225541522464157):2.678029711405291,31:3.600583863651707):0.26388042876339224,(((32:2.584195819814479,(36:0.7576305134672525,15:0.7576305134672525):1.8265653063472267):0.39734373234424636,(28:2.820514177349554,57:2.820514177349554):0.16102537480917167):0.20416838641625779,(56:0.17253850833833112,55:0.17253850833833112):3.013169430236652):0.6787563538401158):10.23257978662637):0.04265995913584675,(((19:10.425148484328126,((12:1.1596285100356587,((54:0.654671959866601,9:0.654671959866601):0.10390237926961143,7:0.7585743391362124):0.4010541708994463):8.59641562726949,(((43:3.705865907102478,52:3.705865907102478):4.831924318006,8:8.537790254201266):0.770577649813438,((41:2.4419057903912784,3:2.4419057903912784):2.44928146610298,(62:4.310964746493326,38:4.310964746493326):0.5802225100009322):4.417180647520445):0.44767623329044604):0.6691043470229765):0.656886416702795,(14:9.669842153781817,((((60:2.0622153680506288,18:2.0622153680506288):0.9454398137973268,13:3.0076551818479556):2.860198076015314,(51:5.238731614998836,59:5.238731614998836):0.6291216428644333):3.562457482384432,(20:9.003088587327527,((16:7.811045167411713,((((6:3.933530486819616,39:3.933530486819616):0.9336361931954587,2:4.867166680015075):1.1139295609959072,(((46:2.2789571169719363,17:2.2789571169719363):0.9590613925051175,49:3.2380185588367):1.463217272614349,(34:2.195314757022308,50:2.195314757022308):2.5059210250690946):1.279860458919579):1.3258465851369197,(37:1.0364488946700987,42:1.0364488946700987):6.2704939314778025):0.5041023412638115):0.4474520319673285,53:8.258497199379041):0.7445913879484856):0.42722215292017474):0.239531420330389):1.4121927472491045):0.4925529142398606,(((29:2.8684665331188217,((33:0.13771042636856712,61:0.13771042636856712):0.2421677924282329,63:0.3798782187968):2.4885883143220218):2.3427667109501877,(((58:0.4308783960308633,10:0.4308783960308633):3.8907456402608114,(5:3.561038596950724,((35:3.4437294601552706,45:3.4437294601552706):0.05286118408113705,30:3.4965906442364076):0.06444795271431625):0.7605854393409506):0.7709267160215019,(((26:1.550717433664342,(1:1.4001161447428832,27:1.4001161447428832):0.15060128892145874):0.7377686373309524,24:2.2884860709952943):0.04435670233602451,23:2.332842773331319):2.7597079789818575):0.11868249175583312):2.0353636998515903,25:7.2465969439206):4.327990871350182):2.5651162229065356):0.8153834351457245):27.8025029228114;
tree new_tree16 = ((11:6.3008629420948745,(47:2.642908170933967,((40:0.7594186547776016,44:0.7594186547776016):1.1794632583544227,4:1.9388819131320243):0.7040262578019425):3.6579547711609077):6.634832465214257,((21:7.044004247023641,(((22:2.000169447154861,48:2.000169447154861):0.7707377477537096,31:2.7709071949085704):2.0008539128100056,(32:3.394443678523396,(57:1.7518564461171446,((56:0.06649737569851741,55:0.06649737569851741):1.4850795578822156,((36:0.6177952876323392,15:0.6177952876323392):0.8704322042591861,28:1.4882274918915253):0.06334944168920775):0.20027951253641163):1.6425872324062514):1.37731742919518):2.272243139305065):5.634045430355989,(((((52:7.537543554724323,43:7.537543554724323):1.10086418918475,8:8.638407729491224):1.5355647555622998,((((41:1.9813536452460505,3:1.9813536452460505):0.2140917186013962,38:2.1954453638474467):0.32551890243483506,62:2.5209642662822818):4.694455357422085,(19:7.156178284449373,(12:1.7918017112975722,(54:1.6186182725980407,(9:0.8766330852500138,7:0.8766330852500138):0.7419851873480269):0.17318343869953146):5.364376573151801):0.059241339254993974):2.9585528613491565):1.2834297249042628,(14:10.82148596280553,((((((((6:1.2101088391406432,39:1.2101088391406432):2.705420420013746,2:3.9155292591543893):2.09416330459934,(((46:2.240285311754584,17:2.240285311754584):1.3670742398869273,49:3.60735951319572):0.7735165610515282,(34:3.378169392560138,50:3.378169392560138):1.0027067201329016):1.6288164510606897):0.7564177081559134,(37:0.6296342518898865,42:0.6296342518898865):6.136476020019757):1.472245108595521,16:8.238355380505164):0.6415894065093344,53:8.879944787014498):0.41189305940313403,20:9.291837846417632):1.072742525242031,((51:0.6745730958167977,59:0.6745730958167977):1.594161871973188,((60:0.47880953127262277,18:0.47880953127262277):0.12186286990134149,13:0.6006724011739643):1.6680625666160216):8.095845403869678):0.456905585619641):0.6359162471522559):0.3236302202231869,((((5:2.4882865591498353,((1:1.1860267604343644,(24:1.1844230471750496,26:1.1844230471750496):0.001603713259314743):0.5684830548042741,23:1.7545098152386385):0.7337767439111968):2.533941597353663,(27:3.979647062768268,((30:2.019555677854509,(35:1.815195175437899,45:1.815195175437899):0.20436050241660997):1.1717020230225366,(58:0.08336149465940398,10:0.08336149465940398):3.1078962062176414):0.7883893618912223):1.0425810937352304):0.0292744335761137,(((33:0.7653508930895285,61:0.7653508930895285):0.35097458466923714,63:1.1163254777587657):3.8223587490766837,29:4.938684226835449):0.11281836324416261):2.458244710560497,25:7.509747300640109):4.271285129540864):0.8970172471986562):0.25764572992950185):30.7328813358289;
tree new_tree17 = ((((40:1.0365920538448488,44:1.0365920538448488):1.7476639791979691,4:2.784256033042818):0.7236152761133909,(11:2.2302472299993,47:2.2302472299993):1.277624079156909):9.365464684494711,(((((((62:4.398549790995175,(((41:1.0266238244808286,3:1.0266238244808286):0.7832761809490099,38:1.8099000054298384):1.4255381272662777,54:3.235438132696116):1.163111658299059):3.5155673271621506,19:7.914117118157326):1.3098724119137435,(((9:0.5769399126380682,7:0.5769399126380682):1.4009217375763772,12:1.9778616502144455):7.075456645972978,((8:3.247769312661099,52:3.247769312661099):4.793956471710198,43:8.0417257828176):1.0115925118161275):0.17067123388364536):1.2402002363665687,(14:9.79649227987726,(((51:4.350630645774876,59:4.350630645774876):1.537827874630131,((60:0.18490292410967687,18:0.18490292410967687):0.5325693967905554,13:0.7174723209002323):5.170986199504775):3.6121692351255605,((((((6:2.144635759317048,39:2.144635759317048):0.44853960633712076,2:2.5931753656541687):3.6196521576175567,(((46:1.321302232058286,17:1.321302232058286):2.8293352790996655,49:4.15063743896865):1.3962268711944361,(34:3.966107447040296,50:3.966107447040296):1.5807569353120914):0.6659631409193381):1.5506888354445225,(37:0.285354722273733,42:0.285354722273733):7.478161636442515):1.0282322484382176,(16:7.010602435547905,53:7.010602435547905):1.7811461716065606):0.43745840641879674,20:9.229207013573262):0.27142074195730537):0.295864517573943):0.6676974865603782):0.5009760650285671,(((((((30:1.993494940689444,45:1.993494940689444):0.7552519541245222,5:2.748746894813966):0.8019535504616266,(26:2.810436816551774,(1:1.528259478358609,24:1.528259478358609):1.282177338193165):0.7402636287238189):0.08579651683146361,((58:1.1045497530597153,10:1.1045497530597153):1.4477308473388277,(27:1.591125642739,35:1.591125642739):0.9611549576595431):1.0842163617085134):0.49606993321515347,(((33:0.31451125888031256,61:0.31451125888031256):0.48780958928922286,63:0.8023208481695354):1.9548819456575046,29:2.75720279382704):1.3753641014951699):0.691588166114137,23:4.824155061436347):3.0473869175814015,25:7.871541979017748):3.0936238524484567):0.9393942402357744,21:11.90456007170198):0.1608398963447044,(((22:2.91102919258764,48:2.91102919258764):2.5146534434087666,31:5.425682635996407):1.781933566307747,(28:3.970598165402737,((36:2.4853012038532984,15:2.4853012038532984):1.123459018321086,(((56:0.32407857831686104,55:0.32407857831686104):1.519289744849345,32:1.8433683231662061):1.4626541435447376,57:3.3060224667109437):0.3027377554634407):0.3618379432283527):3.2370180369014165):4.85778376574253):0.8079360256042367):30.729931103652;
tree new_tree18 = ((11:2.8171934189532473,(47:2.63707315328526,((40:0.9482806270422578,44:0.9482806270422578):1.3284494295526228,4:2.2767300565948805):0.36034309669037956):0.18012026566798722):9.92647216691465,((((28:3.0557308582459304,((57:2.2812415144455307,((56:0.3882511301533093,55:0.3882511301533093):1.4206981892865755,32:1.808949319439885):0.4722921950056458):0.6766591316501902,(36:1.8829039685587685,15:1.8829039685587685):1.0749966775369524):0.09783021215020948):3.0676346821559606,((22:0.8392135584261633,48:0.8392135584261633):0.3458677635411833,31:1.1850813219673466):4.938284218434545):5.893198162441892,((((((62:4.013231079505652,((41:0.7165976264171297,3:0.7165976264171297):2.4864032754748555,38:3.2030009018919854):0.8102301776136667):2.1854116644583694,54:6.1986427439640215):2.994292783307098,(12:7.391608129514105,((9:1.6419460570562283,7:1.6419460570562283):5.2686848765580905,((8:2.825138932415736,52:2.825138932415736):3.78365487773429,43:6.608793819530264):0.301837114084055):0.4809771958997864):1.8013273977570146):1.4117529367458044,19:10.604688464016924):0.37459813211621373,(14:10.663462406549582,((((51:2.938095790642031,59:2.938095790642031):2.96581099640821,((60:1.5670335205810368,18:1.5670335205810368):2.497882755524397,13:4.064916276105434):1.8389905109448073):2.0187819148140624,(16:5.567949259318988,(20:1.8206519895060345,53:1.8206519895060345):3.747297269812954):2.3547394425453154):2.00622451429659,((((6:4.631452259897024,39:4.631452259897024):0.3848199063980049,2:5.016272166295029):2.0632878983272525,(((46:3.589512872023375,17:3.589512872023375):1.3681238827841544,49:4.95763686760954):0.973068431035979,(34:2.1903055567086134,50:2.1903055567086134):3.740399629134895):1.1488548787787733):1.3672992674156657,(37:0.3313753971986424,42:0.3313753971986424):8.115483934839304):1.4820538873537537):0.7345491871578815):0.3158241895835552):0.3460333644860363,(((((1:2.169874067463982,(26:2.1505746310008527,((58:0.9537999881297787,10:0.9537999881297787):0.9015912543897875,24:1.8553912425195662):0.29518338848128645):0.01929943646312937):0.7533879637080751,27:2.923262031172057):0.04851930407651173,((35:2.5255622152499178,5:2.5255622152499178):0.21658417127005647,(30:2.6641185826572005,45:2.6641185826572005):0.07802780386277375):0.2296349487285947):2.4491348506370323,(23:4.043477478955253,(((33:0.835305453710028,61:0.835305453710028):0.2719681412496444,63:1.1072735949596724):1.40195984982874,29:2.5092334447884124):1.5342440341668402):1.3774387069303486):0.6707229697809822,25:6.091639155666583):5.2336808049525905):0.6912437422246089):0.21706576830223945,21:12.233629471146022):0.5100361147218742):29.7235281590206;
tree new_tree19 = ((((40:0.8683622760869529,44:0.8683622760869529):2.1582884563810474,4:3.0266507324680005):1.7685920139719715,(47:2.0606385127584645,11:2.0606385127584645):2.7346042336815075):8.556730556778255,((21:7.625577112937613,(((((28:1.5390019845986345,(56:0.9567091555306083,55:0.9567091555306083):0.5822928290680262):0.3182664243758144,32:1.857268408974449):1.7719327271172118,(36:1.4104702628938481,15:1.4104702628938481):2.2187308731978126):0.19479211705569277,57:3.8239932531473535):0.2415417414906944,((22:2.75015602791353,48:2.75015602791353):0.9585571751005562,31:3.7087132030140864):0.35682179162396155):3.560042118299565):3.591377678659912,((((((38:4.290059392937997,(41:2.325900935335128,3:2.325900935335128):1.9641584576028692):1.1698654675559013,62:5.459924860493898):2.3229887619678484,(((8:3.7284268859397574,52:3.7284268859397574):0.9398869288435772,(54:3.2829955792991967,43:3.2829955792991967):1.3853182354841378):2.9070183643468,((9:1.9139531269102446,7:1.9139531269102446):2.6672839019877506,12:4.581237028897995):2.9940951843272474):0.20758140923650448):0.05810551486565885,19:7.841019137327406):1.5016526414165696,(14:9.000951089436388,((((((6:2.6393002828864174,39:2.6393002828864174):1.1169484434417418,2:3.756248726328159):2.15036354130994,(((46:0.5568268042285052,17:0.5568268042285052):3.3626136120277974,49:3.91944043082176):0.6227931985436244,(34:3.4823108520991144,50:3.4823108520991144):1.0599227627008125):1.3643786528381723):1.1037828994442407,(37:0.7590114506374123,42:0.7590114506374123):6.251383716444928):1.04812726064076,(20:5.251556940347596,(16:3.7199064278622833,53:3.7199064278622833):1.5316505124853128):2.8069654884196833):0.08642033760413526,((51:0.8922860414086811,59:0.8922860414086811):1.7551060085549863,((60:0.823994445146928,18:0.823994445146928):1.5699150223499396,13:2.3939094674968677):0.25348258246679967):5.497550716407748):0.8560083230649731):0.3417206893075875):0.9462576708425949,((23:6.751128344016878,((((33:0.49920190008052434,61:0.49920190008052434):0.2415897688689096,63:0.7407916689494339):0.5307622217852156,29:1.2715538907346495):3.1800656452738494,((((24:3.804414874500114,26:3.804414874500114):0.09183344624445189,1:3.896248320744566):0.26333352671486043,(((45:2.5571077661839428,30:2.5571077661839428):0.17069736842434002,35:2.7278051346082828):1.0195245191232516,5:3.7473296537315344):0.412252193727892):0.173929796933737,((58:0.7675040799137133,10:0.7675040799137133):1.1100531843413086,27:1.877557264255022):2.4559543801381416):0.11810789161533553):2.2995088080083788):0.6937729104374091,25:7.444901254454287):2.8440281951322834):0.9280253420109545):2.135018511620702):28.3564051913506;
tree new_tree20 = (((47:4.000081518310196,4:4.000081518310196):0.8672067512000261,((40:2.335118882664952,44:2.335118882664952):2.351472814175836,11:4.686591696840788):0.18069657266943473):9.000259440344719,((((((36:0.722330810197728,15:0.722330810197728):2.8311027707260807,((56:0.6344308586248161,55:0.6344308586248161):1.4075999398437564,28:2.0420307984685726):1.511402782455236):0.0871540929164678,(32:3.4575070022728784,57:3.4575070022728784):0.18308067156739805):0.1999495643982634,((22:1.8106925526696516,48:1.8106925526696516):0.9951973145368707,31:2.8058898672065222):1.0346473710320176):7.929259948541656,21:11.769797186780195):1.3800090513597318,((((62:3.810402401353482,(38:1.0424998372611916,(41:0.7122449918282537,3:0.7122449918282537):0.3302548454329378):2.7679025640922905):3.9950935704990984,((12:6.973974222585083,(((43:2.6192805592537343,19:2.6192805592537343):0.01704408769777288,52:2.636324646951507):3.5149457614375756,(54:0.47688797678082406,8:0.47688797678082406):5.67438244754228):0.8227038141960001):0.5433759972853744,(9:5.873797310911517,7:5.873797310911517):1.6435529089589407):0.2881457519821229):0.7770187349546616,(14:8.207663313116932,(((51:2.85696508940677,59:2.85696508940677):2.0701329944052183,((60:0.4349789065575282,18:0.4349789065575282):0.5983044559355541,13:1.0332833624930824):3.893814721318906):2.56944312642635,(((16:4.043196787576994,53:4.043196787576994):2.1314233747966638,((((6:2.8820604853212393,39:2.8820604853212393):0.6852491840513664,2:3.5673096693726056):0.8886124000047544,(((46:0.6348631129153641,17:0.6348631129153641):2.619514036679468,49:3.25437711349802):0.6013225811887786,(34:2.54204430836643,50:2.54204430836643):1.313655422417181):0.6002223385937491):0.766861596089397,(37:0.3125444683397772,42:0.3125444683397772):4.910239197126979):0.9518364969069006):0.8172013556536237,20:6.991821518027281):0.5047196714901645):0.7111221235994858):0.3748513936903102):3.415387844237916,((23:7.7628489969866035,(((30:2.973598484756669,35:2.973598484756669):0.35707214200678994,45:3.330670626763459):3.5081409328649893,(27:2.752161309813121,((((29:0.7197714213313957,((33:0.049538790745975864,61:0.049538790745975864):0.1404559469351396,63:0.18999473768111547):0.5297766836502802):0.2601391281229748,((1:0.7735899375918805,24:0.7735899375918805):0.043305628076079516,26:0.8168955656679601):0.16301498378641044):0.9324395807403578,(58:0.5055830534570619,10:0.5055830534570619):1.4067670767376663):0.48592228510736435,5:2.3982724153020927):0.35388889451102834):4.086650249815327):0.9240374373581552):0.5175144330598744,25:8.280363430046478):3.71753912099868):1.1519036870947694):0.7177414717150139):28.9426540527985;
tree new_tree21 = ((((40:1.835433513078271,44:1.835433513078271):1.3479299403874228,4:3.183363453465694):0.07917633741994079,(11:2.090964049222757,47:2.090964049222757):1.1715757416628776):11.465236989567725,((((((9:1.228856969144289,7:1.228856969144289):6.134305246369375,((38:4.631743903511835,((41:0.5353064688937408,3:0.5353064688937408):2.0347919010542146,62:2.5700983699479556):2.0616455335638797):2.33643242166072,(((19:1.6653202643440173,54:1.6653202643440173):1.591483947659651,(52:3.0281901369350988,43:3.0281901369350988):0.22861407506856946):0.2704881460227089,8:3.527292358026377):3.44088396595639):0.39498589034110854):0.23887308662494355,12:7.602035302138607):2.8938945444540325,(14:9.833467428405495,((20:7.285334159312564,((16:6.49669454057132,((((6:3.3642461361907805,39:3.3642461361907805):1.0163982667817613,2:4.380644402972542):0.4835718571331622,(((46:1.7755846956432075,17:1.7755846956432075):1.4349972125448727,49:3.210581961936):0.8607335893883454,(34:2.709984242125654,50:2.709984242125654):1.3613312554507715):0.7929007625292783):1.2039378418746391,(37:0.5679201011457164,42:0.5679201011457164):5.500234000834626):0.4285404385909768):0.3512307507567032,53:6.847925291328023):0.4374088679845407):0.7002039523630383,((51:1.7039310438635653,59:1.7039310438635653):0.7289437100507092,((60:0.12373307331330585,18:0.12373307331330585):0.4323374684624156,13:0.5560705417757215):1.876804212138553):5.552663357761327):1.84792930110086):0.662462418187145):0.9863762271746701,((23:3.0900050028668375,((((35:1.7102822521600558,27:1.7102822521600558):0.1454822197238954,(((1:0.7654414771759964,24:0.7654414771759964):0.23894945820565583,26:1.0043909353816523):0.8331860284035952,(58:0.28785164452684325,10:0.28785164452684325):1.5497253192584042):0.01818750809870373):0.3282252860064654,((30:0.9823375845476523,45:0.9823375845476523):0.6043143689833745,5:1.5866519535310268):0.5973378043593898):0.4310703749567977,(29:1.419700994011126,((33:0.20394661068930622,61:0.20394661068930622):0.13634790837446223,63:0.34029451906376845):1.0794064749473575):1.1953591388360882):0.47494487001962327):0.6103152954428133,25:3.700320298309651):7.78198577545766):1.5615451555077726,(((((32:4.683237871410505,(56:0.47239664716958574,55:0.47239664716958574):4.2108412242409194):0.7139926159772205,28:5.397230487387725):0.08298455363480794,((36:0.7211772104400289,15:0.7211772104400289):4.501940294888385,57:5.223117505328414):0.2570975356941192):0.4668311514157173,((48:0.9965847485599129,22:0.9965847485599129):1.2787460295540594,31:2.275330778113972):3.6717154143242783):5.042040830155006,21:10.989087022593257):2.054764206681826):1.6839255511782767):27.4010344122074;
tree new_tree22 = ((47:3.4084095885160854,(11:3.2194287942529938,((40:1.9037861885738507,44:1.9037861885738507):0.4874299124079784,4:2.391216100981829):0.8282126932711646):0.18898079426309167):10.407539740156114,((((36:2.1719509754328006,15:2.1719509754328006):1.5347321538024743,(((32:2.0226906776324607,(56:1.4761215934110299,55:1.4761215934110299):0.5465690842214308):0.11250446078418941,57:2.13519513841665):1.0644879820256294,28:3.1996831204422795):0.5070000087929953):0.7314706801390747,((48:0.8266521915551672,22:0.8266521915551672):2.0019770433869466,31:2.828629234942114):1.6095245744322355):8.987703289676062,(((((((43:2.113738929167093,54:2.113738929167093):4.427178168681164,52:6.540917097848257):0.5887102779069187,(((62:2.4903501427273844,38:2.4903501427273844):0.7356834005398896,(41:1.5106513949903027,3:1.5106513949903027):1.7153821482769713):2.2491087569351302,(8:5.472443468055113,19:5.472443468055113):0.0026988321472911636):1.6544850755527714):3.79433097987281,(12:8.102236209290732,(9:0.391154356605402,7:0.391154356605402):7.7110818526853295):2.8217221548234868):0.4802249713694682,(14:9.985783167447972,(((16:8.302085252238301,((((6:2.164415514194033,39:2.164415514194033):2.975594132955977,2:5.14000964715001):1.2198547450213653,(((46:1.1431369222153922,17:1.1431369222153922):2.4124686277599596,49:3.55560557892265):1.0643631233003847,(34:2.4591295271193006,50:2.4591295271193006):2.160839146156436):1.7398957188956388):0.9589903103045181,(37:0.38073917283374864,42:0.38073917283374864):6.938115529642145):0.9832305497624079):0.5807994202145839,(20:5.78070903713412,53:5.78070903713412):3.1021756353187655):0.7749710645604395,((51:1.54479741582864,59:1.54479741582864):3.865990177516019,((60:0.3987249823334983,18:0.3987249823334983):2.3765214250284754,13:2.7752464073619736):2.635541185982685):4.247068143668666):0.327927430484936):1.4184001680357152):0.15135837388108087,(((((((1:0.2978866756210354,24:0.2978866756210354):2.7885406301074838,26:3.086427305728519):0.3817111737854848,(27:2.864863341437034,(((30:1.3361239325167906,35:1.3361239325167906):0.07708848996218398,45:1.4132124224789746):0.8413410352591928,5:2.2545534577381674):0.6103098836988665):0.6032751380769699):0.31349175816096286,(58:0.7292246553695051,10:0.7292246553695051):3.0524055823054614):0.6306156694116885,23:4.412245907086655):0.5405741243955324,(((61:0.4867059129239185,33:0.4867059129239185):1.5072296771672606,63:1.993935590091179):0.5459441806001077,29:2.539879770691287):2.4129402607909007):1.7310316758652133,25:6.683851707347401):4.871690002017367):1.724109606989586,21:13.279651316354354):0.14620578269605922):0.39009222962178747):26.8668769999466;
tree new_tree23 = ((((40:0.44025663738798565,44:0.44025663738798565):1.5057645289156556,4:1.9460211663036413):6.6990606690997705,(47:0.9993853349312742,11:0.9993853349312742):7.645696500472138):4.221363967488111,(((((57:1.9772165438258331,(32:1.9249892577851988,((36:0.6502112634753389,15:0.6502112634753389):0.6685635725306213,(56:0.987457465963955,55:0.987457465963955):0.3313173700420051):0.6062144217792387):0.05222728604063431):0.2714911384422929,28:2.248707682268126):1.4821459367742804,((48:1.5727830420183027,22:1.5727830420183027):1.2980270625361003,31:2.870810104554403):0.8600435144880034):7.151655719537608,(((14:8.604211420934556,(((((((6:1.5136341307327132,39:1.5136341307327132):1.9775103952815556,2:3.491144526014269):1.1609088441991338,(((46:0.5704411840329091,17:0.5704411840329091):2.236580928298181,49:2.80702212556273):1.4078854205685225,(34:1.7451052119424815,50:1.7451052119424815):2.469802320957131):0.43714583731379):0.9434061914761314,(37:1.4730087475552818,42:1.4730087475552818):4.122450814134252):0.43796196871638937,(16:4.5803355726682335,53:4.5803355726682335):1.4530859577376898):0.26391427905438025,20:6.297335809460304):0.34070455355238494,((51:2.670198560198453,59:2.670198560198453):0.7906960222237132,((60:0.3646577825163939,18:0.3646577825163939):1.1335482091504228,13:1.4982059916668167):1.9626885907553495):3.1771457805905223):1.96617105862486):0.8608406262292689,((((38:1.346138303511358,62:1.346138303511358):2.6949326840908023,(41:0.9501525312981952,3:0.9501525312981952):3.090918456303965):1.4884283655814547,((54:4.6220765425668,(52:4.004552042221528,43:4.004552042221528):0.6175245007177335):0.4308888301733713,8:5.052965373112633):0.47653398007098247):2.450600514591213,((19:6.707038979322236,(9:0.3264005208671387,7:0.3264005208671387):6.380638458455097):0.8766566817369679,12:7.5836956610592035):0.3964042067156246):1.4849521793889968):0.3765364146064414,(((((61:0.05408097560913435,33:0.05408097560913435):0.11656567585594499,63:0.17064665146507935):4.591206151395112,29:4.761852802860192):0.2535778243507547,((((((1:0.7081590669322689,24:0.7081590669322689):0.37395907829069863,26:1.0821181452229676):0.5526512248589028,23:1.6347693700818704):0.7653444833007859,(5:2.199251810991091,(45:1.6213767204608571,30:1.6213767204608571):0.5778750905302339):0.20086204239156524):0.600462440805325,(58:0.4553883258097932,10:0.4553883258097932):2.545187968378188):1.3588307993205992,(27:0.6393645396251794,35:0.6393645396251794):3.720042553883401):0.6560235337023661):2.0653910116147447,25:7.080821638825691):2.760766822944575):1.0409208768097482):1.0228624483686914,21:11.905371786948706):0.9610740159428168):31.075014684104;
tree new_tree24 = (((11:1.43265295381871,((40:0.5503098745749465,44:0.5503098745749465):0.7516297733070988,4:1.3019396478820453):0.13071330593666475):2.1273280460720008,47:3.5599809998907106):9.445529941558993,((((((((5:2.880513154824994,(30:2.1474697947822254,45:2.1474697947822254):0.7330433600427684):0.06703276952323955,((58:1.9020921479109758,10:1.9020921479109758):0.2744943593865361,((63:0.5856943055581447,(33:0.15536653392197622,61:0.15536653392197622):0.43032777163616853):0.17950479821120446,29:0.7651991037693492):1.4113874035281628):0.7709594170507215):0.16405137391218316,(((24:2.0524796309400957,26:2.0524796309400957):0.7085952383407337,1:2.7610748692808293):0.1807919880744877,23:2.941866857355317):0.16973044090509948):1.6658015331327847,(27:3.5809956615809604,35:3.5809956615809604):1.1964031698122408):1.8770303597877591,25:6.65442919118096):1.7600465739223141,(14:7.0410451621480314,((((60:0.5801831579125847,18:0.5801831579125847):1.0303759245591495,13:1.6105590824717342):1.222118166476212,(51:2.7665476696855023,59:2.7665476696855023):0.0661295792624439):3.63772141286447,((53:4.702208337646593,20:4.702208337646593):1.5749590397878777,(((((6:2.2341177264303402,39:2.2341177264303402):0.37937747634630714,2:2.6134952027766474):1.5052063260271833,(((46:1.4546457158240258,17:1.4546457158240258):1.0469119990545084,49:2.50155770381121):0.9727341878512785,(34:1.8412811787785444,50:1.8412811787785444):1.6330107239512683):0.644409626074018):1.6386592150690378,(37:0.531742375525958,42:0.531742375525958):5.22561836834691):0.2612264028499487,16:6.018587146722817):0.2585802307116536):0.19323128305833492):0.5706465016552258):1.373430602955243):0.020459965671067337,(((62:2.698138234790562,(38:2.3101531871807204,(3:1.650306105612164,41:1.650306105612164):0.6598470815685564):0.3879850476098414):3.752478904325321,19:6.450617139115883):0.5419853215496655,((((52:4.906860846065692,(8:1.852518691316415,43:1.852518691316415):3.0543421547492775):0.35738971144942955,54:5.264250557515122):1.03931704121371,12:6.303567558368994):0.006405416733740843,(9:0.130028924886131,7:0.130028924886131):6.179944050216604):0.6826294855628134):1.4423332701087936):1.8681109744655853,(((((56:0.2102961326139661,55:0.2102961326139661):1.2206147651736385,57:1.4309108977876046):1.9632003454184836,((32:1.8313140391968763,(36:0.5237280924881388,15:0.5237280924881388):1.3075859467087376):1.1214831127700693,28:2.9527971519669456):0.44131409123914267):0.851492361588511,((48:0.8411219991469531,22:0.8411219991469531):2.1144475520365837,31:2.9555695511835367):1.2900340536110626):1.518563792098588,21:5.764167396893187):4.53887930834674):2.702464236209776):32.4303788243288;
tree new_tree25 = ((((4:6.092228280905782,(40:2.1049595565748542,44:2.1049595565748542):3.9872687243309275):5.800924790165516,11:11.893153071071298):2.470738956929626,47:14.363892028000924):0.21662098103996108,(21:14.12384874794021,((((14:9.051560760026115,(((59:2.6290402103204014,51:2.6290402103204014):4.395817285540643,((60:1.0625592424106567,18:1.0625592424106567):1.6264253894410827,13:2.6889846318517394):4.335872864009304):1.6707040496596797,((53:8.301542254934237,(((((6:2.9232912438299388,39:2.9232912438299388):1.5991125226289546,2:4.522403766458893):1.0965775679653076,(((46:3.1450332525279645,17:3.1450332525279645):0.835823908675787,49:3.98085713141952):0.7782106692640531,(34:1.6142962413796453,50:1.6142962413796453):3.144771589088159):0.8599135039563963):1.011658575830161,(37:0.3185621363774257,42:0.3185621363774257):6.312077773876936):1.3125916559116142,16:7.943231566165976):0.35831068876826055):0.14485245551156112,20:8.446394710445798):0.24916683507492543):0.355999208985791):0.527680539266596,((19:9.061528688741083,(54:8.501315374028662,(62:3.6488663451902905,(38:2.783892778743078,(3:1.951819692527494,41:1.951819692527494):0.8320730862155838):0.8649735664472127):4.852449028838372):0.5602133147124206):0.4606863560635883,(((9:4.590140380928404,7:4.590140380928404):2.7719358922313457,12:7.36207627315975):0.15038795944865502,((43:6.509818648614588,52:6.509818648614588):0.815696005645305,8:7.325514653201357):0.18694957940704793):2.009750812196266):0.057026254488039996):2.138658069727354,((((58:1.1607517911050722,10:1.1607517911050722):4.9628169486695715,(((30:0.9846660733657424,45:0.9846660733657424):1.9328100580219723,35:2.9174761313877147):2.08824616740244,(1:4.170243994321937,((24:2.452459141804173,26:2.452459141804173):1.6852112894379232,(27:2.8863012903334084,23:2.8863012903334084):1.2513691409086878):0.03257356307984072):0.8354783044682179):1.117846440984489):0.5589215226438631,(((63:0.5998926719321248,(33:0.12860287779823132,61:0.12860287779823132):0.4712897941338935):2.8211243105866233,29:3.421016982518748):0.6409833867606167,5:4.062000369279365):2.6204898931391423):1.7724153363189616,25:8.454905598737469):3.2629937702825966):2.074542176883863,((31:1.627903996094489,(48:1.492375048941935,22:1.492375048941935):0.13552894715255404):4.156996972351028,((32:2.635607973285707,28:2.635607973285707):0.29147785529497794,((36:1.01544999820135,15:1.01544999820135):1.2485906712554444,((56:0.06931627110639882,55:0.06931627110639882):1.4100038319429873,57:1.479320103049386):0.7847205664074084):0.6630451591238904):2.8578151398648313):8.007540577458412):0.3314072020362815):0.45666426110067526):28.3967512692194;
tree new_tree26 = (((11:2.655785283652711,47:2.655785283652711):0.1680367564912344,((40:0.9267834419195192,44:0.9267834419195192):1.5800630474021116,4:2.5068464893216307):0.31697555082231466):9.93737267556951,((((14:8.680328208460844,(((53:0.7953625061734627,20:0.7953625061734627):6.45158384663534,(((((6:2.281922157265216,39:2.281922157265216):1.7256546374001345,2:4.007576794665351):0.829620177240666,(((46:2.0965212436232386,17:2.0965212436232386):1.369768271839828,49:3.46628951784795):0.8720139295388174,(34:1.9937836530136652,50:1.9937836530136652):2.344519791988219):0.4988935269041326):0.857216415027187,(37:0.7965578133723693,42:0.7965578133723693):4.897855573560834):0.6983596613831535,16:6.392773048316357):0.8541733044924458):0.163374845901461,((59:4.941944027821521,51:4.941944027821521):0.5352656647473255,((60:0.22076847902355193,18:0.22076847902355193):1.1047266857903402,13:1.3254951648138922):4.1517145277549545):1.933111506141417):1.27000704861288):0.9311443900742056,((62:3.5207867020564705,((3:0.48000283303964375,41:0.48000283303964375):2.775510659768147,(38:0.28705180122013213,54:0.28705180122013213):2.9684616915876587):0.2652732092486798):4.6680834487133875,((((9:3.3864259175579456,7:3.3864259175579456):2.732894870388924,12:6.11932078794687):0.9378872595840697,(43:6.49444641217534,(52:5.524612771607744,8:5.524612771607744):0.9698336337194187):0.5627616422037764):0.7678578963068183,19:7.825065943837758):0.3638042069321008):1.4226024477651915):0.19312646193187888,(((((33:0.26029439846963187,61:0.26029439846963187):0.6917418831604097,63:0.9520362816300416):1.5493741023925174,29:2.501410384022559):2.690912874926148,(((((26:2.0056940604778655,24:2.0056940604778655):0.5745689493214927,(1:2.4167069253309887,23:2.4167069253309887):0.16355608446836944):1.0268817591561272,(58:0.18910991297886656,10:0.18910991297886656):3.418034855976619):0.03130834705257657,27:3.638453116008062):1.0882121830453553,(((45:0.9162997577899634,30:0.9162997577899634):1.5470505175852003,35:2.4633502753751637):0.3947317448113745,5:2.8580820201865382):1.868583278866879):0.4656579598952897):2.051291330291847,25:7.243614589240554):2.5609844712263747):1.9308919045766082,(21:10.77027501397447,((31:1.660941358004865,(48:1.5281351728280768,22:1.5281351728280768):0.13280618517678833):3.207799839006949,(32:4.084037531817819,((((56:0.1404926137856183,55:0.1404926137856183):2.2447514463224323,(36:1.8315330706061788,15:1.8315330706061788):0.5537109895018719):0.07768585693209085,57:2.4629299170401415):0.39351770741649306,28:2.8564476244566346):1.227589907361184):0.7847036651939954):5.901533816962655):0.9652159510690677):1.0257037506699174):30.8602892957845;
tree new_tree27 = (((47:1.9442550395761033,(4:0.7429080318155832,(40:0.48306591662704224,44:0.48306591662704224):0.25984211518854095):1.2013470077605202):2.082473883591427,11:4.02672892316753):8.762860754683018,((((((((9:5.816296962384737,7:5.816296962384737):2.053208241098429,(43:2.292956087377599,(8:1.890625857032439,52:1.890625857032439):0.40233023034516013):5.57654914109751):0.1842553140142913,12:8.053760517497457):0.3676251453706527,(19:6.895798535588546,(62:3.8088013411939943,(54:2.1565370647099047,((3:1.7169063937106819,41:1.7169063937106819):0.2514435653201539,38:1.9683499590308358):0.18818710567906893):1.6522642764840896):3.086997194394552):1.5255871272795636):0.5518193437292958,(14:8.32802081374304,(((59:4.7574367789765715,51:4.7574367789765715):0.08589358664727875,((60:1.1049246968339062,18:1.1049246968339062):1.073671290257034,13:2.17859598709094):2.66473437853291):3.25709163088223,((53:3.2293089275251887,20:3.2293089275251887):3.6830884870952074,(((((6:1.4722926794972473,39:1.4722926794972473):0.5500206512785555,2:2.0223133307758028):2.6965812743673485,(((46:1.1162844333428732,17:1.1162844333428732):2.203880211633658,49:3.32016466652912):1.1917954201731797,(34:2.5764890311038022,50:2.5764890311038022):1.9354710340459085):0.20693453999344058):0.8896061158305848,(37:0.22469004870819406,42:0.22469004870819406):5.383810672265542):0.6330026522543681,16:6.241503373228104):0.6708940413922919):1.18802458646313):0.22759881265951343):0.6451841928543658):1.3828917697078058,(((((58:1.402516441641791,10:1.402516441641791):0.9825558919874058,((27:1.7454509255675703,23:1.7454509255675703):0.07381276931287961,(1:1.229552516290517,(24:0.7756896049735446,26:0.7756896049735446):0.45386291131697243):0.5897111785899329):0.5658086387487469):1.5644839960638977,(5:3.5822702378163087,((30:3.1344696889164947,35:3.1344696889164947):0.24492539783524903,45:3.3793950867517437):0.202875151064565):0.36728609187678574):1.483127006756992,(((33:0.23881063228475827,61:0.23881063228475827):0.20111131340877383,63:0.4399219456935321):1.8641453290956085,29:2.3040672747891406):3.1286160616609457):0.8948050949152124,25:6.327488431365299):4.028608344939912):1.1811499447412146,21:11.537246721046426):0.1325351197226894,((31:3.1140169173000176,(48:0.29691674631278875,22:0.29691674631278875):2.8171001709872288):1.0362678585483085,(((36:0.30703223635150784,15:0.30703223635150784):1.669770632785942,32:1.97680286913745):1.1019934694438958,((57:1.4198047647759355,28:1.4198047647759355):1.6418429370024512,(56:2.5976554154665177,55:2.5976554154665177):0.46399228631186906):0.017148636802958972):1.0714884372669804):7.519497064920789):1.1198078370814333):31.1215805385599;
tree new_tree28 = ((((47:2.424688484279909,4:2.424688484279909):0.2572149855778063,11:2.681903469857715):0.46940216231461207,(40:1.9254470214488602,44:1.9254470214488602):1.225858610723467):9.026663978592195,((((((19:7.727333980994228,(62:4.648910415309414,(((41:1.7299690461552915,3:1.7299690461552915):1.0832055577526043,38:2.8131746039078958):0.1700424308513413,54:2.983217034759237):1.6656933805501772):3.0784235656848136):0.7857258087164745,((12:6.904696114369879,((8:1.3096659386221803,52:1.3096659386221803):1.6782923145717041,43:2.9879582531938844):3.91673786214713):0.8208579697889666,(9:2.462519269604096,7:2.462519269604096):5.26303481455475):0.7875057055518564):0.23831342821767088,(14:8.352130888543538,((((60:0.25194164927622,18:0.25194164927622):0.35708453309094945,13:0.6090261823671694):2.5738291408670455,(59:2.3489969396181754,51:2.3489969396181754):0.8338583836160396):4.110262306902701,((20:6.851586720346223,(53:4.428060114766114,16:4.428060114766114):2.4235266055801086):0.14907165790787946,((((6:2.3446420696695727,39:2.3446420696695727):0.48110910649122074,2:2.8257511761607934):2.4648824749909024,(((46:2.1234098011144265,17:2.1234098011144265):1.4065336994128366,49:3.52994345581328):1.0005994129811469,(34:1.0211017429000184,50:1.0211017429000184):3.5094411706083912):0.7600907376432859):1.135808256080689,(37:0.598448272981277,42:0.598448272981277):5.827993634251108):0.5742164710217175):0.2924592518828142):1.05901320080123):0.39924232938483506):0.3878745458215569,(((((23:2.366208140690648,(24:0.8710302209907904,1:0.8710302209907904):1.4951779196998576):0.06858260300269681,(27:1.5576515387560268,26:1.5576515387560268):0.8771392049373179):0.7017964502484046,((5:2.9211155764164567,(58:0.6462739136596501,10:0.6462739136596501):2.2748416627568067):0.2053321992274939,((35:1.7513843986828743,45:1.7513843986828743):0.4323939965701966,30:2.183778395253071):0.9426693803908797):0.010139418297798741):0.8483826355055983,(29:3.7118262552753607,((33:2.127005918589462,61:2.127005918589462):1.4605342075463055,63:3.5875401261357673):0.12428612913959336):0.273143574171987):0.8275718633708102,25:4.812541692818158):4.326706070931772):0.5138388507219105,((31:4.766794299410287,(48:4.638042943836836,22:4.638042943836836):0.12875135557345097):0.7279289872481627,((28:3.475363199870945,((32:2.7256382606638208,(36:0.3548261763966509,15:0.3548261763966509):2.37081208426717):0.7007488506798767,57:3.4263871113436974):0.04897608852724744):1.0199677835036876,(56:0.9145007382314676,55:0.9145007382314676):3.580830245143165):0.999392303283817):4.158363327813391):0.43515643251806324,21:10.088243046989904):2.0897265637746187):28.4183069178453;
tree new_tree29 = ((47:5.357772206889992,((4:2.003285688463085,(40:0.4417214114991482,44:0.4417214114991482):1.561564276963937):0.5823585065637182,11:2.5856441950268034):2.7721280118631886):7.6041756525287205,((21:9.797674858328357,(((48:0.4083947606099335,22:0.4083947606099335):4.617564677685729,31:5.025959438295662):1.1789531294881836,(((28:2.588910503732545,(56:0.21611608708622598,55:0.21611608708622598):2.372794416646319):0.24688836370470124,32:2.835798867437246):0.5933397464721839,((36:0.811761502311028,15:0.811761502311028):1.5343368291501838,57:2.346098331461212):1.0830402824482182):2.775773953874416):3.5927622905445107):2.2845762146478954,(((19:9.80061397851761,((((9:0.6194157539171238,7:0.6194157539171238):6.912405280109483,12:7.531821034026606):0.9372641591023516,((8:1.0190751670741098,52:1.0190751670741098):1.7839365170233499,43:2.8030116840974597):5.6660734718801):0.7191963540100073,((((41:0.6790866356776221,3:0.6790866356776221):1.1907624614338013,38:1.8698490971114234):0.2670585976544031,54:2.1369076947658265):0.5660916636081454,62:2.702999358373972):6.485282188764993):0.6123324313786451):0.4417106381442579,(14:8.330881944302002,((((((6:1.7839493279752636,39:1.7839493279752636):1.089757058071315,2:2.8737063860465786):2.166530048779427,(((46:0.9818038720712867,17:0.9818038720712867):2.038799368307428,49:3.0206032907139):0.7335678227083049,(34:3.105474458632678,50:3.105474458632678):0.6486966044543419):1.2860653717389856):1.5725214253375102,(37:2.270157000485414,42:2.270157000485414):4.342600859678102):1.0684520315297998,(20:5.031802359955848,(53:4.208468861735189,16:4.208468861735189):0.8233334982206593):2.64940755540556):0.24525549138117508,(((60:0.96522509583626,18:0.96522509583626):1.348833151055115,13:2.314058246891375):0.6805092178008727,(51:1.4389510685596376,59:1.4389510685596376):1.5556163961326102):4.9318979183822425):0.404416561227511):1.9114426723598665):0.625063366397189,(((23:3.6173320298766383,((58:0.23267658298534905,10:0.23267658298534905):2.84977435114286,((((26:0.6669701708081622,1:0.6669701708081622):0.04954047011051588,24:0.7165106409186781):0.317153433083595,27:1.0336640740022731):2.0470384833904256,(5:2.871567496480604,(30:2.718715024665068,(35:2.587539693877889,45:2.587539693877889):0.13117533078717925):0.15285247181553574):0.20913506091209477):0.0017483767355104263):0.5348810957484291):0.48391803673010436,(29:3.5843179918356918,((33:0.17562334458407303,61:0.17562334458407303):0.0857417469818269,63:0.26136509156589993):3.322952900269792):0.5169320747710509):1.9431151257611088,25:6.044365192367851):4.823022790691206):1.2148630899171948):0.8796967864424605):30.3264942503276;
tree new_tree30 = (((11:2.6637816465716204,(4:2.597975911004551,(40:1.3704150809775366,44:1.3704150809775366):1.2275608300270142):0.06580573556706959):1.1406192916316988,47:3.8044009382033193):9.459546679737434,(((((12:9.424150450367602,((43:8.727604575671572,(8:3.531634238188133,52:3.531634238188133):5.1959703358578):0.416359145405675,(9:0.4007425958747472,7:0.4007425958747472):8.7432211252025):0.2801867292903548):0.7541907271717054,((62:2.3185731165671815,((38:1.4440331892991207,(3:1.2169863918310488,41:1.2169863918310488):0.22704679746807188):0.37271639926220246,54:1.8167495885613232):0.5018235280058583):6.118508158340296,19:8.437081274907477):1.74125990263183):0.790248449661977,(14:8.802416015230918,(((53:8.080526976912672,(((((6:1.5128888745892153,39:1.5128888745892153):2.5419490467086225,2:4.054837921297838):0.8470300440703218,(((46:0.8386915797630394,17:0.8386915797630394):2.3408840975199077,49:3.17957566406934):0.865584611060108,(34:2.6937455970787836,50:2.6937455970787836):1.3514146912642717):0.8567076770251045):2.130760585982906,(37:1.3105006665146977,42:1.3105006665146977):5.722127884836368):0.8955245405554502,16:7.928153091906516):0.15237388500615623):0.11139425904309697,20:8.19192123595577):0.40466460539684945,(((60:0.6312119855540714,18:0.6312119855540714):0.7583318156275813,13:1.3895438011816528):4.2800772523539266,(51:0.48971794352425463,59:0.48971794352425463):5.179903110011325):2.926964787817039):0.205830175700362):2.1661736119703665):0.3198405543223881,((((63:4.07669435260464,(33:3.024665067878997,61:3.024665067878997):1.0520292847256436):1.6103243692208906,29:5.687018721825531):0.6693762164162935,(((30:2.207610538114316,45:2.207610538114316):0.6113285290317383,35:2.8189390671460544):2.1889005193843616,(((5:4.646710160483499,((23:3.464417959696951,26:3.464417959696951):0.28645665538098886,(1:0.9658716526177457,24:0.9658716526177457):2.785002962460194):0.8958355454055593):0.13043652032267605,(58:0.6265194204501119,10:0.6265194204501119):4.150627260356063):0.021955217954834794,27:4.79910189876101):0.20873768776940604):1.3485553517114086):1.3503946415143346,25:7.706789579756159):3.5816406017675133):0.9177974432946421,((((48:2.0498354245803965,22:2.0498354245803965):1.6228536561464972,31:3.6726890807268937):3.6363654915803325,(28:4.856477222941919,((36:0.5592419658668515,15:0.5592419658668515):3.8774724345873075,(((56:0.46695982033245337,55:0.46695982033245337):2.766565540581198,32:3.233525360913651):1.1606020931061014,57:4.394127454019753):0.042586946434406414):0.4197628224877601):2.452577349365307):3.5017225274233903,21:10.810777099730617):1.395450525087698):1.0577199931224381):26.231747063575;
tree new_tree31 = ((((40:0.6502666956723454,44:0.6502666956723454):3.607728419446856,(47:2.2689026169750623,11:2.2689026169750623):1.9890924981441391):1.0369217369233965,4:5.294916852042598):7.805999898416585,(((((((54:5.170847177586432,19:5.170847177586432):0.9119131672022034,((8:2.7851419279144296,52:2.7851419279144296):3.1279135567526146,43:5.91305548655727):0.16970486012159114):1.9389238359187253,((12:3.316142459949308,(62:1.278894009238428,((3:0.4733097580797158,41:0.4733097580797158):0.6622571766340943,38:1.1355669347138102):0.1433270745246178):2.03724845071088):0.6544935245480175,(9:1.3918034089991247,7:1.3918034089991247):2.578832575498201):4.051048196210035):1.3968534472543865,(14:8.90039460157274,((37:0.7768081214690911,42:0.7768081214690911):7.36925009674573,((((60:0.3881845322348171,18:0.3881845322348171):4.2470041949664665,13:4.6351887272012835):0.9838331888646241,(51:1.2786576358295632,59:1.2786576358295632):4.3403642802363445):1.5783328574087117,(((((6:1.1107484347813767,39:1.1107484347813767):3.3203793909568664,(((46:2.1946000036604207,17:2.1946000036604207):0.6544968495254855,49:2.84909682760739):1.0260550055453583,(34:2.73038236550854,50:2.73038236550854):1.1447694932227246):0.5559759670069786):0.9885326084106199,2:5.419660434148863):1.2892398074699791,(16:4.988796576793057,53:4.988796576793057):1.7201036648257855):0.33613671478308227,20:7.045036956401924):0.15231781707269487):0.9487035246169979):0.7543363034811232):0.5181430263890068):0.5119120568902051,((5:4.134515961784787,((((63:2.1787927793468937,(33:0.49505942456826785,61:0.49505942456826785):1.683733354778626):0.6030628876086954,29:2.781855666955589):0.898848430886177,((30:2.859747287053995,45:2.859747287053995):0.3963352508624247,(35:2.8323732791057155,27:2.8323732791057155):0.4237092588107041):0.42462155992534667):0.15331831328425016,((1:2.0052896975606886,((26:1.0919234071124526,24:1.0919234071124526):0.6897945248678732,23:1.7817179319803258):0.22357176558036285):0.15696318239996288,(58:0.10321924594325839,10:0.10321924594325839):2.059033634017393):1.6717695311653649):0.3004935506587709):1.1439877011661945,25:5.278503662950982):4.6519460219009705):0.6582461297329516,21:10.588695814584904):0.19445477317019844,(((48:1.7524528025323156,22:1.7524528025323156):1.4240930845627013,31:3.176545887095017):0.6537923070568961,((36:0.6429816866972735,15:0.6429816866972735):2.4026258661758324,(32:1.5105915534549372,(((56:0.039825784486266835,55:0.039825784486266835):0.6101916325965685,57:0.6500174170828353):0.09722402304363631,28:0.7472414401264716):0.7633501133284656):1.5350159994181687):0.7847306412788071):6.952812393603189):2.31776616270408):29.0083719686098;
tree new_tree32 = ((47:3.6107552240430794,(11:3.602478389069594,((40:2.17002071813222,44:2.17002071813222):0.9006609611249039,4:3.070681679257124):0.5317967098124701):0.008276834973485414):10.51979836684551,((21:5.850892468573434,(((48:0.8996810378966669,22:0.8996810378966669):2.587381862910427,31:3.4870629008070937):0.4421827170542505,(((28:1.4320215865183454,(56:0.3587614599885203,55:0.3587614599885203):1.0732601265298252):0.6153650374442734,57:2.047386623962619):1.3937293596224878,(32:3.0913761687068586,(36:0.21088537609192642,15:0.21088537609192642):2.8804907926149323):0.349739814878248):0.48812963427623757):1.92164685071209):7.4091606109745545,((((19:10.4895633757218,(62:4.368701762262752,(38:3.0520849673397232,(3:0.8081194863739941,41:0.8081194863739941):2.2439654809657292):1.316616794923029):6.1208616134590486):1.1314041926362037,((((7:1.2188938596339243,9:1.2188938596339243):6.4389557866638,54:7.657849646297724):0.4762501731165232,12:8.134099819414248):2.5740535127473567,((8:3.726218750667886,52:3.726218750667886):5.88129590252882,43:9.607514672059871):1.1006386601017333):0.9128142361964002):0.36111736627182367,(14:10.874642558612083,(((((60:0.4712661326237583,18:0.4712661326237583):4.721563809819891,13:5.192829942443649):3.3653028811465804,(51:8.469628608957503,59:8.469628608957503):0.08850421463272617):1.5539787409047943,((53:9.151695068800686,(16:8.684702463420061,(((6:1.7998452051288292,39:1.7998452051288292):3.9210234713421865,(((46:1.2099266949963654,17:1.2099266949963654):1.9719551732457614,49:3.18188182285678):1.6043258320509945,(34:2.3638955646756417,50:2.3638955646756417):2.4223121356174797):0.9346609761778941):0.9920657308693857,2:6.712934407340401):1.97176805607966):0.46699260538062504):0.5391358915880833,20:9.69083096038877):0.42128060410625423):0.464786683976161,(37:0.3213384960044785,42:0.3213384960044785):10.255559747551558):0.29774431505604504):1.1074423760177456):0.6664998429810503,(((((33:0.19103302779536235,61:0.19103302779536235):0.5802314358960177,63:0.77126446369138):3.728687293266871,29:4.499951756958251):0.15201710024758608,(((5:1.9471734143005475,(58:0.7754313820851831,10:0.7754313820851831):1.1717420322153642):0.9863272205726439,(((26:1.1079979515962781,24:1.1079979515962781):0.6193143959101564,1:1.7273123475064345):0.4960361286661319,23:2.2233484761725664):0.710152158700625):0.8597996058063537,((35:3.5400010468734977,27:3.5400010468734977):0.21976747036260758,(30:3.565943956600226,45:3.565943956600226):0.19382456063587927):0.0335317234434398):0.858668616526292):2.746507549290725,25:7.398476406496562):5.250108371114316):0.6114683019371103):0.8705005113406017):27.0402724738302;
tree new_tree33 = ((47:1.418494745660016,(((40:1.1780997029894105,44:1.1780997029894105):0.13073107681576768,4:1.3088307798051781):0.03524659280989306,11:1.3440773726150712):0.07441737304494489):11.550063433086462,((21:10.667094886657987,(((48:0.863031366229846,22:0.863031366229846):0.3781802084659046,31:1.2412115746957506):1.8073494617313866,(28:1.9105569340855757,((57:1.784298713441044,(56:0.5729662369978936,55:0.5729662369978936):1.2113324764431503):0.01690118155625142,(32:1.7820009984173575,(36:0.8406510413588657,15:0.8406510413588657):0.9413499570584918):0.019198896579937896):0.10935703908828032):1.1380041023415615):7.6185338502308495):1.5105344006192247,((((19:7.273014140603408,(62:2.865358016078365,(38:2.116718646207874,(3:2.040328234694796,41:2.040328234694796):0.0763904115130778):0.748639369870491):4.407656124525043):0.1024846048230943,((((9:0.43672105367309594,7:0.43672105367309594):0.09832739496817605,54:0.535048448641272):1.8692776465125855,12:2.4043260951538574):4.230898317310627,(52:4.980458949961264,(43:4.823087211644843,8:4.82308721156954):0.15737173831642082):1.6547654625032209):0.7402743329620174):2.0775629904478707,(14:9.08284496421024,((((60:0.1026279297818686,18:0.1026279297818686):0.8401517895885191,13:0.9427797193703877):2.459716527162562,(59:2.3605012413956614,51:2.3605012413956614):1.0419950051372884):4.865735076970024,(((16:6.82577061949251,(53:6.819942186592177,(((((46:1.5695145756960465,17:1.5695145756960465):0.6560076215266017,49:2.22552218910526):1.358646544831855,(34:0.8156055004222794,50:0.8156055004222794):2.768563241632224):0.7689591633406287,(39:3.701859914983963,6:3.701859914983963):0.6512679904111689):1.6697224236499917,2:6.022850329045124):0.7970918575470538):0.005828432900332636):0.32592763667512337,20:7.151698256167633):0.46331699219495803,(37:0.35552478356489,42:0.35552478356489):7.25949045005636):0.6532160751403824):0.8146136407072664):0.3702167716641327):0.4772558627665031,((((58:1.9537184738185507,10:1.9537184738185507):0.5180038426425166,((24:1.7113799345161402,(26:0.9410262285500148,1:0.9410262285500148):0.7703537059661254):0.3996586164433118,23:2.111038550959452):0.3606837655016153):0.1645048384015606,(((45:1.651779409564367,(30:1.098309466917654,5:1.098309466917654):0.5534699426467129):0.8050893409229369,((63:0.8820480364263465,(33:0.7068302016604502,61:0.7068302016604502):0.17521783476589636):0.20202627594676237,29:1.084074312373109):1.372794438114195):0.1299240850657939,(35:2.5207053523688283,27:2.5207053523688283):0.06608748318426949):0.04943431930953013):1.182385486326098,25:3.818612641188726):6.11170495745215):2.2473116886363353):0.7909288914692674):28.4971977236409;
tree new_tree34 = (((47:2.618374020582091,((44:1.6551448952470944,40:1.6551448952470944):0.0877440046535356,4:1.74288889990063):0.8754851206814609):0.07847316613312216,11:2.696847186715213):9.277151296639598,((((((((62:1.7280171368673198,38:1.7280171368673198):0.19155834257015347,(3:1.5288062930855117,41:1.5288062930855117):0.39076918635196156):3.38513816425554,((54:1.2047137328247868,(7:0.4189864678119135,9:0.4189864678119135):0.7857272650128733):2.4671075976818972,12:3.671821330506684):1.6328923131863293):1.5775967309045411,(8:5.847611925720281,(19:4.448256975125916,(52:3.838187912216201,43:3.838187912216201):0.610069062909715):1.39935495095667):1.0346984488772728):2.6022005129907084,(14:9.095156614370627,((37:2.635752056775087,42:2.635752056775087):5.82569007718463,((((53:6.9889529119520235,(((((46:2.225394495525941,17:2.225394495525941):1.233953002759197,49:3.45934744206899):0.6171938279361742,(34:1.807890189259584,50:1.807890189259584):2.268651136961728):0.9885691516166792,(39:3.4152829057004155,6:3.4152829057004155):1.6498275721375757):0.9629999499063127,2:6.028110427744304):0.9608424842077197):0.10255452617328231,16:7.091507438125306):0.4445199336799961,20:7.536027371805302):0.6176200399493599,(((60:0.5698464616477287,18:0.5698464616477287):0.38592130719718587,13:0.9557677688449145):0.31229525132584046,(59:0.8031269899005119,51:0.8031269899005119):0.4649360302702431):6.885584391583906):0.30779468580301383):0.633714516812951):0.38935427321763605):0.7446245500160273,(((((63:0.07170624861019245,(33:0.019195499658303784,61:0.019195499658303784):0.05251074895188867):0.3013732482616408,29:0.3730794968718333):3.8494581070657388,(((5:2.23146084662044,(45:0.6215980393679293,30:0.6215980393679293):1.6098628072525107):0.3256886463331936,((1:1.2502195006585104,26:1.2502195006585104):0.32116057834889244,24:1.5713800790074028):0.985769413946231):1.161708264921987,((35:1.7250357925786544,27:1.7250357925786544):0.6015945245534273,(58:1.4227982556178054,10:1.4227982556178054):0.9038320615142763):1.392227440743539):0.5036798460619512):0.7804536435055942,23:5.002991247443166):0.933161829590377,25:5.936153077033543):4.292982360570747):1.1465806375920025,(((48:0.555648836031729,22:0.555648836031729):5.0516529795203144,31:5.607301815552043):0.5823181372041262,(((28:3.5437909485494625,32:3.5437909485494625):0.23495267628840377,(57:3.569134311275387,(56:1.199361134461029,55:1.199361134461029):2.3697731768143577):0.20960931356247947):1.163111370426419,(36:0.7252662032886428,15:0.7252662032886428):4.216588791975642):1.247764957491884):5.186096122440123):0.0911024241711278,21:11.46681849936742):0.5071799839873901):33.0326903945053;
tree new_tree35 = (((47:3.8269144172617517,11:3.8269144172617517):0.10384765514272676,((44:0.6329455549873707,40:0.6329455549873707):2.972960203066855,4:3.6059057580542255):0.324856314350253):7.6226551594545935,(21:10.993638859351808,(((((36:0.6939631650342786,15:0.6939631650342786):1.4025572860258146,32:2.096520451060093):0.022366337778135126,(28:1.9484115656485326,((56:0.33328954106083347,55:0.33328954106083347):1.4502624064039502,57:1.7835519474647836):0.16485961818374895):0.17047522318969577):0.7347788000582067,((48:2.2084065391542054,22:2.2084065391542054):0.3252854210110754,31:2.5336919601652808):0.3199736287311543):8.01909725136072,((((19:4.778653984751542,(62:2.1019396955061365,((38:0.8690582596672379,(3:0.5269797532352287,41:0.5269797532352287):0.3420785064320092):0.1365553456293488,54:1.0056136052965867):1.0963260902095497):2.6767142892454054):3.4435452758177805,(((9:2.7929655591149363,7:2.7929655591149363):4.601176717987056,12:7.3941422771019925):0.5549106907222638,(43:7.10734261685412,(8:6.127980759893503,52:6.127980759893503):0.9793618589050919):0.8417103490256617):0.2731462927450661):0.955368749885956,(14:8.484548534524206,((37:0.23226709681142038,42:0.23226709681142038):7.97133683744857,((((60:0.9491110395884457,18:0.9491110395884457):0.8438023279188989,13:1.7929133675073445):0.3400206683881186,(51:1.8723458275981117,59:1.8723458275981117):0.2605882082973514):5.986446908070164,(((53:6.190309873742513,16:6.190309873742513):0.26444655942794704,(((((46:1.1881656094713182,17:1.1881656094713182):1.7585811915641292,49:2.94674681727326):0.8020466624358802,(34:3.030105894089762,50:3.030105894089762):0.7186875693815655):0.4734189031369911,(39:2.6358236321909367,6:2.6358236321909367):1.586388734417382):1.1501059896791421,2:5.372318356287461):1.0824380768829993):0.585118627444956,20:7.039875060615416):1.079505883350211):0.08422298941660777):0.2809446011419716):0.6930194759310719):0.9304093286176052,((((29:3.6136885096343527,(63:2.714879380909773,(33:0.34705613286970227,61:0.34705613286970227):2.3678232480400707):0.8988091287245799):2.0955294221766967,23:5.709217931811049):0.3951270597994938,(5:2.3184075253235026,(((((24:0.9882522490300131,26:0.9882522490300131):0.13859696594426307,1:1.1268492149742761):0.22003363901172057,(45:1.0275945217818498,30:1.0275945217818498):0.3192883322041469):0.6334041226940821,(35:1.1137084683476586,27:1.1137084683476586):0.8665785083324202):0.16810004557292646,(58:0.45631149336780596,10:0.45631149336780596):1.6920755288851992):0.17002050307049732):3.7859374662870406):1.8516569349091085,25:7.956001926519652):2.1519754125532318):0.7647855011842708):0.12087601909465384):0.5597783725072638):29.9719308337398;
tree new_tree36 = ((47:2.678485390148699,(11:2.4079487782626146,((44:2.0803654338688875,40:2.0803654338688875):0.1377441655974594,4:2.218109599466347):0.18983917879626766):0.27053661188608435):10.039792324653535,((21:9.027154754052185,(((32:5.5845178966922155,28:5.5845178966922155):0.42182100208317586,(((36:2.3484350669552043,15:2.3484350669552043):0.8698622104181499,57:3.2182972773733542):1.31338297447651,(56:0.9665260679664592,55:0.9665260679664592):3.565154183883405):1.4746586469255272):0.05948262421498551,((48:2.2403214502317534,22:2.2403214502317534):0.22251262909362035,31:2.462834079325374):3.602987443665003):2.9613332310618086):2.9552740993678235,(((14:9.499077045806981,((53:7.962033199198659,((((((46:1.597466106906211,17:1.597466106906211):1.7196569774979846,49:3.3171230397331):2.1018450305847733,(34:2.0269387242168393,50:2.0269387242168393):3.3920293907721297):0.8634587845929191,(39:3.869658160257869,6:3.869658160257869):2.412768739324019):0.839514760319708,2:7.121941659901596):0.7843474817675604,16:7.9062891416691565):0.05574405752950273):0.12134990183996663,((51:3.1867714984540974,(59:2.884446076759616,((60:0.7772489477995891,18:0.7772489477995891):0.4709505917020419,13:1.248199539501631):1.636246537257985):0.3023254216944813):4.248487081531664,((37:3.335721910013784,42:3.335721910013784):3.932729473148531,20:7.268451383162315):0.1668071968234468):0.6481245210528641):1.41569394391736):0.29832591249984475,((62:4.463164903164724,((3:0.5103104142279812,41:0.5103104142279812):1.6750240092494773,(54:1.3778815820980987,38:1.3778815820980987):0.8074528413793598):2.2778304796872657):3.8896045624149025,(19:7.909287169551188,((12:5.114869792848251,(9:0.6069490658629572,7:0.6069490658629572):4.507920726985294):1.8792009193901684,((43:4.718974316927175,8:4.718974316927175):2.12907223915489,52:6.848046556073469):0.14602415616495001):0.915216457312769):0.4434822960284386):1.444633492727199):1.3531634330964621,(((((58:1.5196461817345845,10:1.5196461817345845):0.83318678844681,(((30:0.6214652403526777,45:0.6214652403526777):0.37038170839259066,5:0.9918469487452684):1.1012341844230762,((1:0.9745739888313162,26:0.9745739888313162):1.0005182760201081,(23:1.9341552319144377,24:1.9341552319144377):0.040937032936986695):0.11798886831692013):0.25975183701305005):2.5221105772809262,(27:3.668839155249588,35:3.668839155249588):1.2061043922127328):1.0329375067313524,(29:1.9594666636661267,(63:0.6216101105955893,(33:0.5363717116536264,61:0.5363717116536264):0.08523839894196295):1.3378565530705373):3.948414390527547):1.3675121176912466,25:7.27539317188492):3.875173219518368):0.831862462016721):0.7358488613822249):28.9833286214803;
tree new_tree37 = ((((44:0.7223879937492255,40:0.7223879937492255):0.15987721195974536,4:0.8822652057089708):10.215367543819024,(11:2.7153634705931227,47:2.7153634705931227):8.38226927893487):1.1928003457273562,((21:11.806160973664129,(((57:3.767563015010915,(36:2.3504441414665265,15:2.3504441414665265):1.4171188735443887):0.0018537222333936398,((56:0.11726959093726474,55:0.11726959093726474):3.097213804939989,(32:3.045446999010646,28:3.045446999010646):0.16903639686660776):0.5549333413670552):2.047890947028847,(31:2.8309619659300926,(48:1.2836666454567363,22:1.2836666454567363):1.5472953204733564):2.9863457183430633):5.988853289390973):0.24242502754720263,(((14:9.66106747754472,((37:0.41687413622638775,42:0.41687413622638775):8.86907099311097,((((51:2.395681969296544,59:2.395681969296544):0.36013969016065506,((60:0.7710944815481475,18:0.7710944815481475):0.5139819827539858,13:1.2850764643021333):1.4707451951550659):2.6976980493976894,20:5.453519708854889):3.015660698547719,(16:8.320369142583784,(53:8.063535696584276,(((((46:0.9397611909725214,17:0.9397611909725214):2.943775687542754,49:3.88353688886143):0.5674298676341385,(34:3.100684145244008,50:3.100684145244008):1.3502826009054054):0.6764024123591863,(39:2.801823647483263,6:2.801823647483263):2.3255455110253367):1.7053608090952226,2:6.8327299676038225):1.230805728980454):0.25683344599950786):0.14881126481882312):0.8167646503059114):0.37512241983620065):1.0167620150275436,((62:5.745841017737756,(38:1.3389517960272865,(54:1.280855782552952,(41:0.6578316412088763,3:0.6578316412088763):0.6230241413440758):0.05809601347433446):4.406889221710469):4.4699199130741905,((19:4.788230994208182,((52:1.850613383903852,8:1.850613383903852):0.26348153886875614,43:2.1140949227726082):2.6741360714355737):4.37441078780997,(12:2.80459452871723,(9:0.48582108157843124,7:0.48582108157843124):2.3187734471387986):6.358047291491932):1.0531191106027844):0.46206856176031685):0.42366475210674537,(((((30:2.483414729580443,45:2.483414729580443):1.6846504652848768,(((27:2.140839943593063,35:2.140839943593063):1.6932844342486622,(58:0.6584617012220675,10:0.6584617012220675):3.1756626766196576):0.20015686159909496,((23:2.120391690532042,24:2.120391690532042):0.1566589575889954,(1:0.3617856845469359,26:0.3617856845469359):1.9152649635741015):1.7572305913197828):0.13378395542449972):0.613440727888034,5:4.781505922753354):0.01564966368269083,(29:1.632430745711385,(63:1.2460607120353124,(33:0.2954727602040187,61:0.2954727602040187):0.9505879518312937):0.3863700336760725):3.1647248407246598):1.48697858153092,25:6.284134167966965):4.817360076712044):0.9470917565323234):0.24184709404401872):31.9621296491973;
tree new_tree38 = ((((44:0.6294745051540565,40:0.6294745051540565):1.1866378273191185,4:1.816112332473175):0.7112449697033754,(11:0.9108948562410181,47:0.9108948562410181):1.6164624459355323):11.144711312569292,((((((19:6.33618059336243,(38:3.621320067419225,(((41:0.40690227218970615,3:0.40690227218970615):0.6039640818110175,54:1.0108663540007237):1.0399212141324992,62:2.050787568133223):1.5705324992860024):2.714860525943205):2.624005392033064,((12:2.7354725128243382,(9:0.5201014564923647,7:0.5201014564923647):2.2153710563319735):4.685197633657547,((52:3.1104710618301126,8:3.1104710618301126):1.2908231650252602,43:4.401294226855373):3.01937592125345):1.5395158389136085):1.248124285341122,(14:9.976743125197816,((((((((46:3.380407552698833,17:3.380407552698833):0.8075530811314429,49:4.18796068896518):0.5807943294760625,(34:3.969673701856331,50:3.969673701856331):0.7990812614500071):0.5698240400462558,(39:1.6267111020200782,6:1.6267111020200782):3.711867901332516):1.6379772657328955,2:6.976556269085489):1.4294470451978958,(16:7.953822779499461,53:7.953822779499461):0.45218053478392406):0.3334542299298473,(((((60:0.3215171086094269,18:0.3215171086094269):0.3116612301301969,13:0.6331783387396238):3.480213575531754,51:4.113391914271378):0.5589760860436703,59:4.672368000315048):3.178003216677859,20:7.850371216992907):0.8890863272203253):0.21971044951799001,(37:2.9525123389291412,42:2.9525123389291412):6.00665574320257):1.017575131466593):0.23156714553880064):0.46147330319134205,((((58:0.051820582090455126,10:0.051820582090455126):4.38622384556377,(63:2.4104372236567233,((33:0.14927442477299452,61:0.14927442477299452):1.9112212430583948,29:2.0604956678313893):0.34994155582533404):2.027607203997502):1.603224472810056,(5:3.905003308980498,((23:2.1803619717960063,((1:0.6155629356257113,26:0.6155629356257113):0.4551196215111444,24:1.0706825571368557):1.1096794146591507):1.173524889098457,((27:1.8986209261490252,35:1.8986209261490252):1.0350774738544506,(30:2.2985408851956772,45:2.2985408851956772):0.6351575148077986):0.4201884608909876):0.5511164480860344):2.1362655914837836):2.7936738846031055,25:8.834942785067387):1.8348407888605713):1.6972657579750656,21:12.367049331903024):0.31560126812386,(((36:2.229898410408285,15:2.229898410408285):3.2613905306848,(57:4.361700133012568,(((56:1.1334173593092034,55:1.1334173593092034):1.8114001652548666,32:2.94481752456407):0.38733240130894275,28:3.3321499258730127):1.0295502071395553):1.1295888080805172):2.868772325026562,(31:5.555507559250089,(48:0.72337742528329,22:0.72337742528329):4.8321301339668):2.804553706869558):4.322589333907237):0.9894180147189591):28.2928211102802;
tree new_tree39 = ((((44:1.3022020906417242,40:1.3022020906417242):0.061993527056670716,4:1.364195617698395):2.436732204561306,(47:3.2789264551954993,11:3.2789264551954993):0.5220013670642016):9.123276139317134,((21:11.160159199571954,(((28:5.391041597417412,((56:0.07033467692557449,55:0.07033467692557449):5.14610233586453,((36:0.8952890030386782,15:0.8952890030386782):2.6880137511469844,32:3.5833027541856626):1.6331342586044415):0.17460458462730788):0.051096573971728176,57:5.44213817138914):4.151771166331998,(31:4.365317889284347,(48:1.030906872350719,22:1.030906872350719):3.3344110169336276):5.2285914484367915):1.5662498618508156):1.2942963429043317,((((19:4.344960507305746,((38:2.2959374567585584,(3:1.3160983029524087,41:1.3160983029524087):0.9798391538061497):1.2438447989460792,62:3.5397822557046377):0.8051782516011086):6.339255477199675,(((9:2.8861939145099775,7:2.8861939145099775):3.957993944097197,(54:3.839692275123863,12:3.839692275123863):3.0044955834833114):3.6772366925983775,(43:3.523165937752021,(8:3.2797550857846045,52:3.2797550857846045):0.24341085196741652):6.99825857149275):0.16279143329986923):0.5219791133063545,(14:10.531413105090623,((((16:7.8960617422524315,(53:7.667820123445043,(((((46:0.8211229128449953,17:0.8211229128449953):2.296367938926111,49:3.11749079253405):1.2918232431208336,(34:3.5341533029317023,50:3.5341533029317023):0.8751607919602375):0.927212863781695,(39:3.668105499824365,6:3.668105499824365):1.6684214588492696):1.18239908324649,2:6.518926041920125):1.1488940815249187):0.22824161880738814):0.11526805699392106,20:8.011329799246353):0.4119967830039002,(37:1.3092275626692604,42:1.3092275626692604):7.11409892806588):0.869841615969472,((59:3.1862918853577327,51:3.1862918853577327):0.34221772039134013,((60:0.43054963634846655,18:0.43054963634846655):0.1416190333975207,13:0.5721686697459872):2.9563409360030857):5.764658592470652):1.2382449068708983):0.6747819927211527):0.36376906539796217,(((((33:0.08594495183567338,61:0.08594495183567338):0.13565594995820404,63:0.22160090179387743):0.492415049054812,29:0.7140159508486894):5.010062452668314,((((1:2.340575869246174,(24:2.2699299822918144,23:2.2699299822918144):0.07064588695435958):0.46444229385170255,26:2.8050181630978765):0.8663076536952259,27:3.6713258167931024):0.3193724881193294,((58:0.6519344902108603,10:0.6519344902108603):3.229570755623999,(5:2.334100142608782,((30:0.9132165162295387,35:0.9132165162295387):1.2971605678406373,45:2.210377084070176):0.12372305853860599):1.5474051032260774):0.10919305907757249):1.7333800986045715):1.0012207105403554,25:6.725299114057359):4.844665049152379):0.8844913792665476):0.469748419100549):29.9573698903525;
tree new_tree40 = (((((44:0.7477134530516379,40:0.7477134530516379):0.6841941174384233,4:1.4319075704900612):0.3613188593832426,11:1.7932264298733038):2.0484799252635857,47:3.8417063551368895):9.191189286090381,(((((((56:0.2871940096229321,55:0.2871940096229321):0.6911590368426657,(32:0.886750686517586,(36:0.3960154527391596,15:0.3960154527391596):0.4907352337784264):0.0916023599480118):0.36890551562583695,57:1.3472585620914348):3.30776959938869,28:4.655028161480125):0.7450798245198742,(31:4.841430603084795,(48:1.0445538913838153,22:1.0445538913838153):3.79687671170098):0.5586773829152039):4.770058926746809,21:10.170166912746808):1.6577053204379997,(((((52:1.3588549919958097,8:1.3588549919958097):1.2687471307304714,43:2.627602122726281):6.41212631768388,(((7:1.246630591392699,9:1.246630591392699):5.3999913760555645,12:6.646621967448263):2.33407789313045,((19:4.32907593398593,((38:2.3355808135529172,(3:2.084781856715672,41:2.084781856715672):0.25079895683724507):0.11443306675451614,62:2.4500138803074334):1.8790620536784965):4.5829231169309494,54:8.91199905091688):0.06870080966183423):0.05902859367260582):2.236729890680669,(14:10.507739702747566,((37:0.5100990172694546,42:0.5100990172694546):9.49932889559749,(((59:1.140183574004843,51:1.140183574004843):2.4595554252965997,((60:0.09458678400725769,18:0.09458678400725769):0.3034040838924173,13:0.39799086789967497):3.2017481314017675):6.355801992938629,((16:8.781713208599834,((((((46:1.154689209591814,17:1.154689209591814):1.478079168880007,49:2.63276842361622):1.8103720677594013,(34:0.8402634477577684,50:0.8402634477577684):3.602876998473454):0.6527964400524997,(39:4.085179604739207,6:4.085179604739207):1.0107572815445147):1.2802392841788848,2:6.376176170462607):1.8250813762572555,53:8.201257546719862):0.5804556618799719):0.9588038362424012,20:9.740517044842235):0.21502394739783526):0.053886920626872836):0.498311793863094):0.7687186421844228):0.18388878296532063,(((29:3.948451928716981,(63:0.4365999621957513,(33:0.240486844375757,61:0.240486844375757):0.19611311781999433):3.5118519665212298):4.440757303227439,((58:2.2525073326486016,10:2.2525073326486016):5.96744190625672,((((30:1.5583307042447243,35:1.5583307042447243):0.6315735516020127,45:2.189904255846737):1.4358154360734638,(23:3.2497935335376154,(((26:0.6819260142906024,27:0.6819260142906024):0.5048336177112202,24:1.1867596320018226):2.0234070189659574,1:3.2101666509677798):0.0396268825698356):0.3759261583825855):0.2581958775884221,5:3.883915569508623):4.3360336693966985):0.16925999303909833):1.8065010351332873,25:10.195710267077708):1.2646368608196017):0.3675251052874984):1.2050234080424627):28.3331704107218;
tree new_tree41 = (((47:2.1761362043807013,(4:1.1457237129765863,(44:0.3900774675181957,40:0.3900774675181957):0.7556462454583905):1.030412491404115):5.143377424793689,11:7.3195136291743905):4.532307514847042,((((((19:8.353881524801666,(((52:1.525192645321264,43:1.525192645321264):0.08991749974770546,8:1.6151101450689695):6.41313652214173,((7:0.32479374307333264,9:0.32479374307333264):1.9249745414318795,12:2.2497682845052123):5.778478355083816):0.3256348852126383):0.7319737894178591,(62:5.010068415245874,((38:0.31983287328434823,54:0.31983287328434823):4.015299900890557,(3:2.2036189705754583,41:2.2036189705754583):2.131513803599447):0.6749356410709684):4.075786898973652):0.5976542678280232,(14:9.016231120121104,((((((((((46:1.3700233988683896,17:1.3700233988683896):1.0761379699856306,49:2.44616138966403):1.1763749785233886,(34:2.0048670687513854,50:2.0048670687513854):1.6176692786260234):0.4876220212257758,(39:3.1811783934771496,6:3.1811783934771496):0.928979975126035):0.7026303313923901,2:4.812788699995575):1.4184163308967381,53:6.231205030892313):0.4571374600332039,16:6.688342490925517):0.508348167960107,20:7.196690658885624):0.47641774940936976,(37:1.3157102253995643,42:1.3157102253995643):6.357398182895429):1.0657225939909143,((59:1.1942339176270593,51:1.1942339176270593):3.3659566404945886,((60:0.2466555351813609,18:0.2466555351813609):0.5231519031949476,13:0.7698074383763086):3.7903831197453393):4.17864035528078):0.2774001178351959):0.6672784619264451):0.3605066987935608,((((((45:2.4221921347376694,35:2.4221921347376694):0.47280618297256227,30:2.8949983177102316):0.1807816007937073,5:3.075779918503939):0.22867791903096624,((58:1.3074140029823622,10:1.3074140029823622):1.7820269890643996,((23:2.626227295068215,1:2.626227295068215):0.16743402463651735,(27:1.848790368671432,(24:1.8412110096821062,26:1.8412110096821062):0.007579358989325824):0.9448709510333002):0.2957796723420296):0.21501684548814337):3.7471134732273046,((63:0.35787233991689793,(33:0.1097529287556662,61:0.1097529287556662):0.24811941116123173):3.5535901233181857,29:3.911462463235084):3.140108847527126):0.9163578444677807,25:7.9679291552299905):2.076087125611119):0.8551615357719413,((((56:0.2700283191363294,55:0.2700283191363294):1.5464418252438366,(57:1.590167272897255,28:1.590167272897255):0.22630287148291117):1.318988186164501,((36:0.6259802203504018,15:0.6259802203504018):2.2714055696810624,32:2.897385790031464):0.23807254051320292):6.352434526054486,((48:0.5019255928840878,22:0.5019255928840878):2.6317969812945385,31:3.133722574178626):6.354170282420527):1.411284960013898):0.5879830888529014,21:11.487160905465952):0.36466023855548):26.0114639176921;
tree new_tree42 = ((47:2.2664482874305194,(11:2.172046952039134,((44:0.6694838238704162,40:0.6694838238704162):0.18420708126568242,4:0.8536909051360986):1.3183560469030355):0.09440133539138529):11.134059177219665,((((((57:3.7700416758816373,28:3.7700416758816373):0.2890380656002143,((36:0.5592760471743861,15:0.5592760471743861):2.480078920208946,(56:0.37010175362058423,55:0.37010175362058423):2.669253213762748):1.0197247740985196):0.13373623044532845,32:4.19281597192718):0.797031793035373,((48:1.0573363412832035,22:1.0573363412832035):1.749914178097953,31:2.8072505193811566):2.1825972455813965):7.5001675157935,(((((7:0.3318804105581856,9:0.3318804105581856):6.677336159140387,(((38:5.757568991167792,((3:2.704119841680611,41:2.704119841680611):2.8579751954398906,54:5.562095037120502):0.19547395404729073):0.15123893651008213,62:5.908807927677874):0.8965874794815365,12:6.805395407159411):0.20382116253916127):2.1150576484759833,(((8:3.2222746883090183,52:3.2222746883090183):0.3524917226964548,43:3.574766411005473):3.9538679030469157,19:7.528634314052389):1.59563990088529):2.048534734566662,(14:10.055095083096967,(((59:1.0389141680790583,51:1.0389141680790583):4.481375807503081,((60:0.21305826268544317,18:0.21305826268544317):2.1970352296786424,13:2.4100934923640858):3.1101964832180538):3.026831814683568,((37:0.5724478233597682,42:0.5724478233597682):7.5915178477806435,(((16:6.6166745261917255,(((((46:1.3822027699884833,17:1.3822027699884833):1.5563926016477405,49:2.93859539963619):0.38005996270722653,(34:1.9889241406192972,50:1.9889241406192972):1.3297311937241532):0.7257395983322255,(39:3.484215074594479,6:3.484215074594479):0.560179858081197):0.5355743405316442,2:4.57996927320732):2.0367052529844054):0.5234279002033757,53:7.140102426395101):0.49801349493358416,20:7.638115921328685):0.5258497498117265):0.3831561191252959):1.50797328792217):1.1177138696442501):0.762630503123015,((((29:2.5164922542711077,(63:0.5705520665685251,(33:0.3533804512407908,61:0.3533804512407908):0.21717161532773427):1.9459401877025826):1.9417110746228996,((((58:0.08467181386796832,10:0.08467181386796832):2.658310083408913,(1:2.3190398791055564,(24:0.7276032941949693,26:0.7276032941949693):1.5914365849105871):0.4239420181713247):0.3063813609897439,27:3.049363258266625):0.3559714620183394,((45:2.028328116819884,(30:1.7076838504084124,35:1.7076838504084124):0.3206442664114717):1.2721186864255012,5:3.3004468032453853):0.10488791703957911):1.0528686086090429):2.3292564911779072,23:6.7874598200719145):0.7170593981180255,25:7.50451921818994):4.430920237674292):0.5545758248918204):0.3819654776856751,21:12.871980758441728):0.5285267062084564):26.426192725996;
tree new_tree43 = ((((44:2.2074274866659223,40:2.2074274866659223):2.49476626122372,11:4.702193747889642):0.26364081875351264,(4:3.5364982838860466,47:3.5364982838860466):1.4293362827571081):8.15077118361271,(21:12.044882182377489,(((((12:7.416204648714479,(7:4.329670477810278,9:4.329670477810278):3.0865341709042013):3.229316407869308,((19:5.988464386790391,(62:2.347501178109914,(((3:0.5455390685147399,41:0.5455390685147399):0.21588267351466728,54:0.7614217420294072):0.5404079015340963,38:1.3018296435635035):1.0456715345464107):3.640963208680477):4.12428460576342,((52:2.8932674424891993,8:2.8932674424891993):1.4071855948193508,43:4.30045303730855):5.81229596989226):0.5327720640299756):0.17191854448170218,(14:9.042750725139209,(((37:0.44918984524872024,42:0.44918984524872024):7.055606355769222,(((60:0.6903591215517505,18:0.6903591215517505):1.5889804170048465,13:2.279339538556597):2.8298612882206298,(51:3.520397154255347,59:3.520397154255347):1.5888036725218795):2.39559537783911):0.40667158966463735,(((53:5.678648727397555,16:5.678648727397555):1.5628853265443903,(((((46:1.9595702206420966,17:1.9595702206420966):1.3666690618778146,49:3.32623932864724):0.41860756838639546,(34:2.3150662289792736,50:2.3150662289792736):1.429780621927033):1.0704843692453747,(39:3.4291486706954073,6:3.4291486706954073):1.386182549456274):0.9041409655923847,2:5.719472185744066):1.5220618681978797):0.3122740165750377,20:7.553808070516983):0.35765972016559644):1.131282934456629):1.7746888759262802):0.4383629290562592,((((((1:0.7273917683256892,(24:0.342227755443702,26:0.342227755443702):0.3851640128819872):0.8728555152639725,(58:0.22525348246369548,10:0.22525348246369548):1.3749938011259664):1.8729402468398002,((30:2.830314738930903,45:2.830314738930903):0.015482031719704636,(35:2.810046676153743,5:2.810046676153743):0.035750094496864726):0.6273907597788542):1.2270338382277193,27:4.700221368657181):1.1177748014283937,(23:5.489943587748572,(29:2.230500845901534,(63:1.3939646426450152,(33:0.3380476111575536,61:0.3380476111575536):1.0559170314874615):0.8365362032565187):3.259442741847038):0.3280525823370031):1.0793718802741186,25:6.8973680503596935):4.358434479762055):0.6224135893651042,((((32:1.5811104541342018,(56:0.06109382486412984,55:0.06109382486412984):1.520016629270072):1.878893833676942,(57:3.098203375010411,(36:0.934612105838914,15:0.934612105838914):2.163591269171497):0.3618009128007329):0.48772047237216176,28:3.9477247601833056):5.193905926720378,((48:1.0725464363205333,22:1.0725464363205333):0.5710152016456351,31:1.6435616379661684):7.498069048937515):2.736585432583169):0.166666062890636):1.0717235678783759):30.4918450038423;
tree new_tree44 = (((47:4.514116788166048,(4:2.917697518819084,(44:0.8515487564586963,40:0.8515487564586963):2.066148762360388):1.5964192693469643):3.965609500970266,11:8.479726289136314):4.678891711884699,(21:12.728445292302617,((31:4.580452117001276,(((36:0.7496539995649462,15:0.7496539995649462):2.153447228401382,((32:1.8985419609158416,(57:1.6636727592891714,(56:0.11364893323482002,55:0.11364893323482002):1.5500238260543513):0.23486920162667024):0.4076083921968918,28:2.3061503531127334):0.596950874853595):0.207002404194498,(48:0.743347796356175,22:0.743347796356175):2.3667558358046517):1.47034848484045):7.742950615446753,((((((8:3.5330145389964653,52:3.5330145389964653):0.16053672273464326,43:3.6935512617311086):4.81762442829207,12:8.51117566399437):0.24903804450910627,(((62:7.551426836499756,((3:0.3057865753749397,41:0.3057865753749397):0.4286318397358082,38:0.7344184151107479):6.817008421389008):0.9257143182288807,(7:1.3296576247128424,9:1.3296576247128424):7.147483530015794):0.13153248358461767,(54:5.298850674864859,19:5.298850674864859):3.3098229634483953):0.1515400701902223):0.7527311373468795,(14:9.008406609292676,(((((60:0.4635656703968411,18:0.4635656703968411):0.4309253501584492,13:0.8944910205552903):0.8006057553217245,(59:1.393099090586835,51:1.393099090586835):0.3019976852901798):5.944264527439614,(((((((46:1.7324623767504583,17:1.7324623767504583):1.2676623115303185,49:3.00012464700061):0.2757627493143082,(34:1.3651095100176773,50:1.3651095100176773):1.9107779275774077):1.0047146424780897,(39:3.9396490674988263,6:3.9396490674988263):0.3409530125743485):0.8337301808492104,2:5.114332260922385):1.4377272166526547,(16:5.673566409604586,53:5.673566409604586):0.8784930679704539):0.7735842464445346,20:7.325643724019574):0.31371757929705435):0.472980909762635,(37:0.9271671025046343,42:0.9271671025046343):7.185175107818959):0.8960643989690826):0.5045382365576803):1.2329848262156577,((((29:1.1197206327396425,(63:0.8855668231102214,(33:0.17264582677111848,61:0.17264582677111848):0.7129209963391029):0.23415380962942112):3.219380625480126,(((30:1.1744882015377847,35:1.1744882015377847):1.0672593586369759,45:2.2417475601747605):0.5180630504009747,(((58:0.15571993427310588,10:0.15571993427310588):2.4853955320296968,5:2.6411154663028027):0.04100058646677107,(27:0.9433555508510189,(26:0.5920179792221753,(1:0.3970677268265845,24:0.3970677268265845):0.19495025239559077):0.3513375716288436):1.7387605019185548):0.07769455780616141):1.5792906476440334):1.2901164044672067,23:5.629217662686975):4.273139319166174,25:9.90235698185315):0.8435726902128646):1.5774730603820153):0.4050425598545875):0.43017270871839663):29.706492738658;
tree new_tree45 = ((11:12.099789356198052,(47:10.396955764101255,((44:1.8955320415960826,40:1.8955320415960826):2.4779306781773416,4:4.373462719773424):6.023493044327831):1.7028335920967965):0.9673346580922608,(((((7:0.9061197387788953,9:0.9061197387788953):8.773107168045946,((43:7.709161162034658,(8:2.420130604241387,52:2.420130604241387):5.289030557793271):1.81142143479596,(19:7.3959973075760495,(12:7.283991639441285,(((3:0.5498736866815026,41:0.5498736866815026):1.1023685755372061,38:1.6522422622187087):2.3993369895909082,(54:2.754330272621143,62:2.754330272621143):1.297248979188474):3.232412387631668):0.11200566813476431):2.1245852952838895):0.15864430396490192):1.776192548599056,(14:9.884279114737152,(((((((((46:1.0745275437643824,17:1.0745275437643824):2.519411420706178,49:3.59393893447635):0.5660771213984468,(34:2.5016393491365596,50:2.5016393491365596):1.658376736732448):0.7773985976568243,(39:3.042412564712202,6:3.042412564712202):1.89500211881363):0.5555779037871797,2:5.492992587313012):1.5545693997452688,(16:5.897262543671444,53:5.897262543671444):1.150299443386836):0.2638479903551154,20:7.311409977413396):1.1485352416002037,(((60:1.0943489802045345,18:1.0943489802045345):0.32876429775787597,13:1.4231132779624105):1.5262483155093582,(51:0.7298823278822869,59:0.7298823278822869):2.2194792655894817):5.51058357801343):0.49691938793818835,(37:0.37455484568381786,42:0.37455484568381786):8.58230976126797):0.9274145077853646):1.5711403406867444):0.37747288501839904,((((((((26:0.21262120317872377,1:0.21262120317872377):0.08911647230696071,24:0.3017376754856845):1.2099166950361393,27:1.5116543705218237):0.8187987388370594,(5:2.175519453236733,((45:1.2441267010445032,35:1.2441267010445032):0.7918150144383216,30:2.0359417154828248):0.13957773775390825):0.15493365612215015):0.0186017420495892,(58:0.9593379729700127,10:0.9593379729700127):1.3897168784384597):1.258257121363989,(29:0.9267448813181792,(63:0.18419791437617714,(33:0.06082971580038905,61:0.06082971580038905):0.12336819857578808):0.7425469669420021):2.6805670914542823):1.2944519902611273,23:4.901763963033589):2.0374433145180646,25:6.939207277551653):4.8936850628906425):0.7685909874097216,((((56:2.107568175506438,55:2.107568175506438):0.8305689770815761,((57:2.784731131648539,(28:2.614697376600893,(36:0.7123704161510221,15:0.7123704161510221):1.9023269604498712):0.17003375504764584):0.14248799910994236,32:2.9272191307584814):0.01091802182953261):0.8664289840436705,(31:2.9996087490335257,(48:1.4263101832334628,22:1.4263101832334628):1.5732985658000629):0.8049573875981588):4.122621521228133,21:7.927187657859817):4.6742956699922):0.46564068643829515):27.7064658777147;
tree new_tree46 = (((11:2.218574146807026,47:2.218574146807026):0.34371461719540664,((44:0.9406861507577724,40:0.9406861507577724):1.5011687240761642,4:2.4418548748339366):0.12043388916849596):10.645233868058533,(21:12.671151650716846,((((((9:2.2932145531738546,(7:0.2581625318856817,54:0.2581625318856817):2.035052021288173):7.582762541327648,12:9.875977094501502):0.45298778626590774,(19:10.226274230650654,((8:5.036614325682753,(38:1.6807566156314626,((3:0.7568773965892813,41:0.7568773965892813):0.6493420862855658,62:1.406219482874847):0.2745371327566155):3.35585771005129):4.373332491889518,(43:9.29809770814375,52:9.298097721997577):0.11184909557469425):0.8163274130783833):0.10269065011675593):0.33557562239396077,(14:10.070954162692164,((((60:0.09394249005111255,18:0.09394249005111255):0.22230104877942575,13:0.3162435388305383):1.6153694031363186,(51:1.1774745440568262,59:1.1774745440568262):0.7541383979100307):7.041021406229032,((((53:6.690037758979757,16:6.690037758979757):1.2918918625730997,(((((46:2.285848568839218,17:2.285848568839218):1.137079041094057,49:3.42292761909544):0.9549011378180907,(34:2.5603491937639378,50:2.5603491937639378):1.817479553987428):0.8753204748702759,(39:2.6248469821392812,6:2.6248469821392812):2.6283022404823604):1.035162319953403,2:6.288311542575045):1.6936180789778117):0.3112799668634363,20:8.293209588416293):0.6067679903449346,(37:0.06238414015731235,42:0.06238414015731235):8.83759337142263):0.07265676943466204):1.098319814496275):0.5935863404692068):0.7517655180883072,(((29:3.841255641839861,(63:1.0995609332844691,(33:0.08124466699280126,61:0.08124466699280126):1.0183162662916678):2.741694708555392):0.07987491945540048,(23:3.6262207999469203,(((((24:0.5844269624680463,26:0.5844269624680463):1.0616723310572465,27:1.6460992935252927):0.3510592306190683,1:1.997158524144361):0.9661158568536181,(58:0.3212769788599982,10:0.3212769788599982):2.641997402137981):0.16762652739675765,(((35:1.1947749507022174,5:1.1947749507022174):0.1419464407949671,30:1.3367213914971845):0.10767473742308575,45:1.4443961289202703):1.6865047794744665):0.4953198915521835):0.29490976134834135):1.3570305003918204,25:5.278161061687082):6.138144959562596):1.0962294355188718,(((57:2.899387603466181,(32:2.431092582948755,(56:2.215028201960824,55:2.215028201960824):0.21606438098793124):0.4682950205174259):1.502980540943888E-4,((36:0.8028239245436275,15:0.8028239245436275):1.699653127756788,28:2.5024770523004154):0.39706084921985996):0.6089412257719822,(31:1.5008598352569686,(48:0.6846556649553204,22:0.6846556649553204):0.8162041703016483):2.007619292035289):9.004056329476292):0.15861619394829596):0.5363709813441204):29.7353493940319;
tree new_tree47 = (((11:2.298853541621636,(4:1.7624399625023672,47:1.7624399625023672):0.5364135791192686):0.5088646512637465,(44:2.5772394649181396,40:2.5772394649181396):0.23047872796724267):10.469390120874353,(((((((7:0.18755187393695408,9:0.18755187393695408):3.380150813943399,54:3.567702687880353):3.0092552438317193,12:6.576957931712072):1.210968682898197,((52:6.92155650378886,43:6.921556502217304):0.06410757557278579,((((62:0.5910118713629915,38:0.5910118713629915):1.1924523412005412,(3:0.707111918889394,41:0.707111918889394):1.0763522936741388):1.4738086656149079,8:3.2572728781784406):3.036314214013756,19:6.293587092192197):0.6920769855978932):0.8022625368201792):3.248499630990615,(14:10.453257134041332,((((51:1.615629734652345,59:1.615629734652345):0.36539390632627033,((60:0.3150643262006113,18:0.3150643262006113):0.5673023453283599,13:0.8823666715289712):1.0986569694496442):8.077207632250433,((((((((46:0.9207809839329207,17:0.9207809839329207):2.544527396552797,49:3.46530838268038):1.4013037375637505,(34:2.644756713543465,50:2.644756713543465):2.221855404506003):1.3231785788804418,(39:1.8162689611423035,6:1.8162689611423035):4.373521735787606):1.4550730843694772,2:7.644863781299387):0.8443337893352982,16:8.489197570634685):0.3585296190729821,53:8.847727189707667):0.2559591419992824,20:9.10368633170695):0.9545449415220979):0.016608200052020905,(37:0.3881051358017369,42:0.3881051358017369):9.686734337479331):0.378417662632275):0.5831691115595525):0.6132700550991448,((((29:4.70097772776052,(63:1.4778209425564404,(33:0.11412894315041854,61:0.11412894315041854):1.363691999406022):3.22315678520408):0.3149422024849322,((27:4.916245519873815,((45:2.1448116726764908,35:2.1448116726764908):0.05589452045524057,30:2.2007061931317313):2.7155393267420838):0.009337625124804738,((5:3.7832251927592555,(58:0.8350725742065019,10:0.8350725742065019):2.9481526185527533):1.1083358711489515,(26:1.4303262822880123,(24:1.4098183289499395,1:1.4098183289499395):0.02050795333807276):3.4612347816201945):0.034022081090412826):0.09033678524683264):0.7600023955585318,23:5.775922325803984):0.16069485546696693,25:5.936617181270951):5.713079119429078):1.3362363609679715,(21:8.418622396454682,((((28:2.8077748097230875,32:2.8077748097230875):0.03246593848848223,57:2.8402407482115697):0.08671669653659153,((56:0.0794049676535057,55:0.0794049676535057):2.1311869565219967,(36:0.8186596046640123,15:0.8186596046640123):1.3919323195114899):0.7163655205726589):3.997886008587485,(31:2.021156341403294,(48:1.1006045416939028,22:1.1006045416939028):0.9205517997093913):4.903687111932353):1.4937789431190351):4.567310265213319):0.29117565209173435):28.3102357854741;
tree new_tree48 = ((((40:3.4380361929598493,44:3.4380361929598493):0.4886391082305366,4:3.926675301190386):0.7921863025402676,(47:1.233971221250672,11:1.233971221250672):3.4848903824799815):7.461532127779316,(((((((((3:0.6138802150347616,41:0.6138802150347616):0.8852068426282663,38:1.499087057663028):1.862234256355567,62:3.361321314018595):0.3773771521173681,54:3.738698466135963):0.24639910031703272,19:3.9850975664529957):2.966854987623712,((43:5.73424261771158,(52:2.9801939794721464,8:2.9801939794721464):2.7540486407289735):0.602483726552486,(12:3.200770579382156,(7:1.5578276111738956,9:1.5578276111738956):1.6429429682082604):3.13595576737145):0.6152262073231016):3.5396727672349018,(14:9.568164295638534,((37:0.18906169035454243,42:0.18906169035454243):8.44412033635019,(((59:1.430924619461939,51:1.430924619461939):2.6378743197464756,((60:0.33636988706951026,18:0.33636988706951026):0.1528279947621583,13:0.48919788183166857):3.579601057376746):4.315782899081882,(20:7.7988951564330815,((16:7.02337966404882,53:7.02337966404882):0.07919670149974234,(((((46:0.4935116033460717,17:0.4935116033460717):1.684235169113192,49:2.17774675975471):0.4512646347404865,(34:1.0535675156806543,50:1.0535675156806543):1.5754438915190958):0.9227903757179008,(39:1.8058348640886346,6:1.8058348640886346):1.7459669188290163):1.3948804277855942,2:4.946682210703245):2.155894154845317):0.6963187908845194):0.5856866818572151):0.24860017760862085):0.9349822797396161):0.9234610256730758):0.4175773712242439,((23:6.952740673679992,((29:1.9752636569509738,(63:1.8005201648709654,(33:1.5243024517013848,61:1.5243024517013848):0.27621771316958066):0.1747434920800084):1.2218091791732901,((((58:0.7332953081674155,10:0.7332953081674155):1.5741069473737306,(1:1.9263409710878527,(24:1.345105828826612,26:1.345105828826612):0.5812351422612407):0.38106128445329346):0.3226049435548326,(5:2.4053524202105834,(35:1.312659013505939,(30:0.764840758446925,45:0.764840758446925):0.547818255059014):1.0926934067046443):0.22465477888539542):0.028438353715319664,27:2.6584455528112985):0.5386272833129655):3.755667837555728):1.194994299021145,25:8.147734972701137):2.761467719834716):0.8313221338434253,(21:8.201362238310761,((((36:1.0267911396378808,15:1.0267911396378808):1.4308873896600514,32:2.457678529297932):0.1530391624596219,((57:2.207620493591931,(56:0.84964053214745,55:0.84964053214745):1.3579799614444807):0.07638354378749002,28:2.284004037379421):0.32671365437813327):1.92654240007723,((48:0.9926354469614195,22:0.9926354469614195):0.8158896655648401,31:1.8085251125262596):2.7287349793085243):3.664102146475977):3.5391625880685176):0.439868905130691):29.8625896771873;
tree new_tree49 = (((47:2.9666301588016064,11:2.9666301588016064):0.08304716956242819,((40:2.0062920598024547,44:2.0062920598024547):0.4047791908122149,4:2.4110712506146696):0.638606077749365):9.368381994348127,(21:11.670021823533338,((((((19:3.7285095294358612,54:3.7285095294358612):0.8748448329006058,(((3:0.3103793439181905,38:0.3103793439181905):0.6072980870495921,41:0.9176774309677826):2.2142809905126657,62:3.1319584214804483):1.4713959408560187):2.3916130342283415,((7:1.3616909546204157,9:1.3616909546204157):5.563933970883803,(((52:2.520579490554535,8:2.520579490554535):0.9710459808463998,43:3.4916254714009347):3.34072178602345,12:6.832347253692683):0.09327767181153579):0.06934247106058944):3.0338482741887915,(14:9.582267213611784,((37:2.471016686908264,42:2.471016686908264):6.6485094732549666,((20:7.258339515242717,(16:6.867041591247924,(53:5.72009899323436,(((((46:0.7619878812067589,17:0.7619878812067589):1.7943724901034608,49:2.55636031350099):0.23381315502027356,(34:1.7304250866554216,50:1.7304250866554216):1.0597484396750716):0.517309951686244,(39:2.9561563790876515,6:2.9561563790876515):0.35132709892908576):0.8801921317076666,2:4.187675609724404):1.5324233835099559):1.1469425980135641):0.39129792399479335):0.41521051002072973,((59:1.091796276935997,51:1.091796276935997):1.872957214601832,((60:0.07627089969553467,18:0.07627089969553467):0.23010306511978784,13:0.30637396481532253):2.6583795267225065):4.708796533725618):1.44597609725116):0.46274105344855343):0.4465484571418159):0.2085542495366166,((23:3.651875211077755,((5:2.672870880793145,((((1:1.6499971078755493,24:1.6499971078755493):0.4794997481130645,26:2.129496855988614):0.02978949686790644,((58:1.4931547212261904,10:1.4931547212261904):0.6324375644452545,(27:1.5091974838519944,35:1.5091974838519944):0.6163948018194505):0.033694067185075394):0.4917852808919494,(30:2.3974156374069886,45:2.3974156374069886):0.25365599634148106):0.021799247044675507):0.5099341976409533,(29:0.5956481040085487,(63:0.488011209754983,(33:0.23351658269885955,61:0.23351658269885955):0.25449462705612347):0.10763689425356571):2.58715697442555):0.4690701326436564):1.2894026933893885,25:4.941277904467143):5.296092015823073):0.4504959057190021,((((32:2.478652593006398,28:2.478652593006398):0.40289741268738366,(56:0.2525756062539385,55:0.2525756062539385):2.6289743994398433):0.353681140047883,(57:3.201166074057338,(36:0.5054705679321395,15:0.5054705679321395):2.695695506125199):0.03406507168432649):0.28584030181494446,(31:3.2287348600662518,(48:3.0189905228453298,22:3.0189905228453298):0.209744337220922):0.2923365874903574):7.166794378452609):0.982155997524119):0.7480374991788246):29.1252773360097;
tree new_tree50 = ((11:3.5499385003524826,(47:2.9495783440839802,(4:2.7691075768391262,(40:2.678726225674727,44:2.678726225674727):0.09038135116439916):0.180470767244854):0.6003601562685024):9.853108040319093,((((((43:1.2060463980053915,(8:0.8172050432144229,52:0.8172050432144229):0.3888413547909686):6.16980675399154,(12:5.139436694355678,((62:1.3215883778727513,(38:1.101846793791331,(3:0.6118363189873905,41:0.6118363189873905):0.49001047480394044):0.2197415840814203):3.2194474144342884,(19:2.111327736231648,54:2.111327736231648):2.4297080560753916):0.5984009020486383):2.236416460414696):0.18567314332902463,(7:2.563538184780967,9:2.563538184780967):4.997988113318431):2.5370972745472002,(((20:8.244695596235738,((((((46:1.729545219535371,17:1.729545219535371):1.6888377139933053,49:3.4183829595651):0.5790350482928943,(34:2.195812186518327,50:2.195812186518327):1.8016057953032436):1.7191488413986087,(39:3.921556505086826,6:3.921556505086826):1.7950103181333534):1.1009277365355956,2:6.817494559755775):1.058912846732925,(16:7.6979590696588645,53:7.6979590696588645):0.17844833682983552):0.36828818974703825):0.5956086445222155,(37:0.44790207517759506,42:0.44790207517759506):8.392402165580359):0.274066233609533,(((59:0.3357181238018184,51:0.3357181238018184):2.543054868945065,((60:0.11880256532710726,18:0.11880256532710726):1.4320496022339202,13:1.5508521675610274):1.327920825185856):3.300502358660414,14:6.179275351407298):2.9350951287340736):0.9842530925052273):0.5809663892448054,((23:4.759985624654345,((29:1.0634967374014541,(63:0.2514325261396424,(33:0.10295099443884811,61:0.10295099443884811):0.14848153170079428):0.8120642112618117):3.3025351606460713,((58:0.7646993554434769,10:0.7646993554434769):2.6282926965865494,((27:1.8190106166212618,(26:0.9979558813637894,(24:0.7288758998388477,1:0.7288758998388477):0.2690799815249417):0.8210547352574724):1.4587433478553737,((45:1.78007845600722,30:1.78007845600722):1.352797831384958,(5:3.079041752940417,35:3.079041752940417):0.05383453445176123):0.14487767708445753):0.11523808755339049):0.9730398460174996):0.39395372660681893):1.9380456946081637,25:6.698031319262508):3.9815586426288956):1.9770637765084178,(((((56:0.036172577141220214,55:0.036172577141220214):3.170674221406741,((32:2.2174848885849636,57:2.2174848885849636):0.9512921648394688,(36:0.8966984961680317,15:0.8966984961680317):2.2720785572564006):0.038069745123528786):1.290066112132393,28:4.496912910680354):0.4280386341272582,(31:3.4593993852519445,(48:1.4435750986727036,22:1.4435750986727036):2.0158242865792406):1.465552159555668):0.9840200881963783,21:5.908971633003991):6.747682105395831):0.7463928022717532):27.2455186049653;
tree new_tree51 = ((11:5.732000293156265,(47:3.9275091069931802,(4:2.541103675916394,(40:1.3535028676192788,44:1.3535028676192788):1.1876008082971152):1.3864054310767862):1.8044911861630846):7.372056148646195,(21:12.30468713301496,(((57:2.5941686392433203,(((32:2.3029589209709034,(56:0.9191785714457917,55:0.9191785714457917):1.3837803495251118):0.028957711749717063,28:2.3319166327206204):0.07601730649126548,(36:1.5647524187922097,15:1.5647524187922097):0.8431815204196762):0.18623470003143439):0.647130435394947,(31:2.7258432001894763,(48:0.6109974553440176,22:0.6109974553440176):2.114845744845459):0.5154558744487909):8.443428913135635,((((((43:2.1544081269670876,(52:2.062706666120086,3:2.062706666120086):0.09170146084700148):0.01898431971178205,8:2.1733924466788697):6.32260133643421,(12:7.376869338658388,(7:5.704566850308219,9:5.704566850308219):1.6723024883501685):1.119124420010328):0.43121491785387356,((54:2.9732678516398776,(62:2.904488078363424,(41:1.8058457005892505,38:1.8058457005892505):1.0986423777741734):0.06877977327645368):3.9732594981135856,19:6.946527349753463):1.9806813267691261):0.9865144722939476,(14:9.310531836476361,((((59:0.7776470518866221,51:0.7776470518866221):0.7744957978702354,((60:0.40180887312672897,18:0.40180887312672897):0.48039507918233926,13:0.8822039523090682):0.6699388974477892):7.294251348072158,(20:8.687975246789101,((16:7.525233647586723,53:7.525233647586723):0.3002960138899047,(((((46:0.9055930380464242,17:0.9055930380464242):2.1219350965205472,49:3.02752810961506):1.5391055098256987,(34:2.8501700274047685,50:2.8501700274047685):1.7164636169879017):0.9332611807015407,(39:3.8223604558037567,6:3.8223604558037567):1.6775343692904543):0.8036812575973142,2:6.303576082691525):1.5219535787851024):0.8624455853124733):0.15841895103991455):0.33666694428300303,(37:0.9334247919948072,42:0.9334247919948072):8.24963631885313):0.12747069436434266):0.6031913123401758):0.6357232328004088,(((27:4.046747419191256,((58:0.3646283537897002,10:0.3646283537897002):3.566187580987836,((((45:1.6207105672717794,(30:1.4164363735220182,35:1.4164363735220182):0.2042741937497612):0.27550243372249206,5:1.8962130009942715):0.7783321356636816,(29:0.6643121205788151,(63:0.24662433340022172,(33:0.14976684452060549,61:0.14976684452060549):0.09685748887961623):0.41768778717859334):2.010233016079138):1.0827972169413522,(26:3.6465224963308875,(24:2.9708984095794064,1:2.9708984095794064):0.6756240867514811):0.11081985726841781):0.17347358117823086):0.11593148441371959):0.11347652481976755,23:4.160223944011023):0.7919358695678449,25:4.952159813578868):5.5972865680380774):1.1352816061569566):0.619959145241058):0.7993693087874991):31.711205420227;
tree new_tree52 = (((11:6.568430608489369,((40:2.2319346185473194,44:2.2319346185473194):3.8958879669733206,4:6.12782258552064):0.44060802296872925):0.08947861483886932,47:6.657909223328239):6.122322045877007,(21:12.29057582296093,((((((62:2.0418946738750097,(41:1.5867648069340574,38:1.5867648069340574):0.45512986694095225):3.66163242657067,19:5.70352710044568):4.792284798321889,((12:8.56781262502183,(((8:2.3233552013377845,3:2.3233552013377845):0.6053151561689933,43:2.928670357506778):1.3127337184564554,52:4.241404075963233):4.32640854821428):0.8642000248541812,(54:1.689592088801424,(7:1.112507355924021,9:1.112507355924021):0.5770847328774029):7.742420561074587):1.0637992488915575):0.3152905791468097,(14:10.188148873441536,((20:8.856064069695298,(53:8.61959594602814,((((((46:1.3394814287134928,17:1.3394814287134928):1.8304416852356362,49:3.16992310362736):1.5528123466458634,(34:2.4044217526842515,50:2.4044217526842515):2.318313707910741):0.9085937789123628,(39:2.291674353749661,6:2.291674353749661):3.339654885757694):1.2905389522225121,2:6.9218681917298674):0.9245356889141494,16:7.846403880644017):0.7731920653841229):0.23646812366715864):0.508031023182772,((37:0.474296726982353,42:0.474296726982353):8.544362855064966,(51:6.801985724705408,(((60:0.5803083947558396,18:0.5803083947558396):0.4298489113657433,13:1.010157306121583):1.763627761463227,59:2.77378506758481):4.028200657120598):2.2166738573419105):0.3454355108307521):0.824053776133262):0.6229536044728423):0.37528139228755464,(((58:1.3285355880310208,10:1.3285355880310208):2.5184813570235134,(((29:2.0775371626707733,(63:0.13428354101885154,(33:0.055197171944064996,61:0.055197171944064996):0.07908636907478654):1.9432536216519218):0.7875625454930151,((5:2.483286732350555,27:2.483286732350555):0.0226166943529722,((35:1.7232454570756541,45:1.7232454570756541):0.07361066819904738,30:1.7968561252747015):0.7090473014288257):0.35919628146026117):0.5976154522136818,(26:3.017050996892546,((24:1.2437862818459398,1:1.2437862818459398):0.22994817928036815,23:1.473734461126308):1.5433165357662382):0.4456641634849241):0.384301784677064):5.216310297364222,25:9.063327242418756):2.1230566277831766):0.9387342255055309,(((28:1.319701847312305,(((36:0.32329373980460785,15:0.32329373980460785):0.3696349114903942,(56:0.19873178084316645,55:0.19873178084316645):0.4941968704518356):0.5933302632114771,57:1.2862589145064791):0.03344293280582589):2.247177738897122,32:3.566879586209427):0.6270966811732466,(31:3.0438580884496202,(48:1.8189474815869144,22:1.8189474815869144):1.2249106068627058):1.1501181789330532):7.93114182832479):0.1654577272534663):0.48965544624431523):32.0074120124733;
tree new_tree53 = ((((4:5.008161908530166,(44:2.788155643050351,40:2.788155643050351):2.220006265479815):0.6716246082549864,47:5.6797865167851525):0.7565347850155382,11:6.436321301800691):8.26968734148737,(((((((7:2.5561856350866416,(9:0.31027259085819864,54:0.31027259085819864):2.245913044228443):3.811504105119204,12:6.367689740205845):5.203358637598134,((62:2.080416226999934,((41:0.35534592114924773,3:0.35534592114924773):0.30469287731067946,38:0.6600387984599272):1.4203774285400068):9.421410391402524,(19:9.088650813600173,(43:2.5538691309534585,(8:2.452628111445784,52:2.452628111445784):0.1012410195076745):6.53478166594252):2.413175804802286):0.06922175940152009):0.9487097708846743,(14:10.996121364479219,(((((60:0.35221262586037766,18:0.35221262586037766):2.015692715015226,13:2.3679053408756037):2.597705271029369,(51:3.4011580782536477,59:3.4011580782536477):1.564452533651325):4.441833718161247,(20:8.971783033742883,((((((46:1.3324228564892329,17:1.3324228564892329):2.173835027787347,49:3.50625786613766):1.4561834959794542,(34:4.4165891835606965,50:4.4165891835606965):0.5458521966953374):1.3676988290009149,(39:5.091428121049895,6:5.091428121049895):1.2387120882070537):1.0159180973288224,2:7.346058306585771):0.8978966266980297,(53:6.720431732123558,16:6.720431732123558):1.523523201160243):0.7278281004590816):0.43566129632333706):1.2786570180125985,(37:0.7487865527083906,42:0.7487865527083906):9.93731479880096):0.3100200164004008):1.523636784209435):0.49841857122536126,(((29:2.6655991021396104,(63:0.8254322172796622,(33:0.10184467833904287,61:0.10184467833904287):0.7235875389406193):1.8401668848599482):3.5468818751137987,((45:3.414300541962626,(30:2.2011597008587263,35:2.2011597008587263):1.2131408411038995):1.9375592463176146,((26:2.750269567791996,(23:2.5964985771760234,(1:2.520436707721308,24:2.520436707721308):0.07606186945471549):0.15377099061597255):2.527065483329195,(27:3.57359705807733,((58:1.9034787517653335,10:1.9034787517653335):1.6280116535090075,5:3.531490405274341):0.042106652802988975):1.7037379930438608):0.07452473715904961):0.8606211889731687):3.598492939066044,25:9.810973916319453):3.207202803594562):0.9744067988286673,(((((56:1.0294497421543605,55:1.0294497421543605):0.18873459187370822,57:1.2181843340280687):0.33761194455090093,28:1.5557962785789696):1.2565753394667936,((36:0.6594626861608948,15:0.6594626861608948):1.4569004613807977,32:2.1163631475416924):0.6960084705040708):0.25531840099390335,((48:2.3075011922463617,22:2.3075011922463617):0.22730980331418538,31:2.534810995560547):0.5328790234791194):10.924893499703016):0.34304990246142886,21:14.335633421204111):0.3703752220839487):24.4494997051172;
tree new_tree54 = (((4:4.500232442639427,(44:3.87987481377318,40:3.87987481377318):0.6203576288662469):3.296005169993302,(11:3.560820592632049,47:3.560820592632049):4.23541702000068):4.975154820552553,(((31:3.558616239724182,((57:2.1980507604912884,((56:0.6682687842417055,55:0.6682687842417055):1.3740777926733356,(32:1.5353387727653924,(28:1.5038936288750477,(36:1.012457279828539,15:1.012457279828539):0.4914363490465088):0.031445143890344696):0.5070078041496489):0.15570418357624716):1.1282132550391357,(48:1.5014049543647656,22:1.5014049543647656):1.8248590611656585):0.2323522241937579):7.414411642887387,((((19:8.200843275810692,((62:2.9105751702131006,(38:2.0515038414039943,(41:0.4217237530447308,3:0.4217237530447308):1.6297800883592635):0.8590713288091063):2.2517603132633863,54:5.162335483476487):3.0385077923342054):0.15047702068835278,((43:6.66620420341303,(8:1.6068215539062565,52:1.6068215539062565):5.0593826547707845):0.40678304240011354,((7:0.4730786432701381,9:0.4730786432701381):1.599010315130648,12:2.072088958400786):5.000898292676368):1.278333045421891):1.245458343742607,(14:8.931387873636918,((37:0.0876356215985781,42:0.0876356215985781):8.63926579817996,((((60:0.5414602952720033,18:0.5414602952720033):1.4898609944218804,13:2.0313212896938837):3.9771327906959404,(51:4.703875377916383,59:4.703875377916383):1.3045787024734414):2.484047905115488,(20:8.136179808835925,(53:7.596110482947241,(16:7.36221945607113,(((((46:1.3924196385447356,17:1.3924196385447356):2.153249186510228,49:3.54566886355434):0.677400686256918,(34:2.7633138126541925,50:2.7633138126541925):1.459755698657689):0.6596345157136421,(39:4.529859700715232,6:4.529859700715232):0.35284432631029183):1.755500914987878,2:6.6382049420134015):0.7240145140577283):0.23389102687611096):0.540069325888684):0.35632217666938715):0.23439947534094507):0.20448641279066138):0.6653907666047338):0.8040675364130454,(((((5:1.9456703938160163,((30:1.4601611660392928,45:1.4601611660392928):0.33600788270288673,35:1.7961690487421795):0.14950134507383672):0.7485736141677035,(58:1.5174128592282778,10:1.5174128592282778):1.176831148755442):0.31176967843606906,((27:2.0954861308529984,1:2.0954861308529984):0.21749601543726316,((26:0.8053740634733205,24:0.8053740634733205):0.9110914883404536,23:1.7164655518137741):0.5965165944764874):0.6930315401295273):1.1140354237455092,((63:2.535810258525177,(33:0.4363463921875131,61:0.4363463921875131):2.099463866337664):1.0770945263923108,29:3.612904784917488):0.5071443252478103):2.107993484358113,25:6.228042594523411):4.172803582131286):0.5721817059568721):0.99770487870415,21:11.97073276131572):0.8006596718695622):29.4358383408162;
tree new_tree55 = (((47:5.799042438984732,(4:2.2794922154095927,(44:1.9335233358285766,40:1.9335233358285766):0.3459688795810161):3.5195502235751395):0.18670131688051494,11:5.985743755865247):7.273236630514393,((21:10.361719043789376,(((((36:0.693873383814831,15:0.693873383814831):0.8036815040646279,(56:0.17894895054548346,55:0.17894895054548346):1.3186059373339754):0.13178124786637313,(28:1.4794451943348843,57:1.4794451943348843):0.14989094141094772):0.06077322076022251,32:1.6901093565060545):0.5032497978908923,(31:1.9359231981544363,(48:0.7212549607624907,22:0.7212549607624907):1.2146682373919455):0.2574359562425106):8.16835988939243):2.0495274014051894,(((((19:6.174341354622449,54:6.174341354622449):1.3910656660924428,(62:5.929476645751809,(38:2.553954809906176,(41:0.9499665909971448,3:0.9499665909971448):1.603988218909031):3.3755218358456327):1.635930374963083):3.004835626637105,(((8:2.754336023821325,52:2.754336023821325):5.22919802110399,43:7.983534044641493):0.4176190668973412,((7:0.8979961172530482,9:0.8979961172530482):0.6111993201269794,12:1.5091954373800276):6.891957674158807):2.1690895358131623):0.5676098125618037,(14:10.096418965598065,(((37:1.0753316403004751,42:1.0753316403004751):6.960395533440173,(((60:0.36723687229823065,18:0.36723687229823065):0.25162839482167243,13:0.6188652671199031):1.311862159804948,(51:1.1290554184329604,59:1.1290554184329604):0.8016720084918907):6.104999746815797):1.8342979296848423,(20:8.488316378040885,((((((46:1.66806580103803,17:1.66806580103803):3.369476500339017,49:5.03754238674054):0.4575642958429542,(34:2.587460969618081,50:2.587460969618081):2.9076456276019202):1.1889294415198357,(39:4.595301587752965,6:4.595301587752965):2.0887344509868724):0.681606968922333,2:7.36564300766217):0.9556515845924096,(53:5.923306563833995,16:5.923306563833995):2.397988028420585):0.16702178578630544):1.38170873226195):0.22639386217257496):1.0414334943157346):0.5988978016819999,((((((((24:0.4062859862259977,1:0.4062859862259977):1.3777730912242037,27:1.7840590774502014):1.1192605826383506,(23:1.9616271643839276,26:1.9616271643839276):0.9416924957046244):1.480354837230419,(58:1.4400745421843708,10:1.4400745421843708):2.9435999551346):0.002493264293377706,(30:1.6170942579980592,(45:1.320570221697286,35:1.320570221697286):0.29652403630077306):2.7690735036142895):0.07809346139038986,5:4.4642612230027385):1.4002832602319213,((63:0.38496711359561914,(33:0.19680393645998467,61:0.19680393645998467):0.18816317713563446):0.9629014648206533,29:1.3478685784162725):4.5166759048183875):3.454801706851738,25:9.319346190086398):2.4174040715094023):0.674496183598766):0.8477339411850746):28.6839824924081;
tree new_tree56 = (((47:2.5976104934454813,4:2.5976104934454813):1.4499229562261817,((44:0.7957578478864389,40:0.7957578478864389):1.3595580685394548,11:2.1553159164258937):1.8922175332457694):9.059268537079088,((((((38:2.8701160810576174,((41:0.48439873597328326,3:0.48439873597328326):0.6741342698433879,(62:1.1341790402014083,54:1.1341790402014083):0.02435396561526293):1.7115830752409462):5.003288070614049,19:7.873404151671667):1.7940116546499132,(((7:0.7122481045296942,9:0.7122481045296942):0.44541883192600884,12:1.157666936455703):6.986879026125395,(43:4.90163382728494,(52:2.063042873303562,8:2.063042873303562):2.8385909539813774):3.24291211086635):1.522869843740482):1.5047097315428442,(14:10.456683985459602,(((20:9.027602304796082,((((((46:0.5129705164295506,17:0.5129705164295506):2.359124253336459,49:2.87209474055382):0.4471343570137707,(34:1.54971885863139,50:1.54971885863139):1.76951026814839):2.3115675779864433,(39:2.6276945427120513,6:2.6276945427120513):3.003102162054172):1.4534384913360157,2:7.084235196102239):1.6264140142588106,(53:3.9180887199889742,16:3.9180887199889742):4.792560490372075):0.31695309443503206):0.24819734638806779,(37:3.069371658750261,42:3.069371658750261):6.2064279924338885):0.3741814278535589,(((60:0.6920444671932435,18:0.6920444671932435):0.14982196778382217,13:0.8418664349770657):1.6690747830904862,(59:2.0120889336395047,51:2.0120889336395047):0.4988522844280472):7.139039860970156):0.806702909116698):0.7154415524048225):0.7869015127806183,((((45:3.939957131519817,(30:3.6874471207119988,(35:2.056248232560189,5:2.056248232560189):1.6311988881518098):0.2525100108078182):0.324109771261365,((((26:0.8760525917491943,1:0.8760525917491943):0.09569515734162815,23:0.9717477490908224):0.0786447409981681,24:1.0503924900889905):1.676701895212241,(27:2.427268621777026,(58:1.218564912688346,10:1.218564912688346):1.20870370908868):0.2998257635242054):1.5369725174799505):0.7505497446331608,((63:2.6693055422729484,(33:0.3363829915157976,61:0.3363829915157976):2.332922550757151):0.18444290325583879,29:2.853748445528787):2.1608682018855556):4.413957962314006,25:9.428574609728349):2.5304524409166937):0.5060497738129079,(21:10.984039726295146,(((57:2.395742853660398,((36:0.1625932652486738,15:0.1625932652486738):1.8670992091645826,((56:0.6478201972783348,55:0.6478201972783348):1.2373175442295363,28:1.8851377415078712):0.14455473290538534):0.3660503792471417):0.11781735232736246,32:2.5135602059877606):0.46814966505910505,(31:2.478535586790552,(48:0.3925843387878303,22:0.3925843387878303):2.085951248002722):0.5031742842563136):8.00232985524828):1.4810370981628047):0.6417251622928006):32.3492075097208;
tree new_tree57 = ((((44:1.0743407204634194,40:1.0743407204634194):0.796751152539833,4:1.8710918730032524):0.7595704465589062,(11:1.5509989967699045,47:1.5509989967699045):1.079663322792254):11.429328097045833,(21:13.481488041620516,((((((43:1.6480731808228557,(52:1.6105415341146947,8:1.6105415341146947):0.037531646708161004):7.6369059201566,((7:0.44783261497078697,9:0.44783261497078697):1.2966094154695895,12:1.7444420304403765):7.540537077361455):0.48368347556287716,((((38:0.8608768145063908,(3:0.6662845915709392,41:0.6662845915709392):0.19459222293545153):0.8275601247239075,62:1.6884369392302983):1.5521818627325201,54:3.2406188019628184):0.40216545719623653,19:3.642784259159055):6.125878324205654):1.068342862694502,(14:10.329341938609913,((((((((((46:1.4766043498266217,17:1.4766043498266217):2.3518148001206463,49:3.82841914044635):0.6883796555017461,(34:2.9574068031992358,50:2.9574068031992358):1.559392002249778):0.9222870915815387,(39:4.039671210696674,6:4.039671210696674):1.3994146863338788):0.4951572381415934,2:5.934243135172146):0.6986371803766316,16:6.632880315548777):1.0493537706123481,53:7.682234086161126):0.241762019799884,20:7.92399610596101):0.8153377131842081,(37:2.547578431717088,42:2.547578431717088):6.191755387428129):0.40205745007549787,(((60:0.6254060195158393,18:0.6254060195158393):0.6585243990072465,13:1.2839304185230858):0.47340291873516227,(59:0.8372403993496577,51:0.8372403993496577):0.9200929379085904):7.3840579319624675):1.18795069994238):0.5076635074492977):0.08439476186754113,((((63:0.5079547508158644,(33:0.09439617469237871,61:0.09439617469237871):0.4135585761234857):0.47379957957810115,29:0.9817543303939655):3.4002429500737574,((5:3.3497835904210147,(35:3.123405650273266,(30:3.0767725389732417,45:3.0767725389732417):0.04663311130002423):0.2263779401477488):0.6304944093268268,(27:2.437292194100065,((23:1.924623014696521,(26:1.016453760459252,(24:0.8042284366339187,1:0.8042284366339187):0.21222532382533332):0.908169254237269):0.38217858639145796,(58:0.20804995320447234,10:0.20804995320447234):2.098751647883507):0.1304905930120861):1.5429858056477763):0.4017192807198815):2.4988988802136003,25:6.880896160681323):4.040504047245428):1.3145566831749633,(((36:1.012482491103087,15:1.012482491103087):0.3982494067063509,((57:0.8545338438092508,((56:0.2946630811424929,55:0.2946630811424929):0.34511040842348634,28:0.6397734895659792):0.21476035424327156):0.5508382247439264,32:1.4053720685531772):0.005359829256260662):1.9068355649250315,(31:3.2095047124173472,(48:1.2725034683799992,22:1.2725034683799992):1.937001244037348):0.10806275031712209):8.918389428367245):1.2455311505188007):0.578502374987476):31.1205513658234;
tree new_tree58 = ((((44:1.2473594281842115,40:1.2473594281842115):2.4392207814377618,4:3.6865802096219733):1.608407006377794,(47:0.9280927440450019,11:0.9280927440450019):4.366894471954765):9.051062897638516,(((((((56:0.15845513712763473,55:0.15845513712763473):1.6342270299810142,28:1.792682167108649):0.6469781252240827,(57:2.4176698965693646,(36:1.1118674995369981,15:1.1118674995369981):1.3058023970323664):0.021990395763367143):3.0248420147579362,32:5.464502307090668):0.5230988846005085,(31:3.9404705738148307,(48:0.8289423338577371,22:0.8289423338577371):3.1115282399570936):2.0471306178763458):4.7375507872618545,21:10.725151978953031):2.955215771551668,((((62:4.360271953337472,((3:0.6371922398649037,41:0.6371922398649037):2.9098319122921548,(38:0.4355045079667492,54:0.4355045079667492):3.1115196441903095):0.8132478011804136):4.994475037228771,(19:8.987685749455196,((43:3.919067474433661,(52:1.5382443748885,8:1.5382443748885):2.380823099545161):2.30990970596798,((7:0.29589003826943533,9:0.29589003826943533):0.9411528164685652,12:1.2370428547380006):4.9919343319015805):2.758708562815615):0.3670612411110472):2.633926231771083,(14:10.735510435143983,(((((60:0.37608592362952603,18:0.37608592362952603):0.301935421273052,13:0.678021344902578):3.5552200568190546,(59:3.4718516054804023,51:3.4718516054804023):0.7613897962412302):4.92914678210558,(20:8.369657570702248,((53:7.944682476891086,(((((46:1.8823036051118194,17:1.8823036051118194):1.6993800084882424,49:3.58168362661589):0.8528745435384342,(34:3.162794200634194,50:3.162794200634194):1.271763956504302):0.8299470857266398,(39:3.360946381425281,6:3.360946381425281):1.9035588614398549):0.6388683915755102,2:5.903373634440646):2.04130884245044):0.08523838683413576,16:8.029920863725222):0.3397367069770265):0.7927306132352445):0.5912095227144736,(37:0.3454513498328011,42:0.3454513498328011):9.408146356819165):0.9819127284920164):1.253162787193343):1.3070499836322806,((23:3.6910085975784406,(((63:0.5292355567577185,(33:0.10344017147943776,61:0.10344017147943776):0.42579538527828076):0.43792251279659056,29:0.967158069554309):2.241410379034978,((((24:1.1403822388111935,26:1.1403822388111935):0.5580969872849377,1:1.6984792260961312):0.8411662609051136,(58:0.6231298128943095,10:0.6231298128943095):1.9165156741069354):0.18570454107289658,((27:1.790566271672669,35:1.790566271672669):0.886583135503614,((45:1.6035868381967637,30:1.6035868381967637):0.26751834532907703,5:1.8711051835258408):0.8060442236504421):0.04820062089785848):0.48321842051514574):0.48244014898915344):2.8836664679199893,25:6.57467506549843):6.721048140471177):0.38464454453509234):0.665682363133584):30.8586550825731;
tree new_tree59 = ((11:2.745914355365462,((47:1.7022319598173952,4:1.7022319598173952):1.0101363010619928,(44:2.1436271636889432,40:2.1436271636889432):0.5687410971904447):0.03354609448607393):9.308867452677363,((((((((52:1.3319168974738989,8:1.3319168974738989):1.2168686620274998,43:2.5487855595013986):4.52318029783171,((62:3.997279186607243,(38:3.2811463010052853,(3:0.6668395212710622,41:0.6668395212710622):2.614306779734223):0.7161328856019575):0.113037623472239,54:4.110316810079482):2.9616490985192385):1.8874822846639319,(19:5.427331232555465,((7:0.5880418634165014,9:0.5880418634165014):1.4905171877510317,12:2.078559051167533):3.348772181387932):3.532116960707187):0.3352437583899288,(14:9.040524036607284,((20:8.584993349139284,(53:8.064355811488564,((((((46:1.4390293277407986,17:1.4390293277407986):1.3888635883314389,49:2.82789286714752):1.4724109723535572,(34:3.8013746339151626,50:3.8013746339151626):0.4989292545106321):0.9315118133930627,(39:3.5825665503595148,6:3.5825665503595148):1.6492491514593426):1.0174156501646587,2:6.249231351983516):1.7853628411697926,16:8.034594193153309):0.02976161833525559):0.5206375376507193):0.16874490908397632,((((60:0.580400314081336,18:0.580400314081336):0.967912734411991,13:1.548313048493327):1.5591039414649073,(59:0.7703364439772038,51:0.7703364439772038):2.3370805459810304):5.18614167622547,(37:0.357150557629825,42:0.357150557629825):7.93640811482087):0.4601795920395553):0.28678577838402397):0.2541679150452971):0.4624040771770055,((((((24:0.5693649525783355,1:0.5693649525783355):2.9340120850239435,(23:3.0398418066834894,26:3.0398418066834894):0.4635352309187897):1.3421108404991031,((35:1.8126619734188745,(45:1.6429222604469984,30:1.6429222604469984):0.16973971297187607):0.5036330477709294,5:2.316295021189804):2.5291928569115782):0.308449479755704,(27:4.745793685767238,(58:2.2190724157825876,10:2.2190724157825876):2.52672126998465):0.4081436720898486):1.3681376833597936,((63:0.1798890630966038,(33:0.14619301500102072,61:0.14619301500102072):0.033696048095583075):0.00914959049079525,29:0.18903865358739905):6.33303638762948):2.206376178047547,25:8.728451219264427):1.0286448095651597):0.7600538525618497,21:10.517149881391436):0.7762801958795915,((((56:0.18544718278595923,55:0.18544718278595923):2.8825144920134376,((28:2.767414647394105,32:2.767414647394105):0.01364990525987686,57:2.781064552653982):0.28689712214541485):0.580468036571343,(36:1.0637795819783895,15:1.0637795819783895):2.58465012939235):1.4434134186624719,(31:1.6460544330828242,(48:0.7728707645012791,22:0.7728707645012791):0.8731836685815451):3.4457886969503875):6.201586947237816):0.7613517307717981):31.6959147488731;
tree new_tree60 = ((11:4.4161816164658045,(((44:2.146251614089675,40:2.146251614089675):1.1780096512107194,4:3.3242612653003945):1.050024822303492,47:4.3742860876038865):0.04189552886191805):8.243799763748639,((((((19:5.880951076135484,(62:3.7311227840706893,(38:1.7669716504298612,(3:0.966411401980104,41:0.966411401980104):0.8005602484497572):1.9641511336408282):2.149828292064795):3.588574416956491,((43:3.2522118872583943,(52:1.3637074263671296,8:1.3637074263671296):1.8885044608912647):4.66522065870523,((9:2.1870027391041242,(7:1.0988314993697037,54:1.0988314993697037):1.0881712397344205):3.6271995165226407,12:5.814202255626765):2.103230349657599):1.5520928878076115):1.113753762414568,(14:9.927190860701181,(((((60:0.5892527058991868,18:0.5892527058991868):0.15991406621189896,13:0.7491667721110857):5.707402947987499,(59:5.567001018276717,51:5.567001018276717):0.8895687018218679):2.164210923861761,(37:0.23788394078928146,42:0.23788394078928146):8.382896703171065):0.31104850436667597,(20:8.19043358762039,((16:6.7673880079681155,53:6.7673880079681155):0.7824172015805084,(((((46:1.3145761959544262,17:1.3145761959544262):1.08647614608453,49:2.40105238759241):1.0602928112962213,(34:2.899622307727942,50:2.899622307727942):0.5617228456072354):1.2885391060894267,(39:2.78363062032594,6:2.78363062032594):1.9662536390986642):1.0726569702805948,2:5.822541229705199):1.7272639798434248):0.6406283780717663):0.741395560706632):0.995361712963183):0.6560883948053622):0.3020150942221953,((((63:0.817324861553152,(33:0.6779507982346851,61:0.6779507982346851):0.1393740633184669):0.5152763677746383,29:1.3326012293277902):6.742993869296046,(5:6.031590454755864,((45:0.6547627623791314,30:0.6547627623791314):1.1985167641148875,(((1:1.1505468736533857,(24:0.9499953718324192,26:0.9499953718324192):0.20055150182096648):0.4423165693425195,(23:1.3832868349290486,(35:0.7552630615942956,27:0.7552630615942956):0.628023773334753):0.20957660806685663):0.12673588767021848,(58:0.8685116947793562,10:0.8685116947793562):0.8510876358867675):0.13368019582789525):4.178310928261845):2.0440046438679724):0.5743642928533959,25:8.649959391477232):2.2353349582515065):0.5346126395936039,((((32:1.8408714005580948,28:1.8408714005580948):0.9708806712374016,(36:1.2426228410465097,15:1.2426228410465097):1.5691292307489868):0.701924787445233,((56:0.14147659468462465,55:0.14147659468462465):1.8410776287006723,57:1.9825542233852969):1.5311226358554326):2.5617371493849426,(31:5.051753812486607,(48:3.193156430817671,22:3.193156430817671):1.8585973816689356):1.0236601961390654):5.34449298069667):0.8019520796125477,21:12.22185906893489):0.43812231127955314):28.8920080875386;
tree new_tree61 = ((47:8.054644922899351,(11:7.805848167475655,((40:0.16222516835343098,44:0.16222516835343098):0.40433319298148357,4:0.5665583613349146):7.23928980614074):0.2487967554236965):4.142132585280736,(((((28:1.85105640374092,((36:1.1621295411205408,15:1.1621295411205408):0.4730813434007246,(56:0.17001318835855708,55:0.17001318835855708):1.4651976961627082):0.21584551921965467):0.25837138926729875,(32:1.526179437200283,57:1.526179437200283):0.5832483558079358):4.057024807001303,(31:0.6469473063016897,(48:0.5361949470012579,22:0.5361949470012579):0.11075235930043181):5.519505293707832):1.7967664121433788,21:7.9632190121529005):3.294159880264817,(((((((9:1.280194980967719,7:1.280194980967719):1.8537208139976207,54:3.13391579496534):2.0734837813538896,12:5.207399576319229):1.5461220451784028,(((3:0.9279063148299417,41:0.9279063148299417):0.2221537796306846,(62:1.0596153897924507,38:1.0596153897924507):0.09044470466817556):5.303506038752868,((43:4.8022732047044725,52:4.8022732047044725):1.5658411551056,8:6.36811436324079):0.0854517699727042):0.2999554882841382):0.5698694049572826,19:7.323391026454915):1.9512081019482919,(14:8.834738626625608,(((20:8.395005037623926,((((((46:0.5796092471499829,17:0.5796092471499829):2.155165022438249,49:2.73477432523356):1.062684255453891,(34:2.4060069730515283,50:2.4060069730515283):1.3914515519905941):0.9579521024344411,(39:3.4520168871071597,6:3.4520168871071597):1.3033937403694038):1.0141948993699845,2:5.769605526846548):2.210987040415487,(16:4.8650027990256355,53:4.8650027990256355):3.1155897682363998):0.4144124703618912):0.07613829268346528,((51:2.49330424273644,59:2.49330424273644):3.2672745377802324,((60:0.22568810216452387,18:0.22568810216452387):0.07019374730702069,13:0.29588184947154456):5.464696931045128):2.7105645497907194):0.09619161388111408,(37:1.7634454240252975,42:1.7634454240252975):6.8038895254412):0.2674036824371022):0.4398605017775985):0.18299249852276134,(((((29:0.7945131152029464,((33:0.0793727209295198,61:0.0793727209295198):0.26808861135089046,63:0.34746133228041026):0.44705178292253617):0.5110520355133356,5:1.305565150716282):1.2987391776416535,(45:0.9216852742239516,30:0.9216852742239516):1.6826190541339838):0.045680131977136273,(((24:1.3389456823095345,23:1.3389456823095345):0.11613716153189602,(1:0.5549778258633068,26:0.5549778258633068):0.9001050179781237):1.1053416622184242,((58:0.112800151225432,10:0.112800151225432):2.3048057010846144,(35:1.692866847579929,27:1.692866847579929):0.7247390047301177):0.14281865374980818):0.08955995427521701):1.260500108698964,25:3.9104845690340357):5.547107057891932):1.7997872654917497):0.9393986157623697):29.6401816827794;
tree new_tree62 = ((47:3.6594987800009737,(11:3.57388299512621,((40:1.913556542757598,44:1.913556542757598):0.3906577831862903,4:2.3042143259438883):1.2696686691823218):0.08561578487476362):10.714202648936462,((21:12.690239819592708,((((36:0.9505049376542366,15:0.9505049376542366):2.011328666520009,57:2.9618336041742457):0.2993452681265367,((28:2.0305750833582756,32:2.0305750833582756):0.911460647357186,(56:0.09119527280620776,55:0.09119527280620776):2.850840457909254):0.31914314158532076):0.9949047661944026,((22:2.185982763689886,48:2.185982763689886):1.1626308474287947,31:3.348613611118681):0.9074700273765042):8.434156181097524):0.1616874739235783,(((19:9.98027614285734,((12:5.950712984886502,(9:2.8920440983100693,7:2.8920440983100693):3.058668886576433):3.0249987873120467,(((52:7.525512505444933,43:7.52551250536679):0.3265075173084311,8:7.852020022753364):1.0720279835748014,(62:1.6711719313424758,(54:1.3648453100222275,((3:1.2675564224786984,41:1.2675564224786984):0.046133891165957674,38:1.313690313644656):0.05115499637757148):0.30632662132024824):7.252876074985689):0.05166376587038357):1.004564370658791):0.9539342990928859,(14:9.925649028008205,(((((60:1.0510649891497956,18:1.0510649891497956):0.3632646319343571,13:1.4143296210841527):1.1432882842398475,(51:1.1630277715445716,59:1.1630277715445716):1.3945901337794286):6.285761521407699,(20:8.718945149832402,((((((46:0.937253389056095,17:0.937253389056095):2.049941170455337,49:2.98719455716041):0.5601608644236222,(34:1.7964189303213765,50:1.7964189303213765):1.7509364936136778):1.2607853373075462,(39:2.7618557528872762,6:2.7618557528872762):2.046285008355324):2.4264926697893427,2:7.234633431031943):1.0610170841374398,(16:4.517522606133425,53:4.517522606133425):3.778127909035958):0.4232946346630193):0.1244342768992972):0.40968144843567167,(37:2.706436688927363,42:2.706436688927363):6.54662410473392):0.6725881528408344):1.0085614139420205):1.0645465004734742,((((((33:0.18624247641246444,61:0.18624247641246444):0.11145524454899569,63:0.29769772096146013):0.15227637261739346,29:0.4499740935788536):1.3635079372124252,23:1.813482030791279):1.3219711904304936,(((1:0.5107073395698487,24:0.5107073395698487):0.12790828206951455,26:0.6386156216393633):2.4320314190804733,(((27:1.7175219631980103,(35:1.565669826165337,(30:0.8934285846006741,45:0.8934285846006741):0.6722412415646629):0.1518521370326733):0.15291307847313496,5:1.8704350416711453):0.14477449945565235,(58:1.0917451311338557,10:1.0917451311338557):0.9234644099929419):1.055437499593039):0.06480618050193598):3.5142842986835126,25:6.649737519905285):5.349019422518415):0.8531703510925865):1.5217741354211487):27.0345783319843;
tree new_tree63 = ((((4:1.615160199987297,(40:1.2811200699828016,44:1.2811200699828016):0.3340401300044955):0.5819816894760976,11:2.1971418894633947):0.5671775834070871,47:2.764319472870482):10.831181972089286,(21:13.171690987526855,(((((62:5.173497274346561,(38:2.3481285534975846,((3:1.0625120649896358,41:1.0625120649896358):0.5882295761085814,54:1.6507416410982172):0.6973869123993675):2.825368720848976):5.427659542557656,((12:8.153152750923953,(19:8.135484831830706,(9:2.773588972331452,7:2.773588972331452):5.361895859499254):0.017667919093247164):1.9289628327071622,(43:8.221675479336646,(8:4.3797056324278145,52:4.3797056324278145):3.8419698556309):1.8604401042944687):0.5190412332731018):0.7941068619092917,(14:10.49472857712446,((37:0.4129439485625397,42:0.4129439485625397):9.60280381659214,(((51:1.8273044119200292,59:1.8273044119200292):0.4883099217778899,((60:0.3270907008055531,18:0.3270907008055531):0.27867692671635874,13:0.6057676275219118):1.7098467061760072):5.154954626991554,(20:6.923967157816309,((16:4.305846889400181,53:4.305846889400181):2.449682915712544,(((((46:1.1073203029961969,17:1.1073203029961969):2.4834500609377352,49:3.59077031923767):0.8459935534022649,(34:3.360569512866314,50:3.360569512866314):1.0761944044698835):0.6995260382095063,(39:1.881761043290838,6:1.881761043290838):3.2545289122548655):0.912306579014003,2:6.048596534559707):0.7069332705530185):0.16843735270358362):0.5466018028731643):2.5451788041341548):0.4789808123008328):0.9005351016890479):0.39994200656890655,(((((27:1.0706565205668874,26:1.0706565205668874):1.6058695010291024,(24:1.9817360866020597,1:1.9817360866020597):0.6947899349939302):0.02847574847332357,(((45:0.9848048920262676,5:0.9848048920262676):0.5597535039868494,(30:1.341279573806258,35:1.341279573806258):0.2032788222068591):0.7355325259127106,(58:1.0593974239771877,10:1.0593974239771877):1.22069349794864):0.4249108481434858):1.6004759603051113,((((33:0.08108719628659358,61:0.08108719628659358):1.017186729184647,63:1.0982739254712406):0.33129857236354465,29:1.4295724978347852):2.328623807529398,23:3.758196305364183):0.5472814250102416):1.8850917958127642,25:6.190569526187189):5.604636159195226):1.2480764797786748,(((57:2.476496403410478,(((36:1.0819549814970313,15:1.0819549814970313):1.265033833765758,28:2.3469888152627894):0.025419448558598123,(56:0.3669404638036263,55:0.3669404638036263):2.0054678000177613):0.10408813958909047):1.0512937115624466,32:3.5277901149729245):1.4533187617518828,((22:2.9078065200821834,48:2.9078065200821834):0.9939205132395945,31:3.901727033321778):1.0793818434030293):8.062173288436282):0.12840882236576512):0.42381045743291423):29.7199262551219;
tree new_tree64 = (((40:0.5824860509315675,44:0.5824860509315675):2.687504536605318,((4:2.1103798760026975,47:2.1103798760026975):0.1667629077032604,11:2.277142783705958):0.9928478038309279):9.966746706263589,(((((((9:1.7260242215611532,7:1.7260242215611532):3.5416607017069754,12:5.267684923268129):2.2927062437289507,19:7.560391166997079):2.252898654427786,((8:7.972675904220386,(43:7.81171780788073,52:7.81171780468089):0.1609580963396562):1.369180694954041,(((54:0.6200370777644321,38:0.6200370777644321):1.968443256677467,(3:1.3909585380474094,41:1.3909585380474094):1.1975217963944897):0.6234269823111704,62:3.2119073167530696):6.129949282421357):0.4714332222504378):0.5434122258111422,(14:7.99668663559018,(((37:0.9989579744876946,42:0.9989579744876946):5.101699260122265,((51:1.8184173876745287,59:1.8184173876745287):2.5821337092075045,((60:2.6555303831948844,18:2.6555303831948844):0.42926071398165355,13:3.084791097176538):1.3157599997054952):1.7001061377279267):0.9049643079802099,(20:6.917950470107369,((16:5.076043993924639,53:5.076043993924639):1.5821232601244741,(((((46:1.0325056311568122,17:1.0325056311568122):2.9396833968937894,49:3.97218899183309):0.4074775351324278,(34:3.8206674455938336,50:3.8206674455938336):0.5589991175891957):0.29497672523411556,(39:3.3641584885745823,6:3.3641584885745823):1.3104847998425626):1.1570240482838008,2:5.831667336700946):0.8264999173481673):0.25978321605825627):0.08767107248280048):0.991065063939464):2.3600154116458274):0.843576561971485,(((27:2.7503252252427606,(((24:0.9211069742844978,(58:0.824714957990722,10:0.824714957990722):0.0963920162937758):0.6426205685486682,(26:1.2979342945526429,1:1.2979342945526429):0.2657932482805232):0.4536828007906113,(((45:0.8654630727591687,30:0.8654630727591687):0.10728397434614201,35:0.9727470471053107):0.7298217340388441,5:1.7025687811441548):0.3148415624796226):0.7329148816189832):0.4620318275513151,((((33:0.12190829570880506,61:0.12190829570880506):0.8459073055848663,63:0.9678156012936713):0.40272790917837653,29:1.3705435104720478):0.6570195330413049,23:2.0275630435133527):1.184794009280723):0.4514781538893007,25:3.6638352066833764):7.536443402524116):1.6170188984099667,(((((57:2.097549603923295,(56:0.2173912499760218,55:0.2173912499760218):1.880158353947273):1.0504547717756783,(36:0.6223434428897134,15:0.6223434428897134):2.5256609328092594):0.14787806979890972,(28:3.1944042915330684,32:3.1944042915330684):0.10147815396481441):2.3490330737085587,(31:2.08944651239501,(22:0.6570285016123542,48:0.6570285016123542):1.4324180107826558):3.5554690068114314):7.081120001272672,21:12.726035520479114):0.09126198713834555):0.41943978618301436):30.0765275603353;
tree new_tree65 = ((11:5.119193853326829,(47:4.231565773165079,((44:1.5685191571613457,40:1.5685191571613457):1.8147618857284613,4:3.383281042889807):0.8482847302752723):0.8876280801617495):9.776939565152647,(21:14.395198682613728,(((((62:2.044676151216945,(38:1.6295598476796038,(3:0.787826377602931,41:0.787826377602931):0.8417334700766729):0.4151163035373413):10.313394214769422,((54:1.6328510298549075,19:1.6328510298549075):10.216132721783218,((12:4.030176179444155,(9:0.3812565365419329,7:0.3812565365419329):3.6489196429022215):6.753766764874593,(43:8.43625745772325,(52:8.278689588925243,8:8.278689588925243):0.157567868798008):2.34768542264391):1.0650408073193773):0.5090866143482433):0.7185219855284259,(14:11.692619619468053,((((51:4.239742721790734,59:4.239742721790734):2.536967670180565,((60:0.45354083488558755,18:0.45354083488558755):5.159069707639471,13:5.612610542525059):1.1640998494462407):4.436918299129637,(37:3.7057212430415407,42:3.7057212430415407):7.50790760764217):0.016267633994788255,(20:10.428623221891518,((16:5.938418634092919,53:5.938418634092919):3.903447501741919,(((((46:2.7248650310961704,17:2.7248650310961704):2.055059139240468,49:4.77992421081963):0.5704904805722846,(34:1.5423692630016974,50:1.5423692630016974):3.8080453879072254):1.167900126269588,(39:3.2815303099828848,6:3.2815303099828848):3.2367844671956263):1.4946425622972646,2:8.012957339475776):1.8289087963590624):0.5867570860566804):0.8012731032042062):0.46272329437232784):1.3839727320467414):0.1371676435293896,(((((33:0.46064272320533683,61:0.46064272320533683):0.2358789363797098,63:0.6965216595850466):2.5599828145396093,29:3.256504474124656):0.9434836204340349,((((26:1.698534946951312,(24:1.6827707602843054,1:1.6827707602843054):0.01576418666700663):1.3239639026990724,(5:2.269705992128669,(58:0.9787217920455585,10:0.9787217920455585):1.2909842000831104):0.7527928575217153):0.2923063816220557,(27:2.6768226363640886,(30:2.4009702204284338,(35:2.301138899786717,45:2.301138899786717):0.09983132064171674):0.2758524159356548):0.6379825949083515):0.8758113274472761,23:4.190616558719716):0.009371535838974765):4.138900971106521,25:8.338889065665212):4.874870929378972):1.166711412349681,(((28:5.549254213089788,(((36:0.9089376804489633,15:0.9089376804489633):1.8476987314295945,(56:1.04740074790565,55:1.04740074790565):1.7092356639729078):1.6360992758472732,57:4.392735687725831):1.156518525363957):0.17956946520023198,32:5.72882367829002):2.5978689541796722,(31:2.4497796433117784,(22:1.1831704410986752,48:1.1831704410986752):1.2666092022131032):5.876912989157914):6.053778774924172):0.0147272752198635):0.5009347358657479):25.9412572490361;
tree new_tree66 = (((((44:0.8784366409522795,40:0.8784366409522795):0.7308061800789261,4:1.6092428210312055):0.14867873992749536,47:1.757921560958701):0.28069106290372803,11:2.038612623862429):11.653299461133868,((((((36:0.5451828428938661,15:0.5451828428938661):2.552951440814164,(57:2.794623034832448,((56:0.024372285785927723,55:0.024372285785927723):2.564151319010511,28:2.588523604796439):0.20609943003600906):0.30351124887558223):0.2121483940122202,32:3.3102826777202505):0.4199513400015822,(31:3.171001262041438,(22:1.8719889872142774,48:1.8719889872142774):1.2990122748271604):0.5592327556803949):6.080230388082663,21:9.810464405804495):3.1278965849943834,(((19:8.799484368289072,(12:8.560308262741252,(((9:0.4885851166872287,7:0.4885851166872287):2.663431615245067,54:3.152016731932296):4.001531353731389,((43:6.201899212884001,(52:2.5416452866292,8:2.5416452866292):3.6602539262548013):0.647144699823459,((3:0.8932084762973505,41:0.8932084762973505):2.446696050626372,(38:2.090932553564925,62:2.090932553564925):1.2489719733587976):3.5091393881425934):0.3045041705973688):1.406760177077567):0.23917610554781987):2.7117981559864734,(14:10.763236001272679,(((51:1.5676287476379778,59:1.5676287476379778):3.8635200384112944,((60:0.5360614753831536,18:0.5360614753831536):3.846959446681063,13:4.383020922064216):1.048127863985056):4.7221461313946484,((20:9.69079246736953,((16:7.476143697430278,53:7.476143697430278):1.8080613206927731,(((((46:1.9474815246186974,17:1.9474815246186974):1.9599811784458352,49:3.90746266324467):1.4643266892531575,(34:3.8219334824113225,50:3.8219334824113225):1.5498559099063676):0.6763198814352087,(39:4.805042207623225,6:4.805042207623225):1.243067066129674):1.2625911884696714,2:7.31070046222257):1.9735045559004813):0.40658744924647827):0.3483907631060692,(37:0.37987450741806483,42:0.37987450741806483):9.65930875853105):0.11411168696832164):0.6099410838287582):0.7480465230028663):0.3817437746256189,((23:5.3267109265199855,((((30:2.358616002602539,(45:2.3276306358385375,35:2.3276306358385375):0.030985366764001654):0.9047418828032647,((58:0.5197520627497759,10:0.5197520627497759):2.439862147824216,5:2.959614210573992):0.30374367483181164):0.16910069404657824,(((24:1.1390581787469376,26:1.1390581787469376):0.5035433040903488,27:1.6426014828372864):0.951037347362292,1:2.5936388301995783):0.8388197492528038):1.6205556926145408,((63:0.18415045779021,(33:0.1675987612700915,61:0.1675987612700915):0.01655169652011851):2.6781856882749095,29:2.8623361460651195):2.1906781260018033):0.27369665445306257):0.4474233666729681,25:5.774134293192954):6.118892005708211):1.0453346918977147):0.7535510941974177):29.1321751757155;
tree new_tree67 = (((47:2.896247102366432,((44:0.27088398312496664,40:0.27088398312496664):1.457437278884857,4:1.7283212620098238):1.1679258403566082):1.1086710734305867,11:4.004918175797019):9.702690543094832,(((((19:7.5747418372684265,(((((3:1.0891915387023983,41:1.0891915387023983):0.5038982658174032,54:1.5930898045198014):0.10193105023904137,38:1.6950208547588428):1.24613674276962,62:2.9411575975284627):4.582916946389187,(7:1.1099945213992615,9:1.1099945213992615):6.414080022518387):0.05066729335077724):2.37894119836243,((43:4.54304272273723,(52:3.9424800362154544,8:3.9424800362154544):0.6005626865217755):4.02574680319021,12:8.568789521826025):1.3848935138048315):1.5295940575039495,(14:11.037810231224618,((((51:0.7518396373304902,59:0.7518396373304902):1.1395111312930788,((60:0.9661919078578458,18:0.9661919078578458):0.4853038323663166,13:1.4514957402241624):0.4398550283994067):8.036820679369947,(20:9.746381211194256,((16:7.804662397023331,53:7.804662397023331):1.4845517399199464,(((((46:1.111662875099192,17:1.111662875099192):3.247482093152831,49:4.35914505497603):1.0043565039347948,(34:1.5715759544315189,50:1.5715759544315189):3.791925517755299):0.3576235556958993,(39:3.4402153687701675,6:3.4402153687701675):2.2809096591125497):1.5820092751794448,2:7.303134303062162):1.9860798338811154):0.4571670742509788):0.18179023679926054):0.015373969784249653,(37:2.031716360466502,42:2.031716360466502):7.91182900756209):1.094264813446852):0.44546686191018736):0.595808193478355,((((((33:0.07429136376230011,61:0.07429136376230011):0.19972949941925766,63:0.27402086318155777):2.411292130266182,29:2.6853129934477398):3.0406906518582195,((27:1.6947956609498525,35:1.6947956609498525):2.8637148820188347,((58:0.41341784389461195,10:0.41341784389461195):3.9012825663584847,(((26:0.5218581017520019,1:0.5218581017520019):2.846080618410381,24:3.3679387201623827):0.29489989681939033,((45:2.302855653532938,30:2.302855653532938):1.1566083204033215,5:3.4594639739362596):0.20337464304551345):0.6518617932713235):0.24381013271559038):1.1674931023372723):0.11862225642880997,23:5.844625901734769):0.5041481143576165,25:6.348774016092386):5.730311270520775):1.2585230287824558,(((((56:0.25455683196062256,55:0.25455683196062256):2.9177501455572714,((32:2.6482129765068203,28:2.6482129765068203):0.24839942604168685,(36:1.7344479147337288,15:1.7344479147337288):1.1621644878147783):0.2756945749693869):1.075245565407183,57:4.247552542925077):0.5180352748825756,(31:2.3012978168267115,(22:0.22656557068343708,48:0.22656557068343708):2.0747322461432747):2.464290000980941):8.100167557936404,21:12.865755375744056):0.4718529396515603):0.37000040349623475):30.7710733782636;
tree new_tree68 = ((((4:2.760409118281265,(44:1.2131416870777834,40:1.2131416870777834):1.5472674312034815):2.462797756831275,11:5.22320687511254):0.2510464011405107,47:5.474253276253051):8.399157143474056,((((((((41:0.6654830927016832,3:0.6654830927016832):0.15831174585424268,38:0.8237948385559258):4.15707877998829,54:4.980873618544216):1.3297240554697236,62:6.310597674013939):5.334983153125787,(19:10.514283335807695,((12:4.721665739972506,(7:1.7231335738986755,9:1.7231335738986755):2.9985321660738307):4.716657642097703,((43:2.197067054576172,8:2.197067054576172):7.056867766967107,52:9.253934814464):0.18438856052692998):1.0759599537374864):1.131297491332031):0.2757137182258784,(14:11.476520154046298,(((20:9.91765590831286,((16:9.25312089710293,(((((46:1.0254630286861801,17:1.0254630286861801):2.7772833275478375,49:3.80274634226363):1.0482477800391696,(34:3.16646980739141,50:3.16646980739141):1.6845243288817775):1.2378831871294063,(39:5.095490483390687,6:5.095490483390687):0.9933868400119064):1.6392079578031824,2:7.728085281205776):1.5250356158971536):0.22512605026113874,53:9.478246947364068):0.439408960948791):0.6350699564355633,(((60:1.2524471408400197,18:1.2524471408400197):1.427532787580235,13:2.679979928420255):0.620375888863931,(59:2.1414163884293824,51:2.1414163884293824):1.1589394288548034):7.252370047464237):0.04787371306002264,(37:1.2917831899533534,42:1.2917831899533534):9.30881629969196):0.8759205762378528):0.4447743913193065):0.23904379181603197,(((((27:3.0917328811417693,23:3.0917328811417693):0.9152567526316147,((((58:0.08050227933921691,10:0.08050227933921691):1.5553231338043632,24:1.63582541314358):1.2426301190425584,26:2.8784555321861385):0.9932976886187959,1:3.8717532208049343):0.13523641296844957):0.7255074597928415,((45:3.0771778561507572,(5:2.478240785109764,35:2.478240785109764):0.5989370710409934):0.0632067906557765,30:3.1403846468065337):1.5921124467596917):0.8137039555321968,(((33:0.42441884253297124,61:0.42441884253297124):0.041295152502394405,63:0.46571399503536565):0.41166073767954486,29:0.8773747327149105):4.6688263163835115):2.5350086942211574,25:8.08120974331958):4.079128593862057):1.0225576825448837,(21:12.953119058900757,((57:5.165950784124166,(28:5.048686716112404,(((56:2.6478412033538157,55:2.6478412033538157):1.0828594054011687,(36:0.857229020653422,15:0.857229020653422):2.8734715881015624):0.7373010615491311,32:4.468001670304115):0.5806850458082886):0.11726406801176203):2.8656840380420947,(31:1.8047010638932333,(22:0.6452031941505104,48:0.6452031941505104):1.1594978697427227):6.226933758273027):4.921484236734496):0.22977696082576315):0.6905144000005876):28.1470968123553;
tree new_tree69 = ((((44:1.1266707774895839,40:1.1266707774895839):0.9708730675703994,4:2.0975438450599833):1.0375465926761227,(11:2.909593423260907,47:2.909593423260907):0.2254970144751991):10.18394081981166,(((((54:1.9779572652661357,19:1.9779572652661357):7.604465192037441,(((38:3.0149685981202627,(41:2.3931982271741994,3:2.3931982271741994):0.6217703709460634):1.2579524073571187,62:4.272921005477381):4.97192126469436,((43:8.49353470523328,(52:2.159559831456084,8:2.159559831456084):6.333974873777196):0.587699817516581,(12:1.3417507418591992,(7:0.5138973731456387,9:0.5138973731456387):0.8278533687135605):7.739483786117908):0.1636077421946336):0.33758018713183624):1.8943821734134474,(14:11.05254085213444,(((20:8.9837727791508,((16:3.481220238055277,53:3.481220238055277):5.26004395445163,(((((46:0.6533359566618405,17:0.6533359566618405):3.948377694725397,49:4.6017137624235):0.6930142780777606,(34:3.973873906768081,50:3.973873906768081):1.3208540226969174):0.6985772757765343,(39:5.583374270583954,6:5.583374270583954):0.4099309346575781):1.035483730394822,2:7.028788935636355):1.7124752568705528):0.2425085866438934):0.9668484796378198,(((60:0.13384385316672326,18:0.13384385316672326):0.6200612340818721,13:0.7539050872485953):6.27196549687075,(59:3.5357240844629194,51:3.5357240844629194):3.4901464996564258):2.9247506746692755):0.22161242535926817,(37:0.38647355858354987,42:0.38647355858354987):9.78576007679404):0.8803071679865511):0.4242637785825849):0.42060379717574925,((23:7.093048470310267,(((27:2.020580825946457,35:2.020580825946457):0.9752321184730164,((((26:0.403800547141739,24:0.403800547141739):1.0670772899874088,1:1.4708778371291478):1.1203677091048514,((58:0.7840061001417429,10:0.7840061001417429):1.6559960708010542,(30:2.290703943837243,45:2.290703943837243):0.14929822710555385):0.15124337529120213):0.21325908696385776,5:2.804504633197857):0.1913083112216163):0.2124220774123189,(((33:0.5441552388212989,61:0.5441552388212989):0.2866353687397387,63:0.8307906075610376):0.5254441387211954,29:1.356234746282233):1.852000275549559):3.8848134484784747):0.9453276987191934,25:8.03837616902946):3.859032258863314):0.5202655259063409,((((28:6.073172587978006,((56:0.13625103217637402,55:0.13625103217637402):5.152547403787465,((36:1.6201427027742068,15:1.6201427027742068):3.0965661602307137,57:4.7167088630049205):0.5720895729589186):0.7843741520141672):0.07176262585837812,32:6.144935213836384):0.40674500853922346,(31:5.722875262509205,(22:0.8130299746926304,48:0.8130299746926304):4.909845287816575):0.8288049598664031):3.010922803997164,21:9.562603026372772):2.8550709274263433):0.901357303748652):30.6754415803915;
tree new_tree70 = ((((4:1.2244389837826546,47:1.2244389837826546):0.7145566501731491,11:1.9389956339558037):0.8826234354603639,(44:1.9473106292327855,40:1.9473106292327855):0.874308440183382):9.418263543760363,((((14:8.450344180452156,(((((60:1.1245965312672057,18:1.1245965312672057):0.10525302978979956,13:1.2298495610570053):1.8088243204977632,(59:0.8741722065495692,51:0.8741722065495692):2.1645016750051993):4.787109319213908,(20:6.739055983626435,((16:3.264565702723821,53:3.264565702723821):3.2860147658957364,(((((46:1.6488144615360598,17:1.6488144615360598):1.4046757130761987,49:3.05349013770873):0.7032656430487472,(34:2.6056416629717747,50:2.6056416629717747):1.151114154689231):0.9914372869215189,(39:2.9379525436153395,6:2.9379525436153395):1.810240560967185):0.8992010828498564,2:5.647394187432381):0.9031862811871765):0.18847551500687754):1.0867272171422417):0.29840885292644703,(37:0.605726365153521,42:0.605726365153521):7.51846570009364):0.326152126757032):0.566109569410516,((((8:3.830154491359998,52:3.830154491359998):1.7944949461318358,43:5.624649437491834):2.94985134219293,(12:1.8998818262857613,(7:0.7231220086175506,9:0.7231220086175506):1.1767598176682106):6.674618919450105):0.19687847299542405,((((41:0.8613384834019133,3:0.8613384834019133):0.9059286322941722,38:1.7672671156960855):1.7214435131088632,62:3.4887106288049488):2.336183940269633,(54:4.75963175086141,19:4.75963175086141):1.0652628182131716):2.9464846496567088):0.24507453113138133):0.29635439891277393,((23:5.351838549007709,((((63:0.13167668881417613,61:0.13167668881417613):0.051841753542873736,33:0.18351844235704987):0.2096959142984238,29:0.39321435665547366):4.333214877159126,((24:1.039721524340759,(1:0.8057134084054901,26:0.8057134084054901):0.23400811593526882):1.0720292972159258,((27:1.7045857542258476,(58:0.20839152931044588,10:0.20839152931044588):1.4961942249154017):0.3776817371402925,(5:1.672896644178929,((45:1.1220832377035959,35:1.1220832377035959):0.3034572196208847,30:1.4255404573244805):0.2473561868544485):0.40937084718721106):0.02948333019054461):2.6146784122579145):0.6254093151931102):1.0125312287481298,25:6.364369777755839):2.9484383710196065):1.5547645597546023,(((28:2.7990211447378,(((36:0.47312140312558526,15:0.47312140312558526):1.0475194134395172,32:1.5206408165651024):0.5111766944153149,(57:1.5938357976676127,(56:0.032270589519352945,55:0.032270589519352945):1.5615652081482598):0.43798171331280455):0.7672036337573829):1.800473175495462,(31:2.1464862221436283,(22:0.7387485564714091,48:0.7387485564714091):1.4077376656722191):2.453008098089634):1.4350540909549077,21:6.03454841118817):4.833024297341878):1.3723099046464817):30.9339082628854;
tree new_tree71 = ((((47:1.6295638846109528,4:1.6295638846109528):1.6214753230472783,11:3.251039207658231):3.6132449079011324,(44:4.61516992148371,40:4.61516992148371):2.249114194075654):6.450901539388082,((((14:10.748475638822272,((((59:1.5545800667758722,51:1.5545800667758722):2.543245758593982,((60:0.12852612199016325,18:0.12852612199016325):0.49073656250244524,13:0.6192626844926085):3.478563140877246):6.249936516483405,(20:8.977486127864365,((16:7.765386314281661,(((((46:1.0620829295492227,17:1.0620829295492227):2.788295576858951,49:3.85037852470065):0.5212845392465701,(34:2.0085872585783577,50:2.0085872585783577):2.363075787076386):1.0056049409678014,(39:4.343299362673549,6:4.343299362673549):1.0339686239489962):0.9188754967164732,2:6.296143483339018):1.4692428309426422):0.23937197878666883,53:8.00475829306833):0.9727278347960358):1.3702762139888947):0.03815288643619574,(37:3.082573731561205,42:3.082573731561205):7.30334153589394):0.36256041053281685):0.6220369359149753,((((8:2.3824026688338624,43:2.3824026688338624):0.10648890842426173,52:2.488891577258124):5.8901504641102,((7:0.4757199115372119,9:0.4757199115372119):3.599099297819298,12:4.07481920935651):4.304222857634607):2.2870942137111445,(19:4.5204031777311595,((38:2.242146528425713,(3:0.380074740159325,41:0.380074740159325):1.862071788266388):0.4733458213403212,(54:1.7097630580677663,62:1.7097630580677663):1.0057292916982679):1.8049108279651254):6.145733102971102):0.7043762940349865):0.1253909346481521,((((((61:0.11435880465614745,33:0.11435880465614745):1.0262191812127635,63:1.140577985868911):0.23891623231621728,29:1.3794942181851282):2.331489278760017,((((45:1.6212697783848735,35:1.6212697783848735):0.8362266478749565,30:2.45749642625983):0.0677800164707949,5:2.525276442730625):0.43999953411855985,(((24:1.7941603643055937,(1:1.3541502522457485,26:1.3541502522457485):0.4400101120598452):0.10069693439868499,27:1.8948572987042787):0.9792298472568493,(58:0.715593559467432,10:0.715593559467432):2.158493586493696):0.09118883088805685):0.7457075200959604):0.04625286009567242,23:3.7572363570408176):2.30769300246804,25:6.064929359508858):5.430974149876542):0.5692915103580081,(((32:4.911566118376168,(((36:0.5993380848160349,15:0.5993380848160349):1.5440221864070236,(57:0.46450748828190125,(56:0.028059857495070385,55:0.028059857495070385):0.43644763078683085):1.6788527829411573):2.268878104076994,28:4.412238375300053):0.4993277430761154):2.2325949882506793,(31:0.9956831501702045,(22:0.6087102274942819,48:0.6087102274942819):0.38697292267592254):6.1484779564566425):1.6630065332650945,21:8.807167639891942):3.258027379851466):1.2499906352040373):28.3697819535705;
tree new_tree72 = ((47:7.845322206519197,((4:2.6096333047289044,(44:2.2103435192264045,40:2.2103435192264045):0.39928978550249994):2.3581955249030844,11:4.967828829631989):2.877493376887208):4.294897442080527,(((((19:7.719809547271671,((((8:1.2456025479770996,52:1.2456025479770996):0.391916927903764,43:1.6375194758808636):4.74796943430642,((7:0.9717976811255562,9:0.9717976811255562):0.49577896849178793,12:1.4675766496173441):4.917912264731042):1.1800426743766712,(62:3.8460133356298023,((54:0.6607686409663783,38:0.6607686409663783):0.0726362569255421,(3:0.24788577795069683,41:0.24788577795069683):0.4855191199412236):3.1126084377378818):3.719518253095255):0.15427795854661408):1.274653342982166,(14:8.527828337679265,((20:7.5658247569507235,(53:7.267472746484542,(16:7.094205928459529,(((((46:0.7539451735506,17:0.7539451735506):2.2412863029103605,49:2.99523143022247):0.8249918822477951,(34:2.6999747844817756,50:2.6999747844817756):1.1202485742269799):0.5738873668363107,(39:3.8331274663797297,6:3.8331274663797297):0.5609832591653365):0.7974184021223305,2:5.191529127667397):1.9026768007921326):0.17326681802501298):0.2983520104661812):0.5516655407612934,(((51:0.30884412073728384,59:0.30884412073728384):3.258533430491429,((60:0.14266241615570852,18:0.14266241615570852):0.3829649581745318,13:0.5256273743302403):3.0417501768984727):1.54977078392432,(37:0.15438727815387385,42:0.15438727815387385):4.962761057588123):3.00034196197002):0.4103380399672485):0.46663455257457187):0.49686366774071544,(((((61:0.09921148327879653,33:0.09921148327879653):0.273411518437699,63:0.37262300171649554):1.3179969213265383,29:1.6906199230430339):2.0257553340135543,((((30:0.9335769697574874,45:0.9335769697574874):0.41956867383120167,(35:1.2391423937264123,5:1.2391423937264123):0.11400324986227672):1.3312533387117997,((58:0.07119942678605588,10:0.07119942678605588):0.967472257875343,27:1.0386716846613988):1.64572729763909):0.5988429710977914,((23:2.584827584113424,(26:2.0940019412464794,1:2.0940019412464794):0.49082564286694463):0.013659245453582436,24:2.5984868295670065):0.6847551238312737):0.43313330365830804):1.4718023599692693,25:5.188177617025858):4.303148940968695):0.9503038541784505,((((((36:1.5951945556133251,15:1.5951945556133251):0.2522420435985686,(56:0.6288353364449489,55:0.6288353364449489):1.2186012627669447):0.16362170578896928,57:2.011058305000863):4.914058625577136,28:6.925116930577999):0.0807828288533603,32:7.005899759431359):2.814121566372278,(31:1.4466803332854978,(22:1.0157073648526251,48:1.0157073648526251):0.4309729684328727):8.37334099251814):0.6216090863693662):0.48736451206375087,21:10.928994924236754):1.2112247243629692):29.1025119489212;
tree new_tree73 = ((((4:1.5519806642638565,(44:0.8626083155956548,40:0.8626083155956548):0.6893723486682017):0.5715218379407185,11:2.123502502204575):0.7006266916321056,47:2.8241291938366806):9.966274880922043,(((((((28:2.1475985772339303,(36:0.7135367670246565,15:0.7135367670246565):1.4340618102092737):0.02508011717437597,57:2.1726786944083063):0.23392276174075333,(56:0.6126066431777537,55:0.6126066431777537):1.793994812971306):0.965600246863398,32:3.3722017030124576):6.246275622482672,((22:1.2398140743656414,48:1.2398140743656414):0.805648551438338,31:2.0454626258039794):7.57301469969115):2.8287861554632787,((((((43:3.010308155094692,(8:2.4446793228790105,19:2.4446793228790105):0.5656288322156815):4.113661534871693,52:7.123969689966385):3.02207525361363,((7:0.42918269528782593,9:0.42918269528782593):1.194359517926254,12:1.62354221321408):8.522502756715364):0.13075079079366603,(54:9.994204738637078,(((3:1.529009808892018,41:1.529009808892018):0.2818176963788106,38:1.8108275052708287):1.2153822058181054,62:3.026209711088934):6.967995027548144):0.2825910220860308):0.40947658841385426,(14:10.02230671712565,(((20:9.438833775232338,(16:9.245894316633244,(53:7.999354446919897,(((((46:3.0104716111163867,17:3.0104716111163867):0.6051854127879288,49:3.61565698604246):0.707791319124607,(34:2.743806793631685,50:2.743806793631685):1.5796415493972376):0.7352272370593944,(39:3.8639644998344576,6:3.8639644998344576):1.1947110802538594):1.4159107491384555,2:6.4745863292267725):1.5247681176931245):1.246539869713347):0.19293945859909378):0.23208564720824576,((51:2.501229797835413,59:2.501229797835413):0.14760224632936447,((60:0.7734098583749505,18:0.7734098583749505):1.397122109282231,13:2.1705319676571815):0.4783000765075962):7.022087378275806):0.11395469783931134,(37:1.2109692865740245,42:1.2109692865740245):8.57390481937522):0.23743259684575513):0.6639656320113136):1.0686532975376046,(((((61:0.06038914777022192,33:0.06038914777022192):1.5438174038502632,63:1.604206551620485):1.3956702957444882,29:2.9998768473649733):1.4482782771194547,(((((1:0.8438687025753154,24:0.8438687025753154):0.053402468653924506,26:0.8972711712292399):1.398016216479622,23:2.295287387708862):0.9516685727537197,(((35:1.0628287825484255,(45:0.9021009553751668,30:0.9021009553751668):0.16072782717325873):0.2800019004579246,5:1.3428306830063501):0.45928132783840936,27:1.8021120108447595):1.4448439496178223):0.08042555719647693,(58:0.13112397206777354,10:0.13112397206777354):3.196257545591285):1.1207736068253693):5.004045045193985,25:9.452200169678413):2.302725476996155):0.6923378342838404):0.04745504251570942,21:12.494718523474118):0.29568555128460616):28.3518641555358;
tree new_tree74 = ((11:12.926023413988174,((4:2.997778436329132,(44:0.5512435930970636,40:0.5512435930970636):2.446534843232069):4.427652745999707,47:7.425431182328839):5.500592231659335):0.20527532664692671,((21:12.508476068522837,((((19:7.858438416247205,(62:1.705441218379978,(38:1.4565706740128495,(3:0.3099202222959598,41:0.3099202222959598):1.1466504517168896):0.24887054436712863):6.1529971978672275):0.8258800121188337,(((8:2.3596927788303454,52:2.3596927788303454):5.913930763282268,43:8.273623542112613):0.371449799903724,(((9:1.4606282730476892,7:1.4606282730476892):0.5762566955616406,54:2.0368849686093298):2.434834703138583,12:4.471719671747913):4.1733536736465915):0.03924508297153473):2.1848830832086694,(14:10.480580429970843,(((20:8.857792787840758,(16:8.526408554146661,(53:8.232202110732963,(((((46:2.256478211499192,17:2.256478211499192):0.9647277816226669,49:3.22120598036081):0.5114235936104694,(34:2.57308388870676,50:2.57308388870676):1.159545698025568):1.4130845086239403,(39:2.260512137710063,6:2.260512137710063):2.8852019576462054):2.2261409322939993,2:7.371855027650268):0.8603470830826954):0.2942064434136977):0.33138423369409686):0.4617431055818546,(((60:0.15566457638785278,18:0.15566457638785278):1.8076526122569252,13:1.963317188644778):3.3143206932538396,(51:2.4986946696043684,59:2.4986946696043684):2.7789432122942492):4.041898011523995):0.4186500796728545,(37:0.489441698290712,42:0.489441698290712):9.24874429367313):0.7423944568753758):0.38862108160386555):0.3331321310252644,(((((61:0.2744175229296359,33:0.2744175229296359):0.018477007689696623,63:0.2928945306193325):1.8182235595136316,29:2.111118090132964):1.8847787315407611,((((((26:0.8096369683964997,1:0.8096369683964997):0.5665592520577967,24:1.3761962204542963):0.4175748257518286,23:1.793771046206125):0.11364906300605337,(58:0.7292548426329949,10:0.7292548426329949):1.1781652665791835):1.3253053105904329,27:3.232725419802611):0.2880975489269435,(5:3.227071610319947,(35:2.6996914452432246,(45:2.6410350391770407,30:2.6410350391770407):0.05865640606618383):0.5273801650767225):0.29375135840960764):0.4750738529441705):4.3311469196950565,25:8.327043741368781):2.8752899012311914):1.3061424259228644):0.2786579432359133,(((28:3.360229983390698,(((36:0.939291846046108,15:0.939291846046108):0.5868366288739205,32:1.5261284749200286):0.9056625542326731,(56:0.14464882282551583,55:0.14464882282551583):2.287142206327186):0.9284389542379965):0.12601276236785752,57:3.4862427457585556):1.3497169132314464,((22:0.3514613129755285,48:0.3514613129755285):4.233713260845766,31:4.585174573821295):0.25078508516870723):7.951174352768748):0.3441647288763505):28.1265795355806;
tree new_tree75 = (((47:3.7243399925232494,11:3.7243399925232494):1.5780565255933419,(4:2.6861487630562855,(44:1.5025412564043648,40:1.5025412564043648):1.1836075066519207):2.616247755060306):7.192581046440587,((((((19:5.191196133559433,((62:1.6058948703667046,(38:1.5032889887314347,(3:0.17404072726363512,41:0.17404072726363512):1.3292482614677996):0.10260588163526996):3.2154182707781938,(12:4.089823442431052,(54:3.2329420335625185,(7:2.726141142654021,9:2.726141142654021):0.5068008909084973):0.8568814088685333):0.7314896987138466):0.36988299241453504):4.2711170494650155,(43:8.85770044931944,(52:3.9627740907552464,8:3.9627740907552464):4.89492634881176):0.6046127434574426):0.38848728801376176,(14:9.58090702017359,((37:0.8833821741547764,42:0.8833821741547764):8.467943509678712,((((60:0.1887365562109536,18:0.1887365562109536):0.05679366064132227,13:0.24553021685227586):1.7490309075914428,(51:1.1675253185292775,59:1.1675253185292775):0.8270358059144411):6.700433384349841,(20:8.360182624682315,((53:7.029901789735149,(((((46:0.928921025064068,17:0.928921025064068):1.8523967397543069,49:2.78131776897101):0.7906186927124885,(34:1.527264943950771,50:1.527264943950771):2.0446715135800924):0.5744878839413903,(39:2.7315688450758233,6:2.7315688450758233):1.4148554963964304):1.6629451928741554,2:5.809369534346409):1.2205322553887399):0.381342749549642,16:7.411244539284791):0.9489380853975238):0.33481188411124485):0.65633118051017):0.22958133634010203):0.26989345086462):0.47922973438862115,((((5:4.756244599004161,((24:1.0167057240659558,1:1.0167057240659558):0.9743156484226598,(23:1.7083284794175724,26:1.7083284794175724):0.2826928930710433):2.7652232265155448):0.39644062874488384,(((58:0.16995095136632768,10:0.16995095136632768):3.8790933368139213,(35:3.276927873912901,27:3.276927873912901):0.772116414267348):0.6506701013261242,(45:1.0112647012647977,30:1.0112647012647977):3.688449688241575):0.45297083824267137):1.9187897179262956,(((61:0.08414548077511136,33:0.08414548077511136):0.4135065140259188,63:0.4976519948010302):2.197357299522562,29:2.6950092943235924):4.376465651351747):1.119705726939972,25:8.191180672615312):2.13884953281152):1.5621468106442524,((((57:3.040017091964981,32:3.040017091964981):0.4596913554097979,(28:3.414243535266293,(36:2.4154934446274483,15:2.4154934446274483):0.9987500906388447):0.08546491210848606):0.7937235952069894,(56:0.694163087486217,55:0.694163087486217):3.5992689550955514):0.18196472489800275,(31:2.7883369574431214,(22:0.4771486900999317,48:0.4771486900999317):2.31118826734319):1.6870598100366498):7.416780248591313):0.044379491994687825,21:11.936556508065772):0.5584210564914063):29.1910323604053;
tree new_tree76 = (((4:2.2212684306965276,(44:1.689636183953972,40:1.689636183953972):0.5316322467425556):1.3761693978401275,(47:0.7819579543929808,11:0.7819579543929808):2.815479874143674):9.011800081855672,(((((((62:1.5251027799520296,(38:0.6092731476188157,(3:0.18046046756039913,41:0.18046046756039913):0.42881268005841655):0.9158296323332139):3.0271942566837486,(9:0.8733980796024329,7:0.8733980796024329):3.6788989570333452):1.2427919756916346,19:5.795089012327413):3.314114129922446,((54:6.423928484156584,12:6.423928484156584):0.4894606804080386,(43:3.75723857880944,(52:3.0788487332921406,8:3.0788487332921406):0.6783898455172994):3.15615059523824):2.195813977685236):1.125755629782498,(14:9.157346445543125,((20:8.479880305836573,(53:6.88039776255096,((((((46:0.7597823619759232,17:0.7597823619759232):1.5477255966964234,49:2.30750793974851):0.8994890154271111,(34:2.440225727157949,50:2.440225727157949):0.7667712469415089):1.3581784429228194,(39:3.1199152119894604,6:3.1199152119894604):1.4452602050328167):1.1776940075983138,2:5.742869424620591):0.9938573780671129,16:6.736726802687704):0.14367095986325573):1.599482543285614):0.09729312758010877,((37:0.739772983138165,42:0.739772983138165):5.356482468496856,(((60:0.21688768002575687,18:0.21688768002575687):0.7728062215822586,13:0.9896939016080155):2.078337134077217,(51:1.0915938166228896,59:1.0915938166228896):1.9764372190623434):3.028224415949788):2.480917981781661):0.580173012520449):1.0776123264892323):0.2707756140167117,((((35:3.5265681168685905,(45:0.6376475635243375,30:0.6376475635243375):2.888920553344253):1.8404805541144915,(((5:4.927891869721628,((1:1.201550302910762,26:1.201550302910762):3.319722784662805,(23:1.2115838126328855,24:1.2115838126328855):3.3096892749406814):0.4066187821480609):0.2800673917211576,27:5.207959261442785):0.06949689122741454,(58:0.22025084779784151,10:0.22025084779784151):5.057205304872358):0.08959251831288206):0.9074217256191535,(((61:0.6424981993746527,33:0.6424981993746527):0.30721668291624027,63:0.949714882290893):0.9261792654626859,29:1.8758941477535789):4.398576248848657):2.7987472230245674,25:9.073217619626803):1.4325167664222658):1.2912120798807702,(21:11.342234753336724,(((((36:0.23055261093887314,15:0.23055261093887314):2.6716207439631696,(57:1.9255472022533617,28:1.9255472022533617):0.976626152648681):0.1755604251426952,(56:0.14952079959508305,55:0.14952079959508305):2.928212980449655):0.028563685959751783,32:3.1062974660044897):5.018828023776107,(31:4.3681358583955765,(22:2.5265207660695013,48:2.5265207660695013):1.8416150923260752):3.7569896313850206):3.217109263556127):0.4547117125931148):0.8122914444624882):31.9857751356197;
tree new_tree77 = (((11:2.018214754162367,(4:1.5081824142128148,(44:1.3356087341939362,40:1.3356087341939362):0.17257368001887863):0.5100323399495523):8.383175849957896,47:10.401390604120262):0.5531434079079762,(((31:2.289669130651116,(22:1.7725971174952502,48:1.7725971174952502):0.5170720131558659):0.456052824993332,(28:2.63465299926593,(57:1.5934566535969137,((36:0.6833300247306382,15:0.6833300247306382):0.7636463239036653,((56:0.5488555157671393,55:0.5488555157671393):0.8493302561628633,32:1.3981857719300026):0.04879057670430087):0.14648030496261022):1.0411963456690163):0.1110689563785181):7.643809929736733,(((((((7:0.36485218585951334,54:0.36485218585951334):0.15319811580965487,9:0.5180503016691682):0.8525307665054946,12:1.3705810681746629):5.684356062697871,(((43:1.1707117958505846,(52:0.7953591392627057,8:0.7953591392627057):0.37535265658787886):2.448272695818483,(((3:0.2963962108336896,41:0.2963962108336896):0.10148637758548656,38:0.3978825884191762):1.2760527354602222,62:1.6739353238793984):1.9450491677896695):2.9813945908257,19:6.600379092910612):0.45455803796192207):2.0419184234346615,((((37:0.27242589855809973,42:0.27242589855809973):7.74171336245917,(20:7.810771526874458,((16:7.231400850371859,(((((46:1.7946241900858173,17:1.7946241900858173):1.392942682230948,49:3.18756681565433):0.5794980544979174,(34:2.2769126898373475,50:2.2769126898373475):1.4901522369773352):0.7445604607878349,(39:3.114850391024847,6:3.114850391024847):1.3967749965776708):1.858461967003116,2:6.370087354605634):0.8613134957662254):0.23411291754839514,53:7.465513767920254):0.34525775895420363):0.20336772825497995):0.3440027019653833,(((60:0.9609926664594194,18:0.9609926664594194):1.6380376972936541,13:2.5990303637530734):1.0689952302565202,(51:1.1833301000945147,59:1.1833301000945147):2.484695493915079):4.690116363085227):0.6581295569774781,14:9.016271514072299):0.08058404023489629):0.13810736078432662,(((((61:0.2254142948959799,33:0.2254142948959799):0.617916522702469,63:0.8433308175984489):0.138826556906526,29:0.9821573745049749):3.595629888686029,((30:3.339182655871186,(45:2.230093244394888,(35:1.908927333025806,5:1.908927333025806):0.3211659113690819):1.109089411476298):1.1843358357451361,((58:0.6904873761839773,10:0.6904873761839773):3.261337248734695,(((24:1.5722084167719848,1:1.5722084167719848):0.5607201798521957,(26:2.0866122892111663,27:2.0866122892111663):0.04631630741301418):1.6658029522222364,23:3.798731548846417):0.15309307607225575):0.5716938666976494):0.05426877157468191):3.373883584692561,25:7.951670847883565):1.2832920672079569):0.6086216542894238,21:9.843584569380946):0.5459473160002357):0.5650021266470571):29.6924507640428;
tree new_tree78 = ((((4:1.853136352923735,(40:1.2853722088763844,44:1.2853722088763844):0.5677641440473506):0.8597096854925466,47:2.7128460384162816):10.537646309868464,11:13.250492348284746):0.2833792622589435,((((31:0.8638654355803623,(22:0.3560572488889179,48:0.3560572488889179):0.5078081866914445):3.766008363089572,((32:2.149922198907105,((36:1.046577758841555,15:1.046577758841555):0.78684390392494,((56:0.08826169165607216,55:0.08826169165607216):1.3302496964693888,57:1.418511388125461):0.414910274641034):0.31650053614061013):0.2924241290237086,28:2.4423463279308137):2.187527470739121):7.873504682966902,(((((37:0.4068827426034199,42:0.4068827426034199):8.66219622935223,((((60:0.8661873133234078,18:0.8661873133234078):2.0832627567988284,13:2.949450070122236):0.10543883443269086,(51:0.7655578411831001,59:0.7655578411831001):2.2893310633718267):5.904379354233674,(20:7.524639661392708,((((((46:2.509233194519694,17:2.509233194519694):0.9644230242672407,49:3.47365622563278):0.5396308251603981,(34:2.4449414424312077,50:2.4449414424312077):1.5683456015161252):1.0704681039480999,(39:3.853387215581288,6:3.853387215581288):1.2303679323141448):0.9700421455687378,2:6.053797293464171):1.0443033950953104,(53:6.585425716527311,16:6.585425716527311):0.5126749720321699):0.42653897283322717):1.4346285973958928):0.10981081063387776):0.9084080681640518,14:9.97748713758653):0.3423265851614108,(((62:1.6948334979521975,((3:0.86927893588921,41:0.86927893588921):0.5117136032030499,38:1.38099253909226):0.31384095885993757):4.570026277062585,19:6.2648597750147825):0.14198775065786418,(((7:1.501440656706131,9:1.501440656706131):3.7167244588395896,12:5.2181651155457205):0.6537175054840487,((43:0.9427130625105499,54:0.9427130625105499):3.163208935027802,(8:1.9274347994368766,52:1.9274347994368766):2.1784871981014753):1.76596062340882):0.5349649046428775):3.9129661970752947):0.34736203487800843,((((63:2.4173555430539064,(61:0.22411333969765648,33:0.22411333969765648):2.1932422033562498):1.0963466848745105,29:3.513702227928417):4.735114751838194,((27:2.5452492236525157,(58:0.5512100338089385,10:0.5512100338089385):1.9940391898435772):5.652175313982347,((5:7.357515948375002,(30:1.8862134195291904,(45:1.5575416812042633,35:1.5575416812042633):0.32867173832492713):5.471302528845811):0.74680515052252,(23:3.6798043273712495,((24:2.238163406019769,1:2.238163406019769):1.279234552312123,26:3.517397958331892):0.16240636903935757):4.424516771526273):0.09310343873734084):0.051392442131747984):0.7941486112331475,25:9.042965590999758):1.6242101666261917):1.836202724010887):0.2134636724556369,21:12.716842154092474):0.8170294564512162):26.4960343961144;
tree new_tree79 = (((11:1.7663624697600018,47:1.7663624697600018):8.309457865145388,(4:2.158406720078542,(40:1.5438749294252194,44:1.5438749294252194):0.6145317906533225):7.917413614826849):4.392596562997522,((((((((60:3.265507917423561,18:3.265507917423561):0.28750363177197125,13:3.5530115491955323):0.569232581204405,(51:3.916882748999667,59:3.916882748999667):0.20536138140027038):5.390202070019506,((20:8.33386303191399,((((((46:2.1887098314695628,17:2.1887098314695628):1.2661024577299353,49:3.45481233700266):0.703332154853602,(34:3.363741943772238,50:3.363741943772238):0.7944025002808623):1.486468514986175,(39:1.4274324921790746,6:1.4274324921790746):4.2171804668602):0.768957309862957,2:6.413570268902232):1.7806466696885064,(53:6.970015097504397,16:6.970015097504397):1.2242018410863418):0.13964609332325217):0.7840634110223821,(37:0.4838899144962492,42:0.4838899144962492):8.63403649728668):0.3945197574830708):0.6384287847432883,14:10.150874985162732):0.5890858249195858,(19:7.8541453243834,(((((8:1.5384054426236005,52:1.5384054426236005):0.6494416733924084,43:2.187847116016009):1.1414419618789782,12:3.329289077894987):3.3654157815506367,(7:2.5314551496425235,9:2.5314551496425235):4.1632497098031):1.0692636951546932,((62:1.5989830775830074,(3:0.8103275573358389,41:0.8103275573358389):0.7886555202471685):0.18679641566256033,(38:0.41182895972962114,54:0.41182895972962114):1.3739505335159465):5.978189061354749):0.09017677135228208):2.8858154841297186):1.3570338273250755,((((63:0.9179054467657921,(33:0.4726560845249579,61:0.4726560845249579):0.4452493622408342):0.5166735519906789,29:1.434578998756471):5.015255047489262,((27:4.752637279841276,5:4.752637279841276):1.6373021907725178,(((45:1.5460663063430302,35:1.5460663063430302):1.9147467764626676,30:3.4608130828056978):2.7616097235867865,(((26:2.6600540482698416,1:2.6600540482698416):0.11584301755445603,23:2.7758970658242976):3.010724929094498,((58:0.1653458374635601,10:0.1653458374635601):3.053272164273428,24:3.218618001736988):2.5680039931818075):0.43580081147368865):0.16751666422130995):0.05989457563193845):1.987183367927714,25:8.437017414173447):3.6599772232339465):1.4110079585677209,(21:8.909275641797095,((((((56:0.0553293083750726,55:0.0553293083750726):0.9506561479624149,(36:0.39494791458457335,15:0.39494791458457335):0.6110375417529141):0.6878116723930945,32:1.693797128730582):0.7578510354247336,28:2.4516481641553156):0.04167502286702751,57:2.493323187022343):1.4668114688505591,((22:1.3157688455145564,48:1.3157688455145564):1.823939062534516,31:3.1397079080490724):0.8204267478238298):4.949140985924192):4.598726954178019):0.9604143019277984):33.48149805517;
tree new_tree80 = (((4:1.6509548906126452,(40:1.0209377244286508,44:1.0209377244286508):0.6300171661839944):0.38703976290543873,(11:2.012489136343051,47:2.012489136343051):0.02550551717503291):10.662004003777813,(21:12.442730897503676,((((((((60:0.12481185971730413,18:0.12481185971730413):2.1647274653398556,13:2.28953932505716):1.284796121985865,(51:0.9645112474898915,59:0.9645112474898915):2.6098241995531333):4.588435948715379,((37:1.4060874673915762,42:1.4060874673915762):6.58324459486006,(20:7.754313761056012,((53:6.880348363018732,(((((46:1.9748065099747723,17:1.9748065099747723):1.2629456887325876,49:3.23775216405379):0.6257969687055174,(34:1.9666391763762519,50:1.9666391763762519):1.8969099910366254):0.6072808080196781,(39:2.8691450328091133,6:2.8691450328091133):1.601684942623442):1.5417736262801336,2:6.012603601712689):0.8677447613060432):0.07702749734481706,16:6.957375860363549):0.7969379006924626):0.23501830856175498):0.1734393261406364):0.8789465653245241,14:9.041717961082927):1.1270810977417582,(((7:0.850833383000936,9:0.850833383000936):7.408908918028581,(12:4.828185594200512,((52:3.8931905966903217,43:3.8931905966903217):0.060850036828659526,8:3.9540406335189813):0.874144960681531):3.4315567068290047):0.875855828251833,((62:3.2502437628217344,(38:2.5918393989165893,((3:0.7791474084617656,41:0.7791474084617656):0.29691096562960273,54:1.0760583740913683):1.515781024825221):0.6584043639051451):5.048576124420579,19:8.298819887242313):0.836778229069493):1.0332009425128792):0.9592909423243245,(((((63:1.5843407756069317,(33:0.3117748397017923,61:0.3117748397017923):1.2725659359051393):4.841583659786694,29:6.425924435393625):1.4002762534157949,((((24:0.8684136917666627,26:0.8684136917666627):1.8545804060702353,1:2.722994097836898):2.1883648304219956,((35:2.80121288264167,5:2.80121288264167):0.7550393025236568,((45:2.82074005854107,30:2.82074005854107):0.3873156518422296,(58:1.009333438127176,10:1.009333438127176):2.1987222722561235):0.3481964747820272):1.3551067430935668):1.2798143563670674,27:6.191173284625961):1.6350274041834592):0.8792027267806581,23:8.705403415590078):0.6526065626031254,25:9.358009978193204):1.7700800229558062):0.932870166893915,((32:4.803868608561757,((57:2.7331459613213958,(28:0.6685653568279019,(56:0.2428750298823465,55:0.2428750298823465):0.42569032694555536):2.064580604493494):0.5138222668663155,(36:1.9396826634378126,15:1.9396826634378126):1.3072855647498987):1.5569003803740458):0.3118927088142218,(31:2.1363752296979155,(22:1.1467794843332668,48:1.1467794843332668):0.9895957453646487):2.9793860876780633):6.945198850666946):0.38177072946075086):0.25726775979222083):32.3978671623521;
tree new_tree81 = (((47:3.5720525375903005,((40:1.067885408124488,44:1.067885408124488):2.432541086423723,4:3.500426494548211):0.07162604304208964):0.07725013524210578,11:3.6493026728324063):7.407148147280009,((((57:2.2670314416415365,(32:1.4773703604411712,((28:0.972258359010022,(36:0.7434812734308582,15:0.7434812734308582):0.22877708557916376):0.4561732000633245,(56:0.18854075915588112,55:0.18854075915588112):1.2398907999174653):0.04893880136782469):0.7896610812003653):4.604468820123925,(31:4.304899435988492,(22:3.8572791286542003,48:3.8572791286542003):0.4476203073342919):2.566600825776969):3.3691892485329396,(((((((51:5.526642334729569,59:5.526642334729569):0.5359579818671198,((60:0.35984839895491005,18:0.35984839895491005):0.06538262772943892,13:0.425231026684349):5.63736928991234):1.9911989262019238,(20:7.474382894565502,((((((46:1.0100561056022381,17:1.0100561056022381):1.7814692708978819,49:2.79152540560673):0.6419637442534345,(34:1.442552333975554,50:1.442552333975554):1.9909367867780006):1.1876877538041404,(39:2.923302004824214,6:2.923302004824214):1.697874869733481):1.0065332330758956,2:5.6277101076335905):1.3067551857659288,(53:6.590697165875965,16:6.590697165875965):0.34376812752355423):0.5399176011659828):0.579416350348904):0.047581673515315615,(37:0.3036652966860634,42:0.3036652966860634):7.797715619627865):0.09093206282475208,14:8.19231297913868):0.2773268333267147,((19:8.072668892930128,((((8:1.3770360589492898,52:1.3770360589492898):0.27476954007906484,43:1.6518055990283547):2.477023732165663,12:4.128829331194018):3.239283147786037,(7:1.8202577232283295,9:1.8202577232283295):5.547854755751725):0.704556420103312):0.035099957540040805,(54:3.8108419233993795,(((3:2.6812059552736436,41:2.6812059552736436):0.44935918021997523,38:3.130565135493619):0.45353671646340477,62:3.5841018519570236):0.22674007144235597):4.296926927070789):0.3618709619952263):0.2768470853362093,(((((63:1.071721550764911,(33:0.6190314365975274,61:0.6190314365975274):0.4526901141673836):2.1654368353298743,29:3.2371583860947855):2.108646886070387,(((58:0.8732421678296344,10:0.8732421678296344):1.6334172886106177,(((26:1.0208053561804353,24:1.0208053561804353):0.26266996916046437,27:1.2834753253408997):0.5862611000469204,1:1.8697364253878201):0.6369230310524321):1.7379983755456805,(5:3.3769729586819848,(30:3.111575072901057,(45:2.8073609012104592,35:2.8073609012104592):0.3042141716905977):0.2653978857809278):0.867684873303948):1.1011474401792398):0.10114903155085742,23:5.44695430371603):0.657495006144452,25:6.104449309860482):2.6420375879411226):1.494202612496796):0.01953077751797494,21:10.260220287816376):0.7962305322960397):30.5076418561337;
tree new_tree82 = (((47:3.5543576765318647,11:3.5543576765318647):0.17343954183619115,((40:0.7653654816758165,44:0.7653654816758165):0.7981656056129683,4:1.5635310872887849):2.164266131079271):10.885395171520301,(21:13.150555645958628,(((((((43:8.68569191093328,(52:6.615209078185037,8:6.615209078185037):2.0704828336676595):0.8084191299194519,(7:6.184139473497797,9:6.184139473497797):3.309971568274352):0.07044146995276535,12:9.564552511724914):1.576812672046609,(19:9.805698375600924,(54:3.4135556001651146,(62:2.9232756809107245,(38:0.6499396489723721,(3:0.287098098545142,41:0.287098098545142):0.3628415504272301):2.2733360319383524):0.4902799192543901):6.3921427754358096):1.3356668081705987):0.23050630971761876,(14:11.187783599935251,((37:0.7594215885669884,42:0.7594215885669884):9.43501155836178,((((60:0.611571776528815,18:0.611571776528815):0.2573540508162756,13:0.8689258273450906):4.377189079360457,(51:2.1398984388508984,59:2.1398984388508984):3.10621646785465):4.725836574813119,(20:9.772884451618188,((((((46:1.8533840079101946,17:1.8533840079101946):1.965075442641499,49:3.81845954606024):0.8756523416407518,(34:3.2823770073483245,50:3.2823770073483245):1.4117347848441208):1.5784916458918898,(39:3.7218871171047683,6:3.7218871171047683):2.550716320979567):1.2012526084324326,2:7.473856046516768):1.7519886578923467,(53:4.000945097265045,16:4.000945097265045):5.22489960714407):0.5470397472090731):0.19906702990047975):0.2224816583533329):0.993350460063251):0.18408789355389032):0.7889358580548809,(((((63:0.42745290609538256,(33:0.25842486646674484,61:0.25842486646674484):0.16902803962863772):2.2108189967015615,29:2.638271902796944):0.9358994578301245,23:3.5741713606270684):0.4590126331586335,(((27:3.227886819395497,(5:2.1338562767102656,(58:1.5107293435230202,10:1.5107293435230202):0.6231269331872453):1.0940305426852315):0.17588908861303088,((26:2.5591532696372292,24:2.5591532696372292):0.30099521639166715,1:2.8601484860288964):0.5436274219796315):0.1888548446566385,(30:2.8934805094305567,(45:2.478281678084754,35:2.478281678084754):0.4151988313458026):0.6991502432346097):0.4405532411205355):1.2012778682163825,25:5.234461862002084):6.926345489541938):0.7814595523345815,((28:5.061995789058546,(((56:0.6007923833527001,55:0.6007923833527001):3.78321158923029,((36:0.29414239716739,15:0.29414239716739):3.36675522672532,32:3.66089762389271):0.7231063486902802):0.6706022439108938,57:5.054606216493884):0.007389572564662217):0.2013468276335484,(31:3.4188499064935933,(22:2.6690480383011463,48:2.6690480383011463):0.749801868192447):1.8444927101985011):7.6789242871865095):0.20828874208002368):1.46263674392973):26.3703229681747;
tree new_tree83 = (((11:2.5463605607913005,47:2.5463605607913005):2.644211581037327,((40:2.2817587703427598,44:2.2817587703427598):2.0893070309006947,4:4.3710658012434545):0.819506340585173):9.059194815737179,(((((32:2.6642146386015373,(57:2.3333451977081183,(36:0.9022722684207856,15:0.9022722684207856):1.4310729292873328):0.33086944089341896):2.274210418663565,(28:4.230434581132044,(56:0.8913855963043454,55:0.8913855963043454):3.339048984827698):0.7079904761330589):1.2194009696718338,(31:5.643049818386091,(22:1.4773667858517674,48:1.4773667858517674):4.165683032534323):0.5147762085508454):6.122139670111659,21:12.279965697048596):1.609920870263739,(((((54:6.04729861826781,(((3:0.8938957963967755,41:0.8938957963967755):2.9881895271659697,38:3.8820853235627455):0.18321410533319415,62:4.06529942889594):1.9819991893718703):0.48906442662879,19:6.5363630448966):4.779351125826997,(((8:5.996071400773892,52:5.996071400773892):1.4799713584974485,43:7.4760427592713405):2.99764552673087,(12:10.019584974789627,(7:0.8995679299363422,9:0.8995679299363422):9.120017044853284):0.4541032794324984):0.8420259165014716):1.4474430751950695,(14:12.042698605616616,(((37:3.935113002392187,42:3.935113002392187):7.48567464772407,((59:2.3969730458909706,51:2.3969730458909706):2.769572923550603,((60:2.8744321077130457,18:2.8744321077130457):1.156856193265106,13:4.031288300978152):1.1352576684634217):6.254241879985633):0.41819709938076244,(20:11.365242950528977,((((((46:1.4887144320632508,17:1.4887144320632508):2.426694485631842,49:3.9154088760349):2.2675415853023213,(34:4.070766673629296,50:4.070766673629296):2.112183829368118):1.419794828507083,(39:5.151420185478633,6:5.151420185478633):2.451325146025864):1.0647718130491324,2:8.66751714455363):1.3648418629521633,(53:4.917430831419812,16:4.917430831419812):5.114928176085981):1.3328839430231838):0.4737419982789923):0.20371365680864706):0.7204586403020503):0.37157642644943145,((23:4.344351819036977,((((5:2.372031571084613,((27:1.04960330805506,35:1.04960330805506):1.1667505657448456,(45:2.1421162594540237,30:2.1421162594540237):0.07423761434588183):0.1556776972847076):0.4980891210917573,(58:0.4069849528771377,10:0.4069849528771377):2.463135739299233):0.05286079042956038,(26:1.6896950177790082,(24:0.5570780459398104,1:0.5570780459398104):1.1326169718391979):1.2332864648269226):0.8221383031382019,((63:0.9089703200818009,(33:0.06938068170970142,61:0.06938068170970142):0.8395896383720994):0.6830431784215905,29:1.5920134985033914):2.1531062872407416):0.5992320332928447):4.2891713532747096,25:8.633523172311687):4.501210500056411):0.7551528949442368):0.35988039025347085):26.0357215095775;
tree new_tree84 = (((11:5.397081078231124,((40:0.9495015775441774,44:0.9495015775441774):0.37949480137179725,4:1.3289963789159747):4.068084699315149):0.7994111006825424,47:6.196492178913666):6.76017738973671,((((((57:1.9991546105532554,(56:0.04846292865065581,55:0.04846292865065581):1.9506916819025997):0.19652455095362242,32:2.195679161506878):0.06647262102266627,((36:1.0187001106254667,15:1.0187001106254667):0.6021121484849015,28:1.6208122591103682):0.6413395234191759):3.459311530858764,(31:5.023789772356238,(22:0.9812599701418027,48:0.9812599701418027):4.042529802214435):0.6976735410320698):3.433548179653397,21:9.155011493041705):3.3359267731578974,(((((((52:1.6289596659161283,8:1.6289596659161283):4.6084461032491415,43:6.23740576916527):2.26991270283894,(7:0.7684159457874371,9:0.7684159457874371):7.738902527657169):1.9165511924786518,19:10.423869665923258):0.42106546618268936,((62:6.347292620734883,((38:1.0538667478779127,(3:0.553299348490412,41:0.553299348490412):0.5005673993875007):0.4754647447093001,54:1.5293314925872128):4.817961128147671):4.3157999329171375,12:10.663092553652021):0.18184257845392615):0.3771320756226526,(14:10.601590007166783,(((37:1.6644927479886533,42:1.6644927479886533):7.013294573115207,((51:2.423213807375915,59:2.423213807375915):1.0737285770253102,((60:1.0432998664924371,18:1.0432998664924371):0.4055248049742779,13:1.448824671466715):2.04811771293451):5.18084495626334):0.9862303842998461,(20:9.322600614854741,((53:8.209012665102877,(((((46:1.3680239201323514,17:1.3680239201323514):3.7393935447613904,49:5.10741749974926):0.5534904610464393,(34:4.0599097821514105,50:4.0599097821514105):1.6009981437887708):0.7067909253144089,(39:4.144827863183963,6:4.144827863183963):2.2228709880706274):0.9979001762556292,2:7.365599027510219):0.8434136375926578):0.09587649943186527,16:8.304889164534742):1.0177114503199984):0.3414170905489655):0.9375723017630762):0.6204772005618171):0.5257593168763908,((23:5.322757798209725,((((((24:0.934615730765494,26:0.934615730765494):0.23740103991849482,1:1.1720167706839888):0.5859684129113558,27:1.7579851835953446):0.21627410206651487,(58:0.336754511509524,10:0.336754511509524):1.6375047741523354):0.6759996288545707,(5:2.584009304626658,((35:1.4196658782802287,45:1.4196658782802287):0.31636256475827684,30:1.7360284430385056):0.8479808615881526):0.06624960988977202):1.6043396818016924,((63:0.7760564186742251,(33:0.0829234666125964,61:0.0829234666125964):0.6931329520616287):0.8619994307869911,29:1.6380558494612163):2.616542746856906):1.0681592018916026):1.6888803606571052,25:7.01163815886683):4.73618836573816):0.7431117415946122):0.46573130245077365):32.9305088653403;
tree new_tree85 = (((11:7.439921430336029,47:7.439921430336029):3.004436350311969,(4:3.993164925019097,(44:1.2945941095182765,40:1.2945941095182765):2.698570815500821):6.451192855628901):2.920523029561469,((21:11.859580273120056,((57:3.4665676254981292,((32:3.101918272279303,(56:0.11688912640405906,55:0.11688912640405906):2.985029145875244):0.3302400065412394,(28:1.4469367644808677,(36:0.2252880616100207,15:0.2252880616100207):1.221648702870847):1.9852215143396748):0.03440934667758677):2.2536708764666997,(31:3.8731261302040023,(22:1.3784434506872647,48:1.3784434506872647):2.4946826795167376):1.8471123717608267):6.139341771155227):0.7185164870069833,(((((8:1.4218250034596585,52:1.4218250034596585):5.929553419486433,43:7.35137842362542):0.7146992107756569,(19:5.440845062505103,(((7:1.949222678381795,9:1.949222678381795):2.0112041197213535,(62:3.115380656641684,((38:2.369655938596518,(41:0.4754556611647234,3:0.4754556611647234):1.8942002774317948):0.4011456516615075,54:2.7708015902580256):0.34457906638365854):0.8450461414614643):0.28772356720528025,12:4.248150365308429):1.192694697196674):2.625232571216646):2.1578973919661255,(14:8.373998529211999,((((60:0.18317551556946135,18:0.18317551556946135):1.4268386384479732,13:1.6100141540174346):1.561464853011535,(59:2.8813364494894844,51:2.8813364494894844):0.29014255753948515):4.719262427566722,((20:7.383987087993582,((16:4.597306377179384,53:4.597306377179384):2.4883799149339874,(((((46:2.9112099367144904,17:2.9112099367144904):0.39204213594587767,49:3.30325203431746):0.664104349105425,(34:1.4662512207831242,50:1.4662512207831242):2.5011052009826686):0.6453742756176983,(39:4.136117473719312,6:4.136117473719312):0.47661322366417913):1.3141002432588342,2:5.926830940642326):1.158855351471046):0.29830079588020997):0.3022690390083218,(37:0.3979057569797344,42:0.3979057569797344):7.28835034345348):0.2044853075937878):0.4832570946163077):1.8499764964758754):0.4359706471792588,(((23:2.6484209703947252,((63:0.3868652722828697,(33:0.14765700317316585,61:0.14765700317316585):0.23920826910970386):1.8680003013991948,29:2.2548655736820646):0.3935553967126606):1.7786714221135904,((((((30:1.3585627969096201,35:1.3585627969096201):0.033637901913394774,45:1.392200698823015):0.48925309403076755,5:1.8814537928537824):0.5150760563470491,27:2.3965298492008316):0.017256860044222666,(26:1.3583891458022834,(1:0.4267004485132535,24:0.4267004485132535):0.9316886972890299):1.0553975634427708):0.04806504915712617,(58:1.8268278101416733,10:1.8268278101416733):0.6350239482605071):1.9652406341061353):1.5129476939142483,25:5.940040086422564):4.719905586444569):1.918151087259906):0.7867840500824279):28.5619248528437;
tree new_tree86 = ((((44:0.9528212260293419,40:0.9528212260293419):1.8777015173674876,4:2.8305227433968296):3.202896655562383,(47:5.936728970955396,11:5.936728970955396):0.096690428003817):7.828524180396762,(((((((3:2.074067761834208,41:2.074067761834208):0.27875359886865336,38:2.3528213607028614):0.3999335980835701,(54:0.9092988864646467,62:0.9092988864646467):1.8434560723217848):7.574711708423697,(((7:1.2463714866260138,9:1.2463714866260138):0.6103365463819548,12:1.8567080330079686):7.573779344864802,(19:9.146507798072653,(52:5.697016056525478,(43:1.132304415480613,8:1.132304415480613):4.564711641044865):3.4494917403471):0.2839795798001177):0.8969792893373576):0.626014143058585,(((20:9.091101906958167,((((((46:0.846532542483145,17:0.846532542483145):3.7071085839363795,49:4.5536412109402):0.44950439510940843,(34:2.5352309062555554,50:2.5352309062555554):2.4679146152733775):0.8917943103004875,(39:5.513466876535419,6:5.513466876535419):0.3814729552940017):1.9566672803638365,2:7.851607112193257):1.1565338907591496,(16:4.412686855956805,53:4.412686855956805):4.595454146995602):0.08296090400576084):1.0923373346496916,(((59:3.079788732006873,51:3.079788732006873):0.7875180131013653,((60:1.18611317371274,18:1.18611317371274):0.884054249041935,13:2.070167422754675):1.7971393223535634):2.922123324781497,14:6.789430069889735):3.3940091717181238):0.09291995038431722,(37:1.8298828381168177,42:1.8298828381168177):8.44647634533952):0.6771216182765372):0.8630060712370398,(((((((27:1.8282826728717714,24:1.8282826728717714):1.1214051371341038,(26:2.14583365027441,1:2.14583365027441):0.8038541597314652):1.2838159605765438,5:4.233503770582419):0.49841136874070724,(((35:1.2374042807609857,30:1.2374042807609857):0.218162322996579,45:1.4555666037575647):0.6069109739338152,(58:0.07031698857578193,10:0.07031698857578193):1.992160589115598):2.6694375616317463):0.279719120807969,23:5.011634260131095):0.8374321163629466,((63:0.7996525404353227,(33:0.3139822495168376,61:0.3139822495168376):0.4856702909184851):2.8290563279530994,29:3.628708868388422):2.2203575081056197):4.292820237562463,25:10.141886614056505):1.6746002674492484):1.40428159503095,(((((36:2.0961649824559916,15:2.0961649824559916):4.0249661342144005,32:6.121131116670392):0.1832405231965808,((28:2.0239164014156272,(56:0.20852868285504467,55:0.20852868285504467):1.8153877185605825):1.3705461664955703,57:3.3944625679111975):2.909909071955775):0.6193967572295902,(31:0.5706155299084852,(22:0.4961337107928064,48:0.4961337107928064):0.0744818191156788):6.3531528671880775):5.004577803443981,21:11.928346200540544):1.2924222759961594):0.6411751028192718):26.4312551696969;
tree new_tree87 = (((((44:0.3580035497166337,40:0.3580035497166337):1.3238964701803089,4:1.6819000198969425):1.6141962315625928,47:3.2960962514595353):0.8213644469076984,11:4.117460698367234):10.39210868400904,(((((28:3.555031674352051,(36:1.2734566017518707,15:1.2734566017518707):2.28157507260018):0.7573444808407999,((32:3.058677571926153,(56:0.12042517908933521,55:0.12042517908933521):2.9382523928368176):0.37049366537883976,57:3.4291712373049927):0.8832049178878583):3.458972905440498,(31:6.881521126988081,(22:0.7778872582937423,48:0.7778872582937423):6.103633868694338):0.8898279336452681):2.9922672748250703,((((((63:0.30962408169144956,(33:0.04100334964623494,61:0.04100334964623494):0.26862073204521464):0.6746602490410818,29:0.9842843307325313):3.545318640561455,23:4.529602971293986):1.240604201250581,((((30:2.0457003896311705,45:2.0457003896311705):0.30027589391498477,(35:1.6659138683841088,27:1.6659138683841088):0.6800624151620465):0.9861699435882643,((24:1.5506746317879492,26:1.5506746317879492):0.05259609819790301,(58:0.36612580655555554,10:0.36612580655555554):1.2371449234302967):1.7288754971485674):0.04785634710206521,(1:3.0860927294690774,5:3.0860927294690774):0.29390984476740734):2.3902045983080824):0.3310481722277032,25:6.10125534477227):3.3145051692729792,((((((52:4.435484692353876,8:4.435484692353876):0.6889662695818002,43:5.124450961935676):1.61401742069181,(12:3.8140971002885173,(7:1.3697971825299229,9:1.3697971825299229):2.4442999177585945):2.9243712786154017):0.597631371925357,((54:3.9653901832834806,((3:1.276492539104142,41:1.276492539104142):1.0202792807598682,38:2.29677181986401):1.6686183634194705):1.0687264093753295,62:5.03411659265881):2.301983158170466):0.7416917363984394,19:8.077791487227715):0.2575030036949997,((20:7.395390486797492,((53:6.764259418412355,16:6.764259418412355):0.23147136202257634,(((((46:0.9797661576147957,17:0.9797661576147957):2.3719911721622755,49:3.35175734826176):0.9430520690147266,(34:2.1100042449774556,50:2.1100042449774556):2.184805153814342):0.8938296293571026,(39:2.461525172398522,6:2.461525172398522):2.7271138557503782):0.8631597174160293,2:6.05179874556493):0.9439320348700013):0.3996597063625611):0.3425744701109119,((37:2.6438764822021814,42:2.6438764822021814):4.294647462168545,(((59:1.4880414964992594,51:1.4880414964992594):3.8628183700364076,((60:0.8693507210178993,18:0.8693507210178993):2.1971921142614588,13:3.0665428352793582):2.284317031256309):1.2369754915297095,14:6.587835358065377):0.35068858630534994):0.7994410125376774):0.597329522217145):1.0804660231225345):1.3478558214131695):0.17997733180637532,21:10.943593667264794):3.5659757151114793):30.3163349199061;
tree new_tree88 = (((44:1.2940696542510441,40:1.2940696542510441):1.4792153799086403,((4:2.5082942070218865,47:2.5082942070218865):0.1046403931790687,11:2.6129346002009552):0.16035043395872917):12.002191876322536,(21:12.50429017440824,(((32:5.026726272879644,(57:4.446227099329877,((28:2.023450664545904,(36:1.0717182337407865,15:1.0717182337407865):0.9517324308051176):0.3451008229334276,(56:0.39705940782679117,55:0.39705940782679117):1.9714920796525406):2.0776756118505455):0.5804991735497671):1.5971326324033752,((22:1.0253155529424471,48:1.0253155529424471):4.1265387531209745,31:5.151854306063422):1.4720045992195976):5.687116594586308,(((((63:1.4208623118064303,(33:1.310249741138995,61:1.310249741138995):0.11061257066743524):0.8093385259055037,29:2.230200837711934):3.0946186005866063,(23:5.134143659943727,((((45:1.2824435267969645,30:1.2824435267969645):0.5280932299292764,(26:0.9288938140756196,(24:0.7351846187821284,1:0.7351846187821284):0.19370919529349118):0.8816429426506214):0.6781285073335981,(5:2.469318274795314,(58:0.9323951707006995,10:0.9323951707006995):1.5369231040946145):0.01934698926452505):2.4941710186918815,(35:2.1476115537122573,27:2.1476115537122573):2.835224729039463):0.1513073771920066):0.1906757783548132):2.1537436687228846,25:7.478563107021425):4.302851476020423,((((((3:0.3106001267244349,41:0.3106001267244349):2.066981681812449,38:2.377581808536884):1.4587749394573137,62:3.8363567479941976):4.647650387130615,(((7:0.6122009389062024,9:0.6122009389062024):0.9613575854853815,54:1.573558524391584):0.7438595346071344,12:2.3174180589987183):6.166589076126094):0.12276940674084535,(19:8.396582932793848,((52:3.1672190187711577,8:3.1672190187711577):0.02808267528216213,43:3.19530169405332):5.20128123611581):0.21019360907181017):2.0952639528541415,((((20:7.389273056107923,((53:4.941628546250894,16:4.941628546250894):1.7403561703244836,(((((46:2.119071653196454,17:2.119071653196454):0.8846035812453912,49:3.00367518113618):0.9721390905816878,(34:1.774905852062864,50:1.774905852062864):2.200908472960669):0.774959297854152,(39:3.4763463435621422,6:3.4763463435621422):1.274427279315543):0.8906245376057838,2:5.641398160483469):1.0405865560919088):0.7072883395325453):0.6176217093714147,(59:4.136695846371912,(((60:0.5866887064822564,18:0.5866887064822564):0.8498864459561681,13:1.4365751524384245):1.1395695258245078,51:2.5761446782629323):1.5605511681089794):3.870198919107426):0.272301272829516,(37:0.6189839369295029,42:0.6189839369295029):7.660212101379351):1.19996626167024,14:9.479162317673172):1.2228781770466277):1.079374088322048):0.5295609168274797):0.1933146745389127):2.2711867360739806):25.506274721434;
tree new_tree89 = ((47:8.726016531574315,(11:7.434934835928903,(4:2.8699711013296336,(44:1.6279359533154543,40:1.6279359533154543):1.2420351480141794):4.564963734599269):1.2910816956454116):5.166262971338858,(21:12.927019491665218,(((32:5.804168336653736,(((56:0.0722528254959765,55:0.0722528254959765):1.881762502178493,57:1.9540153276744694):0.6018091316323586,((36:1.344052968611018,15:1.344052968611018):1.1225533594985238,28:2.466606328109542):0.08921813119728617):3.2483438773469078):0.39381762249363206,((22:3.926575792308811,48:3.926575792308811):1.7480696181450535,31:5.674645410453865):0.5233405486935032):6.5195121920202785,(((((27:3.9813702389922927,((((26:0.8520746861954203,1:0.8520746861954203):1.0971893816974192,24:1.9492640678928395):1.0013664918865934,(58:0.24580105458588128,10:0.24580105458588128):2.7048295051935516):0.9711206099256211,(5:3.3093898105882262,(30:2.0045763900878537,(35:1.6447660180980765,45:1.6447660180980765):0.35981037198977717):1.3048134205003725):0.6123613591168278):0.0596190692872387):0.435502718272768,((63:0.30997669812927087,(33:0.21127678809194786,61:0.21127678809194786):0.09869991003732301):3.2881073929768476,29:3.5980840911061187):0.818788866158942):1.5452243235491379,23:5.9620972808141985):2.0937623752299412,25:8.05585965604414):3.6222243801362506,((((9:1.6079330555768383,(54:1.4584668203963767,7:1.4584668203963767):0.14946623518046165):1.2319516569294464,12:2.8398847125062847):5.177866932251218,((19:6.9256198271671705,(((8:0.9078221096751136,43:0.9078221096751136):2.424582152974038,14:3.3324042626491512):1.51065079292361,52:4.843055055572761):2.0825647845787):1.0564101193183406,(62:6.93203478596396,(38:4.772377073560077,(3:0.8227675736727429,41:0.8227675736727429):3.949609499887334):2.1596577124038836):1.0499951605215507):0.0357216982719919):2.950552772476467,(((20:8.167511188978995,((53:6.5521784078924785,16:6.5521784078924785):0.2781867939440925,(((((46:1.1673236270439684,17:1.1673236270439684):1.1161153141897748,49:2.28343891817399):0.7960792495822457,(34:1.6521528864222532,50:1.6521528864222532):1.4273653043937358):0.6313916914218165,(39:1.4988937293008995,6:1.4988937293008995):2.212016152936906):1.8424406169857672,2:5.553350499223573):1.2770147026129983):1.3371459871424243):0.6432168595387981,(37:0.3424255232623494,42:0.3424255232623494):8.468302525255444):0.15975750112004405,((51:1.6847948622752913,59:1.6847948622752913):0.12990110280006295,((60:0.5914787264919672,18:0.5914787264919672):0.5354424119874679,13:1.126921138479435):0.6877748265959192):7.155789584562483):1.99781886758013):0.7097796189464205):1.039414114987256):0.20952134049757198):0.9652600112479544):27.5052833277283;
tree new_tree90 = (((11:9.230868750653835,(4:4.175236185017917,(44:2.0904032735630946,40:2.0904032735630946):2.0848329114548227):5.055632565635918):1.3880255950224019,47:10.618894345676237):3.9052005904287928,(21:13.981276272794025,((((((28:1.1173969836178679,(56:0.10771271149411633,55:0.10771271149411633):1.0096842721237516):0.20555588088236454,57:1.3229528645002324):0.05556467200498538,(36:0.6837336181934143,15:0.6837336181934143):0.6947839183118035):0.2621776196350081,32:1.6406951561402259):2.48106331029106,(31:3.5212736661996873,(22:3.1334546887881536,48:3.1334546887881536):0.3878189774115337):0.600484800231599):9.326792487959844,((((((63:3.2668611485132786,(33:0.04919580028285136,61:0.04919580028285136):3.2176653482304274):0.8292449127233965,29:4.096106061236675):0.27809603177872955,((5:3.2869556438269263,(((1:0.7743289301782109,24:0.7743289301782109):0.9190380573892157,26:1.6933669875674267):0.5992179776854756,(58:0.40578586311994913,10:0.40578586311994913):1.886799102132953):0.9943706785740241):0.01751999274108007,(((30:0.702680523962726,35:0.702680523962726):0.05366281182118238,45:0.7563433357839083):1.7030342107296672,27:2.4593775465135757):0.8450980900544307):1.0697264564473983):0.9382235428516257,23:5.31242563586703):1.2806715985649024,25:6.593097234431933):4.301381723925759,((((((8:0.7015585976513964,52:0.7015585976513964):5.56265529126336,(((62:3.1832329473187273,(3:2.5490980502319283,41:2.5490980502319283):0.634134897086799):0.5198207945507809,38:3.703053741869508):0.9095965966037993,19:4.6126503384733075):1.6515635504414483):0.1829986274244968,43:6.44721250448098):1.2797340724615482,14:7.726946588800801):0.4161701019429147,(12:7.382591881792487,((7:0.4779579397547281,54:0.4779579397547281):0.5826630013598061,9:1.0606209411145342):6.321970940677953):0.7605248089512289):1.4922482881802406,((20:7.668969564932324,((53:7.151229168454298,(((((46:1.8057791582065086,17:1.8057791582065086):0.7127554208851814,49:2.51853456236057):0.9558696392448667,(34:1.8415800409367413,50:1.8415800409367413):1.6328241773998153):0.933386900130456,(39:3.457583150146117,6:3.457583150146117):0.9502079683208957):1.542609854647818,2:5.950400973114831):1.2008281953394677):0.2731245011117469,16:7.424353669566045):0.24461589536627848):0.6642149418017063,(((51:0.3113574134607136,59:0.3113574134607136):0.840254452198987,((60:0.4434907468557883,18:0.4434907468557883):0.18161383786962498,13:0.6251045847254133):0.5265072809342872):6.800091116405672,(37:0.7416792709323885,42:0.7416792709323885):7.210023711132983):0.3814815246686578):1.3021804600774):1.2591139794337352):2.5540719960334393):0.5327253184028944):0.5428186633110048):28.0442681942148;
tree new_tree91 = (((47:2.15186288226886,4:2.15186288226886):1.2487987979656903,(11:2.6577334958293983,(44:1.9517520914280617,40:1.9517520914280617):0.7059814044013366):0.7429281844051521):10.005380356278252,(((((((63:2.568057086609641,(33:0.06079456992219697,61:0.06079456992219697):2.507262516687444):0.889814725976716,29:3.457871812586357):1.8359058107411017,(((((27:1.39678168687632,26:1.39678168687632):0.12889025747952543,(1:0.418666668884123,24:0.418666668884123):1.1070052754717226):2.6198741244370605,((30:1.2516080610462195,45:1.2516080610462195):2.140172182948465,35:3.3917802439946847):0.7537658247982213):0.1693001254639679,5:4.314846194256874):0.021989461915878472,(58:1.9396514114004713,10:1.9396514114004713):2.397184244772281):0.9569419671547061):0.8480923960360487,23:6.141870019363507):1.3039483371508158,25:7.445818356514323):3.973619664730185,(((((((8:0.7009035644382097,52:0.7009035644382097):4.293980837956338,(14:4.836368509826806,43:4.836368509826806):0.158515892567741):1.14113171113678,12:6.136016114468375):0.41733500040571236,((9:0.6759743878263802,7:0.6759743878263802):3.345857470523172,54:4.021831858349552):2.5315192565245352):0.08559423135544186,(((3:0.18239864477884796,41:0.18239864477884796):1.3479633021880757,38:1.5303619469669236):3.5772728627159527,62:5.107634809682876):1.5313105365466528):2.7079772954525962,19:9.346922641682125):0.8182204512970479,(((20:6.314079127403344,(53:6.130064278810159,(16:5.843907109070519,(((((46:0.8021932766201292,17:0.8021932766201292):1.6356331357204625,49:2.43782642384782):0.7105796951113001,(34:2.1126723696040215,50:2.1126723696040215):1.0357337378478704):0.8152545069474382,(39:3.202356476197071,6:3.202356476197071):0.761304138202259):1.1070481088500732,2:5.070708723249403):0.7731983858211153):0.28615716973964034):0.1840148485931854):1.2919121915968539,((51:0.5875342747382896,59:0.5875342747382896):6.032622858386136,((60:0.1288456423280635,18:0.1288456423280635):1.9280290503273558,13:2.0568746926554193):4.563282440469006):0.9858341858757722):1.007809371867463,(37:0.9075146434095899,42:0.9075146434095899):7.706286047458072):1.55134238807156):1.2542949282653346):1.5430381772890982,(21:7.208093056254906,((((36:0.0929225047347085,15:0.0929225047347085):1.587174141687985,((56:0.2013110616693041,55:0.2013110616693041):1.1616131742930775,28:1.3629242359623817):0.31717241046031175):0.10549748607813902,(32:0.6657154412844849,57:0.6657154412844849):1.1198786912163476):0.22938104924854552,((22:0.9236946805148658,48:0.9236946805148658):0.3351532108602775,31:1.2588478913751433):0.7561272903742347):5.193117874505528):5.7543831422787):0.4435658379791967):26.9948264237908;
tree new_tree92 = (((44:0.6965558069782538,40:0.6965558069782538):2.0335052739779735,(11:2.055597394299884,(47:1.1069751649748274,4:1.1069751649748274):0.9486222293250566):0.6744636866563436):10.354630554974422,(((((23:5.584552177181797,((58:0.5255467630597921,10:0.5255467630597921):3.2177824186764017,((27:2.0207823344872446,((26:0.38366488898247403,24:0.38366488898247403):0.6314567201640224,1:1.0151216091464965):1.0056607253407481):0.6635783870021479,((45:1.7695399236424376,30:1.7695399236424376):0.29073866068044696,(35:1.7751998672490965,5:1.7751998672490965):0.28507871707378807):0.624082137166508):1.0589684602468012):1.841222995445603):0.11217622195428323,((63:0.2926068823604103,(33:0.051274362446936485,61:0.051274362446936485):0.24133251991347385):2.9445342020811034,29:3.2371410844415136):2.4595873146945664):3.268341553942281,25:8.96506995307836):2.7500525132370655,(((20:8.735909147143389,(53:7.524031464422324,((((((46:1.6878623110016744,17:1.6878623110016744):0.9520602625656165,49:2.63992257343744):1.285623977124919,(34:2.7919410213282476,50:2.7919410213282476):1.1336055293639622):0.6229694967438348,(39:4.103734906509029,6:4.103734906509029):0.4447811409270157):1.2799436088235439,2:5.8284596562595885):1.5360358393330227,16:7.364495495592611):0.15953596882971244):1.2118776827210649):0.36805637670678415,((37:0.9618429078698797,42:0.9618429078698797):5.465789360204674,(((60:2.9329543606355446,18:2.9329543606355446):0.4025719528175804,13:3.335526313453125):0.3383357693919784,(51:2.3343493770118275,59:2.3343493770118275):1.3395127058332759):2.7537701852294503):2.676333255775619):0.868774045114526,((12:4.759289632430565,((9:0.40416419315273877,7:0.40416419315273877):0.438596418208567,54:0.8427606113613058):3.916529021069259):4.435515157598263,((19:6.288078896080828,((38:3.944506838216796,62:3.944506838216796):0.27931097479118705,(3:2.3923877353948626,41:2.3923877353948626):1.8314300776131205):2.0642610830728447):1.4042337220003693,((14:4.751402738451391,43:4.751402738451391):1.5967433395634867,(8:1.71308676680087,52:1.71308676680087):4.6350593112140075):1.3441665400663192):1.50249219393513):0.7779347774069301):1.7423828988796686):0.5503105787947593,(21:10.030578052444657,(((32:2.0817110724354952,(28:1.9641320040550594,57:1.9641320040550594):0.11757906838043586):0.06103246127959894,((36:0.7602240381640455,15:0.7602240381640455):0.866732109415564,(56:0.24019197563881522,55:0.24019197563881522):1.3867641719407944):0.5157873861354847):1.5765686748452357,((22:1.3459381054321706,48:1.3459381054321706):0.15081342082965232,31:1.496751526261823):2.222560682298507):6.3112658438843265):2.234854992665529):0.8192585908204641):30.3407723032136;
tree new_tree93 = ((((44:1.349851473024287,40:1.349851473024287):1.7439277537494475,4:3.0937792267737345):1.1414661188586468,(47:3.082048429371451,11:3.082048429371451):1.1531969162609301):9.526516852406008,((21:11.798851227995238,(((22:1.8255405930539566,48:1.8255405930539566):0.5107255060604301,31:2.3362660991143867):6.040992533383195,(((57:3.005788125941185,32:3.005788125941185):0.11241078198495247,(28:2.986440972729759,(36:1.5330505757838067,15:1.5330505757838067):1.4533903969459523):0.13175793519637846):2.999831051208309,(56:2.460389966195518,55:2.460389966195518):3.6576399929389285):2.2592286733631344):3.421592595497657):1.0332926644561393,(((((((5:3.602978131439243,((45:2.6227297346348646,35:2.6227297346348646):0.7230221644049255,30:3.34575189903979):0.25722623239945275):0.4035223347558192,(58:0.12718523270194543,10:0.12718523270194543):3.8793152334931165):0.6400009530184994,((1:0.5733523003433687,(26:0.47526221892432313,27:0.47526221892432313):0.09809008141904557):0.42884655442371966,24:1.0021988547670884):3.6443025644464733):3.4768766805215963,((63:4.681131275426285,(33:0.40123194949203467,61:0.40123194949203467):4.279899325934251):0.541694743416933,29:5.222826018843218):2.9005520808919396):0.2562407874744732,23:8.37961888720963):1.873736378727779,25:10.25335526593741):1.6924783657731641,((((((60:0.39269829159360536,18:0.39269829159360536):0.3548889312938085,13:0.7475872228874139):0.2641174973906786,(51:0.8654061062826514,59:0.8654061062826514):0.14629861399544108):2.7141244190093268,(37:0.7822214992729358,42:0.7822214992729358):2.9436076400144833):4.899181146810773,(20:8.286580143736524,((((((46:2.87736808412604,17:2.87736808412604):0.622332266635083,49:3.49970033835958):1.2544611983557337,(34:1.385986848666882,50:1.385986848666882):3.3681747004499747):0.7151001504181291,(39:3.655886982218616,6:3.655886982218616):1.81337471731637):1.2167823210130226,2:6.6860440205480085):1.0475628369160939,(53:6.219896503307911,16:6.219896503307911):1.5137103541561912):0.5529732862724215):0.338430142361668):1.94813521351495,((((3:0.5451188300382199,41:0.5451188300382199):2.8930936093971122,38:3.438212439435332):1.2021454238905291,62:4.640357863325861):3.361650175899759,((((43:1.6530274541809573,14:1.6530274541809573):5.238176250361637,(8:6.498053475152582,52:6.498053475152582):0.393150230808174):0.6625960471450698,(12:3.9158710778506505,((7:0.7093752635812799,9:0.7093752635812799):0.5738430972747143,54:1.2832183608559942):2.6326527169946563):3.6379286738370142):0.10228028499268049,19:7.656080036680345):0.3459280025452749):2.5711374328339147):1.3726881596510392):0.8863102607408031):0.9296183055870131):27.0603498802901;
tree new_tree94 = (((47:2.4009217145166244,((44:0.9310157531604569,40:0.9310157531604569):0.39155139536258143,4:1.3225671485230384):1.078354565993586):0.05151382364823531,11:2.4524355381648597):8.629382395418187,(((((23:5.410506815954608,(((24:2.4715978601248523,((27:0.3112739671640413,1:0.3112739671640413):1.4486802840617847,26:1.759954251225826):0.7116436088990263):0.6484227057770742,((58:2.909522098190197,10:2.909522098190197):0.20845890499103836,(5:2.633788385378426,(35:0.8802917801917225,(30:0.30098690461342087,45:0.30098690461342087):0.5793048755783017):1.7534966051867036):0.4841926178028091):0.002039562720691279):2.115120626817502,((63:0.22384771989165583,(33:0.015607801933925719,61:0.015607801933925719):0.20823991795773011):3.5140125392691433,29:3.737860259160799):1.4972809335586295):0.17536562323517924):1.3079657340296649,25:6.718472549984273):2.912208284237038,((((((60:0.31423550838597614,18:0.31423550838597614):2.678604787122609,13:2.992840295508585):0.4067290927274696,(51:0.34581599590702167,59:0.34581599590702167):3.0537533923290328):4.294618978432655,(37:0.118322439561895,42:0.118322439561895):7.575865927106814):0.45232304010182833,(20:8.012781918529413,((((((46:0.8783998696269849,17:0.8783998696269849):3.6756228973440765,49:4.5540227588271):0.6368517176628741,(34:1.3684029045201838,50:1.3684029045201838):3.822471580113752):0.9586654342973109,(39:3.1843753151975256,6:3.1843753151975256):2.965164603733721):0.6149652855359102,2:6.764505204467157):0.9537131838007102,(53:5.335064995128242,16:5.335064995128242):2.383153393139625):0.2945635302615459):0.13372948824112463):0.420133861864709,(((12:1.9797767883100081,19:1.9797767883100081):0.06190018541175624,(9:0.6621481530916075,7:0.6621481530916075):1.3795288206301568):6.258794493153016,(8:7.060587549291816,(((52:6.09196513028721,(43:5.357250830851092,14:5.357250830851092):0.7347142993624614):0.27551108893080833,54:6.367476219144362):0.07208228002857453,(62:1.7515647462824586,(38:1.2866574679994132,(41:0.43974529225874404,3:0.43974529225874404):0.8469121757406691):0.46490727828304546):4.687993752890478):0.6210290501188798):1.2398839175829641):0.26617378996257735):1.0640355773839527):0.8373879720080595,(((22:1.4080324224902345,48:1.4080324224902345):1.5800145509742454,31:2.98804697346448):0.14527791895434072,(((56:0.27247041221476986,55:0.27247041221476986):1.6487853354503108,57:1.9212557476650807):1.1742561598858428,((32:2.3925092003717077,(36:0.8044760996352099,15:0.8044760996352099):1.5880331007364976):0.20167178609915615,28:2.594180986470864):0.5013309210800596):0.03781298486789719):7.3347439138105495):0.2228248846780687,21:10.690893690907439):0.39092424267560766):28.7061080910416;
tree new_tree95 = ((11:3.884632587341386,((44:2.879155024387717,40:2.879155024387717):0.9450680637748059,(47:2.2999785088435782,4:2.2999785088435782):1.5242445793189447):0.06040949917886307):9.607619336926858,(((((((5:3.5888325220741213,((45:2.054545404536686,30:2.054545404536686):0.48782413411539105,35:2.542369538652077):1.0464629834220442):1.3965306624240648,((24:1.9329752778268685,(58:0.9966989998685324,10:0.9966989998685324):0.9362762779583361):1.8900998173432395,(27:0.635561266395257,(26:0.6028303512634456,1:0.6028303512634456):0.03273091513181137):3.187513828774851):1.162288089328078):1.3809468860865222,23:6.366310070584708):0.6990667423485313,((63:0.2732721176248247,(33:0.11971611970017888,61:0.11971611970017888):0.1535559979246458):2.8957966826514907,29:3.169068800276315):3.8963080126569243):0.6440704145666514,25:7.709447227499891):3.847486903316555,(((37:1.0595882146963245,42:1.0595882146963245):9.7851320989239,((((60:0.1539376803941215,18:0.1539376803941215):0.27833514734401854,13:0.4322728277381401):7.8829686618783725,(51:4.8276856074560435,59:4.8276856074560435):3.4875558821604695):2.2143007311628047,(20:10.021197719312676,(53:8.96672285852835,((((((46:2.3906541663812395,17:2.3906541663812395):1.4245733743040794,49:3.81522751053535):1.401277014303984,(34:2.92569088022679,50:2.92569088022679):2.290813674762513):0.9029780406213366,(39:5.342950334580256,6:5.342950334580256):0.7765322610303835):1.4388025506172983,2:7.558285146227938):0.865107097697452,16:8.42339224392539):0.5433306146029597):1.0544748607843264):0.5083445014666417):0.31517803935053834):0.6129316213552478,(((62:0.3991569013776741,54:0.3991569013776741):0.28169190750130213,(38:0.5882449956002974,(41:0.27856899546999286,3:0.27856899546999286):0.30967600013030455):0.09260381327867884):9.866723268957294,((14:7.59493402299505,((8:4.5226476743637205,52:4.5226476743637205):1.8374093775986546,43:6.360057051962375):1.2348769725603432):0.9188912057805467,(12:6.237027454601521,((9:2.736760997412641,7:2.736760997412641):2.794682397293009,19:5.53144339470565):0.7055840598958714):2.276797775701744):2.0337468475330045):0.9100798036488342):0.09928224933134189):1.1615018164833355,((((22:3.354560757160099,48:3.354560757160099):0.5007040079547957,31:3.8552647651148946):1.4543681982174408,(((32:2.8741594362095144,(56:0.5026249544681628,55:0.5026249544681628):2.3715344817413517):1.5168858018331752,57:4.39104523804269):0.272869828860971,((36:0.9608442547687823,15:0.9608442547687823):3.236650163579004,28:4.1974944183477865):0.4664206485558742):0.6457178964286747):6.569174227053425,21:11.87880719038576):0.8396287569140206):0.7738159769684625):29.8246155002622;
tree new_tree96 = ((((47:2.0760212558544238,4:2.0760212558544238):0.05192893111210983,(44:1.2999300829279932,40:1.2999300829279932):0.8280201040385404):1.3808644015317246,11:3.5088145884982582):10.243088402422167,(((((((58:1.0926664619408426,10:1.0926664619408426):3.58160099934247,(((5:3.0111397907522868,35:3.0111397907522868):0.0602956352742372,(30:2.673938242609784,45:2.673938242609784):0.39749718341674):0.4966693436909262,((24:2.5601439361827514,(27:2.488822258683963,1:2.488822258683963):0.07132167749878837):0.12832869778159584,26:2.688472633964347):0.879632135753103):1.1061626915658622):0.2339574509960194,23:4.908224912279332):0.12701073551169806,((63:1.0818346382666897,(33:0.2636597513433805,61:0.2636597513433805):0.8181748869233092):0.05580725863076208,29:1.1376418968974518):3.897593750893578):1.9882893921470481,25:7.023525039938078):5.183726840735461,(((((16:8.388472555395905,(((((46:1.1803500813037746,17:1.1803500813037746):3.413078384393921,49:4.5934284475743):0.8639771022740561,(34:2.2579114487993697,50:2.2579114487993697):3.1994941191723822):0.9865269049234371,(39:1.9922994567371946,6:1.9922994567371946):4.451633016157994):0.8932068216481257,2:7.337139294543315):1.0513332608525907):0.140292756841788,53:8.528765312237693):0.20736698275353582,20:8.73613229499123):0.862700970887877,((((60:0.649966577611333,18:0.649966577611333):0.4042306417980477,13:1.0541972194093807):0.861733029439324,(59:1.5014128859933689,51:1.5014128859933689):0.4145173628553358):5.1320399488935955,(37:2.938322724187164,42:2.938322724187164):4.109647473555136):2.550863068136806):2.25272446465007,(((((41:0.923411042215253,3:0.923411042215253):0.3459842414643357,38:1.2693952836795888):2.5917082977253054,54:3.8611035814048944):0.7568049895221338,62:4.617908570927028):4.429743712162937,((((14:7.48235743912098,(52:2.5649174929302756,43:2.5649174929302756):4.917439963241704):0.030806622954385077,8:7.513164079126365):0.4831006779822351,19:7.9962647571086):0.9525148959981209,(12:4.242264219822154,(9:0.9818938830916558,7:0.9818938830916558):3.260370336730498):4.706515433284567):0.09887262998324431):2.8039054380880817):0.3556941594954921):1.2019917982731805,((((22:0.3654373040824765,48:0.3654373040824765):1.1661237396833797,31:1.5315610437658562):3.062099313504764,(32:2.7840197739387027,(57:2.6562925702766065,((36:1.1351261468578988,15:1.1351261468578988):1.3117767244238467,(28:2.4353882999376832,(56:0.6780540833085011,55:0.6780540833085011):1.757334216629182):0.011514571344062308):0.20938969899486093):0.12772720366209622):1.8096405833319174):4.1859286410006735,21:8.779588998271294):4.629654680675426):0.3426593119737049):30.3750133813277;
tree new_tree97 = ((47:6.153374192267826,(((44:3.2961863844088013,40:3.2961863844088013):0.3721925698663915,4:3.668378954275193):0.632600237896181,11:4.300979192171374):1.8523950000964522):8.304726732424209,((((((5:3.384908202179182,(58:0.7846818031940721,10:0.7846818031940721):2.60022639898511):0.2589012461628992,(((1:1.02230483764476,26:1.02230483764476):0.6264922683644614,24:1.6487971060092215):1.8115969523544977,((27:0.6590733543710381,35:0.6590733543710381):2.681561562920088,(45:2.419890673212654,30:2.419890673212654):0.9207442440784721):0.11975914107259289):0.18341538997836215):0.4120502656309548,(((63:0.5274264005706023,(33:0.29090320534034314,61:0.29090320534034314):0.23652319523025916):1.8857774285291606,29:2.413203829099763):1.063962494006073,23:3.477166323105836):0.5786933908672003):1.838450631821904,25:5.89431034579494):6.205907954063489,((((37:1.820591112679323,42:1.820591112679323):8.49611621947291,((((((((46:2.736518323245361,17:2.736518323245361):1.4049156639499496,49:4.14143398038818):0.6323296014709943,(34:1.6062628376723436,50:1.6062628376723436):3.1675007509939612):0.9555477176400773,(39:2.0158456587366076,6:2.0158456587366076):3.7134656475697745):1.8026675017099238,2:7.531978808016306):1.0922447745443362,(16:8.618382503286297,53:8.618382503286297):0.0058410792743455175):0.4663139864757646,20:9.090537569036407):0.47487282881533055,((51:1.3279657919650603,59:1.3279657919650603):1.544647986432371,((60:0.4246174692513988,18:0.4246174692513988):0.6810448728724658,13:1.1056623421238647):1.7669514362735665):6.692796619454306):0.7512969359629):0.19524466379751004,14:10.511951995949744):1.128379359907493,(((((41:0.5381910387168534,3:0.5381910387168534):0.4456776804109722,38:0.9838687191278256):0.8578833222543142,62:1.8417520413821398):7.594816545423619,(12:8.983790583944979,((43:6.7229367330078915,(52:4.7487011960302725,8:4.7487011960302725):1.97423553041175):2.094786739246885,(54:2.926584150068977,(7:2.601849365484194,9:2.601849365484194):0.3247347845847828):5.8911393221858):0.16606711169020194):0.4527780028607804):0.053835116627672264,19:9.490403703433431):2.1499276524238056):0.4598869440011928):1.3612463545803113,((((22:1.2531223971917709,48:1.2531223971917709):2.605362834998607,31:3.858485232190378):0.3029402396189296,(((32:2.9030605292042186,((36:1.774859852695791,15:1.774859852695791):0.9234209870191257,(56:1.8329860123848447,55:1.8329860123848447):0.865294827330072):0.20477968948930192):0.6798815532345626,28:3.582942082438781):0.47256983517797035,57:4.055511917616752):0.10591355419255599):1.9005798464000803,21:6.062005318209388):7.399459336229353):0.996636270253294):24.210767133483;
tree new_tree98 = ((((44:2.7129818983087337,40:2.7129818983087337):0.33238412474970325,(47:2.5919652461558442,4:2.5919652461558442):0.45340077690259273):2.5111972751690588,11:5.556563298227496):9.709840341967382,((((((63:0.8896265358534153,(33:0.6204736691798224,61:0.6204736691798224):0.26915286667359295):0.7217756553407381,29:1.6114021911941534):1.600720239780494,(23:3.206489617068631,(((5:1.7298341149050953,(30:1.175110430395197,45:1.175110430395197):0.5547236845098984):0.46341064482900385,(24:1.663751935232377,(1:0.4977507893095677,26:0.4977507893095677):1.1660011459228095):0.5294928245017221):0.6513917108083214,((58:0.09960040131031396,10:0.09960040131031396):2.3078974140026114,(27:0.5989090484372771,35:0.5989090484372771):1.8085887668756482):0.43713865522949513):0.36185314652621026):0.005632813906016665):5.470966318791444,25:8.68308874976609):5.217543122163807,((((((59:2.233850376186505,51:2.233850376186505):0.5837996987253513,((60:0.4252680558423385,18:0.4252680558423385):1.2195437513158622,13:1.6448118071582007):1.1728382677536555):8.44588219796325,(37:0.12687555456183308,42:0.12687555456183308):11.136656718313274):1.3969671240955037,(((16:6.151856662056777,53:6.151856662056777):4.152982263021783,(((((46:0.797451243368431,17:0.797451243368431):2.65928173880223,49:3.45673297864206):2.0420270581197526,(34:1.8239419252396125,50:1.8239419252396125):3.674818115050801):1.0473084568813649,(39:4.12650868381218,6:4.12650868381218):2.419559813359599):2.6062138406515727,2:9.152282337823351):1.1525565872552086):0.643825001405876,20:10.948663926484436):1.71183547177909):0.31570307481778315,14:12.976202471788394):0.36357426522489256,(19:11.060110195773607,((62:9.583667293850509,((41:3.7782021208356364,3:3.7782021208356364):4.148163540024978,38:7.926365660860615):1.6573016329898937):1.2156622262729737,((((9:0.5643388853323222,54:0.5643388853323222):0.07310704059448936,7:0.6374459259268116):5.4163209854777215,12:6.053766911404533):3.0307696219485836,(43:2.792911902018781,(52:2.4201607809438603,8:2.4201607809438603):0.3727511210749208):6.29162464457212):1.714792986770366):0.26078067565012475):2.2796665412396795):0.5608551349166113):1.203868473616211,(((32:5.457186991270406,((57:2.9624835022254836,28:2.9624835022254836):1.6667362615180958,((36:0.18510255837175962,15:0.18510255837175962):2.447451691810067,(56:0.19361320108345645,55:0.19361320108345645):2.43894104909837):1.9966655135617528):0.8279672275268268):1.4118099764719236,(31:6.7925509850969705,(22:0.9531215361816212,48:0.9531215361816212):5.839429448915349):0.0764459826453594):4.5017685682767645,21:11.370765536019094):3.7337348095270144):0.16190329464876818):26.4898483103712;
tree new_tree99 = ((47:5.0914219285172235,(((44:0.8802743930406367,40:0.8802743930406367):0.803514916234018,4:1.6837893092746548):0.40166493692447824,11:2.085454246199133):3.0059676823180905):8.642986875229646,((((23:5.709667370350303,(((58:0.4627458353518313,10:0.4627458353518313):1.0330003746004208,((5:0.8376530337339534,(45:0.6582683058189122,(30:0.6102959519034962,35:0.6102959519034962):0.04797235391541599):0.17938472791504123):0.30436907289178317,(24:0.9904930754942622,((26:0.7031119554070381,1:0.7031119554070381):0.12162720345359213,27:0.8247391588606302):0.16575391663363204):0.1515290311314743):0.3537241033265155):0.4376450062298085,((29:0.9091046792259285,(33:0.25790759187433027,61:0.25790759187433027):0.6511970873515982):0.18917579256783457,63:1.098280471793763):0.8351107443882975):3.7762761541682424):1.151240461066461,25:6.860907831416764):5.266141121863042,(((((59:2.0356203823892143,51:2.0356203823892143):0.757131601005792,((60:0.5574914282950189,18:0.5574914282950189):0.3406451106406315,13:0.8981365389356504):1.894615444459356):7.851287808332043,((((16:4.96886219988216,53:4.96886219988216):4.424011509360053,(((((46:0.9134380610089338,17:0.9134380610089338):2.791629136312429,49:3.70506720898564):1.3018177974397158,(34:3.142997628822749,50:3.142997628822749):1.8638873659383295):1.3864740861708036,(39:2.2618490271871186,6:2.2618490271871186):4.131510053744764):1.7900345295823534,2:8.183393610514235):1.209480098727978):0.33002689571030963,20:9.722900604952523):0.47546275574771535,(37:1.3284355259405003,42:1.3284355259405003):8.86992771801923):0.4456764310268113):0.06886359192680302,14:10.712903383653853):0.9947282216192654,((19:6.0674759477436,(43:4.554781174116253,(52:3.647999511570642,8:3.647999511570642):0.9067816625456113):1.5126947736273468):3.1095455473329,(12:9.102016558477978,((62:1.0791324216485523,((41:0.7432471595433775,3:0.7432471595433775):0.2845079636260198,38:1.0277551231693973):0.051377298479154954):7.40262126909259,((9:1.8756455169410235,7:1.8756455169410235):0.6111793539555033,54:2.486824870896527):5.994928819844615):0.6202628677368356):0.07500496584685656):2.530610080948284):0.4194173480066876):0.6469927907555579,(((32:2.814446400366543,(((57:1.2761901113091285,(36:0.4463639951164772,15:0.4463639951164772):0.8298261161926513):0.7542696580162713,(56:1.055354930912923,55:1.055354930912923):0.9751048384124767):0.1383577345285638,28:2.1688175038539637):0.6456288965125792):1.5710868792497585,(31:4.1151697002667715,(22:3.000028279982411,48:3.000028279982411):1.1151414202843606):0.2703635793495298):5.262113301753835,21:9.647646581370136):3.1263951626652275):0.9603670597115066):26.7262595293211;
tree new_tree100 = (((47:1.5663948758166162,11:1.5663948758166162):0.14085948163364836,((44:0.6811046139454147,40:0.6811046139454147):0.31481832325157777,4:0.9959229371969924):0.7113314202532721):8.190405455683194,((((((29:1.005839698461066,((33:0.3805266720382537,61:0.3805266720382537):0.18355666936287957,63:0.5640833414011333):0.44175635705993277):1.7166600370790628,(5:2.089846100347539,((30:1.1914411888781182,45:1.1914411888781182):0.70808075848796,((58:0.2904180959839345,10:0.2904180959839345):1.5523419153836575,((26:1.2420464260019406,(1:1.1569678822731584,24:1.1569678822731584):0.08507854372878221):0.24054986467358064,(35:1.1978218657842006,27:1.1978218657842006):0.28477442489132065):0.3601637206920707):0.056761935998486335):0.19032415298146055):0.63265363519259):0.5298535952885026,23:3.2523533308286314):2.302105893807129,25:5.55445922463576):3.379981951512736,((((37:2.211301985814439,42:2.211301985814439):5.79372049095669,(((16:3.9565680695813628,53:3.9565680695813628):3.444608280719989,(((((46:1.9408611629961159,17:1.9408611629961159):0.838311229947655,49:2.7791723830441):0.8898842606409683,(34:1.7752241344098012,50:1.7752241344098012):1.893832519174938):1.8224885126074182,(39:1.5970651113833112,6:1.5970651113833112):3.894480054808846):1.1210859117688035,2:6.612631077960961):0.7885452723403912):0.34442553774699114,20:7.745601888048343):0.2594206050119787):0.18652798168321105,(((59:1.8823012908758137,51:1.8823012908758137):3.5286526196282604,((60:0.38856083309755773,18:0.38856083309755773):0.10553544593872766,13:0.4940962790362854):4.9168576314677885):1.3817155637195864,14:6.79266947422366):1.3988810005198724):0.4174292930541448,(19:8.286690145644153,((((54:7.483693845066706,43:7.483693845066706):0.2076048972660658,(52:4.1777353936148245,8:4.1777353936148245):3.51356332784716):0.2442164515624663,((7:0.5924031952380109,9:0.5924031952380109):7.133552507133202,12:7.725955702371213):0.20955949152402553):0.1854996263818407,(62:5.982001672149303,((41:0.826262588680809,3:0.826262588680809):1.7076448352735751,38:2.533907423954384):3.4480942481949186):2.139013148127776):0.16567532536707397):0.32228962215352475):0.3254614083508187):0.7523234347929932,(((28:2.280448638518941,(((36:1.341283540359667,15:1.341283540359667):0.7315498718198161,((56:0.2305737738213179,55:0.2305737738213179):1.448823832832722,32:1.67939760665404):0.3934358055254432):0.0657149279631093,57:2.1385483401425924):0.14190029837634865):1.0211264906757749,(31:2.833181885186716,(22:0.9322538329613141,48:0.9322538329613141):1.900928052225402):0.46839324400799986):5.950076914445741,21:9.251652043640457):0.435112567301033):0.21089520219196878):33.6466346259934;
tree new_tree101 = (((((44:0.7278078613186251,40:0.7278078613186251):2.719350746412919,4:3.447158607731544):6.388761825427676,47:9.83592043315922):0.6173164245797143,11:10.453236857738935):2.5994924510953332,(((((((58:0.3946584714935996,10:0.3946584714935996):2.1120504903644495,((35:0.8107179810644874,(30:0.619228588653899,45:0.619228588653899):0.1914893924105885):0.40629047344302405,5:1.2170084545075115):1.2897005073505374):0.06742214909114974,(((26:0.17228663088881155,1:0.17228663088881155):1.5502214223272759,24:1.7225080532160875):0.0597506859600998,27:1.7822587391761873):0.7918723717730114):1.2676586936535097,(23:3.4421051736176835,(29:1.4465438577764094,((33:0.2094032334175191,61:0.2094032334175191):0.7095459364927416,63:0.9189491699102607):0.5275946878661487):1.9955613158412742):0.3996846309850248):4.491411324708755,25:8.333201129311464):3.178391477214534,(((19:9.491948912504188,((43:6.92544979251625,(52:6.16539998413005,8:6.16539998413005):0.7600498083862002):0.975861333005835,(((7:0.19376278922850163,54:0.19376278922850163):1.1840073860405298,9:1.3777701752690314):4.611391164729325,12:5.989161339998356):1.9121498000189874):1.5906377724868452):0.512130743189342,(62:1.2864132051079955,((41:0.4528810442200295,3:0.4528810442200295):0.7487802659024101,38:1.2016613101224396):0.08475189498555591):8.717666450585535):1.3772302979373627,((((59:1.7097694872701397,51:1.7097694872701397):1.497490145274347,((60:0.5482305394930195,18:0.5482305394930195):1.4077147453439602,13:1.9559452848369798):1.2513143477075068):6.419688202845064,((((16:1.5099376839079925,53:1.5099376839079925):6.500798042252981,(((((46:1.8801279669051596,17:1.8801279669051596):1.0609094684811644,49:2.94103742508781):1.274179160894363,(34:1.9597140339625618,50:1.9597140339625618):2.2555025623181253):0.4869626602706125,(39:1.9160260096308248,6:1.9160260096308248):2.786153246920475):1.6016930841403756,2:6.303872340691675):1.7068633854692985):0.3166665169269365,20:8.32740224308791):0.948169932240333,(37:1.4356245890389638,42:1.4356245890389638):7.839947586289279):0.3513756600613078):1.01015290773074,14:10.637100729541599):0.7442092240892944):0.13028265289510443):1.3234346134357704,(((32:2.327050608591674,(57:2.088944951359205,((28:2.0272078755298093,(36:0.41726512050152287,15:0.41726512050152287):1.6099427550282863):0.05224697923590149,(56:1.0393603550851818,55:1.0393603550851818):1.040094499680529):0.00949009659349409):0.2381056572324689):0.17434813168299623,(31:1.8027706888611783,(22:1.2787787021262185,48:1.2787787021262185):0.5239919867349598):0.6986280514134917):5.240807139296569,21:7.742205879571239):5.092821340390529):0.21770208887249964):30.0659979161445;
tree new_tree102 = ((11:12.18886234693173,((4:11.254859792952722,(44:1.5498930442778378,40:1.5498930442778378):9.704966748674885):0.3742928135906993,47:11.629152606543421):0.5597097403883087):1.910398920960601,(((((((37:0.3126492179296127,42:0.3126492179296127):9.82082978374683,(((51:3.229949177810352,59:3.229949177810352):0.7742176186955363,((60:0.44308823048648255,18:0.44308823048648255):1.7298303187030417,13:2.172918549189524):1.8312482473163643):5.917626026693473,(((16:3.5217155492431313,53:3.5217155492431313):5.712449621808016,(((((46:2.056641232607532,17:2.056641232607532):1.5857159357968267,49:3.642357191747):1.0524913575154553,(34:1.5652916425812775,50:1.5652916425812775):3.1295568833385365):1.309286596013548,(39:4.80351556627324,6:4.80351556627324):1.200619555660122):2.3082793206068155,2:8.312414442540177):0.9217507285109701):0.2829752117173232,20:9.51714038276847):0.40465244043089044):0.21168617664197065):0.2638839964479125,14:10.397362996289244):0.37897150797900103,(((38:4.561050497309743,(41:0.6203750029960824,3:0.6203750029960824):3.940675494313661):0.35081639943798937,62:4.911866896747733):5.253092751728718,(19:9.90755775782802,((12:4.992908871898935,(54:1.8965791927104854,(7:0.5680635262294857,9:0.5680635262294857):1.3285156664809996):3.09632967918845):3.29709967884296,(43:7.694382973993206,(8:4.1510434964113605,52:4.1510434964113605):3.5433394775818456):0.5956255793188037):1.6175492045160098):0.2574018906484312):0.6113748557917944):0.8748336596214479,(((29:2.3125413542915036,((33:0.1328704170216143,61:0.1328704170216143):0.29743564936139344,63:0.4303060663830077):1.8822352879084958):1.025056636122041,((27:2.7595269905317177,(((35:1.5652701956581512,5:1.5652701956581512):0.21630730008907273,(45:0.9528932139168819,30:0.9528932139168819):0.828684281830342):0.7986476685598076,(58:1.1542889851760136,10:1.1542889851760136):1.425936179131018):0.17930182622468616):0.32288483325465434,(23:2.2969615536816366,(1:0.43460087484735893,(24:0.25930231494322414,26:0.25930231494322414):0.1752985599041348):1.8623606788342777):0.7854502701047354):0.25518616662717264):2.077424147840941,25:5.415022138254486):6.2361460256352075):1.0919050311893557,21:12.743073195079049):0.13505544303543893,((((36:1.8762654037767774,15:1.8762654037767774):5.003705000799225,((57:3.4693657263535718,32:3.4693657263535718):0.1881748433298438,(56:0.9008967842031816,55:0.9008967842031816):2.756643785480234):3.2224298348925866):0.03894057458245115,28:6.918910979158453):0.2653227713593225,(31:4.134739585572334,(22:3.190910435231911,48:3.190910435231911):0.9438291503404233):3.0494941649454415):5.693894887596712):1.221132629777843):27.8097147618946;
tree new_tree103 = ((47:5.5910607941917645,(((44:2.029369458299716,40:2.029369458299716):0.15300204450303756,4:2.1823715028027535):3.2335733889102385,11:5.415944891712992):0.1751159024787725):7.097290090462818,(((((((((((((46:1.498443536061344,17:1.498443536061344):1.3047529666497082,49:2.80319651526678):0.7670842829267617,(34:3.000041704788997,50:3.000041704788997):0.5702390808488169):0.7558322729692835,(39:2.9297533023815143,6:2.9297533023815143):1.396359756225583):2.2807688571031717,2:6.606881915710269):1.4958832280614685,(53:2.250017462943057,16:2.250017462943057):5.8527476808286805):0.3790401012894655,20:8.481805245061203):0.4068290117967095,(37:0.7074182079793381,42:0.7074182079793381):8.18121609083594):0.21255215167394148,((51:1.528288210657268,59:1.528288210657268):0.6598973286318159,((60:0.3030773385169257,18:0.3030773385169257):0.1491403504050094,13:0.4522176889219351):1.7359678503671487):6.9130008692427705):0.2967561393937945,14:9.397942547925648):1.4921048987751622,(((19:7.590991845300399,(((3:0.31101063852191285,41:0.31101063852191285):0.6138731915462856,38:0.9248838300681984):1.3809700126318036,62:2.305853842700002):5.285138002600397):0.04382892019668194,((7:1.692926042908556,9:1.692926042908556):1.938284776661969,54:3.631210819570525):4.003609945926556):1.6460049452314331,(((52:3.4838108102200516,8:3.4838108102200516):3.181188528077224,43:6.664999338297275):1.16311352137889,12:7.8281128807374305):1.4527128299910839):1.6092217359722962):0.3167303035935767,((((((1:1.254377156836857,(24:1.0608189849223257,26:1.0608189849223257):0.19355817191453117):0.3508381665947793,(58:1.1594985641950335,10:1.1594985641950335):0.4457167592366027):0.08449661679719811,27:1.6897119402288343):1.4617189873257201,(5:2.249777501366785,((45:1.5142558859490933,30:1.5142558859490933):0.5657438846961413,35:2.0799997706452347):0.16977773072155022):0.9016534261877696):0.7888850715627505,(23:2.471942537195875,(29:1.9310812243610063,((61:0.13696705237414541,33:0.13696705237414541):0.26436595411382896,63:0.4013330064879744):1.529748217873032):0.5408613128348689):1.4683734619214297):4.214039699946229,25:8.154355699063533):3.052422051230854):0.909398761600583,((((36:0.7604117468821212,15:0.7604117468821212):5.174267420491986,((32:2.0596220321751724,(28:1.349277378215347,57:1.349277378215347):0.7103446539598253):0.5752546961702345,(56:1.8932836721711561,55:1.8932836721711561):0.7415930561742508):3.2998024390286997):0.7190950536589247,(31:2.8979533832010937,(22:2.2356678259249123,48:2.2356678259249123):0.6622855572761814):3.7558208378319375):5.095227668558178,21:11.74900188959121):0.36717462230376086):0.572174372759612):30.6506094132137;
tree new_tree104 = (((11:5.9945671517428405,47:5.9945671517428405):7.927736482140681,((44:0.8247440892900657,40:0.8247440892900657):7.372801822041209,4:8.197545911331275):5.724757722552246):0.16711859033854992,(21:12.764882276952768,((((((12:4.799014849702432,(54:4.735468715476418,(9:0.280731514439288,7:0.280731514439288):4.45473720103713):0.06354613422601396):2.8700549457385742,((52:1.5390732275208194,8:1.5390732275208194):4.98705316864549,43:6.526126395718054):1.1429433997229514):1.5612598708342045,(19:4.147311829810836,((38:1.8726854547630658,(41:0.5508345762847374,3:0.5508345762847374):1.3218508784783283):0.2831837871309657,62:2.1558692418940315):1.9914425879168047):5.083017836464374):1.3491895258058335,((((((53:3.639793008093491,16:3.639793008093491):4.297576031973142,(((((46:1.5035285363979571,17:1.5035285363979571):1.167291154646289,49:2.67081973986906):0.7684846644386449,(34:2.624536655162814,50:2.624536655162814):0.8147677003200768):1.7810573702029293,(39:2.449352583830169,6:2.449352583830169):2.7710091418556515):0.6982517938240962,2:5.9186135195099165):2.0187555205567156):0.670941659959829,20:8.608310700026461):0.5820075248766265,((51:1.1051428491300022,59:1.1051428491300022):2.321037397882016,((60:0.3896898921359572,18:0.3896898921359572):0.5728801890833122,13:0.9625700812192693):2.4636101657927485):5.764137977891069):0.7481324512581526,(37:1.0735355030550309,42:1.0735355030550309):8.86491531868574):0.4840124739018403,14:10.42246315006308):0.1570560420179632):0.9990078436622625,((((27:1.8424808923590508,(26:0.7800438742954262,(1:0.572947813330863,24:0.572947813330863):0.20709606096456323):1.0624370180636244):2.030578295271442,(((35:1.4163189508048664,5:1.4163189508048664):1.4879774982333998,(45:2.78349575776607,30:2.78349575776607):0.12080069127219595):0.47165491227323075,(58:2.5465064830216346,10:2.5465064830216346):0.8294448782898622):0.4971078263189961):0.0515566258733986,((29:1.698955216257973,((61:0.19399915984153662,33:0.19399915984153662):0.46757613467781933,63:0.6615752945193559):1.037379921738617):0.4339418979390546,23:2.1328971141970277):1.791718699306864):0.33539453909226724,25:4.260010352596159):7.3185166831471475):0.8245464991141471,(((22:1.100282955133804,48:1.100282955133804):2.847962803313341,((56:0.2684266939826227,55:0.2684266939826227):2.8570580103651957,((32:2.3738909545836395,28:2.3738909545836395):0.4478040606055256,((36:0.7860985713112869,15:0.7860985713112869):1.5472111616993114,57:2.3333097330105983):0.4883852821785668):0.30378968915865334):0.8227610540993266):0.7958724757592055,31:4.744118234206351):7.658955300651103):0.3618087420953149):1.3245399472693027):28.1050817770278;
tree new_tree105 = ((47:8.747721453280775,((4:4.144359630651177,(44:0.41256305684170475,40:0.41256305684170475):3.7317965738094725):1.0270677641270156,11:5.171427394778193):3.576294058502582):4.2986228520138035,((((((((7:1.409144797895939,9:1.409144797895939):7.002552847638819,(12:7.496563494445775,((52:1.186414004060501,8:1.186414004060501):5.79980271409484,43:6.98621671815534):0.510346788193346):0.9151341510889832):0.4880728148363822,(((38:1.7744621842830923,(41:0.8056055418851508,3:0.8056055418851508):0.9688566423979416):0.9544773207486748,62:2.728939505031767):0.13173044624858488,54:2.860669951280352):6.0391005090907885):0.042904125755582,19:8.942674586126723):1.8167112700163095,((((37:0.23449521122579864,42:0.23449521122579864):8.1686714591096,(((53:3.4817767733764833,16:3.4817767733764833):4.583234326708997,(((((46:1.13485958995244,17:1.13485958995244):2.5886534166611606,49:3.72351295134206):0.5370166634734161,(34:3.723188229515598,50:3.723188229515598):0.537341440571419):1.2519548382963706,(39:2.142273601042355,6:2.142273601042355):3.3702109073410327):1.2925272786537718,2:6.805011787037159):1.2599993130483202):0.2700547614807238,20:8.335065861566203):0.06810089239147388):0.2603781946055719,((51:1.2179685568515732,59:1.2179685568515732):1.6098142751798328,((60:1.5363932546095125,18:1.5363932546095125):0.2925081100953104,13:1.828901364704823):0.9988814673265831):5.835762116531843):0.6932816309244831,14:9.356826579487732):1.4025592766552997):0.19154689732985197,((23:6.092571493313458,((29:3.229941703002284,((61:0.14378685321843282,33:0.14378685321843282):0.21435663202510036,63:0.3581434852435332):2.871798217758751):0.8682617609644252,(((27:2.953990296957699,((45:1.3838104127496147,(30:0.8184137473150359,35:0.8184137473150359):0.5653966654345788):0.6293546980323164,5:2.013165110781931):0.9408251861757679):0.5863070710343128,(58:0.2677717132096066,10:0.2677717132096066):3.272525654782405):0.33744345725795366,((24:0.6867154631500977,26:0.6867154631500977):0.43507979064777647,1:1.1217952537978741):2.7559455714520915):0.22046263871674388):1.9943680293467487):1.5724018791622525,25:7.6649733724757105):3.2859593809971734):0.8380885576140038,((28:1.7438190332834078,(((36:0.6201897342094046,15:0.6201897342094046):0.7051788015091015,(56:0.3787812108093499,55:0.3787812108093499):0.9465873249091562):0.14037628639375987,(32:1.1981948669171159,57:1.1981948669171159):0.2675499551951501):0.27807421117114184):3.938275032947162,((22:1.9605490799658862,48:1.9605490799658862):2.796519656792967,31:4.757068736758853):0.9250253294717163):6.106927244856318):0.3231399023798396,21:12.112161213466727):0.9341830918278511):29.4648949700773;
tree new_tree106 = (((47:0.6285809305372522,11:0.6285809305372522):1.6115300547050686,(4:1.9594899398226129,(44:1.6544265226358537,40:1.6544265226358537):0.3050634171867592):0.2806210454197078):9.742138260861832,((((((((62:4.319960242200668,((41:1.3928876308339975,3:1.3928876308339975):0.08697934289322129,38:1.4798669737272188):2.8400932684734497):0.2942847909679118,54:4.61424503316858):2.5367996812221225,19:7.151044714390703):0.1774352673210986,((12:6.831811793790313,(7:3.263654875585065,9:3.263654875585065):3.5681569182052475):0.28838266777753674,((52:4.533827875222273,8:4.533827875222273):0.7417790631534915,43:5.275606938375764):1.8445875234678):0.20828552014395196):2.3091856662374592,((((((53:3.100209791226819,16:3.100209791226819):3.8117362163915627,(((((46:1.478801715908375,17:1.478801715908375):1.761416290108159,49:3.2402180622977):0.954576724018795,(34:2.2302619954136897,50:2.2302619954136897):1.9645327346216392):1.0073758036038774,(39:3.6027605833351695,6:3.6027605833351695):1.5994099503040369):0.8670215971580673,2:6.069192130797274):0.8427538768211082):1.1208082030340885,20:8.03275421065247):0.1534876656671873,((51:2.3706186622595298,59:2.3706186622595298):0.16223987407863438,((60:0.3177431977757776,18:0.3177431977757776):1.0872462261748588,13:1.4049894239506364):1.1278691123875277):5.6533833399814934):0.03622787687422857,(37:0.15853050055699144,42:0.15853050055699144):8.06393928177942):0.69399804414501,14:8.916467797338896):0.7211978506103645):0.2350284328227783,((23:5.3585445703889265,((29:4.178997273980216,((61:1.654993740602379,33:1.654993740602379):0.11453564876616018,63:1.769529389368539):2.409467884611677):0.3068055441985278,(((45:2.393996861565957,(35:2.386015399936717,30:2.386015399936717):0.007981461629239739):1.4979245612661352,((58:0.30436669400753313,10:0.30436669400753313):1.079847078716104,((1:0.5300581123695475,24:0.5300581123695475):0.027064856680020122,26:0.5571229690495676):0.8270908036740696):2.507707650108455):0.0536554259750357,(27:2.8752729085184634,5:2.8752729085184634):1.0703039402886643):0.5402259693716163):0.8727417522101826):1.2506479265306139,25:6.60919249691954):3.2635015838524986):1.4005414170447192,(((22:4.715004494424326,48:4.715004494424326):0.6004536576405872,31:5.315458152064913):1.2712593051359846,((32:2.5363661923151284,(56:0.4231761515521525,55:0.4231761515521525):2.113190040762976):0.04232152826818636,(57:2.496474791195057,(28:1.6234074717709526,(36:0.7701453875754325,15:0.7701453875754325):0.8532620841955201):0.8730673194241045):0.08221292938825764):4.008029736617583):4.68651804061586):0.29346855203746713,21:11.566704049854225):0.41554519624992814):31.9845723378226;
tree new_tree107 = ((4:2.7102852009815477,(11:2.5832509269911563,((44:1.044662816154547,40:1.044662816154547):0.22483200847281126,47:1.2694948246273583):1.313756102363798):0.12703427399039136):11.14467089441537,(21:12.4883183873613,((((((62:2.120549748594023,((41:0.711232337118372,3:0.711232337118372):0.4658707349794633,38:1.1771030720978353):0.9434466764961875):7.271131342086317,(12:8.086429536140937,(((8:2.607011120968058,52:2.607011120968058):1.4636252605082931,43:4.070636381476351):3.83062936460426,(7:0.7677451357249648,9:0.7677451357249648):7.133520603691211):0.18516379672476102):1.305251554539403):0.6312472551134718,(19:6.912046544310396,54:6.912046544310396):3.1108818014834156):0.7400436754964339,((((((53:3.000452338349227,16:3.000452338349227):6.514677615064423,(((((46:1.4373823720850454,17:1.4373823720850454):1.9977592101018042,49:3.4351415265884):1.5841004261514673,(34:4.080970816637153,50:4.080970816637153):0.9382711917011637):1.1581486079655017,(39:4.882109659083585,6:4.882109659083585):1.2952809572202337):1.3677314880842788,2:7.545122104388097):1.9700078490255528):0.22762004650296674,20:9.742749999916617):0.40358919155873707,((51:2.831258937317957,((60:0.7738143252155859,18:0.7738143252155859):0.38802203248545475,13:1.1618363577010407):1.6694225796169164):0.14304640887486952,59:2.9743053461928266):7.172033845282527):0.031025146107852564,(37:0.5492892242835835,42:0.5492892242835835):9.62807511083587):0.39526253507073505,14:10.572626872653942):0.19034514863630392):0.41130272894201525,(((((5:4.755457690630742,((45:2.5707497897576177,(35:2.1532190119049166,30:2.1532190119049166):0.4175307778527011):1.3036357673666448,((58:0.20264432196162577,10:0.20264432196162577):1.147724066195565,27:1.3503683881571908):2.5240171689670716):0.8810721335064793):0.7584312282748478,((1:0.24656619890857245,26:0.24656619890857245):0.10408233787075866,24:0.3506485367793311):5.163240382126259):1.139101337489798,(29:0.7610422611860942,((61:0.16185899906099727,33:0.16185899906099727):0.2950480731732003,63:0.4569070722341976):0.3041351889518966):5.891947995209294):0.223116758631833,23:6.8761070150272205):0.35617977489451835,25:7.232286789921739):3.941987960310522):1.25202999080763,(((22:0.8089653380763943,48:0.8089653380763943):0.2475063180981144,31:1.0564716561745087):3.5138378560214854,(((36:0.6041131015320914,15:0.6041131015320914):2.0379714416747885,((32:2.6187009500027507,57:2.6187009500027507):0.01768804255591272,(56:0.5969925858406793,55:0.5969925858406793):2.039396406717984):0.005695550648216585):0.1007168875455231,28:2.742801430752403):1.827508081443591):7.855995228843897):0.062013646321409155):1.3666377080356185):27.2991718718566;
tree new_tree108 = (((47:6.049877642592682,((44:1.8328260565351306,40:1.8328260565351306):3.5249027373544206,4:5.357728793889551):0.6921488487031304):1.9981637647527943,11:8.048041407345476):5.7734287966963205,(((((((12:2.7819721481776822,(7:0.19390939726978615,9:0.19390939726978615):2.588062750907896):5.034585500197683,((52:6.73678673406656,8:6.73678673406656):0.7723205076945554,43:7.50910723148848):0.30745040661425005):1.3832957431059345,(((62:1.8278669813307094,((41:0.25893179768310426,3:0.25893179768310426):1.071179728480254,38:1.3301115261633583):0.4977554551673511):1.7356314944157631,54:3.5634984757464725):5.415611148296069,19:8.979109624042541):0.22074376743875845):1.9063196779295701,((((37:3.99728687937786,42:3.99728687937786):5.231312529409831,(((53:2.057278122130608,16:2.057278122130608):6.164708956540213,(((((46:0.976859539568783,17:0.976859539568783):2.2969197880879273,49:3.2737792763098):1.3024830665541782,(34:3.226465202802666,50:3.226465202802666):1.3497971914082227):1.1297692217899789,(39:2.786352892573585,6:2.786352892573585):2.9196787234272823):1.6239731297698317,2:7.330004745770699):0.8919823329001222):0.3274917381598179,20:8.54947881683064):0.6791205919570515):0.04894824229521788,((59:1.3920477866400613,51:1.3920477866400613):2.4351381007885324,((60:0.4304878665251132,18:0.4304878665251132):1.1457211158697906,13:1.576208982394904):2.25097690503369):5.450361763654315):0.441989568848637,14:9.719537216258843):1.3866358531520273):0.46946798638773224,((((29:1.8189090003713784,((61:0.12553339378007264,33:0.12553339378007264):0.31302339979748306,63:0.43855679357755567):1.3803522067938228):2.7535930513644447,((30:2.628880639334609,(35:2.593005498627058,(45:2.413219007361093,5:2.413219007361093):0.17978649126596524):0.03587514070755082):0.8183140964002558,((58:0.7108408266667405,10:0.7108408266667405):2.454862829498494,(24:2.627903083952523,((27:2.1304302857599255,26:2.1304302857599255):0.4910745059273083,1:2.621504791687234):0.006398292265289207):0.5378005722127117):0.28149107956962993):1.1253073160009581):0.4932696684860236,23:5.065771720221846):0.28431709031206687,25:5.350088810533913):6.225552245264689):0.5833822528098249,(((22:1.2787129448809782,48:1.2787129448809782):2.8096101243826297,31:4.088323069263608):0.1319825547385456,((((56:1.0819040138296454,55:1.0819040138296454):0.7709005496104564,28:1.8528045634401018):0.1571010938343076,(57:1.306499533129779,(36:0.47466729206836655,15:0.47466729206836655):0.8318322410614125):0.7034061241446303):1.523611339048875,32:3.5335169963232844):0.6867886276788693):7.9387176846062735):0.1265462418281107,21:12.285569550436538):1.5359006536052586):29.8777451265318;
tree new_tree109 = ((((44:1.370109997207836,40:1.370109997207836):3.1005966586737306,11:4.470706655881567):1.7671680178310059,(4:5.095520334143476,47:5.095520334143476):1.1423543395690965):7.594533350210534,((21:11.061181581354852,(((22:0.39838619441796325,48:0.39838619441796325):0.775997300129206,31:1.1743834945471692):3.291037719038079,((((56:0.6467958118570306,55:0.6467958118570306):1.2866189559728758,32:1.9334147678299065):0.6445644867620544,((36:1.0049783455275556,15:1.0049783455275556):0.7796129690066691,57:1.7845913145342247):0.7933879400577362):0.18310905831538138,28:2.7610883129073422):1.704332900677906):6.5957603677696035):1.0802568334171916,(((((((62:1.6872488819927287,38:1.6872488819927287):1.6978522002513723,(41:0.5033045029778779,3:0.5033045029778779):2.881796579266223):2.197181592604621,54:5.582282674848722):3.5601612884644744,(((7:1.9389335710377378,9:1.9389335710377378):2.05372649711739,12:3.992660068155128):4.751411854213785,((8:2.7139643151884223,52:2.7139643151884223):5.7109354302226745,43:8.42489975001964):0.3191721769578173):0.3983720409442828):0.09120347530834749,19:9.233647438621544):1.1107195024257202,(((37:1.1805649839317456,42:1.1805649839317456):8.53409070841325,(((59:2.380913385488124,51:2.380913385488124):0.3298893362627151,((60:0.19556992778745416,18:0.19556992778745416):0.7359248980823806,13:0.9314948258698348):1.7793078958810045):6.900186028106772,(((53:3.2687514564223856,16:3.2687514564223856):5.341602487172132,(((((46:2.3141972268098914,17:2.3141972268098914):0.5400800073083953,49:2.85427723586201):0.7065089196641376,(34:1.8972588513196282,50:1.8972588513196282):1.6635273024627961):0.4161205080061996,(39:1.110397047069294,6:1.110397047069294):2.86650961471933):3.129305098977779,2:7.106211760766403):1.5041421828281152):0.5858377943892172,20:9.196191737983735):0.4147970118738762):0.10366696501754369):0.18555896173790565,14:9.90021467661306):0.4441522644342033):0.38062528680963403,((23:5.3211038615891395,((29:1.621845916473163,((61:0.6325124693923929,33:0.6325124693923929):0.7091891673955988,63:1.3417016367879917):0.2801442796851712):2.253900638998564,((((58:0.15088112683121874,10:0.15088112683121874):1.8978669477500418,(1:1.9502018525511942,(24:1.9174348647218682,26:1.9174348647218682):0.032766987829325966):0.09854622203006635):1.572745239432511,(27:2.2747249473272593,35:2.2747249473272593):1.3467683666865122):0.18561283640192938,((30:1.584983398989594,45:1.584983398989594):0.32365716928652155,5:1.9086405682761156):1.8984655821395853):0.06864040505602587):1.4453573061174128):3.4214758825613982,25:8.742579744150538):1.9824124837063604):1.4164461869151452):1.6909696091510629):26.7103046411917;
tree new_tree110 = (((11:6.418915053803644,(47:2.2658317263896977,4:2.2658317263896977):4.153083327413947):1.9339294914520657,(44:0.8191302117809365,40:0.8191302117809365):7.533714333474774):4.296363812060257,(21:11.781975728643188,(((((19:7.915542790541915,((54:0.9345516569716771,62:0.9345516569716771):5.851776556025326,(38:1.7960952720443302,(41:1.346447626954844,3:1.346447626954844):0.4496476450894862):4.990232940952673):1.1292145775449116):0.6634140373022372,(12:7.601374561433334,((8:4.470576981962767,(52:4.401575641455455,43:4.401575641455455):0.06900134050731221):2.50974608572747,(7:5.767581712801672,9:5.767581712801672):1.2127413536722784):0.6210514949593842):0.9775822664108178):1.6356106639443446,((((59:4.366487311462886,51:4.366487311462886):0.7293150659807912,((60:0.40019671153858427,18:0.40019671153858427):0.6502050597173048,13:1.050401771255889):4.045400606187788):4.110952993179843,((((53:2.4316742157054407,16:2.4316742157054407):5.329705961013012,(((((46:1.7365838366322435,17:1.7365838366322435):1.171255460763712,49:2.90783926451625):1.4238721324887842,(34:1.9579043437607755,50:1.9579043437607755):2.373807086123964):1.016115136560087,(39:3.7929097528471805,6:3.7929097528471805):1.554916813597646):1.7267010062588124,2:7.074527572703639):0.6868526040148142):0.8951989011700059,20:8.656579077888459):0.16543251575912343,(37:0.5230094977567071,42:0.5230094977567071):8.299002095890875):0.3847437769759381):0.770446294371874,14:9.977201659716377):0.23736583207212014):0.5727976842920288,(((29:4.486381638423688,((61:1.9877556736283513,33:1.9877556736283513):0.4051296249058365,63:2.3928852985341877):2.0934963398895):0.5233512988868174,(23:5.003752761831598,((45:1.7839740230115844,30:1.7839740230115844):1.0683056134190276,((5:2.2319559341907516,(24:1.0794107946365132,(1:0.2969520895102585,26:0.2969520895102585):0.7824587051262548):1.1525451395542383):0.31240105176288946,((58:0.21927459861572368,10:0.21927459861572368):2.2113341466296155,(27:0.7973211817111607,35:0.7973211817111607):1.6332875635341784):0.11374824070830192):0.307922650476971):2.1514731254009862):0.005980175478907057):1.634618464252311,25:6.644351401562816):4.143013774517709):0.7620803953341415,(((22:1.088706456983395,48:1.088706456983395):2.8361250616632274,31:3.9248315186466227):1.169542696577297,(28:3.3092653509641052,(((32:1.4763110495996699,(56:0.22981202895662523,55:0.22981202895662523):1.2464990206430446):0.08613832234116159,(36:0.19614600914289257,15:0.19614600914289257):1.3663033627979388):0.08488510675010463,57:1.647334478690936):1.6619308722731692):1.7851088642598145):6.455071356190747):0.23253015722852055):0.8672326286727792):28.8527013451301;
tree new_tree111 = (((((44:0.39077023901071894,40:0.39077023901071894):0.5918867073743764,4:0.9826569463850954):1.2950730865013644,47:2.27773003288646):0.11124440876380559,11:2.3889744416502654):9.391315683091102,((((((7:0.3448680078118697,9:0.3448680078118697):6.027956508952978,(12:6.34481544682457,(((52:4.379074319302772,8:4.379074319302772):0.6588564478463548,43:5.037930767149127):1.2216294997499,(((62:1.9169281423460114,38:1.9169281423460114):0.030489247333131075,(41:1.4257569875857867,3:1.4257569875857867):0.5216604020933557):3.8626059290095873,54:5.81002331868873):0.44953694921282494):0.08525517892301515):0.02800906994027752):1.0450821147058713,19:7.417906631470719):2.5462242674580855,(14:9.864873527964894,(((51:0.9490180846828712,59:0.9490180846828712):1.4263933985259003,((60:0.7041444154207969,18:0.7041444154207969):1.184721928584299,13:1.888866344005096):0.4865451392036755):7.000287682283466,((37:0.15073730062181814,42:0.15073730062181814):8.83783769222794,(((53:2.4504416727130924,16:2.4504416727130924):4.819853642553829,(((((46:0.7107936185390409,17:0.7107936185390409):2.2699577194314617,49:2.98075132312863):1.3654897683939842,(34:1.1965528142527662,50:1.1965528142527662):3.149688292111721):0.7840960293984223,(39:3.541471651110713,6:3.541471651110713):1.5888654846521963):1.4372799884538345,2:6.567617124216744):0.702678191050178):1.4644906257473886,20:8.73478594101431):0.2537890493611137):0.3871241751168135):0.48917436247265655):0.09925737096390996):0.20685677280498282,((23:3.7725429332811955,((((((24:0.9402052600709158,26:0.9402052600709158):0.6761400497017714,1:1.6163453097726872):0.5541324315922458,(27:1.734964341080809,35:1.734964341080809):0.4355134002841239):0.21482242618466962,(30:1.1199973784469153,45:1.1199973784469153):1.2653027891026873):0.1837401567625947,((58:0.118492016350457,10:0.118492016350457):2.2060798422797916,5:2.3245718586302484):0.2444684656819489):0.7735120568603828,(29:1.012364276100162,((33:0.7415042228672447,61:0.7415042228672447):0.046998337172882376,63:0.7885025600401271):0.22386171606003502):2.330188105072418):0.42999055210861536):3.5351713238877758,25:7.307714257168971):2.8632734145648158):0.8573350906982729,((((22:0.8374921918900019,48:0.8374921918900019):1.6897752474853323,31:2.527267439375334):0.1228691356117797,(((36:0.8456698655844141,15:0.8456698655844141):1.0433749870823499,28:1.889044852666764):0.04382719940495239,(((56:0.11707514348486336,55:0.11707514348486336):1.7922462426671215,32:1.9093213861519849):0.019842160787086893,57:1.9291635469390718):0.003708505132644646):0.7172645229153973):4.3348889832543,21:6.985025558241413):4.0432972041906465):0.7519673623093084):32.7566266621195;
tree new_tree112 = ((11:3.4720325779557024,(47:3.254384361932447,((44:1.6668785933076922,40:1.6668785933076922):0.172581143145061,4:1.8394597364527532):1.4149246254796939):0.21764821602325535):10.015016413194466,((((((((7:2.0684994385158917,9:2.0684994385158917):6.579065352149362,12:8.647564790665253):0.8915234548257676,(8:2.840952893521862,(52:2.82660016825033,43:2.82660016825033):0.014352725271531863):6.69813534030202):0.4772830951734459,((54:5.829270172280767,(62:4.7964071536844655,(38:1.2865582776894138,(41:1.06850361113526,3:1.06850361113526):0.21805466655415384):3.5098488759950515):1.0328630185963013):4.0387997197960175,19:9.868069892076784):0.14830144858768257):1.6877848536848834,(14:10.893667073386117,(((((53:3.808004151449901,16:3.808004151449901):5.621702698012736,(((((46:1.218896960121389,17:1.218896960121389):2.945414999123695,49:4.16431200499568):1.640697583785145,(34:3.842425016788017,50:3.842425016788017):1.9625845262422117):0.9166830341136754,(39:5.157813619058887,6:5.157813619058887):1.5638789580850174):1.4996282035050124,2:8.221320780648917):1.20838606881372):0.2767664298290704,20:9.706473279291707):0.10698397081401012,(37:1.193105098034801,42:1.193105098034801):8.620352119502):0.39054080118841306,((51:3.1509462599170392,59:3.1509462599170392):2.2015550663429106,((60:1.6085574039542214,18:1.6085574039542214):0.9609252682320779,13:2.5694826721862993):2.7830186540736506):4.85149672503418):0.6896690220919872):0.8104891209632328):0.1554423861408516,((((29:1.6867209876612386,((33:0.1537292552663939,61:0.1537292552663939):0.7029883904790091,63:0.856717645745403):0.8300033419158356):3.04974714458327,23:4.736468132244508):0.12972556153678916,((26:2.801432016458823,(24:2.300358366033378,1:2.300358366033378):0.5010736504254449):1.4462214195965908,((27:3.0522378091959657,((45:2.5351969840844406,35:2.5351969840844406):0.09472877112192135,30:2.629925755206362):0.4223120539896037):1.1947283530854054,((58:0.6974544495177738,10:0.6974544495177738):1.5712901088168714,5:2.268744558334645):1.978221603946726):6.872737740426516E-4):0.6185402577258836):2.7206426975435205,25:7.586836391324818):4.272762189165384):0.6533255012161234,21:12.512924081706325):0.24039153526342005,((((56:1.6332784129057873,55:1.6332784129057873):0.7591774882383244,57:2.3924559011441118):0.7831155668725014,((32:2.1993931941495997,(36:0.7395108548937479,15:0.7395108548937479):1.4598823392558518):0.12061085333661836,28:2.320004047486218):0.8555674205303951):4.54464030851423,(31:2.354096690853796,(22:1.9527290198153158,48:1.9527290198153158):0.40136767103848037):5.366115085677048):5.033103840438901):0.7337333741804244):28.8044585420524;
tree new_tree113 = ((11:1.9395330988998607,(47:1.2208031550192049,((44:0.8573595387834321,40:0.8573595387834321):0.30493763957653286,4:1.162297178359965):0.058505976659239955):0.7187299438806558):10.563552057301713,((21:10.993828265219815,((31:4.487252810794514,(22:0.9370930472655008,48:0.9370930472655008):3.550159763529013):0.19398431809118666,((((36:0.6958859446992188,15:0.6958859446992188):0.7684063953755172,32:1.464292340074736):0.6669469202655669,(56:0.6874156746847119,55:0.6874156746847119):1.4438235856555912):1.0822778889575897,(57:3.11686742654437,28:3.11686742654437):0.09664972275352257):1.467719979587808):6.312591136334114):0.5656674533196799,(((((8:5.707736978662333,(43:1.490505907756317,52:1.490505907756317):4.217231070906016):0.48585405478582455,19:6.193591033448158):2.3189461894041656,((62:2.880268669738905,(54:1.6650510197346777,((41:0.9363687286287766,3:0.9363687286287766):0.6644030282126937,38:1.6007717568414703):0.0642792628932074):1.215217650004227):4.744949441373848,(12:6.964407337003735,(7:2.0745440214498014,9:2.0745440214498014):4.88986331801684):0.6608107741090175):0.8873191117395711):2.043771932673124,(14:10.184992992400531,((((53:7.820979131939158,16:7.820979131939158):0.3722890684034521,(((((46:1.823102397791039,17:1.823102397791039):1.2696977580125883,49:3.09280016388056):2.0496447696827227,(34:1.1520416560380637,50:1.1520416560380637):3.9904032694482865):0.6938934835053159,(39:4.446344777170386,6:4.446344777170386):1.3899936318212802):1.3140730714544864,2:7.150411480446152):1.0428567198964576):0.17443867087206222,20:8.367706871214672):0.5472303067780064,((37:2.0674388769958467,42:2.0674388769958467):5.522485458435414,((59:1.3161387773196351,51:1.3161387773196351):0.612209592342525,((60:0.4521879770152934,18:0.4521879770152934):0.6897203588508265,13:1.14190833586612):0.7864400337960402):5.6615759657691):1.325012842561418):1.27005580027381):0.37131616312491644):0.2694711892863655,((((23:2.126693887782768,((33:0.1236192234447432,61:0.1236192234447432):1.0460883966791794,63:1.1697076201239227):0.9569862676588454):0.6551544116015053,29:2.7818482993842735):0.9238019336606249,(5:2.953199368757107,(((58:0.22524973378787985,10:0.22524973378787985):2.372202503442018,((24:1.4683798412314446,1:1.4683798412314446):0.267507833215584,26:1.7358876744470286):0.8615645627828694):0.1440140403464425,((35:1.2593942800944862,27:1.2593942800944862):1.4625538935523803,(45:2.0131966643152537,30:2.0131966643152537):0.7087515093316128):0.019518103929474062):0.21173309118076666):0.7524508642877912):2.843624395455148,25:6.549274628500046):4.276505716311767):0.7337153737276818):0.9435894376620801):31.9082166512043;
tree new_tree114 = ((((44:0.34021499463709476,40:0.34021499463709476):3.165924764097402,4:3.506139758734497):0.13072976963220162,(47:0.8222936078148039,11:0.8222936078148039):2.8145759205518948):9.741767675041583,((21:12.345096963007403,(((((12:7.1872095147775115,(7:4.930546790479829,9:4.930546790479829):2.2566627242976827):0.9728512955267101,((43:5.709895754298702,(8:3.5647631845287404,52:3.5647631845287404):2.1451325697699617):2.04699502050729,19:7.756890785665998):0.40317002463822327):1.0359664071816237,((54:2.6378556389533236,((41:1.038369161558519,3:1.038369161558519):1.5922693338004097,38:2.630638495358929):0.007217143594394848):4.488139389186319,62:7.125995028139643):2.070032189346202):1.4529480583517422,(14:10.121563391188943,(((37:1.3890135288943624,42:1.3890135288943624):8.112852379940776,(((53:7.702294452669261,(((((46:0.9590924127262215,17:0.9590924127262215):2.0551990626947454,49:3.01429144237152):1.4605578976659181,(34:2.310800440399061,50:2.310800440399061):2.1640489326878236):0.916569879916989,(39:4.705354942594382,6:4.705354942594382):0.6860643104094919):1.3207727918371042,2:6.712192044840978):0.9901024078282834):0.7052484868974025,16:8.407542939566664):0.8053621533190256,20:9.21290509288569):0.2889608159494479):0.12475097154131376,((59:1.612407013624661,51:1.612407013624661):3.356819660900792,((60:2.2729603442506203,18:2.2729603442506203):1.1918146791099158,13:3.464775023360536):1.504451651164917):4.657390205850998):0.494946506701886):0.5274118846486449):0.6111098305772078,(((23:4.15061749222283,(((58:3.055454493053897,10:3.055454493053897):0.7270442312059959,(((1:1.2724496327572075,(24:0.7759797156675907,26:0.7759797156675907):0.49646991708961674):1.882398945559673,(35:2.293067725615754,27:2.293067725615754):0.8617808527011266):0.23763284727188916,5:3.3924814255887696):0.3900172986711232):0.10292573993919296,(45:2.5157334536485463,30:2.5157334536485463):1.3696910105505395):0.2651930280237442):0.3607591025602588,(29:1.7242158377361119,((33:0.5002909080511228,61:0.5002909080511228):0.17344046046219364,63:0.6737313685133164):1.0504844692227955):2.787160757046977):2.9856006138281126,25:7.496977208611201):3.763107897803594):1.0850118565926081):0.028517199314478603,(((22:1.378104840477693,48:1.378104840477693):1.9914551136016752,31:3.369559954079368):2.194875442866355,(32:1.9409515618317417,(((56:1.3323025938381952,55:1.3323025938381952):0.5836065323832407,(36:1.171916930241293,15:1.171916930241293):0.7439921959801428):0.022730190468505773,(28:1.5198136442561603,57:1.5198136442561603):0.4188256724337813):0.0023122451418000622):3.6234838351139813):6.809178765376159):1.0050230410863996):32.8955812829376;
tree new_tree115 = (((11:1.711654487802553,47:1.711654487802553):1.7199646166666185,((44:1.1703655341649768,40:1.1703655341649768):0.26826243803915917,4:1.438627972204136):1.9929911322650355):10.081544122448872,((21:12.464133928834368,(((22:2.516116638305414,48:2.516116638305414):0.3567004148527033,31:2.8728170531581174):3.1512948123940827,((32:3.332550875952676,((28:1.7203533364510715,(56:0.16796470205435626,55:0.16796470205435626):1.5523886343967153):0.4442740658925912,57:2.1646274023436627):1.1679234736090134):0.41127524301751306,(36:1.7328865505474966,15:1.7328865505474966):2.0109395684226925):2.280285746582011):6.440022063282168):0.13272128188836696,(((14:11.07111898112755,((37:0.30654482507543307,42:0.30654482507543307):10.132194103318493,(((53:9.231555474729966,(16:9.07356352471038,(((((46:2.980891234036468,17:2.980891234036468):1.2504520362452505,49:4.2313432182337):0.6780143219857262,(34:1.8623477937252615,50:1.8623477937252615):3.0470097985421836):0.6811167332336199,(39:4.039479411739384,6:4.039479411739384):1.5509949137616807):1.8259120260303812,2:7.416386351531446):1.6571771731789342):0.15799195001958566):0.5681453334442548,20:9.79970080817422):0.30810742568835003,((59:1.3035064024832186,51:1.3035064024832186):2.2849988038052436,((60:0.31317293761018183,18:0.31317293761018183):3.021413067533522,13:3.3345860051437035):0.2539192011447584):6.519303027574109):0.330930697912125):0.6323800527336232):0.2254145964576928,(((12:9.09882221233425,(((52:2.4101324361189573,8:2.4101324361189573):0.5991800431308172,43:3.0093124792497745):6.05545885507326,(7:0.8734389121925107,9:0.8734389121925107):8.191332416044293):0.0340508840974465):1.2303145083977967,19:10.329136720732047):0.1262534216363118,((54:4.378070074786049,(38:3.223412147813023,(41:0.7416137427126039,3:0.7416137427126039):2.481798405100419):1.1546579269730257):2.637475462037453,62:7.015545536823502):3.439844605544857):0.8411434352168836):0.5700557015844208,(((((23:3.526042691079802,(24:3.3934457282058066,26:3.3934457282058066):0.13259696287399558):0.015146119571881833,(1:3.4620909384930565,27:3.4620909384930565):0.07909787215862751):1.187005438792427,((((45:3.6669763544149148,35:3.6669763544149148):0.05003052098605609,30:3.717006875400971):0.39414020927083193,5:4.111147084671803):0.45487403184464004,(58:1.0722701326871196,10:1.0722701326871196):3.4937509838293233):0.1621731329276681):0.36952517641333316,(29:4.430438263653274,((33:1.0216216743977216,61:1.0216216743977216):0.5036149330613637,63:1.5252366074590853):2.9052016561941887):0.6672811622041701):4.185406684265508,25:9.283126110122952):2.583463169046711):0.7302659315530722):0.916308016195309):27.968826312275;
tree new_tree116 = ((((4:2.9485058080871243,47:2.9485058080871243):0.5718028172969345,11:3.5203086253840588):0.03480419947446034,(44:0.2761824759355517,40:0.2761824759355517):3.2789303489229673):8.380355799019359,((((31:4.315921231901885,(22:3.0687330342753474,48:3.0687330342753474):1.2471881976265373):0.9980472036663466,((((36:1.3182854524565208,15:1.3182854524565208):1.032163550477925,57:2.350449002934446):2.255544984627325,(56:0.083993993309549,55:0.083993993309549):4.521999994252222):0.3263652535160295,(32:4.766179359027154,28:4.766179359027154):0.16617988205064638):0.38160919449043096):6.046652929761175,(((((12:8.249733252263786,((43:4.160318968813972,(52:1.0754623745516314,8:1.0754623745516314):3.084856594262341):3.108020153708,((9:3.3143214307157027,7:3.3143214307157027):0.8448244689839273,54:4.15914589969963):3.109193228241147):0.9813941243230087):0.5148324961975952,19:8.764565748461381):0.36857009397821017,(((41:1.5711151548033078,3:1.5711151548033078):3.0730660557750706,38:4.644181210578378):1.2447911663747933,62:5.888972376953172):3.2441634654864195):0.6422563340731173,(14:9.219336142304416,(((59:2.708545209678986,51:2.708545209678986):0.3886989181762215,((60:0.3292032359932069,18:0.3292032359932069):1.7841936199471706,13:2.1133968559403775):0.9838472719148301):5.210109290969838,((((16:7.5403852984448,53:7.5403852984448):0.3724001012749154,(((((46:2.4484548903344017,17:2.4484548903344017):0.8457992070488811,49:3.29425405046213):0.8592014556031944,(34:3.2077196553459983,50:3.2077196553459983):0.9457358976404788):0.4664997898122172,(39:3.9963552352121394,6:3.9963552352121394):0.6236001075865549):1.0016780660463187,2:5.621633408845013):2.2911519908747024):0.1161077049200605,20:8.028893104639776):0.20229098604426632,(37:0.5526330596302211,42:0.5526330596302211):7.678551031053821):0.07616932814100252):0.911982694816343):0.556056034208293):0.6945075902551725,((((26:4.187803377452831,((23:1.5056596422634694,24:1.5056596422634694):1.1640584999469146,1:2.669718142210384):1.5180852352424474):1.241816123672355,27:5.429619501125186):0.7707446859256706,(((58:0.16218850191442594,10:0.16218850191442594):5.937468855565561,((30:1.1050111598630163,(45:1.0418974138085035,35:1.0418974138085035):0.06311374605451281):0.37696042556550746,5:1.4819715854285238):4.617685772051463):0.04466319702638355,(29:3.857947049914107,((33:0.10004171567861185,61:0.10004171567861185):0.5317368233686355,63:0.6317785390472473):3.2261685108668594):2.2863735045922633):0.056043632544486854):1.3407450810405726,25:7.54110926809143):2.9287904986764515):0.8907215985615249):0.025257461706054585,21:11.38587882703546):0.549589796842417):32.1914999747083;
tree new_tree117 = (((11:3.499790709053386,(4:1.3447146553745295,(44:1.145354894629857,40:1.145354894629857):0.19935976074467243):2.1550760536788567):0.1886552632465981,47:3.6884459722999843):10.38886501104202,((((19:11.1024168265478,(((38:1.9962014746143262,(41:1.1388256136241603,3:1.1388256136241603):0.8573758609901658):0.7746488840646792,62:2.7708503586790054):7.72897852474739,((43:3.054660781500949,(52:2.209656006806845,8:2.209656006806845):0.8450047746941038):7.0556111737726,((9:2.3672136250431413,(7:0.34269113195922335,54:0.34269113195922335):2.024522493083918):4.083563822626748,12:6.450777447669889):3.6594945505442915):0.3895568852122153):0.6025879431214047):0.49806051655158967,(14:10.629071671725818,(((59:0.5377977746263028,51:0.5377977746263028):4.9174835425923655,((60:0.2780416592875909,18:0.2780416592875909):1.4449432495734054,13:1.7229849088609963):3.732296408357672):5.099040441896413,((37:0.8621362866108125,42:0.8621362866108125):9.32825974472977,((((((((46:1.67492186097417,17:1.67492186097417):1.7249851304276196,49:3.39990701829083):0.5301918636374658,(34:1.5287876083296903,50:1.5287876083296903):2.4013112467095654):1.130227708776756,(39:1.9887740267496095,6:1.9887740267496095):3.071552537066402):1.5909028165139487,2:6.65122938032996):1.3279391366089657,53:7.979168516938926):0.4050637293441772,16:8.384232246283103):0.5632114237974424,20:8.947443670080546):1.2429523388317847):0.36392575020275153):0.07474991261073605):0.9714056713735726):1.0667220788960066,((((29:3.6418726527224967,((33:1.7984155894784564,61:1.7984155894784564):0.7689186444865921,63:2.5673342339650485):1.0745384187574483):1.0176571388900442,(((1:2.2922857338790035,(26:2.2627005570642593,24:2.2627005570642593):0.029585176814744152):0.5556013722997948,(58:0.2814326675842724,10:0.2814326675842724):2.566454438594526):1.572042680401121,(5:2.8705010218578764,(45:2.342168868415856,(30:2.297894563839113,35:2.297894563839113):0.044274304576743084):0.5283321534420202):1.5494287647220428):0.2396000050326217):0.5008854778312246,(23:2.8750239421620427,27:2.8750239421620427):2.285391327281723):3.5433157321055013,25:8.703731001549267):3.96346842044613):0.8361469438698581,(21:11.451987580314052,(((22:2.9483564135597087,48:2.9483564135597087):0.6391447950948943,31:3.587501208654603):5.00817076699872,(((32:4.6374680931276915,(36:3.100641242579764,15:3.100641242579764):1.5368268505479277):0.3542624008519155,((56:0.04951293747690786,55:0.04951293747690786):2.4025056359262194,57:2.452018573403127):2.53971192057648):0.0632110225411191,28:5.054941516520726):3.5407304591325968):2.856315604660729):2.051358785551203):0.573964617476749):25.7675117715539;
tree new_tree118 = (((4:1.9734888164713782,(44:1.144251530350563,40:1.144251530350563):0.8292372861208153):0.19620667491086063,(11:1.814684850284102,47:1.814684850284102):0.35501064109813685):10.568646467089552,(21:11.732302797317773,((((22:0.2274277554388318,48:0.2274277554388318):0.5499431174768072,31:0.7773708729156391):3.7209287057658265,(28:2.4746929652325553,(32:2.3520785577605077,(57:2.1515969145282394,((36:0.7112643564785556,15:0.7112643564785556):0.9256303869133523,(56:0.12354004244940676,55:0.12354004244940676):1.513354700942501):0.5147021711363315):0.20048164323226825):0.12261440747204766):2.0236066134489104):7.009998479904708,((((((38:1.0301408813331272,(41:0.43605039368686294,3:0.43605039368686294):0.5940904876462643):0.9681620258501464,62:1.9983029071832736):1.7269292257660176,19:3.7252321329492912):4.131044372496582,((((8:2.9802120968937036,52:2.9802120968937036):0.6172079712652239,43:3.5974200681589275):3.8151224774942,(7:1.6014965321167034,(9:0.6866966945602212,54:0.6866966945602212):0.9147998375564822):5.811046024728438):0.1264096280507765,12:7.538952184895918):0.31732432054995474):1.9495900770941557,(14:9.09398471783081,((37:3.605272351159882,42:3.605272351159882):4.8041742974089,((((53:6.54012266366881,16:6.54012266366881):0.29864990249395884,(((((46:1.0591995923703694,17:1.0591995923703694):1.8519451888218825,49:2.91114475494436):0.8215445167872915,(34:3.045364172491463,50:3.045364172491463):0.6873251254880803):1.173642643405214,(39:2.3263581296897864,6:2.3263581296897864):2.579973811694971):1.067608197062155,2:5.973940138446912):0.8648324277158563):0.0956073768662371,20:6.934379943029006):1.0255451602228067,((59:2.3139153681838875,51:2.3139153681838875):1.394035799630681,((60:0.6635160323163445,18:0.6635160323163445):0.32710759038492965,13:0.9906236227012741):2.717327545113294):4.251973935437244):0.44952154443820724):0.6845380701407908):0.711881864709218):0.4714877465893892,(((29:1.344840847038767,((33:0.3268134802582437,61:0.3268134802582437):0.04905246016281761,63:0.3758659404210613):0.9689749066177056):3.801586018336784,(((5:2.7298909828056175,((45:0.7363095629356509,35:0.7363095629356509):0.08174226860520206,30:0.8180518315408529):1.9118391512647646):0.5970493390319724,(((24:1.295927542231625,27:1.295927542231625):0.436027268925373,(1:0.8633794018112123,26:0.8633794018112123):0.8685754093457857):0.5198636758820796,23:2.2518184870390776):1.0751218347985123):0.46173550764254356,(58:0.44640584450012816,10:0.44640584450012816):3.3422699849800055):1.3577510358954172):1.1138359321966291,25:6.26026279757218):4.017091531557238):1.2309437294567562):0.22400473873159932):1.0060391611540176):28.5080313086402;
tree new_tree119 = (((4:2.8673534169537884,(44:1.1018735281159413,40:1.1018735281159413):1.7654798888378471):0.15504381547067636,(11:1.9835702020469197,47:1.9835702020469197):1.038827030377545):10.309661275717902,(((((19:5.609146836859624,((38:2.302894862696891,(41:1.9068394969197462,3:1.9068394969197462):0.39605536577714484):0.7405824832006651,62:3.043477345897556):2.565669490962068):1.053599497007978,((((54:1.3179203917456896,7:1.3179203917456896):0.5592244749124555,9:1.8771448666581452):4.185205796199776,12:6.062350662857921):0.052193393498676244,((8:1.8117788220452817,52:1.8117788220452817):0.2628400406341773,43:2.074618862679459):4.0399251871324):0.5482022775110051):4.242054353890776,(14:10.233342527737632,((((16:7.652280135487796,53:7.652280135487796):0.7780612734539343,(((((46:2.1356693548009744,17:2.1356693548009744):2.6021522857905195,49:4.73782173993643):0.8598633005277438,(34:2.1014649569905397,50:2.1014649569905397):3.496219984128698):0.5800874651671295,(39:3.9257607132160253,6:3.9257607132160253):2.252011693070342):1.4510705796700307,2:7.628842985956398):0.8014984229853326):0.41496743281224724,(((59:0.8093697284959882,51:0.8093697284959882):2.2682431517340547,((60:0.2644376768950999,18:0.2644376768950999):0.34620052454670736,13:0.6106382014418072):2.466974678788236):0.5584586829624314,20:3.6360715631924743):5.2092372785615035):1.0543878099555606,(37:2.287152581654261,42:2.287152581654261):7.61254405959393):0.33364587602809337):0.6714581600207463):0.5218767081024556,((((((1:0.7663891992396397,26:0.7663891992396397):1.0136814187444327,24:1.7800706179840724):0.8133957565584378,23:2.59346637454251):3.1575645222648827,(5:4.818576419053468,(35:1.2131562397594056,(30:0.30190121540640724,45:0.30190121540640724):0.9112550243529983):3.605420179294062):0.9324544777539252):0.022461647622307623,(((29:3.4361585219755435,((33:0.0750512000914345,61:0.0750512000914345):0.5515725736685256,63:0.6266237737599601):2.8095347482155835):1.8771014301364897,27:5.313259952112033):0.3035973215875858,(58:0.8888698573561106,10:0.8888698573561106):4.727987416343509):0.15663527073008154):2.2922549395549137,25:8.065747483984614):3.3609299118762195):0.5601371028402475,(21:7.887623310756201,(((22:1.538310179346952,48:1.538310179346952):1.5645443976569418,31:3.1028545770038938):0.41849917864059716,(((56:0.12352638623149254,55:0.12352638623149254):2.060454867687106,((32:1.9084673806599675,(36:0.31342962294348675,15:0.31342962294348675):1.5950377577164807):0.2038399864871323,28:2.1123073671470998):0.071673886771499):0.01881733592995749,57:2.2027985898485563):1.3185551657959347):4.36626955511171):4.09919118794488):1.345244009441286):30.2925811515933;
tree new_tree120 = (((47:3.1496910426281124,11:3.1496910426281124):6.529630174373492,(4:8.901445104425049,(44:1.7182093578642617,40:1.7182093578642617):7.183235746560787):0.7778761125765552):2.7729538560726272,((((19:8.171653541430134,(((43:5.079914028839273,(52:3.5783075490272105,8:3.5783075490272105):1.5016064798120623):2.31303794307648,(12:4.153105748313328,(7:2.2672513208291694,(9:1.3894089253960602,54:1.3894089253960602):0.8778423954331092):1.8858544274841584):3.2398462387817855):0.634007163570196,((38:1.0699460581157048,(3:0.9344882259899587,41:0.9344882259899587):0.13545783212574602):0.31988887823530954,62:1.3898349363510143):6.637124214314295):0.14469439076482438):2.043123400675949,(14:9.319827154093225,(((((60:1.4305767838371386,18:1.4305767838371386):0.6191221285756234,13:2.049698912412762):1.2239112306600077,(59:1.260106286436608,51:1.260106286436608):2.013503856636162):5.7218633431346735,(((((((46:1.3931352091920945,17:1.3931352091920945):3.2206574130753243,49:4.61379269453004):0.5175382831913549,(34:1.047016285502823,50:1.047016285502823):4.084314619955951):0.8540128196104897,(39:1.5501463296442097,6:1.5501463296442097):4.435197395425054):1.2034890237734812,2:7.188832748842745):0.9176136453261288,(16:7.8903174681880595,53:7.8903174681880595):0.21612892598081412):0.7144960060732117,20:8.820942400242085):0.1745310859653575):0.12647545081108902,(37:0.3522099134842312,42:0.3522099134842312):8.76973904944741):0.19787821707469355):0.8949497880128572):0.17037965716001402,((((1:5.2537784592785925,((24:2.0413658078574306,26:2.0413658078574306):0.3850511413979194,23:2.42641694925535):2.8273615100232425):1.9554674939862124,(((58:1.7275459506786548,10:1.7275459506786548):4.174452778594993,(29:2.3736110538672244,((33:0.42917339925164427,61:0.42917339925164427):0.22491698630744789,63:0.6540903855590922):1.719520668308132):3.528387675406424):0.21722376105246255,((30:1.4541877717817198,45:1.4541877717817198):3.426452153606241,35:4.88063992538796):1.2385825649381506):1.090023462938694):0.11052900562895918,(5:3.0511415158103588,27:3.0511415158103588):4.268633443083406):1.3282483666618257,25:8.64802332555559):1.7371332737105067):1.4268327028591479,(21:9.283267207606878,(((22:0.7159390965314383,48:0.7159390965314383):4.16086972130831,31:4.876808817839748):1.7938743341289118,(28:4.427459131828558,(((56:0.2841203897158252,55:0.2841203897158252):3.1671705525921436,(57:2.6332262714884895,(36:0.6881252456546871,15:0.6881252456546871):1.9451010258338024):0.8180646708194792):0.1861910601112795,32:3.6374820024192482):0.7899771294093094):2.2432240201401026):2.6125840556382176):2.5287220945183666):0.6402857709489869):28.5833103434464;
tree new_tree121 = (((47:2.133250326577677,11:2.133250326577677):1.6061904397976696,(4:3.0564977453807503,(44:0.9615575668220485,40:0.9615575668220485):2.094940178558702):0.6829430209945966):7.873496523826889,((21:7.246675955290343,((31:2.109153891292224,(22:1.2470246779742127,48:1.2470246779742127):0.8621292133180114):1.0111496119538432,((((32:2.1093814887416817,57:2.1093814887416817):0.3400993552874434,28:2.449480844029125):0.14309354365203353,(36:0.9136484165563833,15:0.9136484165563833):1.6789259711247753):0.08091861453706706,(56:0.440269079569157,55:0.440269079569157):2.233223922649069):0.4468105010278416):4.126372452044276):4.048769680850796,((((8:6.229221073836139,(52:0.9639066111204511,43:0.9639066111204511):5.26531446249589):1.6617019192707216,((((9:1.291115933506436,7:1.291115933506436):1.7991566721671985,12:3.0902726056736345):4.531192009778231,(((38:0.5861284683156426,54:0.5861284683156426):1.1230021458443238,(3:1.4090878339731365,41:1.4090878339731365):0.3000427801868297):1.4283701410509575,62:3.1375007552109238):4.483963860240941):0.04067149152817695,19:7.662136106980042):0.22878688612681852):1.7752049148895228,(14:9.19843390869168,((37:1.2205492586323086,42:1.2205492586323086):7.73620976956234,(((((((((46:2.6428753871474466,17:2.6428753871474466):2.9177909758182805,49:5.56066628859913):0.49547633951219705,(34:3.9154010658787386,50:3.9154010658787386):2.1407416365991856):0.5300139874416514,(39:1.457575743467597,6:1.457575743467597):5.1285809464519785):0.8154847842029236,2:7.401641474122499):0.6240304891709023,53:8.025671963293401):0.04928566700209558,16:8.074957630295497):0.5150702389168735,20:8.59002786921237):0.26809621318725263,(((60:0.36565473630964684,18:0.36565473630964684):1.6337879842796776,13:1.9994427205893244):0.7249898451025016,(59:0.8766341933967032,51:0.8766341933967032):1.8477983722951228):6.133691516707797):0.0986349220285998):0.24167490426345672):0.46769399930470357):0.7098098152712691,((((5:3.7812161161299946,((30:2.282334774361782,45:2.282334774361782):0.17311629301711307,35:2.455451067378895):1.3257650487510997):1.637443460783493,(27:3.6846289395634946,((23:3.2445945017243676,((24:1.9807897203627767,1:1.9807897203627767):0.5283041637198478,26:2.5090938840826245):0.7355006176417431):0.3874629170259305,(58:1.7746386035285913,10:1.7746386035285913):1.8574188152217068):0.05257152081319649):1.734030637349993):1.1347670039400972,((63:0.8179931566734948,(33:0.18524020652046247,61:0.18524020652046247):0.6327529501530323):3.3430383860498587,29:4.161031542723354):2.392395038130231):0.7943305748360014,25:7.347757155689586):3.028180567578066):0.9195079128734864):0.31749165406109725):32.0328181609782;
tree new_tree122 = ((11:9.973502621226775,(((44:1.065123076088917,40:1.065123076088917):0.6273687156160361,4:1.6924917917049531):7.514375441660597,47:9.20686723336555):0.7666353878612249):3.945442395834295,((21:5.347729596378532,((31:2.4202981847398153,(22:1.3201153725438077,48:1.3201153725438077):1.1001828121960076):0.6838641564099941,(((28:1.634328559403629,32:1.634328559403629):0.5979593802484782,57:2.232287939652107):0.3384225375449583,((36:0.3104032076223032,15:0.3104032076223032):1.8397299437956898,(56:0.05107560794658572,55:0.05107560794658572):2.0990575434714076):0.42057732577907236):0.5334518639527439):2.2435672552287222):7.169845951422703,((((54:7.385909811356828,((62:1.968139925193928,((3:0.4963428396312269,41:0.4963428396312269):1.2177572236265042,38:1.714100063257731):0.254039861936197):5.30566459208141,19:7.273804517275338):0.1121052940814895):1.292225552841809,((12:6.856832873472937,((52:1.547018062949797,8:1.547018062949797):0.33364036570247735,43:1.8806584286522743):4.97617445515936):0.935743816689774,(9:1.400809634696906,7:1.400809634696906):6.391767055465806):0.8855586740359254):1.304883014348908,((((((27:3.5759714796448034,23:3.5759714796448034):0.41305609946031474,1:3.989027579105118):0.011531448551376666,(26:2.4296266388083954,(24:1.9883163133281223,(58:0.11789809233164314,10:0.11789809233164314):1.8704182209964793):0.44131032548027305):1.5709323888480995):0.2663209367505033,(5:3.3347741575893233,((45:1.2293547455816496,30:1.2293547455816496):2.024696677772929,35:3.2540514233545785):0.08072273423474474):0.9321058068176749):0.46311458902201785,((63:2.1116217412277054,(33:1.6952538012053926,61:1.6952538012053926):0.4163679400223128):2.0758483253541726,29:4.187470066581878):0.5425244868471379):1.503491798670237,25:6.233486352099253):3.749532026448292):1.282763264471134,(14:10.588789722182007,(((((60:1.2189362210032106,18:1.2189362210032106):0.4142208522433124,13:1.633157073246523):0.7031332927310425,(59:1.8308973357392695,51:1.8308973357392695):0.5053930302382961):6.411282189948751,(37:0.7377309945142118,42:0.7377309945142118):8.00984155503885):0.28311514369895896,(((53:8.088134023101283,(((((46:1.5095915209167716,17:1.5095915209167716):3.10453736360392,49:4.61412881415404):0.8082120038725211,(34:3.065327117743777,50:3.065327117743777):2.3570137706494356):0.9097230274435226,(39:1.3221557634436172,6:1.3221557634436172):5.009908152393118):0.8823920900520141,2:7.214456005888749):0.8736780172125336):0.21793004466141852,16:8.306064067762701):0.4121730813879658,20:8.718237149150667):0.31245055047460824):1.5581020225567315):0.6769919208366719):1.2517939047825557):1.4013694692598353):27.5621574975672;
tree new_tree123 = (((11:1.0378430681568742,47:1.0378430681568742):0.07547852973805158,((44:0.8108711684504988,40:0.8108711684504988):0.08116969555189146,4:0.8920408640023902):0.22128073389253555):11.399403632741015,((21:4.807335698446583,((31:2.5902685511042973,(22:0.48903901064273875,48:0.48903901064273875):2.1012295404615586):0.13905162016540995,(28:2.3228313014568167,(((36:0.8598022146235506,15:0.8598022146235506):0.9766773595442634,(56:0.26005161172799757,55:0.26005161172799757):1.5764279624398163):0.2561207466739157,(57:2.0288225240908058,32:2.0288225240908058):0.06377779675092388):0.23023098061508707):0.40648886981289056):2.078015527176876):6.220915261612329,(((((43:1.282985221332738,(52:0.8778349569635354,8:0.8778349569635354):0.40515026436920254):6.70426903300693,(12:7.904885202140391,(9:0.8733071505838885,7:0.8733071505838885):7.031578051556503):0.08236903888169067):0.5271184731994554,(((62:1.8512988173096423,54:1.8512988173096423):0.4732374225549647,(38:1.898612439675048,(3:0.8596074102496541,41:0.8596074102496541):1.0390050294253936):0.4259238001895591):5.595469557591198,19:7.920005797455805):0.5943669167657317):1.0681195313199652,(14:9.273923379930517,((37:0.9859793254084688,42:0.9859793254084688):8.19534406488734,((((60:0.9855034404301279,18:0.9855034404301279):0.9095219768968439,13:1.8950254173269718):2.6584085908942976,(51:3.3029120611548586,59:3.3029120611548586):1.2505219470664106):4.539769382538627,(((53:4.892748678361663,16:4.892748678361663):2.9875324372892447,(((((46:1.6716426939973805,17:1.6716426939973805):2.144388802681452,49:3.81603147181923):0.7166000297839807,(34:3.5111405126362323,50:3.5111405126362323):1.021491013826581):0.9647941005747338,(39:3.4953315585637177,6:3.4953315585637177):2.0020940684738293):1.17500638385693,2:6.672432010894477):1.2078491047564306):0.44588002045914976,20:8.326161136110057):0.767042254649839):0.08812005432973713):0.09259993484088369):0.30856886561098484):0.4369384815763002,(((((63:0.5392117215176204,(61:0.19190133934857084,33:0.19190133934857084):0.3473103821690496):0.4201969270882616,29:0.959408648605882):1.3285278249216508,((5:1.5044886696429667,27:1.5044886696429667):0.2129099452634784,(((45:1.0604264647645372,30:1.0604264647645372):0.3936822442790662,35:1.4541087090436033):0.20112347584963985,(((26:0.39575490821804554,1:0.39575490821804554):0.18675193339644552,24:0.5825068416144911):0.8074997105077818,(58:0.43979241721417106,10:0.43979241721417106):0.9502141349081018):0.26522563277097033):0.06216643001320188):0.5705378586210879):0.19699318560300982,23:2.4849296591305428):2.840119741938867,25:5.32504940106941):4.694381326048393):1.00882023294111):1.484474270577028):26.9554758312617;
tree new_tree124 = ((((4:1.9803498694787411,(44:1.1442017317981874,40:1.1442017317981874):0.8361481376805537):0.23336164848556007,11:2.213711517964301):1.3976280892113278,47:3.611339607175629):10.372353474315155,((21:8.084805704410977,((31:1.1137101915711438,(22:0.5882132465285793,48:0.5882132465285793):0.5254969450425645):2.1556105001490096,(((36:1.6584241350493254,15:1.6584241350493254):0.5054361387487118,(57:2.046458646906189,(32:1.812756510077533,28:1.812756510077533):0.23370213682865604):0.1174016268918483):0.5116184313388046,(56:0.10724144663079216,55:0.10724144663079216):2.56823725850605):0.5938419865833113):4.815485012690823):4.215366375590769,(((12:7.236848418373423,((19:6.392892864467177,(43:2.73656695982422,(52:0.860120641890168,8:0.860120641890168):1.876446317934052):3.65632592523743):0.5450121128440566,((((3:1.0381232707781338,41:1.0381232707781338):0.3472973106785129,(54:1.1485813505529392,62:1.1485813505529392):0.2368392309037075):0.0341959673153025,38:1.4196165487719492):2.3823786412427563,(9:0.3548558445739546,7:0.3548558445739546):3.447139345440751):3.135909787296528):0.29894344106218984):1.9028009452664953,(((((60:2.1122187086872746,18:2.1122187086872746):0.15216164284228118,13:2.2643803515295557):1.3822023936642016,(51:3.24867696185647,59:3.24867696185647):0.3979057833372872):4.759769168479291,((37:0.7212987657819216,42:0.7212987657819216):7.38854905471943,(((53:3.950194636243331,16:3.950194636243331):3.12518868386373,(((((46:1.2934110242750396,17:1.2934110242750396):2.1977425687980023,49:3.4911536096435):0.5724893067280217,(34:2.8289256137557746,50:2.8289256137557746):1.234717286045289):1.4142960663620006,(39:1.7950253436677512,6:1.7950253436677512):3.682913622495313):0.6875030336212351,2:6.165441999784299):0.909941320322762):0.34360998150424304,20:7.418993301611304):0.6908544606910132):0.2965041513707316):0.3033963983659902,14:8.70974831203904):0.4299010516008792):2.1005032190738397,(((35:2.776258752231749,27:2.776258752231749):1.9655899314294927,(5:4.52880605647406,((((58:0.30183150605091924,10:0.30183150605091924):2.4399276265689687,((29:0.6744823908261594,(61:0.2551427131166143,33:0.2551427131166143):0.41933967770954506):1.2526860295968238,63:1.927168420422983):0.8145907121969049):0.7659250824795842,(23:3.0876747272605902,(26:3.053593576741725,(1:1.0105128940651584,24:1.0105128940651584):2.0430806826765666):0.0340811505188654):0.42000948783888203):0.17417449977898647,(45:1.3940302724380074,30:1.3940302724380074):2.2878284424404516):0.8469473415956017):0.21304262718718103):3.6311839593040274,25:8.373032642965269):2.8671199397484894):1.0600194972879873):1.6835210014890372):25.9064972737546;
tree new_tree125 = (((4:4.013766267369482,47:4.013766267369482):3.7418790296393185,(11:4.422120320017214,(44:1.4729275151824062,40:1.4729275151824062):2.9491928048348077):3.333524976991586):5.261154989567651,((21:11.45606757155111,((31:2.537758717710314,(22:0.5662603222589343,48:0.5662603222589343):1.9714983954513796):2.1358947119574014,((28:4.093424020935445,(56:0.6717336939808419,55:0.6717336939808419):3.4216903269546033):0.31186880570179376,(((36:0.9449454762319345,15:0.9449454762319345):0.3483636340616658,32:1.2933091102936003):3.0236802254826673,57:4.316989335776268):0.08830349086097122):0.2683606030304766):6.782414141883394):1.0496807965848625,(((((12:3.2245213949377214,(9:0.4655696123580017,7:0.4655696123580017):2.75895178257972):4.549847185487849,(19:6.8356966900621785,(8:2.046587424424547,(52:1.988996955720935,43:1.988996955720935):0.057590468703612174):4.78910926197991):0.9386718903633913):0.7198216864573279,(54:2.8870250068629404,((62:1.4654793903610484,(3:0.415475339781901,41:0.415475339781901):1.0500040505791475):0.9426290428401976,38:2.408108433201246):0.4789165736616945):5.607165260019958):1.5496606941056719,(((37:0.2242701290515761,42:0.2242701290515761):7.79174705419698,((((53:6.106071946143039,16:6.106071946143039):1.1170291369847236,(((((46:1.0666341727814586,17:1.0666341727814586):2.903663706589073,49:3.97029792230482):0.5822624050657446,(34:2.791918275219416,50:2.791918275219416):1.76064200921686):0.686291834238534,(39:1.8760239996923709,6:1.8760239996923709):3.3628281189824394):0.7994496975479892,2:6.038301816222799):1.184799266904963):0.12581951377104073,20:7.348920596898803):0.4591787843205033,(((60:0.254659342049588,18:0.254659342049588):1.4671656796269765,13:1.7218250216765645):2.675274030372446,(51:0.45565084184790794,59:0.45565084184790794):3.941448210201102):3.411000329170296):0.20791781414297628):0.2523815006383874,14:8.26839869600067):1.7754522649878997):0.7717473261758698,((((63:1.1249107375566898,(61:0.08849736880193587,33:0.08849736880193587):1.0364133687547539):0.45343282725137457,29:1.5783435648080644):3.9895449646990437,((35:3.825440267893873,27:3.825440267893873):1.549614185463568,((((58:0.16001365138392065,10:0.16001365138392065):1.6837544064816408,(23:1.540848829312703,(24:0.7555626368919768,(1:0.7174665564466045,26:0.7174665564466045):0.03809608044537227):0.7852861924207262):0.30291922855285836):0.534322058667638,5:2.3780901165331993):0.18079468084843597,(45:1.3435681664627626,30:1.3435681664627626):1.2153166309188728):2.8161696559758056):0.1928340761496674):0.9720530982864242,25:6.5399416277935325):4.275656659370907):1.6901500809715326):0.5110519184404794):27.086336866959;
tree new_tree126 = ((47:8.888346856633667,((44:1.2123869497582327,40:1.2123869497582327):0.43413667433991,(4:1.4976864881357606,11:1.4976864881357606):0.14883713596238213):7.241823232535525):3.88291533175863,((21:8.610847043695276,((31:2.3581730566877006,(22:0.4179957683466398,48:0.4179957683466398):1.9401772883410608):0.9796861482428514,(((36:0.20768459925895574,15:0.20768459925895574):2.2904078908699472,32:2.498092490128903):0.1321343280731866,((57:1.7596876173315348,28:1.7596876173315348):0.4160610268066476,(56:0.21677314931492336,55:0.21677314931492336):1.958975494823259):0.4544781740639072):0.7076323867284624):5.272987838764724):3.9610188272282727,(((19:10.101772615324716,(((3:2.2949234041750475,41:2.2949234041750475):3.0088499742412194,(62:5.1376648303325245,38:5.1376648303325245):0.1661085480837423):4.185596527533477,((((8:0.989811458305027,52:0.989811458305027):2.250858983842959,43:3.2406704421479864):4.3014923297925,54:7.542162778595742):0.33053348282480144,((9:1.0404835077546266,7:1.0404835077546266):3.275203492458762,12:4.315687000213389):3.5570092612071544):1.6166736445292003):0.6124027093749724):0.7967870916124937,(((((((((((46:1.0927330478720931,17:1.0927330478720931):2.4459743863981576,49:3.53870743081254):0.5802502172514514,(34:2.665787224807639,50:2.665787224807639):1.4531704267140633):0.8137896420759976,(39:2.5157073230691473,6:2.5157073230691473):2.4170399705285526):1.2948306535961027,2:6.227577947193803):0.9731234991410114,16:7.200701446334814):0.08490596341447176,53:7.285607409749286):0.1656078007824462,20:7.451215210531732):0.25600996848325774,(((60:1.3104195901228046,18:1.3104195901228046):1.2591261727917786,13:2.5695457629145833):0.6848000524402118,(51:0.35616722944725254,59:0.35616722944725254):2.8981785859075426):4.452879363660195):1.3183526968847596,(37:2.2978047216768247,42:2.2978047216768247):6.72777325388989):0.7955785226771859,14:9.821156398576935):1.0774033083602745):0.8830282597670625,(((((((61:0.01793731737185808,33:0.01793731737185808):0.2814477328334154,63:0.2993850502052735):0.2813974167065628,29:0.5807824669118363):1.7010756061522136,(58:1.7512870100378293,10:1.7512870100378293):0.5305710630262208):0.9819998838151975,(1:2.4742211037612565,((23:1.5627187923678396,26:1.5627187923678396):0.7700212157270796,24:2.332740008094919):0.14148109566633726):0.7896368531179911):0.3937151505369072,(((35:1.102665831151605,27:1.102665831151605):1.0458345235226332,(45:1.3937118655356644,30:1.3937118655356644):0.7547884891385739):0.25215579679603506,5:2.4006561514702733):1.2569169559458815):2.1176944390948402,25:5.775267546510995):6.006320420193277):0.7902779042192769):0.1993963174687483):31.0751953922037;
tree new_tree127 = ((((4:1.2573300630780608,(44:0.47288871090663964,40:0.47288871090663964):0.7844413521714212):1.0171593590994676,11:2.2744894221775285):1.4159089719434332,47:3.6903983941209617):9.452116993843397,((((((52:5.7009158988122435,(43:4.646128431992857,8:4.646128431992857):1.0547874668193868):1.23413278965841,((9:0.542035096017272,7:0.542035096017272):5.6648032240780575,12:6.206838320095329):0.7282103669822018):0.1859914600235122,(19:6.648810381735112,((62:0.7933373462766103,38:0.7933373462766103):3.811488521497057,((3:0.886419142772789,41:0.886419142772789):1.3308596876309984,54:2.2172788304037874):2.3875470373698797):2.043984513961445):0.4722297653659311):2.9179276316969496,(((37:0.6559062642580257,42:0.6559062642580257):8.155724679590515,((((60:0.3275904217159401,18:0.3275904217159401):0.041087439528199265,13:0.36867786124413937):2.141384278586545,(51:1.7704185123723668,59:1.7704185123723668):0.7396436274583176):6.008786541391509,(20:7.948184189276927,(53:7.600706879868413,((((((46:1.2335776437588875,17:1.2335776437588875):1.5761559821784177,49:2.80973365168321):1.4742040021526632,(34:2.430100348557367,50:2.430100348557367):1.8538372795326015):1.0741132444601282,(39:5.061557759416615,6:5.061557759416615):0.29649311313348203):1.3394620232723584,2:6.697512895822455):0.8619357640576712,16:7.559448659880126):0.04125821998828716):0.3474773094085135):0.5706644919452666):0.292782262273391):1.1245340043951355,14:9.936164948243675):0.10280283055431738):0.6872554155901618,(((5:3.7063785689673474,((((1:1.291336559034744,26:1.291336559034744):0.4025748250826091,24:1.6939113841173532):1.9728581533876273,(58:0.11421210316845971,10:0.11421210316845971):3.5525574343365207):0.01575331163353555,(45:2.1976319471026464,30:2.1976319471026464):1.4848909020358696):0.02385571982883139):0.21887071036613248,((((61:0.07567926150247796,33:0.07567926150247796):1.5102403086975864,63:1.5859195702000644):0.841262722156052,29:2.4271822923561164):0.8226572519360791,(23:2.7618790908952575,(27:1.7714723084879422,35:1.7714723084879422):0.9904067824073153):0.48796045339693794):0.6754097350412844):0.45001418254532055,25:4.3752634618788):6.350959732509354):1.1120139471149493,(21:7.103239716505254,((31:2.4701519484949013,(22:1.945205343775002,48:1.945205343775002):0.5249466047198992):0.2912615699898615,(((57:1.546065749920838,28:1.546065749920838):0.32986172514365175,(36:1.0045866110346529,15:1.0045866110346529):0.8713408640298368):0.8312811494726298,(32:1.7317613643789604,(56:0.13095028591522861,55:0.13095028591522861):1.6008110784637317):0.975447260158159):0.054204893947643384):4.341826198020491):4.73499742499785):1.304278246461255):29.3467416629999;
tree new_tree128 = (((((40:1.101197169456112,44:1.101197169456112):0.07914902612547725,4:1.1803461955815893):0.60126183874746,11:1.7816080343290492):0.4718022585195074,47:2.2534102928485567):10.272331116094948,((((31:3.558841109759356,(22:0.5988179277376933,48:0.5988179277376933):2.9600231820216627):1.9163561106321727,((57:3.2766812945405124,32:3.2766812945405124):0.21345810987836256,((28:2.121192459714998,(56:1.1653787329070102,55:1.1653787329070102):0.9558137268079876):0.4197992386315863,(36:0.6872435693606694,15:0.6872435693606694):1.8537481289859148):0.9491477060722908):1.9850578159726537):1.8031708995202589,21:7.278368119911788):4.687122506321979,((((((37:1.4445044574660744,42:1.4445044574660744):7.05012452772355,((((60:1.0493492507233093,18:1.0493492507233093):0.24429016614762977,13:1.293639416870939):3.2827417849187563,(51:1.4614678719205847,59:1.4614678719205847):3.114913329869111):3.5058587808286426,20:8.082239982618338):0.4123890135666102):0.2793629896756862,((16:3.004790323294257,53:3.004790323294257):5.137212294005723,(((((46:1.4557504397411163,17:1.4557504397411163):1.6559442159694553,49:3.1116946632906):0.6464288541971053,(34:1.223116677551007,50:1.223116677551007):2.53500683235667):2.3583608437527057,(39:4.818952183383478,6:4.818952183383478):1.297532170276905):1.2825683508822863,2:7.399052704542669):0.7429499127573109):0.6319893685606548):0.469478128656565,14:9.2434701145172):1.6090950297487936,((((43:4.98872097101944,(8:2.8492174405452015,52:2.8492174405452015):2.139503536857962):0.7413312895886666,((9:2.2487472073079697,7:2.2487472073079697):0.6860716151182085,12:2.934818822426178):2.795233444565652):1.0138624479561624,19:6.7439147149479926):0.041375650281957554,(((41:1.1624076054498629,3:1.1624076054498629):0.7850906771069937,(54:1.7451351574312843,62:1.7451351574312843):0.2023631251255722):0.04686714936015224,38:1.9943654319170088):4.790924933312941):4.067274779036043):0.1777341173440714,((((5:2.970433956849623,(58:2.069866694913882,10:2.069866694913882):0.9005672619357408):0.11092832679019571,(((45:2.944940726858423,30:2.944940726858423):0.09071863556094995,(27:2.0201160086823498,35:2.0201160086823498):1.0155433537370233):0.029310809458031883,((1:1.2862726581592139,26:1.2862726581592139):1.2475106397283369,24:2.5337832978875507):0.5311868739898542):0.01639211176241373):0.39146948937464154,((((61:0.1113607128965475,33:0.1113607128965475):0.334633521196684,63:0.4459942340932315):0.08687797222370203,29:0.5328722063169335):1.4344381555909052,23:1.9673103619078387):1.5055214111066215):0.2995561114818912,25:3.7723878844963514):7.257911377113713):0.9351913646237016):0.5602507827097387):32.2179426913391;
tree new_tree129 = (((40:0.5868310428549343,44:0.5868310428549343):8.047255881117891,(11:1.758037772353975,(47:1.4858550803531096,4:1.4858550803531096):0.2721826920008654):6.87604915161885):6.178250457907941,((21:12.105953193315054,((31:1.5628111057490675,(22:1.3474897242230284,48:1.3474897242230284):0.21532138152603908):2.2157149397916447,(((36:1.9560679448639695,15:1.9560679448639695):1.258320876422556,(32:3.140542982729452,((56:0.4572576110075834,55:0.4572576110075834):1.1710253204132621,28:1.6282829314208456):1.5122600513086064):0.0738458385570735):0.07149302504680133,57:3.285881846333327):0.49264419920738556):8.327427147774342):0.983782411478435,((((((((16:5.399605547662597,53:5.399605547662597):3.723339365838097,(((((46:1.7998640899794847,17:1.7998640899794847):2.947759979636632,49:4.7476241338771):0.7754388595796629,(34:4.206476707793747,50:4.206476707793747):1.3165862214020327):0.5538284008990662,(39:3.8720818831329553,6:3.8720818831329553):2.20480944696189):2.1881295418692766,2:8.265020871964122):0.8579240415365721):1.2354660398997925,20:10.358410953400487):0.25256951793388716,(((60:1.0576346185227066,18:1.0576346185227066):0.3166630014857974,13:1.374297620008504):5.214877881278548,(59:6.3605843163587705,51:6.3605843163587705):0.22859118492828134):4.021804970047322):0.22993006183794762,(37:0.3941167082450713,42:0.3941167082450713):10.4467938416344):0.6254198257048529,14:11.466330358877174):0.9855804307416491,(((54:2.1028137420991393,(38:1.4330072942442258,(41:0.234417524241142,3:0.234417524241142):1.1985897700030839):0.6698064478549135):1.5526244113634542,62:3.6554381534625935):6.586901761302041,(((43:1.732719880090031,19:1.732719880090031):5.78708448182194,(8:4.74645086485038,52:4.74645086485038):2.7733534847257504):0.25934725897111477,((9:1.2961561323528727,7:1.2961561323528727):2.197892443864898,12:3.4940485762177707):4.2851030323294745):2.46318830621739):2.2095708748541885):0.17944962792756236,((((58:0.997942502285957,10:0.997942502285957):2.6608469250680815,((((30:1.745283623819847,45:1.745283623819847):0.5924187657571354,(27:1.8495059387164208,35:1.8495059387164208):0.4881964508605616):0.7211906375144239,5:3.0588930270914063):0.06176542106606231,(1:2.4076262369307377,(24:2.214933976560221,26:2.214933976560221):0.1926922603705168):0.7130322112267309):0.5381309791965698):0.536555267409859,((((61:0.8586605424312567,33:0.8586605424312567):0.21870105323167144,63:1.077361595662928):0.808289648826432,29:1.88565124448936):0.8455774857121607,23:2.731228730201521):1.4641159645623767):0.6915464114623253,25:4.886891106226223):7.744469311320163):0.45837518724710336):1.7226017770872772):25.5017540010888;
tree new_tree130 = (((47:1.4391577562482103,((40:0.5052967077692617,44:0.5052967077692617):0.2404435589054399,4:0.7457402666747016):0.6934174895735087):0.07798257280335319,11:1.5171403290515635):11.099478782296446,((((31:2.8266824602955727,(22:0.6518033217057142,48:0.6518033217057142):2.1748791385898585):3.718054345426339,(((57:1.5688155264630566,28:1.5688155264630566):1.0642892044763177,(32:1.3997907445094722,(36:0.9543746324107896,15:0.9543746324107896):0.4454161120986826):1.233313986429902):0.3055886355302455,(56:0.232511030393717,55:0.232511030393717):2.7061823360759028):3.606043439252292):5.561876268928095,21:12.106613074650006):0.11239403167960482,(((12:9.024538490120076,((((54:3.537311945336034,((41:1.5667500662310971,3:1.5667500662310971):0.46785287799865194,38:2.034602944229749):1.5027090011062851):1.44665685955992,62:4.983968804895954):2.2118376482060524,(9:2.410683858330769,7:2.410683858330769):4.785122594771238):1.0065284692082148,(19:6.860267421309168,(8:6.3359157843010845,(52:2.522368570123189,43:2.522368570123189):3.81354721379249):0.5243516370080838):1.3420675010010532):0.8222035678098543):0.9083420063928216,(((((((((46:1.344914336638513,17:1.344914336638513):1.5281250886933766,49:2.87303947114837):0.8918625622612537,(34:1.860420251546885,50:1.860420251546885):1.9044817360462583):0.9871104226966816,(39:1.8271200592081198,6:1.8271200592081198):2.924892351081705):1.4259806075450445,2:6.177993017834869):0.8607222061461748,(53:6.19785841879371,16:6.19785841879371):0.8408568051873342):0.7035630165128435,20:7.742278240493888):1.0221074662570144,((((60:0.3412228970268493,18:0.3412228970268493):0.1675568043827253,13:0.5087797014095746):4.953927770850342,(59:2.150286132701888,51:2.150286132701888):3.3124213395580284):1.9107449010291857,(37:0.5927074240062999,42:0.5927074240062999):6.78074487061962):1.3909333334618):0.542735857699947,14:9.30712156445085):0.6257589320620482):1.4666051639397146,((23:3.21661579199096,(((63:0.8858449359470529,(33:0.781290089885368,61:0.781290089885368):0.10455484606168497):1.4216834673535068,29:2.3075284033005596):0.8545760279882639,(((1:0.7629055308912036,(26:0.732336753661055,24:0.732336753661055):0.030568777230148614):1.2952262247002644,(58:0.10727309157369941,10:0.10727309157369941):1.9508586640177685):0.40253550066029353,(((45:1.96010553059274,(35:1.458092218769777,30:1.458092218769777):0.502013311822963):0.17619604776754194,5:2.136301578360282):0.2679436553732444,27:2.4042452337335263):0.05642202251823525):0.701437175037062):0.05451136070213636):0.5696857970586242,25:3.786301589049584):7.613184071403028):0.8195214458769993):0.39761200501839866):27.5293580832566;
tree new_tree131 = (((4:2.071488653184473,(40:1.1537506196678913,44:1.1537506196678913):0.9177380335165819):0.5512540454256407,(11:1.4745715984234387,47:1.4745715984234387):1.1481711001866752):10.899152550377854,(21:13.274957019036005,(((31:3.4197871644843225,(22:1.7599869785513738,48:1.7599869785513738):1.6598001859329488):3.2898213065430193,(((56:0.8586119343800988,55:0.8586119343800988):3.207911489938765,((32:3.6017982428545485,(36:0.7607948948920779,15:0.7607948948920779):2.8410033479624706):0.27326122585886603,28:3.8750594687134146):0.19146395560544915):1.9419242929017377,57:6.0084477172206014):0.7011607538067404):6.516929083357716,(((((((51:3.1941230579331985,59:3.1941230579331985):0.11252802771121528,((60:0.36230760228718584,18:0.36230760228718584):0.5682360922760613,13:0.9305436945632471):2.3761073910811668):6.238968107366634,(((53:8.455464894630394,(((((46:1.5186799717006607,17:1.5186799717006607):2.960732716444742,49:4.47941259799989):0.4347938098075046,(34:4.074624913905322,50:4.074624913905322):0.8395815840475853):0.8322771309746244,(39:2.016045748037487,6:2.016045748037487):3.7304378808900447):1.949883464396157,2:7.696367093323689):0.7590978013067051):0.2450691528423583,16:8.700534047472752):0.46905545369680723,20:9.16958950116956):0.37602969184148805):0.2792010802514344,(37:0.3218319288185537,42:0.3218319288185537):9.50298832225676):1.3497734160077286,14:11.17459368927021):0.8297349686495306,((9:2.337825305808137,7:2.337825305808137):8.607097922677715,(((12:5.995294178683789,19:5.995294178683789):3.4283507004880462,54:9.423644879171835):0.22729505683929574,((8:8.594986255412369,(52:4.126610382573223,43:4.126610382573223):4.46837586378081):0.8130681581340689,((41:0.44242333042559306,3:0.44242333042559306):0.7014711406817593,(38:0.7165394789779891,62:0.7165394789779891):0.42735499212936334):8.264159942439086):0.24288552246469308):1.2939832924747208):1.0594054294338893):0.40414424269816074,(((29:5.438846947471724,(63:0.7581914944996044,(33:0.30950869554516947,61:0.30950869554516947):0.44868279895443497):4.68065545297212):1.0924739800361118,(((58:0.2987508515685949,10:0.2987508515685949):4.472282504326626,(5:4.699614279661216,(35:3.6511815068927853,(30:2.3439361139079846,45:2.3439361139079846):1.3072453929848007):1.048432772768431):0.07141907623400456):0.8451244759945382,((26:1.120067342617884,24:1.120067342617884):2.6824991420146485,(23:3.2555329300202027,(1:1.6370538433306752,27:1.6370538433306752):1.6184790866895276):0.5470335546123297):1.8135913472572267):0.9151630956180767):1.3540936835774673,25:7.885414611085303):4.523058289532599):0.8180646537671556):0.04841946465094793):0.24693822995196335):29.0995027530922;
tree new_tree132 = (((47:6.08427804737473,11:6.08427804737473):4.808421659445476,(4:3.65494413942155,(44:2.400082618368877,40:2.400082618368877):1.254861521052673):7.237755567398656):1.4953359623916747,(21:12.023413878713578,(((31:3.689739379698639,(22:0.8864851402439249,48:0.8864851402439249):2.803254239454714):0.5392780851244776,((36:2.2664339726376985,15:2.2664339726376985):1.625949261669148,(28:3.460131626443199,(((56:0.5852250785328925,55:0.5852250785328925):0.9360876947531784,57:1.521312773286071):1.3084138839407629,32:2.829726657226834):0.6304049692163654):0.43225160786364736):0.33663423051627017):7.56129950795695,(((((37:0.34849065303499066,42:0.34849065303499066):9.04246966921799,(((16:8.471153160106303,((((((46:1.5930960532986165,17:1.5930960532986165):1.4349702795974657,49:3.02806629031419):1.2733722130092184,(34:3.408527935468373,50:3.408527935468373):0.8929106104369278):1.1295508308908566,(39:5.021505415465259,6:5.021505415465259):0.40948396133089826):2.1900643371484474,2:7.621053713944605):0.8030804662389404,53:8.424134180183545):0.04701897992275761):0.06976912384395106,20:8.540922283950254):0.27818949775233826,((51:3.1264972005205167,59:3.1264972005205167):1.4430784026494847,((60:2.614961791735583,18:2.614961791735583):0.9218120853305436,13:3.5367738770661266):1.0328017261038749):4.2495361785325905):0.5718484358379818):0.5823871435738521,14:9.973347361114426):0.3531863875280532,((19:8.250777492164557,(((52:6.280129084610802,8:6.280129084610802):0.36874995612233175,43:6.64887914763239):0.4357181934151688,((41:0.6482298130303663,3:0.6482298130303663):1.146956186407527,(62:0.4632547734368684,38:0.4632547734368684):1.331931226001025):5.28941123471041):1.1661802580162544):0.43879226601789867,(12:6.929318578793609,(54:2.4705083322433654,(9:2.4191405731828346,7:2.4191405731828346):0.051367759060530815):4.458810246550243):1.7602511793888471):1.636963990460023):0.6445806266982483,(((((33:0.05245873561693729,61:0.05245873561693729):0.5262733592403604,63:0.5787320948572977):1.6987643037749303,29:2.277496398632228):1.903715115361118,(((58:0.3043860230239432,10:0.3043860230239432):3.2426644739495365,27:3.5470504969734797):0.4657855128293633,((45:2.048736241110301,((35:1.4591675904054946,5:1.4591675904054946):0.39129275231410254,30:1.8504603427195971):0.1982758983907038):1.606973425645032,(((24:2.8176008229650105,1:2.8176008229650105):0.08032627804809644,26:2.897927101013107):0.20894699637940928,23:3.106874097392516):0.5488355693628169):0.35712634304751):0.16837550419050284):4.411532321512598,25:8.592743835505944):2.3783705398347834):0.8192025974393395):0.23309690593351107):0.3646217904983029):28.9747307603355;
tree new_tree133 = (((47:4.9284674321766335,((44:1.1046707349012754,40:1.1046707349012754):1.3306580584896466,4:2.435328793390922):2.4931386387857115):0.679448031827512,11:5.6079154640041455):7.299179393748322,(21:11.448695737827702,((((((37:0.9044260430882443,42:0.9044260430882443):7.17172751978156,(((53:7.001814173511277,((((((46:1.8168525849093156,17:1.8168525849093156):0.8104673444767325,49:2.62731997472788):0.9598529380478809,(34:2.1348998923423763,50:2.1348998923423763):1.4522729750915526):0.45816287704304504,(39:2.6282802457319403,6:2.6282802457319403):1.4170554987450337):1.5472965682283224,2:5.592632312705296):1.3815927390168552,16:6.974225051722152):0.027589121789125315):0.2670043673762832,20:7.26881854088756):0.5219357510357705,((51:0.41363098788161135,59:0.41363098788161135):1.0570158812997268,((60:0.3454810537913457,18:0.3454810537913457):0.43224539438476833,13:0.777726448176114):0.6929204210052241):6.320107422741993):0.2853992576271187):1.1353932054079579,14:9.211546754958407):0.2033030650765948,(((((9:0.18939426019773925,7:0.18939426019773925):5.38830630441627,54:5.577700564614009):1.565681739780108,((52:2.3917421886786823,8:2.3917421886786823):3.2720961280441836,43:5.66383831902012):1.479543987671251):0.7276302801910948,12:7.871012584585212):0.5391784334499912,(19:4.308893363312846,(62:3.302598490434362,(38:1.6290746948072237,(3:0.14844956488388306,41:0.14844956488388306):1.4806251299233406):1.6735237956271385):1.0062948728784837):4.101297654722357):1.004658801999799):0.26657772773263844,((((((33:0.4241176383380151,61:0.4241176383380151):0.5513067873945313,63:0.9754244257325464):1.1695947589955948,29:2.1450191847281412):0.4668164666932908,23:2.611835651421432):1.6807134417471237,((((58:0.6507627946319118,10:0.6507627946319118):1.8507638995272648,27:2.5015266941591765):0.30917975871139225,((26:1.1856203497865734,(24:1.0324500835118635,1:1.0324500835118635):0.15317026627470987):1.344131046661312,(35:1.0154556018502108,(45:0.8589136421918733,30:0.8589136421918733):0.1565419596583375):1.5142957945976745):0.2809550564226835):0.20401287462184925,5:3.014719327492418):1.2778297656761377):0.9160756292830703,25:5.208624722451626):4.472802825316014):1.6818304802700155,((31:2.949141324712761,(22:0.6094217185796018,48:0.6094217185796018):2.3397196061331593):0.5855856090903746,(((56:0.42639763426935173,55:0.42639763426935173):2.028555679186551,(28:1.5050612207253102,(57:1.3255582532921861,32:1.3255582532921861):0.1795029674331241):0.9498920927305925):0.6994883181847187,(36:0.2977989672786064,15:0.2977989672786064):2.856642664362015):0.3802853021625143):7.8285310942345205):0.08543770979004606):1.4583991199247652):30.9722627958873;
tree new_tree134 = (((47:6.163659226046713,((44:0.5084026811121055,40:0.5084026811121055):0.40184981563336675,4:0.9102524967454723):5.253406729301241):0.8695664551601929,11:7.033225681206906):5.814250357296949,((((((((((53:7.298507167674821,16:7.298507167674821):0.41625325265889135,(((((46:1.5993463577721978,17:1.5993463577721978):1.271011914429979,49:2.87035824634709):0.4342331288613148,(34:2.017734124532147,50:2.017734124532147):1.2868572765313444):1.2139036489136417,(39:3.433721940974984,6:3.433721940974984):1.0847731090021493):1.6495622803711267,2:6.16805733034826):1.5467030899854528):0.530762888187768,20:8.24552330852148):0.5784209310057946,(37:0.14207564856585383,42:0.14207564856585383):8.681868590961422):0.16716410994289888,((51:1.969739880425487,59:1.969739880425487):0.17118854827449126,((60:0.2367460439484949,18:0.2367460439484949):0.29335115803992445,13:0.5300972019884194):1.610831226711559):6.850179920770196):0.532167773057314,14:9.523276111233866):0.95799195187805,((((43:5.631277899924357,(8:4.509103805636745,52:4.509103805636745):1.1221740942876117):1.91895086453175,12:7.550228771472322):0.07163437566273156,((7:1.214534177764423,9:1.214534177764423):0.009042842708662402,54:1.2235770204730854):6.398286126661969):0.34299425135485695,(19:6.511569305655429,(62:2.3593714167519146,((3:1.5138997567149648,41:1.5138997567149648):0.23296413215500378,38:1.7468638888699686):0.6125075278819461):4.152197888903514):1.453288092834482):2.516410664622005):0.8057524910039682,(((((33:0.10473112506002076,61:0.10473112506002076):0.3493902528986366,63:0.45412137795865737):1.612528137769441,29:2.0666495157280984):0.8395243303282309,((((45:1.463129359888615,(30:1.309966853327812,35:1.309966853327812):0.1531625065608031):0.5986306390345473,5:2.0617599989231623):0.23088904664963206,(((24:0.45297585287291026,26:0.45297585287291026):0.3299607482898041,1:0.7829366011627144):1.2348136580679647,(27:1.970231247728678,(58:0.8917659307418943,10:0.8917659307418943):1.078465316986784):0.047519011502000996):0.2748987863421153):0.5545273923949887,23:2.847176437967783):0.058997408088546255):2.542560463059258,25:5.448734309115587):5.838286245000297):0.5620796122842329,((31:3.390378377698962,(22:1.719750635679499,48:1.719750635679499):1.670627742019463):4.977707709105349,((((36:0.4510440390274414,15:0.4510440390274414):2.876522619335292,((56:0.40888844997273954,55:0.40888844997273954):0.9783826965014523,32:1.3872711464741918):1.9402955118885414):0.4608511352854787,57:3.788417793648212):2.1462055742645294,28:5.934623367912741):2.43346271889157):3.4810140795958056):0.5924171672612957,21:12.441517333661412):0.40595870484244223):29.7128798447941;
tree new_tree135 = ((47:4.43331626855523,((4:2.008104977708557,(44:0.6505010162359345,40:0.6505010162359345):1.3576039614726225):0.7136034504844315,11:2.7217084281929886):1.7116078403622415):8.383847784250246,(21:11.80278378332223,((((((((53:7.619232528227545,16:7.619232528227545):0.18301407908120382,(((((46:1.808949155439063,17:1.808949155439063):1.185756627161525,49:2.99470573560953):0.9202890796417154,(34:2.681451095959415,50:2.681451095959415):1.2335437662828883):1.3388228637193729,(39:4.4928618685923185,6:4.4928618685923185):0.7609558573693578):1.092626151924689,2:6.346443877886365):1.4558027294223832):0.47131231021699715,20:8.273558917525746):1.1621516829224596,((37:0.2670820896970114,42:0.2670820896970114):8.98295570594547,((59:3.9414838347588934,51:3.9414838347588934):1.8811084762099681,((60:0.6015653194462248,18:0.6015653194462248):0.6930821310318814,13:1.2946474504781063):4.527944860490756):3.4274454714622014):0.1856728180171423):0.3386186584305406,14:9.774329258878746):0.68381639546058,((((54:8.064780768657632,(7:0.8909254337198338,9:0.8909254337198338):7.173855334937799):0.07490465881457098,12:8.139685427472203):1.3227173704214898,(62:1.7356348372118666,(38:0.8731526887887955,(3:0.594513997804113,41:0.594513997804113):0.2786386909846825):0.8624821484230711):7.726767960681826):0.36174157725869094,(((52:3.8574109106307954,8:3.8574109106307954):2.5919322378845706,43:6.449343148515366):1.32373411416145,19:7.773077236633399):2.0510671385189854):0.6340012791869416):0.18244744698523263,((((63:0.9986419776942813,(33:0.11559244407304405,61:0.11559244407304405):0.8830495336212373):2.1003023703925123,29:3.0989443480867935):0.5246373334374241,(23:3.4849807263464996,((((27:0.9467494857999641,35:0.9467494857999641):1.5429452707889444,(45:1.975116809851362,30:1.975116809851362):0.5145779467375464):0.08152231539133403,5:2.5712170719802425):0.5529262892672642,(((58:0.17947341695416355,10:0.17947341695416355):0.9256444627548183,1:1.1051178797089818):0.27153414871732084,(24:1.2769767035631039,26:1.2769767035631039):0.09967532486319874):1.747491332821204):0.3608373650989929):0.1386009551777181):4.153921784500408,25:7.777503466024626):2.863089635299932):0.8972750360238688,((31:1.614879404839523,(22:1.147338755101223,48:1.147338755101223):0.4675406497382999):3.0476662493418143,((((32:1.2535700871620474,(56:0.22289050309331823,55:0.22289050309331823):1.0306795840687293):1.9863472752879898,(36:1.50107285733959,15:1.50107285733959):1.7388445051104473):0.16732249193040394,57:3.407239854380441):0.39933807286517675,28:3.806577927245618):0.8559677269357193):6.87532248316709):0.2649156459738027):1.0143802694832456):30.4461103338033;
tree new_tree136 = ((11:7.232883106130563,((44:1.0478957389838017,40:1.0478957389838017):4.88316809916615,(4:1.8933855289040442,47:1.8933855289040442):4.037678309245908):1.301819267980611):7.62218414414377,(((31:1.9678555140850276,(22:0.4668623431941806,48:0.4668623431941806):1.500993170890847):0.6950730627259816,(((36:1.6496950824278362,15:1.6496950824278362):0.6886452780281973,(((56:0.24015864838729384,55:0.24015864838729384):0.8064018215681176,28:1.0465604699554114):0.6515321413666226,57:1.698092611322034):0.6402477491339995):0.1179583657957104,32:2.456298726251744):0.2066298505592652):11.115402480868372,(21:13.582434706303474,((((((37:0.7806213350934348,42:0.7806213350934348):10.3396198826468,(((16:8.660544646206912,(((((46:1.136141108456807,17:1.136141108456807):2.586878373293345,49:3.72301951137518):1.2155665469174255,(34:2.1238059972283723,50:2.1238059972283723):2.8147800314392053):0.7944221918126733,(39:4.483553741430023,6:4.483553741430023):1.249454479050228):1.0628849061089038,2:6.795893126589155):1.864651519617757):0.08829940184228313,53:8.748844048049195):0.8750504330545237,20:9.623894481103719):1.4963467276923144):0.3351452099478802,((59:3.8538417033870482,51:3.8538417033870482):0.9332342184207318,((60:0.29936701477627203,18:0.29936701477627203):0.25330918030371974,13:0.5526761950799918):4.234399726727788):6.668310496936133):0.09535973683566468,14:11.550746155579578):0.4877457837490642,(((19:8.247713714680923,((54:6.642656508837621,(((3:1.829531437677833,62:1.829531437677833):0.8432358932471551,41:2.672767330924988):0.5871831308285054,38:3.2599504617534936):3.382706047084127):1.3116781730689198,((52:6.079809935911511,8:6.079809935911511):0.1374508574191342,43:6.217260793330645):1.73707390252087):0.29337903277438304):1.4492824172385923,(7:1.0376937278171716,9:1.0376937278171716):8.659302404102345):0.7712790816276236,12:10.46827521354714):1.5702167257815027):0.42585625981415554,((((63:0.2962891466979827,(33:0.20401449697226964,61:0.20401449697226964):0.09227464972571303):0.46802092128576134,29:0.764310067983744):2.8806233044984517,(((23:2.3287082278361964,((26:1.8458788478038473,1:1.8458788478038473):0.3181634312290724,24:2.1640422790329197):0.16466594880327667):0.3708648434657511,(58:0.2068896875474839,10:0.2068896875474839):2.4926833837544637):0.043639544473434544,(((27:1.163332220872904,35:1.163332220872904):0.12281098666391466,(30:0.92465396316735,45:0.92465396316735):0.3614892443694686):1.1654658491213905,5:2.451609056658209):0.29160355911717284):0.9017207567068137):0.6298824898803699,25:4.274815862362566):8.189532336780232):1.118086507160676):0.19589635137590733):1.076736192594952):28.7507597892778;
tree new_tree137 = ((((44:0.5415136922907126,40:0.5415136922907126):2.7362595701472414,(47:2.8694047108703415,11:2.8694047108703415):0.4083685515676123):0.16389568114162767,4:3.4416689435795815):9.364059236131418,((21:11.96953303100398,((((((((53:7.3093450416725805,16:7.3093450416725805):0.2028945941990159,(((((46:1.844455654751183,17:1.844455654751183):1.186074334716344,49:3.03052997445282):0.38771165395433194,(34:2.460929859074783,50:2.460929859074783):0.957311784347076):0.8702188598421801,(39:1.8436932644724695,6:1.8436932644724695):2.4447672387915693):1.8138144082289536,2:6.102274911492993):1.4099647243786038):0.30531568208010906,20:7.817555317951705):0.5665342652790732,((59:1.8513200135188819,51:1.8513200135188819):0.6861472619840838,((60:0.13852908592247887,18:0.13852908592247887):0.9222867189697135,13:1.0608158048921923):1.4766514706107734):5.846622307727813):0.8259478778314229,(37:0.659256695779056,42:0.659256695779056):8.55078075932281):0.1223273386632524,14:9.332364799725454):0.35175172508528796,((19:7.310299030833485,(54:3.048590833422388,(62:1.4989533860247242,(38:1.3642627438936181,(3:0.9149342771606581,41:0.9149342771606581):0.44932846673296):0.13469064213110604):1.5496374473976637):4.261708197411097):1.9365807985128827,(((52:3.2796802041254054,8:3.2796802041254054):1.3301828535056242,43:4.6098630576310295):3.33133964450308,((7:1.146165584104023,9:1.146165584104023):6.015428000508347,12:7.16159358461237):0.7796091244152823):1.3056771203187152):0.4372366954643745):1.2969802730464046,((((23:2.9973164559919576,((26:0.7902412101258349,1:0.7902412101258349):1.5330452959578098,24:2.3232865060836447):0.6740299499083129):0.10843355770090746,(((58:0.17217442507410316,10:0.17217442507410316):1.676263703320417,((27:0.711226009049867,35:0.711226009049867):1.0833934079156267,(30:0.8782528211513206,45:0.8782528211513206):0.916366595814173):0.0538187114290265):0.3318348517162373,5:2.1802729801107574):0.9254770335821076):0.14226485830323732,((33:0.15710094015761006,61:0.15710094015761006):0.8233406148363411,(29:0.8143007747866642,63:0.8143007747866642):0.16614078020728695):2.2675733170021513):1.2853570048180618,25:4.533371876814164):6.447724921042982):0.9884362331468335):0.1748555973786008,((31:2.052351001696403,(22:0.858173667915497,48:0.858173667915497):1.1941773337809058):1.3412714090560987,(((36:1.287307272983264,15:1.287307272983264):1.1392153466036798,((32:1.941869281026588,28:1.941869281026588):0.2106527416951931,(56:0.210276115378439,55:0.210276115378439):1.9422459073433422):0.27400059686516265):0.8104623245441873,57:3.236984944131131):0.15663746662137035):8.75076621763008):0.6613395513284175):28.9903939386493;
tree new_tree138 = (((44:0.5227403886476774,40:0.5227403886476774):4.382631914326147,(11:2.3838368323959522,(4:2.1072802798408015,47:2.1072802798408015):0.27655655255515077):2.5215354705778723):9.623900546930987,((((31:3.3366626647677786,(22:2.576084955505559,48:2.576084955505559):0.7605777092622197):2.340610254641668,(28:4.233402852198565,(((56:0.17324915797496906,55:0.17324915797496906):3.2376423948858832,57:3.410891552860852):0.7119117909860155,(32:3.7323563702357623,(36:1.3365798473886719,15:1.3365798473886719):2.3957765228470906):0.39044697361110536):0.1105995083516973):1.4438700672108817):8.08383203152841,((((((37:1.434274168715007,42:1.434274168715007):9.261589235423171,((((((((46:0.6381096862406763,17:0.6381096862406763):2.149500780815116,49:2.78761043542137):1.058219412795677,(34:2.756275114268871,50:2.756275114268871):1.0895547655825983):0.7771817502708389,(39:2.3290221479591766,6:2.3290221479591766):2.2939894821631315):2.924360840559463,2:7.547372470681771):1.8666454614462795,16:9.41401793212805):0.1430838577895539,53:9.557101789917605):0.5227906130103737,20:10.079892402927978):0.6159710012102):0.03305745763706014,((51:0.9636223578266341,59:0.9636223578266341):2.985078225117676,((60:2.8935064857372157,18:2.8935064857372157):0.22316281165389196,13:3.1166692973911077):0.8320312855532026):6.780220278830928):0.818762332863189,14:11.5476831944876):0.6393412727793351,((19:6.24111627896929,(62:2.0366448991627224,((41:0.6781855374037696,3:0.6781855374037696):0.8196476869310961,(38:1.0602715891551604,54:1.0602715891551604):0.43756163517970537):0.5388116748278566):4.204471379806568):2.6098333390868174,(((52:2.6713548998567167,8:2.6713548998567167):1.7460442217454957,43:4.417399121602212):3.38083314900503,((7:3.87152125045514,9:3.87152125045514):3.553782758119404,12:7.425304008574544):0.3729282546903834):1.05271735479118):3.336074849210828):0.9853451806928337,(((29:1.2150438660367673,((33:0.1323279813327715,61:0.1323279813327715):0.7167872671690548,63:0.8491152485018263):0.365928617534941):7.7601230557173135,(23:7.9061446818469,((58:0.13531221654187134,10:0.13531221654187134):3.8179310656574854,(((26:1.5774089210915963,1:1.5774089210915963):1.4751759774097455,27:3.0525848985013417):0.04850677388938118,(24:2.9029690197284657,((45:1.7048771904808722,(30:1.2800281214705813,35:1.2800281214705813):0.42484906901029085):0.892840220000795,5:2.597717410481667):0.3052516092467985):0.19812265266225726):0.8521516098086339):3.9529013996475433):1.0690222399071807):0.7965791288305031,25:9.771746050584584):3.4006235973751853):0.5887353029780868):0.16222831491288936,21:13.923333265850745):0.6059395840540649):28.9421854503091;
tree new_tree139 = (((44:1.5276734460701904,40:1.5276734460701904):4.396673035099269,((4:4.5941237406153625,47:4.5941237406153625):1.148800646107941,11:5.7429243867233035):0.1814220944461562):7.782948526341498,((21:7.4894471225882535,((31:2.963749388953971,(22:2.2887964463070536,48:2.2887964463070536):0.6749529426469176):0.625885069865161,((((56:0.1232929616742051,55:0.1232929616742051):2.1049892237023347,32:2.2282821853765395):0.22622275685619364,57:2.454504942232733):0.5775704315147876,(28:2.8595734127846986,(36:1.800421122443361,15:1.800421122443361):1.0591522903413375):0.17250196096282222):0.5575590850716114):3.8998126637691213):5.88970263858062,((((((38:1.6343240946706286,(41:1.1441452735097037,3:1.1441452735097037):0.4901788211609248):1.5763032808022075,62:3.210627375472836):0.7338830856001759,54:3.944510461073012):5.722586239653886,(((12:3.396662970993935,(7:2.5728856509703673,9:2.5728856509703673):0.8237773200235678):5.165780558037685,((52:2.258535914946745,8:2.258535914946745):4.798397180780643,43:7.05693311276324):1.5055104333042317):0.8480950979192912,19:9.410538626950911):0.2565580737759863):1.714053364285041,(((((((((((46:2.187219097328258,17:2.187219097328258):0.7367858765662656,49:2.92400496589808):1.0858046881651098,(34:2.7088342874217846,50:2.7088342874217846):1.300975374637849):0.986272118966955,(39:1.769354564507844,6:1.769354564507844):3.2267272165187446):1.9025334099872744,2:6.898615191013863):1.8074239662586384,16:8.706039157272501):0.00854235880577292,53:8.714581516078274):0.4041763097157389,20:9.118757825794013):0.8443852811478969,(37:0.811009858616228,42:0.811009858616228):9.15213320164081):0.7526656779087233,((51:1.7790358980212757,59:1.7790358980212757):0.9389424261837747,((60:0.3038772599557274,18:0.3038772599557274):0.09468786357764447,13:0.39856512353337187):2.3194132006716783):7.997830460645583):0.2591877769531923,14:10.974996561803826):0.40615350320811316):0.5011492496946257,((23:4.103521197020601,((((1:1.494331530524734,(45:0.8161671361781953,(35:0.35495135830419194,30:0.35495135830419194):0.4612157778740033):0.6781643943465387):0.2712999145989141,5:1.7656314451236481):1.277742583631539,(((58:0.23345088287410665,10:0.23345088287410665):2.1382789605316415,(26:0.4424172019041301,24:0.4424172019041301):1.929312641501618):0.36883480260730783,27:2.740564646013056):0.3028093827421312):0.8083234451152741,(29:0.9193862696196828,((33:0.23153087236972197,61:0.23153087236972197):0.07178996561353596,63:0.30332083798325793):0.6160654316364249):2.9323112042507784):0.2518237231501401):2.0347101166848294,25:6.138231313705431):5.744068001001134):1.4968504464623091):0.32814524634208375):25.5655742334334;
tree new_tree140 = (((11:6.16359595087304,((40:3.09600081837887,44:3.09600081837887):2.718611549168671,4:5.814612367547541):0.3489835833254986):0.05114096868252105,47:6.214736919555561):8.07666349966525,((((31:6.23742383879343,(22:0.9639158183565287,48:0.9639158183565287):5.273508020436902):0.2629701346687776,((57:4.857776264930157,28:4.857776264930157):0.7785307113545805,((32:4.298340997736988,(56:0.563927413918287,55:0.563927413918287):3.734413583818701):0.2837678899912053,(36:1.4255709172748972,15:1.4255709172748972):3.1565379704532956):1.0541980885565447):0.8640869971774698):5.640601302066951,21:12.140995275529159):0.9461211229954927,((((19:6.1950432232466905,(((41:0.8504250184784001,3:0.8504250184784001):1.6299257482846388,38:2.480350766763039):1.2477542111198834,(62:1.6232236404545364,54:1.6232236404545364):2.104881337428386):2.4669382453637683):1.1299184222870302,((7:0.4083953228794821,9:0.4083953228794821):6.802392354730303,((43:2.2062981251995293,(8:2.082954875036408,52:2.082954875036408):0.12334325016312109):4.64815108510497,12:6.854449208641924):0.35633846896786103):0.11417396792393575):4.923058724635709,(((((51:1.755345886079977,59:1.755345886079977):1.7135547139231249,((60:0.24523533404984343,18:0.24523533404984343):1.367097167112295,13:1.6123325011621383):1.8565680988409636):6.276813752202584,((53:8.619244251741007,((((((46:1.9421504726102472,17:1.9421504726102472):0.9774389676962261,49:2.91958941589423):0.8853921884483666,(34:2.818113530553625,50:2.818113530553625):0.986868098201215):0.5607211523512037,(39:2.483090590094842,6:2.483090590094842):1.8826121910112015):2.9278494096825005,2:7.293552190788544):1.1445875372424563,16:8.438139728031):0.1811045237100064):0.36122591328734366,20:8.98047016502835):0.7652441871773359):0.9682074064366866,(37:2.4137131822596483,42:2.4137131822596483):8.30020847320773):1.091289201189804,14:11.805210959832177):0.44280941033725263):0.2759141293887719,((((29:4.291571034491466,((33:0.25825347931770487,61:0.25825347931770487):3.59480814425357,63:3.853061623571275):0.438509410920191):0.4308870417940138,23:4.72245807628548):0.03246442433662011,(((27:2.20970823142653,(58:1.101025568253762,10:1.101025568253762):1.108682663172768):1.526003864335633,(5:1.9853500328646678,((30:1.684180327215551,45:1.684180327215551):0.17957829777868417,35:1.8637586249942353):0.12159140787043254):1.7503620628974952):0.4093060671368898,(24:0.8801522282480587,(1:0.7447349282936678,26:0.7447349282936678):0.1354172999543909):3.2648659346509943):0.6099043377230471):4.421428996469612,25:9.176351497091712):3.3475830024664894):0.5631818989664499):1.204284020696159):27.6880126151059;
tree new_tree141 = ((((40:0.8902594026013012,44:0.8902594026013012):3.7922743239052954,11:4.6825337265065965):0.9569282025503689,(47:3.235450272768217,4:3.235450272768217):2.4040116562887484):6.499990400032004,((21:7.762775814456256,(((22:1.1092140475889307,48:1.1092140475889307):2.0918405239353497,31:3.2010545715242804):1.5302921513582364,((32:3.185148023792357,28:3.185148023792357):1.2482003068619885,((36:0.7767826408826722,15:0.7767826408826722):2.7592174928109694,(57:3.261038998666676,(56:0.6752992734935841,55:0.6752992734935841):2.585739725173092):0.2749611350269654):0.8973481969607038):0.2979983922281715):3.031429091573739):2.821802579632421,(((((12:6.574790464380603,(7:3.5065103968403286,9:3.5065103968403286):3.068280067540275):1.453474853718518,((43:2.549162079352763,(8:2.0093406807032324,52:2.0093406807032324):0.5398213986495306):4.482829395714054,19:7.03199147517396):0.9962738430323039):0.4164181330071006,(((38:2.772800865872921,(41:1.8960461135712146,3:1.8960461135712146):0.8767547523017065):0.11207517788370236,62:2.8848760437566234):3.3761869009935443,54:6.261062944750168):2.1836205063560543):0.12948668901135107,(((((((((((46:1.418322981081989,17:1.418322981081989):1.6530744697314448,49:3.07139746647489):0.23355229199202787,(34:2.2591763380327805,50:2.2591763380327805):1.0457734047726812):0.8991054348682641,(39:2.218849581600927,6:2.218849581600927):1.9852055960727988):0.8069654704137106,2:5.011020648087436):1.4840356385980726,16:6.495056286685509):0.11297659865667598,53:6.608032885342185):0.5001923481846129,20:7.108225233526798):0.6726496255079493,(((60:0.4759543853745946,18:0.4759543853745946):2.753818493289831,13:3.2297728786644258):1.633251570103392,(59:4.010086837757951,51:4.010086837757951):0.8529376110098665):2.9178504102669294):0.11789684447548066,(37:0.35366505729382847,42:0.35366505729382847):7.54510656893263):0.3310762200489865,14:8.229847923559214):0.3443222165583588):0.7285718197608251,(((23:4.631493714049229,((58:0.13279710500525133,10:0.13279710500525133):3.850835397835274,(27:3.7182551120417324,(((30:2.6110804064097572,(45:1.6446423104497254,35:1.6446423104497254):0.9664380959600318):0.09566048249908476,5:2.706740888908842):0.12065784781698552,((24:0.8261836126984339,26:0.8261836126984339):1.147674272141053,1:1.973857884839487):0.8535408518863405):0.8908563753159049):0.26537739079879286):0.6478612112087041):1.009060366725734,(29:4.943228131145317,((33:0.23014653112714462,61:0.23014653112714462):0.31141279391225324,63:0.5415593250393979):4.40166880610592):0.6973259496296462):0.7129483086081008,25:6.353502389383064):2.949239570495334):1.2818364342102786):1.554873935000293):31.5810923309114;
tree new_tree142 = ((((40:1.0962108364823804,44:1.0962108364823804):1.708593162930224,(4:2.6388010568981612,47:2.6388010568981612):0.16600294251444314):0.47404494239477346,11:3.278848941807378):9.47112433171856,((21:11.77847396851721,(((22:0.63726462340726,48:0.63726462340726):2.7174553627400226,31:3.3547199861472827):0.5557378350709068,((56:0.15384213756287904,55:0.15384213756287904):2.6755563701428167,((28:1.0138834168987116,(36:0.3507726319320733,15:0.3507726319320733):0.6631107849666383):1.4137650338009122,(57:1.9193243851056052,32:1.9193243851056052):0.5083240655940187):0.4017500570060717):1.081059313512494):7.86801614729902):0.07355410936893314,(((23:5.901372697018258,(((((30:1.167839043451157,45:1.167839043451157):2.368940155176559,(35:3.0263640568846664,5:3.0263640568846664):0.5104151417430494):1.114134823749168,((58:0.1263124621142675,10:0.1263124621142675):0.9803539621821353,(24:0.7916429664233732,(1:0.40909181507712805,26:0.40909181507712805):0.3825511513462451):0.31502345787302966):3.5442475980804806):0.022218262905846053,27:4.67313228528273):0.5170155164432293,(29:4.133886435799818,(63:3.1780080518987837,(33:2.614702394789002,61:2.614702394789002):0.5633056571097819):0.9558783839010343):1.056261365926141):0.7112248952922986):0.19915370345939554,25:6.100526400477653):5.130077184157997,((14:10.33931408065825,((37:1.804838536794327,42:1.804838536794327):8.13678351680153,((((60:1.3504431179410175,18:1.3504431179410175):1.845973189749533,13:3.1964163076905505):2.0170754378618074,(51:3.465122124660817,59:3.465122124660817):1.7483696208915411):3.3081160649136256,((((((((46:2.412189868832613,17:2.412189868832613):1.0426292411691982,49:3.45481906168209):0.7438639884453004,(34:1.1513606279401263,50:1.1513606279401263):3.0473224705069857):0.51224815804746,(39:2.403480982104893,6:2.403480982104893):2.3074502743896788):1.6731637077749877,2:6.3840949642695595):0.8192440910259453,16:7.203339055295505):0.7755296797255902,53:7.978868735021095):0.33502789446590064,20:8.313896629486996):0.207711180978988):1.420014356604625):0.3976919135876411):0.20247002240699885,((((52:2.6958466216749395,43:2.6958466216749395):5.470531454777231,(8:5.960695067185161,((19:1.5797779834044465,54:1.5797779834044465):4.3195361522598406,((62:2.026366054115075,38:2.026366054115075):1.4776320693220835,(41:1.7485352523618582,3:1.7485352523618582):1.7554628710753002):2.395316012227129):0.06138093152087354):2.20568300977583):0.44283796934670505,(7:7.274989477672773,9:7.274989477672773):1.3342265681261027):0.8107005761775117,12:9.419916621976387):1.1218674810888611):0.6888194815704018):0.6214244932504922):0.8979451956397941):33.0083159300034;
tree new_tree143 = ((47:5.453990748216514,((4:2.2437323316906923,(40:0.24781121999227565,44:0.24781121999227565):1.9959211116984166):1.8122229448374148,11:4.055955276528107):1.3980354716884067):8.345631577458654,(((((22:0.52541759524412,48:0.52541759524412):0.5556244767870882,31:1.0810420720312082):3.204154760557682,(((28:3.5145986309564146,((56:0.5606259909719563,55:0.5606259909719563):2.8524426926834114,57:3.413068683655368):0.1015299473010467):0.15004287811103056,32:3.664641509067445):0.3127696497060968,(36:0.5483452463206593,15:0.5483452463206593):3.4290659124528826):0.3077856738153484):8.58901538320638,(((((29:2.6607522414895395,(63:1.1389795644823264,(33:0.3816185498959647,61:0.3816185498959647):0.7573610145863616):1.521772677007213):2.566014493825944,(((5:3.5392497499794695,(35:2.396934368656952,(30:1.1838193949958935,45:1.1838193949958935):1.2131149736610585):1.1423153813225175):0.95125235008675,(58:1.536710159227067,10:1.536710159227067):2.953791940839152):0.11511340687412464,((26:3.056490097987045,(24:2.423007435753801,27:2.423007435753801):0.6334826622332437):0.8151079592492096,1:3.8715980572362545):0.7340174497040897):0.6211512283751395):2.192881004254552,23:7.419647739570036):2.7812171321315313,25:10.200864871701567):1.6054242982921725,((14:10.719213318074551,((((60:0.5261872547729904,18:0.5261872547729904):0.3883260925012997,13:0.9145133472742901):5.452112947575671,(59:3.1928437829771985,51:3.1928437829771985):3.173782511872762):4.2561586674857805,((37:1.4840129172722285,42:1.4840129172722285):9.01225697163623,((53:9.014049544902162,((((((46:1.7012497862311875,17:1.7012497862311875):1.690367685906307,49:3.39161748520478):0.7856250844108761,(34:2.298477463286973,50:2.298477463286973):1.8787650932613977):1.8479833734737348,(39:3.0049108186732107,6:3.0049108186732107):3.0203151113488946):1.3242511086350275,2:7.349477038657133):1.2376916071923496,16:8.587168645849482):0.42688089905268):0.9830509774765179,20:9.99710052237868):0.4991693396503365):0.1265151003067242):0.09642835573881037):0.3519311589163081,((((8:3.5330728075294227,(((41:0.5705403537211617,3:0.5705403537211617):1.288931509349857,38:1.8594718630710187):0.6315708180231034,62:2.491042681094122):1.0420301264353005):0.4389712966522068,43:3.9720441041816295):2.11823855766208,52:6.090282661125967):0.0975420824277462,((19:3.0940809768048867,54:3.0940809768048867):2.0268739300853547,(12:4.759437966160745,(7:1.3662705426008095,9:1.3662705426008095):3.3931674235599356):0.36151694072949603):1.0668698366634715):4.883319733437147):0.73514469300288):1.06792304580153):0.10103458230445383,21:12.975246798099723):0.8243755275754445):31.2625173015567;
tree new_tree144 = ((11:5.625930854306494,((4:2.510392695050283,(40:1.5557630665078785,44:1.5557630665078785):0.9546296285424045):1.7637556177181035,47:4.274148312768387):1.3517825415381077):9.03544914885896,(((14:12.00360055068643,((((53:6.139334832454387,16:6.139334832454387):2.0280853234245795,(((((46:2.064059679290773,17:2.064059679290773):1.538081545090206,49:3.60214119640326):0.4866037197254349,(34:2.3283217407632666,50:2.3283217407632666):1.760423203343147):1.4230120051221729,(39:1.234586303035407,6:1.234586303035407):4.27717064619318):1.0125231503776977,2:6.524280099606284):1.6431400562726823):1.3216744145079211,20:9.489094570386888):1.9311795955121855,(((51:1.2771944128215726,59:1.2771944128215726):0.8031233907985973,((60:0.2254879236993776,18:0.2254879236993776):0.6931420099803669,13:0.9186299336797445):1.1616878699404254):8.337971828286037,(37:0.39552097811646636,42:0.39552097811646636):10.02276865378974):1.0019845339928661):0.583326390458303):0.3395497948593249,(((((29:5.399648078176406,(63:0.7797151686833312,(33:0.6615794214550903,61:0.6615794214550903):0.11813574722824094):4.619932909493075):0.2720394778282289,((5:4.835693893143328,((30:2.306413807302292,45:2.306413807302292):1.7084979485640006,(58:0.4719977985138602,10:0.4719977985138602):3.5429139573524324):0.8207821372770354):0.18194723210542119,(((26:0.8556617152950587,1:0.8556617152950587):0.19811081709862544,24:1.0537725323936842):3.7323263339728925,(35:4.60778422124957,27:4.60778422124957):0.17831464511700634):0.23154225888217272):0.6540464307558853):0.8644038317797191,23:6.536091387784354):2.0436560661773813,25:8.579747453961735):3.7274993881476295,((43:1.2272088571775794,(8:1.0564519634326732,52:1.0564519634326732):0.1707568937449062):9.4948154662947,((((62:1.7169234930891955,54:1.7169234930891955):1.368956082410534,38:3.0858795754997295):2.185770782077531,(41:1.0100029542301197,3:1.0100029542301197):4.2616474033471405):0.6854607428020278,(19:5.9014496696205,(12:2.845527626244324,(7:0.7607790385929872,9:0.7607790385929872):2.0847485876513367):3.055922043376176):0.05566143075878838):4.764913203732158):1.5852225379979181):0.035903503436390594):0.5746399305300578,(21:8.804823271970307,(((22:0.8987722467667018,48:0.8987722467667018):0.8290885114097678,31:1.7278607581764696):2.7247251837656785,((57:2.2821720095243374,((56:0.5582874154747353,55:0.5582874154747353):1.3372188045894582,28:1.8955062200641934):0.38666578946014396):1.3754692122802976,((36:1.5412749166481787,15:1.5412749166481787):1.3924023754196164,32:2.933677292067795):0.7239639297368399):0.7949447201375133):4.352237330028158):4.112967004105506):1.7435897270896419):30.112516123676;
tree new_tree145 = ((((40:0.9078017353628688,44:0.9078017353628688):2.59866332204595,(4:0.779565533903261,47:0.779565533903261):2.726899523505558):3.3916697508550047,11:6.898134808263824):5.75904547985347,(21:11.86683500106518,(((31:3.528436285326423,(22:2.7653941102775708,48:2.7653941102775708):0.7630421750488523):0.0846279836359689,((28:2.504055461345881,(56:2.1481787007563833,55:2.1481787007563833):0.3558767605894979):0.17114424403197814,((32:2.3919531503323,(36:0.24662463938388865,15:0.24662463938388865):2.1453285109484113):0.07175638890716529,57:2.4637095392394652):0.2114901661383941):0.9378645635845326):7.743971702548263,((((((8:3.639445910803332,52:3.639445910803332):2.5822647416447144,43:6.22171064198591):0.9635877721377284,((38:0.6562184464137111,(54:0.653052525283735,(41:0.23340972706283444,3:0.23340972706283444):0.41964279822090056):0.003165921129976046):2.4241164656702328,62:3.0803349120839436):4.104963512501831):1.9289931481364269,((12:3.6807888268169178,(7:0.0989536034435487,9:0.0989536034435487):3.581835223373369):0.2565959339742787,19:3.9373847607911965):5.176906811931005):0.8361164040161544,(14:9.601213996242016,(((37:1.3099657121448045,42:1.3099657121448045):7.365044034773768,(((60:0.17984908026718832,18:0.17984908026718832):0.16612257680790193,13:0.34597165707509026):0.5640194096189869,(51:0.8388322428297466,59:0.8388322428297466):0.07115882386433059):7.765018680224495):0.0163985617685789,(20:7.907363906103675,((16:5.946665226556711,53:5.946665226556711):1.6881234423656926,(((((46:1.1608300406126755,17:1.1608300406126755):2.904794895554484,49:4.06562499571962):0.8767069281775077,(34:1.275684828717425,50:1.275684828717425):3.6666470356272423):0.9499412104928657,(39:1.949464734911955,6:1.949464734911955):3.9428083399255778):0.6160882142237831,2:6.508361289061316):1.126427379861087):0.27257523718127175):0.7840444025834765):0.909805673550503):0.34919398049633976):0.7328202053991895,(((29:5.281436569582433,((33:0.6031530005951189,61:0.6031530005951189):0.4349804023360335,63:1.0381334029311524):4.24330316665128):0.011637935601627625,(27:4.687977228125382,(((((35:2.908641954836823,45:2.908641954836823):0.19331855546946786,30:3.101960510306291):0.22016421931207253,24:3.3221247296183636):0.20647583806500291,(1:1.0630670426107234,26:1.0630670426107234):2.465533525072643):0.9312303633971157,(23:3.273816140936065,(5:2.343639526088599,(58:0.7776047821911843,10:0.7776047821911843):1.5660347438974145):0.9301766148474662):1.1860147901444171):0.22814629704489953):0.6050972770586789):0.8578273540776999,25:6.150901859261761):4.532326322875785):0.6738077893731091):0.5097990295545252):0.7903452870521139):27.7999665899812;
tree new_tree146 = (((11:2.6487594273473536,((40:1.2149574985374791,44:1.2149574985374791):0.6087233155922185,4:1.8236808141296976):0.825078613217656):1.5659651506673007,47:4.214724578014654):7.998849827646102,(21:10.982613790189319,(((((((19:4.805505516746973,(8:4.662356991431331,(43:4.561528010578425,52:4.561528010578425):0.10082898085290548):0.14314852372233):0.3498672481473033,12:5.155372764894277):0.7201315314051913,(7:0.9940356929789762,9:0.9940356929789762):4.881468603320492):1.6651852212334264,((54:2.4789141841354367,((3:0.9009966012036988,41:0.9009966012036988):0.2681461500806507,38:1.1691427512843495):1.3097714328510872):0.01722561252719812,62:2.496139796662635):5.044549720870259):1.9978380927793173,(14:8.712972196949803,((37:0.2785077297098695,42:0.2785077297098695):7.96885648547393,((20:7.337029314995756,((((((46:1.9043532554252511,17:1.9043532554252511):0.9495656740601661,49:2.85391895791028):0.9706020170289253,(34:2.1247416297311545,50:2.1247416297311545):1.699779316783188):1.1558950756741555,(39:2.9713274858511807,6:2.9713274858511807):2.0090885363373174):1.0539183757066226,2:6.034334397895121):1.0424726879829809,(16:6.425181970330382,53:6.425181970330382):0.65162511554772):0.26022222911765436):0.8081955746005116,(((60:0.48966549298848494,18:0.48966549298848494):0.31021204641601485,13:0.7998775394044998):4.1940483475428545,(51:3.5484216472748664,59:3.5484216472748664):1.4455042396724882):3.151299002648913):0.10213921253808778):0.4656080948154475):0.8255554133624088):0.0686541666804974,(((23:3.7465032551300244,(((45:1.5376187041499942,((35:1.361306591635499,5:1.361306591635499):0.10550406950536062,30:1.4668106611408596):0.07080804300913468):0.9493315349033,(((24:1.09372310031731,26:1.09372310031731):0.3045248489922394,1:1.3982479493095494):0.3497768159459025,27:1.748024765255452):0.7389254737978423):0.026807906827472028,(58:1.0180404358401731,10:1.0180404358401731):1.4957177100405932):1.232745109249258):0.09852697348747874,(29:2.8830757624281045,((33:0.4032289737050593,61:0.4032289737050593):0.2301518775337803,63:0.6333808512388396):2.249694911189265):0.9619544661893986):0.3390949332418227,25:4.184125161859326):5.423056615133383):0.7054825803572946,(((22:0.5939270848552005,48:0.5939270848552005):0.44129793377254134,31:1.0352250186277419):0.7300680554061689,((57:1.2567751120308377,(56:0.1586630800039033,55:0.1586630800039033):1.0981120320269344):0.34693997814650834,((36:0.2639641622765535,15:0.2639641622765535):1.324829676090093,(28:1.0900060815952342,32:1.0900060815952342):0.4987877567714123):0.014921251810699587):0.16157798385656474):8.547371283316092):0.6699494328393154):1.230960615471437):28.3752015585444;
tree new_tree147 = (((11:3.1592290724146617,47:3.1592290724146617):0.07728745999118036,((40:0.5561690687636813,44:0.5561690687636813):1.8486691207605552,4:2.4048381895242366):0.8316783428816055):9.363038909256353,((((22:0.7146141519848558,48:0.7146141519848558):2.0001324270037353,31:2.714746578988591):3.313841446114907,((57:2.1776657881938233,(((36:0.289431990585602,15:0.289431990585602):0.7528787036527986,28:1.0423106942384006):0.28676636526102284,32:1.3290770594994235):0.8485887286943998):0.29672381809643955,(56:0.23823705876877124,55:0.23823705876877124):2.2361525475214914):3.554198418813235):6.161777658814262,(21:11.816824153085157,(((((7:0.8695131615006066,9:0.8695131615006066):3.9720236967983715,12:4.841536858298978):2.4620015951698555,(((41:1.479513814592209,3:1.479513814592209):1.29836655717409,(38:2.6495229458210994,62:2.6495229458210994):0.12835742594519983):4.00953838353534,(52:6.33430798732488,((8:0.9664606968949312,(54:0.44595152613279987,43:0.44595152613279987):0.5205091707621313):4.996137050619259,19:5.962597747514191):0.37171023786602575):0.4531107699214232):0.516119698167194):3.11785870644192,(14:10.196621579004912,((20:9.481842732259258,((((((46:0.557855965932969,17:0.557855965932969):1.7509136973553807,49:2.30876969558271):0.5767365651597585,(34:1.2930799879867305,50:1.2930799879867305):1.5924262404613778):1.7005032245702343,(39:3.0506004561224067,6:3.0506004561224067):1.535408996895936):2.9230738866813146,2:7.509083339699657):1.575081541660154,(53:8.311615409728681,16:8.311615409728681):0.7725494716311303):0.39767785089944674):0.31366584928177765,(((59:3.576776709643933,51:3.576776709643933):0.3507831233294314,((60:0.8001562764519293,18:0.8001562764519293):1.6343682039250833,13:2.4345244803770125):1.493035352596352):4.285769201331143,(37:0.36074789419248804,42:0.36074789419248804):7.85258111108052):1.582179547236528):0.4011129974638763):0.22477558090584182):0.7231860252380571,((23:2.6175332600885612,((29:0.6494234505624409,((33:0.3603425752761562,61:0.3603425752761562):0.12101089906027918,63:0.4813534743364354):0.1680699762260055):1.4857895922815136,(((58:0.25787131327059964,10:0.25787131327059964):1.416053704207638,((24:0.7293563783890449,(1:0.6819461462917639,26:0.6819461462917639):0.04741023209728101):0.925827409784941,27:1.655183788173986):0.018741229304251705):0.21259862166506682,(5:1.774054656630642,((35:1.103312064689525,30:1.103312064689525):0.2758767622470979,45:1.3791888269366228):0.3948658296940193):0.11246898251266235):0.24868940370064996):0.48232021724460683):0.39097107692854927,25:3.0085043370171105):8.1360788481317):0.6722409679363466):0.3735415308326022):0.40918975774443567):29.7957453356053;
tree new_tree148 = ((11:3.218526476072187,(47:3.1975819780327166,((4:1.1079359176507018,40:1.1079359176507018):0.826427522710141,44:1.9343634403608427):1.2632185376718739):0.020944498039470183):11.787170082075031,(((((19:8.034696290346753,(62:2.425332667401538,((38:0.7297813777237757,54:0.7297813777237757):0.5457323506596771,(3:0.3027550213304287,41:0.3027550213304287):0.9727587070530241):1.1498189390180853):5.6093636229452155):0.40811586514698206,((7:0.12885200952788306,9:0.12885200952788306):7.825720308921434,((43:6.106457413204504,(8:3.6236085679706918,52:3.6236085679706918):2.48284884657828):1.2867055968143548,12:7.393163010018859):0.5614093084304574):0.48823983704441876):3.8402972035620753,(14:11.300170792903074,((37:0.1072264628598467,42:0.1072264628598467):10.844285207045,((20:9.836967753174195,((((((46:1.302924182911074,17:1.302924182911074):3.037354592993567,49:4.34027872904167):0.8414036680430188,(34:0.8620700019158204,50:0.8620700019158204):4.319612442031839):0.8432375824153793,(39:2.7983065768392725,6:2.7983065768392725):3.226613449523766):1.8716336797924988,2:7.8965537061555375):1.1634537581466082,(53:8.960093038599078,16:8.960093038599078):0.09991442570306752):0.7769602888720488):0.7696811464558646,((59:2.340980100956209,51:2.340980100956209):0.7386532748496042,((60:0.1155046723986593,18:0.1155046723986593):0.2276570908867775,13:0.3431617632854368):2.736471612520376):7.527015523824247):0.34486276851453646):0.3486591247584787):0.9829385661527361):0.5985381840656228,(((((((35:2.3037777407894713,45:2.3037777407894713):0.03591922442503348,30:2.3396969652145048):0.42265080491152895,(58:1.6092070817786677,10:1.6092070817786677):1.153140688347366):0.14892688027987022,((27:1.8158471745208253,((1:0.27045776837634555,26:0.27045776837634555):0.5636798171816808,24:0.8341375855580264):0.9817095889627989):0.11093249501829328,5:1.9267796695391186):0.9844949808667853):0.15497476260271315,(29:0.6912053767919344,((33:0.09708729165673341,61:0.09708729165673341):0.5112746891063376,63:0.608361980763071):0.08284339602886337):2.375044036216683):0.10906089613223013,23:3.175310309140847):3.371649337121631,25:6.546959646262478):6.334687896858955):0.8146385837004573,(((31:2.561255710946355,(22:1.3666534633877694,48:1.3666534633877694):1.1946022475585858):2.0576129838588395,(((36:0.5267797447046846,15:0.5267797447046846):3.349569066777493,(56:3.1915735172900805,55:3.1915735172900805):0.684775294192097):0.06123982808864614,(32:2.5893924924749476,(57:1.6316962973215936,28:1.6316962973215936):0.957696195153354):1.348196147095876):0.681280055234371):5.105377705573873,21:9.724246400379068):3.972039726442823):1.3094104313253272):26.8740222379895;
tree new_tree149 = ((11:3.325053001752872,((4:1.7024366838492384,(44:1.1864530307685708,40:1.1864530307685708):0.5159836530806676):0.24268053894649855,47:1.945117222795737):1.3799357789571352):11.535025138104995,(((((((54:3.109567695524298,((38:0.9303103285904338,(3:0.4474188493289431,41:0.4474188493289431):0.48289147926149073):0.8192825646480334,62:1.7495928932384672):1.3599748022858307):6.35418625299649,19:9.463753948520788):2.0704533684449746,(((7:0.30802963803790495,9:0.30802963803790495):6.913856989713242,12:7.221886627751147):0.04633803870262909,((52:3.323530539388343,8:3.323530539388343):0.020633207645903706,43:3.344163747034247):3.92406093205621):4.265982650511987):1.2915593971204569,(14:10.735962195490982,(((51:3.6444741074033105,59:3.6444741074033105):0.8533734740715944,((60:0.2740641639361706,18:0.2740641639361706):0.9948920815609995,13:1.2689562454971701):3.2288913359777345):5.426646209437481,((37:2.817193687981048,42:2.817193687981048):6.097337717629621,(20:8.56824781640613,((((((46:1.6003809058139478,17:1.6003809058139478):2.726111985887284,49:4.32649300784906):0.8252783220011519,(34:3.5025726741413723,50:3.5025726741413723):1.6491985395610116):1.0815977340546068,(39:3.6943125763729343,6:3.6943125763729343):2.5390563713840564):0.8539239313225453,2:7.087292879079536):1.0082465120146242,(16:5.3648357347446725,53:5.3648357347446725):2.7307036563494878):0.47270842531196955):0.34628358920453906):1.0099623853017174):0.811468402868593):2.089804518595237):0.4565271065187897,((23:4.838942262480375,((((26:1.5859783340636275,1:1.5859783340636275):0.4051414450825215,5:1.991119779146149):1.4695140584970827,((((58:0.5222459203547442,10:0.5222459203547442):0.6539520829332127,24:1.1761980032879569):0.22527759342899656,27:1.4014755967169534):0.052943912019998374,(45:0.9628540700381157,(30:0.8692288655136075,35:0.8692288655136075):0.09362520452450829):0.49156543869883607):2.00621432890628):0.7933692120242926,(29:1.213644577206435,((33:0.14626684164292328,61:0.14626684164292328):0.7699194744808459,63:0.9161863161237691):0.29745826108266593):3.0403584724610893):0.5849392128128503):3.4058059330651,25:8.244748195545474):5.0375456250595345):0.7253098753177252,(((22:0.380632029743262,48:0.380632029743262):0.3441253360386794,31:0.7247573657819414):7.010809171794375,(57:6.90137714746779,(((56:0.8195164161961805,55:0.8195164161961805):0.6034335813373792,(36:0.2992395442733371,15:0.2992395442733371):1.1237104532602227):5.309975247115578,(28:1.7146046040248948,32:1.7146046040248948):5.0183206406242435):0.16845190281865197):0.8341893901085262):6.272037158346418):0.06679696707127292,21:14.074400662994007):0.7856774768638601):28.9447465758864;
[truncated: 2,270,845 more chars]
