# Supplementary material for: Evolutionary history of the Arctic flora
Source: Nat Commun. 2023 Jul 18;14:4021. doi: 10.1038/s41467-023-39555-6 (PMC10354081; doi:10.1038/s41467-023-39555-6)
Supplement: Supplementary file 8 — Source Data [file 41467_2023_39555_MOESM8_ESM.zip › Source Data/Supplementary Figure 29-35/Festuca/Festuca_dis.csv]

ID	Name	dis
9	Festuca_alpina	B
10	Festuca_altaica_PAF	AB
11	Festuca_amethystina	B
12	Festuca_andicola	B
13	Festuca_aragonensis	B
14	Festuca_argentina	B
15	Festuca_baffinensis_PAF	AB
16	Festuca_borderei	B
17	Festuca_brachyphylla_PAF	AB
18	Festuca_brevissima_PAF	AB
19	Festuca_calligera	B
20	Festuca_capillifolia	B
21	Festuca_chimborazensis	B
22	Festuca_clementei	B
23	Festuca_coxii	B
24	Festuca_dimorpha	B
25	Festuca_durandoi	B
26	Festuca_edlundiae_PAF	A
27	Festuca_elata	B
28	Festuca_eskia	B
29	Festuca_flacca	B
30	Festuca_francoi	B
31	Festuca_frigida	B
32	Festuca_halleri	B
33	Festuca_hephaestophila	B
34	Festuca_hyperborea_PAF	A
35	Festuca_hystrix	B
36	Festuca_iberica	B
37	Festuca_idahoensis	B
38	Festuca_intercedens	B
39	Festuca_jubata	B
40	Festuca_juncifolia	B
41	Festuca_laevigata	B
42	Festuca_lasto	B
43	Festuca_longiauriculata	B
44	Festuca_luciarum	B
45	Festuca_matthewsii	B
46	Festuca_melanopsis	B
47	Festuca_modesta	B
48	Festuca_nardifolia	B
49	Festuca_norica	B
50	Festuca_novae_zelandiae	B
51	Festuca_occidentalis	B
52	Festuca_orthophylla	B
53	Festuca_ovina_PAF	AB
54	Festuca_paniculata	B
55	Festuca_parodiana	B
56	Festuca_petraea	B
57	Festuca_pratensis	B
58	Festuca_pseudeskia	B
59	Festuca_purpurascens	B
60	Festuca_pyrenaica	B
61	Festuca_quadriflora	B
62	Festuca_richardsonii_PAF	AB
63	Festuca_rifana	B
64	Festuca_rubra	B
65	Festuca_rubra_subsp_pruinosa	B
66	Festuca_saximontana_PAF	AB
67	Festuca_subantarctica	B
68	Festuca_vaginalis	B
69	Festuca_valesiaca	B
70	Festuca_violacea	B
71	Festuca_viviparoidea_PAF	AB
