# Supplementary material for: Evolutionary history of the Arctic flora
Source: Nat Commun. 2023 Jul 18;14:4021. doi: 10.1038/s41467-023-39555-6 (PMC10354081; doi:10.1038/s41467-023-39555-6)
Supplement: Supplementary file 8 — Source Data [file 41467_2023_39555_MOESM8_ESM.zip › Source Data/Supplementary Figure 29-35/Oxytropis/Oxytropis.tre]

#NEXUS
Begin trees;
   Translate
1 Oxytropis_takhti_soleimanii,
2 Oxytropis_pilosa,
3 Oxytropis_jabalambrensis,
4 Oxytropis_pallasii,
5 Oxytropis_engizekensis,
6 Oxytropis_sivehensis,
7 Oxytropis_persica,
8 Oxytropis_albana,
9 Oxytropis_lapponica,
10 Oxytropis_glabra,
11 Oxytropis_hirsutiuscula,
12 Oxytropis_sojakii,
13 Oxytropis_caraganetorum,
14 Oxytropis_riparia,
15 Oxytropis_kordkoyensis,
16 Oxytropis_indurata,
17 Oxytropis_masanderanensis,
18 Oxytropis_neorechingeriana,
19 Oxytropis_cinerea,
20 Oxytropis_sabzavarensis,
21 Oxytropis_guilanica,
22 Oxytropis_aellenii,
23 Oxytropis_javaherdehi,
24 Oxytropis_rhodontha,
25 Oxytropis_humifusa,
26 Oxytropis_bakhtiarica,
27 Oxytropis_shirkuhi,
28 Oxytropis_aucherii,
29 Oxytropis_argyroleuca,
30 Oxytropis_fominii,
31 Oxytropis_kotschyana,
32 Oxytropis_kopetdaghensis,
33 Oxytropis_deflexa,
34 Oxytropis_amethystea,
35 Oxytropis_carinthiaca,
36 Oxytropis_jacquinii,
37 Oxytropis_carpatica,
38 Oxytropis_neglecta,
39 Oxytropis_sata_kandaonensis,
40 Oxytropis_afghanica,
41 Oxytropis_platonychia,
42 Oxytropis_savellanica,
43 Oxytropis_melanocalyx,
44 Oxytropis_williamsii,
45 Oxytropis_tatarica,
46 Oxytropis_andersii,
47 Oxytropis_pumilio,
48 Oxytropis_retusa,
49 Oxytropis_hidakamontana,
50 Oxytropis_exserta,
51 Oxytropis_sordida,
52 Oxytropis_evenorum,
53 Oxytropis_coerulea,
54 Oxytropis_triflora,
55 Oxytropis_campestris,
56 Oxytropis_maydelliana,
57 Oxytropis_myriophylla,
58 Oxytropis_lanata,
59 Oxytropis_semiglobosa,
60 Oxytropis_lambertii,
61 Oxytropis_sericea,
62 Oxytropis_nana,
63 Oxytropis_oreophila,
64 Oxytropis_sachalinensis,
65 Oxytropis_borealis,
66 Oxytropis_vassilczenkoi,
67 Oxytropis_ochotensis,
68 Oxytropis_middendorffii,
69 Oxytropis_splendens,
70 Oxytropis_adamsiana,
71 Oxytropis_lazica,
72 Oxytropis_czukotica,
73 Oxytropis_sverdrupii,
74 Oxytropis_bellii,
75 Oxytropis_verticillaris,
76 Oxytropis_filiformis,
77 Oxytropis_ciliata,
78 Oxytropis_ochrantha,
79 Oxytropis_inschanica,
80 Oxytropis_podocarpa,
81 Oxytropis_arctobia,
82 Oxytropis_besseyi,
83 Oxytropis_gorodkovii,
84 Oxytropis_nigrescens,
85 Oxytropis_giraldii,
86 Oxytropis_mertensiana,
87 Oxytropis_mandshurica,
88 Oxytropis_oxyphylla,
89 Oxytropis_arctica,
90 Oxytropis_erecta,
91 Oxytropis_revoluta,
92 Oxytropis_merkensis,
93 Oxytropis_densa
		;
tree con_tree = ((((1:3.716021863944773,((2:1.7590096540111482,(3:0.819062287623824,4:0.819062287623824)0.2836:0.9399473663873241)0.9928:1.3717833274400677,((5:1.0134832218835923,(6:0.6756542053845473,7:0.6756542053845473)0.2238:0.33782901649904495)1.0000:1.475403622982796,8:2.4888868448663883)0.2005:0.6419061365848275)0.0763:0.5852288824935572)0.8495:1.9948803883673545,((((9:1.8113253146713824,10:1.8113253146713824)0.6069:0.8169407302367411,(((11:0.17879459015570198,12:0.17879459015570198)0.3035:0.392052748169311,13:0.570847338325013)0.6906:0.648807144258539,14:1.219654482583552)0.9931:1.4086115623245714)0.9956:1.9087185243769378,((((15:2.2518974632324937,(16:1.8029679869283193,(17:1.473522885502165,((18:0.8174844755174382,19:0.8174844755174382)0.1088:0.5099106850447521,(20:0.8344446905653307,(21:0.6192601653165948,22:0.6192601653165948)0.1125:0.21518452524873588)0.0406:0.49295046999685965)0.0574:0.1461277249399746)0.0765:0.32944510142615435)0.6775:0.44892947630417446)0.0728:0.40551968847717745,(((23:0.8333085095477717,(24:0.6253286499756889,25:0.6253286499756889)0.1433:0.20797985957208276)0.0920:0.31249376803621054,(26:0.1793854698669346,27:0.1793854698669346)0.9983:0.9664168077170476)0.0934:0.3050921129839068,28:1.450894390567889)0.8808:1.2065227611417821)0.0491:0.5411428206133051,(29:1.9850455652683907,(30:1.381070607753319,(31:0.39784617680202583,32:0.39784617680202583)1.0000:0.9832244309512932)0.8911:0.6039749575150717)0.1560:1.2135144070545856)0.9483:0.818720646238658,(33:2.401720611883614,((34:1.1596554128162104,(35:0.7444149625398424,36:0.7444149625398424)0.9414:0.415240450276368)0.9871:0.6481910514942868,(37:1.113695423286467,38:1.113695423286467)0.5828:0.6941510410240301)0.8691:0.5938741475731169)0.9995:1.6155600066780202)0.3203:0.5197039507234269)0.4555:0.5181223080577837,((39:1.3552515448389215,40:1.3552515448389215)0.9929:2.588014257506373,((41:1.5114958191601318,42:1.5114958191601318)0.3725:1.3600706593121634,43:2.871566478472295)0.2410:1.0716993238729993)0.7194:1.1118410749975505)0.1768:0.6557953749692826)0.3846:0.49971590348163275,((44:0.27456899641203236,45:0.27456899641203236)0.9999:2.2714713005212595,46:2.546040296933292)0.8971:3.6645778588604685)0.6615:0.8012103202292211,(((((((47:0.473342495665932,48:0.473342495665932)0.8939:0.71472512958018,49:1.188067625246112)0.3688:0.6231834688724058,50:1.8112510941185178)0.3850:1.3236326706763037,((((51:0.33912697356666044,52:0.33912697356666044)0.0410:0.8499249057980087,(53:0.6326142842511295,(54:0.17125533342767163,55:0.17125533342767163)0.9713:0.4613589508234579)0.2355:0.5564375951135396)0.0690:1.1520465836565483,(56:2.1204548863444534,(57:1.454760748717172,58:1.454760748717172)0.8846:0.6656941376272814)0.2158:0.22064357667676404)0.0298:0.648638640142333,(((59:1.5340537708795186,(((60:0.1453492501382634,61:0.1453492501382634)0.9789:0.526505351788022,62:0.6718546019262854)0.8425:0.6201202239600656,(63:1.051218405950305,(64:0.6364142997906814,65:0.6364142997906814)0.1733:0.4148041061596235)0.0553:0.24075641993604613)0.0333:0.2420789449931675)0.6394:0.8232724500177291,(((66:0.17560700443555177,67:0.17560700443555177)0.8911:0.36784161134121174,68:0.5434486157767635)0.0843:1.3089605208303956,(((69:0.8074947415995943,70:0.8074947415995943)0.1454:0.5545412048046536,71:1.362035946404248)0.0171:0.15322976862464444,(72:0.5837340698441125,73:0.5837340698441125)0.0220:0.9315316451847799)0.0043:0.3371434215782667)0.0039:0.5049170842900885)0.0020:0.13359364786002104,(74:1.3372244000039224,(75:1.2727444357441335,(76:0.7453779347314722,(77:0.3686612311203987,(78:0.21955610528716107,79:0.21955610528716107)0.2295:0.14910512583323765)0.8411:0.37671670361107346)0.8044:0.5273665010126614)0.8011:0.06447996425978886)0.1651:1.1536954687533463)0.0181:0.4988172344062818)0.0535:0.1451466616312711)0.0470:0.46652945475972185,(((80:1.5037521652560173,81:1.5037521652560173)0.0485:0.20989005124717508,82:1.7136422165031924)0.0334:1.156381902871793,((83:1.8915662691599202,(84:0.19101047311659158,85:0.19101047311659158)0.9999:1.7005557960433286)0.0366:0.4248961705971457,(86:1.2790006856204243,87:1.2790006856204243)0.0873:1.0374617541366415)0.0083:0.5535616796179195)0.0789:0.731389100179558)0.3793:0.6137310077993545,((88:1.6761888278694599,89:1.6761888278694599)0.1111:0.8382494150262296,(90:1.0991361770276287,91:1.0991361770276287)0.1735:1.4153020658680608)0.3073:1.7007059844582084)0.9734:1.3411612485404536,(92:1.364055947743985,93:1.364055947743985)0.9995:4.1922495281503664)0.9749:1.45552300012863)1.0000:10.1110300017991;
End;
