# Supplementary material for: Evolutionary history of the Arctic flora
Source: Nat Commun. 2023 Jul 18;14:4021. doi: 10.1038/s41467-023-39555-6 (PMC10354081; doi:10.1038/s41467-023-39555-6)
Supplement: Supplementary file 8 — Source Data [file 41467_2023_39555_MOESM8_ESM.zip › Source Data/Supplementary Figure 29-35/Oxytropis/Oxytropis.trees]

#NEXUS
Begin trees;
   Translate
1 Oxytropis_takhti_soleimanii,
2 Oxytropis_pilosa,
3 Oxytropis_jabalambrensis,
4 Oxytropis_pallasii,
5 Oxytropis_engizekensis,
6 Oxytropis_sivehensis,
7 Oxytropis_persica,
8 Oxytropis_albana,
9 Oxytropis_lapponica,
10 Oxytropis_glabra,
11 Oxytropis_hirsutiuscula,
12 Oxytropis_sojakii,
13 Oxytropis_caraganetorum,
14 Oxytropis_riparia,
15 Oxytropis_kordkoyensis,
16 Oxytropis_indurata,
17 Oxytropis_masanderanensis,
18 Oxytropis_neorechingeriana,
19 Oxytropis_cinerea,
20 Oxytropis_sabzavarensis,
21 Oxytropis_guilanica,
22 Oxytropis_aellenii,
23 Oxytropis_javaherdehi,
24 Oxytropis_rhodontha,
25 Oxytropis_humifusa,
26 Oxytropis_bakhtiarica,
27 Oxytropis_shirkuhi,
28 Oxytropis_aucherii,
29 Oxytropis_argyroleuca,
30 Oxytropis_fominii,
31 Oxytropis_kotschyana,
32 Oxytropis_kopetdaghensis,
33 Oxytropis_deflexa,
34 Oxytropis_amethystea,
35 Oxytropis_carinthiaca,
36 Oxytropis_jacquinii,
37 Oxytropis_carpatica,
38 Oxytropis_neglecta,
39 Oxytropis_sata_kandaonensis,
40 Oxytropis_afghanica,
41 Oxytropis_platonychia,
42 Oxytropis_savellanica,
43 Oxytropis_melanocalyx,
44 Oxytropis_williamsii,
45 Oxytropis_tatarica,
46 Oxytropis_andersii,
47 Oxytropis_pumilio,
48 Oxytropis_retusa,
49 Oxytropis_hidakamontana,
50 Oxytropis_exserta,
51 Oxytropis_sordida,
52 Oxytropis_evenorum,
53 Oxytropis_coerulea,
54 Oxytropis_triflora,
55 Oxytropis_campestris,
56 Oxytropis_maydelliana,
57 Oxytropis_myriophylla,
58 Oxytropis_lanata,
59 Oxytropis_semiglobosa,
60 Oxytropis_lambertii,
61 Oxytropis_sericea,
62 Oxytropis_nana,
63 Oxytropis_oreophila,
64 Oxytropis_sachalinensis,
65 Oxytropis_borealis,
66 Oxytropis_vassilczenkoi,
67 Oxytropis_ochotensis,
68 Oxytropis_middendorffii,
69 Oxytropis_splendens,
70 Oxytropis_adamsiana,
71 Oxytropis_lazica,
72 Oxytropis_czukotica,
73 Oxytropis_sverdrupii,
74 Oxytropis_bellii,
75 Oxytropis_verticillaris,
76 Oxytropis_filiformis,
77 Oxytropis_ciliata,
78 Oxytropis_ochrantha,
79 Oxytropis_inschanica,
80 Oxytropis_podocarpa,
81 Oxytropis_arctobia,
82 Oxytropis_besseyi,
83 Oxytropis_gorodkovii,
84 Oxytropis_nigrescens,
85 Oxytropis_giraldii,
86 Oxytropis_mertensiana,
87 Oxytropis_mandshurica,
88 Oxytropis_oxyphylla,
89 Oxytropis_arctica,
90 Oxytropis_erecta,
91 Oxytropis_revoluta,
92 Oxytropis_merkensis,
93 Oxytropis_densa
		;
tree new_tree1 = ((((1:3.716021863944773,((2:1.7590096540111482,(3:0.819062287623824,4:0.819062287623824):0.9399473663873241):1.3717833274400677,((5:1.0134832218835923,(6:0.6756542053845473,7:0.6756542053845473):0.33782901649904495):1.475403622982796,8:2.4888868448663883):0.6419061365848275):0.5852288824935572):1.9948803883673545,((((9:1.8113253146713824,10:1.8113253146713824):0.8169407302367411,(((11:0.17879459015570198,12:0.17879459015570198):0.392052748169311,13:0.570847338325013):0.648807144258539,14:1.219654482583552):1.4086115623245714):1.9087185243769378,((((15:2.2518974632324937,(16:1.8029679869283193,(17:1.473522885502165,((18:0.8174844755174382,19:0.8174844755174382):0.5099106850447521,(20:0.8344446905653307,(21:0.6192601653165948,22:0.6192601653165948):0.21518452524873588):0.49295046999685965):0.1461277249399746):0.32944510142615435):0.44892947630417446):0.40551968847717745,(((23:0.8333085095477717,(24:0.6253286499756889,25:0.6253286499756889):0.20797985957208276):0.31249376803621054,(26:0.1793854698669346,27:0.1793854698669346):0.9664168077170476):0.3050921129839068,28:1.450894390567889):1.2065227611417821):0.5411428206133051,(29:1.9850455652683907,(30:1.381070607753319,(31:0.39784617680202583,32:0.39784617680202583):0.9832244309512932):0.6039749575150717):1.2135144070545856):0.818720646238658,(33:2.401720611883614,((34:1.1596554128162104,(35:0.7444149625398424,36:0.7444149625398424):0.415240450276368):0.6481910514942868,(37:1.113695423286467,38:1.113695423286467):0.6941510410240301):0.5938741475731169):1.6155600066780202):0.5197039507234269):0.5181223080577837,((39:1.3552515448389215,40:1.3552515448389215):2.588014257506373,((41:1.5114958191601318,42:1.5114958191601318):1.3600706593121634,43:2.871566478472295):1.0716993238729993):1.1118410749975505):0.6557953749692826):0.49971590348163275,((44:0.27456899641203236,45:0.27456899641203236):2.2714713005212595,46:2.546040296933292):3.6645778588604685):0.8012103202292211,(((((((47:0.473342495665932,48:0.473342495665932):0.71472512958018,49:1.188067625246112):0.6231834688724058,50:1.8112510941185178):1.3236326706763037,((((51:0.33912697356666044,52:0.33912697356666044):0.8499249057980087,(53:0.6326142842511295,(54:0.17125533342767163,55:0.17125533342767163):0.4613589508234579):0.5564375951135396):1.1520465836565483,(56:2.1204548863444534,(57:1.454760748717172,58:1.454760748717172):0.6656941376272814):0.22064357667676404):0.648638640142333,(((59:1.5340537708795186,(((60:0.1453492501382634,61:0.1453492501382634):0.526505351788022,62:0.6718546019262854):0.6201202239600656,(63:1.051218405950305,(64:0.6364142997906814,65:0.6364142997906814):0.4148041061596235):0.24075641993604613):0.2420789449931675):0.8232724500177291,(((66:0.17560700443555177,67:0.17560700443555177):0.36784161134121174,68:0.5434486157767635):1.3089605208303956,(((69:0.8074947415995943,70:0.8074947415995943):0.5545412048046536,71:1.362035946404248):0.15322976862464444,(72:0.5837340698441125,73:0.5837340698441125):0.9315316451847799):0.3371434215782667):0.5049170842900885):0.13359364786002104,(74:1.3372244000039224,(75:1.2727444357441335,(76:0.7453779347314722,(77:0.3686612311203987,(78:0.21955610528716107,79:0.21955610528716107):0.14910512583323765):0.37671670361107346):0.5273665010126614):0.06447996425978886):1.1536954687533463):0.4988172344062818):0.1451466616312711):0.46652945475972185,(((80:1.5037521652560173,81:1.5037521652560173):0.20989005124717508,82:1.7136422165031924):1.156381902871793,((83:1.8915662691599202,(84:0.19101047311659158,85:0.19101047311659158):1.7005557960433286):0.4248961705971457,(86:1.2790006856204243,87:1.2790006856204243):1.0374617541366415):0.5535616796179195):0.731389100179558):0.6137310077993545,((88:1.6761888278694599,89:1.6761888278694599):0.8382494150262296,(90:1.0991361770276287,91:1.0991361770276287):1.4153020658680608):1.7007059844582084):1.3411612485404536,(92:1.364055947743985,93:1.364055947743985):4.1922495281503664):1.45552300012863):10.1110300017991;
End;
