# Supplementary material for: Evolutionary history of the Arctic flora
Source: Nat Commun. 2023 Jul 18;14:4021. doi: 10.1038/s41467-023-39555-6 (PMC10354081; doi:10.1038/s41467-023-39555-6)
Supplement: Supplementary file 8 — Source Data [file 41467_2023_39555_MOESM8_ESM.zip › Source Data/Supplementary Figure 29-35/Oxytropis/Oxytropis_dis2.csv]

ID	Name	dis
1	Oxytropis_takhti_soleimanii	B
2	Oxytropis_pilosa	B
3	Oxytropis_jabalambrensis	B
4	Oxytropis_pallasii	B
5	Oxytropis_engizekensis	B
6	Oxytropis_sivehensis	B
7	Oxytropis_persica	B
8	Oxytropis_albana	B
9	Oxytropis_lapponica	B
10	Oxytropis_glabra	AB
11	Oxytropis_hirsutiuscula	B
12	Oxytropis_sojakii	B
13	Oxytropis_caraganetorum	B
14	Oxytropis_riparia	B
15	Oxytropis_kordkoyensis	B
16	Oxytropis_indurata	B
17	Oxytropis_masanderanensis	B
18	Oxytropis_neorechingeriana	B
19	Oxytropis_cinerea	B
20	Oxytropis_sabzavarensis	B
21	Oxytropis_guilanica	B
22	Oxytropis_aellenii	B
23	Oxytropis_javaherdehi	B
24	Oxytropis_rhodontha	B
25	Oxytropis_humifusa	B
26	Oxytropis_bakhtiarica	B
27	Oxytropis_shirkuhi	B
28	Oxytropis_aucherii	B
29	Oxytropis_argyroleuca	B
30	Oxytropis_fominii	B
31	Oxytropis_kotschyana	B
32	Oxytropis_kopetdaghensis	B
33	Oxytropis_deflexa	AB
34	Oxytropis_amethystea	B
35	Oxytropis_carinthiaca	B
36	Oxytropis_jacquinii	B
37	Oxytropis_carpatica	B
38	Oxytropis_neglecta	B
39	Oxytropis_sata_kandaonensis	B
40	Oxytropis_afghanica	B
41	Oxytropis_platonychia	B
42	Oxytropis_savellanica	B
43	Oxytropis_melanocalyx	B
44	Oxytropis_williamsii	B
45	Oxytropis_tatarica	B
46	Oxytropis_andersii	B
47	Oxytropis_pumilio	AB
48	Oxytropis_retusa	B
49	Oxytropis_hidakamontana	B
50	Oxytropis_exserta	AB
51	Oxytropis_sordida	AB
52	Oxytropis_evenorum	AB
53	Oxytropis_coerulea	B
54	Oxytropis_triflora	B
55	Oxytropis_campestris	B
56	Oxytropis_maydelliana	AB
57	Oxytropis_myriophylla	B
58	Oxytropis_lanata	AB
59	Oxytropis_semiglobosa	AB
60	Oxytropis_lambertii	B
61	Oxytropis_sericea	B
62	Oxytropis_nana	B
63	Oxytropis_oreophila	B
64	Oxytropis_sachalinensis	B
65	Oxytropis_borealis	AB
66	Oxytropis_vassilczenkoi	AB
67	Oxytropis_ochotensis	AB
68	Oxytropis_middendorffii	AB
69	Oxytropis_splendens	AB
70	Oxytropis_adamsiana	AB
71	Oxytropis_lazica	B
72	Oxytropis_czukotica	AB
73	Oxytropis_sverdrupii	A
74	Oxytropis_bellii	A
75	Oxytropis_verticillaris	B
76	Oxytropis_filiformis	B
77	Oxytropis_ciliata	B
78	Oxytropis_ochrantha	B
79	Oxytropis_inschanica	B
80	Oxytropis_podocarpa	AB
81	Oxytropis_arctobia	AB
82	Oxytropis_besseyi	B
83	Oxytropis_gorodkovii	AB
84	Oxytropis_nigrescens	AB
85	Oxytropis_giraldii	B
86	Oxytropis_mertensiana	AB
87	Oxytropis_mandshurica	B
88	Oxytropis_oxyphylla	B
89	Oxytropis_arctica	AB
90	Oxytropis_erecta	B
91	Oxytropis_revoluta	AB
92	Oxytropis_merkensis	B
93	Oxytropis_densa	B
