# Supplementary material for: Evolutionary history of the Arctic flora
Source: Nat Commun. 2023 Jul 18;14:4021. doi: 10.1038/s41467-023-39555-6 (PMC10354081; doi:10.1038/s41467-023-39555-6)
Supplement: Supplementary file 8 — Source Data [file 41467_2023_39555_MOESM8_ESM.zip › Source Data/Supplementary Figure 29-35/Packera/Packera_dis.csv]

	SP	DIS
1	Packera_aurea	B
2	Packera_bolanderi	B
3	Packera_breweri	B
4	Packera_eurycephala	B
5	Packera_flettii	B
6	Packera_ganderi	B
7	Packera_glabella	B
8	Packera_hartiana	B
9	Packera_hyperborealis	AB
10	Packera_layneae	B
11	Packera_millefolia	B
12	Packera_montereyana	B
13	Packera_neomexicana	B
14	Packera_obovata	B
15	Packera_pauciflora	AB
16	Packera_pseudaurea	B
17	Packera_quaerens	B
18	Packera_quercetorum	B
19	Packera_sanguisorbae	B
20	Packera_streptanthifolia	B
21	Packera_zimapanica	B
22	Barkleyanthus_salicifolius	B
23	Blennosperma_nana	B
24	Cacaliopsis_nardosmia	B
25	Doronicum_cordatum	B
26	Luina_hypoleuca	B
27	Pericallis_cruenta	B
28	Petasites_palmatus	B
29	Pittocaulon_praecox	B
30	Psacalium_peltatum	B
31	Rainiera_stricta	B
32	Robinsonecio_gerberifolius	B
33	Senecio_actinella	B
34	Senecio_atropurpureus	AB
35	Senecio_bellidifolius	B
36	Senecio_bernardinus	B
37	Senecio_costaricensis	B
38	Senecio_cymbalaria	AB
39	Senecio_cymbalarioides	AB
40	Senecio_douglasii	B
41	Senecio_glabellus	B
42	Senecio_jacobaea	AB
43	Senecio_loratifolius	B
44	Senecio_lugens	AB
45	Senecio_multilobatus	B
46	Senecio_neowebsteri	B
47	Senecio_pauciflorus	AB
48	Senecio_pseudo-arnica	AB
49	Senecio_sanguisorboides	B
50	Senecio_serra	B
51	Senecio_sphaerocephalus	B
52	Sinosenecio_newcombei	B
