# Supplementary material for: Evolutionary history of the Arctic flora
Source: Nat Commun. 2023 Jul 18;14:4021. doi: 10.1038/s41467-023-39555-6 (PMC10354081; doi:10.1038/s41467-023-39555-6)
Supplement: Supplementary file 8 — Source Data [file 41467_2023_39555_MOESM8_ESM.zip › Source Data/Supplementary Figure 29-35/Papaver/Papaver.trees]

#NEXUS
Begin trees;
   Translate
1 Papaver_microcarpum,
2 Papaver_alboroseum,
3 Papaver_walpolei,
4 Papaver_mcconnellii,
5 Papaver_croceum,
6 Papaver_alaskanum,
7 Papaver_saichanense,
8 Papaver_anjuicum_PAF,
9 Papaver_schamurinii,
10 Papaver_hultenii,
11 Papaver_lapponicum,
12 Papaver_alpinum,
13 Papaver_tianschanicum,
14 Papaver_nudicaule_PAF,
15 Papaver_macounii,
16 Papaver_radicatum,
17 Papaver_miyabeanum,
18 Papaver_amurense,
19 Papaver_anomalum,
20 Papaver_cornwallisense,
21 Papaver_pseudoradicatum,
22 Papaver_angustifolium,
23 Papaver_dahlianum,
24 Papaver_detritophilum_PAF
		;
tree new_tree1 = ((((1:1.051577258977506,2:1.051577258977506):3.1408665403945726,(3:2.882421482482812,(4:0.923475031067035,5:0.923475031067035):1.9589464514157768):1.3100223168892668):0.7979542028452915,((((6:2.076791886841164,7:2.076791886841164):0.23609589416511056,8:2.3128877810062747):1.1297887137590763,(((9:0.6478802010863802,10:0.6478802010863802):0.7524555736549612,11:1.4003357747413414):0.7637462006218865,12:2.164081975363228):1.278594519402123):0.9313682717262068,((13:1.4339010905870548,14:1.4339010905870548):1.2045619583918459,(15:0.6810867342546736,16:0.6810867342546736):1.9573763147242271):1.735581717512657):0.6163532357258124):0.734456100695045,(17:4.313319657290743,((18:1.1807743441781433,19:1.1807743441781433):1.9647710061443213,(20:1.6976393972640977,((21:0.4769450734384044,22:0.4769450734384044):0.6301908958338274,(23:0.24940810538315006,24:0.24940810538315006):0.8577278638890817):0.590503427991866):1.447905953058367):1.167774306968278):1.4115344456216725):26.265011525851023;
End;
