# Supplementary material for: Evolutionary history of the Arctic flora
Source: Nat Commun. 2023 Jul 18;14:4021. doi: 10.1038/s41467-023-39555-6 (PMC10354081; doi:10.1038/s41467-023-39555-6)
Supplement: Supplementary file 8 — Source Data [file 41467_2023_39555_MOESM8_ESM.zip › Source Data/Supplementary Figure 29-35/Papaver/Papaver_dis.csv]

ID	Name	DIS
2	Papaver_microcarpum	AB
3	Papaver_alboroseum	B
4	Papaver_walpolei	AB
5	Papaver_mcconnellii	AB
6	Papaver_croceum	AB
7	Papaver_alaskanum	AB
8	Papaver_saichanense	B
9	Papaver_anjuicum_PAF	A
10	Papaver_schamurinii	AB
11	Papaver_hultenii	AB
12	Papaver_lapponicum	AB
13	Papaver_alpinum	B
14	Papaver_tianschanicum	B
15	Papaver_nudicaule_PAF	A
16	Papaver_macounii	AB
17	Papaver_radicatum	AB
18	Papaver_miyabeanum	B
19	Papaver_amurense	B
20	Papaver_anomalum	B
21	Papaver_cornwallisense	A
22	Papaver_pseudoradicatum	B
23	Papaver_angustifolium	AB
24	Papaver_dahlianum	A
25	Papaver_detritophilum_PAF	A
