# Supplementary material for: Evolutionary history of the Arctic flora
Source: Nat Commun. 2023 Jul 18;14:4021. doi: 10.1038/s41467-023-39555-6 (PMC10354081; doi:10.1038/s41467-023-39555-6)
Supplement: Supplementary file 8 — Source Data [file 41467_2023_39555_MOESM8_ESM.zip › Source Data/Supplementary Figure 29-35/Parrya/Parrya_dis.csv]

	SP	DIS
1	Parrya_aff_alba	B
2	Parrya_ajanensis	B
3	Parrya_alba	B
4	Parrya_albida	B
5	Parrya_angrenica	B
6	Parrya_arctica	AB
7	Parrya_asperrima	B
8	Parrya_australis	B
9	Parrya_beketovii	B
10	Parrya_darvazica	B
11	Parrya_fruticulosa	B
12	Parrya_kuramensis	B
13	Parrya_lancifolia	B
14	Parrya_longicarpa	B
15	Parrya_maidantalica	B
16	Parrya_minjanensis	B
17	Parrya_nauruaq	A
18	Parrya_nudicaulis	AB
19	Parrya_nuratensis	B
20	Parrya_pavlovii	B
21	Parrya_pinnatifida	B
22	Parrya_popovii	B
23	Parrya_pulvinata	B
24	Parrya_runcinata	B
25	Parrya_rydbergii	B
26	Parrya_saposhnikovii	B
27	Parrya_saxifraga	B
28	Parrya_schugnana	B
29	Parrya_simulatrix	B
30	Parrya_stenocarpa	B
31	Parrya_stenophylla	B
32	Parrya_subsiliquosa	B
33	Parrya_tianschanica	B
34	Parrya_turkestanica	B
35	Parrya_villosula	B
36	Alyssum_lenense	AB
37	Arabis_axillaris	AB
38	Bunias_orientalis	AB
39	Chorispora_bungeana	AB
40	Chorispora_macropoda	B
41	Chorispora_persica	B
42	Chorispora_purpurascens	B
43	Chorispora_sabulosa	B
44	Chorispora_songarica	B
45	Chorispora_tashkorganica	B
46	Chorispora_tenella	AB
47	Christolea_crassifolia	B
48	Clausia_podlechii	B
49	Desideria_baiogoinensis	B
50	Dendroarabis_fruticulosa	B
51	Diptychocarpus_strictus	B
52	Dontostemon_intermedius	B
53	Dontostemon_pinnatifidus	AB
54	Dontostemon_senilis	B
55	Eremoblastus_caspicus	B
56	Galitzkya_potaninii	B
57	Hesperis_sibirica	AB
58	Leiospora_exscapa	B
59	Leiospora_pamirica	B
60	Lepidium_lacerum	B
61	Lepidium_rubtzovii	B
62	Litwinowia_tenuissima	B
63	Macropodium_nivale	AB
64	Matthiola_maderensis	B
65	Microstigma_deflexum	B
66	Neotorularia_brevipes	B
67	Neuroloma_botschantzevii	B
68	Neuroloma_pazijae	B
69	Neuroloma_sauricum	B
70	Oreoloma_violaceum	B
71	Phaeonychium_kashgaricum	B
72	Pseudoclausia_gracillima	B
73	Pseudoclausia_hispida	B
74	Pseudoclausia_mollissima	B
75	Pseudoclausia_olgae	B
76	Pseudoclausia_papillosa	B
77	Pseudoclausia_sarawschanica	B
78	Pseudoclausia_turkestanica	B
79	Solms-laubachia_baiogoinensis	B
80	Rhammatophyllum_fruticulosum	B
81	Spryginia_falcata	B
82	Sterigmostemum_violaceum	B
83	Stevenia_axillaris	AB
84	Strigosella_brevipes	B
