# Supplementary material for: Evolutionary history of the Arctic flora
Source: Nat Commun. 2023 Jul 18;14:4021. doi: 10.1038/s41467-023-39555-6 (PMC10354081; doi:10.1038/s41467-023-39555-6)
Supplement: Supplementary file 8 — Source Data [file 41467_2023_39555_MOESM8_ESM.zip › Source Data/Supplementary Figure 29-35/Pedicularis/Pedicularis.tre]

#NEXUS
Begin taxa;
	Dimensions ntax=211;
	Taxlabels
		Pedicularis_abrotanifolia
		Pedicularis_adunca_PAF
		Pedicularis_alaschanica
		Pedicularis_alatauica
		Pedicularis_albertii
		Pedicularis_albolabiata
		Pedicularis_alopecuroides_PAF
		Pedicularis_alopecuros
		Pedicularis_altaica
		Pedicularis_amoena_PAF
		Pedicularis_amoeniflora
		Pedicularis_anas
		Pedicularis_angustifolia
		Pedicularis_angustiloba
		Pedicularis_arguteserrata
		Pedicularis_armata
		Pedicularis_armena
		Pedicularis_artselaeri
		Pedicularis_ascendens
		Pedicularis_aspleniifolia
		Pedicularis_atropurpurea
		Pedicularis_attollens
		Pedicularis_axillaris
		Pedicularis_batangensis
		Pedicularis_bella
		Pedicularis_bifida
		Pedicularis_brachystachys
		Pedicularis_bracteosa_var_canbyi
		Pedicularis_brevilabris
		Pedicularis_canadensis
		Pedicularis_capitata_PAF
		Pedicularis_caucasica
		Pedicularis_cephalantha
		Pedicularis_chamissonis
		Pedicularis_cheilanthifolia
		Pedicularis_chenocephala
		Pedicularis_cinerascens
		Pedicularis_comosa
		Pedicularis_compacta_PAF
		Pedicularis_confertiflora
		Pedicularis_contorta
		Pedicularis_cornigera
		Pedicularis_cranolopha
		Pedicularis_crassirostris
		Pedicularis_crenulata
		Pedicularis_cristatella
		Pedicularis_cyathophylla
		Pedicularis_cyathophylloides
		Pedicularis_cystopteridifolia
		Pedicularis_dasyantha_PAF
		Pedicularis_dasystachys
		Pedicularis_davidii
		Pedicularis_debilis
		Pedicularis_decorissima
		Pedicularis_densiflora
		Pedicularis_densispica
		Pedicularis_dichotoma
		Pedicularis_dolichocymba
		Pedicularis_dolichoglossa
		Pedicularis_dolichorrhiza
		Pedicularis_dubia
		Pedicularis_elongata
		Pedicularis_elwesii
		Pedicularis_eriantha
		Pedicularis_eriophora
		Pedicularis_fetisowii
		Pedicularis_fissa
		Pedicularis_flammea_PAF
		Pedicularis_flava
		Pedicularis_flexosoides
		Pedicularis_foliosa
		Pedicularis_fragarioides
		Pedicularis_furfuracea
		Pedicularis_geosiphon
		Pedicularis_glabrescens
		Pedicularis_gloriosa
		Pedicularis_grandiflora
		Pedicularis_grayi
		Pedicularis_groenlandica_PAF
		Pedicularis_gyroflexa
		Pedicularis_hirsuta_PAF
		Pedicularis_incarnata
		Pedicularis_inconspicua
		Pedicularis_ingens
		Pedicularis_integrifolia
		Pedicularis_interrupta
		Pedicularis_iwatensis
		Pedicularis_julica
		Pedicularis_kansuensis
		Pedicularis_karatavica
		Pedicularis_keiskei
		Pedicularis_kerneri
		Pedicularis_korolkowii
		Pedicularis_krylovii
		Pedicularis_kusnetzovii
		Pedicularis_labradorica_PAF
		Pedicularis_lachnoglossa
		Pedicularis_lanata_PAF
		Pedicularis_lanceolata
		Pedicularis_langsdorffii_PAF
		Pedicularis_lapponica_PAF
		Pedicularis_lasiophrys
		Pedicularis_lasiostachys
		Pedicularis_latituba
		Pedicularis_likiangensis
		Pedicularis_lineata
		Pedicularis_longiflora
		Pedicularis_longipes
		Pedicularis_ludwigii
		Pedicularis_lyrata
		Pedicularis_macrochila
		Pedicularis_macrosiphon
		Pedicularis_mariae
		Pedicularis_maximowiczii
		Pedicularis_megalantha
		Pedicularis_merrilliana
		Pedicularis_metaszetschuanica
		Pedicularis_microchila
		Pedicularis_mixta
		Pedicularis_mollis
		Pedicularis_muscoides
		Pedicularis_mussotii
		Pedicularis_myriophylla
		Pedicularis_nasuta_PAF
		Pedicularis_nipponica
		Pedicularis_nodosa
		Pedicularis_oederi_PAF
		Pedicularis_oliveriana
		Pedicularis_ornithorhyncha
		Pedicularis_oxycarpa
		Pedicularis_oxyrhyncha
		Pedicularis_pallasii_PAF
		Pedicularis_palustris_subsp_opsiantha
		Pedicularis_parryi
		Pedicularis_parviflora_PAF
		Pedicularis_pectinatiformis
		Pedicularis_peduncularis
		Pedicularis_pennellii_PAF
		Pedicularis_pheulpinii
		Pedicularis_physocalyx
		Pedicularis_pilostachya
		Pedicularis_pontica
		Pedicularis_popovii
		Pedicularis_proboscidea
		Pedicularis_procera
		Pedicularis_przewalskii
		Pedicularis_pubiflora
		Pedicularis_pulchra
		Pedicularis_pycnantha
		Pedicularis_pyrenaica
		Pedicularis_qinghaiensis
		Pedicularis_racemosa_subsp_alba
		Pedicularis_recurva
		Pedicularis_resupinata
		Pedicularis_rex
		Pedicularis_rhinanthoides
		Pedicularis_rhizomatosa
		Pedicularis_rhodotricha
		Pedicularis_rhynchodonta
		Pedicularis_rosea
		Pedicularis_rosea_subsp_allionii
		Pedicularis_roseialba
		Pedicularis_rostratocapitata
		Pedicularis_roylei
		Pedicularis_rubens
		Pedicularis_rudis
		Pedicularis_rupicola
		Pedicularis_salviiflora
		Pedicularis_sceptrum_carolinum_PAF
		Pedicularis_schistostegia
		Pedicularis_schizorrhyncha
		Pedicularis_schugnana
		Pedicularis_scolopax
		Pedicularis_scopulorum
		Pedicularis_scullyana
		Pedicularis_semenowii
		Pedicularis_semibarbata
		Pedicularis_sibirica
		Pedicularis_sibthorpii
		Pedicularis_siphonantha
		Pedicularis_sp
		Pedicularis_spicata
		Pedicularis_steiningeri
		Pedicularis_streptorhyncha
		Pedicularis_sudetica_subsp_arctoeuropaea
		Pedicularis_superba
		Pedicularis_sylvatica
		Pedicularis_szetschuanica
		Pedicularis_talassica
		Pedicularis_tatsienensis
		Pedicularis_ternata
		Pedicularis_thamnophila
		Pedicularis_tianschanica
		Pedicularis_tibetica
		Pedicularis_tongolensis
		Pedicularis_torta
		Pedicularis_trichocymba
		Pedicularis_trichoglossa
		Pedicularis_tricolor
		Pedicularis_tristis_PAF
		Pedicularis_tuberosa
		Pedicularis_uliginosa
		Pedicularis_uralensis
		Pedicularis_urceolata
		Pedicularis_venusta
		Pedicularis_verticillata_PAF
		Pedicularis_villosa_PAF
		Pedicularis_violascens
		Pedicularis_waldheimii
		Pedicularis_wilhelmsiana
		Pedicularis_yezoensis
		;
End;
Begin trees;
	Translate
		1 Pedicularis_abrotanifolia,
		2 Pedicularis_adunca_PAF,
		3 Pedicularis_alaschanica,
		4 Pedicularis_alatauica,
		5 Pedicularis_albertii,
		6 Pedicularis_albolabiata,
		7 Pedicularis_alopecuroides_PAF,
		8 Pedicularis_alopecuros,
		9 Pedicularis_altaica,
		10 Pedicularis_amoena_PAF,
		11 Pedicularis_amoeniflora,
		12 Pedicularis_anas,
		13 Pedicularis_angustifolia,
		14 Pedicularis_angustiloba,
		15 Pedicularis_arguteserrata,
		16 Pedicularis_armata,
		17 Pedicularis_armena,
		18 Pedicularis_artselaeri,
		19 Pedicularis_ascendens,
		20 Pedicularis_aspleniifolia,
		21 Pedicularis_atropurpurea,
		22 Pedicularis_attollens,
		23 Pedicularis_axillaris,
		24 Pedicularis_batangensis,
		25 Pedicularis_bella,
		26 Pedicularis_bifida,
		27 Pedicularis_brachystachys,
		28 Pedicularis_bracteosa_var_canbyi,
		29 Pedicularis_brevilabris,
		30 Pedicularis_canadensis,
		31 Pedicularis_capitata_PAF,
		32 Pedicularis_caucasica,
		33 Pedicularis_cephalantha,
		34 Pedicularis_chamissonis,
		35 Pedicularis_cheilanthifolia,
		36 Pedicularis_chenocephala,
		37 Pedicularis_cinerascens,
		38 Pedicularis_comosa,
		39 Pedicularis_compacta_PAF,
		40 Pedicularis_confertiflora,
		41 Pedicularis_contorta,
		42 Pedicularis_cornigera,
		43 Pedicularis_cranolopha,
		44 Pedicularis_crassirostris,
		45 Pedicularis_crenulata,
		46 Pedicularis_cristatella,
		47 Pedicularis_cyathophylla,
		48 Pedicularis_cyathophylloides,
		49 Pedicularis_cystopteridifolia,
		50 Pedicularis_dasyantha_PAF,
		51 Pedicularis_dasystachys,
		52 Pedicularis_davidii,
		53 Pedicularis_debilis,
		54 Pedicularis_decorissima,
		55 Pedicularis_densiflora,
		56 Pedicularis_densispica,
		57 Pedicularis_dichotoma,
		58 Pedicularis_dolichocymba,
		59 Pedicularis_dolichoglossa,
		60 Pedicularis_dolichorrhiza,
		61 Pedicularis_dubia,
		62 Pedicularis_elongata,
		63 Pedicularis_elwesii,
		64 Pedicularis_eriantha,
		65 Pedicularis_eriophora,
		66 Pedicularis_fetisowii,
		67 Pedicularis_fissa,
		68 Pedicularis_flammea_PAF,
		69 Pedicularis_flava,
		70 Pedicularis_flexosoides,
		71 Pedicularis_foliosa,
		72 Pedicularis_fragarioides,
		73 Pedicularis_furfuracea,
		74 Pedicularis_geosiphon,
		75 Pedicularis_glabrescens,
		76 Pedicularis_gloriosa,
		77 Pedicularis_grandiflora,
		78 Pedicularis_grayi,
		79 Pedicularis_groenlandica_PAF,
		80 Pedicularis_gyroflexa,
		81 Pedicularis_hirsuta_PAF,
		82 Pedicularis_incarnata,
		83 Pedicularis_inconspicua,
		84 Pedicularis_ingens,
		85 Pedicularis_integrifolia,
		86 Pedicularis_interrupta,
		87 Pedicularis_iwatensis,
		88 Pedicularis_julica,
		89 Pedicularis_kansuensis,
		90 Pedicularis_karatavica,
		91 Pedicularis_keiskei,
		92 Pedicularis_kerneri,
		93 Pedicularis_korolkowii,
		94 Pedicularis_krylovii,
		95 Pedicularis_kusnetzovii,
		96 Pedicularis_labradorica_PAF,
		97 Pedicularis_lachnoglossa,
		98 Pedicularis_lanata_PAF,
		99 Pedicularis_lanceolata,
		100 Pedicularis_langsdorffii_PAF,
		101 Pedicularis_lapponica_PAF,
		102 Pedicularis_lasiophrys,
		103 Pedicularis_lasiostachys,
		104 Pedicularis_latituba,
		105 Pedicularis_likiangensis,
		106 Pedicularis_lineata,
		107 Pedicularis_longiflora,
		108 Pedicularis_longipes,
		109 Pedicularis_ludwigii,
		110 Pedicularis_lyrata,
		111 Pedicularis_macrochila,
		112 Pedicularis_macrosiphon,
		113 Pedicularis_mariae,
		114 Pedicularis_maximowiczii,
		115 Pedicularis_megalantha,
		116 Pedicularis_merrilliana,
		117 Pedicularis_metaszetschuanica,
		118 Pedicularis_microchila,
		119 Pedicularis_mixta,
		120 Pedicularis_mollis,
		121 Pedicularis_muscoides,
		122 Pedicularis_mussotii,
		123 Pedicularis_myriophylla,
		124 Pedicularis_nasuta_PAF,
		125 Pedicularis_nipponica,
		126 Pedicularis_nodosa,
		127 Pedicularis_oederi_PAF,
		128 Pedicularis_oliveriana,
		129 Pedicularis_ornithorhyncha,
		130 Pedicularis_oxycarpa,
		131 Pedicularis_oxyrhyncha,
		132 Pedicularis_pallasii_PAF,
		133 Pedicularis_palustris_subsp_opsiantha,
		134 Pedicularis_parryi,
		135 Pedicularis_parviflora_PAF,
		136 Pedicularis_pectinatiformis,
		137 Pedicularis_peduncularis,
		138 Pedicularis_pennellii_PAF,
		139 Pedicularis_pheulpinii,
		140 Pedicularis_physocalyx,
		141 Pedicularis_pilostachya,
		142 Pedicularis_pontica,
		143 Pedicularis_popovii,
		144 Pedicularis_proboscidea,
		145 Pedicularis_procera,
		146 Pedicularis_przewalskii,
		147 Pedicularis_pubiflora,
		148 Pedicularis_pulchra,
		149 Pedicularis_pycnantha,
		150 Pedicularis_pyrenaica,
		151 Pedicularis_qinghaiensis,
		152 Pedicularis_racemosa_subsp_alba,
		153 Pedicularis_recurva,
		154 Pedicularis_resupinata,
		155 Pedicularis_rex,
		156 Pedicularis_rhinanthoides,
		157 Pedicularis_rhizomatosa,
		158 Pedicularis_rhodotricha,
		159 Pedicularis_rhynchodonta,
		160 Pedicularis_rosea,
		161 Pedicularis_rosea_subsp_allionii,
		162 Pedicularis_roseialba,
		163 Pedicularis_rostratocapitata,
		164 Pedicularis_roylei,
		165 Pedicularis_rubens,
		166 Pedicularis_rudis,
		167 Pedicularis_rupicola,
		168 Pedicularis_salviiflora,
		169 Pedicularis_sceptrum_carolinum_PAF,
		170 Pedicularis_schistostegia,
		171 Pedicularis_schizorrhyncha,
		172 Pedicularis_schugnana,
		173 Pedicularis_scolopax,
		174 Pedicularis_scopulorum,
		175 Pedicularis_scullyana,
		176 Pedicularis_semenowii,
		177 Pedicularis_semibarbata,
		178 Pedicularis_sibirica,
		179 Pedicularis_sibthorpii,
		180 Pedicularis_siphonantha,
		181 Pedicularis_sp,
		182 Pedicularis_spicata,
		183 Pedicularis_steiningeri,
		184 Pedicularis_streptorhyncha,
		185 Pedicularis_sudetica_subsp_arctoeuropaea,
		186 Pedicularis_superba,
		187 Pedicularis_sylvatica,
		188 Pedicularis_szetschuanica,
		189 Pedicularis_talassica,
		190 Pedicularis_tatsienensis,
		191 Pedicularis_ternata,
		192 Pedicularis_thamnophila,
		193 Pedicularis_tianschanica,
		194 Pedicularis_tibetica,
		195 Pedicularis_tongolensis,
		196 Pedicularis_torta,
		197 Pedicularis_trichocymba,
		198 Pedicularis_trichoglossa,
		199 Pedicularis_tricolor,
		200 Pedicularis_tristis_PAF,
		201 Pedicularis_tuberosa,
		202 Pedicularis_uliginosa,
		203 Pedicularis_uralensis,
		204 Pedicularis_urceolata,
		205 Pedicularis_venusta,
		206 Pedicularis_verticillata_PAF,
		207 Pedicularis_villosa_PAF,
		208 Pedicularis_violascens,
		209 Pedicularis_waldheimii,
		210 Pedicularis_wilhelmsiana,
		211 Pedicularis_yezoensis
		;
tree TREE1 = [&R] (((((((99[&length_range={5.8045410725732385,26.213315689521668},height_95%_HPD={0.0,1.4210854715202004E-14},length_95%_HPD={7.23243946956353,18.515973454907698},length=12.906223010473,length_median=12.627409984266693,height_median=7.105427357601002E-15,height_range={0.0,2.8421709430404007E-14},height=1.0405010186786967E-14]:12.421707605581474,(((132[&length_range={0.071206723493…
End;
