# Supplementary material for: Evolutionary history of the Arctic flora
Source: Nat Commun. 2023 Jul 18;14:4021. doi: 10.1038/s41467-023-39555-6 (PMC10354081; doi:10.1038/s41467-023-39555-6)
Supplement: Supplementary file 8 — Source Data [file 41467_2023_39555_MOESM8_ESM.zip › Source Data/Supplementary Figure 29-35/Pedicularis/Pedicularis.trees]

#NEXUS
Begin trees;
   Translate
1 Pedicularis_abrotanifolia,
2 Pedicularis_adunca_PAF,
3 Pedicularis_alaschanica,
4 Pedicularis_alatauica,
5 Pedicularis_albertii,
6 Pedicularis_albolabiata,
7 Pedicularis_alopecuroides_PAF,
8 Pedicularis_alopecuros,
9 Pedicularis_altaica,
10 Pedicularis_amoena_PAF,
11 Pedicularis_amoeniflora,
12 Pedicularis_anas,
13 Pedicularis_angustifolia,
14 Pedicularis_angustiloba,
15 Pedicularis_arguteserrata,
16 Pedicularis_armata,
17 Pedicularis_armena,
18 Pedicularis_artselaeri,
19 Pedicularis_ascendens,
20 Pedicularis_aspleniifolia,
21 Pedicularis_atropurpurea,
22 Pedicularis_attollens,
23 Pedicularis_axillaris,
24 Pedicularis_batangensis,
25 Pedicularis_bella,
26 Pedicularis_bifida,
27 Pedicularis_brachystachys,
28 Pedicularis_bracteosa_var_canbyi,
29 Pedicularis_brevilabris,
30 Pedicularis_canadensis,
31 Pedicularis_capitata_PAF,
32 Pedicularis_caucasica,
33 Pedicularis_cephalantha,
34 Pedicularis_chamissonis,
35 Pedicularis_cheilanthifolia,
36 Pedicularis_chenocephala,
37 Pedicularis_cinerascens,
38 Pedicularis_comosa,
39 Pedicularis_compacta_PAF,
40 Pedicularis_confertiflora,
41 Pedicularis_contorta,
42 Pedicularis_cornigera,
43 Pedicularis_cranolopha,
44 Pedicularis_crassirostris,
45 Pedicularis_crenulata,
46 Pedicularis_cristatella,
47 Pedicularis_cyathophylla,
48 Pedicularis_cyathophylloides,
49 Pedicularis_cystopteridifolia,
50 Pedicularis_dasyantha_PAF,
51 Pedicularis_dasystachys,
52 Pedicularis_davidii,
53 Pedicularis_debilis,
54 Pedicularis_decorissima,
55 Pedicularis_densiflora,
56 Pedicularis_densispica,
57 Pedicularis_dichotoma,
58 Pedicularis_dolichocymba,
59 Pedicularis_dolichoglossa,
60 Pedicularis_dolichorrhiza,
61 Pedicularis_dubia,
62 Pedicularis_elongata,
63 Pedicularis_elwesii,
64 Pedicularis_eriantha,
65 Pedicularis_eriophora,
66 Pedicularis_fetisowii,
67 Pedicularis_fissa,
68 Pedicularis_flammea_PAF,
69 Pedicularis_flava,
70 Pedicularis_flexosoides,
71 Pedicularis_foliosa,
72 Pedicularis_fragarioides,
73 Pedicularis_furfuracea,
74 Pedicularis_geosiphon,
75 Pedicularis_glabrescens,
76 Pedicularis_gloriosa,
77 Pedicularis_grandiflora,
78 Pedicularis_grayi,
79 Pedicularis_groenlandica_PAF,
80 Pedicularis_gyroflexa,
81 Pedicularis_hirsuta_PAF,
82 Pedicularis_incarnata,
83 Pedicularis_inconspicua,
84 Pedicularis_ingens,
85 Pedicularis_integrifolia,
86 Pedicularis_interrupta,
87 Pedicularis_iwatensis,
88 Pedicularis_julica,
89 Pedicularis_kansuensis,
90 Pedicularis_karatavica,
91 Pedicularis_keiskei,
92 Pedicularis_kerneri,
93 Pedicularis_korolkowii,
94 Pedicularis_krylovii,
95 Pedicularis_kusnetzovii,
96 Pedicularis_labradorica_PAF,
97 Pedicularis_lachnoglossa,
98 Pedicularis_lanata_PAF,
99 Pedicularis_lanceolata,
100 Pedicularis_langsdorffii_PAF,
101 Pedicularis_lapponica_PAF,
102 Pedicularis_lasiophrys,
103 Pedicularis_lasiostachys,
104 Pedicularis_latituba,
105 Pedicularis_likiangensis,
106 Pedicularis_lineata,
107 Pedicularis_longiflora,
108 Pedicularis_longipes,
109 Pedicularis_ludwigii,
110 Pedicularis_lyrata,
111 Pedicularis_macrochila,
112 Pedicularis_macrosiphon,
113 Pedicularis_mariae,
114 Pedicularis_maximowiczii,
115 Pedicularis_megalantha,
116 Pedicularis_merrilliana,
117 Pedicularis_metaszetschuanica,
118 Pedicularis_microchila,
119 Pedicularis_mixta,
120 Pedicularis_mollis,
121 Pedicularis_muscoides,
122 Pedicularis_mussotii,
123 Pedicularis_myriophylla,
124 Pedicularis_nasuta_PAF,
125 Pedicularis_nipponica,
126 Pedicularis_nodosa,
127 Pedicularis_oederi_PAF,
128 Pedicularis_oliveriana,
129 Pedicularis_ornithorhyncha,
130 Pedicularis_oxycarpa,
131 Pedicularis_oxyrhyncha,
132 Pedicularis_pallasii_PAF,
133 Pedicularis_palustris_subsp_opsiantha,
134 Pedicularis_parryi,
135 Pedicularis_parviflora_PAF,
136 Pedicularis_pectinatiformis,
137 Pedicularis_peduncularis,
138 Pedicularis_pennellii_PAF,
139 Pedicularis_pheulpinii,
140 Pedicularis_physocalyx,
141 Pedicularis_pilostachya,
142 Pedicularis_pontica,
143 Pedicularis_popovii,
144 Pedicularis_proboscidea,
145 Pedicularis_procera,
146 Pedicularis_przewalskii,
147 Pedicularis_pubiflora,
148 Pedicularis_pulchra,
149 Pedicularis_pycnantha,
150 Pedicularis_pyrenaica,
151 Pedicularis_qinghaiensis,
152 Pedicularis_racemosa_subsp_alba,
153 Pedicularis_recurva,
154 Pedicularis_resupinata,
155 Pedicularis_rex,
156 Pedicularis_rhinanthoides,
157 Pedicularis_rhizomatosa,
158 Pedicularis_rhodotricha,
159 Pedicularis_rhynchodonta,
160 Pedicularis_rosea,
161 Pedicularis_rosea_subsp_allionii,
162 Pedicularis_roseialba,
163 Pedicularis_rostratocapitata,
164 Pedicularis_roylei,
165 Pedicularis_rubens,
166 Pedicularis_rudis,
167 Pedicularis_rupicola,
168 Pedicularis_salviiflora,
169 Pedicularis_sceptrum_carolinum_PAF,
170 Pedicularis_schistostegia,
171 Pedicularis_schizorrhyncha,
172 Pedicularis_schugnana,
173 Pedicularis_scolopax,
174 Pedicularis_scopulorum,
175 Pedicularis_scullyana,
176 Pedicularis_semenowii,
177 Pedicularis_semibarbata,
178 Pedicularis_sibirica,
179 Pedicularis_sibthorpii,
180 Pedicularis_siphonantha,
181 Pedicularis_sp,
182 Pedicularis_spicata,
183 Pedicularis_steiningeri,
184 Pedicularis_streptorhyncha,
185 Pedicularis_sudetica_subsp_arctoeuropaea,
186 Pedicularis_superba,
187 Pedicularis_sylvatica,
188 Pedicularis_szetschuanica,
189 Pedicularis_talassica,
190 Pedicularis_tatsienensis,
191 Pedicularis_ternata,
192 Pedicularis_thamnophila,
193 Pedicularis_tianschanica,
194 Pedicularis_tibetica,
195 Pedicularis_tongolensis,
196 Pedicularis_torta,
197 Pedicularis_trichocymba,
198 Pedicularis_trichoglossa,
199 Pedicularis_tricolor,
200 Pedicularis_tristis_PAF,
201 Pedicularis_tuberosa,
202 Pedicularis_uliginosa,
203 Pedicularis_uralensis,
204 Pedicularis_urceolata,
205 Pedicularis_venusta,
206 Pedicularis_verticillata_PAF,
207 Pedicularis_villosa_PAF,
208 Pedicularis_violascens,
209 Pedicularis_waldheimii,
210 Pedicularis_wilhelmsiana,
211 Pedicularis_yezoensis
		;
tree new_tree1 = ((87:99.58412373277318,((((((112:1.2523423072916084,4:1.2523423072916084):3.9130999923213023,(((34:0.018574561340417184,181:0.018574561340417184):1.239447889542431,((109:0.643279869534266,170:0.643279869534266):0.3637488285729712,185:1.0070286981072372):0.250993752775611):3.6552262090631817,(((99:0.25338674587403875,72:0.25338674587403875):1.235181861984619,8:1.488568607858658):2.042513631788744,((88:1.3403792039975593,52:1.3403792039975593):1.5178112303502278,((111:1.5608703558313293,((((81:0.016790972268769473,160:0.016790972268769473):0.10499247416649926,139:0.12178344643526873):0.11704495412961197,116:0.2388284005648807):1.0730984898797684,(26:0.7331195408783542,86:0.7331195408783542):0.5788073495662949):0.24894346538668022):0.5019324028876295,((126:0.27473953989226024,133:0.27473953989226024):1.2520388479043405,((66:0.7457885887484336,209:0.7457885887484336):0.5052935745479009,100:1.2510821632963345):0.2756962245002663):0.536024370922358):0.7953876756288283):0.6728918052996149):1.3821664202986277):0.25219363966688135):8.588325291791895,((((((149:0.3166599848425304,(1:0.13163231606411732,115:0.13163231606411732):0.18502766877841306):0.031047074209456182,((106:0.031526007324200356,(130:0.015991962582847092,166:0.015991962582847092):0.015534044741353264):0.22553073378941885,167:0.2570567411136192):0.09065031793836736):0.7742547776016426,38:1.1219618366536293):0.16774034105950042,(98:0.5999579421716934,70:0.5999579421716934):0.6897442355414363):5.355578530356718,((((58:0.8831358280304836,74:0.8831358280304836):0.8901187009532413,50:1.773254528983725):3.5493986190408924,(78:3.347916027967701,155:3.347916027967701):1.9747371200569162):0.2819764594410312,(94:1.051574932557825,187:1.051574932557825):4.553054674907823):1.0406511006041992):0.20986661569564724,((135:1.47393145810282,151:1.47393145810282):4.7789731404567855,(((80:0.12601675535605641,200:0.12601675535605641):0.09589067584194663,22:0.22190743119800305):5.157833023209883,((((122:0.061656654428386366,127:0.061656654428386366):0.8363245122568398,137:0.8979811666852262):0.14399627584844787,((71:0.3708971408175379,((89:0.08345729431718528,95:0.08345729431718528):0.11136623934814895,202:0.19482353366533423):0.17607360715220366):0.46983932895194025,65:0.8407364697694781):0.20124097276419595):0.2521302508842065,2:1.2941076934178806):4.085632760990006):0.8731641441517191):0.6022427252058895):6.898620267639311):11.935161938199702,((((124:1.7118002103957073,6:1.7118002103957073):0.4784977844223164,((105:0.5623429655642657,(11:0.3960338219873972,118:0.3960338219873972):0.16630914357686843):0.7316009655241152,(119:0.41240835037466267,31:0.41240835037466267):0.8815355807137182):0.8963540637296428):0.6549000382223884,(175:0.5207957657350483,41:0.5207957657350483):2.3244022673053637):3.7581982759167962,(117:0.503249958526506,((144:0.22282694416562726,(15:0.03629389210593162,77:0.03629389210593162):0.18653305205969564):0.16403424490852225,30:0.3868611890741495):0.11638876945235649):6.100146350430702):19.0855332206473):53.719767532583276,((((((197:0.020357060072603336,205:0.020357060072603336):0.4048823786239255,29:0.42523943869652886):5.579842824227081,83:6.005082262923611):8.019813196777676,(((21:0.3820123517237928,39:0.3820123517237928):3.2915531964428797,((125:1.040291439104954,196:1.040291439104954):2.62764187876776,(9:2.0179880166180117,(176:0.9022076100141873,57:0.9022076100141873):1.1157804066038244):1.6499453012547023):0.005632230293958429):4.396110304831934,((((44:0.20904979481119831,(63:0.005329748752154076,177:0.005329748752154076):0.20372004605904423):0.028245603962112814,53:0.23729539877331113):0.6977961792424121,208:0.9350915780157232):0.9685029523862261,55:1.9035945304019493):6.166081322596658):5.955219606702679):12.455191392026867,((210:0.9762547141320292,161:0.9762547141320292):6.680575640032268,93:7.656830354164297):18.823256497563854):11.482328415216863,((164:1.0212362711635952,(28:0.4879367845825624,(206:0.10366458517124114,103:0.10366458517124114):0.3842721994113213):0.5332994865810328):1.8028741181996684,((((54:0.018738616159005277,168:0.018738616159005277):0.12638451164577968,(62:0.006218421951268663,75:0.006218421951268663):0.13890470585351627):0.09438866515363356,(120:0.08449346540778296,(114:0.03433296010306199,158:0.03433296010306199):0.05016050530472097):0.15501832755063555):0.6233788328769916,(18:0.49207793146421364,201:0.49207793146421364):0.37081269437119646):1.9612197635278534):35.13830487758175):41.44628179524277):2.7334890137602628,(((((140:4.683539341865449,(((203:1.2245501406316233,46:1.2245501406316233):1.1324644107551582,(3:0.8023897907790292,(207:0.6047038639599954,(113:0.39576898157852514,64:0.39576898157852514):0.2089348823814703):0.19768592681903374):1.5546247606077523):1.1746426824351155,(91:0.7227339478782762,(121:0.5320157401902295,(32:0.026866564842875536,153:0.026866564842875536):0.5051491753473539):0.1907182076880467):2.808923285943621):1.1518821080435524):2.3448308169985186,(97:1.092777144521546,(43:0.8911810118750141,((204:0.22907357947323204,(172:0.20790603265564184,14:0.20790603265564184):0.0211675468175902):0.41913431635940546,(211:0.15115955956292462,190:0.15115955956292462):0.4970483362697129):0.2429731160423766):0.20159613264653187):5.935593014342422):29.129652422132484,92:36.15802258099645):7.1923678525576165,((27:12.134127454655104,(82:5.787044706783369,(((110:0.27572040864538006,76:0.27572040864538006):0.3988718956208972,128:0.6745923042662773):1.5787078889718185,((178:0.020021032954189086,182:0.020021032954189086):0.7185749998002716,174:0.7385960327544607):1.5147041604836349):3.533744513545273):6.3470827478717355):8.040214592122918,((((51:0.8851763075306521,((173:0.10937625432842267,131:0.10937625432842267):0.4418329982244018,((33:0.0849519508610857,188:0.0849519508610857):0.05368194483925426,(146:0.07453562547949033,(67:0.03301727286515501,183:0.03301727286515501):0.04151835261433532):0.06409827022084963):0.41257535685248453):0.33396705497782764):0.7714631377809292,((199:1.114652263479805,((((56:0.5509216116464106,85:0.5509216116464106):0.0082960462779601,19:0.5592176579243707):0.03416826482621105,163:0.5933859227505818):0.4746302791145154,(((102:0.14281018799246098,150:0.14281018799246098):0.1643236676613254,194:0.30713385565378637):0.4034796433284692,189:0.7106134989822556):0.3574027028828416):0.0466360616147079):0.3966730050489824,20:1.5113252685287875):0.1453141767827939):0.38618745930486376,((198:0.379711224893222,(90:0.08826874386095955,42:0.08826874386095955):0.29144248103226245):1.254403258658271,(49:0.039773973973759626,16:0.039773973973759626):1.5943405095777332):0.4087124210649522):0.8464512649298817,(134:0.3114119650627484,107:0.3114119650627484):2.5778662044835783):17.285063877231696):23.176048386776046):36.61431114528587,(((((191:2.338774156802065,(136:0.32379727217378323,(123:0.29334224966466876,17:0.29334224966466876):0.03045502250911447):2.0149768846282816):0.37421199826254137,((152:0.2814533738551308,(143:0.21512021018204397,73:0.21512021018204397):0.06633316367308684):1.2240620650918548,(40:0.3490786487413822,154:0.3490786487413822):1.1564367902056034):1.2074707161176208):4.044110042665289,((23:1.17602992055872,132:1.17602992055872):4.146528991982774,(195:1.7220784927871797,((((184:0.1372463986822928,60:0.1372463986822928):0.2240261817206056,145:0.3612725804028984):0.35976613756785764,(96:0.10973496595720353,157:0.10973496595720353):0.6113037520135525):0.8939864623367082,141:1.6150251803074642):0.1070533124797155):3.600480419754314):1.4345372851884015):6.650743243032913,(((10:0.7973167153069147,142:0.7973167153069147):0.15644451826209194,((13:0.11805627677622217,156:0.11805627677622217):0.02434567193997593,186:0.1424019487161981):0.8113592848528086):5.194882249112832,((138:0.42281459635903895,36:0.42281459635903895):3.099476000500039,162:3.5222905968590776):2.6263528858227616):7.259195958080969):9.934253751515994,(((((25:0.37373896726239214,(129:0.31974401205499703,169:0.31974401205499703):0.05399495520739511):1.1826503991384485,68:1.5563893664008406):3.609235305755889,((24:2.3226988922882357,(48:1.3465368021601964,(79:1.1193677552801726,101:1.1193677552801726):0.22716904688002382):0.9761620901280392):0.9168615769668107,180:3.2395604692550464):1.9260642029016832):2.2062595939908016,(((171:1.1436902822398685,(104:0.7118961263583654,(7:0.03037863578656333,35:0.03037863578656333):0.6815174905718021):0.43179415588150305):0.1118907062103629,(108:0.05631286401744067,12:0.05631286401744067):1.1992681244327907):0.8813437735676029,69:2.136924762017834):5.234959504129697):4.36931531827094,(165:0.4861394681441684,5:0.4861394681441684):11.255060116274302):11.600893607860332):56.62260838656113):2.177484497108111):17.441937656825132):43.505335658626024,((37:0.20247120993603304,193:0.20247120993603304):5.559236887725233,(((59:0.643973160290704,61:0.643973160290704):0.3406975508575102,((192:0.27998262656042905,159:0.27998262656042905):0.486763947221424,((179:0.04751314428726342,45:0.04751314428726342):0.6675219272801317,47:0.7150350715673951):0.05171150221445797):0.21792413736636107):0.3506771467525033,((147:0.2170488170570343,84:0.2170488170570343):0.8131985013171058,148:1.03024731837414):0.30510053952657734):4.426360239760549):137.32775129373795):114.09125251505276;
tree new_tree2 = (((92:28.860006781187337,(82:1.2332222409543523,27:1.2332222409543523):27.626784540232986):3.688753483926945,(99:18.906232178573237,(((((5:3.2306994378416145,12:3.2306994378416145):1.5174303805699503,131:4.748129818411565):6.875315958157705,(((57:2.0606526281538864,(36:1.552902939723095,108:1.552902939723095):0.5077496884307915):1.2452527829785152,(109:2.550556032441494,((98:0.05159363812197463,7:0.05159363812197463):1.7655540101760292E-5,132:0.05161129366207639):2.498944738779418):0.7553493786909073):7.5547477427818635,(63:10.793877264540937,(((44:0.8727130281083892,(97:0.8426840775116403,112:0.8426840775116403):0.030028950596748927):6.722625721518841,((168:4.0832518849998705,((14:2.986310006458614,((181:1.1368216121168782,198:1.1368216121168782):1.3618011641998697,((104:1.7424069865131528,(23:1.6783743622031853,35:1.6783743622031853):0.06403262430996759):0.739938074073526,((58:1.3980226005163103,((195:0.6637264606447073,84:0.6637264606447073):0.16111021725401553,(37:0.7398291425391543,200:0.7398291425391543):0.08500753535956851):0.5731859226175875):0.31948666518373114,121:1.7175092657000415):0.7648357948866373):0.016277715730069087):0.4876872301418662):0.9349302947572529,((((((145:0.34405579556736926,78:0.34405579556736926):0.7781241186821388,49:1.1221799142495081):0.27019993389499364,153:1.3923798481445018):0.6563646211339704,(((87:1.5054494135961185,((125:0.7688856929864843,76:0.7688856929864843):0.21581758707824905,169:0.9847032800647334):0.5207461335313851):0.034765332842165764,(55:1.302890470190148,31:1.302890470190148):0.23732427624813623):0.2884587783053689,28:1.8286735247436532):0.220070944534819):0.277349101215854,(18:1.317149474520533,77:1.317149474520533):1.0089440959737932):0.8491363336052995,((197:1.2856975339765058,183:1.2856975339765058):0.131988573458526,102:1.4176861074350318):1.757543796664594):0.7460103971162413):0.1620115837840035):1.512389112849645,116:5.595640997849515):1.999697751777715):1.5882990997442485,(((79:0.987821071116391,134:0.987821071116391):4.290639058450962,(157:3.893312047261537,(42:1.2328133085653392,73:1.2328133085653392):2.6604987386961976):1.3851480823058164):0.6032729589030055,((70:0.9850923158466658,162:0.9850923158466658):3.0213410182726737,(115:3.9914969714319826,((((54:1.7942247763852108,((33:1.385977026592767,(16:0.6051603579902112,43:0.6051603579902112):0.7808166686025557):0.036821618017250035,199:1.422798644610017):0.3714261317751939):0.30397806364515056,(((122:0.36055687078132076,196:0.36055687078132076):1.2034656251438327,52:1.5640224959251534):0.17642763304058984,171:1.7404501289657432):0.35775271106461815):0.2711466420197861,((194:0.7648309575802577,180:0.7648309575802577):1.3109840894014204,107:2.075815046981678):0.29353443506846943):0.3358506518372937,26:2.705200133887441):1.2862968375445414):0.014936362687357096):1.875299754351019):3.3019047609011203):1.610239415169458):0.06677588937332857):0.7627926226550041):2.6280042425485775,((25:3.444947705488199,(10:1.880430368047621,142:1.880430368047621):1.5645173374405779):10.487661451941031,((204:3.5478293860289694,((56:2.0106247236550674,29:2.0106247236550674):0.7610235229758393,138:2.7716482466309067):0.7761811393980627):9.680277636082698,68:13.228107022111667):0.7045021353175631):0.31884086168861714):4.166901268133383,((((2:1.566394961479718,(135:1.162771295939374,133:1.162771295939374):0.403623665540344):1.4067814373075498,(41:2.878906451930065,((101:1.4881378363406397,154:1.4881378363406397):0.5330709501293314,(96:0.4539308333154005,(91:0.32581721388784857,95:0.32581721388784857):0.12811361942755195):1.5672779531545706):0.8576976654600941):0.09426994685720258):1.2997298767464702,((((13:0.661955481494968,152:0.661955481494968):1.0238779908902969,129:1.6858334723852648):0.31353194259713035,(156:0.9322108307749074,147:0.9322108307749074):1.0671545842074877):2.0648243993762954,((4:0.5904035703889415,(61:0.2787097167200809,189:0.2787097167200809):0.31169385366886065):3.27261344636951,((((62:0.535876394613663,21:0.535876394613663):1.7053151155183688,187:2.241191510132032):0.9172257610587038,((163:1.69932083817583,(19:0.22010977131946058,(88:0.16166974374914464,160:0.16166974374914464):0.05844002757031594):1.4792110668563694):0.11334764238101003,((119:0.9378898792091601,64:0.9378898792091601):0.7701513770175212,(100:1.034699784576694,(81:0.8917244974958817,50:0.8917244974958817):0.14297528708081242):0.6733414716499873):0.1046272243301587):1.3457487906338956):0.6102424085223599,((210:2.2610863241066324,161:2.2610863241066324):1.4813353336231514,(120:1.3526144879682476,(80:0.7588155363163229,150:0.7588155363163229):0.5937989516519246):2.389807169761536):0.02623802198331182):0.0943573370453561):0.20117279760023887):0.20871646117504739):10.440106937471942,((((45:0.9501145075171517,30:0.9501145075171517):1.9809650386411026,211:2.931079546158254):3.853694120710804,(((71:0.6340010196996043,20:0.6340010196996043):0.6824150692545877,202:1.316416088954192):4.270652677462727,((((65:1.7447824109589882,38:1.7447824109589882):3.243432534298499,(((144:0.31085447169071545,67:0.31085447169071545):2.600595120872181,(165:0.8336691989187313,(39:0.7120069100067905,(9:0.26093801122497673,205:0.26093801122497673):0.4510688987818138):0.12166228891194075):2.077780393644165):0.24228357476362206,((((94:0.5992959665995747,(172:0.08535954791170336,113:0.08535954791170336):0.5139364186878714):1.448805072131624,(140:1.884011509059455,(203:0.1469277345217087,179:0.1469277345217087):1.737083774537746):0.16408952967174373):0.027863228654767536,207:2.075964267385966):0.7634382375127178,(((174:0.4054648551293252,((124:0.1086873209223341,6:0.1086873209223341):0.22103129749159936,185:0.32971861841393346):0.07574623671539171):0.06232164237428062,51:0.4677864975036058):1.4718424594202664,(69:1.6497230727145529,(60:0.6216782068561361,(170:0.3047666920660639,178:0.3047666920660639):0.3169115147900722):1.028044865858417):0.2899058842093194):0.8997735479748117):0.31433066242783436):1.8344817779309692):0.12929979052123564,(159:0.11666796742499817,127:0.11666796742499817):5.000846768353725):0.07967194843059389,(((((((((208:0.5983186093397933,93:0.5983186093397933):0.9757504043135038,111:1.574069013653297):0.08530857505388578,114:1.6593775887071829):0.6333769783069563,((32:0.683172563251618,17:0.683172563251618):1.2010989038013,15:1.884271467052918):0.40848309996122123):0.696799267160443,((141:0.3488279507415405,191:0.3488279507415405):2.498872692540244,((((83:0.5240417671044697,11:0.5240417671044697):0.11780021970120402,149:0.6418419868056737):0.8810662370858833,148:1.522908223891557):0.16403337959504127,(((143:0.6430179489092009,209:0.6430179489092009):0.42888411204477594,(176:0.3029077245076688,90:0.3029077245076688):0.7689943364463081):0.5321936443616906,193:1.6040957053156675):0.0828458981709308):1.1607590397951861):0.1418531908927978):0.15413069256674872,((117:0.049115730096739946,106:0.049115730096739946):0.7697677251621636,206:0.8188834552589036):2.3248010714824274):0.6926453823168717,((((59:2.199315784996087,75:2.199315784996087):0.5773255652471292,((173:0.6057698254995587,3:0.6057698254995587):1.7611504471860184,(((182:0.9194291878294364,(86:0.8130392196120886,123:0.8130392196120886):0.10638996821734781):0.9965725110426374,46:1.9160016988720738):0.1237050443667631,(24:1.80028455490796,136:1.80028455490796):0.23942218833087692):0.3272135294467402):0.4097210775576392):0.036060329476721886,40:2.8127016797199382):0.3609235319852986,((((190:1.2327527665703855,118:1.2327527665703855):0.12590640760816174,(110:1.2377285288564606,53:1.2377285288564606):0.12093064532208664):1.269872369314845,(((89:0.7773511898564437,126:0.7773511898564437):1.0828601505468782,188:1.860211340403322):0.1759817566217805,(34:1.6809695603193058,1:1.6809695603193058):0.35522353670579676):0.5923384464682897):0.2854318497546813,(130:1.6804322168742731,(167:1.2550808088171552,139:1.2550808088171552):0.4253514080571179):1.2335311763738004):0.2596618184571633):0.6627046973529658):0.0956306672026721,(((128:0.3811457085150138,66:0.3811457085150138):1.4802016887494127,85:1.8613473972644266):1.9881267272886571,(164:1.5794476761994294,72:1.5794476761994294):2.2700264483536543):0.08248645170779101):1.0628062751673708,(((74:2.328281836510112,(((146:1.1627406819968735,184:1.1627406819968735):0.39734134026207935,(158:0.9173090229787901,166:0.9173090229787901):0.6427729992801627):0.0654365830103123,177:1.6255186052692652):0.7027632312408467):0.955676483520739,201:3.283958320030851):0.062210775368923166,((175:1.7897465784248376,((186:0.5286565112032329,(48:0.26006083459097573,47:0.26006083459097573):0.26859567661225714):0.2881928727611627,(192:0.2981433883206333,155:0.2981433883206333):0.5187059956437623):0.9728971944604421):1.4882916578224143,(22:3.2310850067934,(137:0.7849023362090148,105:0.7849023362090148):2.4461826705843848):0.04695322945385216):0.06813085915252204):1.6485977560284715):0.20241983278107156):0.3898820822076017):1.1977049004521394):7.532230091379321,103:14.31700375824838):0.39600945475729965):3.7053380742455513):0.48788089132200696):13.642528086541045):11.052773150269438,(151:1.9473344561885928,8:1.9473344561885928):41.65419895919513):4.145835644038982;
tree new_tree3 = (((103:19.64746178618316,(((71:1.9441550532962653,202:1.9441550532962653):0.1309177975410718,120:2.075072850837337):11.940009781644205,99:14.015082632481542):5.632379153701619):1.6419324534560857,((((((159:0.23025447339586122,127:0.23025447339586122):9.514962361575442,25:9.745216834971304):0.642875429470811,((70:0.10012819981052361,162:0.10012819981052361):9.48548417492961,57:9.585612374740133):0.8024798897019814):3.2506823229435895,((((33:2.970044354449496,26:2.970044354449496):4.187163246665004,((63:4.328408657935743,(((122:2.2693766415077303,(196:1.8854474503331526,52:1.8854474503331526):0.3839291911745777):0.8840606796597434,107:3.1534373211674738):0.43279245756032436,(194:2.0459903916143243,180:2.0459903916143243):1.5402393871134739):0.7421788792079447):0.9817837434344181,((16:2.740763001392922,54:2.740763001392922):1.0694860107194706,(199:3.0484790249093745,43:3.0484790249093745):0.7617699872030181):1.4999433892577683):1.8470151997443391):3.2927975233079696,(((((36:1.2839905548530413,108:1.2839905548530413):1.5874509946655782,74:2.8714415495186194):6.9211405146286715,116:9.792582064147291):0.11001659476986525,(((((((18:3.5727928638146107,77:3.5727928638146107):0.6656685834980642,(((145:0.12053247387190581,78:0.12053247387190581):1.360816053439656,49:1.4813485273115619):1.3762434968472836,153:2.8575920241588455):1.3808694231538294):0.8194839490251784,(((55:1.8483644388307936,177:1.8483644388307936):0.7011235414908938,(28:2.192427764261219,31:2.192427764261219):0.35706021606046834):1.4847721418887248,(87:3.4587827805609077,((125:1.9066174674369007,76:1.9066174674369007):0.4679224885186708,169:2.3745399559555715):1.0842428246053362):0.5754773416495045):1.0236852741274411):2.0644522464919586,((((((181:2.112874654836726,198:2.112874654836726):1.1721929989758126,58:3.2850676538125385):0.14809178187562821,((195:0.32037129962985716,14:0.32037129962985716):1.4264792140043958,((84:0.4644196537834803,197:0.4644196537834803):0.5590327744808725,183:1.023452428264353):0.7233980853699):1.6863089220539138):1.120979665864859,((102:1.034453833544364,200:1.034453833544364):0.04309777630534417,37:1.0775516098497082):3.4765874917033175):1.8060960225674716,(158:0.9312673640593169,166:0.9312673640593169):5.42896776006118):0.7489149760370468,168:7.109150100157544):0.013247542672267798):0.3712980628693838,(44:3.176458230443962,(97:2.8123163101509503,112:2.8123163101509503):0.3641419202930116):4.317237475255234):1.313470778118642,(((104:2.6726940038179543,23:2.6726940038179543):0.5984168034186119,121:3.271110807236566):2.0836699401838676,171:5.354780747420434):3.452385736397404):1.068702262430694,157:9.875868746248532):0.026729912668624678):0.4524008702355413,(73:8.020432223987688,(42:1.826875750694933,115:1.826875750694933):6.193556473292755):2.3345673051650095):0.0950055952697717):0.553665719020227,((130:3.0449271216785996,139:3.0449271216785996):6.690384246877185,((((128:2.491528128048805,66:2.491528128048805):2.083159987081986,85:4.574688115130791):2.0297587144512494,(((((164:0.5962971688578909,167:0.5962971688578909):0.9852228505770473,12:1.5815200194349381):3.5177222500417944,72:5.099242269476733):0.26585874270719323,((75:3.8001873315625585,182:3.8001873315625585):1.2738762974540205,138:5.074063629016579):0.29103738316734695):0.8002181571348093,(((((193:1.6557253498169413,(11:1.1522820672438177,((148:0.12492475442476263,83:0.12492475442476263):0.3244619355413053,149:0.44938668996606795):0.7028953772777498):0.5034432825731237):1.1349038474879076,(((176:0.23201180922962358,90:0.23201180922962358):1.370747136371014,5:1.6027589456006375):0.5408724270749228,(209:1.3046856978235275,143:1.3046856978235275):0.8389456748520328):0.6469978246292887):2.0169687611524267,(((10:1.3351618624488193,15:1.3351618624488193):1.1157792353993594,(17:1.2335842005644686,(32:1.0894490204133638,142:1.0894490204133638):0.14413518015110482):1.21735689728371):1.8958828368715963,(114:1.4303679209422748,(111:0.7914964441092097,(208:0.38447644433868267,93:0.38447644433868267):0.40701999977052705):0.6388714768330651):2.9164560137775):0.46077402373750065):0.11661637952965087,((141:0.38025119513858835,191:0.38025119513858835):3.103593170459155,(173:0.8689469102396479,3:0.8689469102396479):2.6148974553580953):1.4403699723891834):0.607503969497448,(((117:0.5094956253413192,106:0.5094956253413192):1.016282910655984,206:1.5257785359973033):0.5955326063411133,188:2.1213111423384166):3.410407165145958):0.6336008618343607):0.4391276602633054):0.046872600045477775,((((((110:1.8106443848378027,59:1.8106443848378027):1.1132214912255691,40:2.923865876063372):0.5799470014127337,24:3.5038128774761055):0.30913297019873154,136:3.812945847674837):0.1681421962870071,((190:2.4837175770106747,118:2.4837175770106747):0.4310875004173691,46:2.914805077428044):1.0662829665338003):1.6187343335809596,(((35:3.4980463910691664,204:3.4980463910691664):0.29583701072989843,53:3.793883401799065):0.775977481330608,((8:4.203477210433713,((34:2.5402073038624216,(86:0.19851589618825624,1:0.19851589618825624):2.3416914076741655):1.2542560558892601,(((89:1.6733378728597128,126:1.6733378728597128):0.5231739958681036,29:2.1965118687278165):0.22825969549775582,123:2.4247715642255723):1.3696917955261094):0.4090138506820309):0.13347512188240795,56:4.3369523323161205):0.23290855081355222):1.029961494413131):1.0514970520847147):3.083991938928266):1.2683594748869123):2.6351037439430076):3.462318094844239,((109:4.9560627217624615,((7:0.3899513076840737,98:0.3899513076840737):0.22843154266006127,132:0.618382850344135):4.3376798714183264):9.099550607968467,(79:1.4717134953699813,134:1.4717134953699813):12.583899834360947):3.045479352499015):3.6662892758253847,(((65:5.98486267710787,(((144:1.028403190803116,67:1.028403190803116):2.154131331889395,(165:1.702131060963488,(39:1.0215025221039369,(9:0.25715357013805346,205:0.25715357013805346):0.7643489519658835):0.6806285388595512):1.480403461729023):0.9936216563176954,(((((38:0.029577626007203085,178:0.029577626007203085):2.324753531121652,(207:1.2869236547383789,170:1.2869236547383789):1.067407502390476):0.27105149811565976,(((94:0.4698393669631514,60:0.4698393669631514):1.1165863883662062,(172:0.5787186951339529,113:0.5787186951339529):1.0077070601954046):1.0333228360495386,(140:1.062698785178561,(203:0.268562932584781,179:0.268562932584781):0.7941358525937801):1.557049806200335):0.00563406386561871):0.736175676283076,69:3.3615583315275908):0.5628011667535344,((174:0.5434942867896224,(185:0.18592114530760678,(6:0.13257550256463294,124:0.13257550256463294):0.05334564274297385):0.35757314148201563):1.990010239204995,51:2.5335045259946174):1.3908549722865078):0.25179668072908123):1.8087064980976635):2.238024313718512,((137:3.30644892668462,105:3.30644892668462):2.5701554158467896,((((186:0.9488608309920035,(48:0.9121624917363507,47:0.9121624917363507):0.0366983392556528):0.46330693548029833,(192:0.447540744514791,155:0.447540744514791):0.9646270219575108):1.5036935197551773,(146:1.1892223841705283,175:1.1892223841705283):1.7266389020569508):1.926428991281591,(156:2.564917718191927,184:2.564917718191927):2.277372559317143):1.0343140650223397):2.346282648294972):1.6183617828986918,(((4:3.339539942124644,(61:0.15369936563413783,189:0.15369936563413783):3.1858405764905062):3.1810489703443854,147:6.520588912469029):1.2395025688995949,((41:6.94011974351052,((((211:5.630868658148212,((96:1.6141624413162128,(91:1.1453931123661625,95:1.1453931123661625):0.4687693289500503):2.33008583074842,(154:2.4709730395405374,(13:1.0417678522410732,101:1.0417678522410732):1.4292051872994642):1.4732752325240952):1.6866203860835793):0.21733860367806557,((152:2.2011806182885523,129:2.2011806182885523):2.762580366991719,(45:3.0682567361359716,30:3.0682567361359716):1.8955042491442997):0.8844462765460062):0.34892517145765556,(2:5.084959467930215,(135:2.166569226201378,133:2.166569226201378):2.918390241728837):1.112172965353718):0.5899788093043226,22:6.787111242588256):0.15300850092226437):0.49302278478616923,(((210:5.1942979697531655,163:5.1942979697531655):0.11466145092677849,(((21:1.872603850033732,187:1.872603850033732):0.6273360310966059,161:2.499939881130338):2.1357960204231095,(150:2.975127873713443,((80:0.985276971597149,201:0.985276971597149):1.2223543156075147,(((88:0.4520553012382329,(62:0.17327572817030934,19:0.17327572817030934):0.27877957306792356):0.49089033238679947,160:0.9429456336250324):1.0438676157640023,20:1.9868132493890347):0.22081803781562903):0.7674965865087793):1.6606080278400044):0.6732235191264966):0.029649133341710154,((100:2.764382129820447,(81:2.3563283847219285,50:2.3563283847219285):0.40805374509851866):0.648260894519916,(64:2.8071664454846372,119:2.8071664454846372):0.6054765788557259):1.925965529681291):2.094533974275035):0.32694895307193494):2.0811572923564494):10.926133184330254):0.522012281583919):16.102806103166554,((131:11.051942147040323,((82:5.19134844230285,27:5.19134844230285):3.259831671920397,(151:1.926287441537509,68:1.926287441537509):6.524892672685738):2.6007620328170766):5.293706411563329,92:16.345648558603653):21.046551784202148):9.054632589281532;
tree new_tree4 = ((((27:7.859343029206288,(82:7.7804697533870755,((151:2.001615788607822,(68:1.694046361395068,127:1.694046361395068):0.3075694272127538):1.5573755007674746,159:3.5589912893752964):4.2214784640117795):0.07887327581921255):3.531167426558545,25:11.390510455764833):9.346850500962155,131:20.737360956726988):25.3914443759736,((((((((100:5.5285905863863505,(81:4.541098749384942,50:4.541098749384942):0.9874918370014081):3.735416265745794,(119:7.65104651752307,(187:5.316396814345151,(((163:4.305341279059151,(21:1.5478278300628598,64:1.5478278300628598):2.757513448996291):0.5544343164133592,((150:3.994120005046865,161:3.994120005046865):0.11990760631246111,(((201:1.8163976817843326,20:1.8163976817843326):1.361698284500702,(80:1.357027885774501,160:1.357027885774501):1.8210680805105335):0.056290055866833555,(88:1.4337335887711715,(62:0.015081878144148608,19:0.015081878144148608):1.4186517106270229):1.8006524333806966):0.8796415892074578):0.7457479841131844):0.02134339244091521,210:4.881118987913426):0.43527782643172586):2.3346497031779183):1.6129603346090748):1.5513582478711818,((129:9.566324426335813,22:9.566324426335813):0.6620329136241576,(41:10.004323367792498,((2:7.184257226243961,(135:4.504312418902676,133:4.504312418902676):2.6799448073412853):1.3775116341904603,(((96:3.4293210313117055,(91:1.317221549964721,95:1.317221549964721):2.112099481346984):1.0669047433879295,211:4.496225774699635):2.7507879282465586,((101:4.965313304117566,((30:3.723711839598696,(152:3.0284069996699747,45:3.0284069996699747):0.6953048399287214):0.999726714308502,13:4.723438553907198):0.24187475021036775):0.7656556806542563,154:5.730968984771822):1.5160447181743715):1.3147551574882277):1.4425545073580768):0.22403397216747223):0.5870077600433561):3.425266083423649,((4:1.8209084160923634,(61:0.9204705747060564,189:0.9204705747060564):0.900437841386307):2.5233464887565837,147:4.344254904848947):9.896376278578028):0.3084716384277666,(((((((94:0.9360098339917692,60:0.9360098339917692):1.6820402558815868,(172:0.5678412463585595,113:0.5678412463585595):2.0502088435147967):0.6055981363075351,((140:2.13198352505613,(203:0.9232060873418201,179:0.9232060873418201):1.2087774377143101):0.8546597953456088,((170:1.4699916846633032,207:1.4699916846633032):0.43391243028772886,(38:0.09837279782717691,178:0.09837279782717691):1.8055313171238552):1.0827392054507068):0.23700490577915234):1.5095259200759874,((174:0.9179500543274053,(124:0.3594090335146697,(185:0.3038118330582826,6:0.3038118330582826):0.05559720045638711):0.5585410208127356):1.108122146849637,51:2.0260722011770422):2.7071019450798364):0.6013760467680855,69:5.334550193024964):1.4457752090494393,((165:4.527698286830198,(39:2.0482037578589622,(9:1.0119416675022497,205:1.0119416675022497):1.0362620903567126):2.4794945289712356):1.5442982608723268,(144:2.1925841620589006,67:2.1925841620589006):3.879412385643624):0.7083288543718789):3.9106141352099115,(105:8.739670119296354,((156:2.8108370381600496,137:2.8108370381600496):5.18271495668319,((((186:3.2356908758500067,(47:1.9920317144273871,48:1.9920317144273871):1.2436591614226196):1.2364792954008763,(192:1.7693885715221311,155:1.7693885715221311):2.702781599728752):1.4007270396747629,(146:4.528178316349569,175:4.528178316349569):1.3447188945760766):1.4060137997804807,184:7.278911010706127):0.7146409841371133):0.7461181244531145):1.9512694179879606):3.858163284570427):12.022166922004967,(((120:4.559843543891002,71:4.559843543891002):2.8026801662962777,202:7.36252371018728):11.937043617725678,99:19.299567327912957):7.271702415946752):0.8666854108682251,103:27.437955154727934):9.368958872511175,((92:21.04105367825106,((109:7.546412570397411,((7:0.4616833810213619,98:0.4616833810213619):0.21073654602608688,132:0.6724199270474488):6.873992643349962):2.0895082331754633,(79:2.5213811086029048,134:2.5213811086029048):7.11453969496997):11.405132874678186):5.004241034638827,((((57:4.832049070432961,(173:1.109561634010106,3:1.109561634010106):3.7224874364228553):8.015341550668062,(((128:1.7490780709099587,66:1.7490780709099587):3.432584897518451,85:5.18166296842841):5.925327133050927,138:11.106990101479337):1.7404005196216872):2.353681157495034,((((56:9.013007859017712,(29:8.371611055251341,((89:4.322888742806295,126:4.322888742806295):3.306283395863508,((34:4.366401692336379,(86:1.030905221581632,1:1.030905221581632):3.335496470754747):3.1984981451293093,123:7.564899837465688):0.06427230120411487):0.7424389165815377):0.6413968037663711):0.0387327225528864,(8:8.057383307390658,((((46:6.094290994127367,(118:4.675721026429785,190:4.675721026429785):1.4185699676975823):0.2913782312565276,((110:2.7237585935173776,59:2.7237585935173776):2.3524942049073205,40:5.076252798424698):1.3094164269591966):0.5425181643283583,(136:4.013598184858964,24:4.013598184858964):2.9145892048532893):0.38726290882762093,75:7.315450298539874):0.7419330088507845):0.99435727417994):2.3055732100550124,(53:9.599014291119074,204:9.599014291119074):1.7582995005065367):3.196184446088159,(((164:2.9910401808647205,167:2.9910401808647205):1.3162527618862603,(35:0.6418745138898583,12:0.6418745138898583):3.6654184288611225):10.00192847108763,(65:11.528811075146729,((72:7.87334572486205,(182:5.175583953683085,(((117:0.8267318664948573,106:0.8267318664948573):2.243527860071343,206:3.0702597265662):1.2876703499188542,188:4.357930076485054):0.8176538771980306):2.697761771178965):0.19921974032865464,((((114:4.091416124671658,(111:1.8868972320308455,(208:0.649136768286143,93:0.649136768286143):1.2377604637447024):2.204518892640812):1.0570460974317353,((44:2.5334630727356746,(17:1.1352003572715041,(142:0.8663318625830038,32:0.8663318625830038):0.2688684946885004):1.3982627154641705):0.9349831565964348,(10:1.3084449836094683,15:1.3084449836094683):2.160001245722641):1.6800159927712834):1.115809764715829,139:6.264271986819222):1.6509187913734955,((141:1.1696642513193831,191:1.1696642513193831):5.797914093585473,(((((90:0.8831926812099649,176:0.8831926812099649):0.2643051068261475,5:1.1474977880361124):0.8179614659448347,(209:1.0828227626601212,143:1.0828227626601212):0.8826364913208258):0.5595758194322782,193:2.525035073413225):1.3002902470383777,((149:1.830994967850261,(11:1.1992467909913374,83:1.1992467909913374):0.6317481768589237):0.3114840540582209,148:2.142479021908482):1.682846298543121):3.1422530244532534):0.947612433287861):0.1573746869979873):3.4562456099560244):2.7804103386918815):0.24427682387515937):0.6475735408822878):6.159055788048514,((73:10.715443113504868,(42:2.5391217921347558,115:2.5391217921347558):8.176321321370112):7.37619164994916,((((((16:2.3220644538129327,54:2.3220644538129327):3.6960624763946,(104:4.359236002899637,(199:2.987387411575166,43:2.987387411575166):1.3718485913244711):1.6588909273078958):1.9984798534935688,((((194:2.69269234166362,130:2.69269234166362):2.441122799039511,(((196:2.0830277454612536,52:2.0830277454612536):1.7318119985940394,107:3.814839744055293):0.5454843058699659,122:4.360324049925259):0.7734910907778723):1.6535740514031563,63:6.787389192106287):0.008247854556999279,180:6.795637046663287):1.220969737037815):0.4155653371149146,(33:7.483820981233964,26:7.483820981233964):0.9483511395820523):5.906526570281475,23:14.338698691097491):0.754279145788459,(((116:12.776849207693054,((70:0.0570302423870077,162:0.0570302423870077):12.190580772523,(36:4.0513171459325745,((112:1.3703062178564342,108:1.3703062178564342):0.9141213382630651,74:2.2844275561194993):1.7668895898130752):8.196293868977435):0.5292381927830458):1.0077272451582147,157:13.784576452851269):0.5726104994576868,(171:14.212669363223068,(121:13.577848294892208,((((((18:3.744085594212488,77:3.744085594212488):1.1342257781761278,(((145:0.2967541804251158,78:0.2967541804251158):2.519606525062327,49:2.8163607054874427):0.6396301765247041,153:3.4559908820121468):1.4223204903764692):1.6258715599237208,(((55:2.099642163776006,177:2.099642163776006):2.680948678223672,(28:4.3704444489292635,31:4.3704444489292635):0.41014639307041456):1.0527241751574863,(87:4.950604430815212,(169:4.883222161654227,(125:4.43725364021477,76:4.43725364021477):0.44596852143945664):0.06738226916098533):0.8827105863419522):0.6708679151551724):3.26554266457896,((58:5.593175218536996,166:5.593175218536996):1.5952035328501344,((((102:3.387479881611184,200:3.387479881611184):0.18841700620472324,37:3.575896887815907):1.1810046673500727,((181:3.030567057543586,198:3.030567057543586):0.7822712328036792,158:3.812838290347265):0.9440632648187148):0.3737908731576134,((195:0.02809538347311339,14:0.02809538347311339):2.089643318681304,((84:1.0420889006894896,197:1.0420889006894896):0.44102329645667426,183:1.4831121971461638):0.6346265050082536):3.012953726169176):2.057686323063537):2.581346845504166):2.221854038641636,168:11.991579635532933):1.208147811488164,97:13.199727447021097):0.3781208478711111):0.6348210683308597):0.14451758908588808):0.7357908845769945):2.998656926568078):3.2684928031905436):4.685167146245316):10.761619314349222):9.321891305461477):4.38667326457476;
tree new_tree5 = (((((25:7.297867660885398,(((68:1.3437571832685749,127:1.3437571832685749):0.09760888076418395,151:1.4413660640327588):0.5640629020027454,159:2.0054289660355042):5.292438694849894):0.4412571326370438,27:7.739124793522442):3.296897887654045,82:11.036022681176487):18.537915067658645,131:29.57393774883513):15.4549820868214,((((((((((170:1.8232763552435272,207:1.8232763552435272):0.22643836000624096,(38:0.6752488853201516,178:0.6752488853201516):1.3744658299296164):2.0099278561091016,((94:2.3614282555217834,60:2.3614282555217834):1.2076337301138684,(172:1.8415654099044412,113:1.8415654099044412):1.7274965757312106):0.49058058572321794):0.35757320992715425,(140:3.904617023546911,(203:2.842912529382072,179:2.842912529382072):1.061704494164839):0.5125987577391129):2.9857878093651493,(69:5.805670980660266,((174:2.118976786702392,(185:0.9456838706027269,(124:0.7486651660088197,6:0.7486651660088197):0.19701870459390713):1.1732929160996652):0.45314033238219764,51:2.5721171190845897):3.2335538615756763):1.5973326099909073):0.7510775375195609,(165:5.319613470062786,(39:2.4411619796630704,(9:0.40675059855714224,205:0.40675059855714224):2.034411381105928):2.878451490399716):2.8344676581079478):0.04418536787985694,(144:5.526697831671315,67:5.526697831671315):2.6715686643792758):5.541698944736556,(((156:6.440333364684583,137:6.440333364684583):4.09560572133159,((((48:2.925193939793333,(186:2.16540973708078,47:2.16540973708078):0.7597842027125532):1.4339177074746399,(192:1.0497465292089299,155:1.0497465292089299):3.309365118059043):3.6063263512065777,(146:4.951359399314458,175:4.951359399314458):3.0140785991600927):1.3105703324432358,184:9.276008330917787):1.2599307550983863):1.5681439291391825,105:12.104083015155355):1.6358824256317916):4.987032163888214,(((((129:11.454395485882808,22:11.454395485882808):0.07238712459768237,((((2:5.221791272239658,(135:4.2472179893603075,133:4.2472179893603075):0.9745732828793505):3.6853609512218934,((((96:4.654970857454862,(91:1.6091322100905439,95:1.6091322100905439):3.0458386473643184):0.8033153637083652,211:5.4582862211632275):0.5348091348058102,154:5.993095355969038):1.8695099231508578,(101:6.575058839858754,((45:3.973878835444549,(30:3.515807902352164,152:3.515807902352164):0.45807093309238534):1.237838512459719,13:5.211717347904268):1.3633414919544862):1.287546439261141):1.044546944341656):0.8306434842051083,41:9.73779570766666):0.2728002127967848,202:10.010595920463444):1.5161866900170455):1.0054834280738465,(120:11.842131506446641,99:11.842131506446641):0.6901345321076953):1.236298998772801,(187:12.00189680147606,((71:8.481464985952098,(119:5.855501090169709,((210:3.92669451109945,150:3.92669451109945):1.3820923206049565,((161:4.27884647092105,((((20:1.9047432832234883,201:1.9047432832234883):1.5898096376356878,(88:1.168052075203248,(62:0.006331173204417703,19:0.006331173204417703):1.1617209019988302):2.326500845655928):0.057644557985250255,(80:0.44560127952671286,160:0.44560127952671286):3.1065961993177136):0.51463182539807,163:4.066829304242496):0.21201716667855397):0.6617181004093569,(21:1.276567643354992,64:1.276567643354992):3.663996927975415):0.3682222603739991):0.5467142584653031):2.6259638957823883):2.803162942781775,(100:8.571332016912432,(81:5.256814035182397,50:5.256814035182397):3.3145179817300354):2.71329591182144):0.7172688727421868):1.7666682358510784):1.8958140000096044,(103:14.766251369044557,((4:2.384353795324492,(61:0.9255807520382506,189:0.9255807520382506):1.4587730432862414):6.6009061480832525,147:8.985259943407744):5.780991425636813):0.8981276682921848):3.0626185673386193):16.50087333430352,((((((164:0.7619737735180606,167:0.7619737735180606):6.351847341504959,(35:2.9551841057561723,12:2.9551841057561723):4.158637009266847):3.821530556637561,139:10.93535167166058):6.68666402555942,(72:15.567800627332964,(((((44:2.2677479463331665,(142:1.6097882411615827,(17:0.6627743831585086,32:0.6627743831585086):0.9470138580030741):0.6579597051715838):1.156272418752716,((10:1.1209046103885874,15:1.1209046103885874):0.17829637213045402,65:1.2992009825190414):2.124819382566841):1.5462638671286446,(114:2.024270834118725,((208:1.3102812496776826,93:1.3102812496776826):0.5398814936342766,111:1.8501627433119592):0.17410809080676604):2.946013398095802):2.0714895038052,((141:0.8241499466198776,191:0.8241499466198776):4.947759887643246,((193:3.7174185863190594,(((5:1.2966622645700405,176:1.2966622645700405):0.18718596859386216,90:1.4838482331639027):0.7262439143352417,(209:1.4856829610052213,143:1.4856829610052213):0.724409186493923):1.507326438819915):0.17217698740574505,(148:2.147278991329557,(149:2.0823569364858976,(11:1.6256483239671728,83:1.6256483239671728):0.45670861251872474):0.06492205484365954):1.7423165823952473):1.882314260538319):1.2698639017566036):4.841160731872908,(182:5.231845673103667,(((117:0.5343533986052001,106:0.5343533986052001):2.191141517666369,206:2.725494916271569):1.3640957210276135,188:4.089590637299183):1.1422550358044843):6.6510887947889685):3.684866159440329):2.054215069887036):1.095882711220181,(((57:5.600274605510802,(173:2.6963394608280677,3:2.6963394608280677):2.9039351446827344):6.178943824973222,(((128:5.006133735143298,66:5.006133735143298):2.0529869416316515,85:7.05912067677495):2.5959965371412617,138:9.655117213916212):2.124101216567812):5.12141926106006,((((75:11.185683306056132,(((40:8.887294016027454,(110:7.632816470119804,59:7.632816470119804):1.2544775459076503):0.2125794825581675,8:9.099873498585621):1.6842687677116999,(136:9.454816334628527,24:9.454816334628527):1.3293259316687944):0.4015410397588113):0.9021849618085973,(46:8.742656850036118,(118:8.21618766282028,190:8.21618766282028):0.526469187215838):3.3452114178286116):1.2322893023679757,(56:13.088725083788923,((((89:4.873779808063675,126:4.873779808063675):2.8137279200220826,123:7.687507728085758):0.3054302321395461,(34:4.656812576543523,(86:0.31234466396538973,1:0.31234466396538973):4.344467912578133):3.3361253836817815):0.30608165341077775,29:8.299019613636082):4.789705470152841):0.2314324864437829):1.7336162021926036,(53:9.933327775850305,204:9.933327775850305):5.120445996575004):1.8468639191187748):1.8172607168960973):9.331022814771714,((92:17.53624046287757,((109:5.886173700038514,(79:4.512110873966549,134:4.512110873966549):1.374062826071965):5.191639810612443,(7:1.4515242692816672,(98:0.992300074664401,132:0.992300074664401):0.45922419461726627):9.626289241369289):6.458426952226612):9.823834280110166,((73:21.700547924406557,(42:4.380174058427779,115:4.380174058427779):17.320373865978777):1.1899390991067271,((70:0.15487008035494013,162:0.15487008035494013):18.26042845170572,(((171:13.839057068395249,(((((16:5.1367155336494115,54:5.1367155336494115):3.1734245620592247,(104:6.638414713445615,(199:4.793569620465154,43:4.793569620465154):1.844845092980461):1.6717253822630216):0.40552728901474566,((((194:5.992170091725238,130:5.992170091725238):0.9728896663973128,(107:6.438662679743852,((52:5.560432571611604,196:5.560432571611604):0.7532859995325678,122:6.313718571144172):0.12494410859968053):0.5263970783786984):0.7255282463441306,180:7.690588004466681):0.37419309181853677,63:8.064781096285218):0.6508862884381639):1.581490242120779,(33:6.922828489407174,26:6.922828489407174):3.3743291374369866):3.2209284616233482,23:13.51808608846751):0.3209709799277398):2.627405600683012,((((168:12.83115587657514,(((18:5.797489995856074,77:5.797489995856074):2.2708345985165224,(((145:0.401927402067727,78:0.401927402067727):3.024871316869708,49:3.4267987189374347):2.8419707107828156,153:6.26876942972025):1.7995551646523458):2.073329229300093,(((55:2.762856390245508,177:2.762856390245508):2.2912921134849267,(28:4.451688627504096,31:4.451688627504096):0.6024598762263391):2.8953792487803796,((169:6.44901791008937,125:6.44901791008937):0.8071586156980741,(87:6.133114209113493,76:6.133114209113493):1.123062316673951):0.6933512267233706):2.1921260711618746):2.6895020529024514):0.4160670734050438,((58:5.582603419444608,166:5.582603419444608):3.7155056069392085,((((195:0.4346659756229088,14:0.4346659756229088):3.4879497927423615,((84:1.1774146900675075,197:1.1774146900675075):0.847043839908564,183:2.0244585299760716):1.898157238389199):3.266609639219036,((102:3.3693675100173914,200:3.3693675100173914):0.808733602853132,37:4.178101112870523):3.011124294713783):1.5664280604029006,((181:4.481004181073744,198:4.481004181073744):1.3866642808305123,158:5.867668461904256):2.8879850060829506):0.5424555583966093):3.949113923596368):0.43361194644285384,97:13.680834896423038):1.3254250629015463,121:15.006259959324584):1.460202709753677):1.3219686293029724,(((36:10.224814477532826,((112:5.783867202953777,108:5.783867202953777):2.3778682750699094,74:8.161735478023687):2.0630789995091394):3.608391090845034,116:13.83320556837786):3.0345330699273845,157:16.867738638305244):0.9206926600759893):0.6268672336794268):4.475188491452624):4.46958771947445):0.6888464802241607):7.178949715766986):9.80104889667765):2.04010536314712;
tree new_tree6 = ((((27:8.341466739872557,(25:7.3814597243283675,(((68:0.9012380951706057,127:0.9012380951706057):1.2613291780680678,151:2.1625672732386736):1.4121456639042438,159:3.5747129371429174):3.80674678718545):0.9600070155441891):1.0748513503053676,82:9.416318090177924):14.344002616305882,131:23.760320706483807):20.18054957791229,((((((103:8.450904716406383,(((187:5.8606719677036665,71:5.8606719677036665):1.3174818652196105,((((161:2.469537339638306,210:2.469537339638306):0.8709535028838942,150:3.3404908425222):2.1369695145731815,100:5.4774603570953815):0.17553746045079777,(((((80:0.8782136897510019,160:0.8782136897510019):1.5198071052901465,(88:1.3064101954811054,(62:0.3766718401986164,19:0.3766718401986164):0.9297383552824889):1.091610599560043):0.14846569315901492,(20:1.7937121156726004,201:1.7937121156726004):0.7527743725275629):1.0066874750432042,163:3.5531739632433674):2.0743519501087078,((21:1.9257172955143076,64:1.9257172955143076):2.961206258932469,119:4.886923554446777):0.7406023589052984):0.025471904194104056):1.5251560153770978):0.6333693701076477,((4:0.76234303229696,(61:0.6681577834535836,189:0.6681577834535836):0.09418524884337642):2.447055280167204,147:3.209398312464164):4.602124890566761):0.6393815133754579):4.498036138749953,((202:11.28126418854177,(((2:7.222452581925414,(135:2.8224243416570998,133:2.8224243416570998):4.400028240268314):2.476214541407608,((154:7.540738706109248,(101:6.489984347183535,((45:2.6581436767290985,(152:2.2659204834415916,30:2.2659204834415916):0.3922231932875069):2.7644115116300316,13:5.42255518835913):1.067429158824405):1.0507543589257127):0.6818915449535465,((96:4.622573882685574,(91:1.9657354870090462,95:1.9657354870090462):2.6568383956765276):1.26167679286693,211:5.8842506755525035):2.3383795755102907):1.4760368722702282):0.5634550363360109,41:10.262122159669033):1.0191420288727375):0.3173352935514888,(129:11.390726454077425,(22:9.606439720573157,99:9.606439720573157):1.7842867335042687):0.2078730280158343):1.3503413730630758):1.1090242012813416,((144:5.567236649724236,67:5.567236649724236):0.5120387715110617,((165:3.8803704655935722,(39:3.312955393805903,(9:1.3876985994896274,205:1.3876985994896274):1.9252567943162757):0.5674150717876691):2.0329336282323003,(((((94:1.0610903461010657,60:1.0610903461010657):1.280033862812036,(172:0.5151963229840679,113:0.5151963229840679):1.8259278859290338):0.3105971350204477,((38:0.23518427924732685,178:0.23518427924732685):2.172424671557362,(170:0.7180657963441737,207:0.7180657963441737):1.6895431544605153):0.24411239312886046):0.057668764437787345,((203:0.5020443746038,179:0.5020443746038):0.6123316918871534,140:1.1143760664909534):1.5950140418803833):1.7913684515370516,(((174:1.8173649081146028,((185:1.001140601507527,6:1.001140601507527):0.12419677470025814,124:1.1253373762077852):0.6920275319068177):0.7941399621569076,51:2.6115048702715105):1.8118059287238357,69:4.423310798995346):0.07744776091304217):1.4125455339174842):0.16597132740942477):7.97868963520238):1.1304632460528516,120:15.188428302490529):1.886781433866254,(((((48:1.7508416664442552,(47:1.5089734770819494,186:1.5089734770819494):0.2418681893623058):2.2671101617204577,(192:1.2775712358237792,155:1.2775712358237792):2.7403805923409337):3.889153575199085,(146:6.929698263372247,175:6.929698263372247):0.9774071399915512):2.5757889915433063,184:10.482894394907104):4.5791183054312,(156:9.902030978220576,137:9.902030978220576):5.1599817221177275):2.0131970360184788):11.740725728669531,((((105:4.801126288655062,139:4.801126288655062):5.966580288758887,((35:1.75994788928356,12:1.75994788928356):5.2282280419371,(164:1.7522365434464127,167:1.7522365434464127):5.235939387774247):3.7795306461932885):10.986218267089091,(((72:14.961503782732974,(((((44:5.088029986051894,(17:3.560727025913411,(32:3.11764798822601,142:3.11764798822601):0.44307903768740076):1.527302960138483):0.550148210961714,((65:1.2910720570488456,10:1.2910720570488456):0.10419471989409623,15:1.3952667769429419):4.242911420070666):1.3310973332672091,(114:1.8056678879839205,((208:0.5212853467906783,93:0.5212853467906783):0.3168654989811752,111:0.8381508457718535):0.967517042212067):5.163607642296896):2.032781592248077,(((((83:0.6905430143278668,11:0.6905430143278668):0.40519932202358633,(148:1.0836771525231808,149:1.0836771525231808):0.012065183828272374):2.610394202022725,193:3.7061365383741784):0.5418598139318003,(((176:1.8271287540971501,5:1.8271287540971501):0.35301810109634824,90:2.1801468551934984):0.8413941654303283,(209:2.8411420897794706,143:2.8411420897794706):0.1803989308443561):1.226455331682152):3.9184007279020605,(141:0.7911806147077654,191:0.7911806147077654):7.375216465500274):0.8356600423208551):3.562340247413278,(182:6.810461676545442,(((117:0.05809784410166476,106:0.05809784410166476):2.5865229415212387,206:2.6446207856229034):2.164823364773172,188:4.809444150396075):2.001017526149367):5.7539356933967305):2.3971064127908015):3.0303378219864694,((57:11.0405380082411,(173:3.4803565185100522,3:3.4803565185100522):7.560181489731048):1.9062014080492276,(((128:4.353213270200688,66:4.353213270200688):5.190903238739884,85:9.544116508940572):1.112890230066819,138:10.657006739007391):2.2897326772829363):5.045102188429116):0.929221850949915,((((190:7.5253036962829905,(118:6.067682506116115,46:6.067682506116115):1.4576211901668756):4.156104302516526,((((29:5.537449408969843,123:5.537449408969843):1.7903491683774382,(34:5.591856847715316,(86:0.4209696156585852,1:0.4209696156585852):5.170887232056731):1.735941729631966):0.628897614993754,(89:5.081559359895058,126:5.081559359895058):2.8751368324459774):3.214011421393118,((136:10.478003220479705,24:10.478003220479705):0.5002212826763497,(75:10.93087649152337,(8:10.222400463182291,((110:5.659663468254936,59:5.659663468254936):1.9190855884774622,40:7.5787490567323985):2.6436514064498926):0.708476028341078):0.04734801163268543):0.19248311057809886):0.5107003850653626):2.1366363303203233,56:13.81804432911984):1.4128276386847851,(53:12.327766564076928,204:12.327766564076928):2.9031054037276967):3.690191487864734):2.832861388833681):5.3697659346000854,((92:14.926381890911875,((((132:0.6298311365918924,(50:0.20826991623449215,7:0.20826991623449215):0.42156122035740023):0.6805477895952402,98:1.3103789261871326):2.798187648355353,81:4.108566574542485):8.0883019038132,(109:6.1457188693551625,(79:3.002212452963862,134:3.002212452963862):3.1435064163913005):6.051149609000522):2.729513412556191):5.64654547338232,(((73:11.131338630703626,(42:3.3794269018508465,115:3.3794269018508465):7.751911728852779):8.12377152548232,((171:16.996337809188972,(121:14.659328839658958,(((97:9.450965087157979,((58:6.555083531932031,166:6.555083531932031):0.9230633771615109,(((181:5.4203292139633,198:5.4203292139633):0.39779110029190967,158:5.81812031425521):1.097132259723593,(((195:0.3156929059731133,14:0.3156929059731133):6.393377561826348,((84:2.7320659398150924,197:2.7320659398150924):3.414577740757917,183:6.14664368057301):0.5624267872264523):0.18907624298817094,((200:4.644079231080357,102:4.644079231080357):0.49209044588742223,37:5.136169676967779):1.7619770338198535):0.017105863191170023):0.5628943351147386):1.9728181780644372):2.615864301587381,168:12.06682938874536):0.2237883535583407,((18:9.552375887295392,((((55:3.308119268879488,177:3.308119268879488):3.149036031124729,(31:6.317352894592493,28:6.317352894592493):0.13980240541172417):1.6130623699785716,((169:5.533927265638068,125:5.533927265638068):1.1871291891600952,(87:3.4728505682763946,76:3.4728505682763946):3.248205886521769):1.3491612151846253):0.47033175861020915,77:8.540549428592998):1.0118264587023944):0.17345544072625074,(((145:0.9411377034571085,78:0.9411377034571085):2.2280956445718276,49:3.169233348028936):3.603238793191093,153:6.772472141220029):2.953359186801614):2.5647864142820573):2.3687110973552574):2.3370089695300145):0.3757733632608051,((70:0.6709410826781622,162:0.6709410826781622):15.578844500710016,(157:13.431689449505013,((36:8.381536089041433,((112:3.821907416542659,108:3.821907416542659):3.1184302643101005,74:6.9403376808527595):1.441198408188673):4.566535010050096,116:12.948071099091528):0.4836183504134848):2.8180961338831647):1.1223255890615995):1.8829989837361687):0.7645011065030296,(((((16:5.331341563925498,54:5.331341563925498):2.607769477296836,(104:7.122724606531769,(199:3.6139572411058674,43:3.6139572411058674):3.5087673654259013):0.8163864346905658):1.7450899827741129,(180:7.604213063100378,(((194:4.685143859869069,130:4.685143859869069):1.8857086144231623,((107:5.975293364976912,(52:4.013777915845641,196:4.013777915845641):1.9615154491312712):0.4349897696916303,122:6.410283134668543):0.1605693396236889):0.945003705348288,63:7.51585617964052):0.08835688345985826):2.0799879608960694):1.3170837893838208,(33:7.710118167179972,26:7.710118167179972):3.2911666462002964):5.384437937183739,23:16.385722750564007):3.633888512124969):0.553316101605219):6.55076341480893):1.692244685923189):15.124934819369784):8.542967011089182;
tree new_tree7 = ((((((((127:0.42762582847187564,68:0.42762582847187564):0.9328633315895265,151:1.3604891600614022):1.95242033636903,159:3.312909496430432):2.00297730717124,27:5.315886803601672):5.389906969218354,82:10.705793772820027):0.4922967783477681,25:11.198090551167795):16.00064484459569,131:27.198735395763485):14.196421958045043,(((120:13.863560437896425,(((((((((21:0.5972109649720182,64:0.5972109649720182):2.7195421579759915,71:3.31675312294801):1.7897271989928805,100:5.10648032194089):0.6867509390671316,(((161:2.3357603961252384,163:2.3357603961252384):0.7189695230181852,(((80:1.879833169634161,160:1.879833169634161):1.0028685721694397,(20:0.9298717071853416,201:0.9298717071853416):1.952830034618259):0.013252301233901864,(88:1.4227341602686898,(62:0.005320405231605559,19:0.005320405231605559):1.4174137550370842):1.4732198827688128):0.15877587610592103):0.6198639267549853,(210:3.055540536771291,150:3.055540536771291):0.6190533091271178):2.118637415109613):0.0924461316912728,(187:5.1521633806297285,119:5.1521633806297285):0.7335140120695662):2.3607243281052934,((4:0.9676527607595666,(61:0.15976142945127045,189:0.15976142945127045):0.8078913313082962):2.125125111212002,147:3.0927778719715686):5.1536238488330195):0.34802081741224633,103:8.594422538216834):2.2955044151019752,((129:8.670529754169095,(99:8.648356482261985,22:8.648356482261985):0.022173271907110603):0.11617777307752952,((202:7.71069433654222,((2:4.3967837226061555,(135:2.0766711042879393,133:2.0766711042879393):2.320112618318216):2.644510397456557,((154:4.43363952206221,(101:3.6322259248769044,((45:2.439645530570507,(30:2.105187000425192,152:2.105187000425192):0.33445853014531535):0.697652505402881,13:3.137298035973388):0.49492788890351624):0.8014135971853054):1.7941623692485047,((96:3.0261625059959854,(91:1.292101337835504,95:1.292101337835504):1.7340611681604814):2.857065696419497,211:5.8832282024154825):0.344573688895232):0.8134922287519979):0.6694002164795076):0.3471732755768482,41:8.057867612119068):0.7288399151275566):2.103219426072185):1.4808963692105905,(((165:5.02660579562196,(39:3.2200262345410233,(9:0.9258897095714345,205:0.9258897095714345):2.2941365249695886):1.806579561080937):0.7015915896207243,(144:4.468208682726883,67:4.468208682726883):1.2599887025158019):0.15332234049408378,(69:5.427216155480866,(((174:0.4950676934448378,((185:0.251227540455735,6:0.251227540455735):0.18508169582758488,124:0.43630923628331986):0.05875845716151795):1.5702009157637593,51:2.065268609208597):3.2413231340705204,(((203:0.7713933665720671,179:0.7713933665720671):1.4153994481873875,140:2.1867928147594546):0.6877653716045895,(((94:1.000000375079526,60:1.000000375079526):0.5956467151913587,(172:0.4735105535513775,113:0.4735105535513775):1.1221365367195073):1.226087449775923,((170:1.8758538571945038,207:1.8758538571945038):0.3042939403206335,(38:0.7108853478772778,178:0.7108853478772778):1.4692624496378595):0.6415867425316706):0.05282364631723624):2.4320335569150733):0.12062441220174858):0.4543035702559024):6.489303596792632):1.4927371153670244):1.4308447109328615,((156:7.2411420573689265,137:7.2411420573689265):6.302480131985933,(((((47:1.406653875877426,186:1.406653875877426):1.7719405676736129,48:3.178594443551039):0.8032233243504181,(192:0.8067181567486943,155:0.8067181567486943):3.1750996111527625):4.464313864265547,(146:6.885967845037076,175:6.885967845037076):1.5601637871299285):0.9480625163092657,184:9.39419414847627):4.14942804087859):1.7507829594744262):8.677739561583602,(((((57:9.444403393100064,(173:1.5836095805990018,3:1.5836095805990018):7.860793812501062):2.497151261735775,(((128:4.6802862551452895,66:4.6802862551452895):3.2146081251382226,85:7.894894380283512):2.5482164625239356,138:10.443110842807448):1.4984438120283912):4.777013974279798,(((105:7.0597437254115745,139:7.0597437254115745):3.770962078439914,((35:0.8481794756334274,12:0.8481794756334274):4.395871407365526,(164:2.249180138518093,167:2.249180138518093):2.9948707444808607):5.586654920852535):2.9720190624070195,((204:9.130007243922272,53:9.130007243922272):3.143424863880851,((56:9.036567767502154,((89:3.3333072823088066,126:3.3333072823088066):3.663742268555638,(29:6.186907802945136,((34:3.575857534310486,(86:0.2868958736129257,1:0.2868958736129257):3.2889616606975602):0.9123294800141966,123:4.488187014324683):1.6987207886204532):0.8101417479193085):2.0395182166377097):1.0631718833652783,(75:8.281902572184014,(((8:6.487795347567423,(40:6.200135994955116,(110:4.923995715878751,59:4.923995715878751):1.2761402790763654):0.287659352612307):1.2402899662729556,((118:5.497170834240156,190:5.497170834240156):0.12601840998195168,46:5.623189244222107):2.1048960696182712):0.19665668569563,(24:7.074825730554095,136:7.074825730554095):0.8499162689819135):0.3571605726480058):1.817837078683418):2.17369245693569):1.5292927584553855):2.915843762857129):0.519537941838248,(72:16.291371863859133,(((182:5.252803830183079,(((117:0.15604847671101696,106:0.15604847671101696):1.9578872076674751,206:2.113935684378492):2.4860742852326085,188:4.600009969611101):0.6527938605719781):2.7979846293627153,(141:0.42473354427125426,191:0.42473354427125426):7.62605491527454):0.30141361913307385,((((44:1.6782760125190501,(17:0.5983741808763251,(32:0.4230197443286167,142:0.4230197443286167):0.17535443654770838):1.079901831642725):2.6490340158764214,(65:2.8194916970509585,(10:1.0848309848349647,15:1.0848309848349647):1.7346607122159938):1.507818331344513):0.7578893132676248,(114:1.751908921624156,((208:0.5523637845249978,93:0.5523637845249978):0.4220918690407893,111:0.9744556535657871):0.7774532680583688):3.3332904200389404):1.093202952109528,(((83:0.5035364471258428,11:0.5035364471258428):0.96822654838207,(148:0.7017642571368257,149:0.7017642571368257):0.7699987383710871):2.1630547410150207,(((143:0.7682087671349594,209:0.7682087671349594):0.391057453349135,((176:0.5993932225703592,5:0.5993932225703592):0.1099195414593559,90:0.7093127640297151):0.44995345645437934):2.026929230086383,193:3.186195450570477):0.44862228595245623):2.543584557249691):2.173799784906244):7.939169785180265):0.9467347070947518):4.115499881165547,((92:10.792035562532881,(((((50:0.026292000326280044,7:0.026292000326280044):0.09606106104498746,132:0.1223530613712675):0.5285854879959397,98:0.6509385493672072):3.8744025891028495,81:4.525341138470057):2.6043552667998124,(109:5.544009025674221,(79:3.429841357205063,134:3.429841357205063):2.114167668469158):1.5856873795956483):3.6623391572630117):8.758798679145038,((((((36:4.714962583839515,((112:3.0078060985802564,108:3.0078060985802564):0.42588086129058667,74:3.433686959870843):1.2812756239686722):4.006987188184139,157:8.721949772023654):2.8463801071507664,116:11.56832987917442):1.6028012552923823,((((((145:0.41420404529007215,78:0.41420404529007215):2.6423109627610932,49:3.056515008051165):3.7769422596416087,153:6.833457267692774):1.5703069790934858,(18:8.29676277282996,((((55:2.632634920117551,177:2.632634920117551):2.584733438373356,(31:3.336359812206062,28:3.336359812206062):1.881008546284845):2.3761864483216435,((169:6.652233634697902,(125:5.438961614257615,76:5.438961614257615):1.2132720204402867):0.599727246066668,87:7.25196088076457):0.3415939260479801):0.5019783052874338,77:8.095533112099984):0.20122966072997528):0.10700147395630033):2.9142985007862237,(((58:5.7690636736361816,(((195:1.4664736744218672,14:1.4664736744218672):2.035589402345301,((84:0.8623234367982658,197:0.8623234367982658):1.3231574791696596,183:2.1854809159679256):1.3165821607992423):0.600241292042313,((158:3.53985219591672,(181:2.982979284140851,198:2.982979284140851):0.5568729117758688):0.10751920782194047,(37:3.001725313949372,102:3.001725313949372):0.6456460897892886):0.4549329650708205):1.6667593048267006):1.8208274812379166,(200:2.378702218687154,166:2.378702218687154):5.211188936186945):3.442693258743776,(97:9.557753595315482,168:9.557753595315482):1.474830818302392):0.2854783339546092):0.8975726543692808,(121:9.100928198083917,171:9.100928198083917):3.114707203857847):0.9554957325250388):2.210439023101207,(((((16:2.974186049244556,54:2.974186049244556):1.8647712854813698,(104:4.076387926914514,(199:2.2702928302430525,43:2.2702928302430525):1.806095096671461):0.7625694078114122):2.257516579321493,((122:5.36002191586781,(((52:4.368849240466331,196:4.368849240466331):0.6444387217369476,107:5.013287962203279):0.2193794984484958,(194:2.8410010473337692,130:2.8410010473337692):2.3916664133180054):0.12735445521603506):1.4758408327567798,(180:5.712847290399919,63:5.712847290399919):1.1230154582246703):0.26061116542282914):1.3094587025192297,(33:4.886180769980431,26:4.886180769980431):3.5197518465862174):5.883292824892065,23:14.289225441458713):1.092344716109297):1.5802040184865405,((73:9.721922854976349,(42:3.3887225286986435,115:3.3887225286986435):6.333200326277705):6.972098408388511,(70:0.1958981908195038,162:0.1958981908195038):16.498123072545358):0.2677529126896907):2.589060065623368):1.802772210441514):2.618538258293455):17.42301264339564):7.943305577156053;
tree new_tree8 = ((((82:5.490378379225663,(27:4.80251650843782,(((127:0.9905807297529173,68:0.9905807297529173):0.2979167214302735,151:1.2884974511831908):1.7576070239825952,159:3.046104475165786):1.7564120332720337):0.6878618707878434):3.6909383151584825,25:9.181316694384146):8.939965419983944,131:18.12128211436809):19.914654075070214,(((((((47:2.0625062851138054,(186:1.9343838010465746,48:1.9343838010465746):0.1281224840672308):2.792763274696516,(192:1.8439221189119948,155:1.8439221189119948):3.0113474408983265):5.690346932372132,(146:8.076546206548372,175:8.076546206548372):2.469070285634082):2.944039754664253,184:13.489656246846707):2.4889149184354586,(156:6.52321475219819,137:6.52321475219819):9.455356413083976):0.3864706927529511,(((((24:4.40757449596541,((4:1.076055838705958,(61:0.27478796157854274,189:0.27478796157854274):0.8012678771274153):2.5587662407398835,147:3.6348220794458417):0.7727524165195687):0.14088045488083445,((((119:3.13145273540172,187:3.13145273540172):0.05208301246980396,(210:3.1468072422982623,150:3.1468072422982623):0.03672850557326157):0.395489695882131,(((((20:0.9063332985577052,201:0.9063332985577052):1.5587227008989508,(((80:1.7071105600689278,160:1.7071105600689278):0.6363627042780657,(88:1.0446959048145545,(62:0.09533234202830676,19:0.09533234202830676):0.9493635627862478):1.298777359532439):0.029826303514502772,92:2.3732995678614963):0.09175643159515978):0.032116225488144856,161:2.497172224944801):0.5577752650446808,163:3.0549474899894817):0.2173553678830138,100:3.2723028578724955):0.3067225858811593):0.05230709460132221,((21:1.6273466097287463,64:1.6273466097287463):0.13400558783643612,71:1.7613521975651825):1.8699803407897946):0.9171224124912678):4.608089183500739,(103:9.14949635738732,(((41:6.940807796697861,((2:3.311442309773916,(135:2.2777719918723034,133:2.2777719918723034):1.0336703179016125):2.6540221977381573,(((101:3.22039049181414,(((30:1.5242890243266378,152:1.5242890243266378):0.1865359343755688,45:1.7108249587022066):1.2253706418148163,13:2.936195600517023):0.2841948912971173):0.8950528125247241,154:4.115443304338864):0.5186661456459953,((96:2.7570730483584316,(91:2.0979637612359134,95:2.0979637612359134):0.6591092871225182):1.2423623467936427,211:3.9994353951520742):0.6346740548327854):1.3313550575272135):0.9753432891857878):0.6535276790148092,202:7.59433547571267):0.7392543862490211,((22:7.202743425822911,129:7.202743425822911):1.0571095022212447,99:8.259852928044156):0.07373693391753555):0.8159064954256294):0.007047776959662855):0.49546620735871194,((((((174:1.5638152198679958,(185:0.47718832787682225,(124:0.18881439845101985,6:0.18881439845101985):0.2883739294258024):1.0866268919911735):0.5048751860008851,51:2.068690405868881):0.8328688165803744,((((203:0.3309861203049476,179:0.3309861203049476):1.191436777231131,140:1.5224228975360785):0.5641446937346655,((94:1.115356247359839,60:1.115356247359839):0.33173832805442105,(172:0.5362843837235088,113:0.5362843837235088):0.9108101916907513):0.6394730158564839):0.1599373690543473,((170:1.5192445206238274,207:1.5192445206238274):0.6069558076137309,(38:0.11712271340821508,178:0.11712271340821508):2.0090776148293434):0.12030463208753295):0.655054262124164):1.8860757383105726,69:4.787634960759828):0.49083758669767974,(144:1.7653963463588314,67:1.7653963463588314):3.5130762010986762):1.3941229734204912,(165:2.4564184725045046,(39:1.1105215602463745,(9:0.7322631990036178,205:0.7322631990036178):0.3782583612427567):1.3458969122581301):4.216177048373494):2.9794148208276967):4.288942237470472,120:13.940952579176168):2.4240892788589488):7.3559375004866965,(((((105:4.52641064551883,139:4.52641064551883):8.528920858134779,((35:5.495204449078443,12:5.495204449078443):4.1553354760930485,(164:2.814169798586302,167:2.814169798586302):6.836370126585189):3.4047915784821168):0.5716370719097625,((204:7.7052515399615915,53:7.7052515399615915):2.108099888691304,((40:7.638830726630539,(8:7.516522484383185,(110:6.6301296185098115,59:6.6301296185098115):0.8863928658733737):0.12230824224735404):0.7543830140140209,(75:7.221635135125296,((((89:3.128502618490743,126:3.128502618490743):2.5796937247736524,((29:3.8356605330247437,123:3.8356605330247437):0.4304948027377473,(34:2.5394835494322225,(86:0.1365037357799477,1:0.1365037357799477):2.4029798136522746):1.7266717863302685):1.4420410075019046):0.9786124421086715,((118:5.238275805558178,190:5.238275805558178):1.0222430243378744,46:6.260518829896053):0.42628995547701454):0.10177131918285909,(56:6.385683974227511,136:6.385683974227511):0.40289613032841487):0.43305503056936967):1.1715786055192643):1.4201376880083352):3.8136171469104756):0.9947214467813605,((72:11.062184601040636,((((141:0.4064534173965088,191:0.4064534173965088):4.4605697230346655,(193:3.1946601542152573,(((83:0.35765675360348953,(148:0.350161895944199,149:0.350161895944199):0.0074948576592905325):0.3095539202116369,11:0.6672106738151264):1.3114100422469754,((143:1.2184738295708926,209:1.2184738295708926):0.28471582930773787,(90:1.0824196779331472,(5:0.5313475443672796,176:0.5313475443672796):0.5510721335658676):0.42076998094548324):0.47543105718347145):1.2160394381531554):1.6723629862159166):0.37730267260672967,(((44:1.650364573347412,(17:1.38824186864317,(142:1.2657413578167724,32:1.2657413578167724):0.12250051082639746):0.26212270470424204):1.1289566379480522,(65:1.9727901347081334,(15:1.4163747770984594,10:1.4163747770984594):0.556415357609674):0.8065310765873308):1.2435923920549028,(114:1.2761870691394137,((208:0.11780715790017485,93:0.11780715790017485):0.4158789803050096,111:0.5336861382051844):0.7425009309342293):2.7467265342109535):1.2214122096875366):3.201283210145707,(182:5.949447232952907,(((117:1.3618888004687526,106:1.3618888004687526):1.2064701589095397,206:2.5683589593782923):1.3788341653346805,188:3.947193124712973):2.002254108239934):2.496161790230704):2.6165755778570254):0.8443525303880914,((57:6.920508065303396,(173:3.0079367405090185,3:3.0079367405090185):3.912571324794378):1.9624753836077709,(((128:2.4546960842403656,66:2.4546960842403656):3.6953981781623777,85:6.150094262402743):1.005506240793646,138:7.155600503196389):1.727382945714778):3.0235536825175604):2.715152890916004):3.680102347452289,((((((50:0.11796782207701896,7:0.11796782207701896):0.11298510197155982,132:0.23095292404857878):0.18834096064691838,98:0.41929388469549717):2.900642606653375,81:3.319936491348872):6.244239511130377,(109:4.811361951377499,(79:4.070563365079276,134:4.070563365079276):0.7407985862982231):4.752814051101749):6.141524067238851,(((((36:4.4823162335409235,((112:1.7846766930472828,108:1.7846766930472828):1.0676136961388347,74:2.8522903891861175):1.630025844354806):8.224497361747808,(116:11.531158447271467,157:11.531158447271467):1.1756551480172632):0.36029422663653854,(171:11.410440222684999,((97:9.040220768440491,((((((((37:1.3486542447698584,198:1.3486542447698584):0.5906240522635897,158:1.9392782970334481):0.15281641457516648,102:2.0920947116086146):0.510788923593247,((195:0.9264940495487392,14:0.9264940495487392):1.4369681869674014,((84:1.5149845060893987,197:1.5149845060893987):0.3749094022127648,183:1.8898939083021635):0.4735683282139771):0.239421398685721):2.3632353677681635,58:4.966119002970025):0.17299501290435781,(200:2.73671648602121,166:2.73671648602121):2.402397529853173):0.8969230718841104,181:6.036037087758493):2.8676386505355014,(168:8.70100655087194,((((145:0.20627715984015374,78:0.20627715984015374):3.157625873850108,49:3.363903033690262):1.2279254011784175,153:4.591828434868679):2.687238870784138,((18:5.152671250083829,77:5.152671250083829):1.9636120049405879,(((55:4.700604003604451,177:4.700604003604451):1.0577531579886292,(31:4.114452487532352,28:4.114452487532352):1.6439046740607282):0.5980634082868024,((76:4.246236026305458,87:4.246236026305458):1.5959858943610792,(125:5.448656999342352,169:5.448656999342352):0.3935649213241854):0.5141986492133457):0.759862685144534):0.1627840506284004):1.4219392452191224):0.20266918742205497):0.13654503014649677):1.249309466663032,121:10.289530235103523):1.1209099875814754):1.6566675992402704):1.0911776767724337,(((((16:4.30349991863723,54:4.30349991863723):0.9642870914022561,(104:3.3167008391816233,(199:1.5966766692257939,43:1.5966766692257939):1.7200241699558294):1.9510861708578626):1.6309850806484905,(63:6.329396245351515,(((194:3.6398377910708164,130:3.6398377910708164):1.4048903972438969,((196:3.1815649833871906,52:3.1815649833871906):0.6614411300426855,(107:3.353524386763608,122:3.353524386763608):0.4894817266662681):1.2017220748848372):0.28210200369811567,180:5.326830192012829):1.0025660533386862):0.5693758453364612):1.7769150191147736,(33:6.182780035010474,26:6.182780035010474):2.492907074792276):3.880442002337235,23:12.556129112139985):1.6021563865577182):1.0198121636275115,((73:10.73339249100399,(42:5.587617029824694,115:5.587617029824694):5.145775461179296):2.017195775500591,(70:0.6158930621253369,162:0.6158930621253369):12.134695204379243):2.4275093958206337):0.5276024073928856):2.5960923000789204):5.4191869887247925):14.31495683091649):6.765691759507568;
tree new_tree9 = (((((27:4.013411830842533,25:4.013411830842533):1.625396624727668,(((127:0.774738371342005,68:0.774738371342005):0.4333857849712387,151:1.2081241563132437):0.8295000100632353,159:2.037624166376479):3.6011842891937222):2.2882148743085216,82:7.927023329878723):2.8511899157808935,131:10.778213245659616):27.30444951937197,(((((((47:2.2828752547519087,(48:1.8580821084578443,186:1.8580821084578443):0.4247931462940644):2.4047119457849075,(192:1.771508086760234,155:1.771508086760234):2.9160791137765822):2.9442176689841153,(146:4.429114778970326,175:4.429114778970326):3.2026900905506057):7.5463347632335,184:15.178139632754432):1.9573219716140766,(156:7.846992622931407,137:7.846992622931407):9.288468981437102):1.8142741709425572,(120:14.653780855341319,(((((4:0.4678195388750063,(61:0.31998365367676423,189:0.31998365367676423):0.1478358851982421):2.239504623422675,147:2.7073241622976814):3.5999927817151787,(((71:3.7599777203903746,(21:2.1218196531513356,64:2.1218196531513356):1.638158067239039):0.8871855063388829,((187:3.9604268098876036,((119:3.4499991452598944,((161:1.5233351439021021,163:1.5233351439021021):0.43155965827221543,((88:0.7371342122156407,(62:0.04770142405336615,19:0.04770142405336615):0.6894327881622745):0.9525991432408983,((92:1.5048532163139128,(20:0.9445750321537946,201:0.9445750321537946):0.5602781841601182):0.08653689596180403,(80:0.41483561093977994,160:0.41483561093977994):1.1765545013359369):0.09834324318082222):0.2651614467177785):1.4951043430855768):0.2171489096403585,(210:3.1547098869051537,150:3.1547098869051537):0.5124381679950991):0.2932787549873508):0.17064145285488896,100:4.131068262742493):0.5160949639867649):1.529265927669992,(103:5.518241741696892,24:5.518241741696892):0.6581874127023575):0.13088778961361047):7.12164660985509,(99:10.291228757742461,(129:9.623615983636954,((41:9.371596220595265,((((101:5.064146427447228,(((30:1.0581722101661644,152:1.0581722101661644):0.9537281374988433,45:2.0119003476650077):2.270156102336329,13:4.2820564500013365):0.7820899774458914):0.5245711015198573,154:5.588717528967085):0.42712682720809614,((96:4.337663459934328,(91:2.249407361965301,95:2.249407361965301):2.088256097969027):1.2570105284776112,211:5.594673988411939):0.4211703677632421):2.5129417096814777,(2:4.571489511229776,(135:2.78437072279684,133:2.78437072279684):1.7871187884329363):3.9572965546268826):0.842810154738606):0.025193519095125794,202:9.39678973969039):0.22682624394656337):0.6676127741055069):3.137734796125489):0.9504693638911625,((165:3.4590395952772086,(39:2.6336702103781455,(9:1.5000100221763095,205:1.5000100221763095):1.133660188201836):0.8253693848990631):1.6666248190256825,((((((94:0.5315491186539207,60:0.5315491186539207):1.0533611978959505,(172:0.39449570581591537,113:0.39449570581591537):1.190414610733956):0.5199234909987218,(140:1.8203911314023284,(203:0.914864465991918,179:0.914864465991918):0.9055266654104105):0.2844426761462646):1.132610694712914,((170:1.5964781231363274,207:1.5964781231363274):0.4267830308901821,(38:0.2477022317454319,178:0.2477022317454319):1.7755589222810777):1.2141833482349975):0.8135742489210855,(69:3.9978637633868503,((174:1.4390945803550874,((185:0.5709347664357365,6:0.5709347664357365):0.06277374289821125,124:0.6337085093339477):0.8053860710211397):0.2731342033101598,51:1.7122287836652472):2.2856349797216033):0.05315498779574224):0.5615788513942315,(144:3.6639035136850855,67:3.6639035136850855):0.9486940888917386):0.513066811726067):9.253768503456222):0.2743479375822062):4.295954919969747):8.814131176428898,((((57:8.954137430154903,(173:3.557588094628961,3:3.557588094628961):5.3965493355259415):3.485502312654237,(((128:5.217806382608618,66:5.217806382608618):1.1200690881860087,85:6.337875470794627):1.409403751089691,138:7.747279221884318):4.692360520924822):1.239627416364943,((((((8:6.27590136150747,40:6.27590136150747):2.3263044308736607,(110:7.500452484384845,59:7.500452484384845):1.1017533079962858):2.2148781936037096,(((((123:5.947565039719448,(34:4.362293615127692,(86:0.1387329537717759,1:0.1387329537717759):4.223560661355916):1.585271424591756):0.7631983320004778,(29:6.407913615800315,(89:3.723700801271424,126:3.723700801271424):2.6842128145288915):0.3028497559196106):2.270087292110315,118:8.98085066383024):0.03719851558420828,75:9.018049179414449):0.8849064018437307,((56:5.871584799526071,136:5.871584799526071):1.7553427644756256,46:7.626927564001696):2.2760280172564835):0.9141284047266609):0.9153348882638905,(53:10.041813586427617,(190:7.363459701406977,204:7.363459701406977):2.6783538850206403):1.6906052878211142):1.1496033615951653,((105:7.389308651481839,139:7.389308651481839):4.0207984641216115,((35:2.2142399806468935,12:2.2142399806468935):1.7901147521382912,(164:1.486155049550541,167:1.486155049550541):2.518199683234644):7.405752382818266):1.4719151202404461):0.5412918501155453,(72:12.828792531646078,(((((44:3.205262653658687,(17:2.7889280319946,(32:1.05312221390199,142:1.05312221390199):1.7358058180926101):0.41633462166408686):0.30728223394522214,((10:0.5765572653645982,15:0.5765572653645982):0.14049281580021533,65:0.7170500811648135):2.7954948064390956):1.2389299246994416,(114:1.7373920327585661,((208:1.1618383053796761,93:1.1618383053796761):0.07397857412780873,111:1.2358168795074849):0.5015751532510813):3.0140827795447844):1.6274968576844087,((141:0.5774388482171761,191:0.5774388482171761):5.786758160141899,((((83:0.5957260139627683,11:0.5957260139627683):0.1142387920113721,148:0.7099648059741404):0.04791096528670569,149:0.757875771260846):2.833279357983325,(((143:0.9330466328417863,209:0.9330466328417863):0.5699590910903352,(90:1.064546557575424,(176:0.8359648160627839,5:0.8359648160627839):0.2285817415126401):0.43845916635669746):1.0222753644543754,193:2.525281088386497):1.0658740408576741):2.773041879114904):0.014774661628684349):4.327618393342583,(182:7.346204208093415,(((117:0.6111885145096443,106:0.6111885145096443):2.534795615538931,206:3.1459841300485754):1.9510276994555578,188:5.097011829504133):2.2491923785892816):3.3603858552369275):2.122202468315736):0.5945215543133635):0.25595307321464134):9.481547311812923,(((((132:0.739682655158229,(50:0.11893382688340974,7:0.11893382688340974):0.6207488282748193):0.41548762760003854,98:1.1551702827582675):4.670432730019192,81:5.825603012777459):8.562401962017727,(109:11.82843197786671,(134:4.891659948346881,(22:0.9418873246043837,79:0.9418873246043837):3.949772623742497):6.93677202951983):2.559572996928477):8.442991144169397,(((((((16:5.206149169000855,54:5.206149169000855):2.773423055062275,(104:5.924398885108306,(199:1.4141280471660325,43:1.4141280471660325):4.510270837942273):2.055173338954824):1.6248564245192654,(63:8.471784947375543,(180:7.449426377214525,((194:4.636860021232967,130:4.636860021232967):2.58963565788666,(122:5.910669640023769,((52:1.3717017671616822,196:1.3717017671616822):4.5117523815371845,107:5.883454148698867):0.02721549132490164):1.3158260390958585):0.22293069809489818):1.0223585701610176):1.1326437012068524):1.6663723495405396,(33:3.555099467802835,26:3.555099467802835):7.7157015303201):5.145114186110311,23:16.415915184233246):0.8580482391053259,((70:1.8638985422412029,162:1.8638985422412029):15.169697714246535,(((36:5.722358177358088,((112:3.233606023952826,108:3.233606023952826):1.0622018974023262,74:4.295807921355152):1.426550256002936):3.09154707873262,(157:7.700508876305225,116:7.700508876305225):1.113396379785483):7.367725356396745,(((97:10.180433889461396,(((58:4.780728758491705,((200:2.0187839080967005,166:2.0187839080967005):2.4472610963371815,(((195:0.07732971703992175,14:0.07732971703992175):2.3264811809293744,((84:1.5030856556594372,197:1.5030856556594372):0.6607759790948589,183:2.163861634754296):0.2399492632150002):1.445519526469242,(37:3.7036294597170456,((198:2.187977719603176,158:2.187977719603176):0.5999444685856767,102:2.787922188188853):0.9157072715281926):0.14570096472149263):0.6167145799953437):0.3146837540578229):1.2082629374563147,181:5.98899169594802):4.151160832858395,((((145:0.339966951907786,78:0.339966951907786):4.921739281721828,49:5.261706233629614):1.7246359564809897,153:6.986342190110603):0.6429910603709379,(((((55:2.328077130431711,177:2.328077130431711):1.6196952323012672,(31:3.2332177520071417,28:3.2332177520071417):0.7145546107258367):2.568840688039832,((76:4.426763190745298,87:4.426763190745298):1.2444862503535274,(125:5.283418357861127,169:5.283418357861127):0.38783108323769877):0.8453636096739849):0.18423531811851213,77:6.7008483688913225):0.36470293539096765,18:7.06555130428229):0.563781946199251):2.510819278324873):0.04028136065498167):0.06380978453850439,168:10.2442436739999):3.1621807209377195,(121:10.821552893009011,171:10.821552893009011):2.5848715019286086):2.775206217549833):0.8519656440002841):0.24036716685083448):4.253971174661245,(73:12.634206721393525,(42:3.1110278716112436,115:3.1110278716112436):9.523178849782282):8.893727876606292):1.3030615209647678):0.3298183520224214):4.603052480752957):10.318795813291622):6.119959808780095;
tree new_tree10 = (((((27:6.621762965046487,((151:2.113960098489087,(127:1.7812975813060499,68:1.7812975813060499):0.3326625171830373):2.2058239979085674,159:4.319784096397655):2.301978868648832):0.8142832033225522,82:7.436046168369039):2.391585533939775,25:9.827631702308814):0.7206123464881031,131:10.548244048796917):31.832840250726413,((120:19.497483627860497,((((((48:3.1326530365115666,(47:0.804050810903665,186:0.804050810903665):2.3286022256079013):2.479934665054687,(192:0.8433033701013712,155:0.8433033701013712):4.769284331464882):4.860024029349827,(146:7.984512810782545,175:7.984512810782545):2.4880989201335355):2.1669131855228603,184:12.63952491643894):4.542286716955548,(156:2.7644463750779558,137:2.7644463750779558):14.417365258316533):1.1940923309483082,((((103:7.438173064617426,24:7.438173064617426):0.7398088297541952,(((187:5.332745629467474,(100:4.0322565746197,(((163:3.031226692799564,((201:1.4653965088571337,20:1.4653965088571337):0.9999472914802403,(((161:1.2787894340662627,(160:0.5449728929145196,80:0.5449728929145196):0.7338165411517431):0.658509343440355,92:1.9372987775066177):0.26644787834327155,(88:1.7619479318717273,(62:0.5811653151038698,19:0.5811653151038698):1.1807826167678575):0.441798723978162):0.2615971444874847):0.5658828924621901):0.38510909993415643,210:3.4163357927337206):0.02814399022243297,(119:3.4203026725775247,150:3.4203026725775247):0.024177110378628797):0.5877767916635461):1.300489054847774):1.1573464844984782,(21:2.6519605341171206,(71:2.546757035419505,64:2.546757035419505):0.10520349869761558):3.8381315798488314):0.42730774992022535,((4:1.102866855103053,(61:0.5858168451143355,189:0.5858168451143355):0.5170500099887174):1.5097192884900688,147:2.6125861435931217):4.304813720293056):1.2605820304854438):8.101523197637976,((99:13.297760484678939,129:13.297760484678939):0.6836343812610384,((((((101:5.182560153470558,((45:2.3737128262026626,(152:1.6602924027781862,30:1.6602924027781862):0.7134204234244763):2.14958245450126,13:4.523295280703922):0.6592648727666353):0.9030265390616572,154:6.085586692532215):1.2945228652755683,((96:4.228002776805214,(91:2.567012207598422,95:2.567012207598422):1.660990569206792):1.4809315301409107,211:5.708934306946125):1.6711752508616584):3.5735681556580055,(2:8.191960095578011,(135:3.629392381582032,133:3.629392381582032):4.562567713995979):2.7617176178877774):0.18508964407220496,41:11.138767357537994):0.1985437269719661,202:11.33731108450996):2.6440837814300178):2.2981102260696193):0.6370708404067358,((144:3.6329502452134843,67:3.6329502452134843):1.499981367545594,((((170:2.6661483114376328,207:2.6661483114376328):0.8207975061102344,((((94:1.1311313658761257,60:1.1311313658761257):1.0603941385166071,(172:0.437452832517351,113:0.437452832517351):1.7540726718753819):0.7300055320957224,(140:1.9318391312151468,(203:0.9074305267086143,179:0.9074305267086143):1.0244086045065326):0.9896919052733084):0.16263711220941035,(38:0.08093948812145457,178:0.08093948812145457):3.003228660576411):0.40277766885000155):0.335818844509991,(69:3.782381080108417,((174:1.5628191521659216,((185:0.43895841888513604,124:0.43895841888513604):0.04696336044458849,6:0.4859217793297245):1.076897372836197):0.343889247491439,51:1.9067083996573606):1.8756726804510562):0.04038358194944136):1.1711308156384717,(165:3.362759160739643,(39:2.065740482716193,(9:1.3151209368308083,205:1.3151209368308083):0.7506195458853848):1.2970186780234498):1.6311363169566868):0.13903613506274848):11.783644319657254):1.4593280319264643):1.1215796635177):9.87263060428355,((((((((89:3.7599315657568653,126:3.7599315657568653):3.661572493162301,((34:4.0865568389276845,(86:0.28262180503974266,1:0.28262180503974266):3.803935033887942):2.452788931396082,(123:3.791377393376407,29:3.791377393376407):2.7479683769473597):0.8821582885953996):4.237297270942693,(75:11.61534082768307,((56:6.3622088572407005,136:6.3622088572407005):4.166143160766916,46:10.528352018007617):1.0869888096754536):0.04346050217878883):0.7689521810929847,((8:11.374219318599101,(40:11.048392853640902,(110:8.391377964744375,59:8.391377964744375):2.6570148888965264):0.3258264649581992):0.7864784182490467,118:12.160697736848148):0.2670557741066961):2.9738849713526196,(53:11.684215834934955,(190:9.32927838629921,204:9.32927838629921):2.354937448635745):3.7174226473725085):2.230368847190393,((72:13.327235669653097,(((((44:1.8762276477721163,(17:1.4540155644634538,(142:1.2993582165120194,32:1.2993582165120194):0.15465734795143438):0.42221208330866244):1.7655161514794748,((15:0.6759792914237344,10:0.6759792914237344):0.9772680842550934,65:1.6532473756788277):1.9884964235727633):5.107766391277213,(114:3.784113242249377,((208:0.5028897010944837,93:0.5028897010944837):1.7541609928616204,111:2.257050693956104):1.527062548293273):4.965396948279427):1.0281070521524338,((141:0.7192811343940447,191:0.7192811343940447):7.305645537852589,((((209:1.5125520105440748,143:1.5125520105440748):1.1584042033006634,(90:0.8666157412990313,(176:0.506927317143689,5:0.506927317143689):0.3596884241553423):1.8043404725457068):0.37219013674602186,(148:1.4173951085418572,(149:1.1461424844433714,(83:0.43292488668900436,11:0.43292488668900436):0.7132175977543671):0.27125262409848583):1.6257512420489029):0.13855285677576745,193:3.1816992073665276):4.843227464880107):1.7526905704346039):2.644242217353293,(182:9.209729255961017,(((117:0.11627397553131312,106:0.11627397553131312):2.475877048468994,206:2.592151024000307):1.9828289048409147,188:4.574979928841222):4.6347493271197955):3.212130204073514):0.9053762096185665):3.801524535209909,((57:7.028710569977337,(173:1.4759867772063817,3:1.4759867772063817):5.552723792770955):5.413595695893935,(((128:2.769439786378734,66:2.769439786378734):4.451881161479451,85:7.221320947858185):3.3289827051695777,138:10.550303653027763):1.892002612843509):4.686453938991734):0.50324712463485):0.3482025678633818,((105:3.481210108492317,139:3.481210108492317):5.242051773213081,((35:1.8190592464519437,12:1.8190592464519437):2.788755753770018,(164:1.1150533152923356,167:1.1150533152923356):3.4927616849296257):4.115446881483436):9.25694801565584):7.200596581550126,(((((((16:2.2396612015263955,54:2.2396612015263955):7.365910623509981,(104:7.759967325314745,(199:2.1058499843728966,43:2.1058499843728966):5.654117340941848):1.845604499721631):1.0374569568333243,(63:9.012517637681059,(180:7.459429643506814,((194:5.056920811666469,130:5.056920811666469):0.8854852777562181,((122:5.4108343628070115,(52:3.54602277726569,196:3.54602277726569):1.8648115855413216):0.15025061206698886,107:5.561084974874):0.3813211145486868):1.517023554084127):1.5530879941742448):1.6305111441886417):1.7958755137659175,(33:7.086104910612397,26:7.086104910612397):5.352799385023221):6.774350163550329,23:19.213254459185947):2.9683230681771136,((171:17.932606474643084,((((168:12.735918668041538,((((145:0.33112307297135785,78:0.33112307297135785):2.964911709396288,49:3.2960347823676455):2.9141983282005675,153:6.210233110568213):2.9093372559264363,(((((55:3.5031380358354984,177:3.5031380358354984):1.6207263607055844,(31:4.714210260994604,28:4.714210260994604):0.40965413554647867):3.1090292139195475,((125:5.357452643883914,169:5.357452643883914):2.0421215675882065,(76:3.8416369545046862,87:3.8416369545046862):3.557937256967434):0.8333193989885102):0.4201100968108751,77:8.653003707271505):0.3028726554933048,18:8.95587636276481):0.1636940037298391):3.616348301546889):0.36722577003768997,((((200:3.0343387994340665,166:3.0343387994340665):0.5866384493712951,58:3.6209772488053615):1.3829010571973996,(((37:2.2610033849240305,102:2.2610033849240305):1.7174749493973733,(198:2.160753632819623,158:2.160753632819623):1.8177247015017808):0.15378813471764596,((195:0.15741389737419595,14:0.15741389737419595):3.73462575712506,((84:0.6447779169587957,197:0.6447779169587957):1.8379619769656508,183:2.4827398939244465):1.4092997605748092):0.2402268145397941):0.8716118369637114):0.7318536920478502,181:5.735731998050611):7.367412440028617):0.6848034317032017,97:13.78794786978243):2.7433708905265863,121:16.531318760309016):1.4012877143340674):3.3095367530145126,(((36:5.298174880242358,((112:2.8874262622746887,108:2.8874262622746887):0.5491590644644382,74:3.436585326739127):1.8615895535032307):4.810307529531641,(116:8.991512609704607,157:8.991512609704607):1.1169698000693913):3.7358478074161603,(70:0.04390646063173397,162:0.04390646063173397):13.800423756558425):7.397813010467438):0.9394342997054643):1.1356518155135795,(((((132:0.9744503558339713,(50:0.3581615250159198,7:0.3581615250159198):0.6162888308180515):0.46764394047915936,98:1.4420942963131307):7.100142324457713,81:8.542236620770844):4.523046030476678,((22:1.6937265036511664,79:1.6937265036511664):6.049855256906024,(109:6.310400783639187,134:6.310400783639187):1.4331809769180044):5.32170089069033):3.5247857051748284,(73:10.437790711910905,(42:2.15196569163142,115:2.15196569163142):8.285825020279486):6.152277644511445):6.72716098645429):1.8635771360347242):4.189307753232683):13.010970067379283):4.903429921746159;
tree new_tree11 = ((((82:6.685392025223834,(27:5.101661368032294,((151:1.8546986580240876,(127:1.4216329907187952,68:1.4216329907187952):0.4330656673052924):0.40191800516362086,159:2.2566166631877085):2.845044704844586):1.5837306571915395):0.7253893732110752,25:7.410781398434909):3.55170315265737,131:10.96248455109228):31.554745686428106,((120:19.733505851723343,(((((((((150:4.3951606430672845,210:4.3951606430672845):0.2121011290870891,((119:4.348713395787221,(((88:0.6820533761309151,(62:0.10325921367128263,19:0.10325921367128263):0.5787941624596324):1.8775027878346702,((160:0.4090300598044354,80:0.4090300598044354):1.9161977553815526,((201:0.6826712699061436,20:0.6826712699061436):1.072443146763503,92:1.7551144166696464):0.5701133985163416):0.2343283487795973):1.470666346953522,(163:2.087722736560914,161:2.087722736560914):1.9424997743581933):0.3184908848681136):0.16743957118851593,187:4.516152966975737):0.09110880517863684):0.27985932294368077,100:4.887121095098054):0.3150436225984583,(71:1.9662230262336586,(64:1.3174714184747593,21:1.3174714184747593):0.6487516077588993):3.235941691462854):0.7124552878498696,(((4:1.328021660898065,(61:0.12517394796787565,189:0.12517394796787565):1.2028477129301893):1.5292133546173374,147:2.8572350155154025):2.684327913016384,24:5.5415629285317864):0.3730570770145958):0.9272654306027119,103:6.841885436149094):3.9780718535186415,((202:9.050306638783358,(41:8.314592882110828,((((96:4.3028582500052375,(91:1.7762419236409615,95:1.7762419236409615):2.526616326364276):1.9445514348104807,211:6.247409684815718):0.6471048246114606,(154:5.589493534744247,(101:3.8305582195677386,(((152:2.136561010098262,30:2.136561010098262):0.09213273435310398,45:2.228693744451366):0.7673748729029133,13:2.9960686173542794):0.8344896022134591):1.7589353151765086):1.3050209746829315):1.1712025113375777,(2:6.497921583976005,(135:2.9975064912530156,133:2.9975064912530156):3.5004150927229896):1.5677954367887512):0.24887586134607176):0.7357137566725296):0.8722249425426494,(129:9.902122498248934,99:9.902122498248934):0.02040908307707312):0.8974257083417285):0.6205254013412134,(((165:1.8386036490585953,(39:1.444544222188103,(9:0.5783139233027649,205:0.5783139233027649):0.8662302988853382):0.3940594268704922):2.4766026661446734,(144:1.9260536234296692,67:1.9260536234296692):2.3891526917735995):1.230717463112482,(((((170:1.4668920936087002,207:1.4668920936087002):1.4405729793290212,(38:0.7571092837190811,178:0.7571092837190811):2.15035578921864):0.672677551967896,(((203:0.7018675307325332,179:0.7018675307325332):2.238625036462518,((94:0.9774634064466522,60:0.9774634064466522):1.5722152791280157,(172:1.094964718896931,113:1.094964718896931):1.454713966677737):0.39081388162038344):0.04712238888808029,140:2.9876149560831315):0.5925276688224859):0.23974432685346114,((174:0.8990721124130057,(6:0.6638274650772458,(124:0.5004608206984532,185:0.5004608206984532):0.16336664437879256):0.2352446473357599):0.7165575091313303,51:1.615629621544336):2.204257330214743):1.0663630845832484,69:4.886250036342327):0.6596737419734238):5.894558912693198):7.970417342446357,((((((186:1.1179091261735843,47:1.1179091261735843):0.022613041256762445,48:1.1405221674303467):4.1510878245313085,(192:0.9519237581223698,155:0.9519237581223698):4.339686233839285):4.1005077681960955,(146:7.624594252459771,175:7.624594252459771):1.7675235076979794):3.099011897027289,184:12.49112965718504):4.944663434326641,(156:10.325998531242712,137:10.325998531242712):7.109794560268968):1.9751069419436256):0.3226058182680376):11.313232742873456,((((72:12.783584976944448,(((141:0.6348512011764044,191:0.6348512011764044):10.253100571957605,((((44:1.4356788316412448,(17:0.9082668741594724,(32:0.5348834798243249,142:0.5348834798243249):0.37338339433514744):0.5274119574817724):1.8859023945111362,((10:1.095462549404381,65:1.095462549404381):0.3231914179091149,15:1.418653967313496):1.902927258838885):1.4852871291528067,(114:3.235004092354913,((208:0.3858775801043865,93:0.3858775801043865):0.7638759135255726,111:1.1497534936299592):2.085250598724954):1.5718642629502746):1.2203369250666114,((((209:1.309038916612784,143:1.309038916612784):0.655972581352164,(90:1.2278089538109243,(176:0.9683132767329832,5:0.9683132767329832):0.2594956770779411):0.7372025441540238):2.2066353664022813,193:4.171646864367229):0.2032149249724089,(149:1.2526236730590445,((83:0.49530567703813017,11:0.49530567703813017):0.6454427593003516,148:1.1407484363384817):0.11187523672056288):3.1222381162805934):1.6523434910321608):4.86074649276221):1.1587263790006403,(182:7.725555522400946,(((117:0.5954001890516117,106:0.5954001890516117):1.5155735576851481,206:2.11097374673676):1.1055842512967886,188:3.2165579980335486):4.5089975243673965):4.321122629733704):0.7369068248097985):4.5848699200714,(((105:5.319107701455783,139:5.319107701455783):3.881971593164769,((35:2.3744162816932244,12:2.3744162816932244):2.5687418294624456,(164:3.345888727026628,167:3.345888727026628):1.5972693841290417):4.257921183464882):5.271805069238237,(((75:11.501217281114968,(((89:7.6230811570570145,126:7.6230811570570145):1.84744050194218,((123:6.119281325018654,29:6.119281325018654):1.018639811759475,(34:6.384730125365743,(86:0.04031346229091648,1:0.04031346229091648):6.344416663074826):0.7531910114123859):2.3326005222210657):1.3089964692564031,((56:7.173149284091325,136:7.173149284091325):1.3368753754243823,46:8.510024659515707):2.26949346873989):0.7216991528593706):0.6539542463029946,(((110:6.585012744456653,59:6.585012744456653):4.688307339190771,40:11.273320083647423):0.1670026599403922,(118:5.0866733139234945,8:5.0866733139234945):6.353649429664321):0.7148487838301474):1.7107727089510973,(53:11.01044019943809,(190:9.410680035013756,204:9.410680035013756):1.5997601644243336):2.85550403693097):0.6069401274897288):2.895570533157059):2.4908255565535207,((57:13.297074085303208,(173:3.378544595678297,3:3.378544595678297):9.91852948962491):2.156667789113829,(((128:3.1824728226318353,66:3.1824728226318353):2.5169981103750683,85:5.6994709330069036):8.521549845660957,138:14.22102077866786):1.2327210957491772):4.405538579152331):4.231193926874546,((73:13.455218279221063,(42:2.429083953409901,115:2.429083953409901):11.026134325811162):8.93869140377189,(((((132:0.33349590618841574,(50:0.08062241918956971,7:0.08062241918956971):0.25287348699884604):0.5147010754442465,98:0.8481969816326622):3.9941435443284057,81:4.842340525961068):10.281907096887952,(109:11.760308513689909,((22:2.1177966573401608,79:2.1177966573401608):4.120853054129949,134:6.238649711470109):5.521658802219799):3.3639391091591104):7.21607684441247,(((70:0.10875366968374624,162:0.10875366968374624):18.961095528528375,((116:13.034979837341377,((36:3.964895783321705,((112:1.8805266350564154,108:1.8805266350564154):0.9015850412024242,74:2.7821116762588396):1.1827841070628655):6.765868250518077,157:10.730764033839781):2.304215803501595):4.527830835583879,((171:12.491256051768513,121:12.491256051768513):3.92474521488257,(97:13.202466977315455,((168:10.647272882016207,(((58:4.676502970843277,(((37:3.1498257106315983,102:3.1498257106315983):0.24931444827965032,(198:2.90336570522167,158:2.90336570522167):0.49577445368957873):0.33140272523527825,((195:0.5966930957266187,14:0.5966930957266187):3.0002555036390683,((84:0.7351617175996016,197:0.7351617175996016):1.380410519633282,183:2.115572237232884):1.4813763621328033):0.1335942847808398):0.9459600866967501):1.0716408246953844,(200:4.73985537544881,166:4.73985537544881):1.0082884200898512):1.1499934209592348,181:6.898137216497896):3.7491356655183106):1.8429294432907302,(((18:6.987525450341212,77:6.987525450341212):0.9197834714657365,(((55:2.452344142622128,177:2.452344142622128):2.748645654003433,(31:5.064571228362055,28:5.064571228362055):0.1364185682635055):1.8950233694359744,((76:6.014072813566596,87:6.014072813566596):0.3867338643068461,(125:5.481292702359231,169:5.481292702359231):0.919513975514211):0.6952064881880933):0.8112957557454132):0.05913223277850577,(((145:0.43623241049433514,78:0.43623241049433514):1.8381651171416336,49:2.2743975276359687):4.425366398518589,153:6.699763926154557):1.266677228430897):4.523761170721483):0.7122646520085176):3.2135342893356285):1.1468094062741727):1.507038525286866):0.4361900897234001,((((((199:3.5107504177068094,43:3.5107504177068094):2.278576468769952,104:5.789326886476761):1.3183767444164438,(16:1.897920247963241,54:1.897920247963241):5.209783382929964):2.0830840160915702,(63:8.19440415992163,((((122:5.288948408360742,107:5.288948408360742):0.3930325016734466,(196:4.948288870407628,52:4.948288870407628):0.7336920396265603):0.17225174933148413,(194:5.038528451953426,130:5.038528451953426):0.8157042074122467):1.2501710773346169,180:7.10440373670029):1.0900004232213405):0.9963834870631452):2.032811107579988,(33:10.462396500760144,26:10.462396500760144):0.761202253804619):3.590231873441226,23:14.81383062800599):4.692208659929532):2.834285179325967):0.05358521573146291):1.6965646974509632):6.956264214152885):11.470491642923587):1.6364877743859338;
tree new_tree12 = (((25:11.476041114994898,131:11.476041114994898):0.6612240856685219,(82:10.662684970958198,(27:8.139983624190254,(((68:0.6128839693161875,127:0.6128839693161875):2.206620756348708,151:2.8195047256648955):0.6748426225553414,159:3.494347348220237):4.645636275970017):2.5227013467679438):1.4745802297052215):30.765220946301696,((120:21.28948926445192,((((((47:3.410465702714152,(186:2.658578648664172,48:2.658578648664172):0.75188705404998):1.6015237661529467,(192:1.0326128216828379,155:1.0326128216828379):3.979376647184261):2.998929942536207,(146:6.963561963817505,175:6.963561963817505):1.0473574475858003):2.540472836872315,184:10.55139224827562):8.773850289968886,(156:4.379889603185027,137:4.379889603185027):14.945352935059478):0.47583170776983863,((99:10.373341014047341,(((41:8.813002585083632,((2:4.877106348118389,(135:2.6923298326306457,133:2.6923298326306457):2.184776515487743):3.332962149842519,(((96:4.416859197109297,(91:1.7530510972364592,95:1.7530510972364592):2.6638080998728384):0.6126049270845071,211:5.0294641241938045):0.6660934589841174,(154:5.2215550846829055,(101:4.904084041954403,(((152:1.7528798419222664,30:1.7528798419222664):0.22639984191537588,45:1.9792796838376423):1.9031180705983377,13:3.88239775443598):1.0216862875184227):0.3174710427285028):0.4740024984950164):2.514510914782986):0.6029340871227244):0.7723984647243398,(((((170:2.642816252445267,207:2.642816252445267):1.207426736753781,(((38:0.2032697580119537,178:0.2032697580119537):3.1360585977364592,((94:1.9437604040216923,60:1.9437604040216923):1.0556275826966828,(172:1.612198158943686,113:1.612198158943686):1.387189827774689):0.339940369030038):0.4100053612208798,((203:2.048622192133607,179:2.048622192133607):1.0301580854710712,140:3.0787802776046784):0.6705534393646144):0.10090927222975532):0.5960006776479019,(69:4.3120536102618034,((174:1.6515807540685563,(6:0.8525477528123462,(124:0.5430284422000584,185:0.5430284422000584):0.30951931061228777):0.7990330012562101):1.6036088671939888,51:3.255189621262545):1.0568639889992584):0.1341900565851466):0.8793823100712927,((165:2.954951809159861,(39:1.5953246490838604,(9:0.5959301104806956,205:0.5959301104806956):0.9993945386031649):1.3596271600760008):1.257587086413002,(144:1.761759677711337,67:1.761759677711337):2.4507792178615264):1.1130870813453795):1.8714422552670547,202:7.1970682321852975):2.3883328176226746):0.5285496595742867,129:10.113950709382259):0.2593903046650823):4.072923555517468,(((24:5.846194335022919,103:5.846194335022919):2.113419382884369,((4:2.094352809386763,(61:0.3194380118566833,189:0.3194380118566833):1.7749147975300799):1.2586433351265622,147:3.3529961445133254):4.606617573393963):0.011902347895451193,(187:7.276272515145247,((((119:5.55196968158012,(21:4.247378542996455,(71:3.9454115808874923,64:3.9454115808874923):0.3019669621089629):1.3045911385836648):0.012619449943948702,(((160:1.7505989545729013,80:1.7505989545729013):1.610197684473882,(201:2.7588941504714266,(((88:0.5718981262305887,(62:0.028441522839949305,19:0.028441522839949305):0.5434566033906394):0.9234911148911384,20:1.495389241121727):1.0424998961709255,92:2.5378891372926526):0.22100501317877397):0.6019024885753566):1.210658087223698,163:4.571454726270481):0.9931344052535875):0.14843898404153677,((161:4.836972157373991,210:4.836972157373991):0.5176944959537035,150:5.354666653327695):0.35836146223791054):1.4970919175314163,100:7.210120033097022):0.0661524820482251):0.6952435506574925):6.474748503762069):5.354809676449536):1.4884150184375748):3.9489488419471037,((((57:8.534331612210645,(173:2.5951728999894184,3:2.5951728999894184):5.939158712221227):2.037483002076179,(((128:4.067736217959246,66:4.067736217959246):3.554170778249211,85:7.621906996208457):1.5851378360170472,138:9.207044832225504):1.3647697820613196):7.199834613555071,((72:11.815422396725289,(((((44:2.4453382322536763,((32:1.1265492230899592,142:1.1265492230899592):0.4706242138406109,17:1.5971734369305701):0.8481647953231062):0.864063701333976,(65:2.594319318519801,(10:1.9131577578036858,15:1.9131577578036858):0.681161560716115):0.7150826150678515):2.641069117296745,(114:4.282828885556238,((208:1.0774140987622183,93:1.0774140987622183):0.8646943771444262,111:1.9421084759066445):2.340720409649594):1.667642165328159):1.9710295343785091,((141:0.437591194286552,191:0.437591194286552):5.009001794391429,(((148:0.9996645750469735,(11:0.39194905115428824,83:0.39194905115428824):0.6077155238926852):0.34843704962618505,149:1.3481016246731585):3.1527397328804874,(193:4.018615691476296,((209:2.9862361758763214,((5:0.8078548912716388,90:0.8078548912716388):1.3223286723104242,176:2.130183563582063):0.8560526122942584):0.49497185899844,143:3.4812080348747614):0.5374076566015349):0.4822256660773494):0.9457516311243355):2.4749075965849254):0.9363153063333183,(182:5.484955142062983,(((117:0.8308267804188997,106:0.8308267804188997):0.4527393306392017,206:1.2835661110581014):3.084175776012176,188:4.367741887070277):1.1172132549927056):3.372860749533242):2.957606505129064):4.5498446946521796,(((((75:13.184861980159553,((89:7.412282697022894,126:7.412282697022894):2.9564593247475113,((123:7.675533136405444,29:7.675533136405444):1.3823608577417774,(34:3.1326136508106424,(86:0.06568661267871141,1:0.06568661267871141):3.066927038131931):5.9252803433365795):1.3108480276231838):2.816119958389148):0.5772732282730537,((56:8.53899316075717,136:8.53899316075717):0.33786650977341104,46:8.876859670530582):4.885275537902025):0.7235812420501233,(118:11.837254051862338,(8:11.023264917665564,((110:4.910907056268793,59:4.910907056268793):6.1094533956393375,40:11.02036045190813):0.0029044657574335275):0.813989134196774):2.648462398620392):0.5068668827213312,(53:11.990262378669293,(190:8.558820320010037,204:8.558820320010037):3.431442058659256):3.0023209545347687):0.6979173219976929,((105:3.7472727962699155,139:3.7472727962699155):8.642814170627094,((35:0.46306214190774136,12:0.46306214190774136):2.8204246720248025,(164:1.5863981435629644,167:1.5863981435629644):1.6970886703695796):9.106600152964464):3.3004136883047455):0.6747664361757142):1.4063821364644262):5.745928698899576,(((((132:0.12622616492640262,(50:0.09052233117770561,7:0.09052233117770561):0.03570383374869701):0.3955508558208174,98:0.52177702074722):4.868399547929852,81:5.390176568677072):11.121452584629973,(109:9.492102279706376,((22:1.210819234036273,79:1.210819234036273):4.812482938678528,134:6.023302172714801):3.4688001069915755):7.019526873600668):6.2843926162885,(((((121:9.491523824499358,171:9.491523824499358):4.0254627333331054,(97:12.280107651930487,(((((145:0.32212709287702446,78:0.32212709287702446):6.172194164521041,49:6.494321257398066):1.5451583991503304,153:8.039479656548396):1.6646836726795868,((77:7.510306896665592,(((28:3.826810998933571,31:3.826810998933571):1.295781262828235,(55:3.6588367651828557,177:3.6588367651828557):1.4637554965789503):2.009860983705627,((76:5.1054018877124525,87:5.1054018877124525):1.8148883275635512,(169:6.738708556045279,125:6.738708556045279):0.18158165923072467):0.21216303019142924):0.3778536511981594):1.6071752977787481,18:9.11748219444434):0.5866811347836425):2.1123940319814345,((((58:6.483329503326475,(((195:0.5560739902456455,14:0.5560739902456455):2.19174610433974,((84:1.3288448395585166,197:1.3288448395585166):0.739973159753502,183:2.0688179993120186):0.6790020952733671):3.0260270928234103,(((158:1.046487513524665,198:1.046487513524665):3.1066263174901008,102:4.153113831014766):1.2978880330337699,37:5.451001864048536):0.3228453233602604):0.7094823159176791):0.22471369829667776,(200:5.443107169438354,166:5.443107169438354):1.2649360321847984):1.4446520843509854,181:8.152695285974138):3.4127275057618576,168:11.565422791735996):0.2511345694734217):0.46355029072107):1.2368789059019765):4.564413408367525,(((157:9.003115468449558,116:9.003115468449558):1.762042185793245,(36:5.540501136317656,((112:2.80892820459556,108:2.80892820459556):0.6220418945783415,74:3.4309700991739014):2.1095310371437543):5.224656517925147):6.823697879800047,(70:0.13678469252851622,162:0.13678469252851622):17.452070841514335):0.49254443215713906):1.3218878900696254,(((((104:6.712535216129734,(199:2.305905121668695,43:2.305905121668695):4.406630094461038):2.1827717090951886,(16:3.663887851405199,54:3.663887851405199):5.231419073819723):1.3073943367533385,(63:9.255003093863595,(((194:5.76111700969203,130:5.76111700969203):1.856089530850367,(107:7.0218486849400295,(122:5.919205922361268,(196:3.71380245954936,52:3.71380245954936):2.205403462811908):1.1026427625787614):0.5953578556023675):0.9068135846450245,180:8.524020125187421):0.7309829686761731):0.9476981681146661):0.5352421571404449,(33:5.434305720050437,26:5.434305720050437):5.303637699068268):5.80546706963842,23:16.543410488757125):2.859877367512489):1.2459666480216036,(73:9.764438155353801,(42:3.378397334532756,115:3.378397334532756):6.386040820821045):10.884816348937417):2.1467672653043266):0.7215561571459261):1.720860179657553):17.664048040566094):4.779147196295767;
tree new_tree13 = (((((68:1.579353006468945,127:1.579353006468945):2.7166197977465396,151:4.295972804215484):4.246443998222709,159:8.542416802438193):3.8862801969981895,(82:11.933962408949752,(27:7.135450533615447,25:7.135450533615447):4.798511875334305):0.4947345904866314):33.952403343424855,(((((156:5.6137412250731975,137:5.6137412250731975):13.710439050794392,((((48:1.6571065919264485,(47:1.4415092953491675,186:1.4415092953491675):0.215597296577281):1.519260048540823,(192:1.1847672245445648,155:1.1847672245445648):1.9915994159227066):6.326822393716304,(146:7.918203067173698,175:7.918203067173698):1.584985967009878):2.3444632448419043,184:11.84765227902548):7.47652799684211):1.2351642196568413,((((((165:6.272231344952382,(39:2.802304575519037,(9:2.0954292972031574,205:2.0954292972031574):0.7068752783158798):3.4699267694333447):1.306685129708682,((((170:3.7819466739268384,207:3.7819466739268384):1.5597619058925787,((((203:0.7356372444440927,179:0.7356372444440927):3.2706953815408863,140:4.006332625984979):0.47428921507474797,(38:0.7697716010470963,178:0.7697716010470963):3.710850240012631):0.3492955924543768,((94:2.7608827109048066,60:2.7608827109048066):1.201281170524811,(172:1.534789968473193,113:1.534789968473193):2.4273739129564245):0.8677535520844861):0.5117911463053133):1.3879639223690257,(69:5.531784537577388,((174:3.042621703003605,(124:0.4066020201812729,(185:0.4054720625929344,6:0.4054720625929344):0.0011299575883385038):2.636019682822332):1.0867788110934091,51:4.129400514097014):1.4023840234803737):1.1978879646110547):0.5373861424244666,(144:1.5243533231001118,67:1.5243533231001118):5.742705321512798):0.3118578300481545):1.9756485319949935,202:9.554565006656057):1.9303425283133162,((((154:7.210843234439762,((96:3.9014868649568872,(91:2.4468656091528644,95:2.4468656091528644):1.4546212558040228):2.5372370524650445,211:6.438723917421932):0.7721193170178307):1.02629258584275,(101:4.870525071490619,(((30:3.3691428428628307,152:3.3691428428628307):0.37375220647190943,45:3.74289504933474):0.6028395960417829,13:4.345734645376523):0.5247904261140963):3.366610748791893):2.0166722047569046,(2:6.71164066977583,(135:5.027028761768385,133:5.027028761768385):1.6846119080074455):3.5421673552635866):1.0241328853378882,41:11.277940910377305):0.20696662459206827):0.5443590389096844,(129:11.263119055685102,99:11.263119055685102):0.7661475181939554):1.61813347851038,(((210:9.275660718946359,((163:5.522649541001308,((201:1.9880367876998128,20:1.9880367876998128):3.227300570799679,((88:1.226667835135472,(62:0.21912301805781745,19:0.21912301805781745):1.0075448170776546):2.8729469375958594,(92:4.085470209101683,((160:0.8836579883356421,80:0.8836579883356421):2.2609434085869013,161:3.1446013969225435):0.9408688121791391):0.014144563629648665):1.115722585768161):0.3073121825018159):2.427412060457117,((119:6.398390707031598,(187:5.843523153662113,(150:5.407981577348752,100:5.407981577348752):0.4355415763133603):0.5548675533694851):0.5973979938697092,((64:3.1984384611557246,71:3.1984384611557246):0.823461706156186,21:4.021900167311911):2.9738885335893963):0.9542729005571182):1.3255991174879336):0.740402528586646,(24:7.949399342044155,103:7.949399342044155):2.0666639054888494):0.10542533261404685,((4:3.3249253320813765,(61:0.9331777818363594,189:0.9331777818363594):2.391747550245017):5.6365708965836046,147:8.96149622866498):1.159992351482071):3.5259114722423863):6.911944443134994):3.0423813341859365,120:23.601725829710368):10.386457920629411,((70:0.04403889551020035,162:0.04403889551020035):32.716027878282816,(((((((89:6.168114022161615,126:6.168114022161615):9.043355298925825,(((34:7.885759760721221,(86:0.38542292270566686,1:0.38542292270566686):7.500336838015555):3.4814807204293636,123:11.367240481150585):0.4763553066884292,29:11.843595787839014):3.3678735332484244):0.5027166252993851,((((56:10.694687732329603,136:10.694687732329603):3.0225787419046597,(118:12.9808059033466,75:12.9808059033466):0.7364605708876635):0.6875333754291102,((8:5.862383334692736,40:5.862383334692736):6.620768634702842,(110:9.401937828545577,59:9.401937828545577):3.081214140850001):1.9216478802677948):0.6196578542768396,46:15.024457703940213):0.6897282424466109):2.7197210140821504,((53:12.986103100382486,131:12.986103100382486):3.3301458905908774,(190:13.788532218144091,204:13.788532218144091):2.5277167728292724):2.1176579694956104):3.5763786818361574,((105:5.610255121500205,139:5.610255121500205):8.17851936605609,((35:4.743295727548347,12:4.743295727548347):1.7086359986760993,(164:0.791325450982824,167:0.791325450982824):5.660606275241622):7.33684276133185):8.221511154748836):4.197729753802495,((72:20.697313551355027,(((((44:3.27871895930723,((17:1.4211870704465484,32:1.4211870704465484):0.2796225978596698,142:1.7008096683062182):1.577909291001012):0.7489623076084935,(65:3.710745483687912,(10:2.3064664121392906,15:2.3064664121392906):1.4042790715486215):0.31693578322781146):2.377666753073308,(114:3.398021321375175,((208:1.3677449119172664,93:1.3677449119172664):1.4142191377542932,111:2.7819640496715596):0.6160572717036152):3.007326698613857):3.817738252078432,((141:0.9811453758391538,191:0.9811453758391538):7.829229899887371,(193:7.7547072300427615,(((209:3.3290471929895107,143:3.3290471929895107):0.5285690377854948,((5:1.158300647447645,176:1.158300647447645):0.03644146901884815,90:1.194742116466493):2.6628741143085124):2.3804120983772945,(148:2.0112773910458617,((11:1.1976522431573797,83:1.1976522431573797):0.43225665944589964,149:1.6299089026032794):0.3813684884425823):4.226750938106438):1.5166789008904615):1.0556680456837633):1.4127109963409392):5.629133253639504,(182:7.322614497979667,(((117:0.1660684896782499,106:0.1660684896782499):3.1174463496072105,206:3.2835148392854605):1.65747781379399,188:4.940992653079451):2.3816218449002164):8.5296050277273):4.845094025648059):3.544532936713196,((57:13.656579330816877,(173:2.2142600458028676,3:2.2142600458028676):11.442319285014008):4.778301189478677,(((128:3.0936537268847184,66:3.0936537268847184):7.802233449035749,85:10.895887175920468):2.388661716435921,138:13.284548892356389):5.150331627939165):5.806965967772669):1.9661689080394034):5.500249617358659,((((((132:0.28102292773712156,(50:0.029380437417826148,7:0.029380437417826148):0.2516424903192954):0.43488893962062947,98:0.715911867357751):9.890711712754465,81:10.606623580112215):5.995670548838907,(109:8.849083090415974,((22:2.1935329179192764,79:2.1935329179192764):4.801775585850702,134:6.995308503769978):1.8537745866459954):7.753211038535149):5.9202304641998715,(73:9.491432020562032,(42:2.790998818163848,115:2.790998818163848):6.700433202398184):13.031092572588962):6.016817124667465,((((36:10.512325283955295,((112:3.5089058610581274,108:3.5089058610581274):4.371306966002062,74:7.880212827060189):2.632112456895106):7.9198334448695995,(116:16.76624489348631,157:16.76624489348631):1.6659138353385856):3.718224348252349,((121:20.52049102850401,(97:16.011385052794367,(168:15.42604357969318,((18:10.282114049768598,((((145:0.45018325151324673,78:0.45018325151324673):4.754687022520069,49:5.204870274033316):3.3176677827395116,153:8.522538056772827):1.73656113614644,(77:7.246953985418043,(((28:2.9125629356542153,31:2.9125629356542153):2.21973036391022,(55:2.9162270639325447,177:2.9162270639325447):2.2160662356318905):1.9551398701891047,(87:7.028542357315263,(169:5.41857066518114,(76:4.594228461244716,125:4.594228461244716):0.8243422039364239):1.6099716921341223):0.05889081243827743):0.1595208156645027):3.0121452075012245):0.02301485684933091):2.861088092233178,(((58:8.91020303472009,(((195:0.2949595071975637,14:0.2949595071975637):3.8714596046492336,((84:1.0616392447593903,197:1.0616392447593903):2.287229341480116,183:3.3488685862395062):0.8175505256072908):3.2754019081782424,((158:2.4266659547784264,198:2.4266659547784264):3.279620869641254,(37:3.9387509894078985,102:3.9387509894078985):1.767535835011782):1.735534195605359):1.4683820146950497):0.27236437437221284,(200:7.4354430461543615,166:7.4354430461543615):1.7471243629379405):1.4809495386588036,181:10.663516947751106):2.4796851942506706):2.2828414376914044):0.5853414731011863):4.5091059757096446):0.2498847208284687,171:20.77037574933248):1.3800073277447638):5.096469637340967,(((((104:9.454709609048074,(199:2.246500772453936,43:2.246500772453936):7.208208836594137):0.3356858864507366,(16:3.2114496276494875,54:3.2114496276494875):6.578945867849322):2.837597051415491,(63:10.369620225030978,(180:9.396942858702994,((194:8.18024672031776,130:8.18024672031776):0.7084805854585419,((52:3.4003994474727293,196:3.4003994474727293):3.678489741343089,(107:6.092247302299446,122:6.092247302299446):0.986641886516372):1.8098381169604831):0.5082155529266927):0.972677366327984):2.258372321883323):3.244045070320121,(33:7.875644782780435,26:7.875644782780435):7.996392834453988):7.7847999050177386,23:23.65683752225216):3.5900151921660495):1.2924890034002487):3.1689232956478257):1.051801760326729):1.2281169765467652):12.392916592521459):3.7722591417452023;
tree new_tree14 = ((82:13.053499379151107,(25:10.02020926980957,((((68:1.9666349815801216,127:1.9666349815801216):0.3766206028338841,151:2.3432555844140057):0.7973566252487743,159:3.14061220966278):6.19313575102319,27:9.33374796068597):0.6864613091235992):3.0332901093415376):33.115865083019514,(((120:16.930804890784707,((((((((((((203:0.8390333820741396,179:0.8390333820741396):1.8792593047524542,140:2.7182926868265938):0.5253397578290548,((38:0.057206810324325265,178:0.057206810324325265):2.916588817314834,(170:1.836186838632402,207:1.836186838632402):1.1376087890067572):0.2698368170164893):0.19756498364206232,((94:1.7057335406590888,60:1.7057335406590888):0.8851997825134459,(172:1.3642718815032422,113:1.3642718815032422):1.2266614416692925):0.8502641051251763):0.6157795945915323,(69:2.9646362541040143,((174:1.21618534069871,((6:0.44773549699732534,124:0.44773549699732534):0.007895237248086495,185:0.45563073424541184):0.7605546064532982):0.27692895934121853,51:1.4931143000399285):1.4715219540640858):1.092340768785229):1.611208375797192,((144:4.141808782309356,67:4.141808782309356):1.5211065742158407,(165:4.456507766837593,(39:3.721856853386663,(9:1.047231436304806,205:1.047231436304806):2.674625417081857):0.7346509134509298):1.206407589687604):0.005270042161238386):3.2072953831857847,202:8.87548078187222):2.5553761792394383,(((101:6.496948555795103,(((30:3.3199995989419944,152:3.3199995989419944):0.2107802729219581,45:3.5307798718639525):1.8822531898594947,13:5.413033061723447):1.0839154940716558):0.640544879532392,(154:5.688593582913267,((96:3.3911686882728245,(91:1.4904834224453596,95:1.4904834224453596):1.9006852658274649):1.8068395714085566,211:5.198008259681381):0.490585323231886):1.448899852414228):3.316252218740634,(2:6.176042540475696,(135:2.057719854087596,133:2.057719854087596):4.1183226863881):4.277703113592433):0.9771113070435291):0.21969812869758165,41:11.65055508980924):1.0837773985359629,129:12.734332488345203):0.26212414937771733,99:12.99645663772292):0.7059253137371133,(((24:9.168530098658632,103:9.168530098658632):0.7760327937670954,((4:3.53251008786829,(61:1.0951321494856474,189:1.0951321494856474):2.4373779383826424):3.923392045203795,147:7.455902133072085):2.4886607593536425):0.6340904517955774,(187:8.342640011545315,((71:2.0031947749271906,(64:1.8116996157756085,21:1.8116996157756085):0.1914951591515821):6.2064709066650545,(119:7.468054092880068,(((((((88:0.8661297987735157,(62:0.19643959426797802,19:0.19643959426797802):0.6696902045055377):4.164135453608279,(160:3.2346421270513224,80:3.2346421270513224):1.7956231253304722):0.0705008299118326,((201:2.152014110013322,20:2.152014110013322):2.2251125337403157,161:4.377126643753638):0.7236394385399896):0.04202672714423539,92:5.1427928094378625):0.12300849912681944,163:5.265801308564682):0.5998187917275102,100:5.865620100292192):0.3102142232021823,(150:6.011119662250638,210:6.011119662250638):0.16471466124373624):1.2922197693856932):0.7416115887121775):0.13297432995307013):2.2360133326759897):3.1237286072387285):3.2284229393246733):0.7627889256818534,((156:10.770190255740411,137:10.770190255740411):5.093426280578321,((((47:4.00333983723277,(186:2.692422562774447,48:2.692422562774447):1.3109172744583226):1.639218863065337,(192:1.2113780159445038,155:1.2113780159445038):4.431180684353603):3.634683604001454,(146:7.575564508147664,175:7.575564508147664):1.7016777961518965):3.6271460604291956,184:12.904388364728756):2.9592281715899755):1.829977280147828):12.302648547565813,((((((8:11.285341593295549,(40:11.231684589290621,(110:8.405731524586718,59:8.405731524586718):2.825953064703903):0.053657004004927344):5.566022423595875,(((89:8.842190222718742,126:8.842190222718742):3.4572827224839475,((34:5.586455751397152,(86:0.6690170520976971,1:0.6690170520976971):4.9174386992994545):3.6538742010256637,(29:7.416915933418368,123:7.416915933418368):1.8234140190044474):3.059142992779874):3.1575538724199887,(118:15.135650281926399,(75:12.41321569946925,(136:11.361695126926417,(56:8.887813080675546,46:8.887813080675546):2.4738820462508713):1.0515205725428327):2.722434582457149):0.3213765356962792):1.3943371992687457):2.1308860028526837,((53:13.037620893568276,131:13.037620893568276):4.02262542530355,(190:11.167719695675004,204:11.167719695675004):5.892526623196822):1.9220037008722812):2.3366452233208292,((((((44:3.4766883307338956,(17:3.0895284574602178,(32:2.6125329492774463,142:2.6125329492774463):0.4769955081827715):0.38715987327367785):0.9386459574751544,((10:1.722807939795113,15:1.722807939795113):1.414765022804428,65:3.137572962599541):1.277761325609509):2.324101619131085,(114:3.5851622088339243,((208:1.1551497061435572,93:1.1551497061435572):0.22685135972085035,111:1.3820010658644075):2.203161142969517):3.1542736985062105):1.1238291221960868,((141:0.5201816238846768,191:0.5201816238846768):5.2005470022831055,((193:3.179687819765183,((209:2.136428127138123,((5:0.5307902920854831,176:0.5307902920854831):0.5802770837361525,90:1.1110673758216356):1.0253607513164875):0.27444138948089947,143:2.4108695166190226):0.7688183031461606):0.21349247222117063,((148:1.644587611346768,(11:1.4512675276756972,83:1.4512675276756972):0.19332008367107067):0.2576850268327404,149:1.9022726381795083):1.4909076538068455):2.327548334181429):2.142536403368439):8.776048451636704,(182:9.854608413497036,(((117:0.735639133710274,106:0.735639133710274):2.557285746010302,206:3.2929248797205757):1.8041700318637481,188:5.097094911584324):4.757513501912713):6.78470506767589):4.392514679839181,72:21.031828161012108):0.28706708205282894):0.07641873146054223,(((105:6.3709803561591425,139:6.3709803561591425):7.66763555571657,((35:2.4792911030985154,12:2.4792911030985154):6.283964785379317,(164:4.008624263372084,167:4.008624263372084):4.754631625105748):5.27536002339788):4.481903669787119,((57:11.79556332056371,(173:5.9386102313966465,3:5.9386102313966465):5.856953089167064):3.085848825538969,(((128:2.4441730181647725,66:2.4441730181647725):7.184309157882884,85:9.628482176047656):3.0523270980830137,138:12.68080927413067):2.200602871972009):3.6391074355601525):2.874794392862647):5.988814740013883,(((((((97:13.620861509731009,(168:13.070869533716623,((((200:2.696654434406687,166:2.696654434406687):3.5643346885541183,(58:6.234190312326449,(((158:1.724929466873885,198:1.724929466873885):1.3608348873283946,(37:2.48629164095179,102:2.48629164095179):0.5994727132504898):1.2879060316704103,((195:1.8366189294300401,14:1.8366189294300401):2.219734288294898,((84:1.128815791516114,197:1.128815791516114):0.2990759068157778,183:1.427891698331892):2.6284615193930465):0.3173171681477518):1.860519926453759):0.026798810634356407):2.037775918892444,181:8.29876504185325):4.36089496936445,((((145:0.24984448800852943,78:0.24984448800852943):6.717374860425356,49:6.967219348433885):0.9044484162147812,153:7.871667764648667):1.8863763198787495,(18:8.703568192263434,(77:8.3804364310545,(((28:4.733326882887377,31:4.733326882887377):0.6726211029199218,(55:3.581191881349148,177:3.581191881349148):1.8247561044581513):1.9765852670292432,((87:3.9562765317303668,76:3.9562765317303668):1.62634421802341,(169:4.891124436958795,125:4.891124436958795):0.6914963127949818):1.7999125030827656):0.9979031782179577):0.32313176120893417):1.0544758922639819):2.9016159266902832):0.4112095224989236):0.5499919760143861):1.1373263067552237,121:14.758187816486233):0.37515411831902234,171:15.133341934805255):3.3714349541111552,((157:11.054806390769283,(36:6.049637321766435,((112:2.292860757999648,108:2.292860757999648):1.7211316474705116,74:4.01399240547016):2.0356449162962758):5.005169069002847):1.5223818370682238,116:12.577188227837507):5.927588661078904):2.8802516080510365,(((((104:6.963682963269679,(199:3.2366641756392664,43:3.2366641756392664):3.727018787630412):0.6738714913496642,(16:5.089444099317295,54:5.089444099317295):2.5481103553020477):2.7477387450007917,(63:8.275268788336534,((((52:3.0703750866350705,196:3.0703750866350705):3.786677165680873,(107:4.690985095207948,122:4.690985095207948):2.166067157107996):0.3062167719041131,(194:4.0261073732482275,130:4.0261073732482275):3.137161650971829):0.9251312737866826,180:8.08840029800674):0.18686849032979502):2.1100244112836):1.669389111482408,(33:7.63459062802471,26:7.63459062802471):4.420091683077833):7.869105118613614,23:19.923787429716157):1.46124106725129):0.13945507258484824,(70:0.08175155557606407,162:0.08175155557606407):21.44273201397623):1.9320421507671561,(((((132:0.32301131489985974,(50:0.010317465454454165,7:0.010317465454454165):0.31269384944540557):3.8455465142813208,98:4.1685578291811805):5.259175401159965,81:9.427733230341145):3.7212011583836517,(109:7.876089986603135,((22:1.5569045012188958,79:1.5569045012188958):4.549900200784398,134:6.106804702003294):1.7692852845998406):5.272844402121662):7.082322953756503,(73:8.354722264879985,(42:5.159620642225424,115:5.159620642225424):3.195101622654561):11.876535077601314):3.2252683778381517):3.92760299421991):2.6121136494930113):16.173122098138247):0.9136753285703918;
tree new_tree15 = ((25:10.94467343415247,((27:8.890470214453469,(((127:1.3978670226024659,68:1.3978670226024659):0.4627648089360412,151:1.860631831538507):3.2423551639405535,159:5.1029869954790605):3.7874832189744083):1.4311939085736576,82:10.321664123027126):0.6230093111253439):27.483695728025815,(((24:14.297991768174004,(103:10.953770482252315,(((4:1.1508682230662535,(61:0.4632036664855359,189:0.4632036664855359):0.6876645565807176):2.1126175480039096,147:3.263485771070163):7.658696075192383,((((64:1.9913710312853792,71:1.9913710312853792):0.3458489215523377,21:2.337219952837717):4.052788251746453,(((119:5.742580748542794,100:5.742580748542794):0.09314059912378614,((150:4.3886082761394,210:4.3886082761394):1.2990570766719083,(161:5.247402298875985,187:5.247402298875985):0.4402630539353227):0.1480559948552722):0.25719100877657386,(163:5.698845277363066,(((201:4.3457827939337905,20:4.3457827939337905):0.796612792366103,(92:4.786574590887324,(160:1.3460178258898843,80:1.3460178258898843):3.4405567649974396):0.35582099541256973):0.3883961741328932,(88:2.8322987829513284,(62:0.012682978537192233,19:0.012682978537192233):2.8196158044141364):2.6984929774814583):0.16805351693027948):0.394067079080088):0.29709584814101575):4.321175205800291,(((((165:3.5984718951961976,(39:1.2099235346469974,(9:0.6196226352885206,205:0.6196226352885206):0.5903008993584768):2.3885483605492004):0.741610617284715,((144:3.526511248637354,67:3.526511248637354):0.660008553798551,((((((203:1.406066607743997,179:1.406066607743997):1.041832722810391,140:2.447899330554388):0.2177864640835372,((94:0.7902074679181004,60:0.7902074679181004):0.848973074909025,(172:0.7024941526284018,113:0.7024941526284018):0.9366863901987236):1.0265052518107998):0.018929100049554837,(38:1.4013263600107495,178:1.4013263600107495):1.2832885346767304):0.7564187068557442,(170:2.8549569757295807,207:2.8549569757295807):0.5860766258136434):0.2158788464652912,(69:2.7598873445577103,((174:0.6418324448310597,(185:0.2872287513941999,(6:0.22587666115246846,124:0.22587666115246846):0.06135209024173144):0.3546036934368598):0.5387887944804868,51:1.1806212393115465):1.5792661052461638):0.897025103450805):0.5296073544273896):0.15356271004500766):3.4980976679891844,202:7.838180180470097):1.4624114122532106,(((154:7.069138976301244,((101:5.392222554507683,(((30:2.8673680857624104,152:2.8673680857624104):0.5233372042597471,45:3.3907052900221575):0.8583819393421339,13:4.249087229364291):1.1431353251433913):1.5767102581227208,((96:4.715226674436687,(91:3.3411873295805647,95:3.3411873295805647):1.3740393448561226):1.3618322847602498,211:6.077058959196937):0.8918738534334665):0.10020616367084045):0.8514323227204441,(2:5.046355363520161,(135:3.441950225502926,133:3.441950225502926):1.6044051380172348):2.8742159355015273):0.6401447594280434,41:8.560716058449731):0.7398755342735761):0.6831125993573952,(129:9.87828142036742,99:9.87828142036742):0.10542277171328251):0.727479218303758):0.21099843587808564):0.031588635989768576):3.344221285921689):1.2688322618615704,(((156:7.762766396382375,137:7.762766396382375):5.45133366376019,(((((186:0.7107287334477805,48:0.7107287334477805):0.6554557041705424,47:1.366184437618323):1.8108865952131632,(192:0.9764268849573178,155:0.9764268849573178):2.2006441478741685):4.35829439583326,(146:5.361626176872773,175:5.361626176872773):2.1737392517919742):2.3798553590272977,184:9.915220787692045):3.2988792724505203):1.2928594479547897,120:14.506959508097355):1.05986452193822):10.78825238095528,((((((((141:0.4184959157160793,191:0.4184959157160793):5.877450806702398,(((((11:0.2962269844464971,83:0.2962269844464971):0.4510617517019384,148:0.7472887361484355):0.25103555426497093,149:0.9983242904134064):2.0755058838952074,((209:2.08819083511692,143:2.08819083511692):0.3917641285677327,((176:0.8658270465808774,5:0.8658270465808774):0.012672567456599282,90:0.8784996140374767):1.6014553496471762):0.5938752106239611):0.3713556328648644,193:3.445185807173478):2.8507609152449986):0.9786349179299814,(((44:1.0118858973458342,(32:0.9029847158986518,(17:0.679446521006195,142:0.679446521006195):0.22353819489245685):0.10890118144718242):1.2790159460030048,(65:1.1472370442913322,(10:0.7133972795964231,15:0.7133972795964231):0.43383976469490915):1.1436647990575068):2.8764468228837807,(114:2.0323568475421503,((208:0.780573675784553,93:0.780573675784553):0.4100685401219828,111:1.1906422159065357):0.8417146316356146):3.1349918186904695):2.1072329741158384):3.2773969817465876,(182:5.402145510608294,(((117:0.34049141792023113,106:0.34049141792023113):1.9988959788602474,206:2.3393873967804786):1.8978192010645292,188:4.237206597845008):1.1649389127632865):5.1498331114867515):2.1821102686792475,72:12.734088890774293):5.729710066651949,((((8:9.183546206564214,((110:5.714002493735619,59:5.714002493735619):2.9167532587616956,40:8.630755752497315):0.5527904540668995):1.6634402394241228,(((((89:4.685410890983847,126:4.685410890983847):2.627513595966585,((34:5.0409206523786825,(86:0.6096061476776966,1:0.6096061476776966):4.431314504700985):1.6471257930026875,(123:6.297133352718626,29:6.297133352718626):0.39091309266274354):0.6248780415690618):1.8932213887297502,(46:7.636190369616548,(56:7.26570163600875,136:7.26570163600875):0.37048873360779844):1.5699555060636339):0.6986468812665656,75:9.904792756946748):0.6881574813291707,118:10.592950238275918):0.25403620771241897):4.308343224708631,((53:6.821442063247357,131:6.821442063247357):6.230480615011942,(190:12.23862493454905,204:12.23862493454905):0.8132977437102493):2.1034069924376695):3.0774297477440022,((105:5.649757946983505,139:5.649757946983505):4.528343439064396,((35:2.926372487349615,12:2.926372487349615):4.465936533973112,(164:1.315361168530244,167:1.315361168530244):6.0769478527924825):2.7857923647251743):8.05465803239307):0.23103953898527152):0.6232164575251389,((57:6.673810288059242,(173:3.5507061953952324,3:3.5507061953952324):3.1231040926640095):5.952870415056527,(((128:2.0718268519684786,66:2.0718268519684786):4.533753573773202,85:6.605580425741681):4.8174484619752596,138:11.42302888771694):1.2036518153988283):6.460334711835612):4.450505124445559,((70:0.3330541256057264,162:0.3330541256057264):21.56465299271857,((((((132:0.2581506902325201,(50:0.09672095037848578,7:0.09672095037848578):0.1614297398540343):0.9779750007359067,98:1.2361256909684268):4.222027502710768,81:5.458153193679195):6.190970436451316,(109:7.55568610381054,((22:1.3998429054392476,79:1.3998429054392476):3.141126836267132,134:4.5409697417063795):3.014716362104161):4.0934375263199705):4.654798400080612,(73:10.02486643907223,(42:2.7418776998631613,115:2.7418776998631613):7.282988739209069):6.279055591138892):3.607107984051087,((((97:11.3243797089751,(((((58:3.833016071803816,(200:3.2279018595324347,166:3.2279018595324347):0.6051142122713813):1.4917254182869453,((102:2.5799241090492857,(158:2.1471921438874806,198:2.1471921438874806):0.4327319651618051):2.1558338542515565,(((195:0.1637547763456976,14:0.1637547763456976):1.9470765359459132,((84:0.7998369119170793,197:0.7998369119170793):1.069411043590104,183:1.8692479555071833):0.24158335678442766):2.5746262168671206,37:4.6854575291587315):0.05030043414211072):0.588983526789919):3.5295263881116297,181:8.854267878202391):2.1462911865169936,168:11.000559064719384):0.07350366165086797,((((145:0.3073528356507161,78:0.3073528356507161):3.475658344816076,49:3.783011180466792):3.2430608700987946,153:7.0260720505655865):0.7840555916982748,(18:7.516619260495852,(77:6.963494157711071,(((169:3.1079891533136257,125:3.1079891533136257):1.360077986945873,(87:3.591069446959849,76:3.591069446959849):0.8769976932996495):0.9184498323026631,((28:2.3819268898784043,31:2.3819268898784043):1.534751681969631,(55:2.8927892458739946,177:2.8927892458739946):1.0238893259740407):1.4698384007141265):1.576977185148909):0.5531251027847812):0.2935083817680093):3.263935084106391):0.250316982604847):3.1965982332034013,(121:13.373862358832833,(116:10.854641530822903,(157:10.521251350927399,(36:6.878336926434314,((112:2.8536896839227452,108:2.8536896839227452):1.3984420268989401,74:4.252131710821685):2.6262052156126288):3.6429144244930844):0.33339017989550435):2.5192208280099297):1.147115583345668):0.8283290462641268,171:15.349306988442628):3.223502175009564,(((((104:6.419624118816331,(199:5.163614747700671,43:5.163614747700671):1.2560093711156597):2.023860108049637,(16:5.389198336673858,54:5.389198336673858):3.0542858901921095):1.0365829981177992,(((107:4.869751815721502,((52:2.5794490345515584,196:2.5794490345515584):1.9624546188739806,122:4.541903653425539):0.3278481622959628):1.5140286139292272,(194:4.221125769677881,130:4.221125769677881):2.162654659972848):0.956075828067525,(180:6.77665695783711,63:6.77665695783711):0.5631992998811439):2.1402109672655127):1.7248723013097589,(33:8.314529906165749,26:8.314529906165749):2.8904096201277767):6.485921084983168,23:17.690860611276694):0.8819485521754977):1.3382208508100177):1.986677104062089):1.6398134210726418):2.817555871593914):12.07329275118743):8.685168253383154;
tree new_tree16 = (((((((((104:11.202219170421252,(199:7.182246853121657,43:7.182246853121657):4.019972317299595):2.7295514938302468,(16:4.011229456206803,54:4.011229456206803):9.920541208044696):1.1745813344701421,((180:13.369199354724392,((194:7.2565453409220675,130:7.2565453409220675):2.2987367205854055,(107:5.636943791116387,((52:5.163011253730794,196:5.163011253730794):0.3172611655740383,122:5.480272419304832):0.1566713718115551):3.918338270391086):3.813917293216919):0.3784706257159911,63:13.747669980440383):1.3586820182812573):1.8760554701106695,(33:10.218249639776193,26:10.218249639776193):6.764157829056117):8.750390551619528,23:25.73279802045184):4.73824812834302,((((((((110:10.779857006845067,59:10.779857006845067):2.0380604526361292,8:12.817917459481196):1.7062649422198781,40:14.524182401701074):2.087077781222563,(((((123:8.99824443124803,29:8.99824443124803):2.428011155413767,(34:8.585209847295312,(86:0.10926087921740167,1:0.10926087921740167):8.47594896807791):2.8410457393664856):1.6946971229587309,(89:7.462139525330468,126:7.462139525330468):5.658813184290061):1.3814373303975405,(118:12.53174640504821,75:12.53174640504821):1.9706436349698588):1.1074247533999984,(46:12.67110983789654,(56:5.783389643563478,136:5.783389643563478):6.8877201943330615):2.938704955521528):1.0014453895055695):2.844710168783795,((53:8.822446722289511,131:8.822446722289511):6.063503002218939,(190:10.132094837891696,204:10.132094837891696):4.753854886616754):4.570020627198982):3.4308360650999283,((105:9.505941335139052,139:9.505941335139052):2.3210585617976953,((35:2.146604860171748,12:2.146604860171748):3.285465763574786,(164:4.011080376908406,167:4.011080376908406):1.4209902468381284):6.394929273190214):11.059806519870612):0.0019639793108332526,(((((((44:2.372247850211464,((32:1.1493579689974147,142:1.1493579689974147):1.0073830926919476,17:2.1567410616893623):0.2155067885221018):0.7873673122464551,(65:2.5388792679481083,(10:0.9936570256011386,15:0.9936570256011386):1.5452222423469697):0.6207358945098109):2.0325681881978963,(114:1.8786407146480069,((208:1.0325786802661847,93:1.0325786802661847):0.40896126922344167,111:1.4415399494896264):0.4371007651583805):3.3135426360078086):2.412828376326874,(((148:2.1776507572157753,((11:1.7041336048971687,83:1.7041336048971687):0.1402401645463156,149:1.8443737694434843):0.333276987772291):1.8235466475757534,(193:3.8005108752512085,((209:1.5570954034234061,143:1.5570954034234061):0.6629402523229286,((176:0.6700179906778542,90:0.6700179906778542):0.00354296536432841,5:0.6735609560421826):1.5464746997041523):1.5804752195048737):0.20068652954032018):1.9931669088417223,(141:0.6776795663614728,191:0.6776795663614728):5.316684747271778):1.6106474133494384):1.8847116103853425,(182:6.490387374752711,(((117:0.45821826204432947,106:0.45821826204432947):3.567195736433946,206:4.0254139984782755):1.2956713319649324,188:5.321085330443208):1.1693020443095028):2.999335962615321):1.3953999655036569,72:10.885123302871689):11.591943765174447,((57:14.87506116371472,(173:3.7039736620534986,3:3.7039736620534986):11.171087501661223):6.7994655621337134,(((128:5.024452716821555,66:5.024452716821555):8.80611607322666,85:13.830568790048215):7.220326298179852,138:21.050895088228067):0.6236316376203668):0.8025403421977018):0.4117033280720577):6.817214508418726,(((70:7.158522885816742E-4,162:7.158522885816742E-4):19.341087764061562,((((((50:0.04635885044394036,7:0.04635885044394036):0.7522444832503836,132:0.798603333694324):0.14563999886447632,98:0.9442433325588003):4.264297787347967,81:5.2085411199067675):7.135786674277966,(109:10.293544511966376,((22:3.8718054346479396,79:3.8718054346479396):4.257640944364828,134:8.129446379012768):2.164098132953608):2.050783282218358):4.2069738162552515,(73:13.18766828922576,(42:4.022555274313342,115:4.022555274313342):9.165113014912418):3.363633321214225):2.7905020059101595):0.7935266646906918,(((24:14.938517988903463,120:14.938517988903463):3.2211942008033425,(171:17.231225308653734,((((168:9.53157279916918,(181:7.185674653441944,(((37:2.6476020199395234,(102:2.2408641831242164,(158:1.4185202626578606,198:1.4185202626578606):0.8223439204663558):0.40673783681530695):0.4038344772612339,((195:0.035991917077648664,14:0.035991917077648664):2.0330770526276716,((84:0.5045046073825834,197:0.5045046073825834):1.020223889398812,183:1.5247284967813954):0.5443404729239247):0.9823675274954371):1.0182505562595332,(58:4.021176304312795,(200:3.3071956597016534,166:3.3071956597016534):0.7139806446111416):0.048510749147495424):3.1159875999816533):2.3458981457272357):0.32278765935345355,121:9.854360458522633):2.9555914540486814,((((28:3.477930985397627,31:3.477930985397627):2.9045382057421754,(55:3.6215322972241584,177:3.6215322972241584):2.760936893915644):2.5563278702570846,((169:6.641110715297137,125:6.641110715297137):0.6917208294162673,(87:6.021225705833639,76:6.021225705833639):1.3116058388797658):1.605965516683482):0.8237742552119833,((18:7.790326352825036,77:7.790326352825036):1.7966159514633544,(((145:0.7763605182778219,78:0.7763605182778219):5.387119884010088,49:6.1634804022879095):1.7724906562467249,153:7.935971058534634):1.6509712457537562):0.17562901232047956):3.0473805959624443):1.287332147997855,97:14.09728406056917):3.1339412480845645):0.9284868810530718):1.450924830551159,((36:11.091683980744742,((112:6.302550135166537,108:6.302550135166537):1.462140731705448,74:7.764690866871985):3.3269931138727573):5.05059188535933,(116:15.040537398097323,157:15.040537398097323):1.101738468006749):3.468361154153893):0.5246932607828718):9.570654623496083):0.7650612442579394):4.13969335890236,((156:13.22492147149966,137:13.22492147149966):16.383828097878542,((((48:3.031103424055626,(47:2.877961769508362,186:2.877961769508362):0.15314165454726414):1.119621793693895,(192:1.8589331016542034,155:1.8589331016542034):2.2917921160953174):7.578465823688244,(146:9.263889880746886,175:9.263889880746886):2.4653011606908795):5.285427069552455,184:17.01461811099022):12.59413145838798):5.001989938319017):6.717562157886725,(((((((165:4.034289560424806,(39:1.6960916375066881,(9:0.5492380362738165,205:0.5492380362738165):1.1468536012328716):2.338197922918118):3.9698962485053,((144:4.2007307320136755,67:4.2007307320136755):3.4955255053344834,(((170:2.685644242603212,207:2.685644242603212):2.4455488870658106,(((203:0.5799112784472575,179:0.5799112784472575):2.126843133474666,140:2.7067544119219233):1.2524780080064661,(((94:2.0726526689325677,60:2.0726526689325677):0.7001312623087448,(172:0.5297045420678277,113:0.5297045420678277):2.243079389173485):0.8947391008002024,(38:0.5647003680586997,178:0.5647003680586997):3.102822663982815):0.2917093878868746):1.1719607097406333):1.7694824927122017,(69:6.776537304152377,((174:1.373084535257393,(124:0.8623606340346452,(6:0.6520682304872722,185:0.6520682304872722):0.210292403547373):0.5107239012227478):0.5122803052587719,51:1.885364840516165):4.891172463636212):0.12413831822884713):0.7955806149669344):0.30792957158194767):1.8939188408471495,202:9.898104649777256):1.5924583822825955,(41:11.263714240667516,((154:8.63750822666922,(((96:6.157310068514279,(91:2.1776294266420226,95:2.1776294266420226):3.979680641872257):0.7731087007445332,211:6.930418769258813):0.9759960291692877,(101:4.930132226554124,((30:2.7005128326044394,(45:2.6662641903275324,152:2.6662641903275324):0.03424864227690705):1.50573045766828,13:4.206243290272719):0.7238889362814049):2.976282571873976):0.7310934282411203):1.4695575746545604,(2:7.432480516731315,(135:4.842348796237573,133:4.842348796237573):2.5901317204937415):2.6745852845924665):1.1566484393437353):0.22684879139233516):0.7465127146041848,129:12.237075746664036):3.5383401951673434,(99:14.81612576594982,(((((163:4.030918176873709,(((88:1.9811438846396692,(62:0.8511697310684637,19:0.8511697310684637):1.1299741535712053):1.5565044993821895,(((201:1.7031631822889817,20:1.7031631822889817):0.526516636804216,(160:0.3747090938668578,80:0.3747090938668578):1.8549707252263399):0.10577815354625741,92:2.335457972639455):1.2021904113824036):0.056551911447431547,161:3.59420029546929):0.43671788140441903):1.2679147836484024,(21:3.4736956776313703,(64:1.1885387870835935,71:1.1885387870835935):2.2851568905477766):1.8251372828907413):1.2133671585135009,(119:6.1046044283941585,210:6.1046044283941585):0.40759569064145396):1.6530625531744585,150:8.165262672210071):0.27847520494010425,(100:8.401350466407804,187:8.401350466407804):0.0423874107423714):6.372387888799645):0.9592901758815593):1.490742364243605,(103:16.211908597274384,((4:1.930501477272064,(61:1.3450163828129464,189:1.3450163828129464):0.5854850944591174):8.149756194360055,147:10.080257671632118):6.1316509256422655):1.0542497088006009):24.06214335950896):0.02345277276695157,(82:12.677984487249867,((25:8.357998327812552,(((68:1.1490404451005591,127:1.1490404451005591):0.8932160226509163,151:2.0422564677514754):1.322066399430819,159:3.3643228671822945):4.993675460630258):1.6453887077689178,27:10.00338703558147):2.6745974516683972):28.67376995110103):7.112694743151124;
tree new_tree17 = (((((4:1.1872763417292997,(189:0.2923052907668252,61:0.2923052907668252):0.8949710509624745):6.348838809800919,147:7.536115151530219):7.50749190958778,(103:13.906829455447104,((((((71:2.258119291094937,(64:1.539996649954219,21:1.539996649954219):0.7181226411407178):3.9693178278414982,(150:5.424646595100984,(((92:3.4405017526273656,(88:1.8198050049816832,(62:0.12504405451625553,19:0.12504405451625553):1.6947609504654277):1.6206967476456824):0.16119324767721066,(20:2.5572456780284165,201:2.5572456780284165):1.0444493222761597):0.07934276780693494,(80:3.0833717204858284,(161:1.1219601730405202,160:1.1219601730405202):1.9614115474453082):0.5976660476256828):1.7436088269894725):0.8027905238354514):0.09933575718074295,((163:5.52183459425431,210:5.52183459425431):0.31087487500599753,119:5.832709469260307):0.49406340685687056):0.4155361170000065,187:6.7423089931171845):1.7955969014494393,100:8.537905894566624):5.002689411071369,(99:11.99095635182962,(((41:10.848769183688699,((((96:4.001626658708608,(91:2.9710844101999205,95:2.9710844101999205):1.030542248508687):2.02674795099771,211:6.028374609706318):2.8798351029274665,(154:8.12477490630951,(101:6.6164560914661585,((45:3.014888851980369,(30:2.7498512732232077,152:2.7498512732232077):0.2650375787571613):2.0492980246264816,13:5.0641868766068505):1.552269214859308):1.508318814843351):0.7834348063242746):1.098159641019592,(2:5.619768240782287,(135:2.9220223203170157,133:2.9220223203170157):2.6977459204652714):4.386601112871089):0.8423998300353226):0.1397155923670539,(((165:5.5420179864468,(39:2.5606170106951742,(9:1.3475466401766623,205:1.3475466401766623):1.213070370518512):2.981400975751626):0.6394255029976774,((144:3.761381546874517,67:3.761381546874517):1.8006431688395534,((((94:2.7757224925797015,60:2.7757224925797015):0.6274917620952167,(172:1.0621037238349325,113:1.0621037238349325):2.3411105308399858):0.5046816582937526,(((203:1.0879525594201969,179:1.0879525594201969):0.7248222888384925,140:1.8127748482586894):0.19271958565648428,((38:0.2677762045175293,178:0.2677762045175293):1.2729339484613449,(170:0.9968527562631808,207:0.9968527562631808):0.5438573967156934):0.4647842809362994):1.902401479053497):1.140132376035076,(69:4.7924053054879305,((174:0.54780569780712,(6:0.44532918666411386,(185:0.440624661357716,124:0.440624661357716):0.0047045253063978665):0.1024765111430061):1.6947022848872995,51:2.2425079826944194):2.549897322793511):0.25562298351581614):0.5139964267103236):0.6194187737304073):2.34715653092883,202:8.528600020373307):2.4598847556824452):0.7714014006409364,129:11.75988617669669):0.23107017513293115):1.5496389538083726):0.3662341498091113):1.1367776056708951):23.052710709367314,((156:6.948655708332909,137:6.948655708332909):26.53313789281915,(((((47:2.312079716648955,186:2.312079716648955):0.03654069182891195,48:2.348620408477867):2.116054622886079,(192:1.2540964377835573,155:1.2540964377835573):3.2105785935803883):3.717512869691735,(146:4.5350717922668835,175:4.5350717922668835):3.647116108788797):4.106956898817678,184:12.289144799873359):21.192648801278697):4.614524169333258):0.12603003461300943,(((25:8.321403359823067,(27:7.013000761294897,(((68:0.9387264804535576,127:0.9387264804535576):1.7255760946349634,151:2.664302575088521):1.3243038059042114,159:3.9886063809927323):3.024394380302165):1.3084025985281702):0.014593382334318505,82:8.335996742157386):29.16902789421372,(((((8:11.276157073540249,(40:11.110826242915453,(110:6.928573628929452,59:6.928573628929452):4.182252613986001):0.16533083062479648):5.244579839671799,((((89:8.628104753451078,126:8.628104753451078):2.3088209846688237,((123:7.153047558025768,29:7.153047558025768):2.5428183343740374,(34:4.02642567752363,(86:0.14187443260069996,1:0.14187443260069996):3.88455124492293):5.669440214876175):1.2410598457200965):1.3169409023463157,(46:10.650794123036436,(56:8.618902803607297,136:8.618902803607297):2.031891319429139):1.6030725174297817):0.413015944721252,(75:11.735757872933823,118:11.735757872933823):0.9311247122536468):3.8538543280245783):3.505575925084763,((53:8.874882646652459,131:8.874882646652459):4.535713161436947,(190:5.077001597071793,204:5.077001597071793):8.333594211017612):6.615717030207405):3.3622191439378177,((((57:8.553367625737941,(173:3.65625182615499,3:3.65625182615499):4.897115799582951):8.61251095842757,(((128:3.2636111650238675,66:3.2636111650238675):7.368873713701108,85:10.632484878724975):4.308348690076212,138:14.940833568801187):2.2250450153643246):2.3873800891753696,(((182:8.606517317551523,(((117:0.10114270903415228,106:0.10114270903415228):5.366129103200921,206:5.467271812235073):0.8947875396818015,188:6.362059351916875):2.2444579656346484):6.408451324789617,((((148:0.9084307249764471,((11:0.49412457063460796,83:0.49412457063460796):0.3682423048531664,149:0.8623668754877744):0.0460638494886727):3.4902204522817613,(((209:2.7378412171882696,(90:0.8848617848642533,(5:0.684501662506361,176:0.684501662506361):0.20036012235789225):1.8529794323240163):0.11116574602287921,143:2.8490069632111488):1.2689039149477295,193:4.117910878158878):0.28074029909932996):6.172816693661056,(141:0.786144054059063,191:0.786144054059063):9.7853238168602):0.5831359191667307,(((44:2.6959710322407426,((142:0.4763993983920078,32:0.4763993983920078):1.2265295409170176,17:1.7029289393090254):0.9930420929317172):2.1745577974814587,((15:2.534293719162148,10:2.534293719162148):0.6170398379047524,65:3.1513335570669003):1.719195272655301):0.9579412559466292,(114:1.5746354512631917,((208:0.799581029903705,93:0.799581029903705):0.4399823461691067,111:1.2395633760728118):0.33507207519037996):4.253834634405639):5.326133704417164):3.8603648522551453):2.191577954167693,72:17.206546596508833):2.3467120768320484):1.8504093089055402,((105:6.337274159203611,139:6.337274159203611):2.720539401983487,((35:2.8490953078531502,12:2.8490953078531502):4.082866151409008,(164:0.9138679837611955,167:0.9138679837611955):6.0180934755009625):2.1258521019249397):12.345854421059324):1.9848639999882067):7.048741366613562,(((73:14.614847605319687,(42:6.704155759142609,115:6.704155759142609):7.910691846177078):1.692086951172774,(((((50:0.23942583080619545,7:0.23942583080619545):1.3391204782171222,132:1.5785463090233176):0.1242932593271544,98:1.702839568350472):8.00716962356535,81:9.710009191915821):2.246883259278947,(109:7.9323932406506605,((22:1.5178907785373204,79:1.5178907785373204):4.8520229657993985,134:6.369913744336719):1.5624794963139417):4.024499210544108):4.3500421052976925):6.195691872653498,(((((((104:5.177503490309109,(199:3.5965144198005405,43:3.5965144198005405):1.580989070508568):2.432339368200025,(16:3.0973808667820473,54:3.0973808667820473):4.512461991727086):3.5486470698469725,((63:8.160569699747427,180:8.160569699747427):0.45506402199732143,((194:4.266122337204645,130:4.266122337204645):4.040671190932451,((107:7.536581765912605,122:7.536581765912605):0.2588942846218387,(196:6.0985636730352955,52:6.0985636730352955):1.6969123774991486):0.5113174776026517):0.3088401936076526):2.542856206611358):2.046039118444707,(33:9.181224327324198,26:9.181224327324198):4.023304719476615):6.2132455865432785,23:19.41777463334409):1.898380928010127,((116:14.776667357996528,((36:7.973699984379785,((112:4.149920141812152,108:4.149920141812152):1.6573634257274596,74:5.807283567539612):2.166416416840173):5.128243056631607,157:13.101943041011392):1.6747243169851362):3.4044928776477956,(((171:15.433563409967384,121:15.433563409967384):0.3457646235882095,(((((((145:0.9500601511461649,78:0.9500601511461649):4.5558216639592555,49:5.50588181510542):1.030351508548038,153:6.536233323653458):1.5164058426604035,((77:5.595898629683893,18:5.595898629683893):2.33804074494362,(((28:3.6849638617735105,31:3.6849638617735105):2.104402719646331,(55:4.040822153770491,177:4.040822153770491):1.7485444276493505):1.6277972604073936,(87:4.618809953142651,(169:3.9683089747958085,(76:3.6005886512667153,125:3.6005886512667153):0.3677203235290931):0.6505009783468423):2.7983538886845842):0.5167755328002777):0.11869979168634881):2.8336230596970555,(181:10.132562188001238,((((158:1.743109702719422,198:1.743109702719422):0.35492372975526565,(102:1.679410557617248,37:1.679410557617248):0.41862287485743965):0.7990708942400278,((195:0.7780529077236416,14:0.7780529077236416):1.4384220845064848,((84:0.243945604069398,197:0.243945604069398):1.2361935847117274,183:1.4801391887811253):0.7363358034490011):0.6806293344845891):3.5924901711756787,((200:2.2866787757432534,166:2.2866787757432534):3.9507469372866564,58:6.23742571302991):0.25216878486048433):3.6429676901108436):0.7537000380096792):0.44864472380283793,168:11.334906949813755):1.3499935979296254,97:12.68490054774338):3.094427485812213):0.4747522172644274,(24:7.085834647867324,120:7.085834647867324):9.168245602952696):1.927079984824303):3.1349953257098946):0.25055363210603687,(70:0.06392254115556946,162:0.06392254115556946):21.502786652304685):0.9359172356857037):7.934646919702232):7.067751287522913):0.7173231687272192):10.280227239414224;
tree new_tree18 = (((156:4.997558618382899,137:4.997558618382899):35.98064245287445,(((((48:2.4451546005488534,47:2.4451546005488534):0.16732640012032451,186:2.612481000669178):2.832971938808176,(192:1.373443505063024,155:1.373443505063024):4.07200943441433):8.930007165997866,(146:6.751275050347204,175:6.751275050347204):7.624185055128016):3.653343691093312,184:18.028803796568532):22.949397274688813):0.5729876464744379,(((((((((110:9.388184817842173,59:9.388184817842173):1.8572646267216157,(8:10.418876991716186,40:10.418876991716186):0.8265724528476035):0.8839637056998786,((46:9.995946759591133,(56:9.115504742101697,136:9.115504742101697):0.8804420174894361):1.2392044289191162,((75:7.9345969326527275,118:7.9345969326527275):3.0349130764404872,((89:6.117628190548564,126:6.117628190548564):3.2446122686855547,((29:6.759911325263374,123:6.759911325263374):0.7237884898090439,(34:4.214338312508297,(86:0.6078958363200684,1:0.6078958363200684):3.6064424761882288):3.269361502564121):1.878540644161701):1.6072695498590956):0.2656411794170346):0.8942619617534184):5.591035379902452,((53:15.049442215532807,131:15.049442215532807):0.8194517031861022,(190:8.927979916520021,204:8.927979916520021):6.9409140021988875):1.8515546114472112):2.7553014767797244,((105:10.096855099982166,139:10.096855099982166):3.89426100749524,((35:1.9536459537257869,12:1.9536459537257869):2.394361069940744,(164:1.791291841472513,167:1.791291841472513):2.5567151821940177):9.643109083810876):6.484633899468438):3.065083573462818,(((182:8.559734718779332,(((117:0.13818822481736015,106:0.13818822481736015):2.6952173582368526,206:2.833405583054213):4.457135672572031,188:7.290541255626244):1.269193463153088):1.8964325701742624,(((((((11:0.8933862772762989,83:0.8933862772762989):0.3701075959368406,148:1.2634938732131396):0.6601427509266926,149:1.9236366241398322):2.5965126128344913,((209:2.3865780823646356,143:2.3865780823646356):0.6120272730923286,(90:2.1592795516676793,(5:2.1217865748327114,176:2.1217865748327114):0.037492976834967884):0.839325803789285):1.5215438815173594):0.39116539752158097,193:4.911314634495905):2.635932246679231,(141:2.5837424186491376,191:2.5837424186491376):4.963504462525998):1.4832992042277233,(((44:2.8613823060008587,((32:2.0038811854412972,142:2.0038811854412972):0.11005144375906228,17:2.1139326292003595):0.7474496768004992):1.287509244389883,((65:1.9943644079507397,15:1.9943644079507397):0.3668337013233327,10:2.3611981092740724):1.7876934411166694):2.974970784339919,(114:3.8066091961479125,((208:2.6852602351174806,93:2.6852602351174806):0.383252593287581,111:3.0685128284050616):0.7380963677428509):3.3172531385827484):1.9066837506721983):1.425621203550735):5.975639437994801,72:16.431806726948395):7.109026853460268):0.2434919891019689,((57:14.102370989652087,(173:6.353471974128814,3:6.353471974128814):7.748899015523273):2.014082192559979,(((128:3.428335412115015,66:3.428335412115015):6.6896934195740645,85:10.11802883168908):3.738148269403421,138:13.8561771010925):2.2602760811195655):7.667872387298566):13.438905938845839,(((73:18.34857400180451,(42:9.604003003479134,115:9.604003003479134):8.744570998325377):7.60948459148679,((((((104:7.272443996516247,(199:6.421792339710824,43:6.421792339710824):0.8506516568054234):2.406147529904781,(16:5.341795169024818,54:5.341795169024818):4.33679635739621):1.8718930396086417,(63:10.647848184578587,(180:9.37449956789927,((107:8.149698307350555,(122:7.755792703259422,(196:4.9201089734485555,52:4.9201089734485555):2.8356837298108664):0.39390560409113284):0.3940966954137668,(194:5.900065685013987,130:5.900065685013987):2.643729317750334):0.8307045651349494):1.273348616679316):0.9026363814510834):0.7918572837085662,(33:9.676825416299536,26:9.676825416299536):2.6655164334387003):6.402113315117344,23:18.74445516485558):3.629760354857659,(((70:0.11281196398142018,162:0.11281196398142018):16.650066971309318,((36:10.579639128430799,((112:3.8740761201956913,108:3.8740761201956913):1.2240447252095752,74:5.098120845405266):5.481518283025532):5.395198216646989,(116:15.665929555771985,157:15.665929555771985):0.30890778930580254):0.7880415902129521):3.8209300676418394,(((24:16.46874778167108,120:16.46874778167108):3.099031104395319,((((((145:1.49720149516327,78:1.49720149516327):2.38811211365637,49:3.88531360881964):1.3965837450445342,153:5.281897353864174):3.464350677137242,((77:5.576933142340184,18:5.576933142340184):2.8060058330637316,(((28:3.3923812352252103,31:3.3923812352252103):1.5071652986265924,(55:4.459166004344344,177:4.459166004344344):0.44038052950745854):1.9229551816554231,((87:4.5884370726079595,76:4.5884370726079595):1.6520862101320564,(125:5.860455057514485,169:5.860455057514485):0.3800682252255312):0.58197843276721):1.5604372598966894):0.36330905559750093):4.794301142022952,(((181:10.79928951315101,(((200:3.228369595994939,166:3.228369595994939):4.2636445478978615,58:7.4920141438928):0.3739859563404355,(((195:0.5377900369097784,14:0.5377900369097784):3.709938339881284,((84:1.5625347836380918,197:1.5625347836380918):0.9728066638320014,183:2.5353414474700933):1.7123869293209695):1.2642883949595474,((158:1.589674327555296,198:1.589674327555296):3.6484591556576875,(37:2.4037771326929738,102:2.4037771326929738):2.83435635052001):0.27388328853762633):2.3539833284826255):2.933289412917774):0.9048200074200441,168:11.704109520571054):0.39579823881273946,121:12.099907759383793):1.4406414136405754):1.2066932258660774,97:14.747242398890446):4.8205364871759535):0.21890877098622852,171:19.786687657052628):0.7971213458799511):1.79040651678066):3.5838430735780626):2.5422018606007306,((((132:1.153812189409122,(50:0.6165057215335779,7:0.6165057215335779):0.5373064678755441):2.5384781829496865,98:3.6922903723588085):5.664358801104161,81:9.35664917346297):9.026768533483605,(109:12.512318190737313,((22:3.0951787650622875,79:3.0951787650622875):4.06903874099522,134:7.164217506057508):5.348100684679805):5.871099516209261):10.116842746945458):8.722971054464438):3.0488615986187213,((103:15.34368443843869,((((129:12.135988905182403,99:12.135988905182403):0.814615963031109,(((((165:5.057753792534235,(39:2.7836085609367145,(9:1.007301508131635,205:1.007301508131635):1.7763070528050795):2.27414523159752):1.55718398985921,((144:6.052061406799772,67:6.052061406799772):0.10361860504079612,((((94:2.3571341927994203,60:2.3571341927994203):0.21913616564244398,(172:0.6680477947549635,113:0.6680477947549635):1.9082225636869008):0.762122666237449,(140:3.1218753562505186,(((38:0.8093078528075472,178:0.8093078528075472):1.2113367237006205,(170:1.4032728847926128,207:1.4032728847926128):0.617371691715555):0.5473186050951226,(203:0.5451835693593253,179:0.5451835693593253):2.022779612243965):0.5539121746472282):0.2165176684287946):1.583740547741431,(69:4.2550094405352645,((174:0.8732380296747637,((124:0.33179818043746384,6:0.33179818043746384):0.29161263422373623,185:0.6234108146612001):0.24982721501356364):1.3617054363387178,51:2.2349434660134815):2.020065974521783):0.6671241318854797):1.2335464394198237):0.45925777055287664):3.787248479141648,202:10.402186261535093):1.9446891221691498,((154:10.81001377939642,((101:8.518311066625747,((45:3.8431981800534634,(30:2.84028095555456,152:2.84028095555456):1.0029172244989035):2.202719249260913,13:6.045917429314376):2.472393637311371):2.0242546164375987,((96:5.3855979653134645,(91:2.5216798097921265,95:2.5216798097921265):2.863918155521338):3.183674755198182,211:8.569272720511647):1.9732929625516995):0.26744809633307476):0.9465450909343787,(2:6.791775583813013,(135:3.7563634404242348,133:3.7563634404242348):3.0354121433887786):4.964783286517786):0.5903165133734429):0.042767214225456485,41:12.389642597929699):0.5609622702838131):1.2590760633065248,(((((150:5.20785977913012,((((161:0.565221950355346,201:0.565221950355346):2.1401272009357717,20:2.7053491512911174):0.678383686504032,(88:1.4699532018335248,(62:0.6186830668079629,19:0.6186830668079629):0.8512701350255619):1.9137796359616246):0.11389954785489964,(92:3.2507608153790697,(80:2.826317505690126,160:2.826317505690126):0.4244433096889435):0.2468715702709794):1.7102273934800714):0.5060421471439831,(119:5.135918195977377,(163:4.388630273881796,(21:2.0601360120438836,(64:1.1066392970704988,71:1.1066392970704988):0.9534967149733848):2.3284942618379127):0.7472879220955804):0.5779837302967268):0.36443573003426266,210:6.078337656308366):1.2274854642423332,100:7.305823120550699):0.800732259804076,187:8.106555380354775):6.103125551165261):0.9000200914317329,((4:1.354047315125555,(189:0.39554370263845123,61:0.39554370263845123):0.9585036124871038):1.6100497653606376,147:2.9640970804861926):12.145603942465577):0.2339834154869198):24.063081485917092,(((((68:0.8175792666258159,127:0.8175792666258159):1.539880196312561,151:2.357459462938377):0.5963846586118002,159:2.953844121550177):2.429482700877589,(25:4.8923691853415825,27:4.8923691853415825):0.4909576370861837):1.0725914605716245,82:6.455918282999391):32.95084764135639):0.86532718261941):1.2790956107565918):5.416070381735288;
tree new_tree19 = (((((99:13.61672001274135,(129:11.616510941690342,(41:11.351568810154443,((((165:4.505223199513103,(39:0.8752863702236764,(9:0.39913580236808915,205:0.39913580236808915):0.47615056785558724):3.6299368292894263):0.3354188221625911,((144:1.9025691763269503,67:1.9025691763269503):2.779433170459524,((((38:0.06837010492271436,178:0.06837010492271436):3.330185704196074,(170:2.5077657233853015,207:2.5077657233853015):0.890790085733487):0.4126958429120591,(((203:0.732751895002325,179:0.732751895002325):2.5545523502592027,140:3.2873042452615278):0.3070559272166036,((94:1.2000315412334888,60:1.2000315412334888):1.372630520949731,(172:0.9412834908493963,113:0.9412834908493963):1.6313785713338234):1.0216981102949116):0.21689147955271615):0.2593347426043069,(69:3.393816821409361,((174:0.7929679178330604,((6:0.4805706578397952,185:0.4805706578397952):0.0023372621604756394,124:0.48290792000027083):0.3100599978327896):1.3394079963802878,51:2.1323759142133483):1.2614409071960129):0.6767695732257932):0.6114159521513196):0.15863967488922004):2.992876422274043,202:7.833518443949737):3.3574682220264087,((((96:5.203898459271691,(91:2.2557349179346495,95:2.2557349179346495):2.948163541337041):3.132695077340272,211:8.336593536611963):0.7570980448269982,(154:8.864351914685983,(101:5.319984545275129,(((30:2.7435977009818155,152:2.7435977009818155):0.6488970827951062,45:3.3924947837769217):0.9449440990406801,13:4.337438882817602):0.9825456624575271):3.544367369410854):0.22933966675297768):1.074159741462445,(2:5.678888777542612,(135:4.148815884905132,133:4.148815884905132):1.53007289263748):4.488962545358794):1.02313534307474):0.16058214417829753):0.2649421315358982):2.0002090710510085):0.21607334807877798,(100:7.661050185248772,((((161:5.866380709068311,187:5.866380709068311):0.01880178866436122,119:5.885182497732672):0.42689969788542736,(210:5.58595817440145,(((21:1.0755618632069701,64:1.0755618632069701):1.4656976305301044,71:2.5412594937370745):1.4409197736525052,163:3.9821792673895797):1.6037789070118706):0.7261240212166493):0.3899704594228455,(((20:1.6307935467143955,201:1.6307935467143955):2.8799551681147317,((160:2.5226836868776057,92:2.5226836868776057):1.9721261547320936,((88:0.8828047741763948,(62:0.15390750321942714,19:0.15390750321942714):0.7288972709569677):3.5248618370395692,80:4.407666611215964):0.0871432303937354):0.015938873219427663):1.7711009013038934,150:6.28184961613302):0.42020303890792476):0.9589975302078271):6.171743175571356):1.4418100706730996,((4:1.587279318492794,(189:0.22395833395654435,61:0.22395833395654435):1.3633209845362497):2.9344951791562672,147:4.521774497649061):10.752828933844167):0.6463843571784338,103:15.920987788671662):21.218592809602484,(((((((192:2.897346248282456,155:2.897346248282456):2.558095005774583,(48:2.975045433714792,(186:2.349412664666256,47:2.349412664666256):0.6256327690485359):2.480395820342247):2.204165176186506,(146:3.4639886453077353,175:3.4639886453077353):4.195617784935809):4.781852744922369,184:12.441459175165914):23.35694012324517,(156:7.992016979085193,137:7.992016979085193):27.80638231932589):0.7561240239689582,((((((182:8.256325970903514,(((117:0.9697189773440255,106:0.9697189773440255):1.5833342760937552,206:2.553053253437781):3.4086099303177666,188:5.961663183755547):2.294662787147967):2.526656318563422,(((((148:0.7892383031640944,(11:0.39673423142883296,83:0.39673423142883296):0.3925040717352614):0.006464816544618612,149:0.795703119708713):2.7193445110229284,(((209:1.8713539547782745,143:1.8713539547782745):0.46100754152965817,(90:1.2653689522089115,(5:1.0666186372341804,176:1.0666186372341804):0.19875031497473117):1.0669925440990211):0.5545852117198664,193:2.886946708027799):0.6281009227038421):2.964552905808647,(141:0.8404240568485312,191:0.8404240568485312):5.639176479691757):0.5090944888706685,(((44:2.746435385541513,((32:0.7715966735670163,142:0.7715966735670163):0.7903548025976659,17:1.5619514761646822):1.1844839093768307):0.839264069947895,((15:0.7879835614327445,10:0.7879835614327445):0.37388458173773753,65:1.161868143170482):2.423831312318926):2.3893457202800956,(114:3.5599712994403365,((208:0.460598972874886,93:0.460598972874886):0.3442188557072969,111:0.8048178285821829):2.7551534708581538):2.415073876329167):1.0136498496414532):3.7942872640559795):2.9858004122511907,72:13.768782701718127):1.5192793509115639,((57:8.278401572501267,(173:3.2553795184242738,3:3.2553795184242738):5.023022054076993):5.609172268509663,(((128:5.205778963693402,66:5.205778963693402):5.053078931581541,85:10.258857895274943):1.238559556144395,138:11.497417451419338):2.390156389591592):1.400488211618761):6.8575613534067585,(((105:5.889255362511335,139:5.889255362511335):4.085620537160903,((35:3.639444091223381,12:3.639444091223381):3.3825388140668817,(164:1.9493587687241423,167:1.9493587687241423):5.07262413656612):2.9528929943819753):9.89571391240915,(((8:13.94767820995662,(40:7.663720727756923,(110:5.847432124770935,59:5.847432124770935):1.8162886029859875):6.283957482199698):1.0442965972567837,((((89:4.990158957794406,126:4.990158957794406):3.601182574767866,((123:5.158178666700898,29:5.158178666700898):3.1815056238752764,(34:6.927830511064359,(86:0.07667723396154924,1:0.07667723396154924):6.85115327710281):1.4118537795118158):0.25165724198609674):2.3098553655400593,(75:10.542257299424646,118:10.542257299424646):0.35893959867768466):0.2761514424569622,((136:8.883746383089015,56:8.883746383089015):1.6864201822065326,46:10.570166565295548):0.6071817752637454):3.8146264666541114):1.9967302160329776,((53:9.149264503582293,131:9.149264503582293):5.053735242205523,(190:11.339640410213038,204:11.339640410213038):2.8633593355747777):2.7857052774585664):2.8818847888350057):2.2750335939550617):4.9370973691417674,(((73:10.395406437880931,(42:2.5630884644763974,115:2.5630884644763974):7.832317973404534):4.859380212297365,(((((50:0.2576641165420107,7:0.2576641165420107):0.259169142025758,132:0.5168332585677687):1.1728434444427647,98:1.6896767030105333):4.861913752541792,81:6.551590455552326):6.063351244715934,(109:6.647818970330506,((22:1.787576625209238,79:1.787576625209238):3.885145146866374,134:5.672721772075612):0.9750971982548942):5.967122729937754):2.639844949910037):5.771613484298708,((70:0.1391279810546736,162:0.1391279810546736):19.043366764168184,((171:15.982478973503703,(((97:11.075292172630753,168:11.075292172630753):2.464458778315061,((181:11.79719525576633,(((((195:0.6240783701014452,14:0.6240783701014452):1.6257116017150472,((84:0.42116532372451376,197:0.42116532372451376):1.0406360045775451,183:1.461801328302059):0.7879886435144334):0.4950826358339935,((198:1.6165917929354132,158:1.6165917929354132):0.7362491089508023,(102:2.170585124132908,37:2.170585124132908):0.1822557777533076):0.3920317057642704):1.5117963387158766,58:4.2566689463663625):0.16683673851572056,(200:3.439121069658276,166:3.439121069658276):0.9843846152238069):7.373689570884246):1.5911270564508992,(121:11.832842879842538,((((145:0.1921771776337853,78:0.1921771776337853):3.324972461539591,49:3.5171496391733763):1.6399377679231018,153:5.157087407096478):4.165571626674742,((77:5.969503737239321,18:5.969503737239321):1.6323494036154411,(((28:2.731222889093333,31:2.731222889093333):2.566799080296935,(55:3.3092672240581513,177:3.3092672240581513):1.9887547453321166):2.0785954801950313,((87:5.276472831147462,76:5.276472831147462):0.7698164309034112,(125:5.821425354921067,169:5.821425354921067):0.22486390712980597):1.330328187534426):0.22523569126946263):1.7208058929164585):2.5101838460713175):1.5554794323746908):0.1514286387285857):1.3260255574423514,((120:8.963979594941412,24:8.963979594941412):5.069364707170722,(157:11.70346792341236,((36:7.350660233211027,((112:3.2686546117940223,108:3.2686546117940223):0.8076278017955607,74:4.076282413589583):3.274377819621444):2.791428371529282,116:10.142088604740309):1.561379318672051):2.3298763786997743):0.8324322062760316):1.1167024651155373):0.786576402582952,(((((104:4.8061971033475945,(199:4.063216264323605,43:4.063216264323605):0.7429808390239891):3.434795317087074,(16:4.4552885117168035,54:4.4552885117168035):3.785703908717865):0.8228628924752854,(63:7.608534582988934,((((196:3.478671348098332,52:3.478671348098332):2.5443277519612764,(122:5.94019328843317,107:5.94019328843317):0.08280581162643852):0.383738243184351,(194:5.214935173219135,130:5.214935173219135):1.1918021700248245):0.9463767010378596,180:7.353114044281819):0.25542053870711534):1.45532072992102):2.100803718538817,(33:8.722346728500439,26:8.722346728500439):2.4423123029483325):4.459138901518774,23:15.623797932967545):1.1452574431191103):2.413439369136203):1.8439053892541466):6.0563206407012125):9.471802547201825):0.09967933680517405,(((82:5.509515562856845,27:5.509515562856845):0.9347827459986382,25:6.444298308855483):0.7851236317007242,(((68:0.8966474618730684,127:0.8966474618730684):0.7175401019770413,151:1.6141875638501098):1.9578598503806035,159:3.5720474142307133):3.657374526325494):29.42478071862901):0.48537793908892723):1.1263960041575558;
tree new_tree20 = (((103:13.921892366050697,((129:13.000265039846079,((((((165:6.295971222078268,(39:2.2401666792656094,(9:1.518087550164645,205:1.518087550164645):0.7220791291009645):4.055804542812659):1.7984417246666702,(((140:3.572748642011196,((((170:1.7238998677009996,207:1.7238998677009996):1.5434670867694205,(38:0.282722555128378,178:0.282722555128378):2.984644399342042):0.2076996841999934,(203:0.662752773639801,179:0.662752773639801):2.8123138650306125):0.031204789444823078,((94:2.0663919795430843,60:2.0663919795430843):0.879932383879686,(172:2.0204609680391203,113:2.0204609680391203):0.9258633953836499):0.5599470646924662):0.06647721389595951):0.7411119064470828,(69:3.655257282453382,((174:1.9256115061791352,(185:0.9379701276541401,(124:0.3046752034567139,6:0.3046752034567139):0.6332949241974262):0.9876413785249951):0.8175689192503584,51:2.7431804254294936):0.9120768570238886):0.6586032660048966):0.5482414575282908,(144:4.761237320810405,67:4.761237320810405):0.10086468517616431):3.232310940758369):2.737744254163049,202:10.832157200907988):0.9482278297870206,41:11.780385030695008):0.687192772786581,((((96:5.23883620088506,(91:1.2464174896229203,95:1.2464174896229203):3.9924187112621397):2.2405295046859113,211:7.479365705570971):0.8217451567696115,((101:6.108501291121543,(((152:3.2309080155148187,30:3.2309080155148187):0.6517273250407607,45:3.8826353405555794):1.1993046441417383,13:5.081939984697318):1.0265613064242256):1.1582123283849777,154:7.266713619506521):1.0343972428340615):3.4815901694620592,(2:8.860702590729453,(135:3.273867597778835,133:3.273867597778835):5.586834992950617):2.921998441073189):0.6848767716789474):0.4315949708214202,99:12.89917277430301):0.10109226554306971):0.21651600622083755,(187:12.579109182960272,((119:6.769685332889637,((150:3.762901434043044,(210:2.020084573861352,161:2.020084573861352):1.742816860181692):2.8432057567668703,(163:6.1638790430689125,((20:3.8595388960131243,201:3.8595388960131243):1.671212198045661,(((160:3.4221055596819046,80:3.4221055596819046):1.0231904059719623,92:4.445295965653867):1.0662058136591153,(88:1.8563887250721456,(62:0.19185097261178297,19:0.19185097261178297):1.6645377524603626):3.6551130542408368):0.019249314745803048):0.6331279490101274):0.4422281477410017):0.16357814207972243):0.7422893408256535,(100:6.630735444022636,((64:2.3041582844131923,71:2.3041582844131923):0.992709169402163,21:3.2968674538153553):3.3338679902072808):0.8812392296926541):5.0671345092449815):0.6376718631066449):0.7051113199837804):0.2915323158207226,((4:0.8614925733115537,(189:0.040312351136340595,61:0.040312351136340595):0.8211802221752131):6.041403090948168,147:6.902895664259722):7.310529017611698):27.49953009292086,((156:7.439158529667535,137:7.439158529667535):33.24623065864219,((((25:8.775650577050282,((151:2.9439811100604345,(127:2.6071927334276706,68:2.6071927334276706):0.33678837663276395):1.992930334666534,159:4.936911444726968):3.8387391323233135):0.24248645621894127,27:9.018137033269223):0.13853612235930512,82:9.156673155628528):30.112378516187658,((((((((46:11.423726883056528,(136:9.156570266518182,56:9.156570266518182):2.2671566165383457):0.7526969088421254,(75:11.506613010836878,((89:6.603317529341627,126:6.603317529341627):3.677569701708398,((29:6.995940144633219,123:6.995940144633219):0.7032353353314473,(34:5.087419796366101,(86:0.6809998360735892,1:0.6809998360735892):4.406419960292512):2.611755683598566):2.5817117510853587):1.2257257797868526):0.6698107810617753):0.8778729772478471,(118:12.21150951565255,(40:9.330278948273678,(8:8.532613305354948,(110:6.068739042763734,59:6.068739042763734):2.4638742625912142):0.7976656429187301):2.8812305673788714):0.8427872534939507):1.779313146602222,((53:6.568213016173829,131:6.568213016173829):6.335648801050681,(190:7.620162902034822,204:7.620162902034822):5.283698915189688):1.9297480985242128):4.444420409731153,((((182:7.200830349511869,(((117:1.8283316023638083,106:1.8283316023638083):1.8547741375329372,206:3.6831057398967455):2.989858042774076,188:6.672963782670822):0.5278665668410474):4.254570810895966,(((((149:0.3274227473318929,148:0.3274227473318929):0.5596775967318153,(11:0.6933646634216731,83:0.6933646634216731):0.19373568064203506):3.533582717823628,(((209:2.8239256413714253,143:2.8239256413714253):0.08301323961238616,(5:1.3964704103669356,(176:0.7688790184080871,90:0.7688790184080871):0.6275913919588485):1.5104684706168758):0.9707693381200837,193:3.877708219103895):0.5429748427834413):1.8853011131297475,(141:1.17893053578175,191:1.17893053578175):5.127053639235334):0.401171286092981,(((44:2.6183881400097575,((32:0.9245262753982357,142:0.9245262753982357):1.0753892501875324,17:1.9999155255857681):0.6184726144239894):1.0607551972401517,((15:3.1018463070430276,65:3.1018463070430276):0.010825534745106502,10:3.112671841788134):0.5664714954617751):1.075784578014407,(114:2.8977923923636104,((208:1.6142456316376252,93:1.6142456316376252):0.8946060484404681,111:2.5088516800780933):0.3889407122855171):1.8571355229007058):1.9522275458457488):4.74824569929777):1.3246164498492217,72:12.780017610257056):2.365631316841389,((57:9.654301328304703,(173:1.95539302981288,3:1.95539302981288):7.698908298491823):3.7252674495482516,(((128:6.415094114284739,66:6.415094114284739):2.2696163016861943,85:8.684710415970933):2.3196012454711656,138:11.004311661442099):2.3752571164108556):1.7660801492454912):4.13238139838143):1.8000240426721952,((105:8.883347986540377,139:8.883347986540377):4.338268774824078,((35:3.998271095920046,12:3.998271095920046):4.86026926702629,(164:1.2723632564109557,167:1.2723632564109557):7.58617710653538):4.363076398418119):7.856437606787615):4.990000932535548,(((((((97:13.44307374423106,((168:11.277665857811327,(181:9.714349630116013,(((102:2.7713017676746263,37:2.7713017676746263):1.5374118533669057,((198:3.1799857886216296,158:3.1799857886216296):1.012331059224004,((195:1.0293575552404515,14:1.0293575552404515):2.119897512192782,((84:0.7891829512926671,197:0.7891829512926671):1.3968106513186989,183:2.185993602611366):0.9632614648218674):1.0430617804124003):0.11639677319589836):4.115076535198201,((200:4.601922395864898,166:4.601922395864898):2.4652079445382924,58:7.067130340403191):1.356659815836542):1.2905594738762804):1.5633162276953136):1.7979732543342433,((((145:0.15902690633490021,78:0.15902690633490021):5.6067040067178615,49:5.765730913052762):2.3114344270204192,153:8.077165340073181):2.018127017980847,((77:4.812425168520914,18:4.812425168520914):4.868438013166852,(((28:5.705186326284217,31:5.705186326284217):0.7475381465040547,(55:4.591096864634618,177:4.591096864634618):1.8616276081536531):2.470087674548597,((87:7.392729761668576,76:7.392729761668576):0.40334223650576284,(169:6.2753806696810654,125:6.2753806696810654):1.5206913284932737):1.1267401491625293):0.7580510343508973):0.4144291763662622):2.980346754091542):0.3674346320854909):1.5616683875566544,(24:11.392643592067161,120:11.392643592067161):3.612098539720554):0.2740506341136708,171:15.278792765901386):4.227809356254905,(((36:10.831478077647137,((112:3.6462209569668387,108:3.6462209569668387):1.712333375708778,74:5.358554332675617):5.472923744971521):3.311826988687816,(116:14.003443167015691,157:14.003443167015691):0.1398618993192624):1.3477706769121127,121:15.491075743247066):4.015526378909225):0.4459880191672063,((73:13.737832168965769,(42:5.982624413943661,115:5.982624413943661):7.7552077550221075):6.179011976141231,(70:0.14421007143755132,162:0.14421007143755132):19.772634073669447):0.0357459962164981):0.31815289276975633,(((((104:8.18519711290325,(199:4.919851162008914,43:4.919851162008914):3.2653459508943357):1.6619464202684622,(16:3.4892618694080104,54:3.4892618694080104):6.357881663763702):1.1724195601525427,(63:10.154368791716383,((((52:6.073669270253994,196:6.073669270253994):0.814202662304802,(122:6.1900339247822895,107:6.1900339247822895):0.6978380077765065):0.8919627194275463,(194:5.594514394931629,130:5.594514394931629):2.1853202570547134):1.168992587316846,180:8.948827239303188):1.2055415524131945):0.8651943016078718):1.6992242114333216,(33:7.829439507152958,26:7.829439507152958):4.889347797604619):5.8157822873136915,23:18.534569592071268):1.736173442021986):2.0038919413581446,((((22:4.099248594820852,79:4.099248594820852):1.3715766703228862,134:5.470825265143739):4.427311423161664,109:9.898136688305403):4.4650892749514455,(((132:1.7904268673914896,(50:0.8623985831266094,7:0.8623985831266094):0.9280282842648802):0.670265123528899,98:2.4606919909203886):5.075832094051538,81:7.536524084971927):6.826701878284921):7.91140901219455):3.7934203252362195):0.5131597738338485,((((192:0.7341158255332901,155:0.7341158255332901):4.725686933412973,(47:0.9339912555352202,(48:0.8781602073500612,186:0.8781602073500612):0.05583104818515905):4.525811503411043):1.864537725729818,(146:3.67702478202603,175:3.67702478202603):3.647315702650051):4.256200313724277,184:11.580540798400358):15.000674276121108):12.68783659729472):1.4163375164935417):1.0275655864825524):6.716303356156146;
tree new_tree21 = ((156:5.991442733045132,137:5.991442733045132):33.70947780412736,((((((((41:11.618231614613928,((((144:3.04263946683671,67:3.04263946683671):3.40706338625444,(165:3.9211530572712188,(39:2.7927116904442966,(9:0.5279302274542056,205:0.5279302274542056):2.264781462990091):1.1284413668269222):2.5285497958199312):0.35800424681082355,((((38:0.35312787903181864,178:0.35312787903181864):1.826408460939347,(170:1.701046326597447,207:1.701046326597447):0.47849001337371866):0.761967431370361,(((94:0.7883591468993671,60:0.7883591468993671):0.992300614926285,(172:0.5250312149149795,113:0.5250312149149795):1.2556285469106725):1.148283964914931,((203:0.696720382758738,179:0.696720382758738):1.9469687619853384,140:2.6436891447440765):0.28525458199650666):0.01256004460094351):1.1502388592161266,(69:3.4278688003155984,((174:1.057801108005111,((124:0.3597454815217626,6:0.3597454815217626):0.38327753582440777,185:0.7430230173461704):0.3147780906589407):0.8147974035455656,51:1.8725985115506767):1.5552702887649217):0.6638738302420548):2.7159644693443203):3.845218473094956,202:10.65292557299693):0.9653060416169978):0.17076872926326914,((((101:6.387736432175964,((45:3.6763528480374963,(152:3.6328982623608255,30:3.6328982623608255):0.04345458567667082):1.9059181491994441,13:5.58227099723694):0.8054654349390233):0.7319857721225693,154:7.119722204298533):0.37918882660992814,((96:3.495556302661746,(91:2.3016449861947934,95:2.3016449861947934):1.1939113164669526):2.512784800909679,211:6.008341103571425):1.4905699273370363):3.03245147309298,(2:6.7276435621624335,(135:2.2223182214529023,133:2.2223182214529023):4.505325340709531):3.8037189418390076):1.2576378398757555):1.6577075752424584,129:13.446707919119655):0.23253031305805294,99:13.679238232177708):0.7364410511974526,(187:11.864763573882186,(((((((((20:1.8112954651399473,201:1.8112954651399473):1.7759750210251966,(160:0.34033679261010485,80:0.34033679261010485):3.246933693555039):0.17200931835439714,(88:1.7653728422822177,(62:0.3037577468050667,19:0.3037577468050667):1.461615095477151):1.9939069622373233):0.4907610284486763,(92:4.125172911680708,161:4.125172911680708):0.12486792128750945):0.15200781795826757,163:4.402048650926485):0.23581689972402664,(150:3.9610630177784767,210:3.9610630177784767):0.6768025328720348):1.3494601334192895,100:5.987325684069801):0.3024527280840932,119:6.289778412153894):0.6449009827508663,(71:1.9165602143131861,(64:1.2255509877901203,21:1.2255509877901203):0.6910092265230658):5.018119180591574):4.930084178977426):2.5509157094929744):1.0285065138201848,103:15.444185797195345):0.08406777734768944,((4:0.9124069227448423,(189:0.16338009828247682,61:0.16338009828247682):0.7490268244623655):6.996013510914217,147:7.908420433659059):7.6198331408839755):23.756539677391203,((((25:6.482163069944573,27:6.482163069944573):1.3703328995030306,((151:1.0752554067908602,(127:0.8083703941270837,68:0.8083703941270837):0.2668850126637765):1.7839100602079963,159:2.8591654669988564):4.993330502448747):1.5366672674341446,82:9.389163236881748):29.257695587628767,(((((192:0.9361682634755079,155:0.9361682634755079):2.666329184665086,((47:1.791706461454536,48:1.791706461454536):0.10024413174362112,186:1.891950593198157):1.710546854942437):3.71405609062758,(146:4.7534560052884105,175:4.7534560052884105):2.5630975334797634):2.9854680436791696,184:10.302021582447344):18.004508913554147,((((((182:4.5336605078197705,(((117:1.097218202602936,106:1.097218202602936):1.2131566476161528,206:2.310374850219089):1.1324806176239757,188:3.4428554678430645):1.090805039976706):8.424253854306816,((((44:2.1559591126633992,(17:1.8926775493212473,(142:1.822453536808862,32:1.822453536808862):0.07022401251238541):0.2632815633421519):1.553275365963691,(65:2.243294960712216,(10:0.7619915604970238,15:0.7619915604970238):1.4813034002151924):1.4659395179148742):1.2543433899457321,(114:1.7722803428365963,(111:1.0910742376157816,(208:0.8497899302645161,93:0.8497899302645161):0.2412843073512655):0.6812061052208147):3.191297525736226):1.5410502744800425,((141:2.6669831614535924,191:2.6669831614535924):3.318710290774528,((193:2.970287768600607,((209:1.9941387262876158,143:1.9941387262876158):0.16720195792944503,(90:1.7232574891268526,(5:1.3380980244685663,176:1.3380980244685663):0.3851594646582863):0.4380831950902082):0.8089470843835462):0.5667394895494184,((149:1.119677077299571,(11:0.672088211886966,83:0.672088211886966):0.447588865412605):0.06441789949219112,148:1.1840949767917621):2.3529322813582634):2.4486661940780947):0.5189346908247447):6.45328621907372):1.2172457372172776,72:14.175160099343863):2.640014505417856,((57:9.43885129788101,(173:4.996929401443502,3:4.996929401443502):4.441921896437508):2.7289240423140857,(((128:5.506866717459169,66:5.506866717459169):1.6762113457777899,85:7.183078063236959):2.727896123219125,138:9.910974186456084):2.256801153739012):4.647399264566623):2.847987154398968,((((((110:5.443357526178759,59:5.443357526178759):5.246928532067229,40:10.690286058245988):0.490942321805214,8:11.181228380051202):0.4123523650427785,((((89:5.756225561792399,126:5.756225561792399):2.1976768654346044,((29:4.8555209641361445,123:4.8555209641361445):2.0811877296077608,(34:6.292355527905063,(86:0.5029099392969569,1:0.5029099392969569):5.789445588608107):0.644353165838842):1.017193733483098):1.445864471702592,(46:8.289853701186823,(136:6.7278786600615454,56:6.7278786600615454):1.5619750411252777):1.109913197742772):1.0870877946650968,(75:8.72143221075856,118:8.72143221075856):1.765422482836133):1.1067260514992885):1.9393548786032682,((53:10.890835662548959,131:10.890835662548959):1.351412240171637,(190:7.450849769121112,204:7.450849769121112):4.7913981335994835):1.2906877209766527):5.207506510427834,((105:6.24941290294693,139:6.24941290294693):5.683479057739013,((35:1.1207044006548925,12:1.1207044006548925):3.4486739800910975,(164:1.4787376109228738,167:1.4787376109228738):3.090640769823116):7.363513579939953):6.8075501734391395):0.9227196250356045):4.862002644221807,((171:20.021558990487076,((((24:8.519794604626384,120:8.519794604626384):7.879848674734529,((((((145:0.0845190944324837,78:0.0845190944324837):4.028531473171454,49:4.1130505676039375):3.7152815491800952,153:7.828332116784033):2.1668789784510025,((77:6.389334701330143,18:6.389334701330143):0.7980300679229781,(((28:4.271851282756224,31:4.271851282756224):1.0185854108122454,(55:3.714606030131296,177:3.714606030131296):1.575830663437173):1.4939610549830613,(((76:5.689609679255348,125:5.689609679255348):0.29112999346916535,169:5.980739672724513):0.061351709876677596,87:6.042091382601191):0.7423063659503395):0.40296702070159096):2.807846325981914):1.9068291980989933,((181:10.044977131988324,(58:5.959870901219637,((166:4.200312002026815,200:4.200312002026815):1.4168836611706839,(((198:1.9188795396792098,158:1.9188795396792098):2.048595374135333,102:3.967474913814543):0.9679994678150936,(((195:1.1335144455382888,14:1.1335144455382888):1.9308266806001666,((84:1.3016686874857324,197:1.3016686874857324):1.329462020018928,183:2.6311307075046604):0.43321041863379506):0.9702585535411878,37:4.034599679679643):0.9008747019499932):0.6817212815678628):0.34267523802213784):4.0851062307686865):1.4572573060153644,168:11.502234438003688):0.3998058553303405):1.5062112774016878,97:13.408251570735716):2.991391708625196):0.5253862623146119,((70:0.0401196383849104,162:0.0401196383849104):14.38687871829799,((116:11.807651586652293,157:11.807651586652293):0.5589393167147296,(121:11.817563895248071,(36:8.43141557720804,((112:1.567990547299995,108:1.567990547299995):2.8939125878105183,74:4.461903135110513):3.9695124420975274):3.3861483180400302):0.5490270081189514):2.060407453315877):2.498031184992625):1.6814875890471903,((((((199:5.901617285550585,43:5.901617285550585):2.1623445439360607,104:8.063961829486646):1.4960787626162197,(16:3.0042762774844403,54:3.0042762774844403):6.5557643146184255):1.619849892820783,(63:8.644598489277152,(((((196:4.503176998575115,52:4.503176998575115):1.969309302793727,122:6.472486301368842):0.805851597300502,107:7.278337898669344):0.7279707287816475,(194:6.9504014431097065,130:6.9504014431097065):1.0559071843412848):0.5345691464784643,180:8.540877773929456):0.10372071534769667):2.535291995646496):1.272111496471826,(33:10.834415970282897,26:10.834415970282897):1.6175860111125768):4.128399802980736,23:16.58040178437621):2.0261153463465043):1.4150418597643615):0.609778252368848,(((((22:1.7226200237362628,79:1.7226200237362628):3.312057739683336,134:5.034677763419599):4.7403214720427345,109:9.774999235462333):4.31476665770543,(((132:0.36677781662597936,(50:0.056515402166453024,7:0.056515402166453024):0.31026241445952635):0.6964614892926191,98:1.0632393059185985):7.7983643548088075,81:8.861603660727406):5.228162232440358):5.401709191121677,(73:12.113441268462394,(42:4.93574166373686,115:4.93574166373686):7.177699604725533):7.378033815827047):1.1398621585664834):3.8938271605265697):3.781366092618999):10.340328328509024):0.6379344274237226):0.4161272852382538):1.5353611717927151;
tree new_tree22 = ((((156:3.0658328325012776,137:3.0658328325012776):33.53229193582431,(((25:7.763343442529736,27:7.763343442529736):1.0312219652997765,((151:1.1953245507799948,(68:0.5895659806708049,127:0.5895659806708049):0.6057585701091899):1.3382977433515992,159:2.533622294131594):6.260943113697919):0.729594255544157,82:9.52415966337367):27.07396510495192):0.022780426231832962,((((192:2.2642378661391143,155:2.2642378661391143):4.306821639319063,((48:1.2359418806844427,47:1.2359418806844427):0.7654242756676664,186:2.001366156352109):4.5696933491060685):9.710011132424857,(146:11.53048055111234,175:11.53048055111234):4.750590086770693):4.630678016854347,184:20.91174865473738):15.709156539820043):0.021388943307400154,(((((((((((199:4.977225103196803,43:4.977225103196803):1.4879342217831546,104:6.4651593249799575):1.566859982728925,(16:5.364139466178158,54:5.364139466178158):2.6678798415307243):1.4689225248411493,(63:9.07130008226789,(180:8.087107636219493,(((122:5.972908600132212,(196:4.733517202454468,52:4.733517202454468):1.2393913976777435):0.2721799291646114,107:6.245088529296823):1.390885853777263,(194:6.369964617929878,130:6.369964617929878):1.266009765144208):0.4511332531454064):0.9841924460483966):0.42964175028214235):0.8868847512799594,(33:7.56668151278407,26:7.56668151278407):2.8211450710459207):6.828247999104583,23:17.216074582934574):0.7894457112587681,171:18.005520294193342):0.20812186257617782,((((24:12.427108768341242,120:12.427108768341242):3.569186521699935,(157:12.790838618433582,((36:7.90091261872835,((112:3.0706191034418064,108:3.0706191034418064):2.0003019552723393,74:5.070921058714146):2.8299915600142045):4.604452308438441,116:12.505364927166791):0.285473691266791):3.2054566716075943):0.04502701877703963,(121:14.564302983420596,(97:13.097140250750384,(168:11.920086956895142,(((((145:0.13090720714060144,78:0.13090720714060144):3.370782911849708,49:3.501690118990309):3.3812274970041507,153:6.88291761599446):1.1396218359307966,((((28:4.095234078325208,31:4.095234078325208):1.0341359808845185,(55:3.3695997923313845,177:3.3695997923313845):1.7597702668783421):1.739293046730416,((125:5.917686280298241,169:5.917686280298241):0.5842875498823616,(87:3.3712225505542195,76:3.3712225505542195):3.1307512796263834):0.3666892757595397):0.8172862002078674,(77:4.163829558931586,18:4.163829558931586):3.522119747216424):0.33659014577724644):3.8858593598571485,(181:7.424226385000636,(((((195:0.45882767182278233,14:0.45882767182278233):3.9222265442154334,((84:0.5445245462091978,197:0.5445245462091978):2.606524465974149,183:3.1510490121833468):1.2300052038548688):0.6345502754321943,((37:2.2277860219832,102:2.2277860219832):0.9180823909211933,(198:2.4302847357265183,158:2.4302847357265183):0.7155836771778752):1.8697360785660164):0.2455502173555546,(166:3.8696749510629367,200:3.8696749510629367):1.3914797577630278):0.10157992075718258,58:5.362734629583147):2.0614917554174887):4.484172426781769):0.011688145112737303):1.1770532938552414):1.4671627326702126):1.4770193253976203):0.09099662948430165,((73:8.90869509427822,(42:1.793140286455184,115:1.793140286455184):7.115554807823036):4.359763561648057,(70:0.1230460167177009,162:0.1230460167177009):13.145412639208576):2.8638602823762405):2.081323218467002):1.6775584447851983,((((22:1.3058884058271893,79:1.3058884058271893):5.986642037724769,134:7.292530443551958):1.3659821686041456,109:8.658512612156104):2.2661587769596014,((((50:0.25318141570340763,7:0.25318141570340763):0.24627792487125588,132:0.4994593405746635):0.22358732149359123,98:0.7230466620682547):3.9460347333507695,81:4.669081395419024):6.255589993696681):8.966529212439013):3.784003612417685,((((((((44:3.403223755292776,((32:2.270603275060358,142:2.270603275060358):0.08252707112105906,17:2.353130346181417):1.050093409111359):1.4726644749879312,(10:1.406236503627559,(15:1.2153493206523944,65:1.2153493206523944):0.1908871829751646):3.469651726653148):0.7466781844252726,(114:1.8610385043169724,(111:1.133268145038818,(208:0.6159904876067785,93:0.6159904876067785):0.5172776574320395):0.7277703592781544):3.7615279103890074):3.372379464984353,((141:1.2364261612781993,191:1.2364261612781993):5.492157086618566,(193:2.8104579597991126,(((209:1.9383408037890928,(90:1.3929528476465363,(5:1.1813101116395186,176:1.1813101116395186):0.21164273600701766):0.5453879561425565):0.18607610589127832,143:2.124416909680371):0.3110315863236379,((149:0.16978802558695713,148:0.16978802558695713):0.3749501857272015,(11:0.46752597926266526,83:0.46752597926266526):0.07721223205149341):1.8907102846898503):0.3750094637951036):3.918125288097653):2.266362631793567):5.7253918112842275,(182:8.300368149292515,(((117:0.4806790177436814,106:0.4806790177436814):2.603561575757085,206:3.0842405935007666):4.533662492368986,188:7.617903085869753):0.6824650634227618):6.419969541682045):1.3300483201183546,72:16.050386011092915):0.2643093267205927,((57:7.745621113333152,(173:3.8825216586735256,3:3.8825216586735256):3.863099454659626):4.025492343024189,(((128:4.216627175195021,66:4.216627175195021):1.5569096305502406,85:5.773536805745262):3.2923035531155334,138:9.065840358860795):2.705273097496546):4.543581881456166):2.9078645200909,(((((((89:5.400275999657825,126:5.400275999657825):3.786345451388253,((29:4.164054370404466,123:4.164054370404466):2.7377837161264136,(34:5.361652064741747,(86:0.3772868420721682,1:0.3772868420721682):4.984365222669579):1.5401860217891326):2.2847833645151976):1.779986191485241,(46:9.270841682368165,(136:5.1448114194390255,56:5.1448114194390255):4.126030262929139):1.695765960163154):0.12487641425548723,(75:9.116660579853075,118:9.116660579853075):1.9748234769337305):1.5436230572611649,((40:8.595761763878892,(110:4.984413327423234,59:4.984413327423234):3.611348436455658):2.12990269415935,8:10.725664458038242):1.9094426560097286):2.3794606340232214,((53:6.356918969141303,131:6.356918969141303):5.2927983005042964,(190:9.72745252604981,204:9.72745252604981):1.9222647435957896):3.364850478425593):4.173831904722038,((105:8.715753656976679,139:8.715753656976679):7.31870014766657,((35:1.5779465079269361,12:1.5779465079269361):3.5820725920146863,(164:2.181220947754713,167:2.181220947754713):2.978798152186909):10.874434704701628):3.1539458481499807):0.03416020511117779):4.452644356067996):12.955137705297968,(103:17.560580943620213,(((4:0.40110003505885694,(189:0.08300363576019691,61:0.08300363576019691):0.31809639929866):1.7853698807064642,147:2.186469915765321):13.023209806615114,(((129:12.646814017494627,((((((144:3.586738308071013,67:3.586738308071013):1.024068601090058,(((((94:1.2705877058813448,60:1.2705877058813448):0.9867252099471688,(172:0.8162518784535049,113:0.8162518784535049):1.4410610373750088):0.3855050159321154,((38:0.10658125430054703,178:0.10658125430054703):2.3120294801691617,(170:2.0979243733980733,207:2.0979243733980733):0.3206863610716355):0.2242071972909203):0.10395427707821625,((203:0.8168341426597062,179:0.8168341426597062):1.725687366007414,140:2.5425215086671202):0.20425070017172509):1.1913926142822797,(69:3.583966548697561,((174:1.149646976414569,((6:0.5257699108855353,185:0.5257699108855353):0.19946863964098294,124:0.7252385505265182):0.4244084258880507):1.0860981730553512,51:2.23574514946992):1.3482213992276408):0.3541982744235641):0.672642086039946):0.7372680168027355,(165:4.128592792192131,(39:1.4006488676479336,(9:0.3447140546454921,205:0.3447140546454921):1.0559348130024415):2.7279439245441974):1.2194821337716757):3.172838000612903,202:8.52091292657671):1.5514551142541677,41:10.072368040830877):1.5787473616849645,((((101:6.641719622974324,((45:3.9691108929413605,(152:3.7910902737946137,30:3.7910902737946137):0.17802061914674683):0.9442959715223473,13:4.913406864463708):1.728312758510616):2.4278642532831656,154:9.06958387625749):0.1423214673528026,((96:5.849448319070483,(91:3.1057326463954067,95:3.1057326463954067):2.743715672675076):1.5010226732908052,211:7.350470992361288):1.8614343512490041):1.1494269743525969,(2:8.64877433336967,(135:3.138191190820182,133:3.138191190820182):5.510583142549487):1.7125579845932197):1.289783084552953):0.9956986149787852):0.7462188496964366,99:13.393032867191064):0.5566254820041419,(187:7.668232332370919,((((150:4.5812581943827295,210:4.5812581943827295):0.6504598960496697,119:5.231718090432399):1.3661961147846418,((((20:2.583294428593556,201:2.583294428593556):1.582634463768755,(161:3.610462395241163,(88:1.211237317948961,(62:0.32396282121555087,19:0.32396282121555087):0.8872744967334102):2.399225077292202):0.5554664971211483):0.014473829760740742,(92:3.6200283491561636,(160:0.30340582837387575,80:0.30340582837387575):3.3166225207822877):0.5603743729668884):1.7477803498065656,163:5.928183071929618):0.6697311332874234):0.9496394361234408,(((71:4.109810676055028,64:4.109810676055028):0.5176805262456607,21:4.627491202300689):2.527454335778473,100:7.154945538079162):0.39260810326131956):0.12067869103043716):6.281426016824287):1.2600213731852286):2.350901221239779):19.06976097565016):0.011952218594451836):2.2082417244920265;
tree new_tree23 = (((156:4.239213502715109,137:4.239213502715109):33.39078102116264,((103:14.046175320952429,((4:1.338010842971103,(189:0.1383392494783175,61:0.1383392494783175):1.1996715934927855):6.937169262046453,147:8.275180105017556):5.770995215934873):0.547472558452041,(((129:11.892105542665908,(((((((((170:1.5347873347517669,207:1.5347873347517669):0.9240154226468249,(38:0.022510473831573168,178:0.022510473831573168):2.4362922835670187):0.7623418344124122,(((94:1.3837533801835828,60:1.3837533801835828):0.4593188057901769,(172:0.42841253023419257,113:0.42841253023419257):1.4146596557395672):1.35247932039531,((203:1.1500072902615863,179:1.1500072902615863):1.684343913088044,140:2.8343512033496303):0.3612003030194395):0.02559308544193417):1.788191049566827,(69:4.539497021005724,((174:1.4969588748356182,((124:0.3023729013014467,6:0.3023729013014467):0.7684991503786405,185:1.0708720516800871):0.42608682315553104):0.6935778961272498,51:2.190536770962868):2.348960250042856):0.4698386203721068):0.6820872226341166,(144:5.462402820440195,67:5.462402820440195):0.22902004357175265):0.4958352029402606,(165:4.960242913199254,(39:2.5910147221807307,(9:1.8528903262215155,205:1.8528903262215155):0.7381243959592152):2.3692281910185233):1.2270151537529541):3.4334449597551027,202:9.62070302670731):1.487706700943047,((((101:7.599518505429477,((45:3.029896503595737,(152:2.106309235958444,30:2.106309235958444):0.9235872676372932):2.132439186050369,13:5.162335689646106):2.4371828157833706):0.991966165369063,154:8.59148467079854):0.21318287807740077,((96:6.76443016446778,(91:2.864894505215384,95:2.864894505215384):3.899535659252396):0.4840386775292993,211:7.248468841997079):1.5561987068788614):1.3925518402549493,(2:5.842728758976874,(135:4.246032166792354,133:4.246032166792354):1.5966965921845206):4.354490630154015):0.911190338519468):0.48424964229122835,41:11.592659369941586):0.2994461727243216):0.8730858013592329,99:12.76519134402514):1.591443105343009,(100:6.784684346935794,(((119:5.2164752864857835,(210:4.2150223372533455,150:4.2150223372533455):1.001452949232438):0.3396625517379377,((163:4.604645159214497,(161:4.071033793780926,(((88:1.2423029942388917,(62:0.3772214846824267,19:0.3772214846824267):0.865081509556465):2.1705351131300548,((160:1.1070298926927844,80:1.1070298926927844):1.7879681381141275,92:2.894998030806912):0.5178400765620346):0.0897102439493529,(20:1.8029697644458789,201:1.8029697644458789):1.6995785868724205):0.5684854424626269):0.533611365433571):0.21831806148740007,(71:1.5425398537467994,(64:1.0842536529639024,21:1.0842536529639024):0.45828620078289695):3.280423366955098):0.7331746175218239):0.6204063276952239,187:6.176544165918945):0.6081401810168492):7.571950102432355):0.23701343003632047):23.036346644473277):1.1843209191181217,(((((73:15.672173766188164,(42:4.422600392222229,115:4.422600392222229):11.249573373965935):3.208103476254843,((((((104:7.067263044850196,(199:4.737376902704479,43:4.737376902704479):2.3298861421457167):1.039687854751624,(16:2.9397858551956753,54:2.9397858551956753):5.167165044406145):1.3332068468196692,(((((196:6.28395356961048,(107:4.041082839607069,52:4.041082839607069):2.2428707300034114):0.22981713264623327,122:6.513770702256713):0.8587046039608035,(194:6.770779141858371,130:6.770779141858371):0.6016961643591454):0.6939608011929792,180:8.066436107410496):0.2845010575133653,63:8.350937164923861):1.089220581497628):1.2999802021131561,(33:8.458669446077126,26:8.458669446077126):2.2814685024575194):5.722930282177451,23:16.463068230712096):1.798206111917139,((171:16.976543350101082,((24:13.247701149164111,120:13.247701149164111):2.3315624806198834,((((121:10.900772543864212,168:10.900772543864212):0.3634803862763647,((((145:2.2696188161808775,78:2.2696188161808775):2.6204701359385383,49:4.890088952119416):0.9714481442780158,153:5.861537096397432):1.716257126658535,((((28:3.105632252124957,31:3.105632252124957):1.8394969684817064,(55:2.959192580979739,177:2.959192580979739):1.9859366396269245):1.2951254207496232,((125:3.7629119543325653,169:3.7629119543325653):0.7178783580541963,(87:1.7667394839919208,76:1.7667394839919208):2.714050828394841):1.7594643289695249):0.6754497505731161,(77:6.176087908232151,18:6.176087908232151):0.7396164836972519):0.6620898311265639):3.6864587070846104):0.4077679740078608,(181:9.907814719555976,(58:7.6320041962088965,((166:2.012975986534031,200:2.012975986534031):3.1295034848196184,(((195:0.25675251925260134,14:0.25675251925260134):2.1183077258808587,((84:0.9174970940556043,197:0.9174970940556043):0.45493410133967205,183:1.3724311953952764):1.0026290497381838):0.4840768179625736,(((158:1.3108733976500813,198:1.3108733976500813):0.9222806272931403,102:2.2331540249432216):0.3392072457667301,37:2.5723612707099517):0.2867757923860821):2.2833424082576155):2.4895247248552472):2.2758105233470793):1.764206184592462):1.280399484988207,97:12.952420389136645):2.62684324064735):1.397279720317087):0.34648563522933884,(((70:0.3938663110626256,162:0.3938663110626256):13.134606623250159,116:13.528472934312784):1.4703704391202113,(157:13.82567862530775,(36:7.593515915093676,((112:3.9090240129716407,108:3.9090240129716407):1.5590962357285307,74:5.468120248700171):2.125395666393505):6.232162710214074):1.1731647481252452):2.324185611897425):0.9382453572988148):0.619002899813772):5.736944962311458,((((22:3.2295418365858186,79:3.2295418365858186):8.767382719253215,134:11.996924555839033):3.3920351445042947,109:15.388959700343328):2.509452984855276,(((132:0.8360524762495685,(50:0.20589327488386988,7:0.20589327488386988):0.6301592013656986):0.09801202369089868,98:0.9340644999404671):8.308318964534141,81:9.242383464474608):8.656029220723996):6.718809519555862):6.959282567519303,((((((40:7.844750627881945,(110:7.389953489023413,59:7.389953489023413):0.4547971388585319):2.934328330170265,8:10.77907895805221):3.9198469821683215,(((56:10.127434490271071,136:10.127434490271071):3.6128860085487027,46:13.740320498819774):0.37813183337597067,(75:13.565654789589772,(118:13.422559792111551,((89:8.180787714983579,126:8.180787714983579):2.844387683953382,((29:9.2772052945014,123:9.2772052945014):1.0674919376555732,(34:8.663986749572716,(86:0.6157454308779153,1:0.6157454308779153):8.048241318694801):1.6807104825842565):0.680478166779988):2.3973843931745904):0.14309499747822052):0.5527975426059726):0.5804736080247874):1.1126763535788395,((53:9.794123855390605,131:9.794123855390605):3.365798963273315,(190:8.825648990341271,204:8.825648990341271):4.334273828322649):2.6516794751354507):4.464308188580922,((105:5.605540265246756,139:5.605540265246756):4.849376752358406,((35:1.137743437533328,12:1.137743437533328):4.684326871639325,(164:2.7432973146849404,167:2.7432973146849404):3.0787729944877125):4.632846708432509):9.820993464775132):1.8590408489356776,(((57:11.05800548608273,(173:3.6362891588357726,3:3.6362891588357726):7.421716327246957):4.58295096313228,(((128:2.098196868815606,66:2.098196868815606):5.00190018380114,85:7.1000970526167455):5.268955603589256,138:12.369052656206001):3.271903793009008):4.036802264162029,((((((44:1.9488509363135142,(17:1.5592159573498243,(32:1.062968788520478,142:1.062968788520478):0.4962471688293464):0.3896349789636899):2.819916120933791,(15:1.6451245873389366,(10:1.599886701882227,65:1.599886701882227):0.0452378854567097):3.1236424699083685):0.9517846220876676,(114:4.205920965486316,(111:1.8227882428906863,(208:1.0931336920614814,93:1.0931336920614814):0.7296545508292049):2.3831327225956294):1.514630713848657):1.9169138820218663,((141:1.6921738603100722,191:1.6921738603100722):4.094044145513116,(((148:0.7439794188823745,149:0.7439794188823745):0.20206976092107276,(11:0.731621066878793,83:0.731621066878793):0.21442811292465425):2.8163603160223056,(((209:1.890553365087086,143:1.890553365087086):0.4243703208740479,(90:1.4780365409932807,(176:0.8567391912734256,5:0.8567391912734256):0.6212973497198552):0.8368871449678532):1.0109873769252031,193:3.325911062886337):0.4364984329394157):2.0238085099974352):1.851247555533651):3.5178364686176256,(182:7.601966082918801,(((117:0.14869672166040493,106:0.14869672166040493):3.785668951904223,206:3.9343656735646277):1.5150886644655381,188:5.449454338030166):2.152511744888635):3.553335947055664):3.78671517449869,72:14.942017204473155):4.7357415089038835):2.457192617938933):9.441553440957797):6.164453417700916,(((((192:1.6828136666037572,155:1.6828136666037572):2.157569754962572,((47:2.610194666200001,186:2.610194666200001):0.6250706752339856,48:3.2352653414339865):0.6051180801323426):8.671886650494944,(146:3.9293715531940667,175:3.9293715531940667):8.582898518867207):2.598524079401278,184:15.110794151462551):22.316805567052967,((((151:1.6436900838927662,(68:0.9695489166008375,127:0.9695489166008375):0.6741411672919286):1.4149332254282034,159:3.0586233093209696):5.179326865381249,(27:7.394642505698506,25:7.394642505698506):0.8433076690037122):1.0813872680629224,82:9.319337442765141):28.108262275750377):0.31335847145916773):1.073357253021186):3.5275120776967697;
tree new_tree24 = (((((((4:1.1510528433244624,(189:0.20293711447636995,61:0.20293711447636995):0.9481157288480925):3.7166250998937675,147:4.86767794321823):9.314412691275674,((187:10.009388331289987,((((150:4.676655445653319,210:4.676655445653319):1.3599294087947564,((((88:1.485967813481127,(62:0.30302078139655936,19:0.30302078139655936):1.1829470320845676):3.1186477680124036,((20:2.3277292647023025,201:2.3277292647023025):1.0155028064230285,((160:1.5062634692044887,80:1.5062634692044887):1.100424281961602,(161:2.4910100132671222,92:2.4910100132671222):0.1156777378989684):0.7365443199592403):1.2613835103681996):0.825158651803231,163:5.429774233296762):0.2800258257257191,100:5.709800059022481):0.3267847954255947):0.48759737358040134,((21:1.7868955113795602,64:1.7868955113795602):1.6476547341059893,71:3.4345502454855494):3.0896319825429273):0.039565761658181486,119:6.563747989686658):3.4456403416033288):2.9745227253282405,(((((154:9.058747986807425,(101:7.538756903209093,((45:2.976261373935065,(152:2.7555866523338453,30:2.7555866523338453):0.22067472160121993):3.308328432434034,13:6.284589806369099):1.2541670968399936):1.5199910835983328):0.3814800462539232,((96:6.207924277691982,(91:3.660038186118047,95:3.660038186118047):2.5478860915739348):2.357345694353299,211:8.56526997204528):0.8749580610160681):1.6538020426998035,(2:6.898505870448363,(135:3.953497935075196,133:3.953497935075196):2.9450079353731673):4.195524205312789):0.7245236900640499,41:11.818553765825202):0.5320305617396137,(129:12.054931297077264,99:12.054931297077264):0.29565303048755176):0.6333267290534117):1.1981795778756776):0.8783249209093285,(103:14.296310638038594,(((165:4.931675883209597,(39:3.4105512232167823,(9:2.623266959319254,205:2.623266959319254):0.7872842638975284):1.521124659992815):1.642367556683574,((((((94:1.5708287702379153,60:1.5708287702379153):1.16141710697556,(172:0.609811275376524,113:0.609811275376524):2.1224346018369515):0.6126339545991453,((203:0.8530034888921948,179:0.8530034888921948):1.5617401345384865,140:2.4147436234306814):0.9301362083819393):0.728010371926453,((38:0.9345665624289998,178:0.9345665624289998):2.4277007698549298,(170:2.485805858804636,207:2.485805858804636):0.8764614734792939):0.7106228714551439):1.4970043144053067,(69:4.85920327392494,((174:1.2608693454653073,((6:0.8682893012663258,185:0.8682893012663258):0.16495556618718576,124:1.0332448674535115):0.22762447801179575):0.650446598622747,51:1.9113159440880543):2.9478873298368855):0.7106912442194409):0.7681777954585183,(144:5.354495929034513,67:5.354495929034513):0.9835763845683854):0.23597112629027261):6.665283599364755,202:13.239327039257926):1.0569835987806684):0.764104917364639):23.253700358817788,(((151:3.644218018395509,(127:3.0107737549330205,68:3.0107737549330205):0.6334442634624886):1.1607338568558005,159:4.80495187525131):3.853532180423172,((25:7.626092074137922,82:7.626092074137922):0.318971093879556,27:7.945063168017478):0.7134208876570032):29.65563185854654):0.8337665319240486,((((73:22.134644639023648,(42:3.979296305788377,115:3.979296305788377):18.15534833323527):3.229147093635202,((((((104:6.681314600792319,(199:4.399272159111545,43:4.399272159111545):2.2820424416807743):1.7881300663006137,(16:5.5631014999923165,54:5.5631014999923165):2.9063431671006166):2.1712323308197057,((180:5.5849374861255905,63:5.5849374861255905):4.590301179152227,((107:8.24689373776722,(122:8.176943086112594,(196:5.97646613222303,52:5.97646613222303):2.200476953889564):0.06995065165462577):0.9135659754690071,(194:6.988302928093016,130:6.988302928093016):2.172156785143211):1.0147789520415902):0.4654383326348217):3.5477482886832448,(33:11.622592132705309,26:11.622592132705309):2.5658331538905745):7.623266963308552,23:21.811692249904436):0.9265958851650922,((171:20.47392454263769,((70:0.01628660902422101,162:0.01628660902422101):18.104962685609035,((36:9.974861057832557,((112:2.8756147889094565,108:2.8756147889094565):3.2960581131896634,74:6.17167290209912):3.8031881557334373):7.460511326267683,(116:13.500675729221989,157:13.500675729221989):3.934696654878252):0.6858769105330147):2.3526752480044344):0.035988237492873054,((121:13.649582678620515,((((18:7.739826563450192,(77:7.044931240828334,(((28:4.614704432154282,31:4.614704432154282):0.23159398539253928,(55:3.2569931609641967,177:3.2569931609641967):1.5893052565826244):1.8045666320149536,((87:4.3772572359737225,76:4.3772572359737225):1.3994836173668652,(169:5.493611627851702,125:5.493611627851702):0.28312922548888597):0.874124196221187):0.3940661912665595):0.6948953226218579):0.12310262100891034,(((145:0.24295414401481627,78:0.24295414401481627):4.869566000372482,49:5.1125201443872985):1.7502081612564133,153:6.862728305643712):1.0002008788153907):3.058959479678008,97:10.92188866413711):0.4906509452173413,(168:9.482619286091957,(181:8.839262959119596,((166:3.8282158215462085,200:3.8282158215462085):0.8217799143083373,((((37:2.0225743861420216,102:2.0225743861420216):0.6951918597336397,(198:2.602309207581047,158:2.602309207581047):0.11545703829461429):0.7367819603122858,((195:0.02885397329261986,14:0.02885397329261986):3.2334416801252517,((84:0.33229758010628,197:0.33229758010628):1.036331849881593,183:1.368629429987873):1.8936662234299988):0.19225255277007536):1.1594703302613003,58:4.614018536449247):0.03597719940529842):4.18926722326505):0.643356326972361):1.929920323262495):2.237043069266063):3.12956720056944,(24:15.864471052651009,120:15.864471052651009):0.914678826538946):3.730762900940608):2.228375354938965):2.625503597589322):0.3817129544648772,((((22:1.4488776872436593,79:1.4488776872436593):5.455199315134646,134:6.904077002378306):3.559401734222374,109:10.46347873660068):5.4490463226554215,(((132:0.41820390984373207,(50:0.2567053505088762,7:0.2567053505088762):0.16149855933485585):0.7296454054145771,98:1.1478493152583091):6.992661875913397,81:8.140511191171706):7.772013868084395):9.832979627867626):5.418320806745264,((((((141:1.4015682572335428,191:1.4015682572335428):8.477980599073149,((((44:2.742046652046095,(17:2.2311638333298665,(32:1.978096938177436,142:1.978096938177436):0.2530668951524304):0.5108828187162286):1.015350689947875,(65:3.268855077181218,(15:2.111799376514893,10:2.111799376514893):1.1570557006663251):0.488542264812752):2.754916394570458,(114:1.2320834466462791,(111:0.9409083464684287,(208:0.3056927645660903,93:0.3056927645660903):0.6352155819023384):0.2911751001778504):5.280230289918149):1.668065598212003,((193:3.6743560441218386,((149:0.7975888536563803,(11:0.6334043919570188,83:0.6334043919570188):0.16418446169936152):0.22907174938872166,148:1.026660603045102):2.6476954410767366):0.8946619939691804,((209:2.373741203436592,143:2.373741203436592):0.6879167892197833,(90:1.9493599266689203,(176:1.809388405764895,5:1.809388405764895):0.13997152090402531):1.1122980659874548):1.5073600454346439):3.611361296685412):1.6991695215302602):4.6804900926260125,(182:9.057405536256338,(((117:0.6577852898703722,106:0.6577852898703722):2.5019973644618663,206:3.1597826543322385):4.903746080609604,188:8.063528734941842):0.9938768013144959):5.502633412676365):3.15109454451078,72:17.711133493443484):2.5183303752536403,((57:10.609609914904777,(173:5.803344503703209,3:5.803344503703209):4.806265411201568):4.3261812455804645,(((128:4.256731208767831,66:4.256731208767831):4.198504612427748,85:8.45523582119558):4.27976334780406,138:12.73499916899964):2.200791991485602):5.293672708211883):4.498033395386017,(((105:8.083129572832021,139:8.083129572832021):4.680726176711461,((35:3.668280867828329,12:3.668280867828329):3.074819812391621,(164:0.584013917255124,167:0.584013917255124):6.159086762964826):6.020755069323533):10.256252165323088,((118:14.798048962971858,((((56:9.9408472589505,136:9.9408472589505):1.8819553681475387,46:11.822802627098039):2.665193843533199,(75:12.816363125299844,((89:7.583972657793082,126:7.583972657793082):2.781116251044799,((34:7.697742203671694,(86:0.7021031800285013,1:0.7021031800285013):6.995639023643192):1.4163651992460595,(123:4.360131008119008,29:4.360131008119008):4.7539763947987455):1.2509815059201284):2.4512742164619628):1.6716333453313936):0.27672979649491936,((40:10.15969388900062,(110:9.193538513589345,59:9.193538513589345):0.9661553754112742):1.1128897939891793,8:11.272583682989799):3.4921425841363583):0.033322695845701134):4.287846128857627,((53:15.751578324617721,131:15.751578324617721):2.3968376459230214,(190:16.24711417762757,204:16.24711417762757):1.9013017929131735):0.9374791212887423):3.934212823037086):1.7073893492165695):6.43632822978585):7.984056952276077):0.6860559641462629,(((((192:1.0126236966191657,155:1.0126236966191657):3.143389142096349,((47:2.0950116590941628,186:2.0950116590941628):0.24251662216175962,48:2.3375282812559224):1.818484557459592):4.105988246506276,(146:6.605079006075705,175:6.605079006075705):1.656922079146085):5.058901632804773,184:13.320902718026563):6.695029147869715,(156:6.818547368565428,137:6.818547368565428):13.19738449733085):19.818006544395054):4.0141014444022005;
tree new_tree25 = ((((((187:13.29231674980095,((((((160:1.0543150715069747,80:1.0543150715069747):4.755274821464014,(88:2.1402784997176196,(62:0.32337812078556444,19:0.32337812078556444):1.8169003789320552):3.669311393253369):0.1902658113618596,((20:2.7866290291452422,201:2.7866290291452422):1.7133142196881614,92:4.499943248833404):1.4999124554994445):1.0010051194609995,(163:6.550192557421088,100:6.550192557421088):0.4506682663727597):0.11368158138975559,(210:6.388510321023428,(150:5.766312266422283,(161:3.472905116728108,119:3.472905116728108):2.2934071496941746):0.6221980546011459):0.7260320841601748):4.333307287215207,((21:1.6359555190943573,64:1.6359555190943573):2.253517663832095,71:3.8894731829264524):7.558376509472358):1.8444670574021398):1.3479880562608653,(((((154:8.310710887999539,(101:6.785970405109254,((45:2.8117241623679847,(30:1.6262607744523285,152:1.6262607744523285):1.1854633879156562):2.340054777499165,13:5.15177893986715):1.6341914652421048):1.5247404828902846):0.39400235426608354,((96:4.776702276493508,(91:2.6327331569801693,95:2.6327331569801693):2.143969119513339):3.3204770501332304,211:8.097179326626739):0.6075339156388839):3.331832271952667,(2:8.345118830951735,(135:5.565616578819074,133:5.565616578819074):2.7795022521326613):3.6914266832665543):0.8895335162449243,41:12.926079030463214):1.0455637727680127,(99:12.749934437481105,129:12.749934437481105):1.2217083657501213):0.6686620028305885):0.821762344211777,((4:1.913642987540088,(189:0.17634958682139848,61:0.17634958682139848):1.7372934007186895):2.738818287281373,147:4.652461274821461):10.809605875452132):0.6122172656618989,(103:14.837581442564856,((((((94:1.1311356283822387,60:1.1311356283822387):0.6010706432548878,(172:0.8977517465668716,113:0.8977517465668716):0.8344545250702549):1.559854521329065,(((38:0.8611635544247298,178:0.8611635544247298):1.9597530145560704,(170:1.3615566698094692,207:1.3615566698094692):1.459359899171331):0.3911921744377862,(140:2.6244478752123293,(203:1.5951837893198384,179:1.5951837893198384):1.0292640858924909):0.5876608682062572):0.07995204954760515):3.4663126992514073,(69:4.555168912984504,((174:1.495148271587253,((124:0.3485514890567014,6:0.3485514890567014):0.00313773618590224,185:0.35168922524260365):1.1434590463446495):0.7598785820148888,51:2.255026853602142):2.3001420593823623):2.2032045792330948):1.094407074402345,((144:5.7846521808414755,67:5.7846521808414755):1.2755975709562017,(165:6.34679386104514,(39:3.9897517235309903,(9:2.3354361467121674,205:2.3354361467121674):1.654315576818823):2.3570421375141497):0.7134558907525372):0.7925308148222667):4.5789568905917095,202:12.431737457211653):2.4058439853532025):1.236702973370635):31.403733982927367,((((((70:0.9838653833972691,162:0.9838653833972691):27.14568353565228,(73:22.57434104480661,(42:3.55360151043684,115:3.55360151043684):19.020739534369767):5.555207874242942):0.11153921260098443,(((((97:13.546135685326039,(121:12.631963353438845,(168:11.318310450237496,((((77:8.42746278765101,18:8.42746278765101):0.23104558605865577,(((28:4.765471451373778,31:4.765471451373778):0.5818559618978414,(55:3.6566786542174845,177:3.6566786542174845):1.690648759054135):2.4462588674338717,(((169:5.61739416404115,125:5.61739416404115):0.19588262621965136,76:5.813276790260802):1.2290639193280315,87:7.042340709588833):0.7512455711166579):0.8649220930041741):0.09633473345243004,(((145:0.5584500941425018,78:0.5584500941425018):3.6519846779571306,49:4.2104347720996325):1.9481736381048211,153:6.158608410204454):2.5962346969576418):2.4574240876718427,(181:10.18912440448034,(((166:4.281225407527614,200:4.281225407527614):3.144847944438193,58:7.426073351965807):0.5719172276433229,(((37:2.6396424811148504,102:2.6396424811148504):1.4067431993165966,(158:2.0442866823945245,198:2.0442866823945245):2.0020989980369226):2.1143537021045944,((195:0.31958477137242736,14:0.31958477137242736):3.06114103294719,((84:0.7938350284870274,197:0.7938350284870274):0.8527782836043959,183:1.6466133120914233):1.7341124922281943):2.780013578216424):1.8372511970730887):2.1911338248712102):1.0231427903535977):0.10604325540355752):1.3136529032013495):0.9141723318871939):0.21189147177495116,(24:10.417717435104596,120:10.417717435104596):3.3403097219963946):1.2779229378677375,171:15.035950094968728):8.442000268782392,((157:19.017556415098987,116:19.017556415098987):1.1689211189075976,(36:12.905039048293434,((112:3.8394602839615155,108:3.8394602839615155):1.8023034729378002,74:5.641763756899316):7.263275291394118):7.281438485713151):3.291472829744535):1.9237349951013236,(((((104:7.624347637451085,(199:1.9125320948504778,43:1.9125320948504778):5.711815542600608):2.8679276099704785,(16:5.878651677602023,54:5.878651677602023):4.6136235698195405):1.0496069591054642,(((((196:6.763021873163463,52:6.763021873163463):2.0772443583421607,(107:8.057737902911997,122:8.057737902911997):0.7825283285936262):0.6531454257058424,(194:8.189525735432529,130:8.189525735432529):1.303885921778937):0.71150475119879,63:10.204916408410256):0.46152122786745764,180:10.666437636277713):0.8754445702493143):1.1077539287146312,(33:9.904817511026518,26:9.904817511026518):2.7448186242151404):8.318627345993791,23:20.96826348123545):4.433421877616993):2.839402772798092):3.491011182347176,((109:10.147375333003279,((22:1.786530096181268,79:1.786530096181268):6.332975869309783,134:8.11950596549105):2.0278693675122277):6.56053551744564,(((132:1.6472911605324319,(50:1.35806558579369,7:1.35806558579369):0.2892255747387418):0.15050743456288007,98:1.797798595095312):6.468519622125603,81:8.266318217220915):8.441592633228003):15.024188463548793):3.3432109296472667,((((((((((11:0.5589981497206289,83:0.5589981497206289):0.24450240315257266,148:0.8035005528732015):0.3023145902453612,149:1.1058151431185628):4.46519942634738,(((143:3.6019317636881683,209:3.6019317636881683):0.36922766836645327,((5:2.1178353252720856,176:2.1178353252720856):0.05456502890958337,90:2.172400354181669):1.7987590778729525):1.515735392368951,193:5.4868948244235725):0.0841197450423703):2.778250965335296,(((44:3.360308060598132,(32:2.063281363143032,(17:1.9716095949843364,142:1.9716095949843364):0.0916717681586956):1.2970266974551001):1.56513524080443,((10:1.590408539672099,15:1.590408539672099):1.3194438672995066,65:2.9098524069716056):2.0155908944309564):2.091906951408113,(114:3.1478851979683165,(111:1.9304687132593645,(208:1.163863780882462,93:1.163863780882462):0.7666049323769026):1.217416484708952):3.8694650548423586):1.3319152819905637):0.5894458384120949,(141:0.3610812056983158,191:0.3610812056983158):8.577630167515018):5.858224866727074,(182:6.654460466007689,(((117:0.8466066922784625,106:0.8466066922784625):1.9108727432720856,206:2.757479435550548):1.3710930651542497,188:4.128572500704798):2.525887965302891):8.14247577393272):5.0510415658973,72:19.847977805837708):1.0063558966585475,((57:8.28660604470725,(173:4.371043371736377,3:4.371043371736377):3.9155626729708732):10.430630658064894,(((128:5.506695585786519,66:5.506695585786519):4.407424034543605,85:9.914119620330125):6.858513415561548,138:16.772633035891673):1.9446036668804716):2.137096999724111):5.6123017913383855,((((((56:9.836334007681014,136:9.836334007681014):2.1506023628793276,46:11.986936370560342):5.362839444825868,((118:15.746525987844965,75:15.746525987844965):0.34248733205427584,((40:9.119002547824621,8:9.119002547824621):1.194220483348868,(110:7.543206718210487,59:7.543206718210487):2.770016312963002):5.7757902887257515):1.2607624954869685):1.062808456339642,((89:6.166632924802454,126:6.166632924802454):4.418726698972315,((123:6.299041373523993,29:6.299041373523993):1.5781573106474065,(34:6.5220520453254816,(86:0.1449411681387176,1:0.1449411681387176):6.377110877186764):1.355146638845918):2.7081609396033697):7.827224647951082):5.062390947681923,((53:14.647203158378636,131:14.647203158378636):4.206814133981945,(190:14.684606031537216,204:14.684606031537216):4.169411260823365):4.620957927047193):2.586894605886183,((105:12.855833629223621,139:12.855833629223621):5.847827717005266,((35:1.2865126335484227,12:1.2865126335484227):2.6947361181985405,(164:1.8157173366682573,167:1.8157173366682573):2.165531415078706):14.722412594481924):7.35820847906507):0.4047656685406835):8.608674749810337):10.815678353979429,(((151:3.2445177717269,(127:1.5000994328665502,68:1.5000994328665502):1.7444183388603496):1.6916492006997683,159:4.936166972426668):5.975000709319983,((27:6.107387837106383,25:6.107387837106383):2.5962653829407873,82:8.70365322004717):2.20751446169948):34.97982091587775):1.587029801238451):0.4936261750845006,(((((192:0.6449865870919355,155:0.6449865870919355):5.949659494241299,(48:3.063567015621852,(186:2.5471697743881645,47:2.5471697743881645):0.5163972412336877):3.531079065711382):4.8741382189385885,(146:8.736719359943937,175:8.736719359943937):2.732064940327886):1.878617519336208,184:13.34740181960803):5.339594772352228,(156:4.14423246136506,137:4.14423246136506):14.542764130595199):29.2846479819871):1.7203948305162626;
tree new_tree26 = (((((((192:0.7270045912727601,155:0.7270045912727601):5.5310199734730965,((48:2.366474701423742,186:2.366474701423742):1.53651204867477,47:3.902986750098512):2.355037814647344):3.469083999923525,(146:7.017779511533255,175:7.017779511533255):2.709329053136126):1.6935429191420965,184:11.420651483811477):13.349114029685774,(156:5.216173001838411,137:5.216173001838411):19.55359251165884):17.15583198288491,(((((((171:17.83329518478566,((24:13.110476849664996,120:13.110476849664996):3.5798794220056376,(97:14.031494236240423,(121:13.978938792576356,(((181:11.181911860596388,(58:8.525791847071636,((((102:3.8013712987519774,37:3.8013712987519774):0.3370891051397935,(158:0.7374304193884051,198:0.7374304193884051):3.401029984503366):2.250061930547038,((195:0.7929776704510811,14:0.7929776704510811):2.4466444107299257,((84:0.27581657670702836,197:0.27581657670702836):1.138410168845448,183:1.4142267455524764):1.8253953356285306):3.148900253257802):1.9602617461197518,(166:4.207376848730971,200:4.207376848730971):4.14140723182759):0.17700776651307493):2.6561200135247525):1.5308793033977626,168:12.71279116399415):0.07190094507701339,(((((31:4.01613105850577,28:4.01613105850577):2.0724363569607496,(55:4.459172795051643,177:4.459172795051643):1.6293946204148764):1.6235231275904543,((87:4.36165529498683,76:4.36165529498683):0.2509340583310875,(125:3.183483040069044,169:3.183483040069044):1.429106313248874):3.0995011897390556):0.7260347595300143,(77:6.526732304714084,18:6.526732304714084):1.9113929978729036):0.34900210844799595,(((145:0.449272852855679,78:0.449272852855679):4.543146761230006,49:4.992419614085685):2.075784115253888,153:7.068203729339573):1.7189236816954105):3.9975646980361805):1.1942466835051917):0.05255544366406717):2.658862035430211):1.1429389131150245):3.362481159984924,((((36:10.58259698028932,((112:5.755210836451984,108:5.755210836451984):1.2755454147324512,74:7.030756251184435):3.5518407291048852):2.6468240724067407,116:13.229421052696061):3.1362758279867933,157:16.365696880682854):1.5471007914334827,(70:0.5195997731094255,162:0.5195997731094255):17.39319789900691):3.282978672654245):3.475391749727102,(((((104:8.886977807689558,(199:5.432301703436592,43:5.432301703436592):3.4546761042529655):2.586787817062559,(16:5.426791296887622,54:5.426791296887622):6.046974327864495):0.1586336839296809,((180:8.250661084125413,((194:5.814157690149515,130:5.814157690149515):1.2523315180327197,(122:4.51162819920451,(107:4.17992742863453,(196:3.5273920720486633,52:3.5273920720486633):0.6525353565858665):0.33170077056997993):2.554861008977725):1.1841718759431785):0.2679923330890066,63:8.51865341721442):3.113745891467378):1.0628651357568337,(33:10.84428905347508,26:10.84428905347508):1.8509753909635513):7.5013529745330665,23:20.196617418971698):4.474550675525986):1.791531240808574,(73:13.401447853233709,(42:3.624535101586875,115:3.624535101586875):9.776912751646833):13.06125148207255):3.200671662379875,((109:10.098252542184557,((22:3.6862812682384356,79:3.6862812682384356):2.5446192506442906,134:6.230900518882726):3.867352023301831):7.70537299253348,((((50:0.3125667139630328,7:0.3125667139630328):0.14896237405125418,132:0.461529088014287):0.7673376437939847,98:1.2288667318082718):6.928196652255198,81:8.15706338406347):9.646562150654567):11.859745462968096):3.3156648808594262,((((105:12.889858454647614,139:12.889858454647614):1.7022045243854258,((35:1.5623960458868802,12:1.5623960458868802):2.59599739010218,(164:1.3320715836683366,167:1.3320715836683366):2.8263218523207234):10.43366954304398):5.294334291958327,((((((((148:0.3257858836335258,149:0.3257858836335258):0.31218059742478854,(83:0.4802777961107174,11:0.4802777961107174):0.1576886849475969):3.5193187781651387,193:4.157285259223453):1.5119375759731213E-4,(((5:0.8466468444494374,176:0.8466468444494374):0.5402161046763899,90:1.3868629491258273):0.6822392482344541,(209:1.683441049314773,143:1.683441049314773):0.38566114804550855):2.088334255620769):1.1943891500117845,(141:1.805164418841911,191:1.805164418841911):3.546661184150924):2.732586354470162,(((44:2.1910344537874784,(17:1.269599844069202,(32:0.6275203371526137,142:0.6275203371526137):0.6420795069165883):0.9214346097182764):0.7428158411821779,(65:2.156928727546599,(15:1.9462001309378747,10:1.9462001309378747):0.21072859660872445):0.7769215674230572):4.603841956976332,(114:2.8681391289019147,(111:1.651418337580573,(208:1.0065338010988496,93:1.0065338010988496):0.6448845364817235):1.2167207913213416):4.669553123044073):0.5467197055170088):3.6245367355521783,(182:7.185407215380824,(((117:0.8844788388350784,106:0.8844788388350784):2.1611242068254644,206:3.0456030456605427):0.8110188605191686,188:3.8566219061797113):3.3287853092011126):4.523541477634351):1.0560321078286226,72:12.764980800843798):7.121416470147569):3.0802955394549016,(((57:9.065134211460768,(173:4.95318341632929,3:4.95318341632929):4.111950795131477):6.902269197575697,(((128:6.989053409146008,66:6.989053409146008):5.885744873043853,85:12.874798282189861):1.7220902665444324,138:14.596888548734293):1.3705148603021708):5.399303621716296,((((89:9.5896102074316,126:9.5896102074316):3.702218038443595,((34:7.944351670740562,(86:0.350475169180799,1:0.350475169180799):7.5938765015597625):3.105994463723344,(123:10.077124302060774,29:10.077124302060774):0.9732218324031319):2.2414821114112886):2.8270706954804723,((((56:7.486802097068235,136:7.486802097068235):2.280702285617373,46:9.767504382685608):3.814620250795956,(8:10.63666180905654,(40:8.584423155964723,(110:7.675649852644934,59:7.675649852644934):0.9087733033197889):2.052238653091816):2.945462824425025):1.763450748089907,(118:14.368579567950542,75:14.368579567950542):0.9769958136209294):0.7733235597841954):2.5577975487957865,((53:9.39156588725402,131:9.39156588725402):5.431314629341344,(190:9.084578716135304,204:9.084578716135304):5.738301800460059):3.85381597355609):2.690010540601307):1.5999857796935082):10.012343068099291):5.88990306548434,(((((151:1.1064074021283086,68:1.1064074021283086):0.11369851257626373,127:1.2201059147045723):2.7642647284605446,159:3.984370643165117):2.7287138916639915,25:6.713084534829108):2.2139357848444776,(27:6.585142804807559,82:6.585142804807559):2.3418775148660274):29.941918624356312):3.0566585523522605):0.06411744337482617,((((187:10.019695993278644,((21:3.9059393195318797,(71:3.423203090454545,64:3.423203090454545):0.4827362290773345):4.1525889066690365,((((92:4.021779405970287,(((20:1.7432753195235635,201:1.7432753195235635):1.9265595611163915,(160:1.9514573152842416,80:1.9514573152842416):1.7183775653557134):0.2935866833278209,(161:3.8177248359671245,(88:2.831890624603623,(62:0.09951285964983017,19:0.09951285964983017):2.732377764953793):0.9858342113635015):0.14569672800065137):0.05835784200251126):0.3522276607408301,163:4.374007066711117):1.7295052670855648,(119:6.082900607384818,100:6.082900607384818):0.020611726411863707):0.00985298627273945,(210:3.7812725378541816,150:3.7812725378541816):2.33209278221524):1.945162906131495):1.9611677670777272):1.2093780669796743,((129:10.627124772838723,99:10.627124772838723):0.07622652062819668,(41:10.143451961079334,((2:6.072317735650903,(135:4.284652868628316,133:4.284652868628316):1.7876648670225865):3.547180967218451,((154:7.715162361115881,(101:5.424767047758667,((45:3.5031586142663165,(30:3.149838754953795,152:3.149838754953795):0.3533198593125215):1.2048451660438695,13:4.708003780310186):0.7167632674484814):2.2903953133572132):1.1944814124739134,((96:6.650063013143765,(91:5.178682177903574,95:5.178682177903574):1.4713808352401907):1.1197323876160779,211:7.769795400759842):1.1398483728299516):0.70985492927956):0.5239532582099802):0.5598993323875856):0.5257227667913984):1.0649270499685173,(103:11.811508481248659,(((((((38:0.22439466626997234,178:0.22439466626997234):2.601177872748172,(170:1.6493127708237434,207:1.6493127708237434):1.1762597681944007):0.41325492235142347,(((94:1.3561249485503932,60:1.3561249485503932):0.7711255818836626,(172:0.8694885689312558,113:0.8694885689312558):1.2577619615028):1.0010971216004885,((203:1.105316783210735,179:1.105316783210735):1.1254596669438237,140:2.2307764501545586):0.8975712018799857):0.11047980933502322):1.1054635184929782,(((174:1.805651259207406,((6:1.0125298211436116,185:1.0125298211436116):0.3233859808218198,124:1.3359158019654314):0.46973545724197474):0.36200684605428246,51:2.1676581052616886):1.804583026284134,69:3.9722411315458226):0.37204984831672316):0.6180375659388435,(165:3.167228255965594,(39:1.8798488362630466,(9:1.009132020789521,205:1.009132020789521):0.8707168154735256):1.2873794197025477):1.795100289835795):0.3580653062680783,(144:4.730736285840333,67:4.730736285840333):0.5896575662291346):3.8937380840732887,202:9.214131936142756):2.5973765451059023):0.4824926289781768):1.1516173505109286,((4:2.549879914730699,(189:0.8325788134615785,61:0.8325788134615785):1.7173011012691206):0.6407897203866115,147:3.1906696351173105):10.254948825620453):28.544096479019224):2.6240410527439053;
tree new_tree27 = ((((((27:6.2559777103112655,(((127:1.2952070973896006,68:1.2952070973896006):1.2658278236445806,151:2.561034921034181):1.889385355657136,159:4.450420276691317):1.8055574336199482):2.1791605812560686,82:8.435138291567334):14.927197452034001,25:23.362335743601335):18.267179927402985,(((((57:9.937622165484267,(173:4.532430501431367,3:4.532430501431367):5.4051916640529):7.2121470680023805,(((128:3.49735796516106,66:3.49735796516106):4.173773945565598,85:7.671131910726658):5.563111874217322,138:13.23424378494398):3.9155254485426685):6.232701934344931,((((((((83:0.9272225055200951,11:0.9272225055200951):0.9098227176094442,(149:1.654791507001624,148:1.654791507001624):0.1822537161279154):3.496266734512232,193:5.333311957641771):0.834839963900321,((143:1.2956104529919246,209:1.2956104529919246):2.8510035219701173,((5:2.0514051515748553,176:2.0514051515748553):0.8725107506281233,90:2.9239159022029786):1.2226980727590635):2.0215379465800503):3.436161450090035,(141:0.9380236731434496,191:0.9380236731434496):8.666289698488677):0.15161423851540157,(((44:2.1788740100918402,(17:1.7415787060446222,(142:1.5915295531745104,32:1.5915295531745104):0.15004915287011178):0.43729530404721806):1.24895643307852,(65:2.3820956330439733,(15:2.0988205117288525,10:2.0988205117288525):0.2832751213151208):1.0457348101263868):2.3013230662459057,(114:3.6627249751029227,(111:3.0884306070303493,(208:1.6478418097010215,93:1.6478418097010215):1.4405887973293279):0.5742943680725734):2.066428534313343):4.026774100731263):3.4516016882363587,(182:6.311707787631944,(((117:0.1645286282758164,106:0.1645286282758164):2.838202850374456,206:3.0027314786502726):1.2035802474521744,188:4.206311726102447):2.105396061529497):6.895821510751944):8.570764665147399,72:21.778293963531286):1.6041772043002922):3.499024419335761,(((((89:7.803410185261839,126:7.803410185261839):4.5892629935230875,((123:10.193506844759627,29:10.193506844759627):1.296272107465274,(34:8.90209658638253,(86:0.3837722501120465,1:0.3837722501120465):8.518324336270483):2.5876823658423707):0.9028942265600257):1.6801451886263212,((46:12.643750798859164,(56:9.591721594995951,136:9.591721594995951):3.0520292038632135):0.45849847008750366,(118:11.338963249551018,(75:11.311831192062284,(((110:7.45924987037551,59:7.45924987037551):1.6650296968468403,40:9.12427956722235):0.7958378636513519,8:9.920117430873702):1.3917137611885817):0.027132057488733707):1.7632860193956503):0.9705690984645798):4.789482365385691,((53:13.580379717063929,131:13.580379717063929):4.295193416410138,(190:13.204465154184842,204:13.204465154184842):4.671107979289225):0.9867275993228724):5.368064712580743,((105:11.902137387038719,139:11.902137387038719):4.315581565878004,((35:1.5870573101925762,12:1.5870573101925762):7.0013932998145085,(164:4.173310441553917,167:4.173310441553917):4.415140168453168):7.629268342909638):8.01264649246096):2.6511301417896576):12.399764618510975,(((((((104:7.621846317344321,(199:5.867804422260747,43:5.867804422260747):1.7540418950835743):1.628493018014721,(16:3.2219050311346753,54:3.2219050311346753):6.028434304224367):2.3987437997546923,(((((107:7.194288072889371,122:7.194288072889371):0.0245230402186003,(196:4.2784721480361325,52:4.2784721480361325):2.940338965071839):0.9796786043834356,(194:6.703023767951136,130:6.703023767951136):1.4954659495402707):1.7771610821083907,180:9.975650799599798):0.5116869664768036,63:10.487337766076601):1.161745369037133):2.2040009687745084,(33:9.293886295050825,26:9.293886295050825):4.559197808837418):5.881820692767569,23:19.73490479665581):7.668245989877107,((73:12.258263705405671,(42:3.6875163044178954,115:3.6875163044178954):8.570747400987775):14.395943453986956,(((24:15.301945584375932,120:15.301945584375932):3.4646894209919594,((121:16.269875808739634,97:16.269875808739634):1.177434188938939,(168:13.71290577714408,(((((((31:5.305375609043714,28:5.305375609043714):0.3190596355608486,(55:4.436641314331437,177:4.436641314331437):1.1877939302731253):1.872974062013828,((87:4.088573860511314,76:4.088573860511314):1.4810822486111999,(125:4.320695232461044,169:4.320695232461044):1.24896087666147):1.9277531974958766):1.5607328109875933,77:9.058142117605984):0.8599419354539659,18:9.91808405305995):0.5483825471605215,(((145:0.6298061918715997,78:0.6298061918715997):3.3484515403529267,49:3.9782577322245265):2.777944967700754,153:6.75620269992528):3.7102639002951907):2.6677464934369297,(181:8.49439372333459,(58:7.420973877374732,((166:5.758316870754535,200:5.758316870754535):0.9463163018365162,(((195:0.41334667758819266,14:0.41334667758819266):1.7469470740627482,((84:1.2213853869895286,197:1.2213853869895286):0.3593680331228959,183:1.5807534201124245):0.5795403315385164):3.63740859290888,((198:3.0391718477570615,158:3.0391718477570615):1.9755066277480857,(102:4.149589673256178,37:4.149589673256178):0.8650888022489696):0.7830238690546736):0.9069308280312303):0.716340704783681):1.0734198459598572):4.639819370322812):0.578692683486679):3.7344042205344934):1.3193250076893186):4.514638558625471,((((116:14.876127384774287,157:14.876127384774287):3.248625044016988,(36:9.498164983922777,((112:3.843942479680541,108:3.843942479680541):2.9854740220475726,74:6.829416501728113):2.6687484821946637):8.626587444868498):1.7217087622215956,(70:0.07751270702810253,162:0.07751270702810253):19.76894848398477):3.4170483833145013,171:23.263509574327372):0.017763989665990465):3.372933595399264):0.7489436271402923):7.223318717078023,((109:10.310435261802745,((22:1.8179998453614379,79:1.8179998453614379):4.163095000654287,134:5.981094846015725):4.32934041578702):2.809476509017683,((((50:0.20625275207666155,7:0.20625275207666155):0.12356625548378053,132:0.3298190075604421):0.5523521698644838,98:0.8821711774249258):7.147227863697658,81:8.029399041122584):5.090512729697844):21.50655773279051):4.654790702067373):2.3482554653260053):2.8040399532659492,((((((((((101:5.837411148509593,((45:3.4006397738534053,(30:2.784894021000661,152:2.784894021000661):0.6157457528527441):0.9709600506154858,13:4.371599824468891):1.4658113240407022):1.5726177888934023,154:7.410028937402996):0.5642650220209653,((96:5.829003722376179,(91:2.979229187497391,95:2.979229187497391):2.8497745348787875):1.8320995538316893,211:7.661103276207868):0.3131906832160931):1.7539141855453524,(2:6.230631816711349,(135:5.090302523374612,133:5.090302523374612):1.1403292933367366):3.4975763282579644):1.1870088579005849,41:10.915217002869898):2.3290801581632152,129:13.244297161033113):2.081345650901385,(((((((((20:3.271947313198185,201:3.271947313198185):1.2394087587790819,(160:0.23579929256911847,80:0.23579929256911847):4.275556779408149):0.22720611200206609,((92:3.9748051153843558,(88:3.115355006853068,(62:0.8471504868727168,19:0.8471504868727168):2.268204519980351):0.8594501085312878):0.18529685299312115,161:4.160101968377477):0.5784602156018561):0.8905914074683725,163:5.6291535914477056):2.7249473183057447,((71:2.4556222414467648,64:2.4556222414467648):1.3236831361126185,21:3.7793053775593832):4.5747955321940665):0.11342087101819409,(150:4.548687787176989,210:4.548687787176989):3.9188339935946557):0.8195975023494011,100:9.287119283121045):0.4154190188994473,119:9.702538302020493):3.5267763929386895,187:13.229314694959182):2.0963281169753163):0.06577231480385137,99:15.39141512673835):0.5356553234398849,((4:0.9193959105646401,(189:0.44802162463947054,61:0.44802162463947054):0.47137428592516956):4.169114018876194,147:5.088509929440835):10.8385605207374):3.3113332581063766,(103:13.24777216553419,(((165:3.4906212004441466,(39:2.1151072458980584,(9:1.1432607558482368,205:1.1432607558482368):0.9718464900498216):1.3755139545460882):1.4601313800749214,(((((38:0.19319300224883892,178:0.19319300224883892):2.3101540424497014,(170:1.8024098552957615,207:1.8024098552957615):0.7009371894027787):0.6184920846476065,(((94:0.5234916712743521,60:0.5234916712743521):2.081713878962786,(172:1.2295126155360234,113:1.2295126155360234):1.3756929347011144):0.3137871999465873,((203:0.8101439126822049,179:0.8101439126822049):1.798341814879811,140:2.608485727562016):0.31050702262170926):0.20284637916242154):1.0726305563077494,(((174:1.0293616747291046,(124:0.6060593412071319,(185:0.4998312346295791,6:0.4998312346295791):0.10622810657755277):0.42330233352197266):0.7307058836017755,51:1.76006755833088):1.0645508695822095,69:2.8246184279130895):1.3698512577408066):0.6997258049398276,(144:3.3813793142380546,67:3.3813793142380546):1.5128161763556691):0.05655708992534425):6.571040488512472,202:11.52179306903154):1.72597909650265):5.990631542750421):25.195151915985658):0.6251293059135534,(((((192:1.8000521407836807,155:1.8000521407836807):4.295819977038365,((48:2.6833305228481223,186:2.6833305228481223):1.1068520966434376,47:3.79018261949156):2.3056894983304854):4.5356471483678735,(146:6.672823563903552,175:6.672823563903552):3.9586957022863674):3.694193798706044,184:14.325713064895963):26.841882723495374,(156:13.148140084711844,137:13.148140084711844):28.019455703679494):3.8910891417924844):1.1237534416952357;
tree new_tree28 = (((((((57:12.86842512101752,(173:8.423166550652883,3:8.423166550652883):4.445258570364636):3.8997837642707083,(((128:4.032389026381326,66:4.032389026381326):3.932843410690201,85:7.965232437071527):5.16950439747814,138:13.134736834549667):3.633472050738561):2.1368176648821233,(((((((((176:1.4619485779053927,5:1.4619485779053927):0.07652528709028328,90:1.538473864995676):1.5949035248878098,(209:2.093057478104435,143:2.093057478104435):1.0403199117790507):0.5892479270754687,193:3.7226253169589545):0.442420373615366,((149:0.8114723503197251,148:0.8114723503197251):0.1142563847408532,(83:0.7826045274622835,11:0.7826045274622835):0.1431242075982948):3.2393169555137424):3.869519522280161,(141:2.102786385312678,191:2.102786385312678):5.9317788275418035):0.4723214315034756,(((44:3.3923306561227915,(32:1.4242024124789758,(142:1.0403012948376316,17:1.0403012948376316):0.38390111764134427):1.9681282436438157):0.5272019998096344,((15:1.3790436421562389,10:1.3790436421562389):0.8407365140472793,65:2.219780156203518):1.6997524997289077):2.377629531563814,(114:3.374690957441063,(111:1.2428746346940316,(208:0.8141065120059227,93:0.8141065120059227):0.42876812268810893):2.1318163227470315):2.922471230055177):2.209724456861717):5.967542013682001,(182:9.812202886415191,(((117:0.4333675721484627,106:0.4333675721484627):2.994800659172885,206:3.4281682313213477):2.928714887711465,188:6.356883119032813):3.4553197673823783):4.662225771624767):0.6967318636851765,72:15.171160521725135):3.7338660284452168):4.7708599722896,((((((56:6.651008312390379,136:6.651008312390379):6.069525289143019,46:12.720533601533399):3.7603401141218438,((118:14.116102481615709,(((123:3.9090161167726736,29:3.9090161167726736):4.490500519136002,(34:5.716131049310923,(86:0.09021960648445608,1:0.09021960648445608):5.625911442826467):2.683385586597752):2.486481119451696,(89:7.065895311984953,126:7.065895311984953):3.8201024433754185):3.2301047262553375):1.4889530226532397,75:15.605055504268948):0.875818211386294):1.2440292197810692,((40:5.557671472223743,8:5.557671472223743):5.008844489086067,(110:7.754195052760689,59:7.754195052760689):2.81232090854912):7.158386974126502):1.5660201757598067,((53:13.917867276201294,131:13.917867276201294):2.9929603362229766,(190:14.498394515865666,204:14.498394515865666):2.4124330965586047):2.3800954987718477):2.7376140701391094,((105:9.253575666890207,139:9.253575666890207):9.194578878564048,((35:0.7603486635345477,12:0.7603486635345477):3.9700675872168283,(164:1.1498720145601338,167:1.1498720145601338):3.5805442361912423):13.71773829470288):3.580382635880973):1.6473493411247233):14.22513985398837,(((((((104:10.272937145059155,(199:8.19504507863693,43:8.19504507863693):2.0778920664222245):0.9013582757845651,(16:5.06660427049034,54:5.06660427049034):6.1076911503533795):2.44221660458121,((180:8.720263566474106,(((122:7.662301375761743,(107:6.312431480336834,52:6.312431480336834):1.3498698954249084):0.13312036768881175,196:7.795421743450555):0.5305109315189407,(194:5.80306300161829,130:5.80306300161829):2.522869673351205):0.39433089150461065):1.2033248313227247,63:9.92358839779683):3.6929236276280992):3.259816880098823,(33:13.674737538231593,26:13.674737538231593):3.20159136729216):3.6991202942264287,23:20.57544919975018):2.0341650377994362,((((157:16.86642783734708,116:16.86642783734708):1.0916910552404637,(36:9.523834161846722,((112:5.18945902547468,108:5.18945902547468):0.2614783446266875,74:5.450937370101368):4.072896791745354):8.43428473074082):3.910245191327924,((24:15.468910758977582,120:15.468910758977582):4.782876686637152,171:20.251787445614735):1.6165766383007316):0.2111398243902194,((((168:16.925436573161395,(((77:10.251366071225702,18:10.251366071225702):0.5967228704067953,(((145:0.21822785020699498,78:0.21822785020699498):3.7228991778666725,49:3.9411270280736677):3.110066492159235,153:7.051193520232903):3.7968954213995945):0.14947755308898358,(((31:6.510259620338788,28:6.510259620338788):1.4461626121557467,(55:3.8195272760953385,177:3.8195272760953385):4.136894956399196):1.147513042522852,(((125:6.031062788797545,76:6.031062788797545):1.2775203454850637,169:7.308583134282609):1.403395116944278,87:8.711978251226887):0.3919570237904999):1.893631219704094):5.9278700784399145):0.2442780494696848,(181:12.235585356190159,((166:8.557343748889949,200:8.557343748889949):3.1928539571784373,(58:9.652394179475074,(37:6.034278738316103,(((195:0.16278041318956363,14:0.16278041318956363):4.858392880474301,((84:0.8609799314481184,197:0.8609799314481184):2.6885361682718942,183:3.549516099720013):1.471657193943852):0.7260175408201022,(102:4.617387842990471,(198:2.2255854285323577,158:2.2255854285323577):2.3918024144581134):1.129802991493496):0.2870879038321359):3.618115441158971):2.097803526593312):0.48538765012177265):4.934129266440921):0.6179756805333341,97:17.787690303164414):1.3192332564543783,121:19.106923559618792):2.9725803486868934):0.5301103292439322):1.1017893244329784,(((73:18.28737528538866,(42:5.628128231178363,115:5.628128231178363):12.659247054210297):3.697302982240817,((109:8.717627019704592,((22:1.6156508169001318,79:1.6156508169001318):3.319645418099542,134:4.935296234999674):3.782330784704918):9.409447623893099,((((50:0.14780559495962273,7:0.14780559495962273):0.38761814826411145,132:0.5354237432237342):0.6595392935591616,98:1.1949630367828958):5.0847711053395575,81:6.279734142122453):11.847340501475237):3.8576036240317855):0.8210642099717269,(70:0.4962636559681791,162:0.4962636559681791):22.309478821633025):0.9056610843813928):14.189622814465725):5.439015324801417,((((((192:1.2181626204680052,155:1.2181626204680052):4.068768382434298,((186:1.8670822482998628,47:1.8670822482998628):1.1208122527829154,48:2.987894501082778):2.299036501819525):4.0254090447788275,(146:6.262351190888375,175:6.262351190888375):3.0499888567927558):3.5552937966788463,184:12.867633844359977):26.901115118660975,(156:8.488568121586216,137:8.488568121586216):31.28018084143474):3.198543397727839,(((((100:11.70395441957606,187:11.70395441957606):0.2997931069884707,(210:10.607898304706206,(119:10.200597140899033,((((88:3.3478856794965557,(62:0.009119760444399192,19:0.009119760444399192):3.3387659190521566):2.43703541144699,((92:2.0245778641954795,(160:0.6482296360635708,80:0.6482296360635708):1.3763482281319086):3.2478255092678037,((201:1.966187280757537,20:1.966187280757537):1.3874701340146625,161:3.3536574147721994):1.9187459586910838):0.5125177174802626):0.947855890532046,150:6.732776981475592):1.075883959673222,((21:3.7784875024087854,(64:2.1074130694007036,71:2.1074130694007036):1.6710744330080818):3.7666302451547,163:7.545117747563485):0.2635431935853285):2.3919361997502193):0.40730116380717263):1.3958492218583256):2.461044017380411,(99:13.737672799995503,(((((154:8.273335827053335,(101:5.657967329134714,((45:2.4007215066712035,(30:2.3983447777081626,152:2.3983447777081626):0.002376728963040975):2.2738405985833676,13:4.674562105254571):0.9834052238801432):2.615368497918621):0.4417948317111673,((96:5.477097106531525,(91:3.735416235557792,95:3.735416235557792):1.7416808709737328):1.7421666301019032,211:7.219263736633428):1.495866922131075):2.642574305992225,(2:6.391746302033266,(135:3.908284723254891,133:3.908284723254891):2.483461578778375):4.9659586627234615):0.8409270898070584,41:12.198632054563786):0.5415710048047107,129:12.740203059368497):0.9974697406270057):0.7271187439494398):3.246476132422364,((4:1.691272823780964,(189:1.18627009520899,61:1.18627009520899):0.505002728571974):1.5091949798759767,147:3.2004678036569407):14.510799872710365):2.253564230342178,(103:15.311656618118647,(((165:3.092775236356681,(39:2.460642610434636,(9:1.7382683640584278,205:1.7382683640584278):0.7223742463762084):0.6321326259220448):1.853334229886507,((((((94:2.214049642846722,60:2.214049642846722):0.25335923410780703,(172:1.1613265412372522,113:1.1613265412372522):1.3060823357172766):0.43191699876281886,((38:0.624836509854014,178:0.624836509854014):2.0562955695577165,(170:1.3348924048898132,207:1.3348924048898132):1.3462396745219172):0.2181937963056173):0.2184073712475314,((203:0.43145220113856664,179:0.43145220113856664):1.8246426931011894,140:2.256094894239756):0.861638352725123):0.7379187898891177,(((174:1.7069243478581462,((185:0.14650361554912916,6:0.14650361554912916):1.1300408114537017,124:1.276544427002831):0.4303799208553152):0.5667837994489768,51:2.273708147307123):0.9984745541825935,69:3.2721827014897165):0.5834693353642804):0.8828022642952829,(144:4.30809584885227,67:4.30809584885227):0.43035845229700964):0.20765516509390824):6.361441965032787,202:11.307551431275975):4.004105186842672):4.6531752885908375):23.00246045403931):0.37274934050094544):4.615501923708635,(((82:8.857701522285398,27:8.857701522285398):0.692328468930441,(((68:3.8451813760296503,127:3.8451813760296503):0.6498615490659745,151:4.495042925095625):2.6927620920226465,159:7.187805017118271):2.3622249740975674):2.3866674021950214,25:11.93669739341086):36.01884623154751):5.458480973991833;
tree new_tree29 = (((156:12.012673054042546,137:12.012673054042546):24.547950379791914,(((((119:10.738752126726316,(((71:3.22686329231076,(64:2.7632120284182777,21:2.7632120284182777):0.4636512638924821):2.0453566155866274,163:5.272219907897387):5.093970425021817,((150:9.11370154750868,(((((20:2.4533804518360167,201:2.4533804518360167):1.7854313312454426,161:4.238811783081459):0.53469128062547,((88:0.7831163273711895,(62:0.04020579864908193,19:0.04020579864908193):0.7429105287221076):3.4140661557084346,92:4.197182483079624):0.5763205806273053):0.019098892031587766,(160:2.4014862107035233,80:2.4014862107035233):2.391115745034994):3.3575952139814174,100:8.150197169719934):0.9635043777887446):0.3888639808974652,210:9.502565528406144):0.8636248045130603):0.37256179380711174):0.4401199578453223,187:11.178872084571639):4.606125758243381,((41:13.412498782594268,((2:7.205009150722971,(135:4.887303366234558,133:4.887303366234558):2.317705784488413):3.566062719345907,(((96:4.08663202192641,(91:2.2702748467471303,95:2.2702748467471303):1.8163571751792795):3.78054642700047,211:7.86717844892688):1.0575387858461918,(154:8.568000010952243,(101:7.401471263480801,((45:3.3021119971907535,(30:3.1092471437608196,152:3.1092471437608196):0.19286485342993398):2.464203271262065,13:5.766315268452819):1.635155995027982):1.1665287474714425):0.35671722382082827):1.846354635295807):2.6414269125253895):2.1509374379343154,(129:12.113917532078592,99:12.113917532078592):3.4495186884499915):0.22156162228643694):0.22171110048399711,((4:1.451802020588399,(189:0.4447774361627355,61:0.4447774361627355):1.0070245844256636):0.86686077032664,147:2.318662790915039):13.68804615238398):0.48475222983412536,(103:12.937721405558275,((((144:2.450418136862997,67:2.450418136862997):4.6563296139221855,(((((38:0.29554282419378625,178:0.29554282419378625):3.1592782014941845,(170:1.904270211099488,207:1.904270211099488):1.5505508145884828):0.7950319309074256,((203:2.6984528499211544,179:2.6984528499211544):1.3640128445106274,140:4.062465694431782):0.18738726216361457):0.04916959927135345,((94:1.84437483227735,60:1.84437483227735):0.8820702203822799,(172:1.6342073384279117,113:1.6342073384279117):1.0922377142317183):1.5725775032071199):1.557457582394937,(((174:1.8241808287875987,(185:0.3929999686134898,(124:0.38363266561220866,6:0.38363266561220866):0.009367303001281135):1.431180860174109):0.30145543449690626,51:2.125636263284505):2.7995760539994783,69:4.925212317283983):0.9312678209777037):1.250267612523495):0.2531505311607942,(165:4.94729382746319,(39:2.5885458677694766,(9:1.148870535276673,205:1.148870535276673):1.4396753324928036):2.358747959693713):2.4126044544827865):5.125646838811126,202:12.485545120757102):0.45217628480117256):3.553739767574868):20.069162260701315):5.181578242869222,((((((151:2.5200715957753417,(127:1.7494711631875826,68:1.7494711631875826):0.7706004325877591):0.8972054529214306,159:3.4172770486967723):3.5711468667719535,(27:6.403845882155009,82:6.403845882155009):0.5845780333137167):2.895697854766029,25:9.884121770234755):28.45460762268636,((((192:1.060467579216644,155:1.060467579216644):3.6136648673473846,((47:3.038098050548618,48:3.038098050548618):0.40379241918264386,186:3.441890469731262):1.2322419768327668):6.028363783426471,(146:5.051445173034879,175:5.051445173034879):5.6510510569556205):6.259891785917313,184:16.962388015907813):21.376341377013304):0.9156588062409838,(((((57:10.113456004521156,(173:2.6780890048706834,3:2.6780890048706834):7.435366999650473):5.67815062606455,(((128:4.930899003961081,66:4.930899003961081):3.323624919496008,85:8.25452392345709):5.97914831757495,138:14.233672241032039):1.557934389553667):3.4869052258327944,((((141:1.2847235416368628,191:1.2847235416368628):9.53559580154278,((193:4.470948999724099,((((176:0.7450223992735115,5:0.7450223992735115):0.2489742364183939,90:0.9939966356919054):2.275801770658608,(209:2.1697010333436473,143:2.1697010333436473):1.1000973730068662):0.9994348704102287,(((83:0.7262137312535024,11:0.7262137312535024):1.8214613595477622,149:2.5476750908012646):0.6403967143198641,148:3.1880718051211288):1.0811614716396134):0.20171572296335682):4.984321536147711,(((44:2.372045186373278,(17:1.7855917575921807,(142:1.3705275720553054,32:1.3705275720553054):0.4150641855368753):0.5864534287810974):2.2072585660624715,(65:1.5005135875720905,(15:1.4144496567099851,10:1.4144496567099851):0.0860639308621054):3.0787901648636593):2.5962565797308024,(114:1.992353419045681,(111:1.575250492369255,(208:0.8038399552256826,93:0.8038399552256826):0.7714105371435723):0.4171029266764261):5.183206913120871):2.2797102037052577):1.3650488073078328):0.03208780307979353,(182:6.644776967431713,(((117:0.28326314540121617,106:0.28326314540121617):3.5764747150774507,206:3.859737860478667):1.4620588487775112,188:5.321796709256178):1.3229802581755346):4.207630178827723):2.826147894159572,72:13.678555040419008):5.599956815999493):4.94444700788037,((((((((123:8.56500893385222,(34:4.9766751354278504,(86:0.2604501406389509,1:0.2604501406389509):4.7162249947889):3.588333798424369):0.39855569624010556,29:8.963564630092325):2.8243437209763353,(89:7.471853278391211,126:7.471853278391211):4.316055072677449):2.7748246567110524,(118:14.259858518762428,75:14.259858518762428):0.30287448901728453):0.30265779338076904,((56:12.036683149677367,136:12.036683149677367):1.1693324997001753,46:13.206015649377543):1.659375151782939):2.238327117263525,(8:13.114842498181254,(40:9.593968084839656,(110:8.360430695375724,59:8.360430695375724):1.2335373894639314):3.5208744133415983):3.9888754202427528):2.916583800437053,((53:6.174395067333856,131:6.174395067333856):7.217140900027545,(190:10.368530645638495,204:10.368530645638495):3.0230053217229056):6.6287657514996585):2.002361202037001,((105:5.2227240206651935,139:5.2227240206651935):5.816740783211419,((35:1.3762524029146883,12:1.3762524029146883):1.3127356292443295,(164:0.5088934749635665,167:0.5088934749635665):2.180094557195451):8.350476771717595):10.983198117021448):2.2002959434008105):10.623428892239009,((70:0.15214380987372458,162:0.15214380987372458):24.206497397335454,((((((24:16.42628288999026,120:16.42628288999026):2.5474182601121527,(97:16.594388515246965,((168:12.847239287031169,(181:8.827612954025142,((102:6.1915199370128144,(((195:1.0171517789082145,14:1.0171517789082145):1.4966536824073904,((84:0.7619608810636816,197:0.7619608810636816):0.6202321060640531,183:1.3821929871277348):1.1316124741878701):2.1048893572057468,((198:2.0404679591907127,158:2.0404679591907127):1.7255375238843587,37:3.7660054830750713):0.8526893354462803):1.5728251184914628):1.8169013942962957,(58:6.826032662473298,(166:3.4907189835617984,200:3.4907189835617984):3.3353136789114997):1.182388668835812):0.8191916227160316):4.019626333006027):2.228802857363778,(((((145:0.3172671973098923,78:0.3172671973098923):2.2753213604296207,49:2.592588557739513):6.998284971722386,153:9.590873529461899):1.468811891774175,(77:8.50565181649549,18:8.50565181649549):2.5540336047405834):0.06601202028764241,(((31:6.356867640277571,28:6.356867640277571):0.6559726469212555,(55:3.8740519930182225,177:3.8740519930182225):3.138788294180604):1.2490409920503458,((125:4.499191202416678,169:4.499191202416678):2.5771885445449696,(76:6.058299711164884,87:6.058299711164884):1.0180800357967632):1.1855015322875246):2.863816162274544):3.950344702871231):1.5183463708520186):2.3793126348554487):0.23101870768025634,(121:15.23319197600542,171:15.23319197600542):3.9715278817772504):0.5862033132517119,((116:18.689301810533347,157:18.689301810533347):0.14512590968170613,(36:11.629093712270066,((112:4.326184409310936,108:4.326184409310936):1.9997938634728412,74:6.325978272783777):5.303115439486289):7.2053340079449875):0.9564954508193289):1.7190857252173437,(((((104:5.525436237086832,(199:2.9865353613552905,43:2.9865353613552905):2.5389008757315414):0.6374687457507111,(16:2.780843987088191,54:2.780843987088191):3.382060995749352):5.294724057073647,(63:10.935312390420131,(((194:6.868110846176083,130:6.868110846176083):1.9014553601939257,((122:5.899161526254748,(107:5.502448040359118,52:5.502448040359118):0.3967134858956296):0.6046448017722916,196:6.503806328027039):2.265759878342969):1.5168432606180726,180:10.286409466988081):0.6489029234320505):0.5223166494910583):1.0542050900321112,(33:5.636570333423491,26:5.636570333423491):6.87526379651981):3.760886116501718,23:16.27272024644502):5.2372886498067075):1.6562299246382999,((73:16.59635487157493,(42:4.42427212084708,115:4.42427212084708):12.172082750727851):3.2865157974776693,((109:11.51385674084838,((22:0.9890507789717984,79:0.9890507789717984):6.5933320863571385,134:7.582382865328937):3.931473875519443):2.3938622027527376,(((132:0.5567009886771672,(50:0.28651568255120036,7:0.28651568255120036):0.27018530612596686):0.5146017733203281,98:1.0713027619974953):5.569520585903991,81:6.640823347901486):7.266895595699632):5.975151725451482):3.2833681518374256):1.1924023863191522):10.487746549328701):4.408000442624221):2.4878134775415788):5.123807466920425;
tree new_tree30 = ((156:13.72298146624255,137:13.72298146624255):22.145093937426736,((((((192:1.5502695407745777,155:1.5502695407745777):2.651199783454413,((48:1.1459317318482776,47:1.1459317318482776):0.2603477945156518,186:1.4062795263639294):2.7951897978650613):4.678372755385056,(146:8.403103008673083,175:8.403103008673083):0.47673907094096357):4.496631679305709,184:13.376473758919756):10.33655448244802,(((((((119:6.730463706156897,(((64:3.2303931602247857,71:3.2303931602247857):0.9761973701457407,21:4.206590530370526):2.1034250647064,163:6.310015595076926):0.4204481110799705):2.5625111200381596,(100:6.133883941633716,((210:4.475327241904766,161:4.475327241904766):1.5904175547792754,150:6.065744796684041):0.06813914494967488):3.1590908845613406):0.38564012474235376,((92:3.0951988131731385,(160:1.2598099161120615,80:1.2598099161120615):1.835388897061077):0.17499607452709132,((20:0.9370072632880426,201:0.9370072632880426):1.9527116320229714,(88:1.4403976064313844,(62:0.23747221822165096,19:0.23747221822165096):1.2029253882097335):1.4493212888796296):0.3804759923892158):6.40842006323718):2.8797655590021307,187:12.558380509939541):1.1398384880839583,(((((2:4.7909313433252585,(135:2.4407792242578745,133:2.4407792242578745):2.350152119067384):2.683323246185373,41:7.474254589510632):2.500274765065309,((((96:4.836065336286361,(91:2.27246696931902,95:2.27246696931902):2.5635983669673412):2.7367715262992522,211:7.572836862585613):0.5871647716588724,(101:6.217628068243576,((45:3.2198200804722834,(30:2.357718691137656,152:2.357718691137656):0.8621013893346272):0.9765470633339879,13:4.196367143806271):2.0212609244373043):1.94237356600091):0.06264258335115791,154:8.222644217595644):1.751885136980297):0.4309108607852181,99:10.405440215361159):0.04741626469584226,129:10.452856480057001):3.245362517966498):0.17476413741357177,((4:2.0436669886874586,(189:1.040568963231215,61:1.040568963231215):1.0030980254562436):0.48552814372297126,147:2.52919513241043):11.343788003026642):0.8016931245302032,(103:11.869565882812838,((((165:4.26059323043757,(39:0.8839078556947,(9:0.5799457265770525,205:0.5799457265770525):0.30396212911764753):3.3766853747428707):3.2505368333134,(144:5.6113353361510745,67:5.6113353361510745):1.8997947275998959):0.3139529247630648,(((((94:1.3902826132543242,60:1.3902826132543242):1.540146581942575,(172:0.7901265996754515,113:0.7901265996754515):2.140302595521448):0.7663041960247527,(140:3.3157379681782824,((38:0.6939733221113726,178:0.6939733221113726):1.5236201222002423,(170:1.4560306252504531,207:1.4560306252504531):0.7615628190611619):1.0981445238666674):0.38099542304336964):0.1052969565228703,(203:1.876321912098643,179:1.876321912098643):1.9257084356458793):2.5687328064802397,(((174:1.2055108363560865,(185:0.7629135047189749,(6:0.28520504592703694,124:0.28520504592703694):0.47770845879193796):0.44259733163711157):2.2356217132896474,51:3.441132549645734):1.4332947237384221,69:4.874427273384156):1.496335880840606):1.4543198342892731):3.1013358257431296,202:10.926418814257165):0.9431470685556729):2.8051103771544366):9.038351981400503):12.090414249121867,(((25:7.674538355998899,82:7.674538355998899):0.9055402097924974,(((151:1.9957995228175671,(68:1.162303517962599,127:1.162303517962599):0.8334960048549682):0.5487574363235714,159:2.5445569591411386):2.7481116352347796,27:5.292668594375918):3.287409971415478):25.50505650102633,(((((105:4.741700702402515,139:4.741700702402515):3.7554666531244614,((35:2.354876566839429,12:2.354876566839429):1.4557761918839343,(164:0.8718514596164749,167:0.8718514596164749):2.9388012991068884):4.686514596803613):8.125673352161318,(((((75:12.540553050630267,(((123:7.9427682425468635,29:7.9427682425468635):1.718727287916371,(34:5.344152986447849,(86:0.11247341962091141,1:0.11247341962091141):5.231679566826937):4.317342544015386):1.5817215484430847,(89:4.944421455346287,126:4.944421455346287):6.298795623560032):1.2973359717239479):0.019312768248106238,118:12.559865818878373):1.1329093963279977,((56:9.507871092720164,136:9.507871092720164):2.969101474050543,46:12.476972566770707):1.2158026484356643):0.6483182808139105,(8:14.041990338818666,(40:11.260053581892562,(110:8.912732801472592,59:8.912732801472592):2.3473207804199703):2.781936756926104):0.29910315720161584):1.6174341414253615,((53:9.635877389550705,131:9.635877389550705):3.669908437402718,(190:6.90944411854431,204:6.90944411854431):6.396341708409113):2.65274181049222):0.6643130702426507):1.6790880889309356,(((57:6.486501630579338,(173:3.08557183823713,3:3.08557183823713):3.4009297923422075):7.337082681997713,(((128:2.8824722870826758,66:2.8824722870826758):2.430899068585151,85:5.313371355667827):5.552121291086153,138:10.86549264675398):2.958091665823071):1.3470016579111483,(((((((44:2.7349664113947587,(17:2.4210369859550713,(142:1.412490154525964,32:1.412490154525964):1.0085468314291073):0.3139294254396874):0.30715907456561187,((15:1.2054322856063207,10:1.2054322856063207):0.9403613558066704,65:2.145793641412991):0.8963318445473796):1.8217929172485827,(114:1.7850044984806843,(111:1.2418828738050203,(208:0.6233325679112506,93:0.6233325679112506):0.6185503058937697):0.543121624675664):3.078913904728269):5.388697900726261,((((149:1.1666702754233909,148:1.1666702754233909):0.15294953251180576,(11:0.4409354366112265,83:0.4409354366112265):0.8786843713239701):2.3076241150669183,193:3.627243923002115):0.16532290734059574,((143:1.9178152447205439,209:1.9178152447205439):1.0167960519641697,(90:1.6248188407664057,(5:0.9990041445532402,176:0.9990041445532402):0.6258146962131655):1.3097924559183078):0.8579555336579974):6.460049473592504):0.2943089147368987,(141:5.158421996807725,191:5.158421996807725):5.388503221864388):0.8979901948512641,(182:6.572165524051689,(((117:1.2719773297776034,106:1.2719773297776034):1.1351649651942484,206:2.4071422949718517):1.1357227007378796,188:3.5428649957097313):3.029300528341958):4.872749889471688):2.4395736421997967,72:13.884489055723174):1.2860969147650252):3.1313428261310303):5.658162231640393,(((109:11.140074608317724,((22:2.352386801249875,79:2.352386801249875):5.168686334021492,134:7.521073135271368):3.6190014730463558):5.25955483118255,(((132:0.4964928228863982,(50:0.22636459951781399,7:0.22636459951781399):0.2701282233685842):0.30514531878640494,98:0.8016381416728031):5.950023649641873,81:6.7516617913146755):9.647967648185599):4.307776792116524,((73:14.619115430820392,(42:4.525613390289288,115:4.525613390289288):10.093502040531103):4.592984219153587,((((((((104:5.662006415519282,(199:3.076865437452824,43:3.076865437452824):2.585140978066458):1.075313824170908,(16:3.629864206024177,54:3.629864206024177):3.107456033666013):3.265417162310934,(63:8.651202371285644,(180:8.327546086173543,((194:6.905320975464421,130:6.905320975464421):1.0429028527566118,(122:6.767196896845247,(107:6.113110293295334,(196:3.6032280939770702,52:3.6032280939770702):2.5098821993182634):0.6540866035499135):1.1810269313757855):0.3793222579525102):0.32365628511210076):1.35153503071548):2.0509263584928057,(33:9.77756156717105,26:9.77756156717105):2.2761021933228793):4.415758155043477,23:16.469421915537406):1.6692328908517418,(70:0.14246318578623324,162:0.14246318578623324):17.996191620602914):0.2716545240537904,((((121:13.607649274366802,(((((145:0.30561966879811164,78:0.30561966879811164):4.724680637199031,49:5.030300305997142):3.3322573813732985,153:8.36255768737044):0.5939768615911216,(18:8.869273907446223,((((31:5.240074123500004,28:5.240074123500004):0.10019713199655023,(55:3.4942558176290364,177:3.4942558176290364):1.8460154378675178):1.5848890609747368,((76:5.569645377066637,87:5.569645377066637):1.1133065269720301,(125:2.629931546563835,169:2.629931546563835):4.053020357474832):0.2422084124326238):1.4323827230523465,77:8.357543039523637):0.5117308679225854):0.08726064151533919):3.7540426269779523,((181:8.15979033729153,(58:6.029393502898107,((166:2.9354081537418217,200:2.9354081537418217):2.5829184813197292,(((37:2.3879632395889647,102:2.3879632395889647):0.42645657247085067,(198:2.1380795399506987,158:2.1380795399506987):0.6763402721091167):0.3054269131417069,((183:1.0501675673700739,(84:0.690194356537533,197:0.690194356537533):0.35997321083254086):1.1503324510563002,(195:0.3290986537404132,14:0.3290986537404132):1.8714013646859609):0.9193467067751482):2.3984799098600287):0.511066867836556):2.130396834393424):4.3375112708292285,168:12.49730160812076):0.213275567818755):0.8970720984272873):0.4518154067995237,97:14.059464681166325):0.9979167274074587,171:15.057381408573784):3.07790992921983,((157:14.686576235710367,116:14.686576235710367):2.4436177339466507,(36:13.366716301904352,((112:4.864065845972965,108:4.864065845972965):2.2405435018403947,74:7.104609347813359):6.262106954090993):3.7634776677526656):1.005097368136596):0.2750179926493246):0.755333711334039,(24:16.013327431538844,120:16.013327431538844):3.1523156102381336):0.04645660819700126):1.4953065816428186):3.252684796642825):10.125044038558105):1.7183074236719165):0.06463291317964348):14.628695369538697;
tree new_tree31 = (((((((192:0.7815217724871658,155:0.7815217724871658):6.350231173617601,((186:2.4462488962734907,48:2.4462488962734907):0.06962744419808686,47:2.5158763404715776):4.615876605633189):1.4322487367019203,(146:6.435994720341312,175:6.435994720341312):2.128006962465375):4.2238393953273725,184:12.78784107813406):4.372614123880437,(156:3.5121394837077156,137:3.5121394837077156):13.648315718306781):15.925707834525902,(((((((150:5.897893010765018,(210:5.836694345998538,100:5.836694345998538):0.06119866476648017):0.6601962062852147,119:6.558089217050233):0.13427579007247026,((163:5.937282630089878,((((20:0.8674572032555723,201:0.8674572032555723):1.363731611358613,92:2.2311888146141854):1.296293857909907,(88:1.4859697666101586,(62:0.10612767426762518,19:0.10612767426762518):1.3798420923425334):2.041512905913934):0.5590905597540798,(160:1.5695078314596171,80:1.5695078314596171):2.517065400818555):1.8507093978117055):0.2234119964038328,(187:5.516530270189147,161:5.516530270189147):0.6441643563045636):0.5316703806289924):1.9532342268394505,(71:4.70180956009736,(64:3.255427770927864,21:3.255427770927864):1.4463817891694966):3.943789673864793):2.288243798761238,((((2:4.733388992718885,(135:3.134504009588423,133:3.134504009588423):1.5988849831304615):3.5570618353645553,(154:6.0320544834558065,((101:5.30354981788284,((45:3.2752063423443953,(152:3.2484339025160405,30:3.2484339025160405):0.026772439828354866):1.2009673466204749,13:4.47617368896487):0.8273761289179697):0.6150409609539045,((96:3.736616726010457,(91:1.8625014238961197,95:1.8625014238961197):1.874115302114337):1.0682648611828451,211:4.804881587193302):1.1137091916434425):0.11346370461906208):2.2583963446276334):0.16196437689571397,41:8.452415204979154):1.0933240472154573,(99:9.007398801282791,129:9.007398801282791):0.5383404509118197):1.3881037805287804):0.5561996554176183,((4:0.9191378426393921,(189:0.20241660758880445,61:0.20241660758880445):0.7167212350505877):1.9859824784879843,147:2.9051203211273764):8.584922367013633):0.43694186347747355,(103:11.094646221218534,((((144:3.1334005709318964,67:3.1334005709318964):3.594972512292247,((69:4.219514586362953,((174:1.4462584339584663,(185:1.0483672373857644,(6:0.835940964958491,124:0.835940964958491):0.2124262724272734):0.3978911965727019):1.5283641683913358,51:2.974622602349802):1.244891984013151):0.3857313243968683,(((170:1.5482694070883445,207:1.5482694070883445):0.39542982412520966,(38:0.13079053439777616,178:0.13079053439777616):1.812908696815778):1.225285843254714,(((203:1.2826206621915945,179:1.2826206621915945):0.7198407277584553,140:2.00246138995005):1.0567162485537316,((94:1.081807043544307,60:1.081807043544307):0.37133599728097355,(172:0.8377049406520228,113:0.8377049406520228):0.6154381001732577):1.6060345976785009):0.10980743596448672):1.4362608362915532):2.123127172464322):2.9934089705794396,(165:5.89792630985115,(39:2.7540860744395186,(9:1.1353076588599826,205:1.1353076588599826):1.618778415579536):3.1438402354116315):3.823855743952433):1.142412073969835,202:10.864194127773418):0.2304520934451162):0.8323383303999492):21.159178484921917):0.3072940904315047,(((((((68:1.126244871505304,127:1.126244871505304):0.06298428446215598,151:1.18922915596746):2.819068124878362,159:4.008297280845822):2.0849061934377753,(25:4.641311125083649,(70:0.0869774198107734,162:0.0869774198107734):4.554333705272875):1.451892349199948):0.3879651413614651,27:6.481168615645062):0.8795106009937852,82:7.3606792166388475):24.24194973957987,(((((105:8.313339872549284,139:8.313339872549284):1.5225487250858887,((35:1.236559183041339,12:1.236559183041339):4.816047541404858,(164:0.8944042610054737,167:0.8944042610054737):5.158202463440723):3.783281873188975):7.303396486704422,((((57:6.2373643372433,(173:2.9729981598255857,3:2.9729981598255857):3.2643661774177146):5.565592567826237,(((128:3.0670151437354867,66:3.0670151437354867):3.0844440003566933,85:6.15145914409218):3.0136522400112886,138:9.165111384103469):2.637845520966069):1.685319240241176,(((182:8.107204888388308,(((117:0.4577316973471054,106:0.4577316973471054):1.7788844880095471,206:2.2366161853566524):1.5476896712930555,188:3.784305856649708):4.322899031738601):2.198601795847992,(((193:4.289243888461488,((149:1.0489340830500993,((11:0.10238019938445961,83:0.10238019938445961):0.5788597310622337,148:0.6812399304466933):0.367694152603406):3.0953829407275215,((143:2.1654778304997433,209:2.1654778304997433):0.060820806722250875,(90:1.7010095038055661,(5:0.8180224233493189,176:0.8180224233493189):0.8829870804562473):0.525289133416428):1.9180183865556266):0.1449268646838675):4.827790646149392,(((44:3.251178269143016,(17:2.730544886460718,(32:2.235156478167848,142:2.235156478167848):0.4953884082928699):0.5206333826822984):0.5664058632090336,((10:1.7296086834595945,65:1.7296086834595945):0.2176032449352816,15:1.9472119283948761):1.8703722039571737):0.8768999657267105,(114:2.2847038091948253,(111:1.6063866415226746,(208:1.278780351828932,93:1.278780351828932):0.3276062896937426):0.6783171676721507):2.409780288883935):4.42255043653212):0.08913756981049126,(141:0.3527236813763016,191:0.3527236813763016):8.85344842304507):1.0996345798149285):2.3059681359999384,72:12.611774820236239):0.8765013250744751):2.9584454896753485,(((((118:10.076838135946495,75:10.076838135946495):2.994927813719949,((56:9.867455040167204,136:9.867455040167204):2.2860596825983297,46:12.153514722765534):0.9182512269009102):0.3881717418100692,(((34:3.8976291904280704,(86:0.5006604169223071,1:0.5006604169223071):3.396968773505763):4.8997546533834395,(123:4.050004520345094,29:4.050004520345094):4.747379323466416):2.202329402548685,(89:7.305369163946817,126:7.305369163946817):3.6943440824133775):2.460224445116319):0.1442829356208417,((110:10.408591428250718,59:10.408591428250718):1.869312852275261,(40:12.03539650023929,8:12.03539650023929):0.2425077802866884):1.3263163465713763):1.0595338662438927,((53:4.924221496477199,131:4.924221496477199):5.948780398987286,(190:9.150309240262246,204:9.150309240262246):1.7226926552022395):3.7907525978767627):1.7829671416448143):0.692563449353532):3.17954084116716,(24:12.011311456205434,120:12.011311456205434):8.30751446930132):1.338457862370987,(((109:7.30067995239681,((22:1.5041740913167452,79:1.5041740913167452):3.532688701820999,134:5.036862793137744):2.263817159259066):4.864562699517507,((((50:0.2010422793085642,7:0.2010422793085642):0.8486898743285622,132:1.0497321536371265):0.3809581909285782,98:1.4306903445657047):3.655404103348792,81:5.086094447914497):7.079148203999821):7.992808389778203,(((73:15.551978781122562,(42:5.145722818627107,115:5.145722818627107):10.406255962495456):2.7366271329620506,(((121:12.593879816465828,171:12.593879816465828):1.2925822693695235,(97:13.046036604981893,(((181:10.197228367550998,((((37:2.7339826338630453,((183:2.112487530463983,(84:0.821394562995128,197:0.821394562995128):1.2910929674688552):0.2347501920798738,(195:0.23289796426359588,14:0.23289796426359588):2.114339758280261):0.3867449113191883):0.35756258307115507,(102:2.4533474221663103,(158:1.8175591208587263,198:1.8175591208587263):0.635788301307584):0.6381977947678901):2.3018102855292444,58:5.393355502463445):0.5690182267445936,(166:5.1818075684561995,200:5.1818075684561995):0.7805661607518388):4.23485463834296):2.076727544413078,(((((125:5.846704720451885,169:5.846704720451885):0.48606995418455234,(76:5.290653154896711,87:5.290653154896711):1.0421215197397258):0.7881689839912394,((31:4.435084049695301,28:4.435084049695301):1.3116854459985126,(55:4.32257322188636,177:4.32257322188636):1.4241962738074534):1.3741741629338629):1.1905810015635732,77:8.31152466019125):0.4683311320057566,((((145:0.6576806230744853,78:0.6576806230744853):2.333762776053294,49:2.9914433991277796):4.5931386249632205,153:7.5845820240910005):1.0556088897834552,18:8.640190913874456):0.13966487832255048):3.4941001197670705):0.24712429788253054,168:12.521080209846607):0.5249563951352858):0.8404254808534581):4.195504109231688,(((36:6.6724976205635675,((112:3.6016235285583873,108:3.6016235285583873):1.382679428189431,74:4.984302956747818):1.6881946638157492):8.993848324552108,116:15.666345945115676):0.023844039058257493,157:15.690189984173934):2.3917762108931058):0.2066397190175735):1.1308900446499344,(((((104:6.751277066852599,(199:4.65899496726889,43:4.65899496726889):2.0922820995837093):2.142301254767834,(16:3.0319393174292606,54:3.0319393174292606):5.861639004191172):1.6146484966318653,((180:8.41615249165193,((194:7.909107607928776,130:7.909107607928776):0.2602763655546525,((122:6.937889096571149,107:6.937889096571149):0.3032629538555103,(196:2.0573546237689784,52:2.0573546237689784):5.18379742665768):0.9282319230567699):0.24676851816850132):0.5120468612659845,63:8.928199352917915):1.5800274653343838):1.0459782112370242,(33:6.720820564066768,26:6.720820564066768):4.833384465422554):4.459472187269396,23:16.01367721675872):3.4058187419758283):0.7385550829579728):1.4992327461852213):9.945345168340975):1.790828170753187):15.073775145662069;
tree new_tree32 = ((((((192:2.6143608484682863,155:2.6143608484682863):1.7996795622411828,((48:2.1268682335733957,186:2.1268682335733957):1.076544550776258,47:3.203412784349654):1.2106276263598152):3.7706313411194445,(146:4.216024617520334,175:4.216024617520334):3.968647134308579):8.369670741005963,184:16.554342492834877):3.823493196717898,(156:3.7995594714515137,137:3.7995594714515137):16.578276218101262):13.739345643945398,(((((((100:6.1962066589244715,119:6.1962066589244715):0.41139376154025165,((((92:2.8352716203041566,((20:0.9159627160796674,201:0.9159627160796674):1.199052344846681,(160:0.5143204531729189,80:0.5143204531729189):1.6006946077534296):0.7202565593778081):1.2481736064022182,(88:2.333171705734009,(62:0.7099442830798013,19:0.7099442830798013):1.6232274226542078):1.7502735209723657):1.6637880304928947,163:5.7472332571992695):0.8282951041741455,(((150:3.4145766415814807,161:3.4145766415814807):0.8087492401468577,210:4.223325881728338):1.9751413983901962,187:6.1984672801185345):0.37706108125488047):0.03207205909130817):0.774326278040558,(71:3.1515428738683373,(21:1.4262500183451015,64:1.4262500183451015):1.7252928555232359):4.230383824636943):0.2924579066768933,(((99:6.735195951403279,129:6.735195951403279):0.47971503704871044,41:7.214910988451989):0.03665558982112671,((2:4.609439478996119,(135:3.5063212897824956,133:3.5063212897824956):1.1031181892136237):1.8888533321472591,(((96:3.2845953287018954,(91:1.7071367451596362,95:1.7071367451596362):1.5774585835422592):1.0072648948778822,211:4.291860223579778):1.6847007997467882,((101:4.416240640973358,((45:1.874024799799513,(30:1.5465918661697442,152:1.5465918661697442):0.3274329336297688):1.469702870944791,13:3.343727670744304):1.0725129702290541):0.4891822999597082,154:4.905422940933066):1.0711380823934995):0.5217317878168126):0.7532737671297376):0.42281802690905845):3.1878696155662674,((4:1.179982159937215,(189:0.1830852396985053,61:0.1830852396985053):0.9968969202387096):0.9928505692819312,147:2.172832729219146):8.689421491529295):1.6382823254730656,((202:9.777198695425746,(((((170:1.9718482334871372,207:1.9718482334871372):1.4343743140686298,(((94:1.722262168784046,60:1.722262168784046):0.8890044189499409,(172:0.3112995601296827,113:0.3112995601296827):2.2999670276043043):0.5108523441016177,((203:0.7163872677247312,179:0.7163872677247312):2.3774080896872896,(140:2.852533799983643,(38:0.09730749090166048,178:0.09730749090166048):2.7552263090819826):0.24126155742837785):0.028323574423583686):0.2841036157201624):1.8009941610568734,(69:5.034964556922281,((174:1.4199140116371616,((124:0.5835298399431549,6:0.5835298399431549):0.06421348968813922,185:0.6477433296312941):0.7721706820058675):1.3537362964720756,51:2.773650308109237):2.261314248813044):0.17225215169035923):0.9764224278812232,(144:2.0931516062622206,67:2.0931516062622206):4.090487530231643):0.23855098025303612,(165:2.3896290937195146,(39:1.626016112148079,(9:0.36026575721585075,205:0.36026575721585075):1.2657503549322282):0.7636129815714356):4.032561023027386):3.355008578678846):0.928942940405479,103:10.706141635831225):1.7943949103902828):20.75579972109426,((27:8.566527276381553,(82:8.255240806393951,((25:4.798114920043254,(70:0.11975701800760492,162:0.11975701800760492):4.678357902035649):2.0746919421565346,((151:2.2232329044563857,(68:1.3598891059481228,127:1.3598891059481228):0.8633437985082628):1.672300161149761,159:3.8955330656061466):2.977273796593642):1.3824339441941627):0.3112864699876017):23.684653008653353,(((((((182:6.184511357936977,(((117:0.18661238116270895,106:0.18661238116270895):2.935324769378261,206:3.12193715054097):2.3106222995083057,188:5.4325594500492755):0.751951907887701):2.8870054728013432,(((141:1.5289435091234438,191:1.5289435091234438):4.914846366355825,((((11:0.8348931050518175,83:0.8348931050518175):0.06822213642162767,(148:0.70122206206875,149:0.70122206206875):0.2018931794046951):2.323475860165482,((143:1.8281484740284786,209:1.8281484740284786):0.5307716560547717,(90:1.3811829115055938,(176:0.9393001010204257,5:0.9393001010204257):0.4418828104851681):0.9777372185776565):0.8676709715556767):0.046371386883286014,193:3.272962488522213):3.1708273869570553):0.23566766199983924,(((44:3.082559016669386,(17:0.6099293230189657,(32:0.4872116228260691,142:0.4872116228260691):0.12271770019289663):2.47262969365042):1.153684428959012,((10:0.9929019093844974,15:0.9929019093844974):1.0237506376502883,65:2.0166525470347856):2.2195908985936126):1.612676287304235,(114:1.4538297093195913,(111:1.2527641987015998,(208:0.7847577657000817,93:0.7847577657000817):0.4680064330015181):0.2010655106179915):4.395090023613042):0.8305378045464744):2.392059293259212):3.0802717283860055,72:12.151788559124325):3.314727886538016,(((57:7.8188707304524145,(173:3.4018589397218464,3:3.4018589397218464):4.417011790730568):5.366496592947283,(((128:4.667211190532379,66:4.667211190532379):1.2382327950209389,85:5.905443985553318):5.532821677633277,138:11.438265663186595):1.7471016602131026):0.8657912999091,((105:5.267026820160008,139:5.267026820160008):5.722035708819155,((35:2.5957532636809697,12:2.5957532636809697):3.066835385243773,(164:1.3826767596689487,167:1.3826767596689487):4.279911889255795):5.3264738800544205):3.0620960943296343):1.4153578223535437):0.6217511296799483,((((75:9.635903485205654,118:9.635903485205654):0.6432106126238128,(((56:5.826626114653427,136:5.826626114653427):2.7607026083600257,46:8.587328723013453):0.12545596532378944,(((29:5.191542335056704,123:5.191542335056704):1.013250107843798,(34:4.305145727379617,(86:0.36535469592801373,1:0.36535469592801373):3.9397910314516036):1.899646715520885):1.5446459695690136,(89:5.3451188870638715,126:5.3451188870638715):2.4043195254056444):0.9633462758677265):1.5663294094922247):0.6272201481755442,((40:8.785273203653723,(110:7.134687994917105,59:7.134687994917105):1.6505852087366186):1.6963105217273888,8:10.481583725381112):0.42475052062389906):3.3824255710030986,((53:5.9623636169426755,131:5.9623636169426755):2.2572280608704913,(190:7.145159858797337,204:7.145159858797337):1.07443181901583):6.069168139194943):1.7995077583341796):2.302306608985628,(24:10.337327701248869,120:10.337327701248869):8.053246483079048):3.8519284441235726,(((73:8.962523481528251,(42:3.1385433446884807,115:3.1385433446884807):5.82398013683977):4.664798224223922,((109:7.5246976178918805,((22:0.9735109808102413,79:0.9735109808102413):4.063125890109048,134:5.036636870919289):2.4880607469725913):0.4069673244392007,((98:1.2665938947968953,((50:0.15391693434567558,7:0.15391693434567558):0.6343330648865723,132:0.7882499992322478):0.4783438955646475):4.798721379137982,81:6.0653152739348775):1.8663496683962038):5.695656763421092):7.2005565744621265,((((121:15.72963685168316,(97:12.85430775564794,(168:10.206526256142144,((181:6.656017007651572,(((((158:1.2412273595228718,198:1.2412273595228718):1.6487076672188334,37:2.889935026741705):0.5377109680047685,((183:1.9067520695999804,(84:0.3260764140588744,197:0.3260764140588744):1.5806756555411061):0.8589639241084925,(195:1.3317603166233756,14:1.3317603166233756):1.4339556770850974):0.6619300010380007):1.03932056832062,102:4.466966563067094):1.4443175034249522,(58:5.882172348984851,(166:3.4017008260495167,200:3.4017008260495167):2.4804715229353347):0.029111717507194435):0.7447329411595263):3.1207100034138637,(((((145:0.2081246074201268,78:0.2081246074201268):3.4528332616155963,49:3.660957869035723):2.4664526116402596,153:6.127410480675983):1.5897814714442937,(((87:3.817995538789821,76:3.817995538789821):2.4576558373091113,(125:5.490457076426525,169:5.490457076426525):0.7851942996724075):0.6327734987142932,((31:1.4173275886921668,28:1.4173275886921668):4.54587813426531,(55:5.186676012692167,177:5.186676012692167):0.7765297102653106):0.9452191518557482):0.808767077307051):0.15484549252253466,(18:6.687034346648095,77:6.687034346648095):1.1850030979947164):1.9046895664226247):0.4297992450767083):2.647781499505795):2.8753290960352214):1.0864689286091362,((157:12.61780132356257,116:12.61780132356257):1.6579924521596308,(36:6.085574796756937,((112:3.123074148745789,108:3.123074148745789):0.9176263202098944,74:4.040700468955683):2.0448743278012538):8.190218978965264):2.5403120045700955):1.8644891654049651,171:18.680594945697262):1.6595314438532611,(((((104:7.277072169040488,(199:4.048375764077413,43:4.048375764077413):3.228696404963075):0.42686039843381174,(16:3.3584600144140113,54:3.3584600144140113):4.345472553060288):1.4289791480722078,((180:7.846097934235445,((194:5.349654882299274,130:5.349654882299274):2.033818801283739,(((196:5.622393046709078,52:5.622393046709078):0.4376700982360795,122:6.060063144945158):0.04716665072964066,107:6.107229795674798):1.2762438879082145):0.46262425065243207):0.6174306626638835,63:8.463528596899328):0.669383118647179):1.3222896737512517,(33:6.646361625235918,26:6.646361625235918):3.808839764061841):5.635922291173696,23:16.091123680471455):4.249002709079068):0.4877518906637768):1.41462434823719):10.008677656583416):1.0051559822808613):0.8608450661824065):12.74437071650543;
tree new_tree33 = (((((((((100:6.633132590374116,119:6.633132590374116):0.42073936226696595,(((210:4.910620176603214,150:4.910620176603214):0.8094659229292454,161:5.720086099532459):0.7230134855024595,((((20:1.4674596077419035,201:1.4674596077419035):1.3685577621004412,(160:2.157929440978562,80:2.157929440978562):0.6780879288637829):1.2729859905106813,(92:3.9262025966446252,(88:0.5772297261914905,(62:0.026271671393037332,19:0.026271671393037332):0.5509580547984532):3.3489728704531347):0.18280076370840082):1.7966409374803298,163:5.905644297833356):0.5374552872015625):0.6107723676061632):0.9457695718721748,187:7.999641524513256):1.1699114880923975,(71:5.244644017597792,(64:1.794628594833154,21:1.794628594833154):3.450015422764638):3.924908995007862):1.060530987679794,((99:6.887376511138374,129:6.887376511138374):1.9283503364465595,(((2:4.470470067650737,(135:3.4135273980735445,133:3.4135273980735445):1.0569426695771926):2.760331789240963,(((96:3.8742933196917053,(91:2.7858901002406995,95:2.7858901002406995):1.0884032194510058):1.1956540662725437,211:5.069947385964249):0.45652210975432883,(154:4.463134927760593,(101:4.098221070148613,((30:1.789677640041132,(152:1.648184207174797,45:1.648184207174797):0.1414934328663351):2.0010801062025703,13:3.7907577462437025):0.30746332390491027):0.36491385761198014):1.0633345679579849):1.7043323611731225):1.3283011846562847,41:8.559103041547985):0.25662380603694857):1.4143571527005143):0.19995514169948514,((4:0.7705983821418323,(189:0.12014179146936053,61:0.12014179146936053):0.6504565906724717):2.3135870247737182,147:3.0841854069155503):7.345853735069383):2.3656870444219695,((202:10.486627055018262,((((69:5.172641022729029,((174:0.8157668843369029,((6:0.24158174960135304,124:0.24158174960135304):0.011855366852072391,185:0.2534371164534254):0.5623297678834775):0.4764201529281601,51:1.292187037265063):3.8804539854639657):0.5669011285171992,((((94:0.9389682991887451,60:0.9389682991887451):1.8226292085925475,(172:0.23074001896960541,113:0.23074001896960541):2.5308574888116873):0.5878051361458012,(140:3.095146633712264,(203:0.7791559847234942,179:0.7791559847234942):2.31599064898877):0.2542560102148297):1.5725002327836974,((38:0.7115720644092626,178:0.7115720644092626):3.7020816624315382,(170:3.0039324111438055,207:3.0039324111438055):1.4097213156969954):0.5082491498699904):0.8176392745354368):2.589898050808168,(165:4.355460911571701,(39:2.1547463569825163,(9:1.5924886398843245,205:1.5924886398843245):0.5622577170981917):2.2007145545891844):3.9739792904826956):0.12379462891774118,(144:2.9039516624461683,67:2.9039516624461683):5.549283168525969):2.033392224046125):2.1106919406044433,103:12.597318995622706):0.19840719078419689):25.440797565921777,(((((((192:1.5632452964674812,155:1.5632452964674812):2.1078224480086707,47:3.6710677444761517):0.518522589412183,186:4.189590333888335):0.2562214378741565,48:4.445811771762491):1.7726672490060924,(146:2.8530062646915755,175:2.8530062646915755):3.365472756077008):6.906076843677878,184:13.124555864446462):6.400338101495011,(156:5.912784024898749,137:5.912784024898749):13.612109941042725):18.711629786387206):1.2343708804578881,(((120:22.845557034183265,(24:22.023898978971985,((((57:7.661446696449846,(173:1.7758433009854366,3:1.7758433009854366):5.885603395464409):7.039125731528814,(((128:2.2196739917874204,66:2.2196739917874204):5.350575569948251,85:7.570249561735672):4.433085689088612,138:12.003335250824284):2.697237177154376):1.0056390496645768,(((182:8.752144257842238,(((117:1.6966955544642435,106:1.6966955544642435):0.8726508878196824,206:2.569346442283926):1.4673893700951095,188:4.036735812379035):4.715408445463202):2.620933780780703,((((44:1.4835505751413518,(17:1.1112805763553117,(142:0.9514661001657113,32:0.9514661001657113):0.15981447618960043):0.37226999878604006):0.7718354224881641,(65:1.5659330387087493,(10:1.3803209392588593,15:1.3803209392588593):0.18561209944989):0.6894529589207665):2.1854528055869253,(114:2.855442476190416,(111:2.7709430654276486,(208:1.1431607661988454,93:1.1431607661988454):1.6277822992288031):0.08449941076276746):1.5853963270260252):4.348752649619811,((((143:0.47651795477173053,209:0.47651795477173053):2.1546546605442147,(90:1.822340368561532,(176:1.53086109625297,5:1.53086109625297):0.29147927230856197):0.8088322467544131):1.2078995557295835,(193:3.517862187117531,((148:0.2892658105793416,149:0.2892658105793416):0.6970822131478092,(11:0.24795611446410024,83:0.24795611446410024):0.7383919092630504):2.53151416339038):0.3212099839279978):1.7845597181363466,(141:0.7101509455394295,191:0.7101509455394295):4.913480943642446):3.1659595636543765):2.583486585786689):1.4997062623477877,72:12.872784300970729):2.833427176672508):2.353167264940307,(((((((56:5.173288108430441,136:5.173288108430441):6.608701323845269,46:11.78198943227571):1.3968038179528932,118:13.178793250228603):0.019561345863682078,(75:11.787078203572436,(((123:5.566006706981267,29:5.566006706981267):3.8684474565813476,(34:7.234578564308405,(86:0.5915537586910022,1:0.5915537586910022):6.643024805617403):2.1998755992542094):0.5201365679761025,(89:4.854130892036425,126:4.854130892036425):5.100459839502292):1.8324874720337192):1.4112763925198486):0.9378137998067295,((110:8.683533205732918,59:8.683533205732918):3.9208182468520025,(40:11.560570618151978,8:11.560570618151978):1.0437808344329422):1.5318169433140945):0.6961621687404786,((53:11.547018680707536,131:11.547018680707536):2.659428614129835,(190:10.242359270363803,204:10.242359270363803):3.9640880244735683):0.6258832698021219):0.7902238004008666,((105:5.769946015118331,139:5.769946015118331):6.163286548711355,((35:2.1079067517235694,12:2.1079067517235694):1.7411087199135409,(164:0.9475733940594449,167:0.9475733940594449):2.9014420775776655):8.084217092192574):3.6893218012106743):2.436824377543184):3.9645202363884415):0.8216580552112802):3.1641142330991663,(((73:10.197965567247463,(42:3.123194976563509,115:3.123194976563509):7.074770590683954):13.387882038496324,((109:7.880070189200696,((22:1.9660774185514527,79:1.9660774185514527):3.989856014765377,134:5.9559334333168295):1.9241367558838665):9.838060205025341,((98:1.5884422479859537,(132:0.19063186358450165,(50:0.03311510029844087,7:0.03311510029844087):0.1575167632860608):1.397810384401452):6.560941984265504,81:8.149384232251458):9.568746161974579):5.86771721151775):1.2150297766848226,((((((104:5.320107991674993,(199:2.9834252317563084,43:2.9834252317563084):2.3366827599186846):2.838044768945114,(16:3.8007312068295196,54:3.8007312068295196):4.357421553790587):2.1002509141344916,((((194:6.930744608538479,130:6.930744608538479):2.2578853624895547,(((196:4.85381306033782,52:4.85381306033782):0.9933080863763184,122:5.847121146714138):0.15439933190565736,107:6.0015204786197955):3.187109492408238):0.2037435685497595,180:9.392373539577793):0.4921669775497488,63:9.884540517127542):0.37386315762705635):4.109836166744232,(33:12.756019496505727,26:12.756019496505727):1.6122203449931032):5.315013836412746,23:19.683253677911576):2.74228335103113,(((116:19.275187006305412,(36:13.803746981585213,((112:3.0572527386398796,108:3.0572527386398796):1.5863607315862551,74:4.643613470226135):9.160133511359078):5.471440024720199):0.39989700708152043,157:19.675084013386932):1.5200125571448986,(171:17.626744737474684,(121:16.52716616667594,(97:15.35665688322008,(((181:10.244127697860476,((58:5.34258844768059,(((183:2.084183291237462,(84:1.0301033034424798,197:1.0301033034424798):1.0540799877949822):0.7912920590507522,(195:0.3505076194387548,14:0.3505076194387548):2.5249677308494594):1.1442783311634255,((198:1.2597215408908293,158:1.2597215408908293):1.5517936325120938,(102:2.261582123483631,37:2.261582123483631):0.549933049919292):1.2082385080487166):1.32283476622895):0.2846808465858288,(166:3.7804810684359675,200:3.7804810684359675):1.8467882258304509):4.616858403594057):3.4949334305483344,(((((87:5.442061990452752,76:5.442061990452752):1.1609706029935634,(169:5.631075268684476,125:5.631075268684476):0.9719573247618394):0.3976763208079461,((31:3.8760306408250003,28:3.8760306408250003):1.089999509586142,(55:4.106273348023111,177:4.106273348023111):0.8597568023880315):2.034678763843119):1.3888310521977107,(18:6.423074316959076,77:6.423074316959076):1.9664656494928963):1.121086935862671,(((145:0.17743798578825135,78:0.17743798578825135):4.633444171112039,49:4.81088215690029):3.1054951954856884,153:7.916377352385979):1.594249549928664):4.228434226094167):1.464486431905847,168:15.203547560314657):0.15310932290542212):1.1705092834558606):1.0995785707987444):3.5683518330571466):1.2304404584108752):2.375340353485903):1.2087938848538222):11.198838580348738,(((82:8.061279611973696,27:8.061279611973696):0.9114107439299648,((151:1.9614283596898123,(68:1.4089413695602284,127:1.4089413695602284):0.5524869901295839):1.8123007435641783,159:3.7737291032539906):5.19896125264967):0.12690701693176365,(25:6.4390401651957205,(70:0.10715408274264136,162:0.10715408274264136):6.331886082453079):2.6605572076397035):28.108912474795744):2.2623847851553975):5.571934588362048;
tree new_tree34 = ((((((((((16:2.8400722986777414,54:2.8400722986777414):4.923911384851189,((199:1.7508376563396748,43:1.7508376563396748):1.3772436339304246,104:3.1280812902700994):4.635902393258831):2.6907811064349323,(63:10.171959520941234,(((194:5.437415158260346,130:5.437415158260346):2.70803756629219,(122:7.187276806285867,(107:7.022761874943577,(52:4.078842863514839,196:4.078842863514839):2.943919011428738):0.16451493134229):0.9581759182666687):0.7490432911117288,180:8.894496015664265):1.2774635052769696):0.2828052690226279):0.4842755062917341,(33:6.478158027510662,26:6.478158027510662):4.4608822687449345):10.805761422766265,23:21.74480171902186):5.209662605465834,(((121:14.970976807960097,171:14.970976807960097):1.5004308142777187,(((((((145:1.6941590908538378,78:1.6941590908538378):1.1465923159069948,49:2.8407514067608326):4.572817377290471,153:7.4135687840513045):2.2877724039136274,((((87:4.089182681072415,76:4.089182681072415):1.2977539800977294,(169:4.710712794823913,125:4.710712794823913):0.6762238663462306):2.4772765831164865,((31:4.576187976333815,28:4.576187976333815):1.3243270310586057,(55:3.6069702084634025,177:3.6069702084634025):2.293544798929018):1.96369823689421):1.5531470315927427,77:9.417360275879373):0.28398091208555876):0.151572833577843,18:9.852914021542775):2.5697012194364657,168:12.42261524097924):2.1050351951403865,(97:12.414841986166843,(181:9.210735917093812,(((166:5.102721086962751,200:5.102721086962751):1.168633701437578,58:6.271354788400329):1.7748658152202488,(((183:4.287215510277864,(84:1.4134007162995859,197:1.4134007162995859):2.873814793978278):1.0363580322286925,(195:0.6388713744808091,14:0.6388713744808091):4.684702168025748):0.3134988249068291,((198:4.485378618594654,158:4.485378618594654):0.9208287446306134,(102:2.9879506710536985,37:2.9879506710536985):2.4182566921715685):0.23086500418811884):2.4091482362071917):1.1645153134732347):3.204106069073031):2.1128084499527837):1.943757186118189):7.135318594141545,((((36:10.657236607032244,((112:4.379811679785587,108:4.379811679785587):1.3183941246312258,74:5.698205804416813):4.959030802615431):9.587900847615918,(116:17.082984180280707,157:17.082984180280707):3.162153274367455):2.3421521656858566,((73:8.94393871810799,(42:3.870109617405264,115:3.870109617405264):5.073829100702726):8.709180659928023,(99:12.410646315659681,(((98:0.9552489471427041,(132:0.5850776144992798,(50:0.011928061174179733,7:0.011928061174179733):0.5731495533251):0.3701713326434244):4.8972715362843235,81:5.8525204834270275):5.959296736207098,(109:10.737573086784899,((22:2.012194905042952,79:2.012194905042952):7.881950630301414,134:9.894145535344366):0.8434275514405325):1.074244132849227):0.5988290960255558):5.242473062376332):4.934170242298006):0.4343063271409022,120:23.02159594747492):0.5851302689044395):3.3477381081083344):2.6863263394436636,(((((57:6.192896761247741,(173:3.331501944707811,3:3.331501944707811):2.8613948165399297):6.377955918946706,(((128:3.5852564694897917,66:3.5852564694897917):4.539660287214463,85:8.124916756704256):2.7491899605618197,138:10.874106717266075):1.6967459629283717):6.372417908848918,(((182:6.042126650378938,(((117:0.43231297852040307,106:0.43231297852040307):2.3061298688820013,206:2.7384428474024043):1.1562116930504907,188:3.894654540452895):2.147472109926043):3.625040505695436,((((44:2.244507616358011,((142:0.6667974077587566,32:0.6667974077587566):1.0220292089582597,17:1.6888266167170163):0.5556809996409946):1.8132995771851301,(65:2.9871322033745598,(10:1.0142704586703892,15:1.0142704586703892):1.9728617447041705):1.0706749901685813):2.2342115941711693,(114:5.306417856003818,(111:0.9167260677073193,(208:0.4166539040453185,93:0.4166539040453185):0.5000721636620009):4.389691788296498):0.9856009317104926):1.8852429974715186,((((148:0.19082092018617444,149:0.19082092018617444):0.2915405528804209,(11:0.33414781836266877,83:0.33414781836266877):0.14821365470392656):3.351878251760008,(193:3.202687392906131,((143:1.8904866826968743,209:1.8904866826968743):0.5138352788825458,(90:0.9463012247273063,(5:0.6813141234682765,176:0.6813141234682765):0.2649871012590298):1.4580207368521139):0.7983654313267108):0.6315523319204726):3.0559708119978515,(141:0.3634029442383454,191:0.3634029442383454):6.52680759258611):1.287051248361374):1.489905370888545):8.215564930732633,72:17.882732086807007):1.0605385022363585):2.125483692126135,(((105:6.820144315646964,139:6.820144315646964):3.3195746063067215,((35:0.6178169503245705,12:0.6178169503245705):3.3335348540251677,(164:1.4773691416530255,167:1.4773691416530255):2.473982662696713):6.188367117603947):10.095864361652977,(((((((34:6.532735459868137,(86:0.07179918793080821,1:0.07179918793080821):6.460936271937329):1.494369490801576,(123:5.04247444509235,29:5.04247444509235):2.984630505577363):2.0212528445798164,(89:7.683572114176027,126:7.683572114176027):2.364785681073503):1.9984698337035631,(118:9.907064965958751,46:9.907064965958751):2.1397626629943414):0.47638958745500837,((56:9.3403653388138,136:9.3403653388138):1.8509921093549444,75:11.191357448168745):1.3318597682393563):0.07713802218916754,((40:8.438164888018237,(110:4.964806438848519,59:4.964806438848519):3.4733584491697185):2.84232954036451,8:11.280494428382747):1.3198608102145215):2.592696513031381,((53:10.735561769982612,131:10.735561769982612):0.7467969002775909,(190:8.15430360886367,204:8.15430360886367):3.328055061396533):3.710693081368447):5.042531531978012):0.8331709975628385):3.0726626977228477,24:24.141416978892348):5.499373685039011):3.4909342652748983,(((((151:3.231757600780713,(127:2.1933526942146346,68:2.1933526942146346):1.0384049065660785):0.39399969649415256,159:3.6257572972748657):2.489174170197924,((70:0.39936005774362554,162:0.39936005774362554):4.897101776765008,25:5.296461834508634):0.8184696329641561):0.6174847375533599,27:6.73241620502615):3.145300521303872,82:9.877716726330021):23.254008202876236):0.938512473893077,(((48:6.621675008468798,(186:6.058398855487433,((192:1.5743210158032384,155:1.5743210158032384):2.5859149777664427,47:4.160235993569681):1.8981628619177524):0.5632761529813646):4.5832725561332355,(146:8.50060770137268,175:8.50060770137268):2.704339863229354):5.896377345990029,184:17.101324910592062):16.968912492507272):1.9738539375590065,((156:2.8696668928614693,137:2.8696668928614693):11.332446066212052,(((((187:8.169533006407994,(((2:5.313463294843147,(135:2.48612950573455,133:2.48612950573455):2.827333789108597):2.4794973991139697,(((96:4.098945031964813,(91:2.176237640892802,95:2.176237640892802):1.9227073910720107):1.4207837208788527,211:5.519728752843665):0.5456566202844622,((101:3.3163124218191764,((45:2.1672061092963153,(30:1.7752293622992745,152:1.7752293622992745):0.39197674699704077):0.793529862090296,13:2.9607359713866113):0.35557645043256514):2.038984918195522,154:5.355297340014698):0.7100880331134292):1.727575320828989):0.27205677569089026,41:8.065017469648007):0.10451553675998682):0.32167296796604106,129:8.491205974374035):0.501647929287067,((((119:6.167920860267463,100:6.167920860267463):0.394719993608315,(163:5.637187477930762,(((20:1.368546146057892,201:1.368546146057892):2.5968983599944755,92:3.9654445060523678):0.08435250542720851,((160:1.0576561113032206,80:1.0576561113032206):1.6401768430426023,(88:1.0813605470149779,(62:0.07169946299544001,19:0.07169946299544001):1.009661084019538):1.616472407330845):1.3519640571337534):1.5873904664511853):0.9254533759450165):0.05058765924571951,((161:3.2135382439156577,210:3.2135382439156577):3.2160294810242296,150:6.429567724939887):0.18366078818161036):1.215113158397929,((64:1.8173373864056976,71:1.8173373864056976):0.7085035566682565,21:2.525840943073954):5.302500728445473):1.164512232141675):1.1660818907591146,((4:1.2054010355332623,(189:0.5881595827580836,61:0.5881595827580836):0.6172414527751787):7.694190579995375,147:8.899591615528637):1.2593441788915793):0.792517021879247,((202:10.37373940981913,(((165:3.812245727405233,(39:2.5296027750406043,(9:2.069692650803815,205:2.069692650803815):0.4599101242367891):1.2826429523646286):2.1783636982266463,((69:5.185004995230666,((174:0.8551508646517278,(124:0.3947002119334483,(185:0.17966642284187823,6:0.17966642284187823):0.21503378909157006):0.46045065271827956):1.5357553673140483,51:2.390906231965776):2.79409876326489):0.38671331296471934,(((94:2.872515845825325,60:2.872515845825325):0.9899669249595386,(172:1.482581351221919,113:1.482581351221919):2.3799014195629447):0.9705124437078201,(((38:0.23105223426683458,178:0.23105223426683458):2.7013664897294056,(170:1.1178271841676317,207:1.1178271841676317):1.8145915398286083):1.4789590874642178,(140:1.96085637182403,(203:1.2343185652486213,179:1.2343185652486213):0.7265378065754087):2.450521439636428):0.4216174030322257):0.7387230937027018):0.41889111743649377):0.6281848532603629,(144:1.2374462972254232,67:1.2374462972254232):5.381347981666819):3.754945130926888):0.184906313678324,103:10.558645723497454):0.3928070928020091):3.2506601427740573):21.84197838158482):6.466733153138961;
tree new_tree35 = (((((((70:0.22502433192635546,162:0.22502433192635546):5.881867791737924,25:6.106892123664279):1.1674368836667375,27:7.2743290073310165):0.15092330462715609,((151:2.8281686772656713,(68:1.4404801461551087,127:1.4404801461551087):1.3876885311105627):1.6507406561271822,159:4.478909333392854):2.946342978565319):0.9383158010578265,82:8.363568113016):27.665373811276503,((((186:2.7765869843732576,(48:1.7014040193070206,47:1.7014040193070206):1.075182965066237):2.794338562131835,(192:0.9491727393526228,155:0.9491727393526228):4.62175280715247):6.161240184745923,(146:10.605702014924278,175:10.605702014924278):1.1264637163267377):16.01512231483594,184:27.747288046086954):8.28165387820555):4.6655763257596945,(((156:4.502300466555878,137:4.502300466555878):13.571933968622181,((((4:1.2731215439599604,(189:0.6981580992707054,61:0.6981580992707054):0.574963444689255):9.551508563760049,147:10.82463010772001):0.582764891207944,(((((2:4.719425368591895,(135:3.449031475450225,133:3.449031475450225):1.2703938931416698):2.414524229897226,41:7.133949598489121):0.2590886077948422,((101:4.8047353418131,((152:1.9206041967545309,(30:1.7375379432938047,45:1.7375379432938047):0.18306625346072614):1.7472111893744775,13:3.6678153861290084):1.1369199556840912):0.7849055867049879,(((96:4.289786845216234,(91:2.890631125794569,95:2.890631125794569):1.3991557194216653):1.046763444323343,211:5.336550289539577):0.11266440107242648,154:5.449214690612004):0.14042623790608388):1.8033972777658756):1.7379838645785188,(129:8.535986606234488,187:8.535986606234488):0.5950354646279941):1.6599630912322692,(((64:2.214978202174748,21:2.214978202174748):0.3523755816952354,71:2.5673537838699834):7.486405275860285,((100:6.810433115894334,(150:6.719616081307667,(119:6.3955846687970235,((((160:0.6622467902412789,80:0.6622467902412789):3.324396733019801,(((20:2.9270433907484747,201:2.9270433907484747):0.08814910588280434,161:3.015192496631279):0.7735099728409711,(88:1.7061898041714378,(62:0.017935922259074692,19:0.017935922259074692):1.6882538819123631):2.082512665300812):0.19794105378882954):0.3050186980677312,92:4.291662221328811):1.3733876438801893,163:5.665049865209):0.7305348035880233):0.32403141251064316):0.09081703458666723):0.17133287927990093,210:6.981765995174235):3.0719930645560334):0.7372261023644828):0.6164098368332027):0.14307289226442244,((202:8.66885742058591,(((165:4.480052316015419,(39:3.3072664701671646,(9:2.2356999576117484,205:2.2356999576117484):1.0715665125554161):1.1727858458482543):2.8468088761021253,(144:4.091883299105672,67:4.091883299105672):3.234977893011872):0.07503227770164234,((69:5.64278040713659,((174:1.6808309535423716,(124:1.2803102171002407,(185:1.193302079799417,6:1.193302079799417):0.0870081373008238):0.4005207364421308):0.7420369261730535,51:2.422867879715425):3.2199125274211653):0.4088407333941966,(((203:1.3551741183616695,179:1.3551741183616695):3.1403086721277216,140:4.495482790489391):0.5138880390661695,(((38:0.24360529525412228,178:0.24360529525412228):4.044488435243461,(170:2.8704646534022094,207:2.8704646534022094):1.417629077095374):0.4426769903321075,((94:1.120071545651966,60:1.120071545651966):2.2667091534698294,(172:0.7366131106812339,113:0.7366131106812339):2.6501675884405618):1.3439900217078953):0.27860010872587004):1.0422503109752261):1.3502723292883996):1.2669639507667236):0.4105645505126976,103:9.079421971098608):2.4710459200937684):6.523766543985683):18.46516502221341,(((((((105:9.744439875433098,139:9.744439875433098):5.0117585242323734,((35:0.6372714860275124,12:0.6372714860275124):5.94759996452019,(164:1.6872992276039964,167:1.6872992276039964):4.897572222943706):8.17132694911777):3.910914874129027,((((((56:9.354176421624505,136:9.354176421624505):2.6743391191659143,46:12.02851554079042):0.7475171994559755,(((34:5.794536522777877,(86:0.1298096873252785,1:0.1298096873252785):5.664726835452599):1.344480209700043,(123:4.765073228537637,29:4.765073228537637):2.373943503940283):2.2640605655619908,(89:4.708278987048794,126:4.708278987048794):4.694798310991117):3.372955442206484):0.4743248308467187,(75:10.749612447065884,118:10.749612447065884):2.5007451240272296):3.0143214474308255,(((110:11.28562518777493,59:11.28562518777493):1.5669600829745995,40:12.852585270749529):1.1817553269256873,8:14.034340597675216):2.2303384208487227):1.2016741972191838,((53:9.169835227683539,131:9.169835227683539):5.965843217428681,(190:13.119935752187335,204:13.119935752187335):2.015742692924885):2.3306747706309032):1.200760058051376):0.31811609638034,(((57:9.688689664800922,(173:2.8971242581129935,3:2.8971242581129935):6.791565406687928):5.074055840866569,(((128:4.548490223992107,66:4.548490223992107):3.2475565876960593,85:7.796046811688166):2.208760052487767,138:10.004806864175933):4.757938641491558):3.927425919136338,(((182:7.4365185519027435,(((117:0.2105292846186854,106:0.2105292846186854):2.4747013903279442,206:2.6852306749466295):2.1213555978611365,188:4.806586272807766):2.6299322790949775):4.366324693478978,(((((44:2.881699180318969,((142:1.5207459677167592,32:1.5207459677167592):0.9505316600420246,17:2.471277627758784):0.4104215525601851):0.8391710550555782,((10:1.2636463833700495,15:1.2636463833700495):2.08903424968371,65:3.3526806330537595):0.36818960232078757):2.1510567616053446,(114:2.5178631522410706,(111:1.7174225009437558,(208:0.929702919976064,93:0.929702919976064):0.7877195809676918):0.8004406512973148):3.354063844738821):3.664344139254342,(193:4.725862917708752,((143:3.0604973700543003,(209:2.293664424908131,(90:1.068809933647958,(5:0.721947959483397,176:0.721947959483397):0.346861974164561):1.224854491260173):0.7668329451461693):1.5243254835951148,((149:1.4215509195636937,(11:1.227941862102066,83:1.227941862102066):0.19360905746162782):0.4592050700149979,148:1.8807559895786916):2.7040668640707235):0.14104006405933678):4.810408218525482):1.8551474452227712,(141:0.6652217236959628,191:0.6652217236959628):10.726196857761042):0.4114246639247163):3.1695658902770294,72:14.97240913565875):3.717762289145078):0.2950579453710098):5.656866802833182,24:24.64209617300802):3.036145421441695,(((((73:15.398965101957891,(42:4.616158534559211,115:4.616158534559211):10.78280656739868):3.4409122794144764,((109:6.4195069376873555,((22:1.8385909614850813,79:1.8385909614850813):3.5034447025038005,134:5.342035663988882):1.0774712736984737):6.75268533614919,(((98:1.250680359775534,(132:0.43710118906841205,(50:0.06742778674335581,7:0.06742778674335581):0.36967340232505624):0.813579170707122):5.087099046103557,81:6.337779405879091):6.363329749435908,99:12.701109155314999):0.4710831185215465):5.6676851075358226):0.5095629997688675,((36:13.050653146810241,((112:5.976996550779119,108:5.976996550779119):3.7591324561092607,74:9.73612900688838):3.3145241399218612):4.932032984015585,(116:15.717127928321133,157:15.717127928321133):2.2655582025046925):1.3667542503154095):6.40832122359209,120:25.757761604733325):0.5399768325311278,((((181:12.52868959805963,(58:9.627952963334415,((166:5.2706626551835285,200:5.2706626551835285):2.7089550809668115,(((183:3.661902491952217,(84:1.1045710662064077,197:1.1045710662064077):2.5573314257458097):1.1663710131398197,(195:0.610090953238121,14:0.610090953238121):4.218182551853916):0.8323948651181192,(102:4.683009651501598,((198:1.950479501804013,37:1.950479501804013):1.6395055207358835,158:3.5899850225398966):1.0930246289617012):0.9776587187085584):2.318949365940184):1.6483352271840754):2.900736634725215):4.270164951043819,((((((145:0.33351455760635573,78:0.33351455760635573):2.5207875891446623,49:2.854302146751018):4.654255793356979,153:7.508557940107997):3.3178681167760145,(77:9.883366004197404,(((87:5.0304313037413975,76:5.0304313037413975):2.3168812688435985,(169:5.994152828844844,125:5.994152828844844):1.353159743740152):1.8231412809685361,((31:4.563217932960176,28:4.563217932960176):1.8464086715036983,(55:5.272923631460594,177:5.272923631460594):1.1367029730032803):2.760827249089658):0.7129121506438718):0.943060052686608):0.051986766571594956,18:10.878412823455607):4.6235468574059,168:15.501959680861507):1.2968948682419423):0.9149589563893663,97:17.713813505492816):2.2391663186266015,(171:18.474340557940682,121:18.474340557940682):1.4786392661787353):6.344758613145036):1.380503157185263):6.873749601263398,(((((16:3.9533746892720387,54:3.9533746892720387):5.11036097303934,((199:3.942176347301511,43:3.942176347301511):4.2507941342076885,104:8.1929704815092):0.870765180802179):1.7324377213065407,(63:9.719761484962241,(((194:6.639036150320763,130:6.639036150320763):1.3975989081890212,((122:6.2601520956441306,107:6.2601520956441306):1.2433653759544532,(52:6.88494448862077,196:6.88494448862077):0.6185729829778142):0.5331175869112004):1.5003809827110004,180:9.537016041220785):0.18274544374145663):1.076411898655678):7.86160341453926,(33:6.3287073184751605,26:6.3287073184751605):12.329069479682019):11.135124721966257,23:29.792901520123436):4.759089675589678):1.987408261678354):4.15511879266073):3.6021272027004088;
tree new_tree36 = ((((((((57:6.756169430436799,(173:2.8269071414042,3:2.8269071414042):3.9292622890325988):9.805940751164634,(((128:3.477718810201143,66:3.477718810201143):4.385694495861483,85:7.863413306062626):4.566415651207746,138:12.429828957270372):4.132281224331061):3.794748836260716,(((182:5.83977698005443,(((117:1.8453425556011815,106:1.8453425556011815):0.6263696139094663,206:2.471712169510648):2.521631329675991,188:4.993343499186639):0.8464334808677911):4.355792731314735,(((141:1.5230307334639746,191:1.5230307334639746):5.591602150129078,(((148:2.5829951882897397,((11:0.9765020395140774,83:0.9765020395140774):0.3958458466580076,149:1.372347886172085):1.2106473021176547):1.9278781313516413,(((90:1.594174240127544,(176:1.1592043224656465,5:1.1592043224656465):0.4349699176618975):1.1634474786461981,209:2.757621718773742):0.31991452963370515,143:3.0775362484074473):1.4333370712339337):0.2060065995123761,193:4.716879919153757):2.397752964439295):1.847793468225837,(((44:2.010706475086858,((142:1.1820848972120357,32:1.1820848972120357):0.16326113069120352,17:1.3453460279032392):0.665360447183619):2.1225163329603727,((10:1.8245009020225076,15:1.8245009020225076):0.706577303995761,65:2.5310782060182686):1.6021446020289623):2.6091821211843618,(114:2.236840906613662,(111:1.5103127511298688,(208:1.0228470112218215,93:1.0228470112218215):0.4874657399080473):0.726528155483793):4.50556402261793):2.2200214225872967):1.2331433595502759):1.3273104618840765,72:11.522880173253242):8.833978844608907):2.8439936233922865,(((((((56:9.516311018792926,136:9.516311018792926):2.8321894004089696,46:12.348500419201896):0.5513312897127332,((((34:4.289017469895477,(86:0.34645456457392876,1:0.34645456457392876):3.942562905321548):2.0624518103605443,123:6.351469280256021):3.9418180952300297,29:10.29328737548605):1.6709395572984285,(89:7.306609939945716,126:7.306609939945716):4.657616992838763):0.93560477613015):0.27959198093077653,(118:12.868947411731503,75:12.868947411731503):0.310476278113903):1.9594525888310041,((40:11.579439803760401,(110:8.586381666178418,59:8.586381666178418):2.9930581375819827):1.220845837755828,8:12.80028564151623):2.3385906371601806):2.4831063135317955,((53:6.687176226002884,131:6.687176226002884):7.378270646649443,(190:12.669147679592255,204:12.669147679592255):1.3962991930600719):3.556535719555878):3.370885128706149,((105:11.261464891132363,139:11.261464891132363):3.0330323932223333,((35:1.3396702885208236,12:1.3396702885208236):5.493498161667231,(164:1.0689746078727074,167:1.0689746078727074):5.764193842315347):7.4613288341666415):6.698370436559658):2.207984920340081):2.916847925448465,(120:21.145130443094715,24:21.145130443094715):4.972570123608186):3.687055071739831,((171:22.905981672154144,(((121:16.762948636949005,((36:6.580114068442774,((112:3.7471297844304114,108:3.7471297844304114):1.565594556828045,74:5.312724341258456):1.2673897271843177):9.262772610359523,(116:15.52819047141878,157:15.52819047141878):0.3146962073835162):0.9200619581467091):3.24260797295425,((((77:7.435158480164412,18:7.435158480164412):4.1283013058118,(((76:5.210648122407936,87:5.210648122407936):2.414546579446977,(125:5.29623651527971,169:5.29623651527971):2.3289581865752034):2.409218736034245,((31:6.625355629548902,28:6.625355629548902):0.4923590375724851,(55:5.872371177789453,177:5.872371177789453):1.2453434893319342):2.9166987707677716):1.5290463480870535):0.04757675593037902,(((145:0.45265565414881553,78:0.45265565414881553):4.57696128514109,49:5.029616939289905):4.964638080629394,153:9.994255019919299):1.616781521987292):5.049126296031064,(((181:12.685979735768667,(58:10.930487097656835,((166:9.29826294109325,200:9.29826294109325):0.7022116968288241,(((183:4.820724700435643,(84:3.647897018051469,197:3.647897018051469):1.172827682384174):3.025178073841067,(195:1.208604817272795,14:1.208604817272795):6.637297957003915):0.24976589380117087,((198:6.390510156231002,158:6.390510156231002):0.7823813098972439,(102:5.023425127053114,37:5.023425127053114):2.149466339075132):0.9227772019496348):1.904805969844194):0.9300124597347601):1.755492638111832):0.6360602803092927,168:13.32204001607796):2.970172538000565,97:16.292212554078525):0.3679502838591304):3.3453937719656004):2.2437831804119384,(((((16:3.1567589965340694,54:3.1567589965340694):5.99287473796182,((199:6.007031961959923,43:6.007031961959923):2.4017097146713517,104:8.408741676631275):0.740892057864615):2.7276697856739514,((180:9.830193584864842,((194:5.425885746532669,130:5.425885746532669):1.4893218500797278,(107:6.214351324520394,((52:4.857817209469639,196:4.857817209469639):0.13562635230079323,122:4.993443561770432):1.2209077627499623):0.7008562720920022):2.914985988252446):0.5702383796867583,63:10.4004319645516):1.4768715556182404):3.2053836423261846,(33:11.36696495700994,26:11.36696495700994):3.7157222054860863):4.709171490541966,23:19.79185865303799):2.4574811372772025):0.6566418818389508):2.2524867740275347,((73:17.045615682247178,(42:1.4920679700020163,115:1.4920679700020163):15.55354771224516):6.4051162365705885,((((98:1.6872289070947724,(132:1.1910570295272709,(7:0.4041751113841484,50:0.4041751113841484):0.7868819181431225):0.4961718775675015):2.641853331522188,81:4.3290822386169605):7.326325458350933,((22:2.7472979445687673,79:2.7472979445687673):5.031340089307857,134:7.778638033876624):3.8767696630912694):1.5125518118677732,99:13.167959508835667):10.2827724099821):1.7077365273639131):4.6462871922610525):8.574935843309571,((156:7.305557016542002,137:7.305557016542002):15.272664483321927,((((((71:3.2643358492902763,64:3.2643358492902763):0.485906384919768,21:3.7502422342100443):6.879850125437366,(((163:8.06210136741667,(((20:2.588088874058113,201:2.588088874058113):4.05256698165418,(160:3.0544940110349117,80:3.0544940110349117):3.586161844677381):0.05600280510281497,((92:4.733237601905198,161:4.733237601905198):1.8136683151209985,(88:1.7430192982663593,(62:0.07007559932502849,19:0.07007559932502849):1.6729436989413307):4.803886618759837):0.14975274378891168):1.365442706601562):0.21956664424358507,(119:6.534146263805814,((100:5.664814667724873,210:5.664814667724873):0.4006307277327048,150:6.065445395457578):0.4687008683482361):1.7475217478544405):0.5571139002226726,187:8.838781911882927):1.7913104477644826):0.9849249355359149,((((2:5.573598460660664,(135:3.7400638281126284,133:3.7400638281126284):1.8335346325480355):2.9154744917342494,((101:4.857763138449833,((45:2.3690777873482696,(152:2.256472150182082,30:2.256472150182082):0.11260563716618766):2.00161279458889,13:4.3706905819371595):0.48707255651267367):2.398172419116565,(((96:4.031730376784653,(91:2.129325876782886,95:2.129325876782886):1.9024045000017669):1.8341167874969857,211:5.8658471642816385):1.0256199625988982,154:6.891467126880537):0.36446843068586166):1.233137394828515):0.3114837045386274,41:8.80055665693354):1.4737860193109835,(129:3.6781390303140395,109:3.6781390303140395):6.596203645930485):1.3406746189388006):1.2749478389591236,((202:9.542399531664453,((144:6.611454632262598,67:6.611454632262598):0.3899104634364292,(((69:3.997472797686581,((174:1.322318014518934,((185:0.5715766581604089,6:0.5715766581604089):0.20947376981338028,124:0.7810504279737892):0.5412675865451447):0.6682099201328666,51:1.9905279346518006):2.0069448630347804):0.886373171551079,((((38:0.2135056988495254,178:0.2135056988495254):1.7205087509336614,(170:1.4927247563960284,207:1.4927247563960284):0.4412896933871584):0.5257560964943908,(140:1.9907750841597376,(203:1.3632501371151577,179:1.3632501371151577):0.6275249470445798):0.46899546211784005):0.18180641529755093,((94:1.751225493657208,60:1.751225493657208):0.6878714514764364,(172:0.4938471779068959,113:0.4938471779068959):1.9452497672267484):0.20248001644148417):2.2422690076625313):1.2485992834030837,(165:4.026793644110331,(39:2.136984227192764,(9:0.9502449873076181,205:0.9502449873076181):1.1867392398851462):1.8898094169175668):2.1056516085304127):0.8689198430582836):2.5410344359654253):1.0222469225672253,103:10.564646454231678):2.3253186799107706):0.1310860667167617,((4:1.4904335574855636,(189:0.27323932638317777,61:0.27323932638317777):1.2171942311023858):4.3410316198363015,147:5.831465177321865):7.189586023537345):9.557170299004719):15.801469981888374):5.5723237876905,(((((186:3.931793043309794,(48:3.6881986131591815,47:3.6881986131591815):0.24359443015061233):1.357389608064243,(192:0.7661786758532279,155:0.7661786758532279):4.523003975520809):7.697377974389959,(146:8.696110563877847,175:8.696110563877847):4.290450061886149):2.853899902106866,184:15.840460527870862):27.495773194439955,((27:10.429476586406604,(((151:3.1603692924662217,(68:1.4872508852676523,127:1.4872508852676523):1.6731184071985694):1.6372539539994206,159:4.797623246465642):3.287942301161772,((70:0.17021761616352588,162:0.17021761616352588):7.207045228382131,25:7.3772628445456565):0.7083027030817579):2.34391103877919):1.9782177580875526,82:12.407694344494157):30.92853937781666):0.6157815471319878):7.4315700397917155;
tree new_tree37 = ((((((151:2.145527371814201,(68:1.4771598851557355,127:1.4771598851557355):0.6683674866584657):3.4170276248472264,159:5.562554996661428):2.083779234888822,(((70:0.12311388099707112,162:0.12311388099707112):6.439794787896284,25:6.562908668893355):0.9022381272344173,27:7.465146796127772):0.18118743542247717):2.1021550550712513,82:9.748489286621501):30.240985956098136,(((((73:14.113090771972733,(42:5.3973782597538715,115:5.3973782597538715):8.715712512218861):3.720681844822195,(((22:3.2711266843722155,79:3.2711266843722155):4.274687467429207,134:7.545814151801422):5.717376663448488,(99:12.995908845195338,((98:1.1712044782746986,((7:0.42658825333288636,50:0.42658825333288636):0.5906476464293116,132:1.017235899762198):0.15396857851250068):6.102217394436852,81:7.27342187271155):5.722486972483788):0.2672819700545723):4.570581801545018):8.607571647500674,(((((((16:4.06707396667596,54:4.06707396667596):5.486300592610244,((199:5.294861089175693,43:5.294861089175693):3.6676738703290175,104:8.96253495950471):0.5908395997814946):0.5275918229094803,((180:8.266637601461216,((194:4.51671324529835,130:4.51671324529835):2.7071012556632805,(((52:4.712989791329728,196:4.712989791329728):1.7318332529302811,107:6.444823044260009):0.1607173226485239,122:6.605540366908533):0.6182741340530971):1.0428231004995858):0.30691104717822526,63:8.573548648639441):1.5074177335562435):3.6545497731688794,(33:10.449882219566083,26:10.449882219566083):3.285633935798481):6.520643785208648,23:20.256159940573212):1.8097357656386954,((171:17.879902981318956,(121:16.46028103129863,((((181:11.876652336535114,((166:3.4509216963093743,200:3.4509216963093743):3.6370012071525895,(((37:5.341501553231439,((183:1.8919530244798117,(84:1.031936126239828,197:1.031936126239828):0.8600168982399836):1.395244706834393,(195:0.08598522134829564,14:0.08598522134829564):3.201212509965909):2.0543038219172347):1.2442832576410812,(102:4.503459562157515,(198:2.4579684835971354,158:2.4579684835971354):2.0454910785603793):2.082325248715006):0.38936827946333086,58:6.975153090335851):0.11276981312611234):4.788729433073151):2.703788961359347,168:14.580441297894462):0.15754621578773786,((((145:0.6582629424918576,78:0.6582629424918576):4.289635258109289,49:4.947898200601147):2.7712822514471362,153:7.719180452048283):4.977734915917349,(18:12.678806147954258,(77:11.706104283474618,(((87:6.62489630206455,76:6.62489630206455):1.352361578753408,(169:4.95704627855919,125:4.95704627855919):3.020211602258768):0.9099475457545259,((31:3.9137420572851194,28:3.9137420572851194):1.713483516597583,(55:2.9147893594798253,177:2.9147893594798253):2.712436214402877):3.2599798526897814):2.818898856902134):0.9727018644796406):0.018109220011373495):2.0410721457165675):1.0027913979722989,97:15.740778911654498):0.7195021196441331):1.4196219500203249):3.260836041189794,((36:11.461795818584745,((112:4.671011489697123,108:4.671011489697123):2.1176662760123577,74:6.788677765709481):4.673118052875265):4.2273813065005665,(157:15.171324656462689,116:15.171324656462689):0.5178524686226229):5.4515618974234386):0.9251566837031575):2.1292105636213243,120:24.195106269833232):2.246237994462369):3.1157462946451524,(((((105:5.821774690210033,139:5.821774690210033):5.099832112441382,((35:0.9652507238127912,12:0.9652507238127912):6.574383849917712,(164:1.3687876855239354,167:1.3687876855239354):6.170846888206568):3.381972228920911):6.320331271078512,((((182:8.410555481198292,(((117:0.2190949417041241,106:0.2190949417041241):4.958449472283151,206:5.177544413987275):1.1340568410128853,188:6.31160125500016):2.098954226198132):3.863204051818043,(((141:3.3391608132940793,191:3.3391608132940793):3.0916275732560323,((193:5.513075921230583,((176:1.5945391016468085,(5:1.3601219405540632,90:1.3601219405540632):0.23441716109274524):1.3459366007056852,(209:1.7597913315787483,143:1.7597913315787483):1.1806843707737453):2.5726002188780894):0.005504956052064358,((11:1.3425436006422788,83:1.3425436006422788):1.5634129372693233,(149:0.4222296588739173,148:0.4222296588739173):2.4837268790376847):2.6126243393710453):0.9122075092674642):0.9571387128851478,(((44:2.886351891118052,((17:0.6655162430482092,32:0.6655162430482092):0.8659457034400923,142:1.5314619464883015):1.3548899446297507):0.6451419456349368,((15:0.7768714747379797,10:0.7768714747379797):2.0225271278726265,65:2.799398602610606):0.732095234142383):2.6293419380472267,(114:2.9678302757422834,(111:1.3375927115380755,(208:0.6807742764964584,93:0.6807742764964584):0.6568184350416171):1.630237564204208):3.193005499057932):1.227091324635044):4.885832433581076):2.460614838125357,72:14.734374371141692):2.175541752281367,((57:8.714547979830979,(173:5.716230138991173,3:5.716230138991173):2.998317840839806):7.1095833597484255,(((128:6.114024784165035,66:6.114024784165035):2.140171240729784,85:8.254196024894819):4.577251838610856,138:12.831447863505675):2.9926834760737293):1.0857847838436552):0.3320219503068671):1.4799772227821002,(((((75:15.169110351808884,(((123:6.743756330794189,(34:5.08302510673476,(86:0.3007452943326054,1:0.3007452943326054):4.782279812402154):1.660731224059429):4.05433451669798,29:10.798090847492169):0.7543042226885266,(89:5.30108430328184,126:5.30108430328184):6.251310766898856):3.6167152816281884):0.6184521903495579,((56:12.640987183168622,136:12.640987183168622):2.6983490377141752,46:15.339336220882798):0.4482263212756443):0.29003962091268853,118:16.07760216307113):0.1491776468205508,((8:8.6340304043573,40:8.6340304043573):3.4911256087050386,(110:9.10402921477461,59:9.10402921477461):3.02112679828773):4.101623796829342):1.0506935015030194,((53:12.11200397150352,131:12.11200397150352):2.7472493298352543,(190:13.023580326124225,204:13.023580326124225):1.8356729752145498):2.4182200100559257):1.4444419851173258):4.4534718608273245,24:23.17538715733935):6.381703401601403):7.617434901463472,(((((47:1.0155139797944364,186:1.0155139797944364):0.091798116040952,48:1.1073120958353884):2.8916074283548077,(192:1.377276745080804,155:1.377276745080804):2.6216427791093917):9.29521031486358,(146:5.507881696303318,175:5.507881696303318):7.786248142750457):2.9234442634956483,184:16.217574102549424):20.956951357854802):2.8149497823154093):0.6776883481708182,((156:7.30993858706998,137:7.30993858706998):8.418928855381118,(((187:9.797908988746682,((100:6.291382998354975,119:6.291382998354975):0.822645618519898,((210:6.229168748631819,150:6.229168748631819):0.7606958804162565,((163:6.222648356705249,((92:5.3130314339172315,(((80:2.004706643927694,160:2.004706643927694):2.3958127460860297,161:4.400519390013724):0.6970948908810168,(88:2.428820618247983,(62:0.4707739159490395,19:0.4707739159490395):1.9580467022989434):2.6687936626467574):0.2154171530224911):0.39728752400174994,(20:3.6453532923837093,201:3.6453532923837093):2.064965665535272):0.5123293987862674):0.7633717915727551,(21:4.669736302621598,(64:4.332549300684306,71:4.332549300684306):0.33718700193729223):2.3162838456564057):0.003844480770071712):0.1241639878267975):2.683880371871809):1.2728957128070988,((((154:7.209243626376967,(((96:2.9439058776816256,(91:1.7288653639269946,95:1.7288653639269946):1.215040513754631):2.808812251703458,211:5.752718129385084):1.3535923487830068,(101:5.281736295897337,(((30:3.4518832507418193,152:3.4518832507418193):0.12826820442022102,45:3.5801514551620404):1.1681261933443432,13:4.748277648506384):0.5334586473909537):1.8245741822707533):0.10293314820887645):1.504122381899391,(2:6.110213604767509,(135:3.8206761161762532,133:3.8206761161762532):2.2895374885912556):2.603152403508849):1.3501736957540356,41:10.063539704030394):0.43814720002295005,(129:1.2201118280103993,109:1.2201118280103993):9.281575076042945):0.5691177975004376):0.7262083041841763,(((202:8.197050202417769,(((69:3.731607236886451,((174:1.1405131693975274,(124:0.8217695869131388,(6:0.42953876762806115,185:0.42953876762806115):0.3922308192850777):0.3187435824843886):1.7873729380020857,51:2.927886107399613):0.8037211294868376):1.5451085528087654,((140:3.5704756908449324,(203:1.8574834582781745,179:1.8574834582781745):1.712992232566758):0.1822669627270601,(((38:0.685388320185961,178:0.685388320185961):1.0994279383402257,(170:1.2294160966858472,207:1.2294160966858472):0.5554001618403395):1.4033920122922232,((94:2.0151821742249907,60:2.0151821742249907):0.7452089545207965,(172:1.3225304387533745,113:1.3225304387533745):1.4378606899924127):0.42781714207262267):0.5645343827535827):1.5239731361232236):0.9891665389429845,((144:5.14493323310906,67:5.14493323310906):1.092606898618719,(165:4.467526560712311,(39:3.6935142183597063,(9:0.9115656411365134,205:0.9115656411365134):2.7819485772231927):0.7740123423526044):1.7700135710154683):0.028342196910421613):1.9311678737795681):1.0009384880057635,103:9.197988690423532):2.5265517839695555,((4:1.1484364444548116,(189:0.43376453212156574,61:0.43376453212156574):0.7146719123332459):2.6490006117944764,147:3.7974370562492883):7.927103418143799):0.07247253134486975):3.93185443671314):24.938296148439356):4.8685390112387665;
tree new_tree38 = (((((47:4.5264704757785115,(48:4.344710670301927,186:4.344710670301927):0.18175980547658455):0.8271565119247457,(192:1.1681319438404263,155:1.1681319438404263):4.185495043862831):7.286066039905504,(146:10.41828562716633,175:10.41828562716633):2.2214074004424305):1.1325393632996157,184:13.772232390908377):26.19247903631606,((((((((((16:4.511928783700888,54:4.511928783700888):2.6887173171387415,((199:5.327897219344104,43:5.327897219344104):0.6309976264514185,104:5.958894845795522):1.2417512550441074):4.937677683873335,(63:9.279287228904206,(((194:6.6627705946068785,130:6.6627705946068785):1.6626083936459084,((196:3.127857476226138,52:3.127857476226138):4.015469768088089,(122:7.037831400686875,107:7.037831400686875):0.10549584362735143):1.18205174393856):0.5342713096704728,180:8.85965029792326):0.41963693098094623):2.8590365558087587):0.6418808346989877,(33:10.933558523063256,26:10.933558523063256):1.846646096348696):5.332960001176145,23:18.113164620588098):0.38732723104618927,((((((((145:0.4883365628511671,78:0.4883365628511671):4.16072476669253,49:4.649061329543697):4.203577866518325,153:8.852639196062022):1.1580710900499014,((77:8.553849308452875,(((87:5.47642320746411,76:5.47642320746411):1.9223177975531787,(169:5.654914933949289,125:5.654914933949289):1.7438260710679998):0.6460369077664385,((31:4.328905222104599,28:4.328905222104599):0.46560504597361163,(55:2.795238691995843,177:2.795238691995843):1.9992715760823678):3.2502676447055165):0.5090713956691477):0.8774703174748915,18:9.431319625927767):0.5793906601841563):3.2833763801867857,(168:12.69858796524281,(181:11.03072332979389,((58:5.8802261587787,(166:5.363927122679575,200:5.363927122679575):0.5162990360991246):0.2708786254440003,(((102:2.0147999423469076,37:2.0147999423469076):2.292322950440384,(158:3.7821687992129007,198:3.7821687992129007):0.524954093574391):0.6691965543810037,((183:2.769640199653234,(84:1.276958722408338,197:1.276958722408338):1.4926814772448957):1.5005564828585736,(195:0.4851525155654439,14:0.4851525155654439):3.7850441669463635):0.706122764656488):1.1747853370544048):4.87961854557119):1.66786463544892):0.5954987010558987):0.6453223091146647,(121:13.484792432492045,97:13.484792432492045):0.4546165429213289):1.088722974958884,171:15.028131950372257):2.515631338178162,((120:10.558114150498515,(36:7.543226195420011,((112:3.4994688141510952,108:3.4994688141510952):1.1496454302721464,74:4.649114244423242):2.894111950996769):3.014887955078504):6.301320009748654,(116:14.271983272621853,157:14.271983272621853):2.587450887625316):0.6843291283032507):0.9567285630838676):1.681451993881037,((73:10.304948012032694,(42:3.082602078261606,115:3.082602078261606):7.222345933771088):3.839843922058378,((((22:2.8664188688694487,79:2.8664188688694487):3.3327434395135533,134:6.199162308383002):3.559792460747664,99:9.758954769130666):1.4308237827956454,((98:0.4035625990784603,(132:0.31587327409126026,(7:0.07023643650750351,50:0.07023643650750351):0.24563683758375676):0.08768932498720006):4.750460653987764,81:5.154023253066224):6.035755298860087):2.9550133821647613):6.037151911424251):6.821867140294046,((((((105:5.4298788636091855,139:5.4298788636091855):7.830578320189578,((35:2.084403472793664,12:2.084403472793664):6.618294358213646,(164:0.969290853559159,167:0.969290853559159):7.73340697744815):4.557759352791454):3.8007553980880857,(((((110:10.097301398161404,59:10.097301398161404):1.9181814393369105,8:12.015482837498315):0.0032933147579097266,40:12.018776152256224):2.1082924991832304,(75:10.784352538440531,((46:8.46448403979955,(56:6.732977306554616,136:6.732977306554616):1.7315067332449345):1.9256316377911933,((((123:5.386992330965269,29:5.386992330965269):0.7098630263461976,(34:4.541148510871837,(86:0.4718360441274207,1:0.4718360441274207):4.0693124667444165):1.5557068464396293):0.7692952560812092,(89:3.8991031748201666,126:3.8991031748201666):2.967047438572509):2.8891943028643743,118:9.75534491625705):0.6347707613336944):0.39423686084978726):3.3427161129989234):0.3710448025136337,((53:5.533966027411481,131:5.533966027411481):7.284605759486823,(190:6.660309975461222,204:6.660309975461222):6.1582618114370815):1.6795416670547851):2.5630991279337607):0.264255140675246,(((182:10.094225260072331,(((117:0.2467063945485378,106:0.2467063945485378):2.5025892144247335,206:2.7492956089732714):3.182434491743129,188:5.9317301007164005):4.162495159355931):3.4379772637793717,(((141:0.4444885375916795,191:0.4444885375916795):9.084746086618521,(((149:1.572496211140093,(148:1.292775369083042,(11:1.1117786763338644,83:1.1117786763338644):0.1809966927491775):0.27972084205705117):4.04346492596933,(143:4.48379011953995,(209:2.703751982625622,(90:1.6660828715822338,(5:1.3532601398267199,176:1.3532601398267199):0.3128227317555139):1.0376691110433884):1.780038136914328):1.1321710175694726):0.32478254061667666,193:5.9407436777261):3.588490946484101):1.5861489487874358,(((44:1.5628859377118103,((32:1.0216001324627575,142:1.0216001324627575):0.306420721946445,17:1.3280208544092025):0.2348650833026078):1.4816936815142283,((15:0.9112366074410727,65:0.9112366074410727):0.11472061327747762,10:1.0259572207185503):2.018622398507488):3.165455356874871,(114:1.6326424581312922,(111:1.27259638841711,(208:0.5413213277664268,93:0.5413213277664268):0.7312750606506833):0.36004606971418207):4.577392517969617):4.905348596896727):2.4168189508540667):1.021926717079138,72:14.554129240930841):2.771338481631254):3.5973991067261792,((57:12.191107358257572,(173:4.93868327043124,3:4.93868327043124):7.2524240878263315):7.5418633283765,(((128:7.209674808619266,66:7.209674808619266):5.100238946395989,85:12.309913755015256):2.243761596474812,138:14.553675351490067):5.179295335144005):1.1898961426542023):1.5777740592685454,24:22.50064088855682):4.50317009725255):11.613346274876161,((156:6.153300002578784,137:6.153300002578784):8.79589763540255,((((((210:9.405787212092527,150:9.405787212092527):0.19185714309679902,100:9.597644355189326):0.08728929186708889,(((119:6.193326397458819,(((88:1.3165971322891026,(62:0.03127334101461051,19:0.03127334101461051):1.2853237912744921):1.5610829831093627,(((20:1.4795427775403318,201:1.4795427775403318):0.3671014119332652,(160:1.307759607182208,80:1.307759607182208):0.538884582291389):0.808946123003188,92:2.655590312476785):0.22208980292168023):1.510837401523331,(161:1.9528900364081632,163:1.9528900364081632):2.435627480513633):1.8048088805370224):0.6999978028474692,((64:3.3716325459253538,21:3.3716325459253538):1.4528050855396248,71:4.824437631464979):2.068886568841309):2.655264294584538,187:9.548588494890826):0.13634515216558896):0.9312355656349371,((((2:4.924531836264069,(135:3.6960571933053554,133:3.6960571933053554):1.2284746429587132):3.8279703360888933,(((96:3.9389594834768813,(91:1.6542603306154102,95:1.6542603306154102):2.284699152861471):2.6082788393920797,211:6.547238322868961):0.6803099651219382,(154:7.110584540172119,(101:5.177047887679623,((152:3.0410258802285455,(45:3.013213480172971,30:3.013213480172971):0.027812400055574393):1.154475622915677,13:4.195501503144222):0.9815463845354007):1.9335366524924957):0.11696374781878038):1.5249538843620627):0.5182262948412468,41:9.270728467194209):0.9786816266262797,(129:1.8657621220617389,109:1.8657621220617389):8.38364797175875):0.36675911887086343):1.0565663020111096,((4:0.7179517113485097,(189:0.17073768702621925,61:0.17073768702621925):0.5472140243222904):8.770272801947254,147:9.488224513295764):2.1845110014066975):1.241458641763824,((202:8.913853163853556,(((((38:0.17471419994727014,178:0.17471419994727014):1.9070684401620905,(170:1.3789619221059894,207:1.3789619221059894):0.7028207180033712):1.824691766385746,(((94:1.0445480466888017,60:1.0445480466888017):1.0183683610605494,(172:0.6562585162973864,113:0.6562585162973864):1.4066578914519647):1.8085928320445461,(140:3.4482432346754686,(203:0.2935726401772581,179:0.2935726401772581):3.1546705944982105):0.4232660051184287):0.034965166701209416):1.2231951592289216,(((174:0.8981991759545759,((6:0.3730203224797795,185:0.3730203224797795):0.10287484197892932,124:0.47589516445870883):0.42230401149586705):1.4137634285116545,51:2.3119626044662303):2.622926520498309,69:4.934889124964539):0.19478044075948908):0.9649142109154072,((144:5.243937515082241,67:5.243937515082241):0.12881500300482518,(165:2.20944807776546,(39:1.8466867305512633,(9:0.8691346133886045,205:0.8691346133886045):0.9775521171626588):0.3627613472141966):3.163304440321606):0.7218312585523696):2.8192693872141206):3.554110878243753,103:12.467964042097309):0.4462301143689764):2.035003481515048):23.667959622704196):1.018070833672219,(((70:0.025824252177186653,162:0.025824252177186653):7.46584543935754,25:7.491669691534727):2.746873732437723,((82:7.311465815274963,27:7.311465815274963):2.4560695206362437,(((127:1.7642713564083612,68:1.7642713564083612):1.9015989092064227,151:3.665870265614784):1.7937842832640682,159:5.459654548878852):4.307880787032355):0.47100808806124306):29.396684670385298):0.32948333286668685):2.8790242581925014;
tree new_tree39 = (((156:6.606998586994106,137:6.606998586994106):10.27104629532629,((((4:0.8038130853228125,(189:0.22094386680796368,61:0.22094386680796368):0.5828692185148487):1.4452943797847355,147:2.249107465107548):9.626565188223486,((((100:8.069813167473908,(((150:5.684397563089072,119:5.684397563089072):0.5077134237503165,(163:5.401778337773702,((92:3.811111367502148,(88:1.4219462989168916,(62:0.7534153680203297,19:0.7534153680203297):0.6685309308965619):2.389165068585257):0.07879618373413333,((160:1.482912305924791,80:1.482912305924791):1.8068309136829797,(201:1.7139438023076405,20:1.7139438023076405):1.5757994173001302):0.6001643316285108):1.5118707865374201):0.7903326490656868):1.436329065576932,(210:7.285519495777594,161:7.285519495777594):0.34292055663872656):0.4413731150575879):0.03727908803978508,187:8.107092255513694):2.564838796830438,((64:2.3334030500173086,21:2.3334030500173086):0.8766851211471076,71:3.2100881711644162):7.461842881179715):0.5631921128208539,(((129:5.2608577520979,109:5.2608577520979):3.468213587869581,(((101:5.218191525571653,(((45:3.2307053518577593,152:3.2307053518577593):0.5454155344805276,30:3.776120886338287):0.5460579309915357,13:4.322178817329823):0.8960127082418303):0.8418901358626014,(154:5.318392607309053,((96:3.690989352706984,(91:2.357420789810047,95:2.357420789810047):1.3335685628969371):0.9656775579055963,211:4.65666691061258):0.6617256966964726):0.7416890541252013):1.1558328065957735,(2:3.8865055140953935,(135:2.3055015492134343,133:2.3055015492134343):1.5810039648819592):3.3294089539346343):1.5131568719374533):0.1375271463747545,41:8.866598486342236):2.36852467882275):0.6405494881660481):0.25718724821464534,((202:8.529625516275502,((144:4.049908437020636,67:4.049908437020636):2.373426747649609,((((((140:2.930453850126641,(203:0.4501547138362455,179:0.4501547138362455):2.4802991362903954):0.2725125477064476,((38:0.5825244893911095,178:0.5825244893911095):1.1877456175273897,(170:1.159567150937746,207:1.159567150937746):0.6107029559807531):1.4326962909145895):1.187915785465656,((94:1.2564390818992734,60:1.2564390818992734):0.754103865467981,(172:0.31893496030027974,113:0.31893496030027974):1.6916079870669747):2.38033923593149):1.1657854206361025,((174:1.0381046952897963,(124:0.590152255956234,(185:0.5375408821336738,6:0.5375408821336738):0.0526113738225602):0.4479524393335623):1.5070198492141336,51:2.54512454450393):3.011543059430917):0.32068038875805716,69:5.877347992692904):0.4673973115510117,(165:1.90100685578215,(39:1.566072770809002,(9:1.0339362769947509,205:1.0339362769947509):0.5321364938142512):0.3349340849731479):4.443738448461766):0.0785898804263292):2.1062903316052566):1.9443819153622126,103:10.474007431637714):1.6588524699079645):4.745184980774717):19.321651934124098,(((((((116:7.594366174800811,157:7.594366174800811):9.820104134177399,(120:10.166738199480703,(36:8.787063698477866,((112:3.2276128018012975,108:3.2276128018012975):0.5909346707726195,74:3.818547472573917):4.968516225903949):1.379674501002837):7.247732109497507):0.19201611629635096,((73:13.187625524065528,(42:3.507294908474352,115:3.507294908474352):9.680330615591176):3.5685175219621854,((99:7.888469364200978,((22:1.4968762987429947,79:1.4968762987429947):3.328657673555941,134:4.825533972298936):3.062935391902043):1.7655703265215328,((98:0.5356733534479399,(132:0.3221023475560136,(7:0.18812096883624715,50:0.18812096883624715):0.13398137871976643):0.2135710058919263):2.639449614520437,81:3.175122967968377):6.478916722754134):7.102103355305202):0.8503433792468478):1.2173050420304534,((171:16.338702223420317,121:16.338702223420317):0.30183262779600994,(((168:9.39537907046671,(181:8.330621731289881,(((166:4.913597847842034,200:4.913597847842034):1.0506056112310747,58:5.964203459073109):0.14076659082075604,(((198:2.9237505685702776,158:2.9237505685702776):1.38354157301116,(102:3.7120253283781546,37:3.7120253283781546):0.595266813203283):0.880534836302183,((183:1.5975790685907203,(84:1.4434768157507938,197:1.4434768157507938):0.1541022528399265):3.239559718527291,(195:0.418775831532715,14:0.418775831532715):4.418362955585296):0.3506881907656094):0.9171430720102443):2.225651681396016):1.064757339176829):2.463969593089251,((77:8.66681682066543,18:8.66681682066543):1.4660681519038778,((((169:5.966563659288228,125:5.966563659288228):1.6539031921597251,(87:4.085993966503108,76:4.085993966503108):3.5344728849448455):0.9829494096363041,((31:3.9547430243461394,28:3.9547430243461394):2.2695342433497516,(55:3.970665565869154,177:3.970665565869154):2.253611701826737):2.3791389933883664):1.081219825479721,(((145:0.36991881203832466,78:0.36991881203832466):3.9009382864126785,49:4.270857098451003):2.6480100778458455,153:6.918867176296849):2.7657689102671297):0.4482488860053291):1.7264636909866535):0.5292944425744892,97:12.38864310613045):4.251891745085876):2.1832566160886877):1.3023842901420366,(((((16:1.3025551874344485,54:1.3025551874344485):6.646203234072918,((199:1.6553348675285509,43:1.6553348675285509):3.9105946617443763,104:5.565929529272927):2.382828892234439):2.6460354699557334,((((194:6.942407065084426,130:6.942407065084426):0.771001987286227,((196:2.375121053222755,52:2.375121053222755):3.151849573511665,(107:4.470816977229867,122:4.470816977229867):1.0561536495045534):2.186438425636233):0.14680867468331016,180:7.860217727053963):1.6937515991288352,63:9.553969326182798):1.0408245652803014):4.293387230297839,(33:13.988221918750437,26:13.988221918750437):0.8999592030105017):4.4870966076930525,23:19.37527772945399):0.7508980279930597):7.785483548875778,(((((57:7.3824616728300505,(173:2.7879464538959167,3:2.7879464538959167):4.594515218934134):7.587005634717057,(((128:4.742181744706401,66:4.742181744706401):3.4824803624655543,85:8.224662107171955):5.606734843366345,138:13.8313969505383):1.1380703570088073):5.821567767627846,(((182:5.590376193596046,(((117:1.2844351615438525,106:1.2844351615438525):1.749413151928105,206:3.0338483134719576):1.472996776784175,188:4.506845090256133):1.0835311033399133):6.942217719013651,((((44:2.503928240206479,(17:1.0446981143536958,(32:0.9622236975738817,142:0.9622236975738817):0.08247441677981404):1.459230125852783):1.1904480538520055,(65:1.2606230598600874,(10:0.7963450426308291,15:0.7963450426308291):0.4642780172292583):2.433753234198397):3.0102624176628536,(114:2.0864942261582207,(111:0.8544884391496502,(208:0.656994651454761,93:0.656994651454761):0.19749378769488923):1.2320057870085703):4.618144485563118):1.714194599491793,((141:0.5959246061453656,191:0.5959246061453656):7.457580986882483,(((11:0.712350046095188,83:0.712350046095188):0.0966832060915207,(149:0.7266076390092777,148:0.7266076390092777):0.08242561317743102):4.7637752916930545,(193:5.105431990709157,((90:0.8491445525266171,(176:0.42350808631961206,5:0.42350808631961206):0.42563646620700507):3.6630243215278995,(209:0.7865221223851586,143:0.7865221223851586):3.725646751669358):0.59326311665464):0.4673765531706069):2.480697049148085):0.36532771818528254):4.1137606013965655):7.175339126454629,72:19.707933039064326):1.0831020361106276):0.5670772295539201,(((((40:7.390667535855249,8:7.390667535855249):0.6763645943466816,(110:4.640832695969245,59:4.640832695969245):3.426199434232685):6.14661570932982,(((46:11.074261065153665,(136:9.120000971111528,56:9.120000971111528):1.9542600940421373):2.436956524810558,75:13.511217589964224):0.1024249938530648,(118:10.737891651308825,(((29:5.579949517695637,123:5.579949517695637):2.5425619272932316,(34:6.598324260636115,(86:0.5311106357142068,1:0.5311106357142068):6.067213624921909):1.524187184352753):0.683225443798225,(89:5.448328633877103,126:5.448328633877103):3.3574082549099904):1.9321547625217317):2.8757509325084634):0.6000052557144624):1.7257615478592605,((53:12.209964821997659,131:12.209964821997659):1.1572538954139429,(190:9.104730327288696,204:9.104730327288696):4.262488390122906):2.5721906699794097):2.714201420783576,((105:8.853595414581925,139:8.853595414581925):6.037319482094787,((35:2.0024133472063848,12:2.0024133472063848):1.0401839400358797,(164:0.4928545275167495,167:0.4928545275167495):2.5497427597255147):11.848317609434448):3.7626959114978753):2.704501496554286):1.2378055160290735,24:22.595917820757947):5.315741485564882):7.728933538350081,(184:29.812030449359334,((((70:0.06697401021939466,162:0.06697401021939466):7.1323316501555025,25:7.199305660374897):1.364399095368464,((((151:2.3108692160919557,(68:1.0748688025858755,127:1.0748688025858755):1.2360004135060803):2.234878674063942,159:4.545747890155898):1.859661915758692,27:6.40540980591459):0.7833905799352561,82:7.188800385849846):1.3749043698935148):16.707445748689295,(((48:2.51314847355632,(47:2.3597368780653847,186:2.3597368780653847):0.15341159549093542):4.40813548579575,(192:0.7412847077690657,155:0.7412847077690657):6.179999251583004):8.79905144854225,(146:11.076908340415338,175:11.076908340415338):4.643427067478983):9.550815096538336):4.540879944926676):5.8285623953135755):0.5591039717715844):8.17253179296413;
tree new_tree40 = ((((((97:12.745853883061464,((181:7.701030711036165,((166:4.042867791520013,200:4.042867791520013):2.2119813330004945,((((183:1.7159792026950995,(84:0.48071267856098215,197:0.48071267856098215):1.2352665241341174):0.346234264679927,(195:0.04670478509540239,14:0.04670478509540239):2.015508682279624):1.4218965643680574,(198:2.688259756049713,((37:2.0112260603207934,102:2.0112260603207934):0.5067569694416578,158:2.5179830297624513):0.17027672628726176):0.795850275693371):2.746244794663003,58:6.230354826406087):0.024494298114420943):1.4461815865156575):2.8353629739412325,(((((145:0.2988661777861247,78:0.2988661777861247):2.2732182909326575,49:2.5720844687187823):4.962418292558594,153:7.534502761277376):0.8930675438764899,((77:6.06026665467202,18:6.06026665467202):1.1608628048714902,(((169:4.228120998438403,125:4.228120998438403):1.078436595466349,(87:3.2399699119857535,76:3.2399699119857535):2.0665876819189983):1.2958426311806566,((31:4.7821876055387875,28:4.7821876055387875):0.9901115846969368,(55:4.047100019011605,177:4.047100019011605):1.7251991712241193):0.830101034849684):0.6187292344581019):1.2064408456103557):1.9650967053771584,(121:9.804998470770824,168:9.804998470770824):0.5876685397602):0.14372667444637344):2.2094601980840665):1.3734816534565084,120:14.119335536517973):2.769839454859671,(((36:7.981165322405511,((112:1.8884146276963167,108:1.8884146276963167):3.4474642889691416,74:5.335878916665458):2.6452864057400527):2.9395893330723855,(116:8.810408336813204,157:8.810408336813204):2.1103463186646927):3.2843116099603975,((73:9.99884574929143,(42:3.2385600855605334,115:3.2385600855605334):6.760285663730897):2.6855701460384918,((((98:0.8675313345630882,((7:0.06967159000490118,50:0.06967159000490118):0.08580394157751133,132:0.1554755315824125):0.7120558029806756):2.3771422177123327,81:3.244673552275421):5.040131817383994,99:8.284805369659415):2.0709834039869186,((22:1.3767682789644908,79:1.3767682789644908):3.369309548954609,134:4.7460778279191):5.609710945727233):2.3286271216835885):1.5206503701083722):2.6841087259393497):6.075244655695876,((((((16:4.370600607625675,54:4.370600607625675):5.465591681374652,((199:2.348941999337684,43:2.348941999337684):2.214984753709827,104:4.563926753047511):5.272265535952815):1.355643571032891,((180:9.639397299980761,((194:5.117571112893795,130:5.117571112893795):3.9199162616484093,(((196:3.434164695243151,52:3.434164695243151):3.835739304230035,122:7.269903999473186):0.443909077204232,107:7.713813076677418):1.3236742978647857):0.6019099254385569):0.11572838726952206,63:9.755125687250283):1.4367101727829343):1.3243830649728086,(33:11.447345365974062,26:11.447345365974062):1.0688735590319638):7.569536923937104,23:20.08575584894313):2.5488955265032054,171:22.634651375446335):0.32976827162718436):3.0413618983388204,((((105:4.459265512473437,139:4.459265512473437):5.072201317911971,((35:3.0614090177001922,12:3.0614090177001922):2.048848049739941,(164:3.4680615926861336,167:3.4680615926861336):1.6421954747539997):4.421209762945275):7.860982901192138,(((((182:9.322654164317386,(((117:0.3791368322817443,106:0.3791368322817443):1.0026517807392026,206:1.381788613020947):1.7549957328876922,188:3.136784345908639):6.185869818408747):2.316975112309107,((((44:1.942256835583542,(17:0.5105683201032605,(32:0.4933467717777671,142:0.4933467717777671):0.017221548325493385):1.4316885154802814):1.4457215238091012,(10:1.6615870239217856,(65:1.5933411910312765,15:1.5933411910312765):0.06824583289050912):1.7263913354708575):2.84077120870736,(114:1.1626210915258892,(111:1.1189592130267327,(208:0.6131861713042406,93:0.6131861713042406):0.5057730417224922):0.04366187849915648):5.066128476574114):0.8244192963839101,((141:1.0713405125969722,191:1.0713405125969722):5.24753370700182,(((90:1.4838435469242688,(176:1.0647265821588416,5:1.0647265821588416):0.41911696476542715):0.3743568958309207,(209:1.4897230497487453,143:1.4897230497487453):0.3684773930064442):0.2873028362994656,(((149:1.0625924172114323,(11:0.8145932881136991,83:0.8145932881136991):0.24799912909773314):0.25027352945810066,148:1.312865946669533):0.8112107642585191,193:2.124076710928052):0.02142656812660304):4.173370940544137):0.7342946448851206):4.58646041214258):3.067898480776636,72:14.70752775740313):1.519735807707077,((57:9.618269560709075,(173:4.120789085842334,3:4.120789085842334):5.497480474866741):3.496261367841509,(((128:4.547646710250947,66:4.547646710250947):2.953554131572644,85:7.501200841823591):3.8218450689966144,138:11.323045910820206):1.7914850177303787):3.112732636559622):0.8822892054068774,(((40:11.43979277297018,(8:11.218923982713214,(110:10.165089294634521,59:10.165089294634521):1.0538346880786928):0.22086879025696504):4.142011631564527,(118:11.691587783407483,((46:11.031610868073367,(136:10.293953874805933,56:10.293953874805933):0.737656993267434):0.2299429361737868,(75:9.467570797374389,(((34:4.083404980777624,(86:0.34335079323401946,1:0.34335079323401946):3.740054187543605):1.358977943054363,(29:4.9176514436969745,123:4.9176514436969745):0.5247314801350127):1.0541743550367837,(89:4.669473822168691,126:4.669473822168691):1.8270834567000795):2.971013518505618):1.7939830068727645):0.4300339791603296):3.890216621127223):0.19797111612038876,((53:4.2189716618530095,131:4.2189716618530095):6.9020383132398475,(190:5.422508353645398,204:5.422508353645398):5.698501621447459):4.658765545562238):1.3297772498619889):0.28289696106046236):1.0345139686059213,24:18.426963700183467):7.578817845228873):12.10471258927437,((184:33.79920981271073,((27:9.05795641717731,(((25:6.9617187213895795,(70:0.13297148744590387,162:0.13297148744590387):6.828747233943676):1.3447524203315018,((151:1.7388409894929997,(68:0.8552813766473918,127:0.8552813766473918):0.8835596128456079):1.4067891181532541,159:3.145630107646254):5.160841034074828):0.5656559010532298,82:8.872127042774311):0.1858293744029993):22.961865910472085,((((47:2.968803271133858,186:2.968803271133858):0.07691300251197264,48:3.0457162736458305):1.297583397942431,(192:0.6333140692958503,155:0.6333140692958503):3.709985602292411):4.714545269124581,(146:7.625389064277676,175:7.625389064277676):1.4324558764351663):22.961977386936553):1.779387485061335):4.290290252448862,((156:7.502428612953569,137:7.502428612953569):6.75970245179977,(((4:1.405506187954315,(189:0.6148573916821016,61:0.6148573916821016):0.7906487962722133):1.0741817879208286,147:2.4796879758751436):9.48400490334527,((((129:5.410967595750059,109:5.410967595750059):3.6473949444381892,(41:8.847441804750929,((((96:4.660242480365408,(91:1.894939949319352,95:1.894939949319352):2.765302531046056):1.9099154558715492,211:6.570157936236957):0.6868517409632755,(154:5.725462033883601,(101:5.118985828092565,(((30:2.8440276027982576,152:2.8440276027982576):0.9493250469408485,45:3.793352649739106):0.8530039587744072,13:4.646356608513513):0.47262921957905135):0.6064762057910364):1.5315476433166317):0.8774919123182796,(2:3.71142121751087,(135:2.116415384752348,133:2.116415384752348):1.5950058327585217):4.423080372007643):0.7129402152324165):0.2109207354373197):0.8661719084287043,((202:8.014839985019204,((((((((94:1.1371798038385916,60:1.1371798038385916):0.841044282116733,(172:1.171922246863836,113:1.171922246863836):0.8063018390914887):1.0356835173390921,((38:0.3484355241784517,178:0.3484355241784517):2.314295675877952,(170:1.1311917556753475,207:1.1311917556753475):1.531539444381056):0.35117640323801336):0.0852310155758631,140:3.09913861887028):0.22810056219442387,(203:1.6692545988065672,179:1.6692545988065672):1.6579845822581365):2.119720837196169,(((174:1.3676198755436941,(124:0.5852024239785161,(185:0.36422570999138904,6:0.36422570999138904):0.22097671398712704):0.7824174515651781):1.6533097247101571,51:3.0209296002538513):2.1123895627413325,69:5.133319162995184):0.31364085526568886):0.18826147375376845,(165:4.22417255477025,(39:1.7776969515175187,(9:0.9659622441385973,205:0.9659622441385973):0.8117347073789214):2.4464756032527317):1.4110489372443906):0.641526191024747,(144:5.0271272181248765,67:5.0271272181248765):1.2496204649145115):1.7380923019798162):1.2218121317203785,103:9.236652116739583):0.6878823318773701):1.6356616289926098,(187:8.156681131919198,(((64:2.0561597569072743,21:2.0561597569072743):0.5840511529481898,71:2.640210909855464):4.745657635775787,(100:6.123897222849981,(((163:4.919112438373222,((88:1.7899101727813649,(62:1.0698510021110974,19:1.0698510021110974):0.7200591706702675):2.171358990108712,((92:3.212532137193567,(201:2.1938633690423917,20:2.1938633690423917):1.0186687681511755):0.3507811390633555,(160:3.0472354486458046,80:3.0472354486458046):0.516077827611118):0.3979558866331545):0.9578432754831452):0.48752835450094434,(210:4.781506113743743,(150:3.826515289021146,161:3.826515289021146):0.9549908247225969):0.625134679130424):0.13941110199201745,119:5.546051894866184):0.5778453279837965):1.261971322781271):0.7708125862879465):3.4035149456903646):0.40349680161084933):2.298438185532927):23.82736900040625):0.02099406952712002):7.900776553201126;
tree new_tree41 = (((156:9.473041086857048,137:9.473041086857048):7.078661946455448,((((4:1.7678015394993032,(189:0.735608341555562,61:0.735608341555562):1.0321931979437413):0.8856267620846963,147:2.6534283015839994):7.588324320137638,((((2:5.51235829049535,(135:3.581901587286099,133:3.581901587286099):1.9304567032092512):2.5493856564385196,((154:6.4447274979317895,(101:4.13685140056627,(((152:2.267288160787972,30:2.267288160787972):0.28353052304227466,45:2.5508186838302467):1.076831219384272,13:3.6276499032145186):0.5092014973517514):2.3078760973655195):0.574296565921351,((96:3.686538275387729,(91:1.6068346645282983,95:1.6068346645282983):2.079703610859431):2.2127966863531476,211:5.899334961740877):1.1196891021122637):1.0427198830807294):1.2022774824859486,((129:1.8978249318691813,109:1.8978249318691813):6.6125698847643015,41:8.510394816633482):0.753626612786336):0.7852416522873913,((71:5.13700468565518,(64:1.3051500845397472,21:1.3051500845397472):3.831854601115433):3.2479437278240297,(((161:4.5121217004885725,(119:4.093246566852924,(210:2.6250682260913876,150:2.6250682260913876):1.4681783407615367):0.4188751336356482):2.340348467943671,((163:6.334853530800802,((88:0.7644234230120799,(62:0.1275993977662881,19:0.1275993977662881):0.6368240252457917):1.9627232231699252,((160:0.5836678278794735,80:0.5836678278794735):1.452026602219203,((201:1.3370263408646057,20:1.3370263408646057):0.5467449556163306,92:1.8837712964809363):0.15192313361774024):0.6914522160833285):3.607706884618797):0.114227563858603,100:6.449081094659405):0.4033890737728383):0.8866462904654293,187:7.739116458897673):0.6458319545815367):1.6643146682280001):0.19248954001442797):1.216116218184764,((202:9.597683058458733,(((165:3.9073898692338376,(39:2.778764019124172,(9:1.9137892093030264,205:1.9137892093030264):0.8649748098211454):1.1286258501096658):3.0736865606927775,((69:6.012212060994362,((174:2.217107656831639,((124:0.1830478883383907,6:0.1830478883383907):0.23651275919132553,185:0.4195606475297162):1.7975470093019226):0.6583979162621536,51:2.8755055730937924):3.13670648790057):0.4419113545538691,((((203:0.9828567332831865,179:0.9828567332831865):1.0932664615370076,140:2.076123194820194):0.8836463632629235,((94:1.7692164268832327,60:1.7692164268832327):0.5189191287639388,(172:0.6094433042571092,113:0.6094433042571092):1.6786922513900622):0.6716340024359462):0.6280970511928592,((38:0.29674842312142913,178:0.29674842312142913):2.9373729029737037,(170:2.774188705310834,207:2.774188705310834):0.45993262078429886):0.3537452831808441):2.8662568062722547):0.5269530143783836):0.2755496792841443,(144:2.29844800200813,67:2.29844800200813):4.958178107202629):2.3410569492479736):0.5226036757449517,103:10.120286734203685):1.337582105702717):5.093834193406094):21.318668208175342,((((((((182:6.322274184354676,(((117:0.7651012808245226,106:0.7651012808245226):1.6861233922309211,206:2.4512246730554437):2.0032561867083385,188:4.454480859763782):1.8677933245908935):3.759054854610829,((((44:2.0541261873212204,(17:1.3318952159585182,(142:1.0492964268847134,32:1.0492964268847134):0.28259878907380487):0.7222309713627022):2.4097677073767128,((15:1.2993915911285374,10:1.2993915911285374):1.359809329960657,65:2.6592009210891945):1.8046929736087387):2.1025735859644152,(114:1.6816977255012644,(111:1.3315296775420855,(208:1.1686680346603007,93:1.1686680346603007):0.16286164288178484):0.3501680479591789):4.884769755161084):2.0027612926552276,((141:0.6858502047972402,191:0.6858502047972402):7.040363476737472,(193:5.234461799823656,(((90:1.039852909851999,(176:0.8157074728489229,5:0.8157074728489229):0.2241454370030762):0.4373961532320936,(209:1.2006714869960018,143:1.2006714869960018):0.27657757608809086):2.6361709914154505,(((11:0.35943445795513135,83:0.35943445795513135):0.2624860479002074,148:0.6219205058553388):0.21899550963043335,149:0.8409160154857721):3.272504039013771):1.1210417453241126):2.491751881711056):0.8430150917828643):1.5121002656479288):6.183492511821884,72:16.26482155078739):2.014219040377867,((57:9.683730774625444,(173:3.049351707557107,3:3.049351707557107):6.634379067068337):4.41291925353754,(((128:2.305539772557441,66:2.305539772557441):4.124794760692234,85:6.430334533249676):3.7079279356360733,138:10.138262468885749):3.9583875592772344):4.182390563002272):2.2411031321821895,(((105:2.8878460064344607,139:2.8878460064344607):9.160610662469445,((35:2.0634076667928283,12:2.0634076667928283):3.0408992440448865,(164:1.6224553604076348,167:1.6224553604076348):3.48185155043008):6.94414975806619):4.942416496339691,(((((110:7.396597703284854,59:7.396597703284854):2.70339335921315,(40:8.547368656471642,8:8.547368656471642):1.5526224060263623):2.587015822168169,((136:10.307125614604526,56:10.307125614604526):1.446583192999615,46:11.753708807604141):0.933298077062032):0.5211329205876378,(((29:5.418885370030794,(123:4.423755494761566,(34:3.5656623976571007,(86:0.26050702685527777,1:0.26050702685527777):3.305155370801823):0.8580930971044651):0.9951298752692281):2.4185092918347273,(89:5.33055577026768,126:5.33055577026768):2.506838891597841):3.1445399541487413,(75:8.547355621447204,118:8.547355621447204):2.434578994567058):2.2262051892395487):0.6724581791864548,((53:7.985757524446994,131:7.985757524446994):3.4987352544830213,(190:6.489295281955188,204:6.489295281955188):4.995197496974827):2.396105205510251):3.1102751808033293):3.5292705581038497):1.0120658467673245,24:21.53220957011477):4.276854230004371,(((((73:10.326747951404707,(42:6.21594553238727,115:6.21594553238727):4.110802419017437):9.095824544060326,((99:13.909525537551513,((((7:0.44048556371830194,50:0.44048556371830194):0.8478235622717042,98:1.2883091259900061):0.0018550863862862865,132:1.2901642123762924):7.209522163344951,81:8.499686375721243):5.40983916183027):0.4689742508364283,((22:1.6022030924256863,79:1.6022030924256863):4.7891892229615145,134:6.3913923153872005):7.987107473000741):5.044072707077092):0.7075339483041105,(((((16:6.949287958875667,54:6.949287958875667):2.238335470215139,((199:5.14066001618552,43:5.14066001618552):1.5676026814494506,104:6.708262697634971):2.4793607314558352):2.270008034865091,((((194:5.834031086401953,130:5.834031086401953):2.1414056282887,((122:7.111471277751685,(196:5.794653736019758,52:5.794653736019758):1.3168175417319263):0.5540181857499569,107:7.6654894635016415):0.3099472511890111):2.1719576022732445,180:10.147394316963897):0.26370932773800604,63:10.411103644701903):1.0465278192539937):3.2760031072262894,(33:13.607530462864009,26:13.607530462864009):1.1261041083181773):3.341598553006868,23:18.075233124189054):2.0548733195800892):0.21791880707131384,171:20.348025250840458):0.23158242355780345,(((36:9.946487700741887,((112:6.497777719652362,108:6.497777719652362):1.6234771467352918,74:8.121254866387654):1.8252328343542334):5.222007863226725,(116:12.926205103552022,157:12.926205103552022):2.2422904604165907):3.880652102479086,(((121:10.824034934121174,((((77:6.944962380554775,(((169:4.699558729308445,(87:3.6467012206659453,76:3.6467012206659453):1.0528575086425):0.19274129164100184,125:4.892300020949447):1.398263269635616,((31:2.716510742744421,28:2.716510742744421):1.1230029628881812,(55:2.271989694076705,177:2.271989694076705):1.5675240115558973):2.451049584952461):0.6543990899697114):0.8760699244916719,(((145:0.25750051516265504,78:0.25750051516265504):4.52442686658039,49:4.781927381743045):1.9077391604877931,153:6.689666542230838):1.1313657628156086):0.5433951538191062,18:8.364427458865553):2.0775548516943783,((181:7.242719749640003,((166:1.6228482017292252,200:1.6228482017292252):3.523502260250433,(58:4.832939810104451,(((198:1.136406680894632,158:1.136406680894632):1.7245218443384587,(102:2.543857907788105,37:2.543857907788105):0.31707061744498555):0.7258337394198371,((183:1.3770125745872992,(84:0.9325263041158962,197:0.9325263041158962):0.444486270471403):0.3898699374509109,(195:0.29712105014738605,14:0.29712105014738605):1.4697614618908241):1.8198797526147177):1.246177545451523):0.31341065187520734):2.0963692876603446):2.8249600483321515,168:10.067679797972154):0.3743025125877768):0.38205262356124337):4.026557816459702,97:14.850592750580876):2.9678377414201975,120:17.818430492001074):1.2307171744466245):1.5304600079505626):5.22945612572088):10.575248786781742,(184:25.863515965559056,((((27:7.0737690255721555,(((127:0.9471585038527113,68:0.9471585038527113):0.3193472997329818,151:1.266505803585693):1.3830591179077474,159:2.6495649214934405):4.424204104078715):1.4591493371160356,82:8.532918362688191):1.0416567323870787,(25:8.98575757271862,(70:0.3057055001614774,162:0.3057055001614774):8.680052072557142):0.5888175223566492):12.116345600533423,((((47:1.0483076826448985,186:1.0483076826448985):0.42139386735805173,48:1.4697015500029502):1.947990540396227,(192:1.2655243285062665,155:1.2655243285062665):2.152167761892911):5.520198477329565,(146:7.400244321866916,175:7.400244321866916):1.5376462458618256):12.753030127879951):4.172595269950364):10.520796621341827):1.4860586545869552):5.648611065631066;
tree new_tree42 = ((184:36.34553437956556,(((27:8.931103682089292,(((127:1.01114865585088,68:1.01114865585088):0.47215560479706764,151:1.4833042606479476):3.4536375568792868,159:4.936941817527234):3.9941618645620576):0.8264331914848828,(((70:0.1339570514254108,162:0.1339570514254108):5.4361117860790475,25:5.570068837504459):3.753849623752191,82:9.32391846125665):0.43361841231752507):20.50770041229508,(((47:1.87506453903051,(48:1.4629897704322654,186:1.4629897704322654):0.41207476859824466):1.3939413903920475,(192:2.271123947837559,155:2.271123947837559):0.9978819815849986):9.825293282319684,(146:7.143113523261885,175:7.143113523261885):5.951185688480356):17.170938074127015):6.080297093696302):5.079088402579785,(((((((73:9.090980185266188,(42:2.6706644030083737,115:2.6706644030083737):6.4203157822578145):3.415449267083117,((((((7:0.1513610227664351,50:0.1513610227664351):0.18660477718649193,132:0.337965799952927):0.21435164495595543,98:0.5523174449088825):4.557678926361359,81:5.109996371270242):4.523139317751811,99:9.633135689022053):1.0025338541632554,((22:3.910624988846344,79:3.910624988846344):3.057258602600803,134:6.967883591447147):3.6677859517381615):1.870759909163997):5.479289633908547,((36:8.092617200127117,((112:3.90760254770903,108:3.90760254770903):3.2358164579541526,74:7.1434190056631826):0.9491981944639347):6.728473980768069,(157:11.335584819388858,116:11.335584819388858):3.485506361506328):3.164627905362666):0.48877071149790297,120:18.474489797755755):3.711229970632715,((97:17.964542912610522,(121:17.90499590120166,((168:12.280492601371291,(181:7.803295299202823,((166:3.95916898191915,200:3.95916898191915):1.1502844862225028,(58:4.755048632613428,(((198:0.9829344816671314,158:0.9829344816671314):1.9351773308045477,(37:1.8361735732148252,102:1.8361735732148252):1.0819382392568537):1.3838411982501153,((183:1.8764673938473149,(84:0.7853322388217522,197:0.7853322388217522):1.0911351550255626):1.2294080107098322,(195:0.6086134218791824,14:0.6086134218791824):2.4972619826779647):1.1960776061646472):0.45309562189163355):0.354404835528225):2.69384183106117):4.477197302168468):4.096794373537415,((((((125:4.686969012015051,76:4.686969012015051):0.4929460723796115,169:5.179915084394662):0.7886253633926446,87:5.968540447787307):1.3145851039673673,((31:5.329633291554837,28:5.329633291554837):0.49808839278897654,(55:3.873053374975438,177:3.873053374975438):1.9546683093683752):1.455403867410861):1.970924620427681,(77:7.299472658839761,18:7.299472658839761):1.9545775133425938):0.994492149974981,(((145:0.35630307657248605,78:0.35630307657248605):2.5605357192109595,49:2.9168387957834456):4.144679477251596,153:7.061518273035041):3.1870240491222948):6.1287446527513705):1.5277089262929522):0.059547011408863426):1.8318057213536214,171:19.796348633964143):2.3893711344243265):3.5457999828495055,((((((16:4.6086289576998976,54:4.6086289576998976):2.0562039480685774,((199:2.9936898572265593,43:2.9936898572265593):1.6174071971628154,104:4.611097054389375):2.0537358513791):2.871261422552979,(63:8.635046782623775,(180:7.230169343854217,((194:5.197028271622783,130:5.197028271622783):1.4818378182237426,((122:5.769599666205844,107:5.769599666205844):0.33612150559107157,(196:4.7165126302476095,52:4.7165126302476095):1.3892085415493058):0.5731449180496107):0.5513032540076912):1.4048774387695575):0.9010475456976792):2.58232582133183,(33:9.372982315536454,26:9.372982315536454):2.7454378341168297):7.974313212780521,23:20.092733362433805):5.464897725968505,(((((57:7.044594462823814,(173:2.756479895990314,3:2.756479895990314):4.2881145668334995):7.091434954737509,(((128:3.4908600280379285,66:3.4908600280379285):4.489515342802649,85:7.980375370840577):2.984595353292046,138:10.964970724132623):3.1710586934286997):3.027051865458608,(((182:5.937761186407012,(((117:0.023008645628251268,106:0.023008645628251268):3.933736518397578,206:3.956745164025829):1.5163719673383982,188:5.473117131364227):0.4646440550427844):6.6193368195933,((141:0.7008068087357557,191:0.7008068087357557):8.332971617076195,((((44:2.5984290357385174,(17:2.139406911745688,(142:1.5895763092756372,32:1.5895763092756372):0.5498306024700508):0.4590221239928294):2.0286842481036897,((15:2.581638566115616,10:2.581638566115616):0.32931498656819835,65:2.9109535526838144):1.7161597311583927):1.6082393717040793,(114:2.8284209885521423,(111:1.5935353357168125,(208:0.7215889868128267,93:0.7215889868128267):0.8719463489039858):1.2348856528353298):3.406931666994144):2.0460998295899433,((149:0.8731114053814122,(148:0.7768874007191605,(11:0.5368278078589395,83:0.5368278078589395):0.24005959286022105):0.09622400466225167):4.285817104252317,(((90:2.3623952200320053,(5:1.0606117443845335,176:1.0606117443845335):1.3017834756474718):1.4059667956760276,(209:2.909509842363324,143:2.909509842363324):0.858852173344709):1.2554287891511136,193:5.023790804859146):0.13513770477458298):3.1225239755025003):0.7523259406757212):3.5233195801883603):1.4351293774342029,72:13.992227383434514):3.170853899585417):1.2349602276294753,(((105:8.568135245106072,139:8.568135245106072):3.1233776865849805,((35:2.1232582145515826,12:2.1232582145515826):3.7945094506347026,(164:1.9070407511968932,167:1.9070407511968932):4.010726913989392):5.7737452665047675):4.364974294794097,(((118:12.005057112288753,((8:9.831961587792529,40:9.831961587792529):0.37563988281926086,(110:6.5672951523005,59:6.5672951523005):3.64030631831129):1.7974556416769634):0.292340924719662,((((34:5.842888448165753,(86:0.9170840855130361,1:0.9170840855130361):4.925804362652717):2.5678208399826934,(29:6.4723278866783245,123:6.4723278866783245):1.9383814014701217):0.635302947111736,(89:4.000564849339948,126:4.000564849339948):5.045447385920234):2.365311840859638,(((136:7.385747974399235,56:7.385747974399235):2.804472938806697,46:10.190220913205932):0.9752370575561695,75:11.165457970762102):0.24586610535771847):0.886073960888595):1.7921233931153928,((53:9.01414435575167,131:9.01414435575167):4.131434614760201,(190:9.534219525825671,204:9.534219525825671):3.611359444686199):0.9439424596119377):1.9669657963613414):2.341554284164257):5.813286527449751,24:24.211328038099158):1.3463030503031526):0.1738886628356653):9.794822949010992,((156:7.016466580242584,137:7.016466580242584):10.583344261503884,((((100:7.561746989584666,(((150:4.8840817898452,210:4.8840817898452):0.09229354088752117,((119:4.505256006764105,(163:3.610342263168601,((201:2.109880744505481,20:2.109880744505481):1.1189827675072865,(92:2.8663097468637666,((88:1.408811389353768,(62:0.3645146124512323,19:0.3645146124512323):1.0442967769025358):1.3105076935019282,(160:0.7099043045064407,80:0.7099043045064407):2.0094147783492553):0.14699066400807048):0.36255376514900073):0.3814787511558335):0.8949137435955041):0.35146947277476315,161:4.856725479538868):0.11964985119385307):2.5799286526108576,((71:3.1139820425432454,64:3.1139820425432454):2.2846975486791923,21:5.398679591222438):2.157624392121141):0.005443006241087289):1.296065470779654,187:8.85781246036432):4.790317881599613,((4:1.3523775001087752,(189:0.4049995022965821,61:0.4049995022965821):0.9473779978121931):3.862001006364115,147:5.21437850647289):8.433751835491043):0.1549352663349861,(((129:7.562388899462472,109:7.562388899462472):3.963247890151105,(((2:3.5151508639932616,(135:2.086772584131747,133:2.086772584131747):1.4283782798615148):5.734328473507949,41:9.24947933750121):0.3806568248926059,((154:7.79312123709735,(101:4.998282075401857,((45:2.780956766841429,(152:2.5967112856352412,30:2.5967112856352412):0.18424548120618756):1.2627493963315293,13:4.043706163172958):0.9545759122288988):2.794839161695493):0.2987525212611688,((96:2.2920602078202092,(91:1.6030197076242096,95:1.6030197076242096):0.6890405001959996):4.812958659235616,211:7.105018867055826):0.9868548913026931):1.5382624040352972):1.8955006272197608):2.093541297840863,((202:10.835998329478384,(((69:6.230708359637963,((174:2.5986902770669156,((6:0.1710126048757593,124:0.1710126048757593):1.7716742026509968,185:1.942686807526756):0.6560034695401595):0.643807022517779,51:3.2424972995846946):2.9882110600532683):0.971220293739961,((((94:1.5883020348228392,60:1.5883020348228392):0.5729475434296714,(172:0.7810553536421084,113:0.7810553536421084):1.3801942246104022):1.1082955481884373,((170:1.3844681255838969,207:1.3844681255838969):0.41015653012102105,(38:0.41988578697248147,178:0.41988578697248147):1.3747388687324364):1.47492047073603):4.712517389000581E-4,((203:0.9901484797000135,179:0.9901484797000135):0.49659521216492175,140:1.4867436918649353):1.7832726863149126):3.931912275198076):0.27194587768352463,((144:5.196300064940154,67:5.196300064940154):1.968310387019013,(165:5.714626153257553,(39:2.8346188825313052,(9:0.3839446244040784,205:0.3839446244040784):2.450674258127227):2.880007270726248):1.4499842987016134):0.3092640791022818):3.3621237984169356):1.4744071035901118,103:12.310405433068496):1.308772654385944):0.183887520844479):3.796745233447549):17.9265318585025):5.898280081896374):8.88437374845659;
tree new_tree43 = ((((156:10.5828657996669,137:10.5828657996669):3.967235048701708,((((4:3.3923000045578933,(189:0.1436704943253409,61:0.1436704943253409):3.2486295102325524):1.4456156522124566,147:4.83791565677035):5.994266546090729,(((100:5.160521816859589,119:5.160521816859589):0.10504749789788725,((163:4.140503649349686,(((88:1.0422460759187429,(62:0.01059119891506971,19:0.01059119891506971):1.031654877003673):2.35478440299584,(((160:0.678944757815986,161:0.678944757815986):1.5302467268201427,80:2.2091914846361287):1.0233923603254684,92:3.232583844961597):0.16444663395298553):0.0533424291168596,(20:2.1004543580155155,201:2.1004543580155155):1.3499185500159268):0.6901307413182436):0.9110638393109536,(210:4.478276837899512,150:4.478276837899512):0.5732906507611277):0.21400182609683682):2.2677218149935845,(187:7.522546540292348,((21:1.8236375043643216,64:1.8236375043643216):2.713348332425741,71:4.536985836790063):2.9855607035022853):0.010744589458712817):3.298891073110018):0.31526833717642866,(((129:0.8434941490045798,109:0.8434941490045798):8.890880337841557,(((2:4.054740181979295,(135:2.0241670074670504,133:2.0241670074670504):2.030573174512245):4.366138508882304,((154:4.941279343128415,(101:4.2888342899932494,((45:3.128449985568499,(30:2.3449687106752517,152:2.3449687106752517):0.7834812748932474):0.7288511062990688,13:3.857301091867568):0.4315331981256816):0.6524450531351658):1.9920357854535444,((96:2.5492724873064287,(91:1.8566019999774201,95:1.8566019999774201):0.6926704873290086):1.073075348381452,211:3.6223478356878807):3.310967292894079):1.4875635622796395):0.3709463023731008,41:8.7918249932347):0.9425494936114358):1.0671338595715874,((202:6.780197728239978,((69:3.2909427501867867,(((174:0.8754052913992394,(124:0.37991847237446424,(6:0.2313833495680025,185:0.2313833495680025):0.14853512280646175):0.49548681902477515):0.6081842130195438,51:1.4835895044187832):1.4128228674650443,((((170:1.0199818711809476,207:1.0199818711809476):0.7014557239608288,(38:0.05918408334154011,178:0.05918408334154011):1.6622535118002364):0.4700246254090732,(140:1.9754906422874507,(203:0.9265784812108586,179:0.9265784812108586):1.0489121610765921):0.21597157826339886):0.08476325309426702,((94:1.060109580299125,60:1.060109580299125):0.31963913116864173,(172:0.2896274916719565,113:0.2896274916719565):1.0901212197958101):0.89647676217735):0.6201868982387109):0.39453037830295923):1.250836012468703,((165:2.2932244763796104,(39:1.6168561880430399,(9:0.6219351079932225,205:0.6219351079932225):0.9949210800498174):0.6763682883365705):1.4902696635025645,(144:3.3039251025861645,67:3.3039251025861645):0.4795690372960104):0.7582846227733149):2.238418965584488):0.7481370368797187,103:7.528334765119697):3.2731735812980265):0.3459421936197842):3.4026503083311006):16.626257142610477,((82:7.440297458606463,(((25:5.254739288551047,(70:0.1052293963255576,162:0.1052293963255576):5.149509892225489):0.466135221336196,(((127:0.8981518750724787,68:0.8981518750724787):0.4956152161475075,151:1.3937670912199862):0.3256493635617237,159:1.71941645478171):4.001458055105533):0.6696248552359929,27:6.390499365123236):1.0497980934832274):21.606283856780074,((((((118:11.005068490366998,((((((34:3.740336581284843,(86:0.8304835969751332,1:0.8304835969751332):2.90985298430971):2.381111946607731,(29:5.342993186571781,123:5.342993186571781):0.7784553413207931):1.014743945069422,(89:4.43236794696907,126:4.43236794696907):2.7038245259929257):0.5362547355496572,75:7.672447208511653):1.4609591333964138,((56:5.182556264702646,136:5.182556264702646):2.092312648520682,46:7.274868913223329):1.8585374286847385):1.2100049834198447,((8:7.696436227373748,(110:5.22877336010966,59:5.22877336010966):2.467662867264088):0.43954612583479946,40:8.135982353208547):2.2074289721193647):0.6616571650390863):0.49470754110050486,((53:4.659666034046647,131:4.659666034046647):4.45150767717515,(190:5.353441919510876,204:5.353441919510876):3.7577317917109214):2.388602320245706):1.4598544525153727,(((57:7.504113808063028,(173:3.376320088892951,3:3.376320088892951):4.127793719170077):3.7432709125796197,(((128:2.4688691718029703,66:2.4688691718029703):4.57515421431645,85:7.044023386119421):2.1202339165198856,138:9.164257302639307):2.0831274180033414):1.3697034586500614,(((182:5.842841154263709,(((117:0.46873663227838314,106:0.46873663227838314):1.3949951651011538,206:1.863731797379537):2.4421925555156774,188:4.3059243528952145):1.5369168013684948):2.3346063617077792,((((44:1.359837182523715,((142:0.3914251075219155,32:0.3914251075219155):0.010408201979182075,17:0.4018333095010976):0.9580038730226175):2.064776442889974,((15:3.0474159859478296,65:3.0474159859478296):0.03788519042154004,10:3.0853011763693696):0.33931244904431956):1.4716894394911386,(114:2.301765122390949,(111:0.6557982410019549,(208:0.3016761601691409,93:0.3016761601691409):0.35412208083281405):1.645966881388994):2.594537942513879):2.0832907976341666,((141:0.702631859354338,191:0.702631859354338):5.534258492569293,((193:4.096180573397565,((90:1.4895071930494113,(5:0.9327703327228813,176:0.9327703327228813):0.5567368603265299):1.3084424177154284,(209:0.8995264156004978,143:0.8995264156004978):1.8984231951643418):1.2982309626327257):0.06672981658932908,(148:2.10041675498962,(149:2.0661122077163756,(11:0.7827255692704064,83:0.7827255692704064):1.2833866384459691):0.03430454727324461):2.0624936349972742):2.073979961936737):0.742703510615363):1.1978536534324942):1.3266671653434727,72:9.504114681314961):3.112973497977748):0.34254230469016633):0.8061173428971813,((105:8.812069115844588,139:8.812069115844588):1.660941975248841,((35:1.36894652492692,12:1.36894652492692):4.237490838586349,(164:0.9183043814806242,167:0.9183043814806242):4.688132982032645):4.86657372758016):3.2927367357866277):1.64558813524593,24:15.411335962125987):2.2404538643005925,(((120:13.270840585296781,((73:7.976920633819021,(42:3.7367649126707416,115:3.7367649126707416):4.240155721148279):4.2849550060234955,((99:7.590426598798168,((((7:0.0577586798251243,50:0.0577586798251243):0.15190028571662945,132:0.20965896554175376):0.478069518934358,98:0.6877284844761118):3.506956154033488,81:4.1946846385095995):3.395741960288569):0.9911739953316312,((22:2.7052841997604293,79:2.7052841997604293):1.3779443119178438,134:4.083228511678273):4.498372082451526):3.680275045712717):1.0089649454542648):0.3739538979075583,((36:6.343673330630478,((112:3.0023941618553356,108:3.0023941618553356):1.12740706596801,74:4.129801227823346):2.213872102807132):6.404942898053847,(157:7.890539540823741,116:7.890539540823741):4.858076687860584):0.8961782545200148):3.22038482664885,((((97:13.170328630942842,(((((76:3.7147776401523007,87:3.7147776401523007):0.5134535455295266,(169:2.531886072122168,125:2.531886072122168):1.6963451135596594):3.3198801911219444,((31:2.953039577955421,28:2.953039577955421):1.4708199325713966,(55:2.8194101823356825,177:2.8194101823356825):1.604449328191135):3.1242518662769543):1.1362447478970799,(18:7.482014347458512,77:7.482014347458512):1.2023417772423395):0.41359037060912307,(((145:0.14724452260947168,78:0.14724452260947168):2.3008247853004007,49:2.4480693079098725):1.3518729488316659,153:3.7999422567415384):5.298004238568437):4.072382135632868):0.22205749158135113,(168:8.603106166500785,(181:6.176252332970468,((58:4.092291118244429,(166:3.276665396320713,200:3.276665396320713):0.8156257219237157):0.7237940115425063,(((198:1.8265966801351563,158:1.8265966801351563):0.7851450728309801,(37:2.036151485204116,102:2.036151485204116):0.5755902677620206):0.19788553186528413,((183:1.1152067233268221,(84:0.685311020642168,197:0.685311020642168):0.42989570268465416):0.5411907427558307,(195:0.5814877186533985,14:0.5814877186533985):1.0749097474292544):1.1532298187487677):2.0064578449555146):1.3601672031835328):2.426853833530317):4.7892799560234085):1.4143334771210778,(121:14.62878913285179,171:14.62878913285179):0.177930466793482):1.8963256037101193,(((((16:3.0018271866672364,54:3.0018271866672364):3.6584779374740246,((199:4.456338775275939,43:4.456338775275939):0.7740684016736186,104:5.230407176949558):1.4298979471917033):0.5708992332232672,(63:6.2822637675223865,(((194:4.059067612384458,130:4.059067612384458):1.2265802504841288,((107:3.46280448136706,(196:3.123586803697447,52:3.123586803697447):0.3392176776696134):1.3800046375224024,122:4.842809118889463):0.4428387439791237):0.8783489157249873,180:6.163996778593574):0.11826698892881282):0.9489405898421417):0.5218217997075012,(33:6.631259020331718,26:6.631259020331718):1.1217671367403117):4.266041943353955,23:12.019068100425985):4.683977102929406):0.16213410649779902):0.7866105165733899):11.394791488959957):2.1297766755925487):1.6497015390546608,(((((48:1.7673407307584756,186:1.7673407307584756):0.45551155408881683,47:2.2228522848472925):2.6272286804419136,(192:2.192548058292583,155:2.192548058292583):2.657532906996623):3.3583274557998566,(146:6.749989810240236,175:6.749989810240236):1.4584186108488266):13.97169747621748,184:22.180105897306543):10.645953632727203):10.507956306086356;
[truncated: 8,641,680 more chars]
