# Supplementary material for: Evolutionary history of the Arctic flora
Source: Nat Commun. 2023 Jul 18;14:4021. doi: 10.1038/s41467-023-39555-6 (PMC10354081; doi:10.1038/s41467-023-39555-6)
Supplement: Supplementary file 8 — Source Data [file 41467_2023_39555_MOESM8_ESM.zip › Source Data/Supplementary Figure 29-35/Pedicularis/Pedicularis_dis.csv]

ID	Name	dis
4	Pedicularis_abrotanifolia	B
5	Pedicularis_adunca_PAF	AB
6	Pedicularis_alaschanica	B
7	Pedicularis_alatauica	B
8	Pedicularis_albertii	B
9	Pedicularis_albolabiata	AB
10	Pedicularis_alopecuroides_PAF	AB
11	Pedicularis_alopecuros	B
12	Pedicularis_altaica	B
13	Pedicularis_amoena_PAF	AB
14	Pedicularis_amoeniflora	B
15	Pedicularis_anas	B
16	Pedicularis_angustifolia	B
17	Pedicularis_angustiloba	B
18	Pedicularis_arguteserrata	B
19	Pedicularis_armata	B
20	Pedicularis_armena	B
21	Pedicularis_artselaeri	B
22	Pedicularis_ascendens	B
23	Pedicularis_aspleniifolia	B
24	Pedicularis_atropurpurea	B
25	Pedicularis_attollens	B
26	Pedicularis_axillaris	B
27	Pedicularis_batangensis	B
28	Pedicularis_bella	B
29	Pedicularis_bifida	B
30	Pedicularis_brachystachys	B
31	Pedicularis_bracteosa_var_canbyi	B
32	Pedicularis_brevilabris	B
33	Pedicularis_canadensis	B
34	Pedicularis_capitata_PAF	AB
35	Pedicularis_caucasica	B
36	Pedicularis_cephalantha	B
37	Pedicularis_chamissonis	B
38	Pedicularis_cheilanthifolia	B
39	Pedicularis_chenocephala	B
40	Pedicularis_cinerascens	B
41	Pedicularis_comosa	B
42	Pedicularis_compacta_PAF	AB
43	Pedicularis_confertiflora	B
44	Pedicularis_contorta	B
45	Pedicularis_cornigera	B
46	Pedicularis_cranolopha	B
47	Pedicularis_crassirostris	B
48	Pedicularis_crenulata	B
49	Pedicularis_cristatella	B
50	Pedicularis_cyathophylla	B
51	Pedicularis_cyathophylloides	B
52	Pedicularis_cystopteridifolia	B
53	Pedicularis_dasyantha_PAF	AB
54	Pedicularis_dasystachys	B
55	Pedicularis_davidii	B
56	Pedicularis_debilis	B
57	Pedicularis_decorissima	B
58	Pedicularis_densiflora	B
59	Pedicularis_densispica	B
60	Pedicularis_dichotoma	B
61	Pedicularis_dolichocymba	B
62	Pedicularis_dolichoglossa	B
63	Pedicularis_dolichorrhiza	B
64	Pedicularis_dubia	B
65	Pedicularis_elongata	B
66	Pedicularis_elwesii	B
67	Pedicularis_eriantha	B
68	Pedicularis_eriophora	B
69	Pedicularis_fetisowii	B
70	Pedicularis_fissa	B
71	Pedicularis_flammea_PAF	AB
72	Pedicularis_flava	B
73	Pedicularis_flexosoides	B
74	Pedicularis_foliosa	B
75	Pedicularis_fragarioides	B
76	Pedicularis_furfuracea	B
77	Pedicularis_geosiphon	B
78	Pedicularis_glabrescens	B
79	Pedicularis_gloriosa	B
80	Pedicularis_grandiflora	B
81	Pedicularis_grayi	B
82	Pedicularis_groenlandica_PAF	AB
83	Pedicularis_gyroflexa	B
84	Pedicularis_hirsuta_PAF	AB
85	Pedicularis_incarnata	B
86	Pedicularis_inconspicua	B
87	Pedicularis_ingens	B
88	Pedicularis_integrifolia	B
89	Pedicularis_interrupta	B
90	Pedicularis_iwatensis	B
91	Pedicularis_julica	B
92	Pedicularis_kansuensis	B
93	Pedicularis_karatavica	B
94	Pedicularis_keiskei	B
95	Pedicularis_kerneri	B
96	Pedicularis_korolkowii	B
97	Pedicularis_krylovii	B
98	Pedicularis_kusnetzovii	B
99	Pedicularis_labradorica_PAF	AB
100	Pedicularis_lachnoglossa	B
101	Pedicularis_lanata_PAF	AB
102	Pedicularis_lanceolata	B
103	Pedicularis_langsdorffii_PAF	AB
104	Pedicularis_lapponica_PAF	AB
105	Pedicularis_lasiophrys	B
106	Pedicularis_lasiostachys	B
107	Pedicularis_latituba	B
108	Pedicularis_likiangensis	B
109	Pedicularis_lineata	B
110	Pedicularis_longiflora	B
111	Pedicularis_longipes	B
112	Pedicularis_ludwigii	B
113	Pedicularis_lyrata	B
114	Pedicularis_macrochila	B
115	Pedicularis_macrosiphon	B
116	Pedicularis_mariae	B
117	Pedicularis_maximowiczii	B
118	Pedicularis_megalantha	B
119	Pedicularis_merrilliana	B
120	Pedicularis_metaszetschuanica	B
121	Pedicularis_microchila	B
122	Pedicularis_mixta	B
123	Pedicularis_mollis	B
124	Pedicularis_muscoides	B
125	Pedicularis_mussotii	B
126	Pedicularis_myriophylla	B
127	Pedicularis_nasuta_PAF	B
128	Pedicularis_nipponica	B
129	Pedicularis_nodosa	B
130	Pedicularis_oederi_PAF	AB
131	Pedicularis_oliveriana	B
132	Pedicularis_ornithorhyncha	B
133	Pedicularis_oxycarpa	B
134	Pedicularis_oxyrhyncha	B
135	Pedicularis_pallasii_PAF	B
136	Pedicularis_palustris_subsp_opsiantha	AB
137	Pedicularis_parryi	B
138	Pedicularis_parviflora_PAF	AB
139	Pedicularis_pectinatiformis	B
140	Pedicularis_peduncularis	B
141	Pedicularis_pennellii_PAF	AB
142	Pedicularis_pheulpinii	B
143	Pedicularis_physocalyx	B
144	Pedicularis_pilostachya	B
145	Pedicularis_pontica	B
146	Pedicularis_popovii	B
147	Pedicularis_proboscidea	B
148	Pedicularis_procera	B
149	Pedicularis_przewalskii	B
150	Pedicularis_pubiflora	B
151	Pedicularis_pulchra	B
152	Pedicularis_pycnantha	B
153	Pedicularis_pyrenaica	B
154	Pedicularis_qinghaiensis	B
155	Pedicularis_racemosa_subsp_alba	B
156	Pedicularis_recurva	B
157	Pedicularis_resupinata	B
158	Pedicularis_rex	B
159	Pedicularis_rhinanthoides	B
160	Pedicularis_rhizomatosa	B
161	Pedicularis_rhodotricha	B
162	Pedicularis_rhynchodonta	B
163	Pedicularis_rosea	B
164	Pedicularis_rosea_subsp_allionii	B
165	Pedicularis_roseialba	B
166	Pedicularis_rostratocapitata	B
167	Pedicularis_roylei	B
168	Pedicularis_rubens	B
169	Pedicularis_rudis	B
170	Pedicularis_rupicola	B
171	Pedicularis_salviiflora	B
172	Pedicularis_sceptrum_carolinum_PAF	AB
173	Pedicularis_schistostegia	B
174	Pedicularis_schizorrhyncha	B
175	Pedicularis_schugnana	B
176	Pedicularis_scolopax	B
177	Pedicularis_scopulorum	B
178	Pedicularis_scullyana	B
179	Pedicularis_semenowii	B
180	Pedicularis_semibarbata	B
181	Pedicularis_sibirica	B
182	Pedicularis_sibthorpii	B
183	Pedicularis_siphonantha	B
184	Pedicularis_sp	B
185	Pedicularis_spicata	B
186	Pedicularis_steiningeri	B
187	Pedicularis_streptorhyncha	B
188	Pedicularis_sudetica_subsp_arctoeuropaea	AB
189	Pedicularis_superba	B
190	Pedicularis_sylvatica	B
191	Pedicularis_szetschuanica	B
192	Pedicularis_talassica	B
193	Pedicularis_tatsienensis	B
194	Pedicularis_ternata	B
195	Pedicularis_thamnophila	B
196	Pedicularis_tianschanica	B
197	Pedicularis_tibetica	B
198	Pedicularis_tongolensis	B
199	Pedicularis_torta	B
200	Pedicularis_trichocymba	B
201	Pedicularis_trichoglossa	B
202	Pedicularis_tricolor	B
203	Pedicularis_tristis_PAF	AB
204	Pedicularis_tuberosa	B
205	Pedicularis_uliginosa	B
206	Pedicularis_uralensis	B
207	Pedicularis_urceolata	B
208	Pedicularis_venusta	B
209	Pedicularis_verticillata_PAF	AB
210	Pedicularis_villosa_PAF	AB
211	Pedicularis_violascens	B
212	Pedicularis_waldheimii	B
213	Pedicularis_wilhelmsiana	B
214	Pedicularis_yezoensis	B
