# Supplementary material for: Evolutionary history of the Arctic flora
Source: Nat Commun. 2023 Jul 18;14:4021. doi: 10.1038/s41467-023-39555-6 (PMC10354081; doi:10.1038/s41467-023-39555-6)
Supplement: Supplementary file 8 — Source Data [file 41467_2023_39555_MOESM8_ESM.zip › Source Data/Supplementary Figure 29-35/Plantago/Plantago.tre]

#NEXUS
Begin taxa;
	Dimensions ntax=51;
	Taxlabels
		Plantago_afra
		Plantago_alpina
		Plantago_amplexicaulis
		Plantago_arenaria
		Plantago_argentea
		Plantago_aristata
		Plantago_asiatica
		Plantago_atrata
		Plantago_australis
		Plantago_boissieri
		Plantago_canescens_PAF
		Plantago_ciliata
		Plantago_cordata
		Plantago_coronopus
		Plantago_crassifolia
		Plantago_cylindrica
		Plantago_depressa_PAF
		Plantago_elongata_PAF
		Plantago_erecta
		Plantago_eriopoda
		Plantago_famarae
		Plantago_firma
		Plantago_hakusanensis
		Plantago_helleri
		Plantago_heterophylla
		Plantago_hookeriana
		Plantago_lagopus
		Plantago_lanceolata
		Plantago_macrocarpa
		Plantago_macrorhiza
		Plantago_major_PAF
		Plantago_maritima_PAF
		Plantago_media_PAF
		Plantago_nivea
		Plantago_notata
		Plantago_ovata
		Plantago_patagonica
		Plantago_psammophila
		Plantago_pusilla
		Plantago_rhodosperma
		Plantago_rigida
		Plantago_rugelii
		Plantago_sericea
		Plantago_sericea_argyrophylla
		Plantago_sinaica
		Plantago_sp_Chihuahua
		Plantago_sparsiflora
		Plantago_subulata
		Plantago_truncata
		Plantago_tweedyi
		Plantago_virginica
		;
End;
Begin trees;
	Translate
		1 Plantago_afra,
		2 Plantago_alpina,
		3 Plantago_amplexicaulis,
		4 Plantago_arenaria,
		5 Plantago_argentea,
		6 Plantago_aristata,
		7 Plantago_asiatica,
		8 Plantago_atrata,
		9 Plantago_australis,
		10 Plantago_boissieri,
		11 Plantago_canescens_PAF,
		12 Plantago_ciliata,
		13 Plantago_cordata,
		14 Plantago_coronopus,
		15 Plantago_crassifolia,
		16 Plantago_cylindrica,
		17 Plantago_depressa_PAF,
		18 Plantago_elongata_PAF,
		19 Plantago_erecta,
		20 Plantago_eriopoda,
		21 Plantago_famarae,
		22 Plantago_firma,
		23 Plantago_hakusanensis,
		24 Plantago_helleri,
		25 Plantago_heterophylla,
		26 Plantago_hookeriana,
		27 Plantago_lagopus,
		28 Plantago_lanceolata,
		29 Plantago_macrocarpa,
		30 Plantago_macrorhiza,
		31 Plantago_major_PAF,
		32 Plantago_maritima_PAF,
		33 Plantago_media_PAF,
		34 Plantago_nivea,
		35 Plantago_notata,
		36 Plantago_ovata,
		37 Plantago_patagonica,
		38 Plantago_psammophila,
		39 Plantago_pusilla,
		40 Plantago_rhodosperma,
		41 Plantago_rigida,
		42 Plantago_rugelii,
		43 Plantago_sericea,
		44 Plantago_sericea_argyrophylla,
		45 Plantago_sinaica,
		46 Plantago_sp_Chihuahua,
		47 Plantago_sparsiflora,
		48 Plantago_subulata,
		49 Plantago_truncata,
		50 Plantago_tweedyi,
		51 Plantago_virginica
		;
tree TREE1 = [&R] ((((43[&length_range={2.808236356355841E-4,2.305046689605026},height_95%_HPD={0.0,3.308137408453149E-8},length_95%_HPD={2.808236356355841E-4,1.255020635538322},length=0.38360115301643205,length_median=0.24468543547369428,height_median=8.881784197001252E-16,height_range={0.0,1.142614571847389E-7},height=5.7246174933744955E-9]:0.230467551184649,19[&length_range={0.0022451313701483…
End;
