# Supplementary material for: Evolutionary history of the Arctic flora
Source: Nat Commun. 2023 Jul 18;14:4021. doi: 10.1038/s41467-023-39555-6 (PMC10354081; doi:10.1038/s41467-023-39555-6)
Supplement: Supplementary file 8 — Source Data [file 41467_2023_39555_MOESM8_ESM.zip › Source Data/Supplementary Figure 29-35/Plantago/Plantago.trees]

#NEXUS
Begin trees;
   Translate
1 Plantago_afra,
2 Plantago_alpina,
3 Plantago_amplexicaulis,
4 Plantago_arenaria,
5 Plantago_argentea,
6 Plantago_aristata,
7 Plantago_asiatica,
8 Plantago_atrata,
9 Plantago_australis,
10 Plantago_boissieri,
11 Plantago_canescens_PAF,
12 Plantago_ciliata,
13 Plantago_cordata,
14 Plantago_coronopus,
15 Plantago_crassifolia,
16 Plantago_cylindrica,
17 Plantago_depressa_PAF,
18 Plantago_elongata_PAF,
19 Plantago_erecta,
20 Plantago_eriopoda,
21 Plantago_famarae,
22 Plantago_firma,
23 Plantago_hakusanensis,
24 Plantago_helleri,
25 Plantago_heterophylla,
26 Plantago_hookeriana,
27 Plantago_lagopus,
28 Plantago_lanceolata,
29 Plantago_macrocarpa,
30 Plantago_macrorhiza,
31 Plantago_major_PAF,
32 Plantago_maritima_PAF,
33 Plantago_media_PAF,
34 Plantago_nivea,
35 Plantago_notata,
36 Plantago_ovata,
37 Plantago_patagonica,
38 Plantago_psammophila,
39 Plantago_pusilla,
40 Plantago_rhodosperma,
41 Plantago_rigida,
42 Plantago_rugelii,
43 Plantago_sericea,
44 Plantago_sericea_argyrophylla,
45 Plantago_sinaica,
46 Plantago_sp_Chihuahua,
47 Plantago_sparsiflora,
48 Plantago_subulata,
49 Plantago_truncata,
50 Plantago_tweedyi,
51 Plantago_virginica
		;
tree new_tree1 = (((((((16:2.9886520961946355,22:2.9886520961946355):5.91210171731264,(19:4.526535451463064,10:4.526535451463064):4.374218362044211):0.02037373343310911,(28:0.3241030860906102,15:0.3241030860906102):8.597024460849774):12.02801987210332,(4:4.863106881261055,24:4.863106881261055):16.08604053778265):38.3057561055326,(((((1:0.29601482038271076,(42:0.283414158643136,17:0.28341415990094554):0.012600660481765225):2.3729973378170235,44:2.669012158199734):3.4079296075992977,14:6.076941765799032):19.477395967443314,(((25:0.489999922607565,29:0.489999922607565):5.161111442134279,(38:4.740015243038846,(8:1.131351745204151,37:1.131351745204151):3.6086634978346943):0.9110961217029985):11.830275480966275,36:17.48138684570812):8.072950887534226):23.393866526448196,(((47:5.04357889449063,3:5.04357889449063):2.1678399392130068,(((49:0.3718161071397781,9:0.3718161071397781):3.7055854896604004,(48:2.56330153718692,(26:2.08945786035728,(12:0.7460414348695219,27:0.7460414348695219):1.343416425487758):0.4738435676090562):1.514100168833842):1.6509054003724986,32:5.728306997172677):1.4831118365309601):0.2505618839120176,((6:1.7398881623842937,39:1.7398881623842937):1.3166813062631402,2:3.056569468647434):4.405411248968221):41.48622354207489):10.306699264885765):40.77019513161527,(((5:1.5477793985055315,30:1.5477793985055315):4.7798212627151155,43:6.3276006612206475):16.089493306366233,46:22.41709396758688):77.6080046886047):266.125650102445,((((20:3.9031216071855184,(21:0.2944675807081325,41:0.2944675807081325):3.608654026477386):0.014663268390252338,(34:1.7233148567464638,(35:0.20519146066570812,40:0.20519146066570812):1.5181233960807556):2.194470018829307):1.5710959819765447,(((50:1.282616756359455,51:1.282616756359455):1.3884274736426048,(45:1.9091757694175382,13:1.9091757694175382):0.7618684605845216):0.6497552562414528,31:3.3207994862435126):2.1680813713088027):44.21794189199094,(11:16.70212417295999,(7:3.6998761488334364,(23:1.0967292475305515,(18:0.022044127867057055,33:0.022044127867057055):1.0746851196634943):2.603146901302885):13.002248024126555):33.004698576583266):316.4439260090933):140.8765393694195;
tree new_tree2 = ((((21:0.5931634118185657,45:0.5931634118185657):0.41647577295482907,(4:0.8453768261929117,1:0.8453768261929117):0.1642623585804831):1.7944826103628664,((((37:0.9608799558055202,(26:0.5284389987982904,(6:0.4421666546888486,24:0.4421666546888486):0.08627234410944179):0.43244095700722984):0.02938003991863447,(34:0.6767825075365722,(43:0.015339517871475401,44:0.015339517871475401):0.6614429896650968):0.3134774881875825):0.1435920790954346,19:1.1338520748195893):1.6473922574716235,((8:1.7793168296606385,11:1.7793168296606385):0.395195401391957,((((35:0.485367918135745,(16:0.05063572203129513,10:0.05063572203129513):0.43473219610444985):0.5233163987517145,((36:0.16867527925325257,12:0.16867527925325257):0.7227106921971674,38:0.89138597145042):0.11729834543703954):0.3364605031562924,3:1.345144820043752):0.7550023150378693,((27:0.16131107270936282,28:0.16131107270936282):0.19534185187926714,5:0.35665292458862996):1.7434942104929911):0.0743650814659853):0.6067321157436063):0.022877462845048324):1.2381168751809204,(((32:0.36865598207148115,(2:0.07962337217894083,48:0.07962337217894083):0.2890326098925403):0.8215996091744167,((14:0.07739186853344486,30:0.07739186853344486):0.5992210605606132,15:0.676612929094058):0.5136426621518398):2.6955932396142357,(((((17:0.4290735097077623,(50:0.3375107364965273,(42:0.10702701842809113,47:0.10702701842809113):0.23048371806843615):0.09156277321123502):0.25494332909521195,29:0.6840168388029743):0.05629192263158833,(((((13:0.3247216303535692,31:0.3247216303535692):0.11868543383812996,41:0.4434070641916992):0.048547145957818116,(23:0.09614026013008342,7:0.09614026013008342):0.39581395001943387):0.033835918001484944,(((49:0.0876341919086067,22:0.0876341919086067):0.028991356660114723,9:0.11662554856872143):0.17092444204916807,(51:0.22169345162716111,40:0.22169345162716111):0.06585653899072838):0.23824013753311274):0.19619866277731535,33:0.7219887909283176):0.01831997050624501):0.4977549925623087,(20:0.37877919853187153,46:0.37877919853187153):0.8592845554649997):0.09644346329518161,((18:0.12614600461400713,39:0.12614600461400713):0.07252208222639031,25:0.19866808684039744):1.1358391304516555):2.5513416135680806):0.15638983945704776):0.2636995255683443;
tree new_tree3 = ((((19:2.3512407293947524,(37:1.4523782195898605,(26:0.7073579735806689,(6:0.251490466798287,24:0.251490466798287):0.45586750678238186):0.7450202460091916):0.8988625098048919):0.16888310558395814,((43:0.07209433077590581,44:0.07209433077590581):1.358524638092093,34:1.4306189688679989):1.0895048661107116):3.346180048434277,(((8:3.834112322783482,((28:0.5204112092561234,27:0.5204112092561234):0.7536699260081837,5:1.274081135264307):2.560031187519175):0.5877863629454829,(((36:0.5412099554282492,12:0.5412099554282492):2.358693205433407,(38:2.499287657035384,(35:1.4528994261153274,(16:0.09868961031983095,10:0.09868961031983095):1.3542098157954965):1.0463882309200567):0.400615503826272):1.0709704231128065,3:3.9708735839744627):0.45102510175450217):0.7087628054047457,((21:1.6021142972566955,45:1.6021142972566955):0.8134147267440337,(4:1.6204785135610806,1:1.6204785135610806):0.7950505104396486):2.7151324671329813):0.735642392279277):1.5382975741796718,(((((17:2.813180832357615,29:2.813180832357615):0.5511126090194183,((33:1.0204919017204994,11:1.0204919017204994):0.20180280351136437,(50:0.7646166798221052,(42:0.3113441808730626,47:0.3113441808730626):0.45327249894904265):0.45767802540975855):2.1419987361451693):0.6828428810259273,((((23:0.912159907166924,7:0.912159907166924):0.6029891713024405,(31:1.1436108954076871,13:1.1436108954076871):0.3715381830616773):0.5637880477336865,41:2.078937126203051):0.18679823573084997,(((22:0.2619521842694748,49:0.2619521842694748):0.632354738654249,9:0.8943069229237237):0.3259450649276874,(51:1.0229443938822385,40:1.0229443938822385):0.19730759396917263):1.0454833740824898):1.7814009604690595):0.09881294938150198,(((18:0.23945507215215314,25:0.23945507215215314):0.021483177079348464,39:0.2609382492315016):3.150098590722788,(20:1.4885773361684973,46:1.4885773361684973):1.9224595037857921):0.734912431830173):2.6156602160198,((32:1.1213369411573586,(2:0.5889041993916104,48:0.5889041993916104):0.5324327417657482):2.0824891510095136,((14:0.48946886669835354,30:0.48946886669835354):1.8039978510308625,15:2.293466717729216):0.9103593744376561):3.5577833966227277):0.6429919688030594):0.688805413482096;
tree new_tree4 = ((((48:0.8616780973437017,(32:0.7297916287666844,2:0.7297916287666844):0.13188646857701736):1.808941054351817,((14:0.33849145626591565,30:0.33849145626591565):1.2691830013569219,15:1.6076744576228374):1.0629446940726812):2.0820414111298593,((((((35:0.6540842792037631,(16:0.0838290863834468,10:0.0838290863834468):0.5702551928203163):1.3768160981127757,(38:1.8523092336245301,(36:0.07134535870612004,12:0.07134535870612004):1.78096387491841):0.17859114369200868):0.6180788570717048,3:2.6489792343882437):0.5436115938609456,(((28:0.5931456773930773,27:0.5931456773930773):0.7217556973930747,5:1.314901374786152):1.2094440900913168,8:2.524345464877469):0.6682453633717205):0.3810720374969798,(((34:0.5646245942161553,(43:0.3454097241938813,44:0.3454097241938813):0.21921487002227402):0.48676567667933923,((26:0.478123198137989,(6:0.15575463768821893,24:0.15575463768821893):0.32236856044977):0.13360434122661102,37:0.6117275393646):0.4396627315308945):0.8543078527594925,19:1.905698123654987):1.667964742091182):0.15022198614528381,((21:0.5242055345550735,45:0.5242055345550735):2.1674247800208426,(4:0.34621191538195634,1:0.34621191538195634):2.3454183991939597):1.032254537315537):1.028775710933925):0.667150348036404,(((33:0.2149248732866471,11:0.2149248732866471):1.6302803482164276,((((51:0.47094728869284797,40:0.47094728869284797):0.47645686600745396,((22:0.18822316004771364,49:0.18822316004771364):0.4642471296529056,9:0.6524702897006193):0.29493386499968266):0.7532854433053514,(((23:0.4649122627565962,7:0.4649122627565962):0.4079633027953055,41:0.8728755655519017):0.738624355852488,(13:0.8832041324372395,31:0.8832041324372395):0.7282957889671502):0.08918967660126365):0.09495580137110693,((29:1.304598435572312,17:1.304598435572312):0.4063011078095782,(50:0.6322196875673377,(42:0.2197081803108483,47:0.2197081803108483):0.41251150725648944):1.0786798558145523):0.08474585599487017):0.04955982212631449):0.9902384484093336,(((39:0.31425835658822215,18:0.31425835658822215):0.057366439278232206,25:0.37162479586645436):1.4930868269648356,(20:0.9958868849707572,46:0.9958868849707572):0.8688247378605329):0.9707320470811183):2.5843672380202976):1.3840315453671828;
tree new_tree5 = ((((((21:0.25357624013642716,45:0.25357624013642716):1.2096731322010028,(4:1.145586883072847,1:1.145586883072847):0.31766248926458296):1.7831533545233338,(((44:0.8267188662633282,34:0.8267188662633282):0.40534681708765863,(37:1.0668227567776905,(26:0.504563596051501,(24:0.19268097112738317,6:0.19268097112738317):0.3118826249241179):0.5622591607261894):0.16524292657329642):0.18023866767950247,(43:0.3297170854703699,19:0.3297170854703699):1.0825872655601194):1.8340983758302745):0.032869440703714226,(((38:1.214097869207917,((36:0.12298756887737837,12:0.12298756887737837):1.079235256674081,(35:0.7512856043131134,(16:0.005434662052342099,10:0.005434662052342099):0.7458509422607713):0.4509372212383459):0.01187504365645764):0.31697667656088857,3:1.5310745457688055):1.4852428432350324,(((28:0.4894144982575918,5:0.4894144982575918):0.040178408264336885,27:0.5295929065219287):2.464266684495362,8:2.9938595910172907):0.022457797986547234):0.2629547785606401):0.8666114444110806,((48:0.6823503660627868,(32:0.18329212319457575,2:0.18329212319457575):0.499058242868211):0.8913324341100406,((14:0.15216984648575252,30:0.15216984648575252):0.220626379328722,15:0.3727962258144745):1.2008865743583528):2.57220084708888):0.3940795178308969,((((33:1.4155453604855248,11:1.4155453604855248):0.8247846718018996,((41:1.4299840672062551,(13:0.8985340948930239,31:0.8985340948930239):0.5314499723132312):0.052920956170338984,((23:0.6417170511843197,7:0.6417170511843197):0.7755394073945977,(((22:0.27235603948121306,49:0.27235603948121306):0.629473316168051,9:0.9018293556492641):0.14219949262182474,(51:0.43623225113879194,40:0.43623225113879194):0.607796597132297):0.3732276103078285):0.06564856479767678):0.7574250089108303):0.038611285405762974,((50:0.5508757575085764,(42:0.32210880362805216,47:0.32210880362805216):0.22876695388052426):0.6122968161169923,(29:0.8964071396112028,17:0.8964071396112028):0.2667654340143659):1.1157687440676187):1.1196939502194954,(((39:0.08625258375597802,25:0.08625258375597802):0.3244957837866371,18:0.4107483675426151):1.5244858551956573,(20:0.891790413186268,46:0.891790413186268):1.0434438095520044):1.4634010451744104):1.1413278618937728):0.31234712635049;
tree new_tree6 = (((((((23:0.5939256933552916,7:0.5939256933552916):0.796055750499835,41:1.3899814438551266):0.2621388962549833,((((22:0.14159318322031636,49:0.14159318322031636):0.10912053645146755,9:0.2507137196717839):0.7116125685042171,(51:0.74629685335009,40:0.74629685335009):0.21602943482591097):0.6155665624305974,(31:1.4136204595770847,13:1.4136204595770847):0.16427239102951363):0.07422748950351155):0.319404743842304,(((33:0.11884065777521145,11:0.11884065777521145):0.580720313756531,(50:0.46944720737146617,(42:0.4150197348974627,47:0.4150197348974627):0.05442747247400348):0.2301137641602763):0.33577322842682455,(29:0.7119759257636497,17:0.7119759257636497):0.32335827419491736):0.9361908839938469):0.7472712364280787,(((25:0.2958501650924787,39:0.2958501650924787):0.08554494867861401,18:0.3813951137710927):1.0814629884871778,(20:0.4882833204426957,46:0.4882833204426957):0.9745747818155748):1.255938218122222):2.197244714201245,(((2:0.36016388675439664,48:0.36016388675439664):0.06393327921863867,32:0.4240971659730353):1.6272754481924931,((14:0.3343201465995773,30:0.3343201465995773):0.7617747618375237,15:1.096094908437101):0.9552777057284274):2.86466849118349):0.5042353777337576,((((21:0.615010896150272,45:0.615010896150272):0.6718943124508205,(4:0.6075852119060929,1:0.6075852119060929):0.6793199966949997):2.0367066345894154,((8:2.0457508002386486,((27:0.4874204938804802,5:0.4874204938804802):0.11102443755587882,28:0.598444931436359):1.4473058688022897):0.5058748549434724,((38:1.4238962559499029,((35:0.74391873459668,(16:0.003516105028826479,10:0.003516105028826479):0.7404026295678535):0.4469667618548421,(36:0.36133840269980094,12:0.36133840269980094):0.8295470937517211):0.2330107594983808):0.8283249686684175,3:2.2522212246183204):0.2994044305638006):0.7719861880083867):0.7411295659462724,((((37:0.43023880015354315,(26:0.23661091477776933,(24:0.12439678383127035,6:0.12439678383127035):0.11221413094649897):0.19362788537577383):0.22578632239630542,(44:0.6313052617091578,34:0.6313052617091578):0.024719860840690777):0.030370015587443566,43:0.6863951381372921):0.1856377860875924,19:0.8720329242248845):3.1927084849118956):1.3555350031787148):0.21128308061667855;
tree new_tree7 = ((((32:1.104302746466849,(48:0.2183443841920923,2:0.2183443841920923):0.8859583622747567):1.7786731703666883,((14:0.11232183061341283,30:0.11232183061341283):1.9175359325856456,15:2.0298577631990584):0.8531181536344787):3.7932285919235,(((33:0.40190586464264355,11:0.40190586464264355):2.551886437792989,(((17:1.7581408751338297,29:1.7581408751338297):0.7296335374788321,((41:1.5953339934911648,(((22:0.15386800085299843,49:0.15386800085299843):0.6019526217037103,9:0.7558206225567088):0.2981541044761107,(51:0.5571775072651085,40:0.5571775072651085):0.49679721976771096):0.5413592664583453):0.009400282487763922,((13:0.841000980282659,(23:0.4909032164185924,7:0.4909032164185924):0.3500977638640666):0.21522182594865757,31:1.0562228062313166):0.5485114697476121):0.883040136633733):0.012937712681624802,(50:0.956305492190465,(42:0.3448481071205611,47:0.3448481071205611):0.6114573850699039):1.5444066331038215):0.45308017714134596):0.41509939583424194,(((18:0.3917229428222326,25:0.3917229428222326):0.26722814906650144,39:0.658951091888734):2.3290182373501525,(20:0.33143491249553486,46:0.33143491249553486):2.6565344167433516):0.380922369030988):3.307312872019258):0.8761329822565802,((19:1.5437846629247898,(((26:0.9744867966932524,(24:0.7224778451139661,6:0.7224778451139661):0.2520089515792864):0.086547866963544,37:1.0610346636567964):0.3507565608560195,((34:0.5455145465741396,43:0.5455145465741396):0.0014924451437722253,44:0.5470069917179118):0.8647842327949041):0.13199343841197386):3.275784228715001,(((21:0.8868067237295582,45:0.8868067237295582):1.092640748177602,(4:1.0683379993521187,1:1.0683379993521187):0.9111094725550413):2.812305762086025,(((((35:0.7956903920257317,(16:0.060194035602133246,10:0.060194035602133246):0.7354963564235985):1.1371593117804457,38:1.9328497038061774):0.0012044259944303803,(36:0.19680514324618859,12:0.19680514324618859):1.7372489865544192):0.9810114803278234,3:2.915065610128431):0.8236201043511744,((5:1.742984406087933,(27:0.5981808539389815,28:0.5981808539389815):1.1448035521489515):1.926228198140549,8:3.669212604228482):0.06947311025112368):1.0530675195135792):0.027815657646605985):2.732768660905922):0.2236717481224293;
tree new_tree8 = ((((39:0.2034550684524172,18:0.2034550684524172):0.15265205852692923,25:0.35610712697934643):1.5762983787273694,(((((22:0.16008130912000598,49:0.16008130912000598):0.13708963345431255,9:0.29717094257431853):0.3838657311537945,(51:0.46126513187396806,40:0.46126513187396806):0.219771541854145):0.8620698061329097,(31:1.0945524615708464,13:1.0945524615708464):0.4485540182901764):0.041439971828577615,((41:1.0558769071053098,(23:0.8534383638785349,7:0.8534383638785349):0.2024385432267749):0.5197415947988544,((17:0.5232343945210784,29:0.5232343945210784):0.9077604572761837,((33:0.05733221711909131,11:0.05733221711909131):1.0821799542629842,(((20:0.5415086338536897,46:0.5415086338536897):0.05661117921910441,50:0.5981198130727942):0.31743424101005846,(42:0.5041455744958512,47:0.5041455744958512):0.41140847958700144):0.22395811729922288):0.29148268041518666):0.14462365010690204):0.008927949785436207):0.3478590540171156):2.197408535390415,((((2:0.11717494365574331,48:0.11717494365574331):0.257919425711149,32:0.37509436936689233):1.9434102955931172,((14:0.16722125943013447,30:0.16722125943013447):0.7587463413244134,15:0.9259676007545479):1.3925370642054617):1.631730640066901,((19:1.4528234649645275,((37:0.4877017081942143,(26:0.3949615419413827,(6:0.18087849949300433,24:0.18087849949300433):0.2140830424483784):0.0927401662528316):0.6276870906670484,(44:0.36168236468868287,(43:0.26661738253504186,34:0.26661738253504186):0.09506498215364101):0.7537064341725799):0.3374346661032648):1.5883136506948448,(((21:0.5695236668836174,45:0.5695236668836174):0.6182929318613601,(4:0.6460247602640653,1:0.6460247602640653):0.5417918384809123):1.8125794651596874,(8:2.6664787765511013,((((36:0.21241205120906398,12:0.21241205120906398):1.0514860956927665,(38:1.123621958159469,(35:0.7264679777625171,(16:0.13141191634821145,10:0.13141191634821145):0.5950560614143057):0.39715398039695193):0.14027618874236136):0.3570838714933362,3:1.6209820183951666):0.8001033733441905,((28:0.9041680273230271,27:0.9041680273230271):0.21826436194874643,5:1.1224323892717736):1.2986530024675835):0.24539338481174422):0.33391728735356363):0.040741051754707325):0.9090981893675383):0.17957873607022012):1.72611582127048;
tree new_tree9 = ((((48:0.16145316641386903,2:0.16145316641386903):0.249775888258237,32:0.411229054672106):1.8747834418357403,((14:0.15864080816230933,30:0.15864080816230933):0.7480970728809109,15:0.9067378810432202):1.379274615464626):1.9180104947267949,((((19:1.2365229795888428,((37:0.46453333737300573,(26:0.3176004909557147,(6:0.19408405230332929,24:0.19408405230332929):0.1235164386523854):0.14693284641729104):0.43718515924815504,((44:0.08573683447300748,43:0.08573683447300748):0.638221162797107,34:0.7239579972701145):0.17776049935104632):0.33480448296768206):1.7458775078931095,((((28:0.3598133226189085,27:0.3598133226189085):0.721520970349009,5:1.0813342929679175):0.771651609169969,8:1.8529859021378865):0.5555686287782833,(((36:0.25863311862174637,12:0.25863311862174637):0.7139138329104757,(38:0.9495645284229705,(35:0.49259237213104273,(16:0.0426105684024236,10:0.0426105684024236):0.4499818037286191):0.4569721562919277):0.022982423109251693):0.7174605101014292,3:1.6900074616336513):0.7185470692825184):0.5738459565657825):0.19127195963386479,((21:0.3069324667679196,45:0.3069324667679196):0.7098102255087295,(4:0.8729694497686515,1:0.8729694497686515):0.1437732425079976):2.156929754839168):0.9503693483777607,(((25:0.09000998459129256,39:0.09000998459129256):0.24736129219387804,18:0.3373712767851706):2.2902453661971096,(((((((22:0.3840621874991368,49:0.3840621874991368):0.2146775116758377,9:0.5987396991749745):0.06047973855040545,(51:0.5945616285178166,40:0.5945616285178166):0.06465780920756337):0.1169631650333609,(33:0.17091285974282788,11:0.17091285974282788):0.605269743015913):0.060421856331860146,(41:0.8297199629793433,(13:0.4251149064088987,31:0.4251149064088987):0.40460505657044454):0.006884496111257743):0.3265373719099225,(29:0.8572539325988737,(17:0.7152152378253517,((42:0.048976315510410144,47:0.048976315510410144):0.2602183233548259,((50:0.19185174536848057,46:0.19185174536848057):0.024866345513480298,20:0.21671809088196087):0.0924765479832752):0.4060205989601156):0.14203869477352205):0.30588789840164976):0.025263798175346075,(23:0.7036652869786473,7:0.7036652869786473):0.4847403421972223):1.4392110138064105):1.4964251525112977):0.07998119574106344):1.32068609785747;
tree new_tree10 = ((((((44:0.9306893640261968,(34:0.5688575861182243,43:0.5688575861182243):0.3618317779079725):0.5080928120559347,(37:0.7506568142283199,(26:0.6140497186215458,(6:0.1320607790152741,24:0.1320607790152741):0.48198893960627165):0.1366070956067741):0.6881253618538117):0.19721590171131598,19:1.6359980777934475):1.164915725457234,(((5:0.7912149599692765,(27:0.5716074688867343,28:0.5716074688867343):0.21960749108254218):0.973164566182576,8:1.7643795261518525):0.27092530202309306,((((36:0.38789030019437376,12:0.38789030019437376):0.7779088244936742,(35:0.7149620660469406,(16:0.2828741721232725,10:0.2828741721232725):0.4320878939236681):0.45083705864110735):0.3004877802280599,38:1.4662869049161078):0.31994359979048914,3:1.786230504706597):0.24907432346834857):0.765608975075736):0.03819493892941317,((21:0.5697769781805467,45:0.5697769781805467):0.561627401335523,(4:1.0212905254389866,1:1.0212905254389866):0.11011385407708318):1.707704362664025):1.9756019520029158,(((48:0.24207251795411036,(32:0.2330291897269853,2:0.2330291897269853):0.009043328227125058):3.166371117178572,((14:0.5479845553362052,30:0.5479845553362052):0.7264879618859402,15:1.2744725172221454):2.133971117910537):1.35287020783244,(((39:0.3148108907709406,18:0.3148108907709406):0.018705323635991644,25:0.33351621440693224):1.5801352350184703,(((((42:0.2272909617256842,47:0.2272909617256842):0.5344696531488546,(20:0.5394693196103865,(46:0.4452593019258004,50:0.4452593019258004):0.09421001768458609):0.22229129526415237):0.2622377189396634,(29:0.8759331710705761,17:0.8759331710705761):0.14806516274362613):0.1439765916680189,(33:0.0425852740866501,11:0.0425852740866501):1.125389651395571):0.2678457000857639,(((7:0.6508379103953424,23:0.6508379103953424):0.49173409455892625,((9:0.40963219588826105,(22:0.33850249526282983,49:0.33850249526282983):0.07112970062543122):0.0888203802834251,(51:0.259760363159557,40:0.259760363159557):0.23869221301212917):0.6441194287825825):0.21158628338142726,((41:0.7443720626315573,13:0.7443720626315573):0.31469929424376764,31:1.059071356875325):0.295086931460371):0.0816623372322891):0.4778308238574176):2.8476623874022486):0.05339685735535937):1.3827302875710448;
tree new_tree11 = (((((18:0.021902784608366355,39:0.021902784608366355):0.11759883485443047,25:0.13950161946279682):2.3943761377141435,(((((((42:0.3271295681066849,47:0.3271295681066849):0.5039051553242498,(46:0.624664117567663,50:0.624664117567663):0.20637060586327172):0.10667668059266988,20:0.9377114040236046):0.49794872790426015,17:1.4356601319278648):0.04402283927643258,(33:0.09009166767135625,11:0.09009166767135625):1.389591303532941):0.3212828683990494,(((7:0.6752582639275255,23:0.6752582639275255):0.646455633967761,((9:0.45647431872416117,(22:0.19204901788219883,49:0.19204901788219883):0.26442530084196236):0.4901159011510608,(51:0.7988250611524379,40:0.7988250611524379):0.14776515872278406):0.3751236780200645):0.3325496585102521,(31:1.429209706412487,(13:1.1498260199347476,41:1.1498260199347476):0.27938368647773926):0.22505384999305167):0.1467022831978082):0.35846601245513354,29:2.1594318520584803):0.3744459051184599):1.2579227012074248,((((19:0.3486507947171236,43:0.3486507947171236):0.8006191239553346,((44:0.5110081081817431,34:0.5110081081817431):0.34123618066656813,(37:0.7059319060529469,((6:0.190708465880023,24:0.190708465880023):0.16545567226914593,26:0.3561641381491689):0.34976776790377795):0.1463123827953644):0.29702562982414693):1.3315443837656542,((5:1.5150645728583056,(27:0.5169638615772174,28:0.5169638615772174):0.9981007112810882):0.5025527640030794,(8:1.9604728597900636,(((36:0.07440564988154766,12:0.07440564988154766):1.2029393259112304,((35:0.7956805293359472,(16:0.15244076271333903,10:0.15244076271333903):0.6432397666226082):0.3979823918730032,38:1.1936629212089505):0.08368205458382771):0.3030714170379407,3:1.5804163928307189):0.3800564669593447):0.05714447707132142):0.4631969655767274):0.08210010026188375,((21:0.3422055729650402,45:0.3422055729650402):0.48458175322279096,(4:0.42453044029231574,1:0.42453044029231574):0.4022568858955154):1.736127076512165):1.2288860556843688):0.27194003255508514,((2:0.2960510109410699,(48:0.012430191835587906,32:0.012430191835587906):0.283620819105482):2.1734450761815918,((14:0.36405443732011317,30:0.36405443732011317):1.0265253811481225,15:1.3905798184682356):1.0789162686544262):1.5942444038167882):5.20185234814958;
tree new_tree12 = (((39:0.512061349604918,(18:0.1004835065211155,25:0.1004835065211155):0.4115778430838025):1.8088520705904139,((41:2.0568158444793707,(23:0.3823019247900936,7:0.3823019247900936):1.674513919689277):0.12574023190700823,(((33:0.6882649187691945,11:0.6882649187691945):0.5647848184514692,((17:0.45277990986551947,29:0.45277990986551947):0.4251970853691847,((50:0.5784325496367148,(20:0.5361031664054144,46:0.5361031664054144):0.04232938323130031):0.1295234465736239,(42:0.4477498117943439,47:0.4477498117943439):0.26020618441599475):0.17002099902436552):0.3750727419859595):0.7740818976021788,(((9:0.24641623340413304,(49:0.19200837911057678,22:0.19200837911057678):0.05440785429355627):0.37557271987456536,(51:0.4072136511242994,40:0.4072136511242994):0.214775302154399):1.2426147897092976,(13:1.37739433134683,31:1.37739433134683):0.48720941164116605):0.1625278918348465):0.1554244415635364):0.13835734380895293):2.4696993212474796,(((((21:0.6038527458058983,45:0.6038527458058983):0.8873629851107819,(4:0.5657412292566599,1:0.5657412292566599):0.9254745016600203):1.320522943684683,(19:1.3931631195356773,(((((6:0.04995267353426034,24:0.04995267353426034):0.13664625287057064,37:0.18659892640483097):0.0541406655451257,26:0.24073959194995667):0.02754798685030438,34:0.26828757880026105):0.20262929304273974,(43:0.2076560644109562,44:0.2076560644109562):0.2632608074320446):0.9222462476926765):1.418575555065686):0.25521335626255004,(((5:1.4372290000316046,(28:0.8014166985426414,27:0.8014166985426414):0.6358123014889632):1.0786919086559423,8:2.515920908687547):0.140274045947542,(((38:1.2964552488181262,(35:0.6204658217787163,(16:0.07796266129877913,10:0.07796266129877913):0.5425031604799372):0.6759894270394099):0.04736694754380788,(36:0.2979375663504734,12:0.2979375663504734):1.0458846300114608):0.6004610999279867,3:1.9442832962899208):0.7119116583451681):0.4107570762288244):1.258906855457155,(((48:0.503885728094657,2:0.503885728094657):0.12886661036287939,32:0.6327523384575364):1.6492780058804721,((14:0.2937819904642602,30:0.2937819904642602):0.9039290540857392,15:1.1977110445499994):1.0843192997880091):2.04382851537015):0.46475385512174316):0.13791188752692207;
tree new_tree13 = (((((2:0.12966815777292412,48:0.12966815777292412):0.014735414293366389,32:0.1444035720662905):1.5381458386523215,((14:0.167041599308651,30:0.167041599308651):0.6907241307112185,15:0.8577657300198696):0.8247836806987423):1.2550061622195083,(((25:0.023125066824539964,39:0.023125066824539964):0.031192564740127417,18:0.05431763156466738):1.6769276016228076,(((33:0.21873613365605246,11:0.21873613365605246):0.6929098004537265,((((42:0.31996430146392085,47:0.31996430146392085):0.15950464204510867,(20:0.4706465047856519,(50:0.46185281726519534,46:0.46185281726519534):0.008793687520456561):0.008822438723377624):0.08087401620250284,17:0.5603429597115324):0.05424333970585904,29:0.6145862994173914):0.2970596346923876):0.1550752299124173,(((9:0.1474668016895087,(49:0.06873509056529743,22:0.06873509056529743):0.07873171112421128):0.10521027725034904,(51:0.14732408265161642,40:0.14732408265161642):0.10535299628824132):0.5468310326929322,((23:0.3368178528838382,7:0.3368178528838382):0.4003571506468468,(13:0.6890555422610286,(31:0.6153220931423594,41:0.6153220931423594):0.07373344911866919):0.04811946126965638):0.062333108102104906):0.2672130523894064):0.6645240691652787):1.2063103397506452):0.9059295641553917,(((8:1.951811625507187,((27:0.5931899375372658,28:0.5931899375372658):0.3732176075864104,5:0.9664075451236762):0.9854040803835107):0.05494313078989754,(((35:0.37638546247748617,(16:0.024514679630473615,10:0.024514679630473615):0.35187078284701256):0.6343237827698142,((36:0.19126864108326488,12:0.19126864108326488):0.7776074686446943,38:0.9688761097279592):0.04183313551934109):0.3243244928623148,3:1.3350337381096151):0.6717210181874693):0.4865464393664416,((((((37:0.2018062363351977,26:0.2018062363351977):0.02907308740704806,(6:0.1044506754566396,24:0.1044506754566396):0.12642864828560618):0.06399001554098968,34:0.29486933928323544):0.36380993251594906,44:0.6586792717991845):0.24546101889806227,(43:0.03368316476720598,19:0.03368316476720598):0.8704571259300408):1.4469956690592491,((21:0.3094183843022261,45:0.3094183843022261):0.3443941923510827,(4:0.5576759408278635,1:0.5576759408278635):0.0961366358254453):1.6973233831031869):0.14216523590703023):1.3501839414299859):1.67115454322774;
tree new_tree14 = ((((25:0.12763729160839254,(39:0.09798360551919134,18:0.09798360551919134):0.0296536860892012):3.3037398426649554,((((22:0.509707040023854,(9:0.46323067728819545,49:0.46323067728819545):0.04647636273565858):0.12001469619155658,(51:0.45507647252407185,40:0.45507647252407185):0.17464526369133876):0.82020554742368,(31:1.002156644235073,13:1.002156644235073):0.44777063940401773):0.8477731736338558,(((29:1.3596880042783013,(17:1.2728006471246132,((50:0.8143063569110931,(20:0.521646919368959,46:0.521646919368959):0.2926594375421341):0.09271697324833417,(42:0.46168695756878486,47:0.46168695756878486):0.4453363725906424):0.3657773169651859):0.08688735715368812):0.05464096722553924,(33:0.15686895447087934,11:0.15686895447087934):1.2574600170329613):0.5076758473598393,(41:1.7915265253125257,(7:0.8669021334819893,23:0.8669021334819893):0.9246243918305364):0.13047829355115415):0.3756956384092667):1.1336766770004014):1.8081807690934961,(((48:0.38593253895922003,32:0.38593253895922003):0.3345704506221339,2:0.720502989581354):2.3916610419601145,((14:0.33924976061147716,30:0.33924976061147716):0.7929886577223734,15:1.1322384183338505):1.979925613207618):2.1273938718253755):1.0105693474409314,((((((27:0.5979459079361635,28:0.5979459079361635):0.9217629697645813,5:1.5197088777007448):0.4829313105167523,8:2.002640188217497):0.06422441169931403,(((35:0.6870648281321597,(16:0.08175259320203364,10:0.08175259320203364):0.6053122349301261):0.3515650060518437,(38:0.9816879013293681,(36:0.6641961505404836,12:0.6641961505404836):0.3174917507888845):0.056941932854635335):0.45315518606983796,3:1.4917850202538414):0.5750795796629697):0.4158361998716358,((((37:0.5214358745848984,(6:0.34446493867017913,24:0.34446493867017913):0.17697093591471924):0.2503027945413272,(26:0.30803175593531446,34:0.30803175593531446):0.4637069131909111):0.09695915383842157,44:0.8686978229646471):0.24316468521771273,(19:0.6256562174272031,43:0.6256562174272031):0.48620629075515676):1.370838291606087):0.2819972528684347,((21:0.353028874558256,45:0.353028874558256):0.8608628722379725,(1:0.6805767262971251,4:0.6805767262971251):0.5333150204991034):1.5508063058606532):3.485429198150894):0.88361902845155;
tree new_tree15 = ((((((37:0.5648259927575919,((24:0.10525526891562072,6:0.10525526891562072):0.10684094008135912,26:0.21209620899697984):0.3527297837606121):0.45916929606912926,(34:0.5066222681178503,44:0.5066222681178503):0.5173730207088709):0.16018464640619579,(19:0.13128355581866372,43:0.13128355581866372):1.0528963794142532):2.286530990284202,(((21:0.2869945497600131,45:0.2869945497600131):1.3007376326595843,(1:0.72162878821389,4:0.72162878821389):0.8661033942057074):1.4784930291275102,((((27:0.8743771127911604,28:0.8743771127911604):0.6259912101610878,5:1.5003683229522482):1.11915626465223,8:2.619524587604478):0.02601444665598507,(((35:0.9236098377039991,(16:0.07803576891376066,10:0.07803576891376066):0.8455740687902384):0.5845139995323602,(38:1.2002667170432748,(36:0.37312874347205016,12:0.37312874347205016):0.8271379735712246):0.3078571201930844):0.46232269470244325,3:1.9704465319388025):0.6750925023216607):0.42068617728664437):0.4044857139700113):0.8339213066225271,(((2:0.22662008622909255,32:0.22662008622909255):0.20437548554157983,48:0.4309955717706724):0.8364739114553008,((14:0.29758012210171375,30:0.29758012210171375):0.41130599517107164,15:0.7088861172727854):0.5585833659531878):3.03716276228614):1.0094836331723007,((18:0.4700364396794807,(25:0.21894542318734683,39:0.21894542318734683):0.2510910164921339):2.7845797257633467,((((9:0.38851930678308927,(22:0.2720998568493342,49:0.2720998568493342):0.11641944993375508):0.7520159859697355,(51:1.0865632503400837,40:1.0865632503400837):0.053972042412741006):0.4386825600228548,(31:1.469467007243004,((7:0.4353808710741672,23:0.4353808710741672):0.6651832055675766,(13:0.6515405507866052,41:0.6515405507866052):0.4490235258551385):0.36890293060126034):0.10975084553267545):0.25716182408793675,((29:1.3548588513768836,(17:1.297733759382787,((20:0.7543257513828523,(46:0.3210940644106632,50:0.3210940644106632):0.4332316869721891):0.34813512403482805,(42:0.4791930666967449,47:0.4791930666967449):0.6232678087209355):0.19527288396510656):0.057125091994096655):0.12583820450815786,(33:0.48159422216661973,11:0.48159422216661973):0.9991028337184217):0.35568262097857484):1.4182364885792111):2.0594996998691193):0.38274746737407916;
tree new_tree16 = ((((19:1.9276148164540035,((37:1.3122963658827622,(26:0.6996314902606531,(6:0.5577570495489262,24:0.5577570495489262):0.14187444071172683):0.6126648756221091):0.5807864776639204,(34:0.4174979001141876,(43:0.31837324526086275,44:0.31837324526086275):0.09912465485332483):1.475584943432495):0.034531972907320796):1.6288285744895836,(((21:0.4945012041769462,45:0.4945012041769462):0.45959903164987825,(1:0.6109218731248184,4:0.6109218731248184):0.3431783627020061):2.373728043183352,((8:2.7660211375548722,((38:1.5722522872691391,((35:0.889032906631824,(16:0.3344897028423452,10:0.3344897028423452):0.5545432037894789):0.5529867502674833,(36:0.3868956021384131,12:0.3868956021384131):1.0551240547608942):0.1302326303698318):0.597166754700279,3:2.169419041969418):0.5966020955854541):0.20301030455588487,((28:1.3704361843089865,27:1.3704361843089865):0.3295700946790401,5:1.7000062789880266):1.2690251631227305):0.35879683689941944):0.22861511193341055):0.9300952897007355,((32:1.7026652563112745,(2:0.3905471573870436,48:0.3905471573870436):1.312118098924231):1.7887775919172357,((14:0.4552695948091386,30:0.4552695948091386):1.3299911269971416,15:1.7852607218062801):1.70618212642223):0.9950958324158123):0.502080950318621,((25:0.15971155353013824,(39:0.14261366569296108,18:0.14261366569296108):0.017097887837177167):3.6121798084271037,((((9:0.9354486543516142,(22:0.6562722113066078,49:0.6562722113066078):0.27917644304500633):0.27558312736407486,(51:0.8810894455109325,40:0.8810894455109325):0.32994233620475655):1.0976625189375746,((41:2.139989102545626,31:2.139989102545626):0.026299606129835063,13:2.166288708675461):0.14240559197780245):0.31739404594007636,((7:1.0617532371944836,23:1.0617532371944836):1.4995008396873497,(((17:0.8845227001232836,29:0.8845227001232836):0.5601763480495145,((42:0.36992997519281806,47:0.36992997519281806):0.7804979440751119,(20:1.0720303328018452,(46:0.313758951707527,50:0.313758951707527):0.7582713810943182):0.07839758646608463):0.2942711289048683):0.17275797572052154,(33:0.6703679301134695,11:0.6703679301134695):0.9470890937798502):0.9437970529885136):0.06483426971150674):1.145803015363902):1.216728283316443):1.9195013399656515;
tree new_tree17 = ((((48:0.08841282798898484,(2:0.03432711348949501,32:0.03432711348949501):0.054085714499489825):2.0439146812991784,((14:0.18569824761276743,30:0.18569824761276743):0.32804259156054416,15:0.5137408391733116):1.6185866701148517):1.31432111991279,((18:0.42547505970093535,(39:0.3602418323695997,25:0.3602418323695997):0.06523322733133563):1.6788643178074203,((33:0.7036701013953327,11:0.7036701013953327):0.7342150509810749,((29:1.2676190155917908,(((9:0.5629740820395897,(22:0.14633932158162696,49:0.14633932158162696):0.41663476045796266):0.17581972273536917,(51:0.35313649637651423,40:0.35313649637651423):0.3856573083984446):0.4097454672518682,(((7:0.4708263051665803,23:0.4708263051665803):0.38606237189729686,41:0.8568886770638772):0.28344047476039813,(13:0.836525124273465,31:0.836525124273465):0.30380402755081026):0.00821012020255174):0.11907974356496376):0.16421698640760596,(17:1.216188769823321,((42:0.11696580636364753,47:0.11696580636364753):0.4976707444646643,((50:0.47352482732393003,46:0.47352482732393003):0.09405661368889612,20:0.5675814410128261):0.04705510981548566):0.6015522189950091):0.21564723217607584):0.006049150377010815):0.6664542251319481):1.3423092507118404):0.826733438880805,(((21:0.2095340862921753,45:0.2095340862921753):0.9189030125137332,(1:0.7242250357114475,4:0.7242250357114475):0.404212063094461):2.2144435227343244,(((8:1.55077025920019,(((35:0.6017849401287692,(16:0.3680667502760314,10:0.3680667502760314):0.23371818985273773):0.16038315619378052,(38:0.7024074003423348,(36:0.12118791361362727,12:0.12118791361362727):0.5812194867287076):0.05976069598021483):0.6086978348453527,3:1.3708659311679023):0.17990432803228762):0.17504247929491767,((28:0.5747799425462274,27:0.5747799425462274):0.09448008737365743,5:0.6692600299198849):1.0565527085752229):1.3286954678325116,((((26:0.27875362435679296,37:0.27875362435679296):0.1137966052473584,(6:0.239240828396495,24:0.239240828396495):0.15330940120765638):0.2785500744474512,(44:0.24842895903407128,34:0.24842895903407128):0.42267134501753134):0.7362133970832443,(43:0.17625928641919744,19:0.17625928641919744):1.2310544147156495):1.6471945051927723):0.2883724152126135):0.9305014455607683):1.4892447932119364;
tree new_tree18 = ((((18:0.47286088150876027,(39:0.39121923865552444,25:0.39121923865552444):0.08164164285323583):1.5807175823778883,(((((31:0.7978362441167018,(23:0.681945574347069,7:0.681945574347069):0.1158906697696328):0.3912841732810207,13:1.1891204173977226):0.26894353592260334,(((51:0.30582772402461833,40:0.30582772402461833):0.49625028312320096,(9:0.4183969783787129,(22:0.3210782663570983,49:0.3210782663570983):0.09731871202161463):0.38368102876910637):0.39313304853490183,41:1.1952110556827211):0.2628528976376048):0.14707284278860877,(17:0.4582144976945542,29:0.4582144976945542):1.1469222984143805):0.12039707192818971,(((42:0.17753046532461267,47:0.17753046532461267):0.5826267625469349,((50:0.2150717184582121,46:0.2150717184582121):0.05319930541572715,20:0.26827102387393925):0.49188620399760835):0.8028725391284126,(33:0.2137685754168073,11:0.2137685754168073):1.349261191583153):0.16250410103716417):0.32804459584952417):1.2472088568812105,(((48:0.12218577935602831,2:0.12218577935602831):0.21947566947237113,32:0.34166144882839944):1.9836998141700457,((14:0.13401742620689644,30:0.13401742620689644):0.6995795947174932,15:0.8335970209243897):1.4917642420740556):0.9754260577694138):1.8551861499005,(((((44:0.1706047365242772,43:0.1706047365242772):0.5914969607655622,34:0.7621016972898395):0.6924912912910067,(((24:0.3879470292394687,6:0.3879470292394687):0.15589602272769104,26:0.5438430519671598):0.23867003449011714,37:0.7825130864572769):0.6720799021235693):0.14646322739796447,19:1.6010562159788106):2.3934880941552756,(((21:0.676577970884988,45:0.676577970884988):0.955208428533205,(1:1.1718474489307624,4:1.1718474489307624):0.4599389504874305):2.2077348095215408,((8:2.919168659648627,(5:1.519556019348727,(27:1.3034706533508764,28:1.3034706533508764):0.21608536599785055):1.3996126402998998):0.3332176697093989,(((35:1.0580539248585006,(16:0.019639183701022123,10:0.019639183701022123):1.0384147411574784):1.2141053276076095,(38:2.16836445014814,(36:0.09448245228688093,12:0.09448245228688093):2.073881997861259):0.10379480231797):0.3219904986159734,3:2.5941497510820835):0.6582365782759423):0.5871348795817082):0.15502310119435236):1.1614292038484968):0.9325374294188782;
tree new_tree19 = ((((39:0.7061824663202682,(25:0.3714292513017634,18:0.3714292513017634):0.33475321501850475):2.647298277077781,(((33:0.3467611595392108,11:0.3467611595392108):2.329666522600637,(((13:1.1811655998502026,41:1.1811655998502026):0.25003547149743355,(9:0.7393208354986274,((51:0.5355457005225189,40:0.5355457005225189):0.12880818147938655,(22:0.12421472838252039,49:0.12421472838252039):0.5401391536193851):0.07496695349672189):0.6918802358490088):0.007952454974862189,(31:1.4276363996127002,(23:0.2666456909379366,7:0.2666456909379366):1.1609907086747635):0.011517126709798209):1.2372741558173492):0.04454655238316052,(29:2.216172132585662,(17:1.6971479713122748,((50:0.6269712712749618,(46:0.5954412500294818,20:0.5954412500294818):0.03153002124547999):0.5158235152957411,(42:0.16867128699335676,47:0.16867128699335676):0.9741234995773461):0.5543531847415719):0.519024161273387):0.5048021019373463):0.632506508875041):1.2805419609147073,((48:0.6121594061669389,(32:0.04697233424448522,2:0.04697233424448522):0.5651870719224537):2.679825830807915,((14:0.63777776822514,30:0.63777776822514):1.0107288298800696,15:1.6485065981052096):1.6434786388696443):1.3420374673379025):2.0934920375766426,(((21:0.7538804885793605,45:0.7538804885793605):0.7771614553504907,(1:0.9083724909445194,4:0.9083724909445194):0.6226694529853318):2.987446300059436,((((27:1.3741334072343763,(28:0.7941589577865416,5:0.7941589577865416):0.5799744494478347):2.629803313181494,8:4.0039367204158705):0.005912873386577644,(((35:0.8802604604888662,(16:0.20800475961174342,10:0.20800475961174342):0.6722557008771228):0.9910152095835156,(38:1.3840601062380076,(36:0.44117100963655387,12:0.44117100963655387):0.9428890966014537):0.48721556383437425):0.7519901553897936,3:2.6232658254621755):1.3865837683402726):0.4869690336562291,((19:0.23200700790378948,43:0.23200700790378948):1.2298399387146706,((34:0.7206015137209754,44:0.7206015137209754):0.45548779256810557,((26:0.611570238177703,(24:0.3641850153330847,6:0.3641850153330847):0.24738522284461822):0.272859415535447,37:0.88442965371315):0.29165965257593096):0.2857576403293791):3.034971680840217):0.021669616530609837):2.209026497900112):0.703672183402071;
tree new_tree20 = ((((48:0.6218290301445941,(32:0.2782867298405449,2:0.2782867298405449):0.3435423003040492):1.2518872567533725,((14:0.07486205179562447,30:0.07486205179562447):0.9745377012205025,15:1.049399753016127):0.8243165338818397):4.27751585814128,((((21:0.38000583516902925,45:0.38000583516902925):0.7096588844104523,(1:0.6260171549874449,4:0.6260171549874449):0.4636475645920366):3.614863811427705,((37:1.2423564992350662,(19:0.18406065010523023,43:0.18406065010523023):1.058295849129836):0.3482668110077505,((26:0.644064603595965,(24:0.30748252722277153,6:0.30748252722277153):0.33658207637319343):0.3300279086133192,(34:0.3279372122203177,44:0.3279372122203177):0.6461552999889665):0.6165307980335325):3.11390522076437):0.028121555537866882,(((27:0.5628331240435864,28:0.5628331240435864):1.051338694411862,5:1.6141718184554483):2.34302727387652,(((((35:0.914821259799722,(16:0.29193318782067484,10:0.29193318782067484):0.622888071979047):1.3682798686287834,38:2.2831011284285054):0.2681970289262634,(36:0.7201043979118166,12:0.7201043979118166):1.8311937594429524):0.8392463517111706,3:3.3905445090659394):0.39227987188185365,8:3.782824380947793):0.17437471138417493):0.7754509942130854):1.4185820681407444):0.7245946172003679,((18:1.8411445386496508,(39:0.5107227852898959,25:0.5107227852898959):1.3304217533597549):3.104952108321485,((7:0.6313304538519404,23:0.6313304538519404):2.5341377263882006,((((31:2.724710472288522,41:2.724710472288522):0.02540104345205263,13:2.7501115157405747):0.3451331442037051,(((((42:0.30008607086702,47:0.30008607086702):0.6875051228127628,(46:0.6998138257060372,50:0.6998138257060372):0.28777736797374553):0.04035292035210869,20:1.0279441140318915):1.1043651474157345,(33:1.14460449779249,11:1.14460449779249):0.9877047636551359):0.2759649766658403,(17:1.9363123776967097,29:1.9363123776967097):0.4719618604167566):0.6869704218308135):0.0035443159367662957,(((49:0.3833441160751678,22:0.3833441160751678):0.13502954033388453,9:0.5183736564090523):1.987922905614767,(51:1.0560112359045062,40:1.0560112359045062):1.4502853261193132):0.5924924138572267):0.06667920435909469):1.7806284667309953):1.9297301249150296):0.6973191764999864;
tree new_tree21 = (((((2:0.10021354580594029,48:0.10021354580594029):0.006852764741249254,32:0.10706631054718954):3.337379526923095,((14:0.038335961657375614,30:0.038335961657375614):1.284908272078622,15:1.3232442337359975):2.1212016037342867):2.164188808307957,((((((28:1.3832235918792986,27:1.3832235918792986):0.09407523165142484,5:1.4772988235307234):2.0255695063655694,((((36:0.8643770546659559,12:0.8643770546659559):1.3628444780514473,38:2.227221532717403):0.04065417630038137,(35:1.5727486061690015,(16:0.0049825877693533945,10:0.0049825877693533945):1.567766018399648):0.6951271028487831):0.7191270814231383,3:2.987002790440923):0.51586553945537):0.03331042741005241,8:3.5361787573063452):0.3251297716936903,((21:0.26587240202995155,45:0.26587240202995155):0.8827880471900568,(1:0.86001394368286,4:0.86001394368286):0.2886465055371483):2.712648079780027):0.34018389083974077,((44:0.8315171645670683,(34:0.7375091400121428,((37:0.6027545666459573,(24:0.4844535365535272,6:0.4844535365535272):0.11830103009243009):0.1041137253710851,26:0.7068682920170424):0.030640847995100473):0.0940080245549254):0.40235246429874993,(19:0.22080508747389438,43:0.22080508747389438):1.0130645413919237):2.967622790973958):1.4071422259384647):0.3696137836119888,((25:0.715743144203201,(39:0.3832263326867246,18:0.3832263326867246):0.33251681151647633):2.4796606189498593,(((7:1.1497765178180979,23:1.1497765178180979):1.0667095957525818,((((49:0.4029805193041154,22:0.4029805193041154):0.017629116279960888,9:0.42060963558407627):0.6029499931877518,(51:0.5484094180444226,40:0.5484094180444226):0.4751502107274055):1.0175597295281573,(31:1.381459038415937,13:1.381459038415937):0.6596603198840483):0.17536675527069434):0.3913237137693071,(41:2.6048950478233226,(((((46:0.41284193036884814,50:0.41284193036884814):0.1646307656173423,20:0.5774726959861904):0.1806556750754973,(42:0.28947367243281813,47:0.28947367243281813):0.4686546986288696):0.8426473830236081,(33:1.2944889691340447,11:1.2944889691340447):0.30628678495125117):0.49235456634781394,(29:0.3501910538999861,17:0.3501910538999861):1.7429392665331236):0.5117647273902128):0.00291477951666419):0.5875939358130737):2.7828446662371693):3.0549578668402;
tree new_tree22 = ((((39:0.1325160693202942,18:0.1325160693202942):0.5830604217593789,25:0.7155764910796731):2.802776106501814,((((29:0.8920351795502357,((((42:0.09554536023058333,47:0.09554536023058333):0.5136156532486718,(50:0.45169071405068323,(46:0.44833059534002884,20:0.44833059534002884):0.0033601187106543917):0.15747029942857188):0.20513575390471284,17:0.814296767383968):0.027135031969462542,(33:0.036557060381417386,11:0.036557060381417386):0.8048747389720131):0.050603380196805214):0.5277784016315679,13:1.4198135811818036):0.4167249412386418,(41:1.2330615222033992,31:1.2330615222033992):0.6034770002170462):0.1740681005971394,(((9:0.6194464391213699,(22:0.3016195397767284,49:0.3016195397767284):0.3178268993446415):0.24675277681252739,(51:0.3991589539220425,40:0.3991589539220425):0.4670402620118548):0.8950672192573602,(23:0.6825381279497337,7:0.6825381279497337):1.0787283072415237):0.24934018782632728):1.5077459745639028):2.24611271393381,(((((((28:0.9183493255146434,27:0.9183493255146434):0.33645208866547993,5:1.2548014141801234):0.8139859658390096,8:2.068787380019133):0.4440704073546158,((38:0.9737710085046988,((36:0.13461075415588825,12:0.13461075415588825):0.7656626887951292,(35:0.5739144718566177,(16:0.1318577031857887,10:0.1318577031857887):0.442056768670829):0.3263589710943997):0.07349756555368137):0.6073092363125049,3:1.5810802448172037):0.9317775425565451):0.4752685866939852,((43:0.05928045668463241,19:0.05928045668463241):1.1342776457868686,((37:0.6628397517347032,((24:0.3735727086302389,6:0.3735727086302389):0.12223057882251204,26:0.49580328745275093):0.1670364642819523):0.35006805371171745,(34:0.395951408867376,44:0.395951408867376):0.6169563965790447):0.1806502970250803):1.794568271596233):0.8460047364511722,((21:1.4525030033447306,45:1.4525030033447306):0.38941455918672574,(1:0.8408273911346396,4:0.8408273911346396):1.0010901713968168):1.9922135479874499):1.5831757374586042,((2:0.2990881099626035,(32:0.1808486450711995,48:0.1808486450711995):0.118239464891404):1.8359925157066235,((14:0.05674775936982206,30:0.05674775936982206):1.0049819582474877,15:1.0617297176173097):1.0733509080519172):3.2822262054808):0.3471584635377871):0.8729685923641188;
tree new_tree23 = (((((43:0.7311551097618475,19:0.7311551097618475):0.417318317621297,((37:0.3424394130054562,((24:0.09608583955090512,6:0.09608583955090512):0.09136544701655029,26:0.1874512865674554):0.1549881264380008):0.6326484967458519,(34:0.6473470423688846,44:0.6473470423688846):0.3277408673824235):0.1733855176318364):2.2532233012199936,(((21:0.7991138220220118,45:0.7991138220220118):0.31112585696381245,(1:0.4957009091204816,4:0.4957009091204816):0.6145387698653426):1.6587476534378147,(8:2.0923413148620416,(((28:0.38106486858010097,27:0.38106486858010097):0.2036321429973556,5:0.5846970115774566):1.5011781978905248,((((36:0.13704386019272022,12:0.13704386019272022):1.077701791993742,38:1.2147456521864621):0.0015746576697890369,(35:0.4123635601926679,(16:0.017481547551024507,10:0.017481547551024507):0.3948820126416434):0.8039567496635833):0.3982822952001446,3:1.6146026050563957):0.4712726044115856):0.006466105394060229):0.6766460175615974):0.6327093961794992):1.134266324027184,((48:0.6740951367851175,(2:0.3161802321391423,32:0.3161802321391423):0.35791490464597514):2.1781609537759126,((14:0.09133610723674968,30:0.09133610723674968):0.7880686655790616,15:0.8794047728158113):1.9728513177452185):1.6837069620692922):0.06589171240960834,(((18:0.1698305402434813,39:0.1698305402434813):3.0115914417455647E-4,25:0.17013169938765585):2.5531329432496612,(((13:0.9319568990820001,41:0.9319568990820001):0.05606639561201654,((31:0.9589032594084446,(7:0.4689956823401888,23:0.4689956823401888):0.4899075770682558):0.017580032231496845,((9:0.47879427206795144,(22:0.23778836654089042,49:0.23778836654089042):0.24100590552706103):0.32112162648221765,(51:0.48117202814387433,40:0.48117202814387433):0.31874387040629476):0.17656739308977232):0.01154000305407521):0.31863895942735265,((29:1.111268297067158,((((50:0.23708936199705646,46:0.23708936199705646):0.10992425684605958,20:0.34701361884311605):0.30272885191470394,(42:0.39142403298609796,47:0.39142403298609796):0.25831843777172203):0.24359282113400016,17:0.8933352918918201):0.21793300517533776):0.14259891007247427,(33:0.6676237598674272,11:0.6676237598674272):0.586243447272205):0.05279504698173709):1.4166023885159478):1.8785901224026134):3.75011348840945;
tree new_tree24 = (((19:1.626932012350291,((34:0.47976872088256284,(44:0.18742010002421808,43:0.18742010002421808):0.2923486208583448):0.8063530935907085,(37:0.9622754662440278,(26:0.811354570230309,(24:0.6680205109037377,6:0.6680205109037377):0.14333405932657128):0.15092089601371883):0.3238463482292435):0.3408101978770197):3.1183303049798528,(((8:1.70065545000024,((27:0.23582333116182608,28:0.23582333116182608):0.6627376064931866,5:0.8985609376550127):0.8020945123452273):0.7537177274235205,(((38:0.9582776610938023,(35:0.34725189398753487,(16:0.230735958982914,10:0.230735958982914):0.11651593500462087):0.6110257671062674):0.19626490518624584,(36:0.3937151836889758,12:0.3937151836889758):0.7608273825910723):0.755616782861535,3:1.9101593491415831):0.5442138282821773):1.1354798553444945,((21:0.9321098135775904,45:0.9321098135775904):0.5798275789725803,(1:1.0139940345055856,4:1.0139940345055856):0.4979433580445851):2.0779156402180843):1.1554092845618888):1.9518669403802678,(((25:0.3160250881350948,(18:0.22022352695195882,39:0.22022352695195882):0.09580156118313596):3.1091447706808113,((((29:1.1795132416952345,17:1.1795132416952345):0.814914171431725,(33:0.10802170669234695,11:0.10802170669234695):1.8864057064346125):0.4816769002527195,((20:0.6271204644571663,(46:0.37816322905838445,50:0.37816322905838445):0.24895723539878184):0.7730749941409553,(42:0.918901558545592,47:0.918901558545592):0.4812939000525296):1.0759088547815574):0.030751546782525452,((41:1.7348979879385948,((9:0.4123360758903147,(22:0.3572627846193483,49:0.3572627846193483):0.055073291270966385):0.7112960265019836,(51:0.3411164455613028,40:0.3411164455613028):0.7825156568309957):0.6112658855462965):0.34320535288676157,((7:0.925485086473395,23:0.925485086473395):0.7207070423040429,(13:1.2884111860464271,31:1.2884111860464271):0.3577809427310108):0.4319112120479185):0.428752519336848):0.9183139986537014):2.269290458680903,((48:0.6567018555879305,(32:0.36373341956834265,2:0.36373341956834265):0.29296843601958783):3.099631889222306,((14:0.1737856738173112,30:0.1737856738173112):2.2152839163605007,15:2.389069590177812):1.3672641546324247):1.93812656173295):1.0026689402136029):1.3877642805457757;
tree new_tree25 = (((((21:0.6754950604233976,45:0.6754950604233976):0.7573172038682716,(1:0.8956281319676014,4:0.8956281319676014):0.5371841323240678):2.304212530054759,(19:1.2882164592026277,(((26:0.6880275897379662,(37:0.4881120281674048,(24:0.1918489059845826,6:0.1918489059845826):0.2962631221828222):0.1999155615705614):0.1151747171644446,34:0.8032023069024108):0.1274839146453991,(44:0.4699500762213373,43:0.4699500762213373):0.4607361453264726):0.35753023765481784):2.4488083351438004):0.17111206253890465,(((((36:0.15609263366163056,12:0.15609263366163056):0.952615058002334,38:1.1087076916639647):0.7858309275176978,(35:0.9771363619528295,(16:0.013004363731975731,10:0.013004363731975731):0.9641319982208537):0.917402257228833):0.7298843600373537,3:2.624422979219016):0.1538045596340898,(8:2.432111048305544,((27:0.8585256585300981,28:0.8585256585300981):0.9951540565890103,5:1.8536797151191085):0.5784313331864355):0.346116490547562):1.1299093180322268):1.5481359552437337,((((32:0.24680659222823045,48:0.24680659222823045):0.27284878179953953,2:0.51965537402777):2.6242834542665694,((14:0.20302969511542054,30:0.20302969511542054):1.1748150151257686,15:1.377844710241189):1.7660941180531502):2.188890234827598,(((39:0.6581641311132895,18:0.6581641311132895):0.17985580015744917,25:0.8380199312707387):3.274342736126952,(((9:0.22001139190263017,(22:0.14910225333517182,49:0.14910225333517182):0.07090913856745834):0.47852071643012695,(51:0.5684836977328731,40:0.5684836977328731):0.13004841059988403):1.7384659880273072,((41:2.3144503060162047,((7:0.4351772242507364,23:0.4351772242507364):1.7942692678723058,(31:2.1171872622119956,13:2.1171872622119956):0.11225922991104653):0.08500381389316258):0.10689016772898974,((((((20:0.7206787172192322,50:0.7206787172192322):0.3600596848835196,46:1.0807384021027517):0.1869545994091768,(42:0.33513616889747366,47:0.33513616889747366):0.9325568326144549):0.2828051266941023,17:1.5504981282060308):0.24601086889078738,29:1.7965089970968182):0.24079892990201168,(33:0.2634253213109449,11:0.2634253213109449):1.773882605687885):0.38403254674636456):0.015657622614869915):1.6753645710376266):1.2204663957242463):0.12344374900712918):2.05611868470415;
tree new_tree26 = ((((25:0.03309234305416315,(39:0.025400373491418746,18:0.025400373491418746):0.007691969562744403):1.798019747868755,(((((((50:0.1643248385575606,46:0.1643248385575606):0.17988272172433575,20:0.34420756028189636):0.02069636192470703,(42:0.2633242221777601,47:0.2633242221777601):0.10157970002884331):0.32367410872215585,17:0.6885780309287592):0.28270206751488425,(33:0.010224113182901146,11:0.010224113182901146):0.9610559852607423):0.024213128949115093,29:0.9954932273927586):0.1457354792072234,(((((((22:0.19582901529415908,49:0.19582901529415908):0.07027014796883257,9:0.26609916326299166):0.22616496166985905,(51:0.3470633646695068,40:0.3470633646695068):0.1452007602633439):0.15075752042894525,41:0.643021645361796):0.010453913828815442,13:0.6534755591906114):0.23973587442055166,31:0.8932114336111631):0.1152320517755151,(7:0.24729505410146835,23:0.24729505410146835):0.7611484312852098):0.13278522121330383):0.6898833843229362):1.747619528716037,((48:0.16649631252986985,(2:0.14400022909438492,32:0.14400022909438492):0.022496083435484926):1.5895943558462844,((14:0.1384879678903606,30:0.1384879678903606):0.20263037426284664,15:0.34111834215320724):1.414972326222947):1.82264095815227):0.304744927837318,((((21:0.8849108709444016,45:0.8849108709444016):0.4161418037479059,(1:0.2967125630965699,4:0.2967125630965699):1.0043401115957376):1.4130468901635813,(8:2.201262419547895,((5:1.1906250996377592,(27:0.7626558169750767,28:0.7626558169750767):0.4279692826626825):0.9389416617585842,(((35:0.5138052016059402,(16:0.09596293935981673,10:0.09596293935981673):0.41784226224612353):0.5636693363736165,(38:1.0675102407706232,(36:0.3897474989510253,12:0.3897474989510253):0.677762741819598):0.009964297208933548):0.4556478501750756,3:1.5331223881546323):0.5964443732417111):0.07169565815155154):0.5128371453079938):0.4132736250079785,(((44:0.20401933659954297,34:0.20401933659954297):1.0239262136345468,(37:0.3650765366426938,((24:0.23837655663866283,6:0.23837655663866283):0.01203370809547602,26:0.25041026473413885):0.11466627190855494):0.8628690135913959):0.26727135183352746,(19:0.11324022667164854,43:0.11324022667164854):1.3819766753959686):1.63215628779625):0.7561033576124059):0.6634694206206548;
tree new_tree27 = (((((39:0.5933476935030488,25:0.5933476935030488):0.43441631887367027,18:1.027764012376719):1.5165090398156593,(((23:1.1420103296805313,7:1.1420103296805313):0.7288041985656741,((13:1.5979823086441383,(41:1.5165642026575028,31:1.5165642026575028):0.08141810598663546):0.08654644323355254,((((42:0.3813840663822041,47:0.3813840663822041):0.2742835823547368,(50:0.5781065635351639,(20:0.3894895738317042,46:0.3894895738317042):0.1886169897034597):0.07756108520177707):0.27572038509636754,(29:0.7749287223841564,17:0.7749287223841564):0.15645931144915204):0.12768488873340544,(33:0.18637047605507545,11:0.18637047605507545):0.8727024465116384):0.6254558293109769):0.18628577636851462):0.04532744999313043,(((49:0.14883597390379402,22:0.14883597390379402):1.1066659826644676,(51:0.44643896190467586,40:0.44643896190467586):0.8090629946635859):0.20103231998446391,9:1.4565342765527256):0.45960770168661025):0.6281310739530426):2.453085143991221,(((((44:0.2928093729253448,43:0.2928093729253448):0.3631905786271684,34:0.6559999515525132):0.03149415732245309,(37:0.36297330455751703,(26:0.26383356879276815,(24:0.14555667826374216,6:0.14555667826374216):0.11827689052902599):0.09913973576474888):0.3245208043174493):0.28382731716443954,19:0.9713214260394059):2.769386444905358,((((5:1.5676504061398053,(27:0.7403650805808377,28:0.7403650805808377):0.8272853255589676):0.6300463355069592,8:2.1976967416467645):0.029267134028274633,((((35:1.0198569938726998,(16:0.46756213633587895,10:0.46756213633587895):0.5522948575368208):0.31596135946278747,(36:0.27495728657629837,12:0.27495728657629837):1.060861066759189):0.03570499833477658,38:1.3715233516702638):0.5658209000882364,3:1.9373442517585002):0.28961962391653895):0.9196994515714381,((21:1.0517176672782653,45:1.0517176672782653):0.5990508979519586,(1:1.1284966705619914,4:1.1284966705619914):0.5222718946682325):1.4958947620162533):0.5940445436982862):1.256650325238836):0.22141276713502478,((2:1.082054055441829,(32:2.1310275059191507E-4,48:2.1310275059191507E-4):1.0818409526912371):2.7419294472907234,((14:0.5309012377284278,30:0.5309012377284278):0.5860418343609503,15:1.116943072089378):2.707040430643174):1.394787460586072):1.35710674349047;
tree new_tree28 = (((((32:0.5700839334620901,2:0.5700839334620901):0.01872638873958965,48:0.5888103222016797):2.767502295404766,((14:0.1274923992863213,30:0.1274923992863213):1.0944879569194552,15:1.2219803562057765):2.134332261400669):0.7109329272160472,(((25:0.2565222519186502,39:0.2565222519186502):0.19154019151458435,18:0.44806244343323454):2.7151290299730233,(((33:0.9785570694010041,11:0.9785570694010041):0.7073438941649658,((((46:0.47985718259668464,(42:0.2656570448395303,47:0.2656570448395303):0.21420013775715435):0.023996420817167685,(20:0.4772050688323257,50:0.4772050688323257):0.026648534581526606):0.06702708775932453,17:0.5708806911731769):0.9481983062229739,29:1.5190789973961507):0.16682196616981915):0.40823036057344675,(((51:0.5420233491372126,40:0.5420233491372126):0.5026924486363129,((49:0.6386093927901532,22:0.6386093927901532):0.11230665343416857,9:0.7509160462243217):0.2937997515492038):0.8461771684640311,((7:0.8692251853181302,23:0.8692251853181302):0.8813485793964216,(13:1.7102941184007956,(31:1.187057928124502,41:1.187057928124502):0.5232361902762936):0.040279646313756245):0.1403192015230048):0.20323835790185996):1.0690601492668415):0.9040540714162346):0.10582816586849919,((((21:1.0208642595214104,45:1.0208642595214104):0.39875981053478426,(1:0.5210910543189724,4:0.5210910543189724):0.8985330157372222):1.484495729059834,((8:2.0923134356225583,((28:0.588924650745838,27:0.588924650745838):0.5391104001711914,5:1.1280350509170294):0.964278384705529):0.5599268340347434,((((35:1.0068308649871225,(16:7.110587324575487E-4,10:7.110587324575487E-4):1.006119806254665):0.4587845383711744,38:1.4656154033582969):0.15259266272762084,(36:0.6583744723745295,12:0.6583744723745295):0.9598335937113882):0.539692645646896,3:2.1579007117328137):0.494339557924488):0.2518795294587268):0.7085373749761081,(((43:0.46422258071017075,(34:0.300411126070078,44:0.300411126070078):0.16381145464009272):0.8343724696412795,(37:0.8507275663875091,((6:0.3732973624269906,24:0.3732973624269906):0.11890692253196816,26:0.49220428495895874):0.3585232814285504):0.44786748396394116):0.744398074119839,19:2.0429931244712893):1.5696640496208474):0.5604165365988552):0.506120152874628;
tree new_tree29 = ((((((38:0.965638538143703,(35:0.6086553146756254,(16:0.026415458409183495,10:0.026415458409183495):0.5822398562664419):0.35698322346807765):0.18173137464310807,(36:0.7743196993605583,12:0.7743196993605583):0.3730502134262528):1.0517738735483368,3:2.199143786335148):0.17338682946591533,(8:2.259636269166411,(5:0.5312298634507122,(28:0.3829229923813606,27:0.3829229923813606):0.1483068710693516):1.7284064057156987):0.11289434663465236):0.8627381960501896,(((21:0.3868347343850567,45:0.3868347343850567):0.3188417438513768,(1:0.4515753975923988,4:0.4515753975923988):0.25410108064403475):2.274979216261199,((19:0.6171206204334904,43:0.6171206204334904):0.7306712744890961,((44:0.6185369741573791,(((6:0.09202769546089158,24:0.09202769546089158):0.39463437486339514,37:0.4866620703242867):0.05361389145278456,26:0.5402759617770713):0.0782610123803078):0.03257737164397356,34:0.6511143458013526):0.6966775491212338):1.632863799575046):0.2546131173536206):0.38236338037250084,(((48:0.9145163843063323,(2:0.3712991855317997,32:0.3712991855317997):0.5432171987745327):1.7099847558367451,((14:0.15249995136783834,30:0.15249995136783834):0.8907317265901705,15:1.0432316779580089):1.5812694621850687):0.7099259020069661,(((18:0.2044966965689983,39:0.2044966965689983):0.12169439959793008,25:0.3261910961669284):1.633080893999169,((((29:0.630370658310457,17:0.630370658310457):0.758668673798797,(((46:0.4993978709052937,50:0.4993978709052937):0.262535320185401,20:0.7619331910906947):0.1552740489432497,(42:0.28343408812223175,47:0.28343408812223175):0.6337731519117127):0.47183209207530963):0.13490243877638708,(33:0.10336541637762324,11:0.10336541637762324):1.420576354508018):0.14579692964348934,((((31:0.771956935509751,13:0.771956935509751):0.432591343953436,((51:0.16092566990811666,40:0.16092566990811666):0.30706564644847745,((49:0.2907972911264337,22:0.2907972911264337):0.1266457626121103,9:0.417443053738544):0.050548262618050066):0.7365569631065929):0.3774174179520189,41:1.5819656974152059):0.030181419649044416,(23:0.3224305412486696,7:0.3224305412486696):1.2897165758155806):0.057591583464880136):0.2895332896369669):1.3751550519839464):0.28320515007371005):1.82205976973799;
tree new_tree30 = (((((((44:0.2892698722935001,34:0.2892698722935001):0.8994469271661663,(37:0.528559950627829,((6:0.08125402331787894,24:0.08125402331787894):0.07768848328837545,26:0.1589425066062544):0.3696174440215746):0.6601568488318373):0.1306879430779122,43:1.3194047425375786):0.09919769095376663,19:1.4186024334913452):1.4690342248030352,((21:0.8064291529229644,45:0.8064291529229644):0.28176921501116614,(1:0.47516380987077395,4:0.47516380987077395):0.6130345580633565):1.79943829036025):0.13536953785838435,(8:2.5531303040288558,((((38:0.9929518098559678,(36:0.2640262509625069,12:0.2640262509625069):0.7289255588934609):0.06630276759649179,(35:0.6401964755463849,(16:0.0947415421949336,10:0.0947415421949336):0.5454549333514513):0.4190581019060746):0.4017057913546349,3:1.4609603688070945):0.7861414819305474,(5:0.7864172365187524,(27:0.39181994155445077,28:0.39181994155445077):0.3945972949643016):1.4606846142188896):0.30602845329121386):0.469875892123909):1.2632026424942877,((((39:0.02713822874429193,18:0.02713822874429193):0.2120922668969716,25:0.23923049564126353):2.2803441631032135,((33:0.14076457930357614,11:0.14076457930357614):1.6590212813225578,(((41:1.0790834567978076,(23:0.4670141733465339,7:0.4670141733465339):0.6120692834512738):0.35780014373478486,(((51:0.44436446586887945,40:0.44436446586887945):0.20013971806026154,((49:0.1217137201997077,22:0.1217137201997077):0.07221907531132811,9:0.19393279551103582):0.4505713884181052):0.7786155717730427,(31:1.0616425237438618,13:1.0616425237438618):0.36147723195832193):0.013763844830408711):0.2603157780097105,(((46:0.696812494568972,(50:0.6496090569246918,20:0.6496090569246918):0.047203437644280144):0.14581476766274837,(42:0.20246696991522328,47:0.20246696991522328):0.6401602923164971):0.1008072304787,(29:0.533580070119263,17:0.533580070119263):0.40985442259115734):0.7537648858318826):0.10258648208383092):0.7197887981183433):1.4606420024846924,((48:0.6432565746873061,(32:0.1948459694914701,2:0.1948459694914701):0.44841060519583603):2.197616378572398,((14:0.15976702207277166,30:0.15976702207277166):0.6939375825751304,15:0.853704604647902):1.9871683486118021):1.13934370423965):0.30599217741788287):1.9896396544298591;
tree new_tree31 = (((39:0.7690008824489096,(25:0.17193382153490702,18:0.17193382153490702):0.5970670609140026):1.6303487362945708,((((51:0.6992268367746668,40:0.6992268367746668):0.3462961668943325,((49:0.1767899618804941,22:0.1767899618804941):0.5914040394789072,9:0.7681940013594013):0.277329002309598):0.4580836109680271,(((29:1.1815143767887137,(17:0.9484733897003466,((42:0.18278539445144756,47:0.18278539445144756):0.6256977014414979,((50:0.3749035760962526,20:0.3749035760962526):0.07808417589013722,46:0.4529877519863898):0.35549534390655574):0.13999029380740102):0.23304098708836718):0.1577804842666959,(33:0.10940040704299575,11:0.10940040704299575):1.229894454012414):0.06996732079927348,((13:0.7865013256862013,31:0.7865013256862013):0.5057765561638131,(7:0.5669861037604111,23:0.5669861037604111):0.7252917780896033):0.11698430000466864):0.09434443278234328):0.5682681112417034,41:2.07187472587873):0.3274748928647506):1.3085990189537333,(((32:0.45377547060581747,(48:0.2313510826057385,2:0.2313510826057385):0.22242438800007897):0.8751557277215245,((14:0.22512831861504926,30:0.22512831861504926):0.493975817371344,15:0.7191041359863932):0.6098270623409487):2.03234206678676,((((21:0.2956791354527997,45:0.2956791354527997):1.0233274134958785,(1:0.3848762394240925,4:0.3848762394240925):0.9341303095245856):1.0467637960117953,((((43:0.13268502431413265,44:0.13268502431413265):0.15367301838157227,34:0.2863580426957049):0.6459583729343594,(((6:0.0573281166376635,24:0.0573281166376635):0.5589035738325525,26:0.616231690470216):0.11995879209650973,37:0.7361904825667257):0.1961259330633386):0.37812270574762485,19:1.3104391213776891):1.0553312235827843):0.45263379126989545,((((35:0.5682344817885528,(16:0.18017022949945857,10:0.18017022949945857):0.38806425228909425):0.7865347538196611,((36:0.253332072910187,12:0.253332072910187):0.6079428968002929,38:0.8612749697104799):0.49349426589773404):0.678234179311477,3:2.033003414919691):0.27555998816657334,((28:0.706571385210734,(27:0.6048332758727665,5:0.6048332758727665):0.10173810933796756):0.645169561777907,8:1.351740946988641):0.9568224560976233):0.5098407331441046):0.5428691256929996):0.3466753757738452):0.7296755709322853;
tree new_tree32 = (((((21:0.6806271438497802,45:0.6806271438497802):0.266954136691132,(1:0.3990229170631207,4:0.3990229170631207):0.5485583634777915):1.827109287829368,(((5:1.095021376978959,(28:0.45889054166158244,27:0.45889054166158244):0.6361308353173765):0.5755066618040221,8:1.670528038782981):0.6122769631286011,((38:0.8715459051919889,((36:0.41118737512868586,12:0.41118737512868586):0.3804115041195082,(35:0.3004760105510208,(16:0.03179799351838633,10:0.03179799351838633):0.2686780170326345):0.49112286869717325):0.07994702594379488):0.6315956733660861,3:1.503141578558075):0.7796634233535071):0.4918855664586981):0.4065449436098634,(((34:0.24118383167650143,44:0.24118383167650143):0.071286018075223,(43:0.04132115906799684,19:0.04132115906799684):0.2711486906837276):1.0149035197961962,(37:0.7109858683250806,((6:0.1386596743817301,24:0.1386596743817301):0.3856614720714444,26:0.5243211464531745):0.18666472187190608):0.61638750122284):1.853862142432223):1.0814720554533537,((((39:0.13058484631226597,25:0.13058484631226597):0.10877728567535441,18:0.23936213198762038):1.4036088407874594,(((23:0.3175073868549059,7:0.3175073868549059):0.6460988169793347,((((51:0.4203906537387021,40:0.4203906537387021):0.1801546010567069,(9:0.35294817439835596,(22:0.14607695709932458,49:0.14607695709932458):0.20687121729903138):0.24759708039705303):0.17795930660771841,41:0.7785045614031274):0.06932630618967672,(13:0.40626685891809133,31:0.40626685891809133):0.4415640086747128):0.11577533624143654):0.2236140191234558,(((29:0.7846814485734537,17:0.7846814485734537):0.23483811574111946,(33:0.048831280742051265,11:0.048831280742051265):0.9706882835725219):0.11902300877954808,((42:0.41911289257930345,47:0.41911289257930345):0.34887774654710574,(50:0.6922278881689761,(46:0.5799019835915746,20:0.5799019835915746):0.11232590457740144):0.07576275095743312):0.370551933967712):0.048677649863575256):0.4557507498173834):2.2792176012625474,(((32:0.05043657967498636,2:0.05043657967498636):0.27361967829971784,48:0.3240562579747042):1.7077199655778272,((14:0.12990717685254247,30:0.12990717685254247):0.9724776584923821,15:1.1023848353449246):0.9293913882076068):1.890412350485096):0.340518990645771):0.7171765020450067;
tree new_tree33 = (((32:0.5075517153941967,(2:0.48717307883485234,48:0.48717307883485234):0.02037863655934441):1.91094449054326,((14:0.1691639447011393,30:0.1691639447011393):1.1581887030408773,15:1.3273526477420166):1.09114355819544):2.696791538123212,(((((21:0.8263015635930498,45:0.8263015635930498):0.4276851847076385,(1:0.6982179142406786,4:0.6982179142406786):0.5557688340600098):1.9958452802440112,((((35:1.0125655805277178,(16:0.05447691714409059,10:0.05447691714409059):0.9580886633836272):0.4557541357304953,(38:1.1891707993595817,(36:0.3137818243758038,12:0.3137818243758038):0.8753889749837779):0.2791489168986314):0.43069519581555427,3:1.8990149120737674):0.6065203717274334,(8:2.3542432034086946,((28:0.313004822356333,27:0.313004822356333):0.5593383843741868,5:0.8723432067305198):1.481899996678175):0.1512920803925062):0.7442967447434987):0.03430354177234207,((((26:0.5367642443125358,(24:0.09428619511213386,6:0.09428619511213386):0.4424780492004019):0.2207460703692138,37:0.7575103146817496):0.24879442909045613,19:1.0063047437722057):0.09320805499056117,(43:0.5845040724054444,(34:0.3717485229804717,44:0.3717485229804717):0.21275554942497277):0.5150087263573224):2.1846227715542748):1.7023462118211334,((39:0.25121799124896177,(18:0.0833337618699121,25:0.0833337618699121):0.16788422937904968):2.498930307664409,(((((23:0.3086787311234917,7:0.3086787311234917):1.408544579863517,41:1.7172233109870088):0.07354778305966314,((((46:0.623591297508261,(50:0.5982116914922916,20:0.5982116914922916):0.025379606015969447):0.21486546617729552,(42:0.3712132942279995,47:0.3712132942279995):0.46724346945755707):0.4079860020716647,(29:1.0959273139644148,17:1.0959273139644148):0.15051545179280645):0.2937966784433135,(33:0.31282814749425986,11:0.31282814749425986):1.227411296706275):0.2505316498461372):0.2213669983894475,((51:0.4235272200269099,40:0.4235272200269099):0.26629002039036476,(9:0.6316356795433566,(22:0.297432194215264,49:0.297432194215264):0.33420348532809263):0.058181560873918015):1.3223208520188448):0.020097705326689308,(13:0.831813259006123,31:0.831813259006123):1.2004225387566856):0.717912501150562):2.2363334832248043):0.1288059619224935):3.51964648299296;
tree new_tree34 = ((((48:0.6969101251461172,(2:0.5249580716493134,32:0.5249580716493134):0.17195205349680376):2.4316776732097,((14:0.17413048088484698,30:0.17413048088484698):1.926078252076565,15:2.100208732961412):1.0283790653944056):1.6072396204482,((18:1.2421276185887646,(25:0.8176699906363815,39:0.8176699906363815):0.4244576279523832):2.3776464510729007,((((51:0.5411046338355973,40:0.5411046338355973):0.5655662617723137,(9:0.49598821910816193,(22:0.35916936875900407,49:0.35916936875900407):0.13681885034915786):0.610682676499749):1.7307466526517497,((((((46:0.4723927772053873,50:0.4723927772053873):0.3753607869108404,20:0.8477535641162277):0.3832414840294711,(42:0.2308046579216577,47:0.2308046579216577):1.0001903902240412):0.4463993686184651,(29:0.5075359395427379,17:0.5075359395427379):1.169858477221426):0.23694725612656842,(33:0.10114776159842115,11:0.10114776159842115):1.8131939112923112):0.9133802938378821,((13:1.186506679057934,31:1.186506679057934):0.3621219579963375,41:1.5486286370542715):1.279093329674343):0.009695581531046216):0.1623202675833606,(23:0.8545447402948112,7:0.8545447402948112):2.1451930755482103):0.6200362538186441):1.1160533528515257):2.020932996930977,((((((38:1.5427448442580054,(36:0.08549715785510602,12:0.08549715785510602):1.4572476864028994):0.0957029071531621,(35:0.5928446606469244,(16:0.22715191974839266,10:0.22715191974839266):0.36569274089853177):1.045603090764243):0.7966723311130457,3:2.435120082524213):0.988451478326315,8:3.423571560850528):0.5652829576672471,((27:0.5473076745935872,28:0.5473076745935872):1.8226748043978023,5:2.3699824789913895):1.6188720395263858):1.7031994395313284,(((21:0.6294642885143441,45:0.6294642885143441):0.6709485014863722,(1:0.8501166350338659,4:0.8501166350338659):0.4502961549668504):2.0963838399044255,((37:1.1120700917158364,19:1.1120700917158364):0.1792182981038708,(43:0.9082864893662075,(44:0.828140105268988,(34:0.5472139094861744,((6:0.20836959752166656,24:0.20836959752166656):0.149002256214334,26:0.35737185373600056):0.18984205575017388):0.2809261957828135):0.08014638409721953):0.3830019004534997):2.1055082400854346):2.2952573281439617):1.0647064613950645):0.6532731463116486;
tree new_tree35 = (((((48:0.33734651064224486,2:0.33734651064224486):0.11889568839395237,32:0.4562421990361972):3.3408133929390216,((14:0.2210910019989681,30:0.2210910019989681):1.5681714103011026,15:1.7892624123000707):2.007793179675148):2.49908011785582,((((((38:1.8873677241483162,(36:0.4544348129933577,12:0.4544348129933577):1.4329329111549585):0.2286009134428748,(35:1.2245194259169359,(16:0.08518580262495952,10:0.08518580262495952):1.1393336232919764):0.8914492116742552):1.3674337776060534,3:3.4834024151972445):1.2372061068947415,(((27:0.8405541120156563,28:0.8405541120156563):0.4838363928888487,5:1.324390504904505):2.548402149711821,8:3.872792654616326):0.84781586747566):0.3409404220128218,((21:1.1435669451624038,45:1.1435669451624038):1.41654241973001,(1:2.344354058148772,4:2.344354058148772):0.21575530674364174):2.501439579212394):0.013920845214963506,((19:0.11097208115429803,43:0.11097208115429803):1.5255803169309912,((34:0.8109292624371836,44:0.8109292624371836):0.4554887181166156,((26:0.7891701056558357,(24:0.48350379460918613,6:0.48350379460918613):0.30566631104664954):0.09920149891738206,37:0.8883716045732177):0.37804637598058144):0.37013441753149):3.438917391234482):1.2206659258379027):0.7382285027681741,(((39:0.6263310824902772,18:0.6263310824902772):0.40338532005698013,25:1.0297164025472574):2.7673722847008144,((((23:0.32381652996582244,7:0.32381652996582244):1.8766209470370836,(31:1.7167174723029655,13:1.7167174723029655):0.4837200046999406):0.6852569847414007,((51:0.6879890342310989,40:0.6879890342310989):1.0815786530207494,(9:1.0470413646001957,(22:0.9603663756541891,49:0.9603663756541891):0.08667498894600656):0.7225263226516525):1.1161267744924586):0.05558062850612444,((((33:0.38789978840523076,11:0.38789978840523076):1.604450287652178,((42:0.3395663824621541,47:0.3395663824621541):1.046103342571512,((46:0.34983580779105233,50:0.34983580779105233):0.7053543199592633,20:1.0551901277503157):0.3304795972833505):0.6066803510237424):0.08008313495683139,(17:1.4907737363461933,29:1.4907737363461933):0.5816594746680468):0.7137572486026178,41:2.786190459616858):0.15508463063357336):0.8558135969976406):3.2372755306777763):0.8480637421215;
tree new_tree36 = (((((39:0.08760111213992255,18:0.08760111213992255):1.2200054630037198,25:1.3076065751436423):0.9136260037861095,(((((50:0.47234973008346015,46:0.47234973008346015):0.1770245092087428,20:0.649374239292203):0.04876052127166264,(42:0.300467123931556,47:0.300467123931556):0.3976676366323096):0.6387718430961998,(17:0.6415216982936265,29:0.6415216982936265):0.6953849053664389):0.28108153385885193,((41:1.1291837262794906,((13:0.9452076409128395,31:0.9452076409128395):0.02691039899372072,((23:0.35826493057695574,7:0.35826493057695574):0.5699957529302876,((51:0.4642942737857032,40:0.4642942737857032):0.04810833030703665,(9:0.24445275737468172,(22:0.12490417968375114,49:0.12490417968375114):0.11954857769093058):0.2679498467180581):0.4158580794145035):0.04385735639931687):0.1570656863729304):0.07518904772045443,(33:0.08209461779555212,11:0.08209461779555212):1.1222781562043929):0.4136153635189723):0.6032444414108344):2.312906043233518,((32:0.7305424682872806,(2:0.5633314994290086,48:0.5633314994290086):0.16721096885827202):0.6740165762185449,((14:0.1771381584002278,30:0.1771381584002278):0.3845355924075935,15:0.5616737508078213):0.8428852936980042):3.129579577657444):0.350226629783676,((19:1.4344311634300384,((44:0.6474091469513754,(37:0.4255978285927633,((6:0.11670843454569038,24:0.11670843454569038):0.08854937805955584,26:0.20525781260524623):0.22034001598751707):0.22181131835861212):0.07432605910945145,(43:0.2172651871950708,34:0.2172651871950708):0.504470018865756):0.7126959573692115):2.2165064992530983,(((((38:1.4108864534811014,(36:0.2982527582425225,12:0.2982527582425225):1.112633695238579):0.23598918767135846,(35:0.6570771823441236,(16:0.08677830841274246,10:0.08677830841274246):0.5702988739313811):0.9897984588083363):0.5698508721102231,3:2.216726513262683):0.2550165000033662,(8:2.3927864541832853,((27:0.7130955879860165,28:0.7130955879860165):0.1166223918367485,5:0.829717979822765):1.5630684743605203):0.07895655908276389):1.033511551524247,((21:0.21110375424654193,45:0.21110375424654193):0.6667596646682116,(1:0.5707974535785715,4:0.5707974535785715):0.307065965336182):2.6273911458755426):0.1456830978928405):1.2334275892638091):0.809959920492497;
tree new_tree37 = (((39:0.2525222207894642,(18:0.09510042117347325,25:0.09510042117347325):0.15742179961599093):0.6679094449311418,((((23:0.3661842845829025,7:0.3661842845829025):0.3005355658317805,(((51:0.1535879168209054,40:0.1535879168209054):0.10264963908456126,(9:0.19985723043998482,(22:0.19059761018386814,49:0.19059761018386814):0.00925962025611668):0.05638032546548183):0.18057085626729263,(31:0.21113309724181076,13:0.21113309724181076):0.22567531493094853):0.22991143824192367):0.0325309874791222,41:0.6992508378938052):0.1250864823987189,((17:0.09818193755072019,29:0.09818193755072019):0.6246794760534558,((((20:0.12801436725779644,46:0.12801436725779644):0.09172710383234187,50:0.2197414710901383):0.17384005087815385,(42:0.10094371288640328,47:0.10094371288640328):0.29263780908188886):0.2331384356097123,(33:0.03654090953009266,11:0.03654090953009266):0.5901790480479118):0.09614145602617152):0.10147590668834805):0.09609434542808193):1.5213443233537816,(((2:0.06246664905454982,(48:0.05974641951036402,32:0.05974641951036402):0.002720229544185805):1.1748166471250547,((14:0.24236954400906635,30:0.24236954400906635):0.3639792895963779,15:0.6063488336054442):0.6309344625741603):0.587739821409977,((((34:0.4705695024002414,(44:0.35379467254791946,43:0.35379467254791946):0.11677482985232196):0.18534233085547192,19:0.6559118332557133):0.19431812138986748,(37:0.4915009736493844,(26:0.4039981872679931,(24:0.11681580147927524,6:0.11681580147927524):0.28718238578871785):0.0875027863813913):0.35872898099619643):0.7137448379692034,((8:1.0979673593418138,((5:0.4290885195524877,(28:0.14017318730912262,27:0.14017318730912262):0.2889153322433651):0.6508085309254193,(((35:0.49566613966212236,(16:0.01289092489760023,10:0.01289092489760023):0.4827752147645221):0.11291317561964365,((36:0.17788649162905845,12:0.17788649162905845):0.3850767004022979,38:0.5629631920313564):0.045616123250409646):0.24058290097091428,3:0.8491622162526803):0.23073483422522678):0.018070308863906703):0.4420579928183568,((21:0.5074207074295217,45:0.5074207074295217):0.11689374350160942,(1:0.4158692110808726,4:0.4158692110808726):0.20844523985025853):0.9157109012290394):0.02394944045461367):0.26104832411910883):0.6167528723404945):0.25687507505835416;
tree new_tree38 = ((((25:0.19052053880696898,39:0.19052053880696898):0.252028255328539,18:0.442548794135508):2.14344741706017,(((23:1.2729508951801802,7:1.2729508951801802):0.3226801311799339,(((41:1.3422452021448628,31:1.3422452021448628):0.009107880985886885,13:1.3513530831307496):0.1884578693627177,((51:0.5508320223455865,40:0.5508320223455865):0.4107132699104711,((22:0.08902454705011353,49:0.08902454705011353):0.11719956688566582,9:0.20622411393577936):0.7553211783202782):0.5782656602374098):0.05582007386664678):0.13786594822204612,(((17:1.107714952078377,(((20:0.5120655873343317,46:0.5120655873343317):0.10705766448745768,50:0.6191232518217894):0.1595223431830931,(42:0.3689938305890798,47:0.3689938305890798):0.4096517644158027):0.3290693570734944):0.19885455281606035,29:1.3065695048944372):0.2948397216395855,(33:0.1255251894823042,11:0.1255251894823042):1.4758840370517186):0.1320877480481375):0.8524992366135178):2.7639085366542218,((((((5:1.7186628069577978,(27:0.4659370891481934,28:0.4659370891481934):1.2527257178096045):0.6678628691951627,8:2.3865256761529605):0.024655617038909394,((((35:1.1351794796010157,(16:0.05203129032847905,10:0.05203129032847905):1.0831481892725368):0.5277809616153171,38:1.6629604412163328):0.05723952646175112,(36:0.43421484473161215,12:0.43421484473161215):1.2859851229464718):0.47582899206601414,3:2.196028959744098):0.21515233344777185):0.8867120066346859,((21:0.9241056566366289,45:0.9241056566366289):0.8921067409274658,(1:1.5185293688328583,4:1.5185293688328583):0.2976830287312364):1.481680902262461):0.6424468546878073,((43:0.038942464975424695,19:0.038942464975424695):1.4227014942694296,((34:0.16858153857515457,44:0.16858153857515457):0.8037009212066014,(37:0.8979918483816184,((24:0.3796868021618396,6:0.3796868021618396):0.11524247256242448,26:0.49492927472426407):0.4030625736573543):0.0742906114001376):0.48936149946309826):2.478696195269509):0.808148514924997,((32:0.4723187676072846,(48:0.1679780749842178,2:0.1679780749842178):0.3043406926230668):1.8925393494683334,((14:0.35493741092692577,30:0.35493741092692577):0.717145211707875,15:1.0720826226348008):1.2927754944408172):2.38363050662636):0.6014160784105398):2.164398477650927;
tree new_tree39 = (((((21:1.0565507812045478,45:1.0565507812045478):0.9915599391521566,(1:1.222005847740213,4:1.222005847740213):0.8261048726164915):1.117019121240952,(((37:0.3957729771750957,(26:0.29592902767767587,(24:0.2003867502566412,6:0.2003867502566412):0.09554227742103466):0.09984394949741981):0.38410080574101874,(34:0.5295909855554982,44:0.5295909855554982):0.2502827973606162):0.028856158180718294,(43:0.09139663544358569,19:0.09139663544358569):0.717333305653247):2.356399900500824):0.006508972008563152,(8:2.6045072836863827,(((((36:0.07720119895551196,12:0.07720119895551196):1.148422861148571,38:1.2256240601040829):0.030675534180965025,(35:0.8410343325955429,(16:0.11079741599279841,10:0.11079741599279841):0.7302369166027445):0.41526526168950495):0.762926371381093,3:2.019225965666141):0.5248581920253237,(5:0.9176517768618595,(28:0.6230642575114737,27:0.6230642575114737):0.29458751935038585):1.626432380829605):0.06042312599491817):0.5671315299198367):1.5325899724409355,(((2:0.482699510918082,(48:0.09947939625705624,32:0.09947939625705624):0.3832201146610258):0.8374901302306534,((14:0.08567241709902246,30:0.08567241709902246):0.38721902020025445,15:0.4728914372992769):0.8472982038494585):2.88248966407475,((18:0.07226570880668402,(25:0.03055742780865877,39:0.03055742780865877):0.04170828099802525):2.444518879079036,((((33:0.25649909223351774,11:0.25649909223351774):1.2372049268390306,((17:1.1398085365191815,((42:0.35846923168400935,47:0.35846923168400935):0.22219168986897664,(20:0.5751672108999922,(50:0.3114918019725159,46:0.3114918019725159):0.2636754089274763):0.005493710652993755):0.5591476149661955):0.2730123106953841,29:1.4128208472145656):0.08088317185798277):0.1277881112064867,((7:0.3625190672376878,23:0.3625190672376878):1.0018998043897205,((13:1.0150954877759042,41:1.0150954877759042):0.20243561962173584,31:1.21753110739764):0.14688776422976813):0.2570732586516269):0.07427879651959812,((51:0.24622684443168658,40:0.24622684443168658):0.5357549668828552,((49:0.28747482056564455,22:0.28747482056564455):0.1678252974016896,9:0.45530011796733416):0.32668169334720765):0.9137891154840914):0.8210136610870868):1.6858947218610032):0.5015494763004318):1.4735843306947327;
tree new_tree40 = (((((26:0.5781493442668085,((6:0.23192921054500423,24:0.23192921054500423):0.2366325233509238,37:0.46856173389592803):0.1095876103708805):0.35011689687614,(44:0.6540241532237286,34:0.6540241532237286):0.2742420879192199):0.5128094186455814,(19:0.04070996412454322,43:0.04070996412454322):1.4003656956639867):2.6178592765447464,(((8:2.8016234913882037,(5:1.5083884037616258,(27:0.8997302776334624,28:0.8997302776334624):0.6086581261281634):1.293235087626578):0.21913844735311816,((((35:1.4719369475667075,(16:0.015640561813230522,10:0.015640561813230522):1.456296385753477):0.6028586140615009,38:2.0747955616282083):0.017388378974589447,(36:0.5942227506043058,12:0.5942227506043058):1.497961189998492):0.46822043233077437,3:2.560404372933572):0.46035756580774967):0.8467964163423423,((21:0.7716337215043444,45:0.7716337215043444):0.3872946444178714,(1:0.9852040106038653,4:0.9852040106038653):0.1737243553183505):2.708629989161448):0.19137658124961243):1.2399025233880039,((((39:0.6259425897576816,25:0.6259425897576816):0.06592024631199023,18:0.6918628360696718):1.5163503939829384,(((7:0.603345700368636,23:0.603345700368636):0.8772550154754799,(((51:0.5551284316448846,40:0.5551284316448846):0.6293308245029605,(9:0.9115062791392767,(49:0.49410534340762424,22:0.49410534340762424):0.4174009357316525):0.27295297700856835):0.2859191235603653,(((33:0.2875629846927176,11:0.2875629846927176):0.5315521445133182,(17:0.7257064317844628,29:0.7257064317844628):0.09340869742157298):0.38373607936630016,((42:0.2598982631417838,47:0.2598982631417838):0.34253207725820306,((20:0.3362565112859575,46:0.3362565112859575):0.15043294500244214,50:0.48668945628839966):0.11574088411158723):0.6004208681723491):0.26752717113587443):0.010222336135905508):0.07178344829228411,(31:1.3099166711739374,(41:1.0448690426153064,13:1.0448690426153064):0.26504762855863095):0.24246749296246262):0.65582906591621):2.109428463585162,(((2:0.14574179436959606,32:0.14574179436959606):0.3114509237146322,48:0.45719271808422823):1.9056162578102573,((14:0.08264257591135947,30:0.08264257591135947):0.7490213082490411,15:0.8316638841604006):1.5311450917340848):1.9548327177432867):0.981195778314591):1.7313557294165838;
tree new_tree41 = (((18:0.10990443012718006,(39:0.09302926665107213,25:0.09302926665107213):0.01687516347610793):2.2737650829161344,((((33:0.35701338856813936,11:0.35701338856813936):0.8991243452954026,(((50:0.4221604247607846,20:0.4221604247607846):0.10011068351808478,46:0.5222711082788694):0.17698139822615422,(42:0.3767570082220415,47:0.3767570082220415):0.3224954982829821):0.5568852273585184):0.2856375964357951,(17:1.1984862980738527,29:1.1984862980738527):0.34328903222548446):0.08003285382121961,((7:1.0208347293038886,23:1.0208347293038886):0.4027923569248897,((41:0.9668357709998382,((9:0.3553648346102131,(49:0.24932756274424975,22:0.24932756274424975):0.10603727186596337):0.21854429576731554,(51:0.3093581588845941,40:0.3093581588845941):0.26455097149293455):0.39292664062230953):0.0748284660780042,(31:0.8883846487765179,13:0.8883846487765179):0.1532795883013245):0.3819628491509359):0.1981810978917784):0.7618613289227576):3.267475652318295,(((19:1.133846132649798,(((37:0.45253339784599417,((6:0.09838895664011119,24:0.09838895664011119):0.045354669941628345,26:0.14374362658173953):0.30878977126425466):0.3333656328283659,(34:0.2577291627840972,44:0.2577291627840972):0.5281698678902629):0.03245477909891881,43:0.8183538097732789):0.31549232287651907):2.0272900472089193,((8:2.393945013168702,((5:1.707412513033808,(28:0.9619129715690786,27:0.9619129715690786):0.7454995414647294):0.6822932880456936,((((36:0.41177671583754166,12:0.41177671583754166):0.6112031020417046,(35:0.4363603040458897,(16:0.13647525670496788,10:0.13647525670496788):0.2998850473409218):0.5866195138333565):0.47532375831968166,38:1.4983035761989278):0.5374820475251461,3:2.035785623724074):0.3539201773554277):0.004239212089200528):0.7059967984396152,((21:0.5556293813464269,45:0.5556293813464269):1.167175242351005,(1:0.6020165199634542,4:0.6020165199634542):1.1207881037339777):1.3771371879108854):0.06119436825039992):1.6961816963415712,(((48:0.030162702353804537,32:0.030162702353804537):0.18197035719932406,2:0.21213305955312858):1.6245836996380885,((14:0.5666077252048157,30:0.5666077252048157):0.6376243019321947,15:1.2042320271370104):0.6324847320542066):3.02060110627842):0.793827289161321):0.542142503398356;
tree new_tree42 = (((((32:0.08599181482576904,2:0.08599181482576904):0.32436989539580485,48:0.41036171022157386):2.5668359734632027,((14:0.09205221299605139,30:0.09205221299605139):1.655707951218757,15:1.7477601642148084):1.2294375194699683):2.0980243822986466,((39:0.23469313128100713,(25:0.08462439308987743,18:0.08462439308987743):0.1500687381911297):2.278756580678844,(41:2.1494591512494647,((31:0.9016838382019396,13:0.9016838382019396):1.2104813739716045,(((((20:0.4759481642918015,(46:0.2849213355727348,50:0.2849213355727348):0.19102682871906668):0.27464315911862885,(42:0.2645904400092561,47:0.2645904400092561):0.48600088340117426):0.5725447823427253,(33:0.053851359728628444,11:0.053851359728628444):1.2692847460245271):0.2717953099727535,(29:1.4135602698888932,17:1.4135602698888932):0.18137114583701597):0.48356473359757635,((7:0.5786148761191986,23:0.5786148761191986):0.6077875412872246,(((49:0.23827568143346328,22:0.23827568143346328):0.3112688789195693,9:0.5495445603530326):0.06469613900828441,(51:0.28157812533964505,40:0.28157812533964505):0.33266257402167193):0.5721617180451062):0.8920937319170623):0.03366906285005866):0.0372939390759206):0.3639905607103864):2.56177235673792):0.190091842197341,(((21:0.34055207189738823,45:0.34055207189738823):0.2706332395553901,(1:0.4474812885787306,4:0.4474812885787306):0.16370402287404773):3.519680901655465,((((37:0.6781217593332103,(26:0.4072253818072464,(6:0.1549341912238127,24:0.1549341912238127):0.2522911905834337):0.2708963775259639):0.5626461308118791,(44:0.13034392699056196,34:0.13034392699056196):1.1104239631545274):0.3278604017638844,(43:0.6484254631799017,19:0.6484254631799017):0.9202028287290721):2.44839349725133,(8:2.492382172932357,((5:1.0597887489401925,(28:0.603728581576272,27:0.603728581576272):0.4560601673639205):1.4205449650290076,(((36:0.38198072095246843,12:0.38198072095246843):0.9250782222877296,((35:1.0440891927123541,(16:0.1079328973298495,10:0.1079328973298495):0.9361562953825047):0.17375754264158316,38:1.2178467353539373):0.08921220788626072):0.34223618624549124,3:1.6492951294856892):0.8310385844835109):0.012048458963156872):1.524639616227947):0.11384442394793926):1.134447695072521):1.6841209926790643;
tree new_tree43 = (((((21:0.44011597363947763,45:0.44011597363947763):0.6525630466284483,(1:0.36810406196317746,4:0.36810406196317746):0.7245749583047485):1.6056674643292461,(((((35:0.6607345667496007,(16:0.01767916171627493,10:0.01767916171627493):0.6430554050333258):0.49427435370640027,38:1.155008920456001):0.08928847483484237,(36:0.05372558238209132,12:0.05372558238209132):1.1905718129087521):0.7900640290743783,3:2.0343614243652217):0.326248433067319,(8:1.7100901120841674,(5:1.035430317323636,(28:0.4688672044899286,27:0.4688672044899286):0.5665631128337075):0.6746597947605313):0.6505197453483733):0.3377366271646314):0.7879280858191238,((43:0.023439790223875292,19:0.023439790223875292):0.6526424002696111,((37:0.3760731292649442,(26:0.2333984894911138,(6:0.18282795276763206,24:0.18282795276763206):0.050570536723481746):0.14267463977383038):0.24669455249659622,(34:0.25527039680092356,44:0.25527039680092356):0.36749728496061684):0.053314508731945986):2.8101923799228095):0.6480135543779864,((((32:0.05104972053957316,48:0.05104972053957316):0.004093423016469956,2:0.05514314355604311):1.8257223679963595,((14:0.381466833447374,30:0.381466833447374):0.7711810153922188,15:1.1526478488395928):0.7282176627128099):2.015310512067411,(((25:0.09290535035135429,18:0.09290535035135429):0.007078793274527678,39:0.09998414362588197):2.288645346397333,(13:1.7429943484862385,(31:1.7245927919781894,(((41:0.8405188299190954,(7:0.5309221488664415,23:0.5309221488664415):0.3095966810526539):0.6149819034459264,(((49:0.39541972282242166,22:0.39541972282242166):0.043839559094089986,9:0.43925928191651165):0.3131612675980765,(51:0.6941590369031448,40:0.6941590369031448):0.0582615126114433):0.7030801838504337):0.013298107561632078,(((29:0.717874100498931,17:0.717874100498931):0.11483298619143567,(((42:0.14529200290575173,47:0.14529200290575173):0.23655206171351328,50:0.381844064619265):0.13396873774332774,(20:0.21210133889962454,46:0.21210133889962454):0.3037114634629682):0.3168942843277739):0.03123779196920362,(33:0.1856092007044712,11:0.1856092007044712):0.6783356779550991):0.6048539622670837):0.25579395105153546):0.01840155650804909):0.6456351415369763):1.507546533596599):0.23811210117446846):1.66107286849307;
tree new_tree44 = ((((((28:0.4047718746341568,27:0.4047718746341568):0.19012925617608473,5:0.5949011308102415):2.308400912685427,((((38:1.2475864752983319,(36:0.2904033324381786,12:0.2904033324381786):0.9571831428601533):0.09727443659770008,(35:0.8765796551399772,(16:0.1400164230078189,10:0.1400164230078189):0.7365632321321582):0.4682812567560548):0.9879271430425491,3:2.332788054938581):0.5468917850239907,8:2.879679839962572):0.02362220353309663):0.716325738588341,((21:0.7553885250747194,45:0.7553885250747194):0.37614652434333373,(1:0.3179493429397429,4:0.3179493429397429):0.8135857064783103):2.4880927326659563):0.6022042794705271,(43:1.4968786919415806,(19:1.2954247621332917,((34:0.39115458143192355,44:0.39115458143192355):0.5058474154009389,(37:0.7015868142201609,(26:0.3858929755955035,(24:0.23114262771799227,6:0.23114262771799227):0.15475034787751124):0.3156938386246574):0.19541518261270152):0.3984227653004293):0.2014539298082889):2.724953369612956):0.740830841124275,((((25:0.04508662231738856,18:0.04508662231738856):0.12497335691550757,39:0.17005997923289612):1.7016960551166862,(41:1.3985895030100093,(((((22:0.6445416529599225,49:0.6445416529599225):0.12242470921334025,9:0.7669663621732628):0.32526028995160283,(51:0.5968304745410905,40:0.5968304745410905):0.4953961775837751):0.1458623801618164,((7:0.30888308061605135,23:0.30888308061605135):0.8736718117344173,(13:0.3761435083744161,31:0.3761435083744161):0.8064113839760526):0.055534139936213256):0.02423945220989121,((17:0.5470899947049073,29:0.5470899947049073):0.4700517454141817,((33:0.411728188858583,11:0.411728188858583):0.5994277569632521,(((46:0.13516998765673538,20:0.13516998765673538):0.21375333771350918,50:0.34892332537024456):0.24609745204305727,(42:0.3215836407735898,47:0.3215836407735898):0.27343713663971203):0.41613516840853326):0.005985794297253877):0.24518674437748422):0.13626101851343608):0.473166531339573):3.028324194242898,((48:0.4256777992697858,(32:0.3084536619119563,2:0.3084536619119563):0.1172241373578295):2.862253920111204,((14:0.35450223060906205,30:0.35450223060906205):1.2430293774458843,15:1.5975316080549464):1.6904001113260434):1.61214850471509):0.06258267408633156):0.250865578963964;
tree new_tree45 = ((((2:0.20169322155721073,(32:0.17194193285153633,48:0.17194193285153633):0.029751288705674395):1.4029097068529954,((14:0.1307195725191193,30:0.1307195725191193):0.6737559466570737,15:0.8044755191761931):0.800127409234013):2.38491292289768,(((25:0.014521830147231593,39:0.014521830147231593):0.011109075596740502,18:0.025630905743972095):2.0284856100256894,(((((22:0.1864157526711099,49:0.1864157526711099):0.012303998252779058,9:0.19871975092388897):0.2937354001231888,(51:0.4081542537796998,40:0.4081542537796998):0.08430089726737788):0.7913807363324653,(((41:0.7957085401652177,31:0.7957085401652177):0.24869461881755206,13:1.0444031589827698):0.13150727791064787,(7:0.2891129401614936,23:0.2891129401614936):0.8867974967319241):0.10792545048612534):0.07498039195155082,((33:0.26377888702774216,11:0.26377888702774216):1.0554292179074503,((17:1.1424192492803817,29:1.1424192492803817):0.07757820498114243,((20:0.5803725179756273,(42:0.12889045562757862,47:0.12889045562757862):0.45148206234804866):0.1617170877678903,(50:0.5956707053740167,46:0.5956707053740167):0.1464189003695009):0.4779078485180066):0.0992106506736683):0.03960817439590136):0.6953002364385679):1.9353993506460747):0.3997718269041668,((((((36:0.005643329536922526,12:0.005643329536922526):1.480441107866922,((35:0.675486726957492,(16:0.13932136723309005,10:0.13932136723309005):0.5361653597244019):0.791283960691497,38:1.466770687648989):0.019313749754855447):0.4985796784991303,3:1.9846641159029748):0.7074645078456197,(8:1.7571464494230669,((28:0.6473420306726541,27:0.6473420306726541):0.36035289075747157,5:1.0076949214301256):0.7494515279929412):0.9349821743255275):0.32377793154740475,((34:0.4701160407411458,44:0.4701160407411458):1.238055451922317,((37:0.7206422080719621,((24:0.058746180015573385,6:0.058746180015573385):0.21610083108258035,26:0.27484701109815374):0.44579519697380837):0.9122115698363156,(19:0.07573274137521863,43:0.07573274137521863):1.557121036533059):0.07531771475518512):1.3077350626325364):0.04407296349909773,((21:0.539142729152322,45:0.539142729152322):0.15724623939445437,(1:0.46457249153106867,4:0.46457249153106867):0.23181647701570768):2.3635905502483205):1.3293081745248063):1.1789993647132224;
tree new_tree46 = (((((((26:0.6512978578013191,(24:0.27517533294914276,6:0.27517533294914276):0.37612252485217634):0.24304180766341232,37:0.8943396654647314):0.23201324507257703,((19:0.9860800698850722,43:0.9860800698850722):0.03235388253447402,(34:0.24157138534225117,44:0.24157138534225117):0.7768625670772951):0.1079189581177622):2.25766926312883,((21:0.47759076280086804,45:0.47759076280086804):0.4700865687146251,(1:0.7259830450195373,4:0.7259830450195373):0.2216942864959559):2.4363448421506453):0.0012393186190697847,(8:2.866508151023632,(((28:0.7729917368668437,27:0.7729917368668437):0.6226693014533531,5:1.3956610383201968):1.4437868170428132,(((38:0.9414259271396316,(36:0.35028219441222325,12:0.35028219441222325):0.5911437327274083):0.2722128832118834,(35:0.9712379293269628,(16:0.06905898947114651,10:0.06905898947114651):0.9021789398558163):0.24240088102455215):0.5632906425747326,3:1.7769294529262476):1.0625184024367624):0.027060295660621847):0.5187533412615766):1.16856779696056,(((32:0.5659075152939117,48:0.5659075152939117):0.05322406604158869,2:0.6191315813355004):1.9591199938998942,((14:0.15035016780276372,30:0.15035016780276372):1.0027584228303732,15:1.1531085906331369):1.4251429846022579):1.9755777130233612):0.5011958982149594,((18:0.26191302854662935,(25:0.1087245650414874,39:0.1087245650414874):0.15318846350514193):2.5046124788292436,((((33:0.29556793137365306,11:0.29556793137365306):1.7761302787595517,((42:0.17822404193837152,47:0.17822404193837152):0.7700017479632106,(50:0.7543274152663961,(46:0.24552390160011264,20:0.24552390160011264):0.5088035136662835):0.193898374635186):1.1234724202316224):0.005901120004249805,(17:0.8399895995497552,29:0.8399895995497552):1.2376097305876992):0.16740194879652304,(((41:1.727252773701062,13:1.727252773701062):0.0599878308438746,31:1.7872406045449365):0.17472183606056735,((((51:0.6369693747408937,40:0.6369693747408937):0.07841697269382797,(49:0.6445382408006599,22:0.6445382408006599):0.07084810663406171):0.21708682558934111,9:0.9324731730240627):0.863196960878915,(7:0.6805667686520794,23:0.6805667686520794):1.1151033652508984):0.16629230670252615):0.28303883832847365):0.5215242284418955):2.2884996790978422):1.0083057253507972;
tree new_tree47 = (((((21:0.5014806468603413,45:0.5014806468603413):0.5212663733539417,(1:0.7987953576316313,4:0.7987953576316313):0.22395166258265164):3.0092378993390567,((((35:1.9017364984096778,(16:0.13904669058971547,10:0.13904669058971547):1.7626898078199624):0.48060007598145327,((36:0.1315012141424226,12:0.1315012141424226):1.7338067496244935,38:1.865307963766916):0.517028610624215):0.613525746927237,3:2.995862321318368):0.2950932551542307,(8:3.1444656520740293,(5:1.194186696618133,(28:0.5992437301233701,27:0.5992437301233701):0.5949429664947629):1.9502789554558964):0.14648992439856956):0.7410293430807409):0.23105754159954728,(((26:0.2714500996076821,(6:0.08120051251615014,24:0.08120051251615014):0.190249587091532):0.2296590082627888,(34:0.22615693093923517,44:0.22615693093923517):0.27495217693123575):0.6579265670107749,((19:0.21721623867422105,37:0.21721623867422105):0.28271798338218657,43:0.4999342220564076):0.6591014528248382):3.104006786271641):1.0924159149628636,(((48:1.4781520325064421,(2:1.440353646073996,32:1.440353646073996):0.03779838643244604):1.4215581358997613,((14:0.6132934890380407,30:0.6132934890380407):1.2786371818476674,15:1.8919306708857082):1.0077794975204952):1.717839113682225,((25:0.19081689335713947,(18:0.1516173477636844,39:0.1516173477636844):0.039199545593455065):2.4763333793337043,((((29:0.3499253359119494,17:0.3499253359119494):0.9722877449420537,((42:0.39844855115613687,47:0.39844855115613687):0.5980877511061468,((46:0.496449193264693,20:0.496449193264693):0.01704448598630587,50:0.5134936792509989):0.48304262301128476):0.3256767785917195):0.40351337161149514,(33:0.11641807686738247,11:0.11641807686738247):1.609308375598116):0.5564642559329451,((41:2.1429143711577896,(7:0.5275264402159392,23:0.5275264402159392):1.6153879309418504):0.08146903660709137,(((9:1.527452908367204,(49:0.2168631619601687,22:0.2168631619601687):1.3105897464070353):0.05966681660608297,(51:1.0330481419208966,40:1.0330481419208966):0.5540715830523903):0.5674712488417908,(31:1.600842052429717,13:1.600842052429717):0.5537489213853606):0.06979243394980328):0.05780730063356243):0.3849595642924002):1.950399009397585):0.7379090940273221):1.95605490962517;
tree new_tree48 = ((((((27:0.3152152279478017,28:0.3152152279478017):0.6876668356656253,5:1.002882063613427):1.4058944284808224,(8:2.3477021975479375,(((36:0.1326807970346937,12:0.1326807970346937):1.2081632189964633,((35:0.6367047503717557,(16:0.20350416301304192,10:0.20350416301304192):0.43320058735871375):0.6084503531240085,38:1.2451551034957642):0.0956889125353928):0.53743043841597,3:1.878274454447127):0.4694277431008105):0.06107429454631186):1.0852687105864507,((21:0.651147215032559,45:0.651147215032559):0.6465795712019773,(1:0.7431998480571265,4:0.7431998480571265):0.5545269381774098):2.1963184164461635):0.19414251375981628,((19:0.19663135708704485,43:0.19663135708704485):0.9260039495989629,(44:0.7993866571911061,(34:0.6781806989031801,(26:0.5160471878535324,((24:0.3138918795383437,6:0.3138918795383437):0.07875660821801278,37:0.39264848775635647):0.12339870009717596):0.16213351104964768):0.12120595828792602):0.3232486494949016):2.565552409754509):1.1856185069362897,((((25:0.7488039517189451,39:0.7488039517189451):0.0076305016870090725,18:0.7564344534059542):1.4457843832741148,(((7:1.136446174141507,23:1.136446174141507):0.553889254869836,(((33:0.2654386714412708,11:0.2654386714412708):0.7810146157179982,((42:0.25511719585292253,47:0.25511719585292253):0.33704268546420085,(20:0.4128541726977214,(50:0.1841974200804719,46:0.1841974200804719):0.2286567526172495):0.17930570861940198):0.4542934058421457):0.172943979540644,(17:0.8026992384274856,29:0.8026992384274856):0.4166980282724275):0.47093816231142993):0.04494944069670592,((((9:0.4609770627080071,(49:0.4111953613851025,22:0.4111953613851025):0.049781701322904603):0.1811857273874704,(51:0.49072344292734504,40:0.49072344292734504):0.15143934716813245):0.9362394783703943,41:1.5784022684658718):0.12421636197555541,(31:1.3315139723450458,13:1.3315139723450458):0.3711046580963815):0.03266623926662171):0.46693396697202005):2.32637581166868,((48:0.3385233099591858,(2:0.22424462275270238,32:0.22424462275270238):0.1142786872064834):2.142458315984426,((14:0.20150538522297545,30:0.20150538522297545):0.5483993920000292,15:0.7499047772230046):1.7310768487206074):2.047613022405137):0.3452115750280571):2.50256089542661;
tree new_tree49 = (((((25:0.0862171746671048,18:0.0862171746671048):0.06152045677532164,39:0.14773763144242644):1.7653565133666473,((13:1.328252495010044,((((((46:0.41826162225345287,20:0.41826162225345287):0.026728040059853575,50:0.44498966231330644):0.17644279104359734,(42:0.13530435322435186,47:0.13530435322435186):0.4861281001325519):0.39558520461319957,(17:0.4918359845253695,29:0.4918359845253695):0.5251816734447339):0.06051377664436575,(33:0.2169646702324399,11:0.2169646702324399):0.8605667643820292):0.24487607000119738,((31:0.6149746246378625,41:0.6149746246378625):0.16746387384854866,(7:0.6222781580577375,23:0.6222781580577375):0.16016034042867366):0.5399690061292554):0.0058449903943775805):0.07507945156655516,((9:0.9569577367920853,(49:0.8843290849519918,22:0.8843290849519918):0.07262865184009348):0.24030135656292184,(51:0.5044774874695874,40:0.5044774874695874):0.6927816058854197):0.20607285322159208):0.5097621982324745):1.4802285997351228,(((2:0.025638353225128307,32:0.025638353225128307):0.3479562619416663,48:0.3735946151667946):1.6715639448736002,((14:0.07775112068206573,30:0.07775112068206573):0.8322982382054878,15:0.9100493588875535):1.1351092011528414):1.3481641845038017):0.2696682782819173,((((21:0.19894658418015826,45:0.19894658418015826):0.6978727179978679,(1:0.7046397320704261,4:0.7046397320704261):0.1921795701076):1.2790707287575738,(((34:0.13855160594695706,(44:0.016124364747504137,43:0.016124364747504137):0.12242724119945292):0.2618636420491953,(((37:0.2341334485322921,6:0.2341334485322921):0.05338157524504519,24:0.2875150237773373):0.028211530449486655,26:0.31572655422682394):0.08468869376932847):0.2781243294531495,19:0.6785395774493019):1.4973504534862978):0.6221594947328892,(8:2.431593685642439,((((38:0.9463815412394159,(36:0.20861589781570894,12:0.20861589781570894):0.737765643423707):0.01786695249129211,(35:0.5144860990241329,(16:0.16984690553833437,10:0.16984690553833437):0.3446391934857985):0.4497623947065751):0.7849221447778315,3:1.7491706385085395):0.6769810289861569,(5:2.0317654917362096,(27:0.7176094062327331,28:0.7176094062327331):1.3141560855034764):0.3943861757584868):0.005442018147742811):0.3664558400260498):0.8649414971576248):2.60883718012952;
tree new_tree50 = (((((32:0.0016946480011738084,48:0.0016946480011738084):0.11365777215008441,2:0.11535242015125821):2.4135909595366796,((14:0.1324639040782267,30:0.1324639040782267):1.059927317747775,15:1.1923912218260018):1.3365521578619362):3.024543021818431,(((18:0.3199337085661424,39:0.3199337085661424):0.060000241377953234,25:0.37993394994409563):3.033856213765343,(((((((42:0.3489778032485551,47:0.3489778032485551):1.1612826492284931,(20:1.3274685216704494,(50:0.4454103177171931,46:0.4454103177171931):0.8820582039532563):0.18279193080659883):0.31840423216459146,(33:0.36488421071974636,11:0.36488421071974636):1.4637804739218934):0.5478349985009352,(17:0.7666917201377872,29:0.7666917201377872):1.6098079630047877):0.2610249762237009,((23:0.7679688189359065,7:0.7679688189359065):1.806021268251842,((51:0.9298525741360862,40:0.9298525741360862):0.49101072296614456,((22:0.2592262506816886,49:0.2592262506816886):0.08614681265775076,9:0.34537306333943935):1.0754902337627914):1.1531267900855176):0.06353457217852743):0.0711953551369442,41:2.70872001450322):0.25199047765483407,(31:2.7021264939023495,13:2.7021264939023495):0.25858399825570455):0.4530796715513845):2.1396962377969304):0.12510520319293406,((((21:0.6619087195749188,45:0.6619087195749188):2.0846567373619496,(1:0.9332286536780514,4:0.9332286536780514):1.8133368032588169):1.5164832269334942,((43:1.093301240889346,19:1.093301240889346):0.4473806230968105,((44:0.7803988397921379,37:0.7803988397921379):0.11719645713816418,(34:0.6987150562271993,((24:0.090534132053324,6:0.090534132053324):0.2070174778607447,26:0.2975516099140687):0.4011634463131306):0.19888024070310273):0.6430865670558545):2.722366819884206):0.2097755034530433,((((35:1.2935204448192885,(16:0.45822514573357803,10:0.45822514573357803):0.8352952990857105):0.9219247527220062,((36:0.05260664184174117,12:0.05260664184174117):1.7881433092904344,38:1.8407499511321757):0.3746952464091191):0.8443979058969622,3:3.059843103438257):0.7046331244149022,(8:3.6043323599433954,(5:3.0673683347243337,(27:0.7671583649251573,28:0.7671583649251573):2.3002099697991762):0.5369640252190617):0.16014386790976376):0.7083479594702466):1.2057674173758972):0.282640111953652;
tree new_tree51 = (((((21:0.6725600404837713,45:0.6725600404837713):0.4944614678275463,(1:0.599912516638157,4:0.599912516638157):0.5671089916731605):1.8114765234103918,((((44:0.12396035172568767,34:0.12396035172568767):0.1952848228780095,43:0.31924517460369717):0.4675726219882437,(37:0.6191932236372253,((24:0.12765433302699064,6:0.12765433302699064):0.30735887804473494,26:0.4350132110717256):0.1841800125654997):0.16762457295471556):0.8084159414039697,19:1.5952337379959105):1.3832642937257988):0.5081196827728816,(8:2.319183509104676,(((28:0.7104042295001048,27:0.7104042295001048):0.6159160366507027,5:1.3263202661508076):0.897174546951931,(((36:0.9961165920232075,12:0.9961165920232075):0.6530975375779987,(38:1.6291342786890985,(35:1.3426696433737002,(16:0.13201781169207924,10:0.13201781169207924):1.210651831681621):0.28646463531539834):0.020079850912107622):0.34289326992968006,3:1.9921073995308862):0.23138741357185233):0.09568869600193741):1.167434205389915):1.3987750257829732,((((18:0.10745982647478135,25:0.10745982647478135):0.17965782390842394,39:0.2871176503832053):2.019002351645252,((41:1.8172787105086419,((17:1.0682378978505984,29:1.0682378978505984):0.28843733060122645,(((42:0.40397821455447797,47:0.40397821455447797):0.35315833555080794,((50:0.5268036696861452,46:0.5268036696861452):0.11950542186472712,20:0.6463090915508723):0.11082745855441356):0.5067758097766447,(33:0.5607854925438188,11:0.5607854925438188):0.7031268673381118):0.09276286856989424):0.460603482056817):0.08724310464549756,(((23:0.4668271323790106,7:0.4668271323790106):1.188192749049317,(13:0.8659201141920598,31:0.8659201141920598):0.7890997672362676):0.04740690759360722,((51:0.34972547446098046,40:0.34972547446098046):0.3738776717418638,((49:0.26633868276663547,22:0.26633868276663547):0.3566448421788037,9:0.6229835249454392):0.10061962125740509):0.9788236428190904):0.20209502613220476):0.4015981868743179):1.503268287901113,((32:0.28546352077743387,(48:0.19858618915026488,2:0.19858618915026488):0.08687733162716899):1.7853984247518777,((14:0.0297318520629693,30:0.0297318520629693):1.027086741341004,15:1.0568185934039733):1.0140433521253382):1.7385263444002588):1.07600444575848):1.0821186458546448;
tree new_tree52 = ((((((((35:0.5904900436127384,(16:0.03531133830613816,10:0.03531133830613816):0.5551787053066002):0.8852639565377468,(36:0.24972780169071368,12:0.24972780169071368):1.2260261984597716):0.19451078000469924,38:1.6702647801551844):0.6985259473603067,3:2.368790727515491):0.5608139082762631,(8:2.909195050265542,(5:0.8839898904108108,(27:0.6495074854827695,28:0.6495074854827695):0.2344824049280413):2.025205159854731):0.020409585526212304):0.7377057754392573,((43:0.32210185977825556,19:0.32210185977825556):1.258061065962615,(((26:0.5293672452419205,(24:0.3591060094653244,6:0.3591060094653244):0.17026123577659608):0.2818962807890226,37:0.8112635260309431):0.466270112236274,(34:0.20498502153947662,44:0.20498502153947662):1.0725486167277405):0.3026292874736536):2.087147485490141):0.14383787124595182,((21:0.5617774848817281,45:0.5617774848817281):0.8673886967002096,(1:1.319056744684481,4:1.319056744684481):0.11010943689745667):2.3819821008950255):1.5340895203964666,(((48:0.23056894738583786,(2:0.17629537828236433,32:0.17629537828236433):0.05427356910347353):1.7122840320943578,((14:0.07165899426445749,30:0.07165899426445749):0.795819914456013,15:0.8674789087204704):1.0753740707597252):2.5846488296405106,(((25:0.12576305044239586,39:0.12576305044239586):0.31742485507600127,18:0.4431879055183971):2.402206378730085,((((51:0.7057384786080133,40:0.7057384786080133):0.5463912521188189,((49:0.17396663789889857,22:0.17396663789889857):0.026868297251253476,9:0.20083493515015205):1.05129479557668):0.4837057481262732,((7:0.656106052799787,23:0.656106052799787):1.0363608747884285,(((33:1.0162100078132597,11:1.0162100078132597):0.4280147235375238,((29:0.9138187268011531,17:0.9138187268011531):0.49131572253295963,((42:0.16033028740099106,47:0.16033028740099106):1.0094860748580625,((50:0.4255887787700601,46:0.4255887787700601):0.5847530281286004,20:1.0103418068986605):0.15947455536039312):0.23531808707505908):0.03909028201667075):0.19231178444816277,(13:1.612335067192249,31:1.612335067192249):0.024201448606697262):0.055930411789269385):0.04336855126488981):0.6054699786930797,41:2.341305457546185):0.5040888267022972):1.6821075248722241):0.8177359937527235):2.52696263019378;
tree new_tree53 = ((((39:0.41308052442497056,(18:0.3666385574967547,25:0.3666385574967547):0.04644196692821584):2.720066466276921,(29:2.128705603923377,(((33:0.5433962248239869,11:0.5433962248239869):0.836420233616462,(17:0.7180148939625292,((42:0.30911281752883824,47:0.30911281752883824):0.28502516093852137,(46:0.5163963607467204,(50:0.49289619476321705,20:0.49289619476321705):0.023500165983503296):0.07774161772063926):0.12387691549516955):0.6618015644779197):0.5435742059462476,((13:1.5432782134813252,(((7:0.23564754896763596,23:0.23564754896763596):0.9021287038806873,41:1.1377762528483233):0.09933023501417715,31:1.2371064878625004):0.3061717256188248):0.15276109945072092,((51:0.6372246211984203,40:0.6372246211984203):0.10170091051256758,(9:0.44787025762686744,(49:0.2859115724471322,22:0.2859115724471322):0.16195868517973522):0.2910552740841204):0.9571137812210583):0.22735135145465035):0.20531493953668067):1.0044413867785145):1.129249527594546,((32:0.41858706652110145,(48:0.2988543595805726,2:0.2988543595805726):0.11973270694052884):1.4801744411377822,((14:0.18658039315133843,30:0.18658039315133843):0.9599882696562682,15:1.1465686628076066):0.7521928448512769):2.36363503993879):0.34980365570730854,(((19:2.0337010828526036,((37:0.6255196478631307,((24:0.33639963624728536,6:0.33639963624728536):0.18641490029537794,26:0.5228145365426633):0.10270511132046745):0.319346071696918,((44:0.12175136133763981,43:0.12175136133763981):0.13914920934029434,34:0.26090057067793415):0.6839651488821146):1.088835363292555):1.8084476092201136,((8:2.6987861800129487,((38:1.147762956688295,((35:0.7555118876134679,(16:0.43810423649919694,10:0.43810423649919694):0.31740765111427094):0.30359608522590187,(36:0.15247898470999025,12:0.15247898470999025):0.9066289881293795):0.08865498384892523):1.128899039701163,3:2.276661996389458):0.4221241836234908):0.05530424641662357,((27:1.0620583572955535,5:1.0620583572955535):0.21938277914206994,28:1.2814411364376235):1.4726492899919488):1.088058265643145):0.13177162131522246,((21:0.5625042074847769,45:0.5625042074847769):1.1365802273654984,(1:0.8732400601844761,4:0.8732400601844761):0.8258443746657993):2.2748358785376643):0.6382798606158064):2.908293888617533;
tree new_tree54 = (((((8:2.036670350075487,((27:0.8164795475203911,28:0.8164795475203911):0.23536430343689163,5:1.0518438509572827):0.9848264991182041):0.07002416694153535,((38:1.2844615090933662,((36:0.6250686337434178,12:0.6250686337434178):0.518237102776611,(35:0.5805446741976299,(16:0.08670336051210434,10:0.08670336051210434):0.49384131368552553):0.5627610623223989):0.14115577257333745):0.4555085513225632,3:1.7399700604159294):0.36672445660109276):1.2101508937959422,((((26:0.927704654122848,(24:0.2861067829413463,6:0.2861067829413463):0.6415978711815017):0.36655987725797634,37:1.2942645313808243):0.28747097884771433,(44:0.5054563817634959,34:0.5054563817634959):1.0762791284650426):0.21791119406015613,(19:0.26950565308490004,43:0.26950565308490004):1.5301410512037947):1.5171987065242696):0.06017090070959741,((21:0.3616578617179149,45:0.3616578617179149):1.083996672907951,(1:0.8630519468015572,4:0.8630519468015572):0.5826025878243088):1.9313617768966957):2.4718857485407355,((((18:0.3607696521743426,39:0.3607696521743426):0.3933351331723927,25:0.7541047853467353):2.4986403123302585,((((49:0.3418546803744605,22:0.3418546803744605):0.26727925845590633,9:0.6091339388303668):0.687247206324127,(51:0.38828144179071433,40:0.38828144179071433):0.9080997033637794):1.2057245213779522,(((41:1.8352518051726352,(7:0.6928386589065815,23:0.6928386589065815):1.1424131462660538):0.11627010483231603,(13:0.8667243358610457,31:0.8667243358610457):1.0847975741439055):0.513642641917831,(((((42:0.24644204965432784,47:0.24644204965432784):0.7382957171252137,((20:0.8468789349256634,46:0.8468789349256634):0.08860904063820951,50:0.9354879755638729):0.04924979121566864):0.3744488145048247,17:1.3591865812843662):0.3266623050992292,29:1.6858488863835954):0.25358507741574154,(33:0.6310610634771296,11:0.6310610634771296):1.3083729003222073):0.5257305881234453):0.03694111460966365):0.7506394311445477):2.116610464382828,(((48:0.285582301488296,32:0.285582301488296):0.13992550736716441,2:0.4255078088554604):1.2124124270843648,((14:0.190005801051322,30:0.190005801051322):0.7655243818784219,15:0.9555301829297439):0.6823900530100814):3.731435326119996):0.4795464980034758):1.01927314568422;
tree new_tree55 = ((((2:1.0073042919609716,(32:0.41766325350052963,48:0.41766325350052963):0.589641038460442):1.0920730437659902,((14:0.38884387008254734,30:0.38884387008254734):1.12113647369055,15:1.5099803437730974):0.5893969919538644):2.017353561904963,((18:0.12510059297794737,(39:0.0071583673702934215,25:0.0071583673702934215):0.11794222560765395):2.5567513454496207,(((51:0.3385371475219587,40:0.3385371475219587):0.5948951738554051,(9:0.36456143567758376,(49:0.34188569547513314,22:0.34188569547513314):0.02267574020245061):0.5688708856997802):0.8141836738757775,(((31:1.2783903820472915,41:1.2783903820472915):0.13591202896148524,13:1.4143024110087767):0.3048750628458281,(((29:0.2709903102870239,17:0.2709903102870239):0.98111680210013,((33:0.475656077288145,11:0.475656077288145):0.5869977093934322,((50:0.4227555398050293,(20:0.41850256860279805,46:0.41850256860279805):0.004252971202231226):0.18731358786957336,(42:0.43553448175861803,47:0.43553448175861803):0.1745346459159846):0.45258465900697464):0.1894533257055766):0.3430596663846637,(7:0.30956080702487526,23:0.30956080702487526):1.2856059717469424):0.12401069508278728):0.02843852139853653):0.9342359431744267):1.4348789592043567):0.526836554586376,((((8:2.417574480655258,(((38:1.0870218202741533,(35:0.48603379437610084,(16:0.0017279627806917872,10:0.0017279627806917872):0.4843058315954091):0.6009880258980524):0.05502005245982944,(36:0.3378280383008136,12:0.3378280383008136):0.8042138344331691):0.9256096782726386,3:2.0676515510066213):0.3499229296486366):0.023889291601487006,((27:0.6257891168085308,28:0.6257891168085308):0.23908882618627914,5:0.8648779429948099):1.576585829261935):0.676867697669826,((21:0.5725558360354269,45:0.5725558360354269):1.1488104290262742,(1:0.741304787143024,4:0.741304787143024):0.9800614779186773):1.3969652048648697):0.4057521676856264,(((34:1.0187730458066593,44:1.0187730458066593):0.14971654910830923,(37:0.9318123037827722,(26:0.7111295173586134,(6:0.27320309919254837,24:0.27320309919254837):0.43792641816606503):0.22068278642415884):0.23667729113219627):0.5490001510151945,(19:0.2059620314535675,43:0.2059620314535675):1.5115277144765955):1.8065938916820343):1.119483826953743):0.1894859642394442;
tree new_tree56 = ((((32:0.5197479863943251,(48:0.08546488194684908,2:0.08546488194684908):0.434283104447476):1.6479238087657069,((14:0.1817263014325019,30:0.1817263014325019):0.8349174679174347,15:1.0166437693499366):1.1510280258100953):2.70579514352863,(((39:0.1261719072562131,18:0.1261719072562131):0.48141024350150485,25:0.6075821507577179):2.4196698232618647,((((29:1.0410241801731912,17:1.0410241801731912):0.9175005543991068,(((46:0.7537762740996803,20:0.7537762740996803):0.073608925654151,50:0.8273851997538313):0.5317516659348451,(42:0.18894648936740543,47:0.18894648936740543):1.1701903763212709):0.5993878688836216):0.3443064453734672,(33:0.02764677885570789,11:0.02764677885570789):2.2751844010900575):0.35212853635453767,((23:0.40604497393860667,7:0.40604497393860667):2.1537808262867046,(((13:1.287495819505179,31:1.287495819505179):0.5535049334963764,41:1.8410007530015555):0.43676961215636423,((51:0.6330838304250582,40:0.6330838304250582):1.092934408970824,(9:0.32060645765878976,(49:0.2611180975201091,22:0.2611180975201091):0.05948836013868064):1.4054117817370924):0.5517521257620377):0.2820554350673916):0.09513391607499155):0.37229225771928):1.8462149714384593):0.8955310147971884,(((((37:1.2071758571241678,(26:0.7816119758692694,(6:0.5868417494751834,24:0.5868417494751834):0.19477022639408603):0.4255638812548983):0.42064430419360277,(44:0.130470351562932,34:0.130470351562932):1.4973498097548386):0.26635575427478075,(19:1.5470639189380742,43:1.5470639189380742):0.3471119966544771):1.8208302514930126,((21:0.18898426127890322,45:0.18898426127890322):1.0248740745039506,(4:0.5020681227042179,1:0.5020681227042179):0.711790213078636):2.50114783130271):0.7603655266717926,((((28:0.8089906526792785,27:0.8089906526792785):0.9955188728220212,5:1.8045095255012997):1.133090573274416,((38:1.3389413358071331,((36:0.18962538618037075,12:0.18962538618037075):1.1034868646022693,(35:1.0098711057915237,(16:0.2285334471367767,10:0.2285334471367767):0.781337658654747):0.2832411449911163):0.04582908502449312):0.7924062998485788,3:2.131347635655712):0.8062524631200039):0.6398737087341919,8:3.5774738075099077):0.8978978862474487):1.2936262664978742):0.13497152034077242;
tree new_tree57 = (((((21:0.6934343896370225,45:0.6934343896370225):0.5776919938433949,(4:0.923628309620381,1:0.923628309620381):0.3474980738600364):2.7509292216402312,(((19:0.056612473533232524,43:0.056612473533232524):1.536259347677251,((44:0.9802978041084709,34:0.9802978041084709):0.2990495445459156,(((6:0.7916286721169657,24:0.7916286721169657):0.062865296122664,26:0.8544939682396298):0.327140367629974,37:1.1816343358696038):0.09771301278478273):0.31352447255609706):2.2562588446932708,(((38:1.48634376905813,((35:0.8760974295239612,(16:0.07015085604729902,10:0.07015085604729902):0.8059465734766622):0.49508919386289874,(36:0.5030716444276498,12:0.5030716444276498):0.8681149789592101):0.11515714567127011):1.401174315267218,3:2.887518084325348):0.640180030158088,((5:1.264480490847145,(28:0.7371121732056908,27:0.7371121732056908):0.5273683176414542):1.1178218120861985,8:2.3823023029333434):1.1453958115500926):0.321432551420318):0.17292493921689456):0.9997270308254329,(((39:0.13015983580807125,25:0.13015983580807125):0.37240284014301006,18:0.5025626759510813):3.2500298441671793,(41:2.311327241272219,(((51:0.29823002832723594,40:0.29823002832723594):0.5625199757151504,(9:0.4184547561202884,(22:0.24738393326853786,49:0.24738393326853786):0.17107082285175051):0.44229524792209807):1.2813102846481845,(((29:1.4870564504661234,(((20:0.7388322382371658,(50:0.4467532364158293,46:0.4467532364158293):0.2920790018213365):0.36145145665621714,(42:0.22024456292676173,47:0.22024456292676173):0.8800391319666212):0.19268312074538696,17:1.29296681563877):0.19408963482735353):0.1524786317332394,(33:1.0683280706024632,11:1.0683280706024632):0.5712070115968997):0.2571990059119209,(13:1.7433379512703626,((23:0.3473671154966983,7:0.3473671154966983):1.1980589179376233,31:1.5454260334343215):0.19791191783604112):0.15339613684092113):0.2453262005792871):0.16926695258164814):1.4412652788460414):1.2691901158278212):0.660131104628753,((48:0.5486571693244603,(32:0.5047201467900939,2:0.5047201467900939):0.04393702253436638):2.711061848299968,((14:0.15805660124288412,30:0.15805660124288412):1.1543395786268846,15:1.3123961798697688):1.9473228377546594):2.4221947195366575):3.826809144074957;
tree new_tree58 = (((32:0.5897713543471632,(48:0.279911548058433,2:0.279911548058433):0.3098598062887302):1.6356572104002416,((14:0.08117067368633381,30:0.08117067368633381):1.2535628847561848,15:1.3347335584425186):0.8906950063048862):3.1406509721216067,((((((28:0.4742852685358733,27:0.4742852685358733):0.5746187826817063,5:1.0489040512175796):1.68221215350135,((((35:0.6385374924976464,(16:0.19347068526985295,10:0.19347068526985295):0.4450668072277934):0.23320523940601479,38:0.8717427319036611):0.6540952002680701,(36:0.16672756705638123,12:0.16672756705638123):1.35911036511535):0.5327886504590553,3:2.0586265826307866):0.6724896220881429):0.26736925525141864,8:2.998485459970348):0.438337113757441,((((34:0.35557089508827977,44:0.35557089508827977):0.7176981387190778,((37:0.31535978000482284,(24:0.16566704408665392,6:0.16566704408665392):0.14969273591816892):0.32927580002881846,26:0.6446355800336413):0.4286334537737163):0.1357000453780306,(43:0.1901418404754227,19:0.1901418404754227):1.0188272387099655):2.142522047320316,((21:0.7066999989647695,45:0.7066999989647695):0.5293781139586522,(4:0.7808740958025862,1:0.7808740958025862):0.4552040171208356):2.1154130135822826):0.08533144722208474):1.7407521225008837,((25:1.2266427379600557,(39:0.5144506339936327,18:0.5144506339936327):0.7121921039664231):2.1664519297010854,((33:1.5796991485860934,11:1.5796991485860934):0.3432231281613478,((((7:0.26714295892552103,23:0.26714295892552103):0.6661340600366028,41:0.9332770189621239):0.6179500670860282,(((51:0.4021718271867146,40:0.4021718271867146):0.4631603703938515,((22:0.2725380579393885,49:0.2725380579393885):0.012037219365034324,9:0.28457527730442284):0.5807569202761433):0.6363913195998241,(31:1.1591878931001807,13:1.1591878931001807):0.34253562408020954):0.04950356886776186):0.19687076745563226,((29:0.7648678464311092,17:0.7648678464311092):0.6326766230392429,((42:0.27584899113771905,47:0.27584899113771905):0.6176052880242946,(50:0.5464924497309129,(20:0.40226095003215234,46:0.40226095003215234):0.1442314996987606):0.34696182943110077):0.5040901903083383):0.3505533840334323):0.17482442324365688):1.4701723909137):1.7844800275581):0.18850484064033868):0.047036575573406125;
tree new_tree59 = (((((((35:1.0218645582701793,(16:0.34221369207265245,10:0.34221369207265245):0.6796508661975269):0.5345400182062268,(38:1.4828198193035975,(36:0.6805182741916934,12:0.6805182741916934):0.8023015451119041):0.07358475717280855):0.4387201269342922,3:1.9951247034106983):0.7527921423059354,(8:2.64755994668899,((28:0.3225080259968789,27:0.3225080259968789):0.7599149842540887,5:1.0824230102509675):1.5651369364380225):0.10035689902764355):2.0096274850074582,((43:1.3976181404308372,19:1.3976181404308372):0.3043006699763462,((44:1.1175579573855905,34:1.1175579573855905):0.4595651023904439,(37:0.7287479187537749,(26:0.39712777015278755,(24:0.14147590993309336,6:0.14147590993309336):0.2556518602196942):0.3316201486009873):0.8483751410222595):0.124795750631149):3.0556255203169087):0.12319173756791013,((21:0.5447980833670921,45:0.5447980833670921):0.6629167270220883,(4:0.4403306111410198,1:0.4403306111410198):0.7673841992481606):3.6730212579028216):1.4053718466808407,(((32:0.4196304094358519,(2:0.3854830033068833,48:0.3854830033068833):0.034147406128968605):2.7523154706452337,((14:0.7355604042325046,30:0.7355604042325046):1.4619884063033635,15:2.197548810535868):0.9743970695452178):1.5164566996780855,((25:1.037765167624035,(18:0.36203450084030836,39:0.36203450084030836):0.6757306667837266):1.5932904868519353,((33:0.20989129513764673,11:0.20989129513764673):2.1678516307619864,((29:1.9989433418089582,(((7:0.7160350385604318,23:0.7160350385604318):0.7439760506300684,((41:1.267363874436242,31:1.267363874436242):0.06607921517924042,13:1.3334430896154825):0.12656799957501774):0.05027025873850932,((51:0.510711322894544,40:0.510711322894544):0.5477833288540855,((22:0.19081581943110365,49:0.19081581943110365):0.5136626495523253,9:0.704478468983429):0.3540161827652005):0.45178669618038003):0.4886619938799486):0.3438220401432379,(((42:0.09150759019530484,47:0.09150759019530484):0.8058924708228015,((50:0.6406630515805505,20:0.6406630515805505):0.02391045815598314,46:0.6645735097365336):0.2328265512815727):0.9810134455748045,17:1.8784135065929108):0.46435187535928524):0.03497754394743691):0.25331272857633724):2.057346925283201):1.5977053352136714):1.24252174691655;
tree new_tree60 = (((((32:0.11235914119455234,2:0.11235914119455234):1.3869093456222679,48:1.4992684868168202):2.197198168136234,((14:0.022849192988772492,30:0.022849192988772492):0.37325355575357916,15:0.39610274874235163):3.300363906210703):0.8368506530648885,(((25:0.47966068175841364,39:0.47966068175841364):0.3065608322911432,18:0.7862215140495569):1.580183526487839,(((31:1.229821718001036,13:1.229821718001036):0.4301986234651185,((51:0.5471415252113052,40:0.5471415252113052):0.6862638231511387,((22:0.2047120256304834,49:0.2047120256304834):0.2714669333333413,9:0.47617895896382473):0.7572263893986191):0.42661499310371065):0.054346583475965105,(((7:0.29573607594577944,23:0.29573607594577944):0.5768670280595964,41:0.8726031040053759):0.7735900771323925,(((42:0.7317693788977606,47:0.7317693788977606):0.46717732893605257,((46:0.6741891839421397,20:0.6741891839421397):0.1357152710962739,50:0.8099044550384136):0.3890422527953996):0.11150297534342002,((33:0.7498682757557319,11:0.7498682757557319):0.29094896606529497,(17:0.7065811531781047,29:0.7065811531781047):0.3342360886429222):0.26963244135620634):0.33574349796053515):0.06817374380435126):0.6520381155952764):2.166912267480547):0.27755251022418914,(((43:0.9071463942124343,((37:0.2228047871761698,(26:0.20618024468939908,(6:0.17043225996945696,24:0.17043225996945696):0.035747984719942116):0.016624542486770727):0.43942653571657564,(44:0.37790972515167187,34:0.37790972515167187):0.2843215977410736):0.24491507131968882):0.25303140298594395,19:1.1601777971983782):3.1257346977437033,((((27:0.2929795541798743,28:0.2929795541798743):0.40693144843170326,5:0.6999110026115776):1.448880999915639,(((((36:0.1493354898756928,12:0.1493354898756928):1.0155802696250338,(35:0.565306082610938,(16:0.14233920238830736,10:0.14233920238830736):0.4229668802226306):0.5996096768897887):0.19932802522945825,38:1.364243784730185):0.4652353370714839,3:1.8294791218016688):0.2432047008988305,8:2.0726838227004993):0.07610817982671714):0.5413057218921478,((21:0.6865107822532637,45:0.6865107822532637):0.35203324311092166,(4:0.5643063988209365,1:0.5643063988209365):0.47423762654324886):1.651553699055179):1.5958147705227175):0.5249573233000504):2.78383604952758;
tree new_tree61 = ((((2:0.21200665411941466,48:0.21200665411941466):0.03760888346456007,32:0.24961553758397473):1.6286337429501079,((14:0.5450784262401478,30:0.5450784262401478):0.6362100878395451,15:1.181288514079693):0.6969607664543898):2.55628783672006,((((21:1.2514288545180727,45:1.2514288545180727):0.4954091720949163,(4:0.5721431088280674,1:0.5721431088280674):1.1746949177849215):1.4566753252893299,((((37:0.46224153937623047,(26:0.1802579438831283,(24:0.026594893297012822,6:0.026594893297012822):0.15366305058611548):0.28198359549310215):0.3421345949626038,((34:0.5203012079254947,44:0.5203012079254947):0.28256067919787187,43:0.8028618871233666):0.0015142472154676678):0.35540494393453725,19:1.1597810782733715):1.9604607417292925,(8:2.3806522912359767,(((((36:0.04804959387768615,12:0.04804959387768615):0.8783789487908231,38:0.9264285426685093):0.03835338984077641,(35:0.48039303173964326,(16:0.03249724328122291,10:0.03249724328122291):0.4478957884584204):0.4843889007696424):0.520655642945989,3:1.4854375754552747):0.8034649463439547,((27:0.6708532711404949,28:0.6708532711404949):0.23516252686556127,5:0.9060157980060561):1.3828867237931732):0.09174976943674729):0.7395895287666874):0.08327153189965486):0.9225660181589346,(((39:0.13565184302640884,25:0.13565184302640884):0.051432824908108604,18:0.18708466793451745):2.9958985701104437,((((17:0.9429377904144983,((20:0.604882733959986,(46:0.34612910293960597,50:0.34612910293960597):0.25875363102038007):0.05413711617445027,(42:0.4707947001354042,47:0.4707947001354042):0.18822514999903212):0.283917940280062):0.31704168224405016,(33:0.46657811570011914,11:0.46657811570011914):0.7934013569584293):0.24927163470252678,29:1.5092511073610753):0.5369534045467537,((7:0.4620650886203134,23:0.4620650886203134):0.9736760724525941,((41:1.2883705212157153,(31:0.7442394873092937,13:0.7442394873092937):0.5441310339064216):0.08754794030963331,((51:0.5841041469623642,40:0.5841041469623642):0.29034506965192575,((49:0.3338045166893727,22:0.3338045166893727):0.028284796755698505,9:0.3620893134450712):0.5123599031692188):0.5014692449110586):0.05982269954755903):0.6104633508349213):1.1367787261371323):0.9430961320162923):0.30845775851390567):0.20913895819258155;
tree new_tree62 = (((((((43:0.3884059456810095,44:0.3884059456810095):0.1539331681777848,34:0.5423391138587943):0.23703931295085023,(37:0.6157619157369921,(26:0.4821520602476045,(24:0.16071591172053845,6:0.16071591172053845):0.32143614852706603):0.13360985548938764):0.1636165110726524):0.5678839952926543,19:1.3472624221022989):2.2051578397667617,((21:0.7059621761672168,45:0.7059621761672168):0.35047264617759777,(4:0.69315733470336,1:0.69315733470336):0.3632774876414545):2.4959854395242456):0.09897625725327597,(8:3.032629791829647,((5:1.0823265204317438,(27:0.4692222920973684,28:0.4692222920973684):0.6131042283343755):1.699022739676592,((((36:0.11422572838936672,12:0.11422572838936672):1.5542141374604759,(35:0.7600436843692535,(16:0.05560566371643117,10:0.05560566371643117):0.7044380206528223):0.908396181480589):0.12777223779337055,38:1.796212103643213):0.5350834641571611,3:2.331295567800374):0.45005369230796166):0.2512805317213114):0.6187667272926891):1.4752898178736347,((((39:0.20658263498459953,25:0.20658263498459953):0.18583690454820526,18:0.3924195395328048):2.967919551647579,((31:1.185674466570756,(23:0.20971769294654447,7:0.20971769294654447):0.9759567736242114):0.8333393077505371,(((41:1.4230848702657672,((51:0.643115972552547,40:0.643115972552547):0.12897296350340648,((22:0.3193535698700946,49:0.3193535698700946):0.033593500024133305,9:0.3529470698942279):0.4191418661617256):0.6509959342098137):0.4500132371507122,13:1.8730981074164794):0.01736330766697214,((17:0.49960225769418154,29:0.49960225769418154):1.0444007416880643,(((50:0.5275226420486612,(20:0.2848468409422928,46:0.2848468409422928):0.24267580110636838):0.035859717221010334,(42:0.2000021374243403,47:0.2000021374243403):0.3633802218453312):0.9487326893267222,(33:0.5443818081392916,11:0.5443818081392916):0.9677332404571021):0.03188795078585205):0.34645841570120584):0.12855235923784147):1.3413253168590908):1.32357048053453,(((32:0.19730348002292872,2:0.19730348002292872):0.06174486624146516,48:0.2590483462643939):2.5784721757298805,((14:0.2892510093212789,30:0.2892510093212789):1.4849352070926018,15:1.7741862164138809):1.0633343055803937):1.8463890654635668):0.4427767495381296):0.10441843944015794;
tree new_tree63 = (((((((24:0.3586995301460151,6:0.3586995301460151):0.15423474965404338,26:0.5129342798000585):0.2543199173889381,37:0.7672541971889966):0.7128607266861751,(44:0.6975998223608532,34:0.6975998223608532):0.7825151015143185):0.6704240424786894,(43:0.25180824729244944,19:0.25180824729244944):1.8987307190614116):2.165355217920924,(((8:2.6877930902824705,((27:0.4045122248810072,28:0.4045122248810072):0.3635031875728371,5:0.7680154124538443):1.9197776778286262):0.06584275154221464,((((35:1.5138880728794382,(16:0.05825388329870618,10:0.05825388329870618):1.4556341895807319):0.5364418893723024,38:2.0503299622517406):0.04419018924155793,(36:0.441997435741901,12:0.441997435741901):1.6525227157513975):0.4032078648810602,3:2.4977280163743587):0.2559078254503264):1.4759782367385843,((21:0.5712969167117056,45:0.5712969167117056):0.8507132425925662,(4:1.066747391186221,1:1.066747391186221):0.3552627681180507):2.8076039192589977):0.08628010571151545):1.9072910834298602,((((48:0.27559654364595815,32:0.27559654364595815):0.10616325530037901,2:0.38175979894633716):2.5243515507066983,((14:0.3700050954917816,30:0.3700050954917816):1.1611502865869952,15:1.5311553820787767):1.3749559675742589):2.89390330640714,(((25:0.3050186248743552,39:0.3050186248743552):0.21914154740120123,18:0.5241601722755564):2.1948565136720006,((((33:0.15510727621132206,11:0.15510727621132206):1.0972498887720263,29:1.2523571649833485):0.20600892583008057,((((46:0.54617716541866,20:0.54617716541866):0.16940865363455648,50:0.7155858190532165):0.05100225680857007,(42:0.34692434022666646,47:0.34692434022666646):0.4196637356351201):0.5904367984065734,17:1.35702487426836):0.10134121654506911):0.4765499849805934,(((51:0.30488245709476386,40:0.30488245709476386):0.532005509873501,(9:0.627108918965411,(22:0.579650208199341,49:0.579650208199341):0.04745871076607):0.20977904800285396):1.0912434308800159,(((41:1.146335331910253,13:1.146335331910253):0.3052862477417122,31:1.4516215796519651):0.3273797664449394,(23:0.3884928116977027,7:0.3884928116977027):1.3905085343992019):0.14913005175137628):0.006784677945741668):0.7841006101535348):3.0809979458941816):0.42317063586290615):0.13436506124183722;
tree new_tree64 = ((((((38:1.3382790446715385,((36:0.27437832208076884,12:0.27437832208076884):0.920163125853379,(35:0.44346514136037246,(16:0.03925021917539622,10:0.03925021917539622):0.40421492218497623):0.7510763065737753):0.14373759673739062):1.0674095648400348,3:2.4056886095115733):1.055860940846057,(8:3.142134716464357,((27:1.4886330180344634,28:1.4886330180344634):0.5556234671025262,5:2.0442564851369895):1.0978782313273676):0.3194148338932732):1.117103864167741,((21:0.28825655687288193,45:0.28825655687288193):1.3114835425173827,(4:1.2255848617217713,1:1.2255848617217713):0.37415523766849335):2.978913315135107):0.18236981282991138,(19:0.9021446831775294,((34:0.3902548848728668,(43:0.11139552270410935,44:0.11139552270410935):0.27885936216875745):0.21896335954229612,(37:0.40990267465612995,((24:0.1361306540865201,6:0.1361306540865201):0.13995868580791404,26:0.2760893398944341):0.13381333476169582):0.19931556975903297):0.29292643876236646):3.8588785441777533):1.0657250658085315,(((39:0.41434227905419485,(18:0.23158445045537196,25:0.23158445045537196):0.1827578285988229):2.899237200082532,(((51:0.13031637395239254,40:0.13031637395239254):0.33018512074659473,(9:0.14569409153044643,(22:0.11582046912705257,49:0.11582046912705257):0.029873622403393862):0.31480740316854083):1.6443688541513732,(((23:1.6589452320041476,7:1.6589452320041476):0.3631636048070388,(31:1.5152648450900006,(13:1.3038222207624597,41:1.3038222207624597):0.2114426243275409):0.5068439917211858):0.045321533676180525,(((((46:0.26797281967993913,50:0.26797281967993913):0.9464681108751369,20:1.214440930555076):0.08794720468882766,(42:0.5131091380713547,47:0.5131091380713547):0.789278997172549):0.2558297381512866,(33:0.5566502644149033,11:0.5566502644149033):1.0015676089802872):0.06199152245355499,(29:0.7847981355508021,17:0.7847981355508021):0.8354112602979432):0.44722097463862154):0.03743997836299373):1.2087091302863664):2.3498176624597646,((48:1.0765019866706544,(32:0.13215551264600076,2:0.13215551264600076):0.9443464740246537):1.848905728886674,((14:0.9447204741477793,30:0.9447204741477793):1.0608485087434525,15:2.0055689828912318):0.9198387326660966):2.7379894015225):0.16335115156732272):0.6867341058305021;
tree new_tree65 = (((((37:0.8953985379578262,(26:0.6190872785706234,(6:0.25300192679537375,24:0.25300192679537375):0.36608535177524965):0.2763112593872028):0.4452168450312666,(((34:0.11470196168966676,43:0.11470196168966676):0.566439494392979,44:0.6811414560826458):0.3949147892175341,19:1.0760562453001798):0.2645591376889129):1.949969063060444,((((5:0.5461413833845036,28:0.5461413833845036):0.15580605163602068,27:0.7019474350205243):1.3060864387053979,8:2.008033873725922):0.8495429437521222,((((36:0.390366396132851,12:0.390366396132851):0.6646593648501451,38:1.055025760982996):0.40271038740770804,(35:0.9829430761830027,(16:0.1464915583158195,10:0.1464915583158195):0.8364515178671832):0.4747930722077014):0.7533743853675736,3:2.2111105337582777):0.6464662837197666):0.43300762857149255):0.31904169517256964,((21:0.8466115997395149,45:0.8466115997395149):0.3420634993492291,(4:0.6378870550978484,1:0.6378870550978484):0.5507880439908956):2.420951042133362):1.2605042006493488,(((48:0.29148579190867896,(32:0.10391324331038568,2:0.10391324331038568):0.18757254859829328):1.9618117682197265,((14:0.37733327794802557,30:0.37733327794802557):0.9795146050476524,15:1.356847882995678):0.8964496771327273):2.56993551300098,((39:0.7007838187159201,(25:0.5206557754389135,18:0.5206557754389135):0.1801280432770066):1.7103616139143687,((((((22:0.19530944895364769,49:0.19530944895364769):0.5209815491812669,9:0.7162909981349146):0.09013138665006093,(51:0.3276736683920464,40:0.3276736683920464):0.4787487163929291):0.2432222792557014,41:1.049644664040677):0.69769374662662,((33:1.1883085610066582,11:1.1883085610066582):0.2190959265313086,(((42:0.4655498142932676,47:0.4655498142932676):0.5227699877624958,((50:0.27152374991255906,46:0.27152374991255906):0.27044822630804294,20:0.541971976220602):0.4463478258351614):0.23860927189522008,(29:0.6363883507532822,17:0.6363883507532822):0.5905407231977013):0.18047541358698327):0.33993392312933013):0.0219786249621583,((23:0.6737860273474484,7:0.6737860273474484):0.981582441667782,(31:0.8046459388530275,13:0.8046459388530275):0.8507225301622029):0.11394856661422481):0.6418283970008336):2.4120876822372197):0.04689722700394672):2.8400072532023977;
tree new_tree66 = ((((48:0.26204791311372605,(32:0.12585498767464923,2:0.12585498767464923):0.13619292543907682):1.1053861845666633,((14:0.26065154950381914,30:0.26065154950381914):0.4549034573230271,15:0.7155550068268463):0.6518790908535431):2.7834433913516685,(((19:0.9270576783486719,((43:0.3217980620632937,(44:0.24113951885272006,34:0.24113951885272006):0.08065854321057364):0.34381141976659374,(37:0.43512577956351267,(26:0.35211614889271947,(6:0.20728602991840478,24:0.20728602991840478):0.1448301189743147):0.0830096306707932):0.23048370226637477):0.2614481965187845):1.5181612829055293,(((((36:0.34750949290407346,12:0.34750949290407346):0.41466934730448685,38:0.7621788402085603):0.18653374050039506,(35:0.6233676270944071,(16:0.18443220286179454,10:0.18443220286179454):0.43893542423261256):0.3253449536145483):0.33212913106166253,3:1.280841711770618):0.5928540950086527,((5:1.130112609558715,(28:0.24448915613509714,27:0.24448915613509714):0.8856234534236179):0.6953941704677391,8:1.8255067800264542):0.048189026752816444):0.5715231544749306):0.09840238942029744,((21:0.5889201211935079,45:0.5889201211935079):0.33193971275558454,(4:0.606529547061231,1:0.606529547061231):0.31433028688786147):1.6227615167254061):1.6072561383575592):0.15842530893672357,(((39:0.34049020876626235,18:0.34049020876626235):0.001975106385677605,25:0.34246531515193995):2.5249254287408824,((29:1.5536823074281416,((((20:0.3706458546112291,(46:0.2343351957092118,50:0.2343351957092118):0.13631065890201732):0.10483287064879948,(42:0.10996252297597772,47:0.10996252297597772):0.3655162022840509):0.3381654732798523,17:0.8136441985398809):0.5720921587532583,(33:0.019004228832623267,11:0.019004228832623267):1.3667321284605158):0.16794595013500246):0.055026327165260236,(((((22:0.09351673009178506,49:0.09351673009178506):0.8543676250966253,9:0.9478843551884104):0.07774932298968684,(51:0.4793306661021239,40:0.4793306661021239):0.5463030120759733):0.4425093266506437,(7:0.7772645124041938,23:0.7772645124041938):0.6908784924245471):0.052691495123233345,((31:1.1402489943003096,13:1.1402489943003096):0.015466794816629825,41:1.1557157891169394):0.3651187108350349):0.08787413464142757):1.2586821092994205):1.4419120540759591):2.9391615431702;
tree new_tree67 = (((((21:1.09652336976868,45:1.09652336976868):0.4555890219847081,(4:0.8018240038679983,1:0.8018240038679983):0.7502883878853898):2.357864257312266,((((((36:0.05476327142239577,12:0.05476327142239577):1.0321720102759866,(35:0.48706329788199093,(16:2.635316963992804E-4,10:2.635316963992804E-4):0.4867997661855917):0.5998719838163915):0.1800619811588673,38:1.2669972628572497):0.34933382663696944,3:1.616331089494219):0.2828314545663724,8:1.8991625440605915):0.07402147431166828,(5:1.352047992934692,(28:0.5851984915763317,27:0.5851984915763317):0.7668495013583603):0.6211360254375677):1.9367926306933942):0.03991389214539831,(((44:1.4084916643371765,((((6:0.29087986890697715,24:0.29087986890697715):0.45242775856937534,37:0.7433076274763525):0.14172890660335302,26:0.8850365340797055):0.21783913214364015,34:1.1028756662233457):0.3056159981138309):0.24687113064743071,19:1.6553627949846073):0.023139689283037113,43:1.6785024842676444):2.271388056943408):0.9207857244975428,(((48:0.7420799254382725,(2:0.6369010326409212,32:0.6369010326409212):0.10517889279735126):0.9824522094382399,((14:0.20623871147005673,30:0.20623871147005673):0.4463802742670277,15:0.6526189857370844):1.0719131491394278):2.24334013375276,(((39:0.062495222198089714,18:0.062495222198089714):0.006162903328008479,25:0.0686581255260982):2.222740625944401,(((33:0.35924260010139947,11:0.35924260010139947):1.2982565907754615,((29:0.5970158547231144,17:0.5970158547231144):0.8200949078902862,((20:0.7417013536531876,(46:0.4776196693060017,50:0.4776196693060017):0.2640816843471859):0.2144151758560332,(42:0.8356601112800126,47:0.8356601112800126):0.12045641822920816):0.46099423310417975):0.24038842826346052):0.3511519628318567,(41:1.4055380561003272,(((7:0.14623910567816614,23:0.14623910567816614):0.7276809010526444,(31:0.5516523633391375,13:0.5516523633391375):0.322267643391673):0.4277962380751531,(((22:0.4485249659361525,49:0.4485249659361525):0.11758851393552999,9:0.5661134798716825):0.441300515378253,(51:0.41950235130806807,40:0.41950235130806807):0.5879116439418675):0.29430224955602813):0.10382181129436363):0.6031130976083905):0.2827475977617815):1.6764735016678634):0.9028040125702326):0.11653789194363107;
tree new_tree68 = ((((((21:0.4159040799303984,45:0.4159040799303984):0.18371811222096684,(4:0.4891633310551693,1:0.4891633310551693):0.11045886109619596):1.818712015367717,((((28:1.0569894465551928,27:1.0569894465551928):0.2041864654583263,5:1.261175912013519):0.824342416174102,((((36:0.28820552733228183,12:0.28820552733228183):0.9837605038654751,38:1.271966031197757):0.15202248952135733,(35:1.0033330692361004,(16:0.06921841419953317,10:0.06921841419953317):0.9341146550365673):0.42065545148301386):0.23227523257130755,3:1.6562637532904219):0.4292545748971992):0.04327132484440499,8:2.128789653032026):0.28954455448705607):1.1309501233086041,((43:0.33385274406421717,19:0.33385274406421717):1.4482634748233654,((34:0.7091507635324703,44:0.7091507635324703):0.6277336671328144,(37:0.6827762137037559,(26:0.33015618774846883,(6:0.17260063496309888,24:0.17260063496309888):0.15755555278536995):0.352620025955287):0.6541082169615289):0.4452317882222978):1.7671681119401037):1.1956847116851863,(((32:0.1454147375105682,48:0.1454147375105682):0.07044202813173911,2:0.2158567656423073):1.706522241935276,((14:0.1919784944764684,30:0.1919784944764684):0.6636623013038182,15:0.8556407957802866):1.0667382117972966):2.8225900349352893):0.287130098744488,(((25:0.10101758927135507,18:0.10101758927135507):0.05425480326332591,39:0.15527239253468098):2.089908884132929,((((((((50:0.5809075810786763,46:0.5809075810786763):0.03648625517161608,20:0.6173938362502924):0.17689143402698615,(42:0.6861784503845146,47:0.6861784503845146):0.10810681989276394):0.2422116038483385,(29:0.4752473049209755,17:0.4752473049209755):0.5612495692046415):0.11024833187778649,(33:0.2840143800181338,11:0.2840143800181338):0.8627308259852697):0.35420897751634506,(((22:0.2668996343971985,49:0.2668996343971985):0.4483226656132138,9:0.7152223000104123):0.0925967557460613,(51:0.48395743850443496,40:0.48395743850443496):0.32386161725203866):0.693135127763275):0.031266727185814025,((31:1.029078973029034,13:1.029078973029034):0.4482978988510573,(7:0.28180496270953537,23:0.28180496270953537):1.195571909170556):0.0548440388254714):0.22988985334315193,41:1.7621107640487146):0.4830705126188952):2.7869178703296513):0.3813203950591051;
tree new_tree69 = (((((48:0.12274814176237991,32:0.12274814176237991):0.18759695720261038,2:0.3103450989649903):1.7303551838241886,((14:0.16760728776804584,30:0.16760728776804584):0.4757336753489116,15:0.6433409631169574):1.3973593196722214):1.50682124009688,((((43:0.87053627832744,44:0.87053627832744):0.0542758283280349,(34:0.7341480451044687,(26:0.5331418227464714,((24:0.34719437434419664,6:0.34719437434419664):0.022720021654471345,37:0.369914395998668):0.16322742674780338):0.20100622235799737):0.19066406155100613):0.37383612537730637,19:1.2986482320327812):1.253487529646401,(((21:0.6256033050072388,45:0.6256033050072388):0.1846854255372139,(4:0.4332400799367983,1:0.4332400799367983):0.3770486506076544):1.4339018324508754,((((35:0.38726751845949575,(16:0.037750190616846854,10:0.037750190616846854):0.3495173278426489):0.7960573365225776,(38:1.1526674685761442,(36:0.4911150529275954,12:0.4911150529275954):0.6615524156485488):0.030657386405929188):0.31435695917421125,3:1.4976818141562847):0.13706871283520639,(8:1.5124408662541222,((28:0.21617198465357917,27:0.21617198465357917):0.5978593352741004,5:0.8140313199276796):0.6984095463264426):0.12230966073736882):0.6094400360038372):0.30794519868385395):0.9953857326811808):0.46448558837422116,(((39:0.24470438276338394,18:0.24470438276338394):0.013942566244488114,25:0.25864694900787205):2.372348769670169,(((33:0.046268471366660784,11:0.046268471366660784):1.8783948350448676,((((50:0.3522338530521197,(20:0.32316472853741635,46:0.32316472853741635):0.029069124514703337):0.31443645303857964,(42:0.1656600511941961,47:0.1656600511941961):0.5010102548965032):0.23832896818027582,17:0.9049992742709752):0.5132934464618497,29:1.4182927207328249):0.5063705856787035):0.38617503443828793,((31:1.662228782184636,13:1.662228782184636):0.24743928686690686,((((22:0.3669479397380595,49:0.3669479397380595):0.10649938668565251,9:0.473447326423712):0.36080310990754616,(51:0.5003717403731168,40:0.5003717403731168):0.33387869595814135):0.18963004184554566,((7:0.24091451725836074,23:0.24091451725836074):0.7402541356571395,41:0.9811686529155003):0.04271182526130357):0.885787590874739):0.40117027179827347):0.32015737782822473):1.3810113640565431):0.4211771877634787;
tree new_tree70 = (((25:0.5035870960506639,(18:0.4819482094787267,39:0.4819482094787267):0.021638886571937188):2.0614459338728524,(((9:0.35914101192540343,(49:0.11959294030826094,22:0.11959294030826094):0.23954807161714248):0.4682505823763388,(51:0.36278323844722826,40:0.36278323844722826):0.464608355854514):0.6295683575620397,((((29:0.3638762810875922,17:0.3638762810875922):0.477427129300941,((33:0.14189371223572594,11:0.14189371223572594):0.6413430827700619,(((50:0.23288241314678165,46:0.23288241314678165):0.16471372171186177,20:0.3975961348586434):0.03877759322856944,(42:0.21863447342501666,47:0.21863447342501666):0.2177392546621962):0.34686306691857505):0.05806661538274527):0.3070718885100089,((41:0.8169789271673394,7:0.8169789271673394):0.007646741933983736,23:0.8246256691013232):0.3237496297972189):0.27112708477964387,(13:1.3214023772267898,31:1.3214023772267898):0.09810000645139616):0.03745756818559598):1.1080730780597343):1.4967845080990512,((((48:0.08408458043291672,32:0.08408458043291672):0.14275128591584654,2:0.22683586634876327):2.0322074680200393,((14:0.2666128452532631,30:0.2666128452532631):0.5060267140820379,15:0.772639559335301):1.4864037750335015):1.02214670534284,((19:1.1560005318281095,(((44:0.19989689614264572,34:0.19989689614264572):0.4658992790938208,(((24:0.2468487435322479,6:0.2468487435322479):0.03741622909293346,26:0.28426497262518136):0.13678428266691428,37:0.42104925529209564):0.24474691994437087):0.02379511023221481,43:0.6895912854686813):0.46640924635942815):1.3831384235519117,(((21:0.8236663873944878,45:0.8236663873944878):0.16448134253188706,(4:0.7822206405838601,1:0.7822206405838601):0.2059270893425148):1.4098918821830817,(8:2.1745855325217733,((((38:1.181317187126053,(36:0.21203773809403004,12:0.21203773809403004):0.969279449032023):0.007822034952736256,(35:0.6392982723237925,(16:0.13310963554645924,10:0.13310963554645924):0.5061886367773333):0.5498409497549968):0.4707067264911897,3:1.659845948569979):0.4631655083969204,((5:0.29055324752720585,28:0.29055324752720585):0.6973587283403426,27:0.9879119758675485):1.1350994810993509):0.05157407555487392):0.22345407958768337):0.1410993432705645):0.742051089145555):0.7806274934969912):0.8939010678776924;
tree new_tree71 = (((((34:0.4371681272977057,44:0.4371681272977057):1.6817139146879156,(((24:0.5222958163282668,6:0.5222958163282668):0.20204766648356165,26:0.7243434828118285):0.3451655986885567,37:1.0695090815003852):1.0493729604852362):0.6645044955039436,(43:0.05018595593607536,19:0.05018595593607536):2.7332005815534894):1.0484220237195085,((((5:1.2306437902848972,(28:0.6896656969658551,27:0.6896656969658551):0.5409780933190421):1.1777388482441995,8:2.4083826385290967):0.019795784351452905,((((35:0.8116359047653494,(16:0.03165344196822446,10:0.03165344196822446):0.7799824627971249):0.5372737265705971,(36:0.7071126134846524,12:0.7071126134846524):0.6417970178512942):0.07793548401616746,38:1.426845115352114):0.2883542476082894,3:1.7151993629604034):0.7129790599201462):0.9086056443581136,((21:0.33921619600823,45:0.33921619600823):0.9153581352423541,(4:0.7449653149509087,1:0.7449653149509087):0.5096090162996755):2.082209735988079):0.49502449397041026):1.0314131218089573,((((25:0.0911698284272921,39:0.0911698284272921):0.07429680998833749,18:0.16546663841562959):3.7344231900984455,(((41:0.9950877715785919,7:0.9950877715785919):0.16136781760326102,23:1.1564555891818529):0.5567896021020986,((((22:0.2491439230251953,49:0.2491439230251953):0.29170223849054455,9:0.5408461615157398):0.19049525233023923,(51:0.1922581999949346,40:0.1922581999949346):0.5390832138510444):0.6439114730712197,((((17:0.3773579947134075,29:0.3773579947134075):0.1875115812724627,(33:0.07071932804234926,11:0.07071932804234926):0.4941502479435209):0.45739564444265435,(((50:0.48370283317630575,20:0.48370283317630575):0.017601750114610903,46:0.5013045832909166):0.3184809225632039,(42:0.5208145661652686,47:0.5208145661652686):0.298970939688852):0.20247971457440395):0.27104631470880225,(31:1.100895248435752,13:1.100895248435752):0.19241628670157485):0.08194135177987194):0.33799230436675276):2.1866446372301236):0.8648192297851613,((48:0.9156007371161541,(32:0.07148995808419119,2:0.07148995808419119):0.8441107790319629):1.5850032102303693,((14:0.2326492014990436,30:0.2326492014990436):0.8063072575492358,15:1.0389564590482794):1.461647488298244):2.264105110952713):0.0985126247187944):1.23029226385746;
tree new_tree72 = (((18:0.22660178023508828,(25:0.19376739372803078,39:0.19376739372803078):0.0328343865070575):1.6740669436813225,(((33:0.14352735662676502,11:0.14352735662676502):1.3200538160050967,(29:1.1201439317802258,17:1.1201439317802258):0.34343724085163596):0.062323277905451224,((((7:0.6978820919249322,23:0.6978820919249322):0.49742505265422965,(((22:0.23252216860116615,49:0.23252216860116615):0.10918412904283026,9:0.3417062976439964):0.3935683793549358,(51:0.5131390594149251,40:0.5131390594149251):0.22213561758400713):0.46003246758022964):0.0034406734336698275,((31:0.6731314432229156,13:0.6731314432229156):0.2747151140663997,41:0.9478465572893153):0.2509012607235164):0.1555325423994749,(((46:0.46992500890189554,50:0.46992500890189554):0.15855921702238235,20:0.6284842259242779):0.29531959987386525,(42:0.5682049869561648,47:0.5682049869561648):0.3555988388419783):0.43047653461416346):0.17162409012500635):0.3747642733790979):2.9060161865889675,((((((28:0.5961050581305095,27:0.5961050581305095):0.14624887452790347,5:0.742353932658413):0.44309767676888856,8:1.1854516094273015):0.7457788182099143,((((35:0.47492116018626696,(16:0.1269490974007762,10:0.1269490974007762):0.34797206278549075):0.3577686827172982,38:0.8326898429035652):0.14199502077242498,(36:0.16923403855873434,12:0.16923403855873434):0.8054508251172559):0.293506860979313,3:1.2681917246553032):0.6630387029819127):1.2278322059117277,(((21:1.2230486173294095,45:1.2230486173294095):0.7705218140532,(4:0.6927888164556404,1:0.6927888164556404):1.300781614926969):1.1521210030250464,(((34:0.33187050798871154,44:0.33187050798871154):0.21016248407699478,(26:0.35725993292087116,((24:0.18208886034111796,6:0.18208886034111796):0.11285061943611865,37:0.2949394797772366):0.06232045314363455):0.18477305914483516):0.9242629824660882,(43:0.6099347586260209,19:0.6099347586260209):0.8563612159057736):1.6793954598758614):0.013371199141287704):1.2387999292698408,(((48:0.051744713960575145,32:0.051744713960575145):0.14625392432333142,2:0.19799863828390657):1.9072759917535482,((14:0.1290397140711292,30:0.1290397140711292):1.5507496904264813,15:1.6797894044976105):0.42548522553984425):2.2925879327813297):0.408822347686594):1.08806121894853;
tree new_tree73 = ((((48:0.4924735460112004,(32:0.21041569260447185,2:0.21041569260447185):0.28205785340672856):1.3965205292978813,((14:0.09187922002944769,30:0.09187922002944769):1.1368926978226779,15:1.2287719178521255):0.6602221574569562):2.5382090470759424,((18:0.3439088432058713,(39:0.3003397116651053,25:0.3003397116651053):0.04356913154076597):2.0650746316638235,((((((22:0.5465162875719303,49:0.5465162875719303):0.2656878407283383,9:0.8122041283002686):0.1850395884411854,(51:0.6122130426503636,40:0.6122130426503636):0.3850306740910904):0.7238700359466604,41:1.7211137526881144):0.02974754278744296,((7:0.7782863576504082,23:0.7782863576504082):0.7382330719226344,(13:0.8241679377340192,31:0.8241679377340192):0.6923514918390234):0.2343418659025147):0.1075615964274712,((33:0.2962018466655485,11:0.2962018466655485):1.006923598599575,(((42:0.345906825991412,47:0.345906825991412):0.4466646781791953,(20:0.7522648275037751,(50:0.7308181421114446,46:0.7308181421114446):0.021446685392330522):0.040306676666832186):0.3356155073621093,(29:0.6708757663004252,17:0.6708757663004252):0.4573112452322914):0.17493843373240692):0.555297446637905):0.5505605829666662):2.0182196475153296):1.64099926146729,(((19:1.0797986427429267,43:1.0797986427429267):0.7834609315038172,((44:0.26967619367139634,34:0.26967619367139634):1.2427388335594831,(((24:0.28746939047016806,6:0.28746939047016806):0.6330070679547858,26:0.9204764584249538):0.29372498420598725,37:1.214201442630941):0.2982135845999383):0.35084454701586454):2.0955690963943336,(((21:0.8225530938807526,45:0.8225530938807526):1.0838810162095103,(4:1.6182691820360193,1:1.6182691820360193):0.28816492805424354):2.052363186215292,((((28:0.30509866303491406,27:0.30509866303491406):1.131324224293584,5:1.436422887328498):1.841803891073917,8:3.278226778402415):0.07536941742602066,(((38:1.5033100193967455,(35:0.7321586532089989,(16:0.0663334453460309,10:0.0663334453460309):0.665825207862968):0.7711513661877466):0.018885500537824562,(36:0.45639961041744864,12:0.45639961041744864):1.0657959095171214):0.5859999494680133,3:2.1081954694025833):1.2454007264258524):0.6052011004771187):3.1374335522915686E-5):2.109373745813384):1.6662753146362936;
tree new_tree74 = ((((21:0.6330111477636667,45:0.6330111477636667):1.1852514325882608,(4:1.601148289328332,1:1.601148289328332):0.2171142910235957):2.29508924412811,(((((38:2.0609000728037206,(36:0.21438090035024837,12:0.21438090035024837):1.8465191724534722):0.07138210068249062,(35:1.0736750440231535,(16:0.019029737742553763,10:0.019029737742553763):1.0546453062805998):1.0586071294630577):0.5887872651837194,3:2.7210694386699306):0.3883893962445599,((5:1.767830131047046,(27:1.4229385365479237,28:1.4229385365479237):0.3448915944991222):1.2718426403408405,8:3.0396727713878864):0.0697860635266041):0.6666962444997915,((((26:0.7056894018210196,(6:0.09885436697276323,24:0.09885436697276323):0.6068350348482563):0.04524908966941521,37:0.7509384914904348):0.28505117519847,((43:0.10339129966962729,44:0.10339129966962729):0.31555993530848514,34:0.41895123497811243):0.6170384317107924):0.23542011209570757,19:1.2714097787846124):2.5047453006296694):0.3371967450657558):1.7980031417739033,(((48:0.27484241039637763,(32:0.15343849569601853,2:0.15343849569601853):0.1214039147003591):2.9057717424666873,((14:0.07371392519283816,30:0.07371392519283816):1.2011944052162615,15:1.2749083304090998):1.9057058224539654):1.7037683597895028,((39:0.30810026832058257,(18:0.20398755414057118,25:0.20398755414057118):0.10411271418001139):2.419525036718597,((31:1.865398194698244,(7:0.19827468300389758,23:0.19827468300389758):1.6671235116943466):0.15346460223369318,(((((42:0.32833153299566725,47:0.32833153299566725):0.5758075552602959,((46:0.16412757478052772,50:0.16412757478052772):0.35958540356704005,20:0.5237129783475678):0.3804261099083954):0.4675697050051373,((33:0.9047355569603404,11:0.9047355569603404):0.3416629651103078,(17:1.1424476755832278,29:1.1424476755832278):0.10395084648742037):0.12531027119045235):0.45107710595744455,13:1.822785899218545):0.1272559458219753,(41:1.735506145723376,(((22:0.24830805153112082,49:0.24830805153112082):0.37394560408925714,9:0.6222536556203779):0.596097617563969,(51:0.8631762451938348,40:0.8631762451938348):0.35517502799051204):0.5171548725390291):0.21453569931714433):0.0688209518914169):0.7087625081072426):2.15675720781079):1.0269724536013731):3.7271815542498237;
tree new_tree75 = ((((25:0.8871586407356211,(39:0.8339022435491618,18:0.8339022435491618):0.05325639718645936):1.5838668048184792,(((33:0.33057307996000074,11:0.33057307996000074):1.4749812012429557,(((46:0.5756180744013115,(20:0.42242356334831305,50:0.42242356334831305):0.15319451105299847):0.5862918045744931,(42:0.16561368357288128,47:0.16561368357288128):0.9962961954029234):0.41969836512921277,(17:0.702538307839871,29:0.702538307839871):0.8790699362651464):0.22394603709793892):0.0995968977869055,((41:1.5497634540007676,13:1.5497634540007676):0.15116336483434756,((((22:0.2190566650926976,49:0.2190566650926976):0.27217178907649087,9:0.4912284541691885):0.27397764035379124,(51:0.30391903086574307,40:0.30391903086574307):0.46128706365723665):0.9197447106706544,(31:0.8181323245295471,(23:0.4992690188597134,7:0.4992690188597134):0.3188633056698337):0.8668184806640871):0.015976013641481046):0.20422436015474665):0.5658742665642384):2.0941358264042957,(((2:0.25409240645945796,48:0.25409240645945796):0.30318296996419836,32:0.5572753764236563):1.4097483499498917,((14:0.23859157978040016,30:0.23859157978040016):0.5841514320503144,15:0.8227430118307145):1.1442807145428335):2.598137545584848):0.688502699730228,(((43:0.15695930853355888,19:0.15695930853355888):1.388264705132435,(((26:0.4516795198295954,(6:0.3656444288377168,24:0.3656444288377168):0.08603509099187862):0.37004003259738083,37:0.8217195524269763):0.33427694648683715,(34:0.05621502581748222,44:0.05621502581748222):1.0997814730963311):0.38922751475218065):1.9427633746547215,(((21:0.18592301797756927,45:0.18592301797756927):1.6173780975274568,(1:1.4065737216189955,4:1.4065737216189955):0.3967273938860305):1.5441149313559943,(8:2.7968938097596636,(((28:0.5233205023165194,27:0.5233205023165194):0.4838104553226371,5:1.0071309576391565):1.760322768539552,(((38:1.5512288073084934,(36:0.1772986259961047,12:0.1772986259961047):1.3739301813123888):0.039665869312284,(35:0.8377037333305557,(16:0.03292396080741366,10:0.03292396080741366):0.804779772523142):0.7531909432902217):0.9027401347291917,3:2.493634811349969):0.2738189148287393):0.02944008358095518):0.5505222371013567):0.1405713414596952):1.7656765965434467):3.9621676490473012;
tree new_tree76 = (((18:0.27806746574145125,(39:0.0632149595096553,25:0.0632149595096553):0.21485250623179594):2.767894971356005,((((31:0.6743489132870439,13:0.6743489132870439):0.6139616026554395,((29:0.8375060914355344,((17:0.6876153694765742,((42:0.09027966011548558,47:0.09027966011548558):0.3732466934491042,(20:0.2834310347934833,(46:0.22694403573978278,50:0.22694403573978278):0.056486999053700526):0.18009531877110646):0.22408901591198443):0.11328188363875713,(33:0.09377418217560439,11:0.09377418217560439):0.7071230709397269):0.03660883832020312):0.33707415332788326,(7:0.6150685489712149,23:0.6150685489712149):0.5595116957922028):0.11373027117906576):0.018103647799427636,(((22:0.1599393939070037,49:0.1599393939070037):0.12430007962192999,9:0.2842394735289337):0.57666090169411,(51:0.32745234992767935,40:0.32745234992767935):0.5334480252953644):0.44551378851886736):0.3422683909794808,41:1.648682554721392):1.3972798823760644):3.2776935134454934,(((((((43:0.4227502442201485,34:0.4227502442201485):0.27464111351694176,44:0.6973913577370903):0.37313628911998364,((26:0.5059902970354583,(24:0.30058955575904944,6:0.30058955575904944):0.20540074127640884):0.15808283523197741,37:0.6640731322674357):0.4064545145896382):0.07872055985233595,19:1.1492482067094099):1.2160407673066016,((21:0.335603023446867,45:0.335603023446867):0.5707395000717552,(1:0.7374647935566765,4:0.7374647935566765):0.16887772996194572):1.4589464504973892):0.1257282916358684,((((35:0.6594380979339548,(16:0.18265327775501483,10:0.18265327775501483):0.47678482017893997):0.5841436479769221,(38:1.1914685353201955,(36:0.5915613964887817,12:0.5915613964887817):0.5999071388314138):0.052113210590681414):0.31516345850571126,3:1.5587452044165881):0.3641739151858574,(8:1.5827846118123368,((28:0.45621328643253506,27:0.45621328643253506):0.1180391586576825,5:0.5742524450902176):1.0085321667221192):0.3401345077901088):0.5680981460494343):1.6440293887904551,(((32:0.33687065863422827,48:0.33687065863422827):0.015563004158040794,2:0.35243366279226906):2.6239588154534843,((14:0.4949409009681071,30:0.4949409009681071):1.4355094759387443,15:1.9304503769068515):1.0459421013389019):1.1586541761965816):2.18860933442105):1.02600201124657;
tree new_tree77 = ((((32:0.48406983165064943,(2:0.21155795344071926,48:0.21155795344071926):0.27251187820993017):1.6951568935644366,((14:0.06500139855971593,30:0.06500139855971593):1.323054872934688,15:1.388056271494404):0.7911704537206821):1.53103850071874,(((((44:0.35228500725474693,34:0.35228500725474693):0.709769648866182,(((24:0.15727856033701146,6:0.15727856033701146):0.3005130178962929,26:0.45779157823330435):0.20932337654507266,37:0.667114954778377):0.39493970134255196):0.2922038475523008,(43:0.02341396985192426,19:0.02341396985192426):1.3308445338213055):1.6194481487932684,((21:0.5359438558039273,45:0.5359438558039273):0.3405062132033032,(1:0.7123909697031113,4:0.7123909697031113):0.16405909930411922):2.0972565834592674):0.013933813245209148,((5:1.7779142684664224,(27:1.0002925692128175,28:1.0002925692128175):0.7776216992536049):0.3333049982638383,(((((35:0.6720968874777072,(16:0.08091371523277661,10:0.08091371523277661):0.5911831722449307):0.41104050144549087,(36:0.03181715677901524,12:0.03181715677901524):1.0513202321441828):0.1403064327711938,38:1.223443821694392):0.5235970247617314,3:1.7470408464561233):0.30981936049820225,8:2.0568602069543256):0.05435905977593514):0.8764211989814465):0.7226247534651264):1.0105991163070076,(((18:0.13064079800263909,39:0.13064079800263909):0.052094157109801364,25:0.18273495511244045):2.5760787675059444,(((((33:0.1014949210019292,11:0.1014949210019292):1.1536861755270418,(((42:0.12340090020681536,47:0.12340090020681536):0.658745919012211,((46:0.09119556759172445,50:0.09119556759172445):0.4864651210977672,20:0.5776606886894916):0.2044861305295348):0.27010233495673863,(29:0.49186431302289885,17:0.49186431302289885):0.5603848411528662):0.20293194235320589):0.6929468914834396,(((22:0.3169576018387076,49:0.3169576018387076):0.040669255927544834,9:0.3576268577662524):0.363783704142215,(51:0.2694722685624536,40:0.2694722685624536):0.4519382933460138):1.226717426103943):0.012505510281300758,(7:1.8100443406803748,(41:1.3909358121241038,23:1.3909358121241038):0.419108528556271):0.15058915761333647):0.19641643382181906,(13:0.4898230448417228,31:0.4898230448417228):1.6672268872738076):0.6017637905028548):1.9620506128654562):0.6333637626059687;
tree new_tree78 = (((((32:0.07478230748481975,2:0.07478230748481975):0.15916635058884204,48:0.2339486580736618):2.122197017725361,((14:0.1885768754508048,30:0.1885768754508048):0.9306960343433333,15:1.119272909794138):1.2368727660048846):0.996847237728947,((18:0.7010873573348347,(25:0.5212078606997494,39:0.5212078606997494):0.1798794966350853):1.3031313389570145,(((33:0.6715862036624475,11:0.6715862036624475):0.5148461484810859,(((42:0.5751196527565283,47:0.5751196527565283):0.11252498451127824,((46:0.43118150313059633,20:0.43118150313059633):0.08303548454075527,50:0.5142169876713516):0.17342764959645496):0.24132349515248352,(29:0.6519058248868347,17:0.6519058248868347):0.2770623075334554):0.2574642197232433):0.46765317400003314,((((7:0.5139790533284797,23:0.5139790533284797):0.6520084537148595,(13:0.9981759875144423,41:0.9981759875144423):0.16781151952889695):0.06776797518997535,((9:0.6750726065632154,(22:0.5925255539629056,49:0.5925255539629056):0.08254705260030981):0.0845193266661447,(51:0.5601384281121694,40:0.5601384281121694):0.19945350511719073):0.4741635490039544):0.03592494447044925,31:1.2696804267037638):0.3844050994398027):0.3501331701482828):1.3487742172361203):1.1097728756944,((((26:0.4720998756913089,(6:0.33935170291167827,24:0.33935170291167827):0.13274817277963064):0.486588311326601,37:0.9586881870179099):0.5009494589500761,((44:0.31240829951537313,34:0.31240829951537313):0.7994738421925589,(43:0.15290937679822303,19:0.15290937679822303):0.9589727649097091):0.34775550426005397):2.3678682443707375,(((21:0.4169207757150306,45:0.4169207757150306):0.43155330317901897,(1:0.6464597728900721,4:0.6464597728900721):0.20201430600397752):2.7080598763210886,(8:2.95484512272152,((((38:1.4917489122853644,(35:1.172769996450519,(16:0.4556122343855881,10:0.4556122343855881):0.7171577620649308):0.3189789158348455):0.3810302670649548,(36:0.07898606523342992,12:0.07898606523342992):1.7937931141168892):0.7730766628605956,3:2.645855842210915):0.22543259859721454,(5:0.9334484673380442,(27:0.6497053668010189,28:0.6497053668010189):0.28374310053702534):1.9378399734700853):0.08355668191339038):0.6016888324936183):0.27097193512358553):0.6352599132362244):0.1465835168735401;
tree new_tree79 = (((((8:2.2100254245754614,((27:0.5913574582036094,28:0.5913574582036094):0.6600079953669133,5:1.2513654535705228):0.9586599710049386):0.013792835731256226,(((36:0.07958579231201177,12:0.07958579231201177):1.4086245676931848,(38:1.4643904329216053,(35:0.6197857749857705,(16:0.05893804432692382,10:0.05893804432692382):0.5608477306588466):0.8446046579358348):0.023819927083591264):0.44681924019658625,3:1.9350296002017828):0.28878866010493476):0.34672547273388155,((21:0.8689216045678958,45:0.8689216045678958):0.27798825725636056,(1:0.6414367662871048,4:0.6414367662871048):0.5054730955371516):1.4236338712163428):0.062339501848494905,(((44:0.15001432481703583,34:0.15001432481703583):0.6836579052203157,(26:0.515041501652879,(6:0.19889129590165336,24:0.19889129590165336):0.31615020575122565):0.3186307283844725):0.15733701787457044,((43:0.047720292847159174,19:0.047720292847159174):0.6120310450546691,37:0.6597513379018283):0.33125791001009364):1.6418739869771721):1.5335271136839395,((((48:0.1803178885693757,2:0.1803178885693757):0.15003362449930685,32:0.33035151306868255):2.0970958909115165,((14:0.13099929224851722,30:0.13099929224851722):0.7532056321440233,15:0.8842049243925405):1.5432424795876585):1.3684408281519858,(((25:0.2619015581060703,39:0.2619015581060703):0.07055042437049269,18:0.332451982476563):1.373259395801719,((41:1.1273623048351389,(7:0.26352203712634664,23:0.26352203712634664):0.8638402677087922):0.11290539964483148,(((13:0.6729826130813474,31:0.6729826130813474):0.45211867447791865,((((42:0.221074164492797,47:0.221074164492797):0.45167921992718346,((46:0.2560532834696265,50:0.2560532834696265):0.20115891995815027,20:0.4572122034277768):0.21554118099220365):0.24631017851604942,(33:0.00976095913445824,11:0.00976095913445824):0.9093026038015716):0.11322304928277804,(29:0.5090235668593087,17:0.5090235668593087):0.5232630453594992):0.09281467534045817):0.06935321958466534,(((22:0.33041050081141404,49:0.33041050081141404):0.05386393181138038,9:0.3842744326227944):0.15251660629265346,(51:0.365416539048079,40:0.365416539048079):0.17137449986736886):0.6576634682284835):0.04581319733603895):0.46544367379831164):2.0901768538539027):0.37052211644084876):0.534827978804704;
tree new_tree80 = (((((21:1.330439853255981,45:1.330439853255981):0.30020265704257154,(1:1.4123761976285942,4:1.4123761976285942):0.21826631266995822):1.9113025342538263,(19:1.0662474155153099,((34:0.5146346582209084,(43:0.19249657487254235,44:0.19249657487254235):0.322138083348366):0.46397753588160295,(((24:0.033667954236976355,6:0.033667954236976355):0.09346999805937548,26:0.12713795229635183):0.271681900829995,37:0.3988198531263468):0.5797923409761645):0.08763522141279856):2.475697629037069):0.015048710045440394,((((((35:0.8657026769108811,(16:0.3322233671295118,10:0.3322233671295118):0.5334793097813693):0.4305952926951926,(36:0.26318814144225344,12:0.26318814144225344):1.0331098281638202):0.0058636850834421494,38:1.3021616546895158):0.33201325767133816,3:1.634174912360854):1.1178794257908724,8:2.7520543381517264):0.02545788312872732,(5:0.5490112458847161,(27:0.4371287911358123,28:0.4371287911358123):0.11188245474890374):2.228500975395738):0.7794815333173655):2.990526898598718,(((39:0.6041545658621401,(18:0.2085374430285046,25:0.2085374430285046):0.3956171228336355):2.7749990457855103,(((((33:0.6758405022212594,11:0.6758405022212594):0.49962052998396034,(17:1.097242271747677,29:1.097242271747677):0.07821876045754261):0.257815965226146,((42:0.3473490332891154,47:0.3473490332891154):0.2727451569982274,((46:0.20086756369446332,20:0.20086756369446332):0.287152417173263,50:0.4880199808677263):0.1320742094196165):0.8131828071440229):0.22892211737190227,((31:1.2066930435241627,(7:1.0514944689949683,23:1.0514944689949683):0.1551985745291944):0.30048924632439156,41:1.5071822898485543):0.1550168249547137):0.2761128607837944,(13:1.7594642774902352,(((22:0.18471955579951052,49:0.18471955579951052):0.3522641264664538,9:0.5369836822659643):0.5349742907631122,(51:0.7317580731771443,40:0.7317580731771443):0.3401998998519322):0.6875063044611587):0.1788476980968272):1.440841636060588):2.919689807110557,((32:0.27751873174466535,(2:0.26379287915422667,48:0.26379287915422667):0.01372585259043868):2.686738105363801,((14:0.2753064836516158,30:0.2753064836516158):1.4329520812599381,15:1.708258564911554):1.2559982721969123):3.33458661879735):0.2486772344383299):0.5916058344094761;
tree new_tree81 = (((19:1.2212303196713195,(((43:0.09248429433007356,44:0.09248429433007356):0.0987836987980938,34:0.19126799312816736):0.6333106330754616,(37:0.688684974974039,(26:0.3500323835688096,(24:0.2421896591530553,6:0.2421896591530553):0.10784272441575432):0.3386525914052294):0.13589365122958996):0.39665169346769047):2.230702775416015,((8:2.549826351390353,(((((36:0.38505231269658474,12:0.38505231269658474):1.2800376088042484,38:1.6650899215008332):0.06736370193465002,(35:0.7968580479706808,(16:0.013435834924607147,10:0.013435834924607147):0.7834222130460737):0.9355955754648024):0.15012655184584922,3:1.8825801752813325):0.6594366300333028,(5:1.0565102939806614,(27:0.8315503335248219,28:0.8315503335248219):0.22495996045583955):1.4855065113339738):0.0078095460757179325):0.670642679622492,((21:1.2499870568865965,45:1.2499870568865965):0.2507972965611689,(1:0.9785637863144168,4:0.9785637863144168):0.5222205671333486):1.7196846775650798):0.23146406407448916):1.9705326097219662,((((32:0.2431109556396698,2:0.2431109556396698):0.1902626593379397,48:0.4333736149776095):2.698371718477314,((14:0.16308269856270735,30:0.16308269856270735):1.3490603344424592,15:1.5121430330051666):1.6196023004497566):0.8925753350416312,(((18:0.1252374385172184,25:0.1252374385172184):0.14829916352960593,39:0.27353660204682434):1.9774258836966534,((((((7:0.8902638972073471,23:0.8902638972073471):0.5015122189465819,((33:0.020778424730749052,11:0.020778424730749052):1.324136559499024,((29:0.617403040122046,17:0.617403040122046):0.6364822364973124,((42:0.48269653783055794,47:0.48269653783055794):0.43087440256149084,(50:0.8650366222144399,(46:0.8246675192396766,20:0.8246675192396766):0.04036910297476326):0.04853431817760889):0.34031433622730967):0.09102970761041451):0.046861131924156085):0.026106961486387803,(((49:0.23410381322059748,22:0.23410381322059748):0.07631480176580258,9:0.31041861498640005):0.7144425242854555,(51:0.4998857476573249,40:0.4998857476573249):0.5249753916145308):0.3930219383684612):0.21127732139573263,13:1.6291603990360495):0.18807406465051324,31:1.8172344636865627):0.020921150289793466,41:1.8381556139763562):0.4128068717671216):1.7733581827530767):1.39814502626066):3.2006447952891444;
tree new_tree82 = (((((21:1.374640615232162,45:1.374640615232162):0.22807832774376635,(1:0.8716439915141734,4:0.8716439915141734):0.7310749514617549):3.665340470840777,((8:2.434533930367439,((27:0.8322872990559552,28:0.8322872990559552):0.3114666374460341,5:1.1437539365019893):1.2907799938654498):1.3905797679691543,((((36:0.1879207777119079,12:0.1879207777119079):1.4095821435276978,38:1.5975029212396057):0.3891538067175304,(35:1.4693398507437303,(16:0.2432356883900541,10:0.2432356883900541):1.2261041623536761):0.5173168772134058):0.8453419010281025,3:2.8319986289852386):0.9931150693513549):1.442945715480112):0.044986855274642856,(19:1.7652681280722147,(((26:0.48147927577952426,(6:0.2803664872374281,24:0.2803664872374281):0.2011127885420962):0.09933291735996547,37:0.5808121931394897):1.0154657606157254,((44:0.4305712276817636,43:0.4305712276817636):0.003521067921321397,34:0.434092295603085):1.1621856581521302):0.16899017431699948):3.5477781410191334):1.1346644330617943,(((32:0.35528122325999023,(2:0.11369376163884781,48:0.11369376163884781):0.24158746162114242):2.526949589747917,((14:0.44859453665323473,30:0.44859453665323473):1.0211540768379397,15:1.4697486134911744):1.4124821995167327):3.21957255316123,(((39:0.09311299759892734,25:0.09311299759892734):0.18942593307300004,18:0.28253893067192737):2.852247692965717,((((49:0.3254782429520432,22:0.3254782429520432):0.17081596134503974,9:0.49629420429708293):0.4888060239723211,(51:0.6578952748816478,40:0.6578952748816478):0.32720495338775624):2.0553847686158417,((((29:1.7852373172782727,((((20:0.5730020806851126,50:0.5730020806851126):0.3739297784428368,46:0.9469318591279494):0.06199681712046767,(42:0.4845455314577755,47:0.4845455314577755):0.5243831447906415):0.5095241639376094,17:1.5184528401860264):0.2667844770922463):0.17267133545421243,(33:1.2205819775480833,11:1.2205819775480833):0.7373266751844019):0.12368027244390722,13:2.0815889251763924):0.6561204602651927,(41:2.469910293396746,((7:0.9378075380515132,23:0.9378075380515132):1.4516087791007928,31:2.389416317152306):0.0804939762444401):0.267799092044839):0.3027756114436606):0.09430162675239862):2.9670167854958636):0.34590729301963474):0.52558833899276;
tree new_tree83 = ((((((26:1.173766203831366,(24:0.34926060304118034,6:0.34926060304118034):0.8245056007901858):0.044678349447482946,37:1.218444553278849):0.4137849248778487,(19:1.493801572624854,(34:1.4015586149976045,(43:1.195406568560966,44:1.195406568560966):0.20615204643663843):0.09224295762724943):0.1384279055318438):3.076092713531719,((8:2.7981758265260304,((((36:0.48478999300980374,12:0.48478999300980374):0.8255686885717489,38:1.3103586815815527):0.09927622733655372,(35:0.88719843797151,(16:0.08281682748889511,10:0.08281682748889511):0.8043816104826149):0.5224364709465964):0.18482692376706922,3:1.5944618326851756):1.2037139938408548):0.07993429796385199,((28:1.0971290959651852,27:1.0971290959651852):1.0107749904708172,5:2.1079040864360024):0.77020603805388):1.8302120671985347):0.04852946820680959,((21:1.1096725604466662,45:1.1096725604466662):0.12560080569208165,(4:0.7145100601559515,1:0.7145100601559515):0.5207633059827963):3.5215782937564786):0.7786099828881552,((((32:0.4104217032500944,2:0.4104217032500944):0.8868421294050471,48:1.2972638326551416):0.696793517850359,((14:0.4990154119464875,30:0.4990154119464875):0.8218961375600473,15:1.3209115495065349):0.6731458009989657):3.4093428212842,(((39:0.18057650567648875,25:0.18057650567648875):1.1772808041732674,18:1.3578573098497562):2.2437328250338653,((41:2.223328487856632,(31:1.2352403116568174,13:1.2352403116568174):0.9880881761998146):0.022121282075517,((((22:0.35568176365273396,49:0.35568176365273396):0.4433843104952081,9:0.7990660741479421):0.9860461441663844,(51:0.463923683620517,40:0.463923683620517):1.3211885346938095):0.34441584737773834,(((((42:0.3353075620507018,47:0.3353075620507018):0.5937095878335664,(20:0.8414073995395066,(50:0.28841896516887394,46:0.28841896516887394):0.5529884343706326):0.0876097503447616):0.6189647330834597,(29:0.6158675689295768,17:0.6158675689295768):0.932114314038151):0.006273222746009166,(33:0.6155128384622902,11:0.6155128384622902):0.9387422672514468):0.5684664707834661,(7:0.5587001360201643,23:0.5587001360201643):1.5640214404770387):0.006806489194861598):0.11592170424008419):1.3561403649514725):1.8018099870062096):0.13206152089355072):0.7289878126561042;
tree new_tree84 = ((((48:0.46194266331812545,(2:0.061485330724007026,32:0.061485330724007026):0.4004573325941184):1.1065627021457602,((14:0.08241923923919921,30:0.08241923923919921):0.3651856333725713,15:0.4476048726117705):1.1209004928521151):2.2237376379698928,(((39:0.1406527595456244,25:0.1406527595456244):0.11130271218387183,18:0.2519554717294962):2.0940440145061245,((((7:0.5459139201334521,23:0.5459139201334521):1.2756260521936387,41:1.8215399723270906):0.055310777081846174,((31:1.0072428131250177,13:1.0072428131250177):0.5563423196006394,(((22:0.08705199956345427,49:0.08705199956345427):0.6330522381596493,9:0.7201042377231036):0.1933698203386902,(51:0.549125454471454,40:0.549125454471454):0.3643486035903398):0.6501110746638633):0.3132656166832797):0.07899425885251787,((33:0.1585671514980636,11:0.1585671514980636):1.6217604991409025,((17:1.4175103120455623,((42:0.36828481450512773,47:0.36828481450512773):0.3640816411935889,((46:0.4103994128989161,50:0.4103994128989161):0.20762087646919758,20:0.6180202893681137):0.1143461663306029):0.6851438563468457):0.17877841673538786,29:1.5962887287809502):0.18403892185801585):0.17551735762248866):0.3901544779741659):1.4462435171981576):1.45754582135703,(((5:0.8330762390447577,(27:0.5846920509697804,28:0.5846920509697804):0.2483841880749773):1.855501246977093,(8:2.6873639329802015,(((38:1.4945913255432348,(35:1.1678969109589117,(16:0.024742573910375314,10:0.024742573910375314):1.1431543370485364):0.32669441458432313):0.07093279196502955,(36:0.3011097945083049,12:0.3011097945083049):1.2644143229999596):0.7261501499621934,3:2.2916742674704578):0.3956896655097437):0.0012135530416492735):1.0383502442063617,((19:1.9228176991995936,((((24:0.24425853068930353,6:0.24425853068930353):0.2497827091315999,26:0.4940412398209034):0.35528231541511246,37:0.8493235552360159):0.6400311220036141,((44:0.09361159316102867,43:0.09361159316102867):0.39839150098252113,34:0.4920030941435498):0.9973515830960802):0.43346302195996356):1.7175239708541619,((21:0.49094778622937263,45:0.49094778622937263):0.5194250304853377,(4:0.7201887639207779,1:0.7201887639207779):0.29018405279393245):2.629968853339045):0.08658606017445702):1.5228610945188161):1.3662716913386816;
tree new_tree85 = (((((21:0.602672923842117,45:0.602672923842117):0.7459032200775703,(4:1.0511495769815615,1:1.0511495769815615):0.29742656693812575):2.2780734179424793,(((((35:0.5406751579494194,(16:9.964655449913391E-4,10:9.964655449913391E-4):0.5396786924044281):1.0567556182839457,38:1.597430776233365):0.19692529471874565,(36:0.47413364984113404,12:0.47413364984113404):1.3202224211109765):0.5823839061336302,3:2.376739977085741):0.5921768332854871,(8:2.6529280541159035,((27:0.6809410102391658,28:0.6809410102391658):1.0834536919679123,5:1.764394702207078):0.8885333519088254):0.3159887562553245):0.6577327514909386):0.2884143283159353,((((34:0.3632094514527205,44:0.3632094514527205):1.0803472310031559,(6:0.6357535433652572,(24:0.3755884019899638,26:0.3755884019899638):0.26016514137529345):0.8078031390906191):0.6657829232025083,(19:0.2771103429897816,43:0.2771103429897816):1.832229262668603):0.07703347199847732,37:2.186373077656862):1.72869081252124):1.389222333740376,(((39:0.5399006899752152,(18:0.2505224751281327,25:0.2505224751281327):0.28937821484708254):2.7208469007559986,((((((22:0.7355985417282215,49:0.7355985417282215):0.14649781981024612,9:0.8820963615384676):0.06826180726500741,(51:0.5877951947957568,40:0.5877951947957568):0.3625629740077182):0.3233101722223841,(7:0.7940008300215945,23:0.7940008300215945):0.47966751100426464):0.9917607762433913,(13:2.1720161099759085,(41:1.9138862162439545,31:1.9138862162439545):0.25812989373195405):0.0934130072933419):0.32413833335676223,((33:0.752609471717529,11:0.752609471717529):1.2504260807283312,(29:1.490789346940834,(17:0.9984764558823075,((42:0.23165043478460473,47:0.23165043478460473):0.6136623636095635,(20:0.7823250696005252,(46:0.5228943179801412,50:0.5228943179801412):0.259430751620384):0.062987728793643):0.15316365748813932):0.4923128910585265):0.5122462055050263):0.5865318981801524):0.6711801401052013):1.172185745810729,((48:0.5613439013712941,(2:0.23987687643228406,32:0.23987687643228406):0.32146702493901):1.2258693384503974,((14:0.27205809731091973,30:0.27205809731091973):0.6194285267508548,15:0.8914866240617745):0.8957266157599169):2.6457200967202517):0.8713528873765348):1.96635124691477;
tree new_tree86 = (((((48:0.20314753379054531,2:0.20314753379054531):0.055277092296623226,32:0.25842462608716854):1.8714205040904388,((14:0.19734376940279227,30:0.19734376940279227):1.2386398684728028,15:1.435983637875595):0.6938614923020123):3.25518496090029,(((39:1.534302310542069,18:1.534302310542069):0.19355677911430913,25:1.7278590896563781):1.2672011090452708,(41:2.478039107345483,((31:2.062028948191411,(((7:0.7612723271080215,23:0.7612723271080215):0.19469373534257362,13:0.9559660624505951):0.9860662106868715,(((17:1.1703239706535318,((42:0.24819890406640857,47:0.24819890406640857):0.6819679501202239,((46:0.6163009108021013,50:0.6163009108021013):0.1824694020958182,20:0.7987703128979194):0.13139654128871303):0.2401571164668993):0.2690340278207144,29:1.4393579984742462):0.25568584469402533,(33:0.204330264099444,11:0.204330264099444):1.4907135790688275):0.24698842996919512):0.11999667505394429):0.05137990924725733,(((22:0.18276232297710043,49:0.18276232297710043):0.19320217402419976,9:0.3759644970013002):0.4133119081851724,(51:0.4978194094957212,40:0.4978194094957212):0.2914569956907514):1.3241324522521958):0.3646302499068148):0.5170210913561659):2.3899699382861113):0.28045840350486895,(((5:1.0659524079694866,(28:0.9980234440837408,27:0.9980234440837408):0.06792896388574587):2.740879874788943,(8:3.7640208269019393,(((35:0.9635802275279323,(16:0.4784055373694557,10:0.4784055373694557):0.4851746901584766):1.0958740798531497,((36:0.20644448400044285,12:0.20644448400044285):1.4916055735896754,38:1.6980500575901183):0.36140424979096375):0.8503551415373498,3:2.909809448918432):0.8542113779835074):0.04281145585649071):0.5519479746617986,(((21:1.0198964639248187,45:1.0198964639248187):0.6775893446071353,(4:1.1847535098092778,1:1.1847535098092778):0.5127322987226761):2.648219931790493,((19:0.26211455166177705,43:0.26211455166177705):1.5750313895654529,((34:0.628899589076889,44:0.628899589076889):0.6844080572526686,((26:0.47723275325029546,(6:0.19218862158523328,24:0.19218862158523328):0.28504413166506215):0.21038724947871723,37:0.6876200027290127):0.625687643600545):0.5238382948976723):2.5085597990952166):0.013074517097781957):1.3067082830724006):2.077038541115396;
tree new_tree87 = ((((39:0.06858485773798745,25:0.06858485773798745):0.206692063421974,18:0.27527692115996144):1.565885573068332,((((7:0.6306545005482475,23:0.6306545005482475):0.2644805055779076,(13:0.8164092446907185,(31:0.5691004820478888,41:0.5691004820478888):0.24730876264282975):0.07872576143543653):0.15407900578044054,((9:0.30196364214967614,(49:0.21426308886714504,22:0.21426308886714504):0.0877005532825311):0.08606264750141013,(51:0.1979485208405977,40:0.1979485208405977):0.19007776881048857):0.6611877222555094):0.15847459705393385,((33:0.04267992431989829,11:0.04267992431989829):0.9810226409650351,((17:0.4540220288817385,29:0.4540220288817385):0.4210356136584642,((42:0.27050373512739206,47:0.27050373512739206):0.45439446569523695,(20:0.6005605022786871,(50:0.4723589755656806,46:0.4723589755656806):0.12820152671300644):0.12433769854394194):0.15015944171757367):0.14864492274473073):0.183986043675596):0.6334738852677642):1.6300108790175756,(((((21:0.29228715169183206,45:0.29228715169183206):0.2688886090249428,(4:0.197409912464307,1:0.197409912464307):0.3637658482524679):1.2226544485521644,((((27:0.27575031080669193,28:0.27575031080669193):0.2713953089609937,5:0.5471456197676856):0.5903892328281923,8:1.137534852595878):0.09324364613265157,((((35:0.34367757730200094,(16:0.016486632984462214,10:0.016486632984462214):0.3271909443175387):0.3373805019465746,(36:0.19045070377455356,12:0.19045070377455356):0.490607375474022):0.05782262635322288,38:0.7388807056017984):0.17585140306235314,3:0.9147321086641516):0.31604639006437796):0.5530517105404098):0.8057232966440571,((((43:0.2194909345599137,44:0.2194909345599137):0.2082413496093241,34:0.4277322841692378):0.253200897848432,(37:0.2920173918774913,((6:0.12944332158215305,24:0.12944332158215305):0.12114639988599285,26:0.2505897214681459):0.04142767040934542):0.3889157901401785):0.08905091829123679,19:0.7699841003089066):1.8195694056040899):0.8063430149591699,((2:0.25552499452481475,(48:0.00909402318555535,32:0.00909402318555535):0.2464309713392594):1.763822061130793,((14:0.147791698408486,30:0.147791698408486):0.9959533789796922,15:1.143745077388178):0.8756019782674298):1.3765494652165584):0.07527685237370285):0.458825048327649;
tree new_tree88 = ((((21:0.6729249772268531,45:0.6729249772268531):0.38515381199304577,(4:0.9406652069491378,1:0.9406652069491378):0.11741358227076104):2.066211476634116,(((((38:1.043021699074788,((36:0.474126676507764,12:0.474126676507764):0.46592657310991165,(35:0.7368536941130029,(16:0.25213691186355586,10:0.25213691186355586):0.4847167822494471):0.20319955550467272):0.10296844945711237):0.6707889064135399,3:1.713810605488328):0.5877474832617313,(5:1.5007511462250178,(28:0.9509961179404436,27:0.9509961179404436):0.5497550282845742):0.8008069425250415):0.2780703884115976,8:2.579628477161657):0.28845616094939075,(((44:0.5640786713434797,34:0.5640786713434797):0.4240189701091751,(((26:0.331610550160195,24:0.331610550160195):9.416972293606052E-4,6:0.3325522473895556):0.4445522158731402,37:0.7771044632626958):0.210993178189959):0.2350420862179261,(19:0.8511298831586562,43:0.8511298831586562):0.37200984451192465):1.6449449104404668):0.2562056277429674):1.4385222203027905,((((18:0.22514429179827714,39:0.22514429179827714):0.5430065222438344,25:0.7681508140421115):2.0102436692645336,(((9:1.0291119086306946,(49:0.9491465916407593,22:0.9491465916407593):0.07996531698993525):0.22378248481071106,(51:0.4805273779423627,40:0.4805273779423627):0.772367015499043):0.6459368420338443,((((29:1.200313591130388,(17:0.8468989760935217,((42:0.16581416999025067,47:0.16581416999025067):0.4982147505511805,((50:0.29767558508027675,46:0.29767558508027675):0.271378445237405,20:0.5690540303176818):0.09497489022374939):0.18287005555209057):0.3534146150368662):0.27020611156761465,(33:0.6048681259996007,11:0.6048681259996007):0.8656515766984019):0.12522401195355237,((31:0.7667652878768147,13:0.7667652878768147):0.8063966944184426,(7:0.9385642952013548,23:0.9385642952013548):0.6345976870939026):0.022581732356297568):0.21386835470610777,41:1.8096120693576627):0.08921916611758718):0.8795632478313951):1.6428364099301245,((2:0.9267421690747121,(32:0.04378338304655273,48:0.04378338304655273):0.8829587860281594):2.2018993884117743,((14:0.2800996820518441,30:0.2800996820518441):0.4384479945755312,15:0.7185476766273753):2.410093880859111):1.2925893357502831):0.14158159292003614):2.81453365430345;
tree new_tree89 = (((((39:0.20901518627033197,25:0.20901518627033197):0.21677376633643827,18:0.42578895260677024):3.7566004710292615,(29:3.2695505023352647,((((31:0.7308488437996165,13:0.7308488437996165):0.2758309031277849,(7:0.1833004224440386,23:0.1833004224440386):0.8233793244833627):1.3947334605324437,(41:2.3784215498536723,((51:0.3211292788796387,40:0.3211292788796387):0.28637095092153775,(9:0.5327173164547236,(49:0.3230944097891778,22:0.3230944097891778):0.20962290666554584):0.07478291334645282):1.7709213200524958):0.022991657606172833):0.5229674865077811,((33:0.3986950655497807,11:0.3986950655497807):2.1259034300889468,(17:1.6360937980110455,((42:0.7357913557975437,47:0.7357913557975437):0.6363536315482183,(50:0.7078269228608745,(46:0.3715313076472445,20:0.3715313076472445):0.33629561521362994):0.6643180644848876):0.2639488106652834):0.888504697627682):0.3997821983288987):0.34516980836763844):0.912838921300767):1.6519990077675821,((48:0.1949308580766088,(32:0.11129164967983295,2:0.11129164967983295):0.08363920839677584):2.3514530275476884,((14:0.18653564578539839,30:0.18653564578539839):0.8310450738797972,15:1.0175807196651956):1.5288031659591015):3.2880045073081):0.39676089387946867,((((8:2.2900507717723384,((28:0.8707665116381401,27:0.8707665116381401):0.8586134155228623,5:1.7293799271610024):0.560670844611336):0.3525074130528516,(((35:0.6717424256767088,(16:0.07074386882241487,10:0.07074386882241487):0.6009985568542939):0.7786538434743386,((36:0.22991539009748674,12:0.22991539009748674):1.1953248372384704,38:1.4252402273359572):0.025156041815090235):0.8663102431360963,3:2.3167065122871437):0.32585167253804626):0.6603156937302446,((19:0.7228231145090074,43:0.7228231145090074):0.9440623033984554,((37:0.3985307399825436,(26:0.23707585046720286,(24:0.1831409393982765,6:0.1831409393982765):0.05393491106892637):0.16145488951534076):0.6259970620630021,(34:0.5057318767521352,44:0.5057318767521352):0.5187959252934106):0.6423576158619171):1.6359884606479718):0.21294092986966895,((21:0.22946156333474155,45:0.22946156333474155):1.1470584415325984,(4:1.2915004197939735,1:1.2915004197939735):0.0850195850733666):2.1392948035577635):2.715334516857979):1.465659880690584;
tree new_tree90 = (((((48:0.2717157068569893,32:0.2717157068569893):0.0239480376488882,2:0.2956637445058775):2.0223641625208533,((14:0.4963663178375049,30:0.4963663178375049):0.6120457947606441,15:1.108412112598149):1.209615794428582):1.8979436803329097,(((39:0.5403183658890345,25:0.5403183658890345):0.07795488882494461,18:0.6182732547139791):1.3018345159187572,(((33:0.19579419172365958,11:0.19579419172365958):1.3260799416896154,((29:0.8904645493519078,17:0.8904645493519078):0.6124227509518713,((20:0.49648163166646947,(46:0.30633942532666825,50:0.30633942532666825):0.19014220633980122):0.004961344802297318,(42:0.25539376663736263,47:0.25539376663736263):0.24604920983140416):1.0014443238350124):0.018986833109496004):0.13245406925596237,((((49:0.259226487193691,22:0.259226487193691):0.12895726554361847,9:0.3881837527373095):0.3112494061273254,(51:0.30515647838040205,40:0.30515647838040205):0.3942766804842328):0.8704729912548951,((7:0.44843714860131245,23:0.44843714860131245):0.9335868714981791,(41:1.2525135159911231,(13:0.8498668372855261,31:0.8498668372855261):0.402646678705597):0.1295105041083684):0.1878821300200384):0.08442205254970747):0.2657795679634989):2.2958638167269045):0.7211321341426764,(((21:0.6843931798063938,45:0.6843931798063938):0.32249281346694336,(4:0.4644083143970348,1:0.4644083143970348):0.5424776788763024):1.8999359834679275,(((19:0.010453142254485164,43:0.010453142254485164):1.8158676492171635,((37:0.7694098743706171,(26:0.5243963462598256,(6:0.42113090232166067,24:0.42113090232166067):0.10326544393816489):0.24501352811079158):0.16690071184229394,(44:0.21225291930094464,34:0.21225291930094464):0.7240576669119665):0.8900102052587375):1.024680662681205,((8:1.6252802288824026,(5:0.7157791191557856,(28:0.45234587674559296,27:0.45234587674559296):0.26343324241019267):0.909501109726617):0.9013692833408553,(((35:0.5669515535706009,(16:0.16477484141022067,10:0.16477484141022067):0.4021767121603802):0.5746592631773835,(38:1.1150764495754732,(36:0.06779562947845237,12:0.06779562947845237):1.047280820097021):0.02653436717251112):0.7922140746579314,3:1.9338248914059157):0.5928246208173422):0.3243519419295957):0.05582052258841097):2.0302817447610524):1.10513933967326;
tree new_tree91 = ((((48:0.29921131064504664,(2:0.189366045780476,32:0.189366045780476):0.10984526486457064):2.6898707246136326,((14:0.24862941074904285,30:0.24862941074904285):1.4257299343423668,15:1.6743593450914096):1.3147226901672697):2.50855207733727,((((44:1.453805072331778,34:1.453805072331778):0.43280270618819294,(37:1.110785837039006,((6:0.05033734185931626,24:0.05033734185931626):0.06647955383638662,26:0.11681689569570289):0.9939689413433032):0.7758219414809648):0.4276121740562213,(19:0.06400972091200108,43:0.06400972091200108):2.250210231664191):2.363903260625927,(((8:3.1077509432339028,(5:1.0163950590942215,(28:0.4494505346688349,27:0.4494505346688349):0.5669445244253866):2.0913558841396815):0.1930257737929728,((((35:0.8998216653278492,(16:0.21623327227314415,10:0.21623327227314415):0.6835883930547051):1.0690784290579571,38:1.9689000943858064):0.23054674946919818,(36:0.8601024081868315,12:0.8601024081868315):1.3393444356681732):0.6154370960820525,3:2.814883939937057):0.4858927770898185):1.270784426286634,((21:0.6035251132022089,45:0.6035251132022089):1.4540400228853003,(4:1.1901423668884727,1:1.1901423668884727):0.8674227691990364):2.5139960072260004):0.10656206988860983):0.819510901671948):0.48296085193292093,(((25:0.8083772731953773,39:0.8083772731953773):0.1986367856790101,18:1.0070140588743874):2.0524698596263264,((((17:1.5048361857537043,((42:0.37571851356714736,47:0.37571851356714736):0.7917490261367343,((50:0.6324941868036343,46:0.6324941868036343):0.039678135472749565,20:0.6721723222763839):0.4952952174274977):0.33736864604982264):0.5742187463409174,29:2.0790549320946217):0.290970002131941,((13:1.7358580343806997,(7:0.858712817445397,23:0.858712817445397):0.8771452169353028):0.009045074783113671,(((9:0.8640903152912506,(22:0.7031211903546772,49:0.7031211903546772):0.16096912493657334):0.24390218233436334,(51:0.9007614711289161,40:0.9007614711289161):0.20723102649669778):0.5894354374314652,(41:1.46589403534709,31:1.46589403534709):0.23153389970998917):0.0474751741067343):0.6251218250627493):0.07183622000755463,(33:0.058267546577767323,11:0.058267546577767323):2.38359360765635):0.6176227642665966):2.9211110483062743):1.4246012431837443;
tree new_tree92 = (((((21:0.39975124604197815,45:0.39975124604197815):1.1489998767423037,(4:1.187644140484447,1:1.187644140484447):0.36110698229983473):1.5801763421333643,(((((((36:0.09322864479147595,12:0.09322864479147595):0.773513424988524,38:0.86674206978):0.24140079901626266,(35:0.6663930386785097,(16:0.14015742175755083,10:0.14015742175755083):0.5262356169209589):0.44174983011775293):0.5688085516566197,3:1.6769514204528824):0.4914585468924144,((27:0.32385576090547735,5:0.32385576090547735):0.11937301297042824,28:0.4432287738759056):1.7251811934693912):0.0018342708386871465,8:2.170244238183984):0.8011201860648556,(19:1.6128689328395398,((37:1.1367792483055628,((24:0.24363355953699095,6:0.24363355953699095):0.127818247469429,26:0.37145180700641994):0.7653274412991429):0.23098834838165638,(34:0.47881783621758683,(43:0.05531021731909071,44:0.05531021731909071):0.42350761889849614):0.8889497604696324):0.24510133615232066):1.3584954914092997):0.15756304066880666):2.4470963741543,((32:0.245906846384048,(2:0.24536769376778475,48:0.24536769376778475):5.391526162632498E-4):3.4140289616535706,((14:0.30584771644292696,30:0.30584771644292696):1.0761199827089343,15:1.3819676991518612):2.2779681088857573):1.9160880222505434):1.267778824524311,(((18:0.15071347258523637,39:0.15071347258523637):0.43078784247785973,25:0.5815013150630961):1.8358390590148332,((7:0.3392804931641002,23:0.3392804931641002):1.4334934824847667,(((33:0.7358825185515925,11:0.7358825185515925):0.5670743803190814,((17:1.0335063565773095,((42:0.3201248135918788,47:0.3201248135918788):0.4052255360437999,(20:0.46042754296941085,(46:0.2184110283651087,50:0.2184110283651087):0.24201651460430215):0.26492280666626783):0.3081560069416308):0.12346786855913461,29:1.156974225136444):0.1459826737342298):0.46682614942211553,((41:1.7018500231952725,((9:0.5088932378671309,(49:0.48399113006430317,22:0.48399113006430317):0.024902107802827755):0.013309340495680666,(51:0.3272964873256321,40:0.3272964873256321):0.19490609103717949):1.1796474448324608):0.059583042474942394,(31:1.3507392223933465,13:1.3507392223933465):0.4106938432768683):0.008349982622574581):0.002990927356077533):0.6445663984290624):4.426462280734544):0.16531200311110883;
tree new_tree93 = ((((32:0.1498356060091279,48:0.1498356060091279):0.015441042085762496,2:0.1652766480948904):2.1432900171788134,((14:0.09723876484586226,30:0.09723876484586226):1.1744882598176147,15:1.271727024663477):1.0368396406102265):2.72453979977909,(((39:0.7610720211890702,(25:0.5204316643000558,18:0.5204316643000558):0.24064035688901442):2.7264787304402285,((((13:1.7583730535348963,31:1.7583730535348963):0.1883799398782764,((7:1.32909473746524,23:1.32909473746524):0.3140200021885813,((9:0.86929932515768,(49:0.48146300064510533,22:0.48146300064510533):0.3878363245125747):0.5086183046291658,(51:1.0681167378353176,40:1.0681167378353176):0.30980089195152827):0.2651971098669754):0.3036382537593514):0.5705024776250038,((33:0.1887915021146742,11:0.1887915021146742):1.6015026104594916,((((46:0.2798658956386586,50:0.2798658956386586):0.3006483378966165,20:0.5805142335352751):0.08301791225870248,(42:0.42559208683947747,47:0.42559208683947747):0.2379400589545001):0.8657752092563638,(17:1.0653539334602782,29:1.0653539334602782):0.46395342159006314):0.2609867575238245):0.7269613584640107):0.3732446299926573,41:2.8905001010308338):0.5970506505984647):1.3242808571741675,((19:2.277462762492282,((34:1.5798552528505032,44:1.5798552528505032):0.49876897118947094,(43:2.062791865309024,(37:1.1707908949141295,((6:0.2318517986002036,24:0.2318517986002036):0.23428807018019587,26:0.4661398687803995):0.70465102613373):0.8920009703948943):0.015832358730950347):0.19883853845230792):1.7293663143422635,(((21:0.5436094737641398,45:0.5436094737641398):1.0189131947668941,(4:1.3203637722751107,1:1.3203637722751107):0.24215889625592313):2.3817290009869554,((((38:2.122963763078774,(35:0.983014886548825,(16:0.05141473051586296,10:0.05141473051586296):0.931600156032962):1.139948876529949):0.1294563822680792,(36:1.119867414867906,12:1.119867414867906):1.1325527304789471):0.49875284998131475,3:2.751172995328168):1.058317112033338,((5:1.1123733348822418,(27:0.6734704101787349,28:0.6734704101787349):0.4389029247035069):0.7055992183166806,8:1.8179725531989224):1.9915175541625834):0.13476156215648327):0.06257740731655659):0.8050025319689205):0.22127490937047867):1.0160647249126429;
tree new_tree94 = ((((19:1.2484590112709406,((37:0.585765303078771,((6:0.2852390458631025,24:0.2852390458631025):0.15243957720121754,26:0.43767862306432004):0.1480866800144509):0.1579790338733632,((44:0.16477414689690018,43:0.16477414689690018):0.39261709103546527,34:0.5573912379323654):0.1863530990197687):0.5047146743188065):1.1805169254811396,((8:1.6844945419293513,(5:1.3631485855570733,(27:0.18215571730016772,28:0.18215571730016772):1.1809928682569055):0.32134595637227803):0.1570497465397429,(((38:0.8067442973992172,(35:0.3628579191140351,(16:0.13454230692109972,10:0.13454230692109972):0.22831561219293536):0.44388637828518207):0.20239190136862528,(36:0.34267546823917827,12:0.34267546823917827):0.6664607305286642):0.4504339032566478,3:1.4595701020244902):0.381974186444604):0.587431648282986):0.38648939298801244,((21:0.28060662302213707,45:0.28060662302213707):0.44111558197772244,(4:0.26287132377091676,1:0.26287132377091676):0.45885088122894274):2.093743124740233):1.010226957555994,(((2:0.41985964319041247,(48:0.27193231078166397,32:0.27193231078166397):0.1479273324087485):1.2167409766315875,((14:0.32011880343756605,30:0.32011880343756605):0.36096648303125844,15:0.6810852864688245):0.9555153333531755):1.8184713044076863,((18:0.7653432024706484,(25:0.5843159060069764,39:0.5843159060069764):0.181027296463672):1.3775543191777158,((((31:0.5248428501702859,41:0.5248428501702859):0.2683606762785137,13:0.7932035264487995):0.18272478225329314,((23:0.1626116820916548,7:0.1626116820916548):0.7914589317186752,((33:0.16043019173230746,11:0.16043019173230746):0.6570247559924145,(((22:0.3493113996277239,49:0.3493113996277239):0.018122405861778657,9:0.36743380548950255):0.09747584829183686,(51:0.3984838116884,40:0.3984838116884):0.06642584209293939):0.3525452939433825):0.13661566608560805):0.021857694891762702):0.11168257786856794,(29:0.7375904108524072,(((42:0.14402839825664404,47:0.14402839825664404):0.3289182899795168,(20:0.3685405152402979,(50:0.2144983375550835,46:0.2144983375550835):0.15404217768521442):0.10440617299586291):0.07279619572711571,17:0.5457428839632765):0.19184752688913065):0.35002047571825345):1.0552866350777035):1.3121744025813222):0.3706203630664002):1.91454257119395;
tree new_tree95 = ((((18:0.7649211312272511,(39:0.4807772830544939,25:0.4807772830544939):0.28414384817275723):2.607976588790236,((((29:0.743385670386263,17:0.743385670386263):0.9915218649381606,(33:0.14190407255058463,11:0.14190407255058463):1.593003462773839):0.11656992395269916,((50:1.3535670666150237,(42:0.3324676701230979,47:0.3324676701230979):1.0210993964919257):0.11819618626093265,(20:0.8286857138293688,46:0.8286857138293688):0.6430775390465875):0.3797142064011665):0.31147251132217435,(((7:1.1519035425009678,23:1.1519035425009678):0.923492515569748,(31:1.8551839480685675,13:1.8551839480685675):0.22021211000214835):0.08431776499432075,(41:2.042731604548447,(((49:0.4815795223180405,22:0.4815795223180405):0.06183709961059353,9:0.543416621928634):0.47079751854284035,(51:0.4144509036956956,40:0.4144509036956956):0.5997632367757788):1.0285174640769728):0.11698221851658941):0.0032361475342606028):1.2099477494181898):1.580398687422687,(((32:0.21284472957726036,2:0.21284472957726036):0.015557494125358895,48:0.22840222370261926):1.4471808640414563,((14:0.29796364027492656,30:0.29796364027492656):0.8018656650728169,15:1.0998293053477435):0.5757537823963321):3.27771331377402):0.37129858171968433,((((28:0.5590785534267271,(5:0.4292135539115122,27:0.4292135539115122):0.12986499951521485):2.0703603939662063,((((36:0.05207283055244862,12:0.05207283055244862):1.6893963843113005,(38:1.4826012147751455,(35:0.7477264239614803,(16:0.16439710093310803,10:0.16439710093310803):0.5833293230283723):0.7348747908136652):0.25886800008860367):0.4025043959384138,3:2.143973610802163):0.4336239370231998,8:2.5775975478253628):0.05184139956757061):1.1305421910732307,((19:0.3504679540962569,43:0.3504679540962569):1.222527831749416,(((26:0.5824610060163933,(6:0.2531937885393681,24:0.2531937885393681):0.3292672174770252):0.26498804662828157,37:0.8474490526446748):0.1873942349424117,(34:0.3999033577478279,44:0.3999033577478279):0.6349399298392586):0.5381524982585864):2.186985352620491):0.1898686987930014,((21:0.8353863632963467,45:0.8353863632963467):0.5717334640928329,(4:0.31230085678874847,1:0.31230085678874847):1.0948189706004312):2.542730009869986):1.3747451519006928):0.9108103624760471;
tree new_tree96 = ((((19:1.2452166524056263,((37:0.25808502716884146,(26:0.15380016105117042,(24:0.09268900504411912,6:0.09268900504411912):0.061111156007051304):0.10428486611767104):0.9030692556966846,(44:1.1024038855852014,(34:0.695385844839385,43:0.695385844839385):0.4070180407458164):0.05875039728032472):0.08406236954010016):2.554387018521221,((21:0.2080167481238269,45:0.2080167481238269):0.7883749741751638,(4:0.8153745869279195,1:0.8153745869279195):0.18101713537107111):2.8032119486278573):0.22130252214283264,(((((35:0.7059731887524149,(16:0.07910643431120014,10:0.07910643431120014):0.6268667544412148):0.4715515521065011,38:1.177524740858916):0.09966292303649604,(36:0.4838829272530489,12:0.4838829272530489):0.7933047366423631):1.0009287113529552,3:2.2781163752483673):0.5838238464425722,(8:1.7623983102666867,(5:0.961331759073405,(27:0.3770771709481271,28:0.3770771709481271):0.5842545881252779):0.8010665511932817):1.0995419114242528):1.1589659713787408):0.8404453651175237,((((48:0.5593818149732029,32:0.5593818149732029):0.21915668518988074,2:0.7785385001630837):1.155492804589335,((14:0.1219293033545661,30:0.1219293033545661):0.6945187905045735,15:0.8164480938591396):1.117583210893279):2.3971767218493305,((18:0.2843011749130273,(39:0.15213831163000757,25:0.15213831163000757):0.13216286328301974):2.0386736225198856,(((((42:0.18979072152987672,47:0.18979072152987672):0.554365837761815,(50:0.7392893346298626,(46:0.7127743590802065,20:0.7127743590802065):0.026514975549656095):0.004867224661829206):0.42093956745867633,(29:0.26111898021896623,17:0.26111898021896623):0.9039771465314019):0.08582476426620755,(33:0.4354657647209333,11:0.4354657647209333):0.8154551262956424):0.42752204023204055,((((49:0.3489351906662784,22:0.3489351906662784):0.4013305570042107,9:0.7502657476704891):0.10851710715323926,(51:0.6924561968469846,40:0.6924561968469846):0.16632665797674384):0.7388439980975026,((41:0.9036471295296491,(31:0.6436528545927452,13:0.6436528545927452):0.25999427493690386):0.6917696378672575,(7:0.8786679884557966,23:0.8786679884557966):0.71674877894111):0.0022100855243243345):0.08081607832738524):0.6445318661842967):2.0082332291688365):0.5301435315854546):1.26879293966823;
tree new_tree97 = (((((34:1.231356150792743,(43:0.054084427411998655,44:0.054084427411998655):1.1772717233807444):0.21151892246417026,19:1.4428750732569133):1.5445617476096727,(37:2.031625091189562,(26:1.5664611291542276,(24:0.7861759646766434,6:0.7861759646766434):0.7802851644775842):0.4651639620353345):0.9558117296770239):2.1324544610968648,(((21:0.8058403944297794,45:0.8058403944297794):1.1411204314362648,(4:1.816760899766458,1:1.816760899766458):0.1301999260995863):2.6959992064137777,((8:3.2286088677553417,(((36:0.2589846344463542,12:0.2589846344463542):2.211209932627975,(38:2.424214169254054,(35:1.4324703414931452,(16:0.505960793587203,10:0.505960793587203):0.9265095479059422):0.9917438277609087):0.04598039782027552):0.3151444283725966,3:2.785338995446926):0.44326987230841564):0.2298770321322552,((27:0.3548340480843223,28:0.3548340480843223):0.6421123602307637,5:0.996946408315086):2.461539491572511):1.184474132392225):0.4769312496836289):1.15310776188851,(((48:0.6697347071752467,(2:0.25924651259374376,32:0.25924651259374376):0.410488194581503):3.4359596381084345,((14:0.17855827157074333,30:0.17855827157074333):0.6648333490401688,15:0.8433916206109121):3.2623027246727694):1.320117163674495,((18:0.5055110855626471,(39:0.49513211730045187,25:0.49513211730045187):0.010378968262195254):2.8522950629899437,(((33:0.09981779202061201,11:0.09981779202061201):1.9634048049690387,((((20:0.46138225883303075,50:0.46138225883303075):0.19452632186653118,46:0.6559085806995619):0.42824504857791656,(42:0.6616373748843605,47:0.6616373748843605):0.422516254393118):0.6458222949469876,(29:1.1793417948270921,17:1.1793417948270921):0.550634129397374):0.3332466727651846):0.10493737945662263,(((31:1.105592755734811,13:1.105592755734811):0.53671756738856,((51:1.065228015946434,40:1.065228015946434):0.22516693363407936,(9:0.7918429398113903,(49:0.5020106687291914,22:0.5020106687291914):0.2898322710821989):0.49855200976912306):0.35191537354285773):0.230205596577302,((7:0.16262593396313962,23:0.16262593396313962):1.5997478626447834,41:1.762373796607923):0.11014212309275018):0.29564405674560024):1.1896461721063174):2.0680053604055857):0.8471875348937843):0.920750712759717;
tree new_tree98 = ((((((37:0.482299402418798,(26:0.3891273032093423,(6:0.2607658230414396,24:0.2607658230414396):0.12836148016790272):0.09317209920945568):0.44602053879562054,((34:0.2863364600042584,43:0.2863364600042584):0.34477595975397324,44:0.6311124197582316):0.2972075214561869):0.07920850609141805,19:1.0075284473058366):1.361281818095561,(((21:0.16150348991982513,45:0.16150348991982513):1.1446829213322134,(4:1.0966431612459187,1:1.0966431612459187):0.20954325000611984):0.8322322582137893,((8:1.6903100416407217,((5:0.6365233769792286,27:0.6365233769792286):0.07648568766259012,28:0.7130090646418187):0.9773009769989031):0.20133905121833617,(((35:0.48603548889707404,(16:0.1018645670996634,10:0.1018645670996634):0.38417092179741064):0.4080649762016305,(38:0.8817391489663509,(36:0.3195901688760717,12:0.3195901688760717):0.5621489800902791):0.012361316132353695):0.6599172165349305,3:1.554017681633635):0.33763141122542284):0.2467695766067699):0.2303915959355698):1.4004104302684777,(((48:0.19638971474644898,2:0.19638971474644898):0.12304265093607161,32:0.3194323656825206):1.5741811622541229,((14:0.11408303321915932,30:0.11408303321915932):0.9019510358539948,15:1.0160340690731542):0.8775794588634893):1.87560717393106):0.5749966968782694,((25:0.3258610521802858,(39:0.2333520063083109,18:0.2333520063083109):0.09250904587197492):2.161742117308374,((7:0.23016339063467342,23:0.23016339063467342):1.0177146407916855,((((31:0.5850045771513567,41:0.5850045771513567):0.40371810647308637,13:0.988722683624443):0.12073620364719939,((51:0.6827433191033009,40:0.6827433191033009):0.28096119871772773,(9:0.7260468947814707,(49:0.23108907525958644,22:0.23108907525958644):0.4949578195218842):0.23765762303955795):0.14575436945061382):0.11437811138588305,((33:0.15908735272930435,11:0.15908735272930435):0.8801565285326307,(((((46:0.3316246546692497,50:0.3316246546692497):0.09222183951726748,20:0.42384649418651715):0.11621456218968745,(42:0.32910200815751744,47:0.32910200815751744):0.21095904821868716):0.17206045262248348,17:0.7121215089986881):0.2907208526601408,29:1.002842361658829):0.036401519603106225):0.18459311739559037):0.024041032768833404):1.2397251380623011):1.8566142230594846):0.4361822707389562;
tree new_tree99 = ((((43:0.36236792447234817,19:0.36236792447234817):1.32999531614229,((37:0.8989472441972294,(26:0.7699691440303821,(6:0.529246745279998,24:0.529246745279998):0.24072239875038404):0.1289781001668473):0.4198046739400022,(44:0.44193719078289967,34:0.44193719078289967):0.8768147273543319):0.37361132247740647):1.7237295539334798,(((21:0.9398021119343475,45:0.9398021119343475):1.07653641218453,(4:1.5030781388992909,1:1.5030781388992909):0.5132603852195865):0.9245384213409538,((8:2.5846257913051756,((((35:0.6068708590895402,(16:0.12123647311056826,10:0.12123647311056826):0.4856343859789719):0.7462503663649789,38:1.353121225454519):0.031105623297980056,(36:0.23538569351812905,12:0.23538569351812905):1.14884115523437):0.6382833813721949,3:2.022510230124694):0.5621155611804816):0.01584474980195294,((27:0.68832473309432,28:0.68832473309432):0.4704522121305713,5:1.1587769452248913):1.4416935958822372):0.34040640435270264):0.47521584908828673):1.6224220512646426,(((18:0.33968519220319454,(25:0.07716409673342522,39:0.07716409673342522):0.2625210954697693):2.7241060851946552,((((13:0.5774008861417853,31:0.5774008861417853):1.2751760091228537,41:1.852576895264639):0.047026720743795325,(((((((42:0.12740189644515135,47:0.12740189644515135):0.28771409313976226,50:0.4151159895849136):0.199377021916067,(20:0.447214692417396,46:0.447214692417396):0.1672783190835846):0.42202073399993734,17:1.036513745500918):0.05510697048714164,29:1.0916207159880595):0.01551572200645035,(33:0.1966264927027966,11:0.1966264927027966):0.9105099452917133):0.3581032776150803,(7:0.7137274572523712,23:0.7137274572523712):0.751512258357219):0.4343639003988442):0.2946917959090545,(9:0.7841930217762473,((51:0.48232340319331796,40:0.48232340319331796):0.2857950536878498,(49:0.4173940796871798,22:0.4173940796871798):0.35072437719398797):0.016074564895079524):1.4101023901412417):0.8694958654803608):1.2254057857836775,(((48:0.08964458727439929,32:0.08964458727439929):0.06666207578048457,2:0.15630666305488386):1.5655605693134855,((14:0.12027792751326093,30:0.12027792751326093):0.9945465529242964,15:1.1148244804375573):0.6070427519308121):2.56732988561307):0.7493177826312332):0.527802798382897;
tree new_tree100 = (((((21:0.23328233194920622,45:0.23328233194920622):0.7160617062801264,(4:0.6015215775069971,1:0.6015215775069971):0.3478224607223356):1.408223421424847,(((34:0.22042640014643464,(44:0.14229813542399383,43:0.14229813542399383):0.0781282647224408):0.9612727046177256,19:1.1816991047641603):0.15503238644058315,(37:1.0193016966988115,(26:0.34251011586661445,(6:0.15093790368038154,24:0.15093790368038154):0.1915722121862329):0.6767915808321971):0.3174297945059319):1.0208359684494361):1.015597112668226,((((((36:0.9043200017710862,12:0.9043200017710862):0.7280613534269791,38:1.6323813551980653):0.11727431149717682,(35:0.988418666682,(16:0.017797813215438656,10:0.017797813215438656):0.9706208534665614):0.7612370000132421):0.6197876595659604,3:2.3694433262612025):0.5779781489402938,((28:1.2181292665565828,27:1.2181292665565828):0.0827373263464033,5:1.3008665929029861):1.64655488229851):0.13657727655385976,8:3.083998751755356):0.28916582056704954):1.8062052689672452,(((39:0.2522756406549579,(25:0.1308154102286429,18:0.1308154102286429):0.12146023042631499):1.8276932238419108,((((41:1.444113999295704,(23:1.2469662980540768,7:1.2469662980540768):0.19714770124162717):0.341617216089779,((51:0.9319753843534322,40:0.9319753843534322):0.21145295333529535,((22:0.7965240815789285,49:0.7965240815789285):0.30644869658961094,9:1.1029727781685394):0.04045555952018809):0.6423028776967554):0.043683181741706045,(13:1.736788255441957,31:1.736788255441957):0.09262614168523209):0.04114153159915834,((((50:0.43134697253653537,20:0.43134697253653537):0.09525319181579378,46:0.5266001643523291):0.3060759969401933,(42:0.2847889527570208,47:0.2847889527570208):0.5478872085355015):0.2869692111201594,((33:0.20832612577640505,11:0.20832612577640505):0.8657604799301304,(17:0.436433168662535,29:0.436433168662535):0.6376534370440005):0.045558766706146336):0.7509105563136655):0.20941293577052145):1.3607107956501086,((48:0.43707514232251266,(2:0.38828234161654374,32:0.38828234161654374):0.04879280070596892):1.6880716233679798,((14:0.25003471862518556,30:0.25003471862518556):1.162455986712902,15:1.4124907053380875):0.7126560603524048):1.31553289316319):1.7386901811426734):0.34266522282139;
tree new_tree101 = (((((32:0.24381699935960902,48:0.24381699935960902):0.23692885204083572,2:0.48074585140044473):1.142731288717897,((14:0.16560592488823264,30:0.16560592488823264):0.7840575615434152,15:0.9496634864316479):0.673813653686694):2.79305604286419,(((21:0.6523030482619134,45:0.6523030482619134):0.6705832817126678,(4:1.143081483583326,1:1.143081483583326):0.17980484639125516):2.0894384984292875,(((((44:0.21578219325877512,43:0.21578219325877512):0.7828141314344246,34:0.9985963246931997):0.05972317774005198,(37:0.4233507966387259,(26:0.3162141176701422,(6:0.1973132967628531,24:0.1973132967628531):0.11890082090728907):0.1071366789685837):0.6349687057945258):0.41527672503299673,19:1.4735962274662484):1.66684494969604,((((((36:0.05606757913310064,12:0.05606757913310064):1.0352241587070816,38:1.0912917378401823):0.11679828297439032,(35:0.5037586659270872,(16:0.1185791909726814,10:0.1185791909726814):0.3851794749544058):0.7043313548874854):0.47208884327318223,3:1.6801788640877549):0.23371434779074263,(5:0.5066832727464735,(27:0.24491622797824814,28:0.24491622797824814):0.2617670447682254):1.407209939132024):0.16720207906765938,8:2.081095290946157):1.0593458862161316):0.2718836512415801):1.0042083586868489):0.22768185388181195,(((25:0.18163668269217081,39:0.18163668269217081):0.05569691648964745,18:0.23733359918181826):1.6666817232539974,((((13:0.9729684360228807,((23:0.24702684319542184,7:0.24702684319542184):0.20560276511269548,31:0.4526296083081173):0.5203388277147634):0.18933959611742313,((22:0.39473808953408074,49:0.39473808953408074):0.49692401841008793,((51:0.24580093416391127,40:0.24580093416391127):0.4385369327536671,9:0.6843378669175784):0.2073242410265903):0.2706459241961352):0.2180004182814037,41:1.3803084504217076):0.05875701995571925,(((17:0.43031747715057267,29:0.43031747715057267):0.39775961219127287,(33:0.2804931028481958,11:0.2804931028481958):0.5475839864936498):0.10126258229906115,((50:0.5517311088586766,(20:0.5405315289092755,46:0.5405315289092755):0.011199579949401128):0.1429707039426723,(42:0.3790975181910574,47:0.3790975181910574):0.3156042946102915):0.2346378588395578):0.5097257987365201):0.4649498520583888):2.7401997185367137):1.4053591449779521;
tree new_tree102 = ((((21:0.26995363366756736,45:0.26995363366756736):0.7442968135223589,(4:0.7605971983747423,1:0.7605971983747423):0.25365324881518403):1.8645614796582561,(((8:1.6702805243444836,(5:0.5037371861747508,(27:0.43080237851694714,28:0.43080237851694714):0.07293480765780369):1.1665433381697328):0.020105337769736442,((((35:0.918764452972058,(16:0.31441594928723926,10:0.31441594928723926):0.6043485036848187):0.1390212198551668,38:1.0577856728272248):0.0085846549583799,(36:0.0549477291173979,12:0.0549477291173979):1.0114225986682068):0.3259589583852698,3:1.3923292861708745):0.29805657594334556):1.0196083276771768,((19:0.12455383155133734,43:0.12455383155133734):0.6614652080793486,((37:0.3147121153979975,((6:0.08008249578755212,24:0.08008249578755212):0.1280227362215849,26:0.208105232009137):0.10660688338886048):0.2592254073448923,(44:0.20101807500595226,34:0.20101807500595226):0.3729194477369375):0.2120815168877962):1.923975150160711):0.1688177370567856):0.3777302495227648,((((32:0.009806788509108877,48:0.009806788509108877):0.17662662819211333,2:0.1864334167012222):1.6884731387710814,((14:0.17728776793013926,30:0.17728776793013926):0.32280458262588263,15:0.5000923505560219):1.374814204916282):1.2043519361703792,((25:0.13449604354290776,(18:0.09488483381388495,39:0.09488483381388495):0.03961120972902281):1.5573220477641752,((41:1.0872170006481914,(13:1.0685791128905628,((((51:0.3463690541993723,40:0.3463690541993723):0.17680035574515057,((22:0.02709337550191072,49:0.02709337550191072):0.19312498702858913,9:0.22021836253049984):0.302951047414023):0.3215489327750999,31:0.8447183427196228):0.07053296676367204,((20:0.41549700303533044,((50:0.06437081827705607,46:0.06437081827705607):0.23712699524256206,(42:0.11495329866460431,47:0.11495329866460431):0.18654451485501383):0.11399918951571231):0.1906542928444781,((29:0.31081041037540624,17:0.31081041037540624):0.2821514760362822,(33:0.20668922395741346,11:0.20668922395741346):0.386272662454275):0.013189409468120084):0.30910001360348627):0.15332780340726804):0.018637887757628535):0.011745243120098392,(23:0.1313230019843575,7:0.1313230019843575):0.9676392417839322):0.5928558475387931):1.3874404003356):0.1772836847282644):1.97301094997098;
tree new_tree103 = (((((18:0.055513565610878904,25:0.055513565610878904):0.14623525252111086,39:0.20174881813198978):3.0500411532250404,((((((29:0.26370729485253286,17:0.26370729485253286):0.5193034290004269,((46:0.6071375915335874,(20:0.5673839032429994,50:0.5673839032429994):0.03975368829058801):0.13107732432316077,(42:0.19551477691498195,47:0.19551477691498195):0.5427001389417662):0.044795807996211634):0.9083304598148692,(33:0.7608742849125393,11:0.7608742849125393):0.9304668987552897):0.4025057532980507,41:2.0938469369658796):0.0011372230725017474,((31:0.8875685429709945,13:0.8875685429709945):1.084878534502732,((51:0.7916054953053748,40:0.7916054953053748):0.718861843925356,((22:0.46972311719461773,49:0.46972311719461773):0.13841051886464667,9:0.6081336360592644):0.9023337031714664):0.46197973824299576):0.12253708256465479):0.09774572735905274,(23:0.31162461665100144,7:0.31162461665100144):1.8811052707464326):1.0590600839595963):1.7106000879816547,((32:0.22200283447752842,(2:0.1668334048214276,48:0.1668334048214276):0.055169429656100805):2.640188086939323,((14:0.28930876049108695,30:0.28930876049108695):1.1052947323642974,15:1.3946034928553843):1.467587428561467):2.10019914080905):1.5400414180197695,(((21:0.09659458568341436,45:0.09659458568341436):1.4678963501464055,(4:0.6548629610560839,1:0.6548629610560839):0.9096279747737359):3.0587383550747207,(((37:1.4114779330887421,(((26:0.14288674034209256,(6:0.04913349114848427,24:0.04913349114848427):0.09375324919360829):0.39312383316659416,34:0.5360105735086867):0.30495617972264566,44:0.8409667532313324):0.5705111798574097):0.04982332596284911,(19:0.5858870253359033,43:0.5858870253359033):0.8754142337156879):2.836623463420098,((((36:0.13470387586209429,12:0.13470387586209429):0.8722415029091829,(38:0.933288127207743,(35:0.6227317697067001,(16:0.03602166067807792,10:0.03602166067807792):0.5867101090286222):0.31055635750104293):0.0736572515635342):1.0601116848589778,3:2.067057063630255):0.7933409553849824,(8:2.6514200430724917,(5:2.1245059864450693,(27:1.384828743850019,28:1.384828743850019):0.7396772425950502):0.5269140566274224):0.2089779759427457):1.4375267034564523):0.32530456843285105):1.879202186453914):1.138761319536104;
tree new_tree104 = (((((32:0.1787047760017542,2:0.1787047760017542):0.7330492228696104,48:0.9117539988713645):1.0575704442630895,((14:0.1965275510943304,30:0.1965275510943304):0.6357830789583231,15:0.8323106300526535):1.1370138130818006):2.54256143697237,(((19:0.45773539838219157,43:0.45773539838219157):0.7965635288036191,(26:0.8563025336973697,((37:0.39597214594078783,(24:0.06104350112911292,6:0.06104350112911292):0.3349286448116749):0.2734046756017395,(44:0.3037889845203571,34:0.3037889845203571):0.36558783702217024):0.18692571215484244):0.39799639348844096):1.870726189817471,(((21:0.9007329523992713,45:0.9007329523992713):0.5332315928117817,(4:0.8451803582060518,1:0.8451803582060518):0.5887841870050012):1.6391303132271824,((8:1.2335801022731492,((27:0.4396459427959616,5:0.4396459427959616):0.02296247733306911,28:0.4626084201290307):0.7709716821441185):1.0415213039567546,(((36:0.20487574798147437,12:0.20487574798147437):1.1919680379116528,((35:0.8598975490961105,(16:0.02083965823481887,10:0.02083965823481887):0.8390578908612916):0.3888538061653761,38:1.2487513552614866):0.14809243063164068):0.1879023389707286,3:1.584746124863856):0.6903552813660478):0.7979934522083316):0.051930258565046294):1.3868607970472837):0.2247589024590111,((18:0.1692826781582031,(39:0.13379247849202175,25:0.13379247849202175):0.03549019966618136):3.0856261570978454,(((41:1.8168948326884442,(7:0.4178559152924022,23:0.4178559152924022):1.399038917396042):0.2275544319035332,(13:0.5715830843061264,31:0.5715830843061264):1.472866180285851):0.11763248297633488,((((29:0.8270321694334536,17:0.8270321694334536):0.27192405830585986,(33:0.12078566779813182,11:0.12078566779813182):0.9781705599411816):0.521899088053871,(((46:0.08311664411605732,50:0.08311664411605732):0.18089402068433838,20:0.2640106648003957):0.12959350145430876,(42:0.2880962694448777,47:0.2880962694448777):0.10550789680982675):1.22725114953848):0.4413321459778181,((51:0.4830838945287333,40:0.4830838945287333):0.757372351474557,((22:0.24707848056797194,49:0.24707848056797194):0.4453586348695369,9:0.6924371154375089):0.5480191305657813):0.8217312157677124):0.09989428579730975):1.0928270876877364):1.4817359812535278):0.33159359166470104;
tree new_tree105 = ((((39:0.13424093081587296,(18:0.06149273374603292,25:0.06149273374603292):0.07274819706984004):1.3527214143900135,(((((51:0.26710058174938067,40:0.26710058174938067):0.12030549412984132,((22:0.08058480779420486,49:0.08058480779420486):0.08764943838288979,9:0.16823424617709465):0.21917182970212734):0.7261629375697665,(7:0.24911874244596602,23:0.24911874244596602):0.8644502710030224):0.09880014910905088,((13:0.9337719782635113,31:0.9337719782635113):0.05133440996562222,41:0.9851063882291335):0.22726277432890574):0.006068021304241444,((33:0.21031594291597613,11:0.21031594291597613):0.8108308437064359,((((20:0.33633903107553426,50:0.33633903107553426):0.1028445305568842,46:0.43918356163241845):0.30067731595304736,(42:0.2510509128778052,47:0.2510509128778052):0.48880996470766064):0.16313949113394866,(17:0.36972351628161076,29:0.36972351628161076):0.5332768524378038):0.11814641790299751):0.19729039723986874):0.2685251613436057):1.4598179192789373,(((2:0.010051829419919334,32:0.010051829419919334):0.25033656281895406,48:0.2603883922388734):1.1786829680721442,((14:0.12240971008686505,30:0.12240971008686505):0.7977747782667477,15:0.9201844883536128):0.5188868719574049):1.507708904173806):0.33851701659010924,((((1:0.3759940741460365,4:0.3759940741460365):0.2364301621430382,(21:0.344527024827824,45:0.344527024827824):0.26789721146125073):1.465636131611563,(((((36:0.3383530110148309,12:0.3383530110148309):0.5402535939193456,38:0.8786066049341764):0.20043548842365977,(35:0.8555942089777827,(16:0.22392020027531584,10:0.22392020027531584):0.6316740087024668):0.22344788438005347):0.27980957320961974,3:1.358851666567456):0.267451858715825,(((27:0.20710798968927968,28:0.20710798968927968):0.5276387579633294,5:0.7347467476526091):0.8687077665196989,8:1.603454514172308):0.022849011110972928):0.4517568426173568):0.13899075861264665,((((26:0.28617040196421084,(24:0.24812130719595946,6:0.24812130719595946):0.038049094768251385):0.25440778418637566,37:0.5405781861505865):0.14341776201411738,((43:0.07875758017554568,44:0.07875758017554568):0.1516140744323859,34:0.23037165460793158):0.4536242935567723):0.12869800343581705,19:0.8126939516005209):1.4043571749127635):1.0682461545616486):2.07170738642865;
tree new_tree106 = (((((39:0.09672221948766434,18:0.09672221948766434):0.30531514600950116,25:0.4020373654971655):2.4367541043191214,(((33:0.14299511853223054,11:0.14299511853223054):1.4225739734593525,((((20:0.2798747644260203,46:0.2798747644260203):0.24070479518923799,50:0.5205795596152583):0.07552011548432913,(42:0.14161682178899676,47:0.14161682178899676):0.45448285331059063):0.32487398726358196,(29:0.714449430876439,17:0.714449430876439):0.20652423148673038):0.6445954296284137):0.5663294069337159,((((41:1.4722998686887798,13:1.4722998686887798):0.045020497597705766,31:1.5173203662864856):0.18624307618726377,((51:0.6332594956144035,40:0.6332594956144035):0.3838279972218339,((22:0.6324814761363072,49:0.6324814761363072):0.11632177126238596,9:0.7488032473986932):0.26828424543754426):0.6864759496375119):0.41909043165003745,(7:0.5059027782024451,23:0.5059027782024451):1.6167510959213418):0.009244624801512114):0.7068929708909879):1.33399326588117,(((48:0.042553169400654435,32:0.042553169400654435):0.582590657911203,2:0.6251438273118575):2.129397285375245,((14:0.18188772995252817,30:0.18188772995252817):1.2640378527143,15:1.445925582666828):1.3086155300202749):1.4182436234554539):0.5672942724215542,(((1:0.8111383352112098,4:0.8111383352112098):0.5107541427696694,(21:0.9688789260531717,45:0.9688789260531717):0.35301355192770745):2.16211908513149,((((((36:0.08547748999977794,12:0.08547748999977794):1.297631646100441,38:1.3831091361002188):0.193379860667672,(35:0.8803450174675254,(16:0.22972958223563997,10:0.22972958223563997):0.6506154352318854):0.6961439793003654):0.600521168358886,3:2.177010165126777):0.23122313827927865,(((27:1.265469476235862,28:1.265469476235862):0.1471289966783853,5:1.4125984729142473):0.6484145236889183,8:2.0610129966031656):0.34722030680288984):0.6865988170445751,((43:0.011711449601377946,19:0.011711449601377946):1.3318735215962991,((37:0.9451219083637857,((24:0.2349159520573386,6:0.2349159520573386):0.16358190050916802,26:0.3984978525665066):0.5466240557972791):0.031223222088545888,(44:0.5753402935961227,34:0.5753402935961227):0.4010048368562089):0.36723984074534544):1.7512471492529535):0.3891794426617383):1.256067445451742):1.066700635587643;
tree new_tree107 = (((((8:1.9756119113365282,((27:1.11586214923685,5:1.11586214923685):0.06608445035270494,28:1.1819465995895548):0.7936653117469734):0.044225606956779906,((((36:0.08948541552784343,12:0.08948541552784343):0.8794850015449217,38:0.9689704170727651):0.015631073222427627,(35:0.4308494833484788,(16:0.015046980851485578,10:0.015046980851485578):0.4158025024969932):0.5537520069467139):0.6738973037091502,3:1.658498794004343):0.3613387242889652):1.1047126614400078,(((26:0.9105482124663428,(6:0.0569732871243366,24:0.0569732871243366):0.8535749253420062):0.10518634820993544,37:1.0157345606762782):0.3810860239360645,((43:0.569266399602294,(34:0.16058560244679632,44:0.16058560244679632):0.40868079715549765):0.09654158189924145,19:0.6658079815015354):0.7310126031108073):1.7277295951209732):0.21401655223496174,((1:0.47449303352538774,4:0.47449303352538774):0.8436055620073378,(21:0.6447553455077015,45:0.6447553455077015):0.673343250025024):2.020468136435552):1.3184008876634006,((((18:0.05945553956817333,25:0.05945553956817333):0.2909772464814619,39:0.35043278604963524):1.6000804606732257,(((33:0.3924616875408687,11:0.3924616875408687):0.6591135280584928,(((42:0.23833963934789293,47:0.23833963934789293):0.20790424970443439,((50:0.2407278348859467,20:0.2407278348859467):0.15468185135631177,46:0.3954096862422585):0.05083420281006884):0.5074369356158459,(29:0.7574713419816197,17:0.7574713419816197):0.19620948268655347):0.09789439093118824):0.5476338972245709,((((7:1.0695748731988979,41:1.0695748731988979):0.059023230923493486,23:1.1285981041223914):0.2421171945110978,((51:0.31785026041978137,40:0.31785026041978137):0.30155314609962436,(9:0.3353163435008454,(49:0.27474680585285366,22:0.27474680585285366):0.06056953764799172):0.28408706301856035):0.7513118921140834):0.041413173002102344,(31:1.2458807543697579,13:1.2458807543697579):0.16624771726583365):0.18708064118834078):0.35130413389892867):2.124422637912625,(((2:0.09188014981810075,48:0.09188014981810075):0.1339352858415465,32:0.22581543565964723):2.1622118671200825,((14:0.1108838124576653,30:0.1108838124576653):0.8992494585156344,15:1.0101332709732997):1.37789403180643):1.68690857567067):0.5820317349961925):0.30446464131427486;
tree new_tree108 = ((((2:0.6277888715028044,(32:0.3368919960429602,48:0.3368919960429602):0.29089687545984416):3.5058067038184615,((14:0.4928243769339218,30:0.4928243769339218):0.5254815756213167,15:1.0183059525552385):3.1152896227660274):0.7075474709524538,(((1:0.9197151717270625,4:0.9197151717270625):0.39581012928937465,(21:0.8596181219222545,45:0.8596181219222545):0.45590717909418266):2.648609969735719,(((8:2.591918258835044,((27:0.8952425831837771,28:0.8952425831837771):1.101308019945202,5:1.9965506031289793):0.5953676557060645):0.03010316060922591,((((35:0.7358764573806471,(16:0.03025123727998992,10:0.03025123727998992):0.7056252201006572):0.5954288745867105,(36:0.28923595670836666,12:0.28923595670836666):1.042069375258991):0.11354817524259486,38:1.4448535072099524):0.6014809113594239,3:2.0463344185693764):0.5756870008748933):1.2368818859173083,((19:0.6141145908400312,43:0.6141145908400312):2.1190787536705686,(44:1.6912698488107574,(((26:0.18155935007876436,37:0.18155935007876436):0.44744587748626075,(6:0.19342689536127344,24:0.19342689536127344):0.43557833220375164):0.8514330907675178,34:1.480438318332543):0.21083153047821446):1.0419234956998422):1.1257099608509784):0.105231965390578):0.8770077755215637):1.53661143087796,((18:0.15432257074327924,(25:0.05271089869927833,39:0.05271089869927833):0.1016116720440009):3.1607245283700425,(((51:0.4609868449265043,40:0.4609868449265043):0.45330571306741374,((22:0.1044147388935769,49:0.1044147388935769):0.25339773883593136,9:0.35781247772950825):0.5564800802644099):1.1894770054793262,((7:0.6265414232094502,23:0.6265414232094502):1.1836341466570206,(((((42:0.3065957737577324,47:0.3065957737577324):0.4356622889158628,(20:0.7092866322608765,(50:0.38977330737128757,46:0.38977330737128757):0.31951332488958895):0.03297143041271866):0.6621096645745589,(33:0.11616950972712,11:0.11616950972712):1.288198217521034):0.10121052252960139,(29:0.5326009314090684,17:0.5326009314090684):0.9729773183686871):0.23762008909628762,((13:0.6991114290638083,31:0.6991114290638083):0.9930618967541505,41:1.6921733258179588):0.05102501305608431):0.0669772309924277):0.2935939936067735):1.2112775356400776):3.062707406183674):1.0768250182969368;
tree new_tree109 = ((((((19:0.13727892783817464,43:0.13727892783817464):1.0112884740420784,((44:0.1782449810028789,34:0.1782449810028789):0.6759058690454604,(((24:0.13068863886227966,6:0.13068863886227966):0.13149026196846836,26:0.262178900830748):0.3809522820003345,37:0.6431311828310825):0.21101966721725673):0.29441655183191373):1.7239282198383683,((1:0.6572700639671311,4:0.6572700639671311):0.5579839575906597,(21:0.5768212546857474,45:0.5768212546857474):0.6384327668720433):1.6572416001608306):0.03683210807851234,((((27:1.1272955426272266,28:1.1272955426272266):0.18134344442147832,5:1.308638987048705):1.0375061502904488,((((36:0.18592806702833395,12:0.18592806702833395):1.1762744092469983,38:1.3622024762753322):0.035246171265365334,(35:0.6691368588936262,(16:0.053169027697011935,10:0.053169027697011935):0.6159678311966142):0.7283117886470714):0.5180287604193832,3:1.9154774079600807):0.43066772937907305):0.00431085190431757,8:2.3504559892434713):0.5588717405536623):1.4151577000492925,((48:0.3504346336495082,(32:0.2650936237634285,2:0.2650936237634285):0.08534100988607973):1.6316828053854295,((14:0.328456538722428,30:0.328456538722428):0.4205919003855752,15:0.7490484391080032):1.2330689999269344):2.34236797689397):0.269809689198226,(((39:0.4141585581020854,18:0.4141585581020854):0.3024715806736252,25:0.7166301387757106):2.2704556763829027,(41:2.464014007185638,((((51:0.48778519850649027,40:0.48778519850649027):0.3787092896298485,(9:0.6294615614916598,(49:0.30667445141452276,22:0.30667445141452276):0.322787110077137):0.237032926644679):0.640882040517589,(33:0.18106586902527122,11:0.18106586902527122):1.3263106596286565):0.382166615258722,((7:0.27141070407359325,23:0.27141070407359325):1.5809137566767686,(((17:1.1050754921362504,(((50:0.6338992695662125,20:0.6338992695662125):0.01683472971333322,46:0.6507339992795457):0.18362574968260603,(42:0.3464901618879911,47:0.3464901618879911):0.4878695870741606):0.27071574317409874):0.049545469022901134,29:1.1546209611591516):0.6046147366613539,(13:1.2286273249871391,31:1.2286273249871391):0.5306083728333664):0.09308876292985646):0.037218683162287824):0.5744708632729882):0.523071807972975):1.607209303886039):0.9492104592281176;
tree new_tree110 = ((((((((28:0.3455016953679928,27:0.3455016953679928):0.16755509335265883,5:0.5130567887206516):1.2762121774536042,8:1.7892689661742558):0.32161232430002173,(((35:0.5266729268900672,(16:0.057804859575877436,10:0.057804859575877436):0.46886806731418973):0.7155872460459085,(38:1.1057444561768075,(36:0.29198134205746773,12:0.29198134205746773):0.8137631141193398):0.13651571675916818):0.45213261849289155,3:1.6943927914288672):0.4164884990454103):1.3109633608687892,((1:0.950801578276799,4:0.950801578276799):0.7376820167173758,(21:1.1606485321325886,45:1.1606485321325886):0.5278350628615862):1.733361056348892):1.3658996539486967,((43:0.9121471339907316,19:0.9121471339907316):1.0983625691909555,((37:0.5909554658121806,((6:0.17426838908405262,24:0.17426838908405262):0.18292796834545394,26:0.35719635742950656):0.23375910838267405):0.3541688994092663,(34:0.24734529319114307,44:0.24734529319114307):0.6977790720303039):1.06538533796024):2.7772346021100764):0.736521154804195,(((39:0.2304237515672535,25:0.2304237515672535):0.34035014875273184,18:0.5707739003199853):2.3128366705955146,(((7:1.18278670785872,23:1.18278670785872):0.7321208634061172,(((17:0.9900532603452303,29:0.9900532603452303):0.2680616677964478,((50:0.723213984664894,(20:0.32258633373880297,46:0.32258633373880297):0.400627650926091):0.08177559840004922,(42:0.5470412864495601,47:0.5470412864495601):0.2579482966153831):0.45312534507673496):0.29429834858095383,(33:0.052160165287359415,11:0.052160165287359415):1.5002531114352726):0.36249429454220516):0.020626355624117076,((((51:0.49167374782598544,40:0.49167374782598544):0.37082457303281074,(9:0.7086265555397223,(49:0.30765858692315584,22:0.30765858692315584):0.4009679686165665):0.15387176531907387):0.6905124672158256,(31:1.5208213741919285,13:1.5208213741919285):0.03218941388269325):0.10350171026622523,41:1.656512498340847):0.2790214285481072):0.9480766440265456):2.6406548891804587):0.252373919866193,((48:0.35702895047936256,(2:0.08701428676872147,32:0.08701428676872147):0.2700146637106411):2.426394923300439,((14:0.27940191076790216,30:0.27940191076790216):1.174863170906278,15:1.4542650816741802):1.3291587921056212):2.9932155071988955):1.5271680981529077;
tree new_tree111 = ((((25:0.28186495999467887,18:0.28186495999467887):0.20917175117811754,39:0.4910367111727964):3.435973909480889,((((7:0.6999216813893987,23:0.6999216813893987):1.6147174567392748,((31:1.0018290525623958,13:1.0018290525623958):0.976630444767175,41:1.9784594973295708):0.3361796407991027):0.01707617637363157,((51:0.1818847313634098,40:0.1818847313634098):0.6688746497701529,((49:0.16005974470004553,22:0.16005974470004553):0.5452922716648632,9:0.7053520163649087):0.1454073647686539):1.4809559333687425):0.47123126889320144,(29:1.978631091513854,((33:0.23646097142620445,11:0.23646097142620445):1.6280125468675184,(((50:0.6336247929746646,(20:0.6045331310555169,46:0.6045331310555169):0.029091661919147693):0.5653403648721302,(42:0.669927071839046,47:0.669927071839046):0.5290380860077488):0.4302863262905017,17:1.6292514841372965):0.2352220341564264):0.1141575732201312):0.8243154918816524):1.124064037258179):3.3731860422651327,((((2:0.3357296975888207,48:0.3357296975888207):0.41418364160483795,32:0.7499133391936587):1.8998037752427326,((14:0.5994111555885654,30:0.5994111555885654):0.45815489747038607,15:1.0575660530589515):1.59215106137744):3.32018068998115,(((((34:0.4082593034742301,43:0.4082593034742301):0.006788067376972962,44:0.4150473708512031):1.2460939471168835,(37:1.4434016348659682,((24:0.22157040838422515,6:0.22157040838422515):0.46480752845260054,26:0.6863779368368257):0.7570236980291425):0.21773968310211833):0.8421659369409593,19:2.503307254909046):2.3401505365517346,(((((38:1.6775526056427608,(35:0.7517188065383791,(16:0.1037378849114319,10:0.1037378849114319):0.6479809216269472):0.9258337991043817):0.1439264080113194,(36:0.2438556909181493,12:0.2438556909181493):1.5776233227359309):0.6310417645260475,3:2.4525207781801277):1.061038541091404,(((28:1.4257642539726831,27:1.4257642539726831):0.17982106530993902,5:1.6055853192826222):1.70564266239526,8:3.3112279816778822):0.20233133759364952):1.309695967824327,((1:1.601305663476741,4:1.601305663476741):0.09733231018674648,(21:0.7899895628210116,45:0.7899895628210116):0.9086484108424759):3.1246173134323714):0.02020250436492166):1.126440019947931):1.3302988515101069):1.3010970845779575;
tree new_tree112 = ((((2:0.5913056319870927,(48:0.1125258499410842,32:0.1125258499410842):0.4787797820460086):2.4309042538482415,((14:0.2438651348933324,30:0.2438651348933324):1.1257239919653466,15:1.3695891268586788):1.6526207589766553):2.13894412131569,(((18:0.32733662081054077,39:0.32733662081054077):0.03853901479337829,25:0.36587563560391906):2.972211370497081,(((29:1.7822677708541466,(17:1.714939444317062,((46:1.0303458694808687,(50:1.0019790100639068,20:1.0019790100639068):0.02836685941696193):0.31268684707950367,(42:0.28122596347467116,47:0.28122596347467116):1.0618067530857012):0.37190672775668965):0.06732832653708454):0.27017037224090656,(33:0.5961815658631915,11:0.5961815658631915):1.4562565772318616):0.1461005564194915,((((51:0.9921031655989946,40:0.9921031655989946):0.12163021921665484,(9:0.3192459241473446,(49:0.2778237010396488,22:0.2778237010396488):0.04142222310769578):0.7944874606683048):0.8565575168347797,((7:0.6042378280176958,23:0.6042378280176958):1.2453609616660297,41:1.8495987896837254):0.12069211196670371):0.22659582136082945,(13:1.644407456543008,31:1.644407456543008):0.5524792664682505):0.001651976503286079):1.1395483065864558):1.82306700289769):1.6167895107649581,(((((((38:1.8140032317269192,(36:0.33527960159975884,12:0.33527960159975884):1.4787236301271605):0.17321163406844176,(35:0.968415641110957,(16:5.72364727236853E-4,10:5.72364727236853E-4):0.9678432763837201):1.018799224684404):0.5376503855878112,3:2.524865251383172):0.5363431052153342,(5:1.2938608548603958,(28:1.1671190358932508,27:1.1671190358932508):0.12674181896714498):1.7673475017381106):0.12770949194679915,8:3.1889178485453056):1.447758108645139,((43:0.13926338576549407,19:0.13926338576549407):2.0460040381210285,(((26:0.7596938336029196,(6:0.43023468410293697,24:0.43023468410293697):0.3294591494999827):0.4613222997980916,37:1.2210161334010112):0.5857057507585455,(34:0.1885303319572509,44:0.1885303319572509):1.6181915522023058):0.3785455397269657):2.451408533303922):0.24784252458165934,((1:1.4106240821285683,4:1.4106240821285683):0.7594547311538462,(21:0.5847615952482209,45:0.5847615952482209):1.5853172180341937):2.7144396684896894):1.8934250379915447):0.16299091570692514;
tree new_tree113 = ((((48:0.2415469761379122,(2:0.1317892311862169,32:0.1317892311862169):0.1097577449516953):1.0984258787866517,((14:0.1123848365771013,30:0.1123848365771013):0.4646318702445287,15:0.57701670682163):0.7629561481029338):3.54433111049181,((((8:2.21803275627484,(5:1.7809625879234985,(28:0.6559729175863318,27:0.6559729175863318):1.1249896703371667):0.4370701683513416):0.3453895291647022,(((38:1.6676831471454268,(36:0.5364085210690811,12:0.5364085210690811):1.1312746260763458):0.06233275483453293,(35:0.4671435344445485,(16:0.010393827602335726,10:0.010393827602335726):0.4567497068422128):1.2628723675354112):0.4584515446866979,3:2.1884674466666576):0.3749548387728847):0.3933372715387131,(((37:0.6013479136477667,((6:0.05070583490734808,24:0.05070583490734808):0.1522572701299939,26:0.202963105037342):0.39838480861042475):0.6843452406376175,(44:0.4353171420203521,(43:0.20501812119470594,34:0.20501812119470594):0.23029902082564616):0.8503760122650321):0.48193428154047124,19:1.7676274358258555):1.1891321211524):0.17760961234838346,((1:1.4121338961832828,4:1.4121338961832828):0.3977025621001311,(21:0.642744952228133,45:0.642744952228133):1.167091506055281):1.324532711043225):1.7499347981345887):0.6930705866238354,((18:0.47586874031462606,(39:0.28334545142458867,25:0.28334545142458867):0.1925232888900374):1.4266019765117568,(13:1.5625393344964862,((31:1.494757159838435,((41:1.231555760049312,(23:0.5661262999805032,7:0.5661262999805032):0.6654294600688089):0.1864345618335972,((51:0.4561025817947458,40:0.4561025817947458):0.3333957983809312,(9:0.4890242461653617,(22:0.3532813538106766,49:0.3532813538106766):0.13574289235468512):0.30047413401031525):0.6284919417072323):0.07676683795552575):0.049863911599952404,((33:0.050864606630144804,11:0.050864606630144804):1.3214822066516232,((29:0.6317097346095362,17:0.6317097346095362):0.42442906724383556,((46:0.484359864881996,50:0.484359864881996):0.1956622077746526,(20:0.6226178933422225,(42:0.1411867062234399,47:0.1411867062234399):0.48143118711878263):0.057404179314426096):0.3761167291967231):0.3162080114283963):0.17227425815661945):0.017918263058098738):0.3399313823298966):3.67490383725868):1.9088090025946602;
tree new_tree114 = ((((8:2.0821163712476425,((28:0.4237860454713676,27:0.4237860454713676):0.4340599565754533,5:0.8578460020468209):1.2242703692008217):0.11684113695650833,((((36:0.08299142837980185,12:0.08299142837980185):0.891112458701568,38:0.9741038870813699):0.07160894998668832,(35:0.5306343589013185,(16:0.16316635719408146,10:0.16316635719408146):0.36746800170723704):0.5150784781667397):0.6135566011945195,3:1.6592694382625777):0.5396880699415731):1.3475457491638987,(((19:0.19927937050654895,43:0.19927937050654895):0.6622033132299661,((34:0.5219449168129142,44:0.5219449168129142):0.2258935814337475,(26:0.3232533418010653,((37:0.1773944196744409,6:0.1773944196744409):0.12074595431956356,24:0.29814037399400445):0.02511296780706085):0.4245851564455964):0.11364418548985333):2.141840729712108,((1:0.3547767003713845,4:0.3547767003713845):1.0220293887416725,(21:0.45526053463294985,45:0.45526053463294985):0.921545554480107):1.626517324335566):0.5431798439194266):0.8542483334757693,((((39:0.25659895818292566,18:0.25659895818292566):0.4343977402202329,25:0.6909966984031586):1.731992495421859,((((41:0.9817079211749755,(((51:0.26798417836125143,40:0.26798417836125143):0.36447353284883877,((49:0.07164678780384667,22:0.07164678780384667):0.5546585453504018,9:0.6263053331542485):0.0061523780558416785):0.330404071835802,(31:0.8235703833744183,13:0.8235703833744183):0.13929139967147386):0.018846138129083312):0.050499659200955005,(23:0.4227320378822598,7:0.4227320378822598):0.6094755424936706):0.2266300978282494,(33:0.21175925614208826,11:0.21175925614208826):1.0470784220620917):0.2825965168613509,((29:0.39256847495768543,17:0.39256847495768543):0.8587249734676725,((46:0.6024748285056029,(50:0.5219304602941823,20:0.5219304602941823):0.08054436821142053):0.23654553249644605,(42:0.24937181568165775,47:0.24937181568165775):0.5896485453203911):0.41227308742330904):0.29014074664017286):0.8815549987594868):1.860069217122077,(((2:0.3356155902673337,48:0.3356155902673337):0.3036186117314269,32:0.6392342019987606):1.728198872735578,((14:0.030170286266515627,30:0.030170286266515627):0.42196857285088907,15:0.4521388591174047):1.9152942156169337):1.9156253489194):0.11769317989672423):0.8188921381589536;
tree new_tree115 = ((((39:0.32005886073595946,18:0.32005886073595946):0.29522786832824244,25:0.6152867290642019):1.6614347483045335,((((23:0.766289688074679,7:0.766289688074679):0.5337041033664465,41:1.2999937914411255):0.3782485995504685,((51:0.33899076983789184,40:0.33899076983789184):0.4064974430049921,((49:0.3319277058874405,22:0.3319277058874405):0.12313317115742645,9:0.455060877044867):0.29042733579801694):0.9327541781487101):0.0819609554832863,((((29:0.4330862780093704,17:0.4330862780093704):0.7987766791037646,((46:0.49703942833026044,(50:0.490168236599929,20:0.490168236599929):0.006871191730331461):0.3377690852059296,(42:0.431018411751243,47:0.431018411751243):0.403790101784947):0.39705444357694497):0.12556721807793503,(33:0.028371101208868738,11:0.028371101208868738):1.3290590739822012):0.38368275831883736,(31:1.2096910305404935,13:1.2096910305404935):0.5314219029694138):0.019090412964972936):0.5165181308938551):2.052493546404946,((((43:0.08191848651556438,19:0.08191848651556438):0.9010617229033822,((34:0.47908317725721405,44:0.47908317725721405):0.39865744988871354,(37:0.4867836691545507,(26:0.40774219548870216,(6:0.16716791405085762,24:0.16716791405085762):0.24057428143784454):0.07904147366584852):0.3909569579913769):0.10523958227301888):1.9196825553657,(((1:0.2433204031722814,4:0.2433204031722814):0.6977506369939687,(21:0.12311577475945794,45:0.12311577475945794):0.8179552654067922):1.9384581594116221,((5:0.9549988655750494,(27:0.2519207748880482,28:0.2519207748880482):0.7030780906870012):1.296373495094098,((((38:1.1545299285547725,(36:0.38870675008454275,12:0.38870675008454275):0.7658231784702298):0.14955870713079578,(35:0.5225151222060167,(16:0.05073285209918669,10:0.05073285209918669):0.47178227010683):0.7815735134795516):0.6567564549252278,3:1.9608450906107961):0.2087679392159809,8:2.169613029826777):0.0817593308423703):0.6281568389087249):0.023133565206774342):1.0781518341205851,(((2:0.10590146152325003,32:0.10590146152325003):0.4799389494903091,48:0.5858404110135591):1.8794331700542648,((14:0.3133164666887091,30:0.3133164666887091):0.34513164678160474,15:0.6584481134703138):1.80682546759751):1.5155410178374078):0.3484004248684496):1.18140012883029;
tree new_tree116 = (((((2:0.3260694518295265,32:0.3260694518295265):0.10361102311657883,48:0.42968047494610534):3.553503376876005,((14:0.7112112385108764,30:0.7112112385108764):1.2378461619118155,15:1.949057400422692):2.034126451399419):2.16555411512764,((39:0.1647123970663767,(18:0.1330699131570026,25:0.1330699131570026):0.0316424839093741):2.6709296585635727,(31:1.9763391187959503,((41:1.6947771519851345,(((7:0.419446033190561,23:0.419446033190561):1.0870258994577948,((29:1.3351130606281512,(((42:0.16511432997709374,47:0.16511432997709374):0.604980320277788,((50:0.15905633717146017,46:0.15905633717146017):0.5859744284676109,20:0.7450307656390711):0.02506388461581066):0.44025083482965366,17:1.2103454850845354):0.12476757554361573):0.07927913850320967,(33:0.12866498889672595,11:0.12866498889672595):1.2857272102346349):0.09207973351699494):0.00920180090217948,13:1.5156737335505353):0.1791034184345992):0.18059530022648262,((51:0.5580748648285154,40:0.5580748648285154):0.7775133751293499,(9:0.44890502657114395,(49:0.25214517087785837,22:0.25214517087785837):0.19675985569328558):0.8866832133867214):0.5397842122537517):0.10096666658433318):0.8593029368339993):3.3130959083062583):0.3895320777944038,(((1:1.269069174317421,4:1.269069174317421):0.6553207160346104,(21:1.0136549232334493,45:1.0136549232334493):0.910734967118582):2.7882276269307202,((((5:0.7447614029824463,(27:0.4948839306365823,28:0.4948839306365823):0.249877472345864):1.7160637478407994,8:2.4608251508232457):1.2323035988307809,(((35:1.3351022789254277,(16:0.664128539182551,10:0.664128539182551):0.6709737397428767):0.9330750044640088,(38:2.2561388602951844,(36:0.582867071849875,12:0.582867071849875):1.6732717884453094):0.012038423094252071):0.7009077507599382,3:2.9690850341493746):0.724043715504652):0.6347352308904481,((37:1.9826326262616958,((24:0.5790255025553788,6:0.5790255025553788):0.7586503153158488,26:1.3376758178712276):0.6449568083904682):0.2814065747662646,((43:0.5386712870797669,19:0.5386712870797669):1.022737427275231,(44:1.060906478578231,34:1.060906478578231):0.500502235776767):0.7026304866729625):2.0638247795165143):0.38475353673827684):1.82565252444786):3.3953057878692396;
tree new_tree117 = (((((25:0.14193861449437684,39:0.14193861449437684):0.10657063836290914,18:0.24850925285728598):2.876426759998025,((29:1.8506023260972462,((((20:0.37481059438386904,46:0.37481059438386904):0.6503667004797671,50:1.0251772948636362):0.37877666391499965,(42:0.4188394461482001,47:0.4188394461482001):0.9851145126304357):0.20219015153969044,17:1.6061441103183263):0.2444582157789199):0.41902727780970106,((41:2.028303919458404,(((51:0.2705966105381025,40:0.2705966105381025):0.4351449907190979,(9:0.4239911604979239,(49:0.3397098156744395,22:0.3397098156744395):0.08428134482348443):0.2817504407592765):1.0940623067216513,(((33:0.22168866075170177,11:0.22168866075170177):0.4392914298025816,13:0.6609800905542834):0.10377853637933487,31:0.7647586269336183):1.0350452810452335):0.22850001147955212):0.11177903692157809,(7:0.6738112953481891,23:0.6738112953481891):1.4662716610317927):0.12954664752696532):0.8553064089483637):1.3485411578660114,((48:0.18428640265638008,(32:0.10333732938665702,2:0.10333732938665702):0.08094907326972306):2.6759779470664276,((14:0.11349984469603944,30:0.11349984469603944):0.9394289210136354,15:1.0529287657096749):1.8073355840131327):1.6132128209985148):0.17572076458789088,(((1:0.8277986875072002,4:0.8277986875072002):0.8085490781561181,(21:0.2232973390939781,45:0.2232973390939781):1.4130504265693402):1.846143864110986,((19:2.1085173048465506,((((24:0.1354556703606599,6:0.1354556703606599):0.18218804259731566,26:0.31764371295797555):0.3122959329144481,37:0.6299396458724237):1.2586941485183134,(34:0.30778601052666477,(44:0.13568114275271523,43:0.13568114275271523):0.17210486777394954):1.5808477838640722):0.21988351045581367):1.2504896090742008,((8:2.077904120352424,(5:0.9392324078548153,(27:0.8438642230207498,28:0.8438642230207498):0.0953681848340655):1.1386717124976085):0.9206530353179181,(((36:0.5400650677069303,12:0.5400650677069303):1.2614375241120217,(38:1.7882582526459414,(35:0.8411572894532704,(16:0.07251369455885012,10:0.07251369455885012):0.7686435948944202):0.947100963192671):0.0132443391730106):0.59690167986465,3:2.398404271683602):0.6001528839867398):0.3604497582504096):0.1234847158535528):1.166706305534909):2.05569790634475;
tree new_tree118 = (((((18:0.10591211018262994,25:0.10591211018262994):0.0017580892353277894,39:0.10767019941795773):2.4398609874124646,(((31:1.5773327193239948,13:1.5773327193239948):0.25415780806303756,(((50:0.5177864212657627,(20:0.30899159604994103,46:0.30899159604994103):0.20879482521582166):0.2123274966413018,(42:0.38316498190788534,47:0.38316498190788534):0.34694893599917914):0.7722430159881138,((33:0.08173261489910447,11:0.08173261489910447):0.9629522325795683,(29:0.42592534138802,17:0.42592534138802):0.6187595060906528):0.4576720864165056):0.329133593491854):0.1167570874939583,((41:1.4773705809521351,(7:0.9717491332023093,23:0.9717491332023093):0.5056214477498259):0.10439401494328271,((51:0.22709700688327114,40:0.22709700688327114):0.7359124304624773,((22:0.23839808687152386,49:0.23839808687152386):0.18770382314817213,9:0.426101910019696):0.5369075273260525):0.6187551585496693):0.3664830189855728):0.5992835719494318):2.057628173667154,((32:0.15740334629828037,(2:0.11175749897761048,48:0.11175749897761048):0.0456458473206699):2.2029651904730327,((14:0.2155768092939434,30:0.2155768092939434):0.7794486007444584,15:0.9950254100384018):1.365343126732911):2.2447908237262633):0.247211147228595,(((1:0.44585005975566927,4:0.44585005975566927):0.6424990311566011,(21:0.6566660593917846,45:0.6566660593917846):0.4316830315204858):2.5403928999459566,((19:1.4190296455816653,(((44:0.11903856622265177,43:0.11903856622265177):0.3014457009086464,34:0.42048426713129816):0.5440295332234448,((26:0.5342608043622469,(6:0.18770113365085672,24:0.18770113365085672):0.34655967071139016):0.2612385122642873,37:0.7954993166265342):0.16901448372820882):0.45451584522692234):1.612668456213646,(((((35:0.6185085141631287,(16:0.05772640972340084,10:0.05772640972340084):0.5607821044397279):0.5239934046537106,(36:0.008772719239388828,12:0.008772719239388828):1.1337291995774503):0.10099050511481433,38:1.2434924239316536):0.6354864540179594,3:1.878978877949613):0.5838912991532412,((5:1.5333390519809749,(28:1.3077350572756086,27:1.3077350572756086):0.2256039947053663):0.6856433288838728,8:2.2189823808648477):0.2438877962380066):0.568827924692457):0.5970438890629155):1.2236285165332803):1.4968634051436798;
tree new_tree119 = ((((2:0.46605804784114474,(32:0.4293237263404871,48:0.4293237263404871):0.03673432150065764):1.05757068753497,((14:0.1350789339348795,30:0.1350789339348795):0.7988900844304148,15:0.9339690183652942):0.5896597170108204):3.16809566829996,(((18:0.09748040142763106,39:0.09748040142763106):0.049834151995042486,25:0.14731455342267355):3.102166531431508,(((((33:0.7025769649781054,11:0.7025769649781054):0.49602050256931773,((20:0.6412580745691159,((46:0.2762700011794324,50:0.2762700011794324):0.2514251235132416,(42:0.3136850117046845,47:0.3136850117046845):0.2140101129879895):0.11356294987644189):0.450506182200231,(29:0.6082655796034209,17:0.6082655796034209):0.483498677165926):0.10683321077807628):1.024760688320961,((41:0.7883811639434956,13:0.7883811639434956):1.3098785169325833,31:2.0982596808760787):0.12509847499230542):0.3276361832624741,((51:0.45757851793089366,40:0.45757851793089366):0.3741304766870188,(9:0.5067720692661928,(49:0.2563042483463742,22:0.2563042483463742):0.25046782091981856):0.3249369253517197):1.719285344512946):0.1555399983204322,(7:0.4515233691088525,23:0.4515233691088525):2.2550109683424377):0.5429467474028913):1.4422433169505524):0.923845854049107,(((((((36:0.21119073870427882,12:0.21119073870427882):0.8544450849394052,38:1.065635823643684):0.414049066741331,(35:0.7672116668736152,(16:0.10759969441780509,10:0.10759969441780509):0.65961197245581):0.7124732235113999):0.6725294197370901,3:2.152214310122105):0.5324109174572484,(8:2.511806617059123,((28:0.2552220790458206,27:0.2552220790458206):0.28247840935146995,5:0.5377004883972906):1.9741061286618322):0.17281861052023073):0.768373592290509,((34:1.0499474227255716,44:1.0499474227255716):0.13821393375979096,((37:0.7089031148522531,((24:0.19287241815983325,6:0.19287241815983325):0.3460792575680218,26:0.5389516757278551):0.16995143912439803):0.39526760762732804,(19:0.4629988343280665,43:0.4629988343280665):0.6411718881515147):0.08399063400578144):2.2648374633845):0.2540901018569959,((1:0.44521524115541145,4:0.44521524115541145):0.6976752590138303,(21:0.6434123972283001,45:0.6434123972283001):0.49947810294094164):2.5641984215576166):1.9084813341269826):0.7149299562238198;
tree new_tree120 = (((((8:3.276660297331259,((5:0.8537238128069836,(28:0.4323008511880404,27:0.4323008511880404):0.4214229616189432):2.3359179852710086,((((36:0.18711968993793326,12:0.18711968993793326):1.8856799273370506,(35:1.1055682556163924,(16:0.06823839124317849,10:0.06823839124317849):1.0373298643732138):0.9672313616585915):0.10279911486191029,38:2.175598732136894):0.5517374430559361,3:2.7273361751928302):0.46230562288516186):0.08701849925326677):0.41315836144460993,((43:0.06737817612088505,19:0.06737817612088505):1.6862606436562073,((37:1.1966871588986647,(24:0.9687563468247933,(26:0.3463694019155649,6:0.3463694019155649):0.6223869449092283):0.22793081207387145):0.1601100366249968,(44:0.5236063603808425,34:0.5236063603808425):0.833190835142819):0.39684162425343095):1.9361798389987763):0.11676963485082581,((1:1.084886167764118,4:1.084886167764118):0.2846029830595884,(21:0.8611842350103107,45:0.8611842350103107):0.5083049158133957):2.437099142802988):0.7968528350237105,(((32:0.08574327149176092,2:0.08574327149176092):0.17241830594483648,48:0.2581615774365974):2.8756402684929165,((14:0.3407106361855231,30:0.3407106361855231):0.7740773579255339,15:1.114787994111057):2.019013851818457):1.46963928305895):0.7925714079293229,(((18:0.16714271294478944,25:0.16714271294478944):0.09385760901679807,39:0.2610003219615875):2.281393404664617,((((33:1.263635309865939,11:1.263635309865939):0.4516734415795203,((29:1.3299193222786811,17:1.3299193222786811):0.1957206472526254,((50:0.6264700249765913,(20:0.5686125210588538,46:0.5686125210588538):0.057857503917737474):0.010343251895550298,(42:0.19625902898371106,47:0.19625902898371106):0.44055424788843056):0.8888266926591649):0.1896687819141527):0.2554417298732028,((51:0.31046188312845563,40:0.31046188312845563):0.5193871209573027,(9:0.2999873185819833,(49:0.26188986937789827,22:0.26188986937789827):0.03809744920408503):0.529861685503775):1.1409014772329038):0.0636126520881155,((41:1.6839206655273915,(13:1.138715946758201,31:1.138715946758201):0.5452047187691904):0.18672132405978115,(7:1.1253657230854976,23:1.1253657230854976):0.745276266501675):0.1637211438196049):0.5080305932194267):2.853618809953524):2.9173022304573974;
tree new_tree121 = ((((2:0.18266702116159572,(32:0.028724064444963983,48:0.028724064444963983):0.15394295671663175):2.0213486694916885,((14:0.27746121667041307,30:0.27746121667041307):0.9967774288747393,15:1.2742386455451524):0.929777045108132):2.32118123798287,((18:0.25701759272321534,(25:0.04177469852860284,39:0.04177469852860284):0.2152428941946125):2.2589796291127975,((((33:0.5512309575973348,11:0.5512309575973348):0.6821009492384816,(17:1.1478152228265517,((50:0.6876409125797455,(20:0.6522772653229632,46:0.6522772653229632):0.035363647256782316):0.13431323224195302,(42:0.4328728765625917,47:0.4328728765625917):0.38908126825910677):0.3258610780048532):0.08551668400926471):0.5221640368308447,29:1.755495943666661):0.1384186229325015,(((7:0.6759970685026475,23:0.6759970685026475):0.8045511130646597,((41:1.1531206811907277,13:1.1531206811907277):0.2379916585999089,31:1.3911123397906366):0.08943584177667052):0.02574139313175805,((51:0.5114339118378575,40:0.5114339118378575):0.2391302253910732,(9:0.3820778506224727,(49:0.3363241549760384,22:0.3363241549760384):0.04575369564643428):0.368486286606458):0.7557254374701345):0.38762499190009736):0.6220826552368501):2.0091997093697187):0.2820677205084001,(((19:1.8338242681088328,(((26:0.43915194678573827,(24:0.29730347525896944,6:0.29730347525896944):0.14184847152676883):0.31766552562682343,37:0.7568174724125617):0.5114518646129559,(34:0.45899197405207154,(43:0.43155555531830364,44:0.43155555531830364):0.027436418733767898):0.809277362973446):0.5655549310833152):0.9430724769459666,(8:2.511268157930175,(((27:0.7266362260648092,28:0.7266362260648092):0.9661629413718296,5:1.6927991674366387):0.6891437828640377,(((36:0.2572433611190579,12:0.2572433611190579):1.521021847821753,((35:1.162230786877194,(16:0.02313743666496137,10:0.02313743666496137):1.1390933502122327):0.5123236906667168,38:1.6745544775439107):0.10371073139690012):0.3494245658442219,3:2.1276897747850327):0.25425317551564364):0.12932520762949862):0.26562858712462445):1.1220331986476748,((1:0.7159991884993987,4:0.7159991884993987):1.5659241844517546,(21:1.082682168119562,45:1.082682168119562):1.1992412048315915):1.6170065707513208):0.9083347080116573):3.208727344304087;
tree new_tree122 = ((((32:0.12160644578911067,(48:0.03332224059605347,2:0.03332224059605347):0.0882842051930572):3.651737503944263,((14:0.3344729805749022,30:0.3344729805749022):1.877668603396032,15:2.212141583970934):1.5612023657624396):1.0690954546561646,(((25:0.07705585692421003,39:0.07705585692421003):0.15405514658843122,18:0.23111100351264127):2.369426059983984,(((((33:0.21754004240322466,11:0.21754004240322466):1.690195666108829,((17:0.32519343236116227,29:0.32519343236116227):1.0464816601499394,((42:0.39555730854468035,47:0.39555730854468035):0.6685392208111742,(50:0.5503346091182016,(20:0.39537568072714624,46:0.39537568072714624):0.1549589283910554):0.513761920237653):0.307578563155247):0.5360606160009522):0.19053462612546945,((51:1.107890768361231,40:1.107890768361231):0.232931018737776,((22:0.3425522480992819,49:0.3425522480992819):0.2153545826831565,9:0.5579068307824384):0.7829149563165685):0.7574485475385164):0.02542562292224959,41:2.123695957559773):0.09615941712079756,((7:0.5644714179841119,23:0.5644714179841119):1.2819293984877802,(13:0.7516322616614839,31:0.7516322616614839):1.0947685548104082):0.37345455820867834):0.38068168881605446):2.2419023408929135):0.3578650466262072,((((1:1.4183600789218702,4:1.4183600789218702):0.7880605797979654,(21:0.5034370926653323,45:0.5034370926653323):1.7029835660545034):1.5717313597939468,(8:3.1042259028561023,((5:2.0695442274706997,(27:1.2798079725344391,28:1.2798079725344391):0.7897362549362605):0.9418309253607284,(((35:0.8102393887610286,(16:0.04527328562213379,10:0.04527328562213379):0.7649661031388948):1.2878236420583409,(38:2.008750934550566,(36:0.4349378823692298,12:0.4349378823692298):1.573813052181336):0.08931209626880365):0.31461514944530133,3:2.412678180264671):0.5986969725667572):0.09285075002467424):0.6739261156576801):0.600532558064049,((((26:0.5185252932253671,(6:0.06613109789125686,24:0.06613109789125686):0.45239419533411024):0.40604578510202793,37:0.924571078327395):0.28308379540561046,(34:0.4681790669453128,44:0.4681790669453128):0.7394758067876928):0.5682298303660644,(19:0.17971224537119818,43:0.17971224537119818):1.5961724587278718):2.6027998724787613):0.8216198744379142):0.717184389896389;
tree new_tree123 = (((((25:0.037541953802675825,18:0.037541953802675825):0.4328626169745907,39:0.47040457077726655):0.9550887710440286,((((((20:0.2718061938354183,50:0.2718061938354183):0.03894263588963409,46:0.3107488297250524):0.21043416692914735,(42:0.27235331656145567,47:0.27235331656145567):0.2488296800927441):0.4531645910262706,(17:0.2611733297054353,29:0.2611733297054353):0.7131742579750351):0.16644317137416031,(33:0.17224814033410266,11:0.17224814033410266):0.968542618720528):0.04865309407546636,((7:0.13193236965133875,23:0.13193236965133875):1.0483416245437132,((((51:0.5981290825080257,40:0.5981290825080257):0.2635421593067796,((22:0.10824798781678863,49:0.10824798781678863):0.11742859585555607,9:0.2256765836723447):0.6359946581424606):0.2304611411682339,41:1.0921323829830392):0.04980951834451264,(31:0.8247063224410637,13:0.8247063224410637):0.3172355788864881):0.03833209286750017):0.009169858935045072):0.23604948869119813):1.6884759502467608,(((32:0.198665611415821,48:0.198665611415821):0.13145583095482588,2:0.3301214423706469):1.54766537583107,((14:0.2017992793522836,30:0.2017992793522836):0.6119867609345986,15:0.8137860402868822):1.0640007779148346):1.2361824738663392):0.7464155302218209,((((1:0.42980766274058374,4:0.42980766274058374):0.4654538312420214,(21:0.2221265171553403,45:0.2221265171553403):0.6731349768272649):1.977210980325161,((((((35:0.6612131375347508,(16:0.49490692710696876,10:0.49490692710696876):0.166306210427782):0.42622966211296043,(36:0.41539983970055755,12:0.41539983970055755):0.6720429599471536):0.05931205618560287,38:1.146754855833314):0.29546405066045844,3:1.4422189064937725):0.2675941135238644,(5:0.4246503981462765,(27:0.1862307768461507,28:0.1862307768461507):0.23841962130012578):1.2851626218713603):0.07660936751567782,8:1.7864223875333147):1.0860500867744514):0.006373666585250959,((19:0.010316213302621073,43:0.010316213302621073):0.6931278318402435,((34:0.33686220323829824,44:0.33686220323829824):0.2745222518329706,(37:0.41027080267934285,((6:0.04972274612970116,24:0.04972274612970116):0.2101242435886039,26:0.25984698971830505):0.1504238129610378):0.20111365239192597):0.09205959007159581):2.1754020957501523):0.9815386813968598):2.35646961335517;
tree new_tree124 = ((((25:0.3062174067117156,(39:0.13779164334303876,18:0.13779164334303876):0.16842576336867685):1.2813666546684088,(((((7:0.5188755474406714,23:0.5188755474406714):0.5910857317712788,((51:0.5287211542351646,40:0.5287211542351646):0.3606638021984928,(9:0.7348532923577478,(22:0.5120529204684784,49:0.5120529204684784):0.22280037188926938):0.15453166407590968):0.22057632277829275):0.013255478405878263,((29:0.7215427457706083,17:0.7215427457706083):0.3274409629049082,(((50:0.2831607754714033,46:0.2831607754714033):0.4093708112768465,(20:0.5791528657393168,(42:0.15600890979709744,47:0.15600890979709744):0.4231439559422193):0.11337872100893298):0.13265738241664748,(33:0.22105777127109688,11:0.22105777127109688):0.6041311978938004):0.22379473951061923):0.07423304894231197):0.0336016206879568,(13:0.5283656126712449,31:0.5283656126712449):0.6284527656345403):0.3168671681206745,41:1.4736855464264598):0.11389851495366465):3.28025143335595,(((48:1.2398675948760316,2:1.2398675948760316):0.12779916356073695,32:1.3676667584367685):1.671677438643547,((14:0.36651226744940313,30:0.36651226744940313):0.9793655623779717,15:1.3458778298273748):1.6934663672529406):1.8284912977331151):1.0299434257819717,(((8:2.915408633831142,((27:1.1176339493706005,(5:0.6796714343802398,28:0.6796714343802398):0.43796251499036065):1.7831920018349483,((((36:0.22789897859318747,12:0.22789897859318747):1.1846327787408135,38:1.412531757334001):0.213980743239516,(35:1.3443726420345405,(16:0.21407388038392783,10:0.21407388038392783):1.1302987616506126):0.2821398585389765):0.6312686414196909,3:2.257781141993208):0.6430448092123409):0.014582682625593257):1.1157547572139355,((1:0.6926681092786005,4:0.6926681092786005):0.4719641387128308,(21:0.8621398641909651,45:0.8621398641909651):0.30249238380046617):2.8665311430536464):0.04674765190120844,(((34:0.4334205943844659,(43:0.14871996803160978,44:0.14871996803160978):0.2847006263528561):1.518589924881438,(37:1.3385443647684008,(26:0.6432264617136815,(24:0.30755268544843756,6:0.30755268544843756):0.3356737762652439):0.6953179030547193):0.6134661544975033):0.2588540566936075,19:2.2108645759595116):1.8670464669867743):1.8198678776491164):0.9844873734946828;
tree new_tree125 = ((((1:0.5362253866585278,4:0.5362253866585278):0.13465662752358798,(21:0.18307550386345872,45:0.18307550386345872):0.48780651031865707):2.004091528240104,((((34:0.2478856203068469,(43:0.2265874438205462,44:0.2265874438205462):0.021298176486300696):0.29330990324055306,((26:0.29691329500939523,(24:0.08691959426198412,6:0.08691959426198412):0.2099937007474111):0.05198024129579776,37:0.348893536305193):0.19230198724220698):0.1381560458021257,19:0.6793515693495257):1.5810311165692097,((8:1.353130107598942,((28:0.5999311023366852,27:0.5999311023366852):0.3392057726418177,5:0.939136874978503):0.41399323262043897):0.6144717098851733,(((38:1.1080350371373247,(36:0.19866471915089348,12:0.19866471915089348):0.9093703179864312):0.0017349253125447106,(35:0.604464729428926,(16:0.038559858088097365,10:0.038559858088097365):0.5659048713408287):0.5053052330209433):0.25500433366475894,3:1.3647742961146283):0.6028275213694869):0.29278086843462026):0.41459085650348415):0.7938815697208712,(((25:0.13192210844317412,(18:0.10753904292851217,39:0.10753904292851217):0.024383065514661947):1.2038321861535763,(((17:1.115658494804526,29:1.115658494804526):0.03509674394482665,(33:0.09512797594219273,11:0.09512797594219273):1.05562726280716):0.009052192494594768,((((50:0.37532370552447797,20:0.37532370552447797):0.016471333809027766,46:0.39179503933350573):0.06279748815476283,(42:0.1814477301903145,47:0.1814477301903145):0.27314479729795405):0.697918213284576,((41:0.7168738031602595,(7:0.3677911598521993,23:0.3677911598521993):0.3490826433080602):0.25781191722152585,(((51:0.11524814574529949,40:0.11524814574529949):0.1750109265923969,(9:0.21515297141798484,(22:0.13881592416446026,49:0.13881592416446026):0.07633704725352458):0.07510610091971154):0.4178250119561497,(31:0.4615123918770024,13:0.4615123918770024):0.24657169241684368):0.2666016360879393):0.17782502039105919):0.007296690471102929):0.17594686335280296):1.555454497793334,(((2:0.10380513879736793,32:0.10380513879736793):0.7485905368036205,48:0.8523956756009885):0.7566060783288064,((14:0.26419723263937883,30:0.26419723263937883):0.6967355993009987,15:0.9609328319403775):0.6480689219894175):1.2822070384602895):0.5776463197530064):1.42361298593821;
tree new_tree126 = ((((43:0.38050325551965936,19:0.38050325551965936):1.092623627166947,((44:0.46912862363819413,34:0.46912862363819413):0.5161128022966819,((26:0.3669494950433634,(24:0.1505130779948958,6:0.1505130779948958):0.21643641704846758):0.23986087084273666,37:0.6068103658861):0.3784310600487759):0.48788545675173023):2.4903394020933334,(((((35:0.7195670466906042,(16:0.031311516301103653,10:0.031311516301103653):0.6882555303895006):0.8231019859561718,((36:0.12998630901702557,12:0.12998630901702557):1.2369597532086796,38:1.366946062225705):0.175722970421071):0.7546587068443453,3:2.2973277394911213):0.988213458615105,((5:1.000992223295251,(27:0.7298262250641793,28:0.7298262250641793):0.2711659982310718):2.1426059317348773,8:3.1435981550301286):0.14194304307609773):0.6741158563988208,((1:0.3369470729500113,4:0.3369470729500113):0.4699933606787358,(21:0.6680423095855438,45:0.6680423095855438):0.13889812404320334):3.1527166208763):0.003809230274892439):1.9731954470063924,((((32:0.047821077307857146,48:0.047821077307857146):0.2851929229314082,2:0.3330140002392653):1.8915832197092457,((14:0.3067557174245209,30:0.3067557174245209):0.8349126116219966,15:1.1416683290465175):1.0829288909019936):3.23020421158797,(((25:0.4754137256372592,39:0.4754137256372592):0.07314696077359034,18:0.5485606864108495):1.9275778280464904,((((17:0.5048958512032299,29:0.5048958512032299):0.9106927235944765,((50:0.539550286817203,(42:0.21288019890236332,47:0.21288019890236332):0.32667008791483965):0.19804975763125354,(20:0.6503955519124796,46:0.6503955519124796):0.08720449253597695):0.6779885303492499):0.10962882748888747,(33:0.8753868430988797,11:0.8753868430988797):0.6498305591877142):0.3693888870791351,(((7:1.1876103544364685,23:1.1876103544364685):0.4890788191576796,((31:1.5892602509064355,41:1.5892602509064355):0.023839514721285093,((51:0.8651781703205051,40:0.8651781703205051):0.19732231445523973,(9:0.6544816906231589,(22:0.4018674475620434,49:0.4018674475620434):0.25261424306111546):0.408018794152586):0.5505992808519757):0.06358940796642742):0.14821031081899494,13:1.824899484413143):0.06970680495258597):0.5815322250916111):2.9786629424813644):0.4818602748476275):1.8365238112415376;
tree new_tree127 = (((((32:0.17558782431825898,2:0.17558782431825898):0.010341723064523495,48:0.18592954738278247):3.406879551948257,((14:0.08863534312744413,30:0.08863534312744413):2.329556421712332,15:2.418191764839776):1.1746173344912632):2.473839220201,(((((35:1.7214356935219732,(16:0.015833302458126343,10:0.015833302458126343):1.705602391063847):0.9339055447388818,((36:0.7641508599639532,12:0.7641508599639532):1.4992879063082314,38:2.2634387662721847):0.39190247198867034):1.1636390033689756,3:3.8189802416298306):0.8914898994166638,(((27:0.5262581358346916,28:0.5262581358346916):0.27200881401314725,5:0.7982669498478389):1.061308841140796,8:1.859575790988635):2.8508943500578594):0.7017406259476973,((((37:1.4215679429400148,((26:0.4963227205166764,34:0.4963227205166764):0.18604421573482838,(6:0.25212987445032387,24:0.25212987445032387):0.43023706180118093):0.73920100668851):0.40558191389800524,(44:0.5024603041110993,43:0.5024603041110993):1.3246895527269207):1.064833859493782,19:2.891983716331802):2.4434459718669914,((1:0.9747026662502314,4:0.9747026662502314):0.7160807262999063,(21:0.33180702599332446,45:0.33180702599332446):1.358976366556813):3.6446462956486556):0.0767810787953982):0.6544375469483459):0.7809874954935836,((39:0.7859440404764142,(25:0.7430512171212897,18:0.7430512171212897):0.042892823355124454):2.7256076435249623,(((((33:0.3327494011198584,11:0.3327494011198584):1.616130838103209,(17:1.383782551820482,((42:0.3359211791992344,47:0.3359211791992344):0.7048764429930303,((20:0.4965370788564054,50:0.4965370788564054):0.31415711760167353,46:0.8106941964580789):0.23010342573418585):0.34298492962821725):0.5650976874025853):0.18518746946551645,29:2.1340677086885838):0.37014321000283656,((7:0.41000952129760637,23:0.41000952129760637):2.0094463710168275,(41:2.2734425840574053,31:2.2734425840574053):0.14601330825702874):0.08475502637698629):0.5387499398255788,(((51:0.7956038249226842,40:0.7956038249226842):0.6625205774607179,(9:0.9110846562777306,(22:0.1667925753347478,49:0.1667925753347478):0.7442920809429828):0.5470397461056715):0.47945447504329497,13:1.937578877426697):1.105381981090302):0.46859082548437714):3.336084125434745):0.6515430965113085;
tree new_tree128 = ((((18:0.2523901910621892,25:0.2523901910621892):0.1087592092252131,39:0.3611494002874023):1.9392613839856072,((((41:1.410745289162187,13:1.410745289162187):0.009639968045895175,((7:0.3312805247872471,23:0.3312805247872471):0.8723201149606451,((51:0.327087334198236,40:0.327087334198236):0.353816711170604,(9:0.6476718733475237,(22:0.23618917713282517,49:0.23618917713282517):0.4114826962146986):0.03323217202131623):0.5226965943790522):0.21678461746018995):0.06930258045491122,31:1.4896878376629934):0.05288403873581493,(((33:0.12246049884257246,11:0.12246049884257246):0.8991027433542212,(17:0.719646412675032,((42:0.28945107136680304,47:0.28945107136680304):0.1943977991196708,((50:0.18570629302219316,46:0.18570629302219316):0.17590903714791933,20:0.3616153301701125):0.12223354031636136):0.2357975421885582):0.3019168295217617):0.04888576056160754,29:1.0704490027584013):0.47212287364040706):0.7578389078742012):2.4492447596506883,((((43:0.19955724899484506,19:0.19955724899484506):1.6049372460789892,((34:0.18423124545910324,44:0.18423124545910324):0.7987911281226949,((26:0.5779550806359363,(6:0.42427994040978734,24:0.42427994040978734):0.15367514022614892):0.19628114511284522,37:0.7742362257487815):0.20878614783301663):0.8214721214920363):1.0542679704012556,((((38:1.1048286308631148,((36:0.07914305543674832,12:0.07914305543674832):1.0109985103028047,(35:0.8913883628255356,(16:0.003401806938863288,10:0.003401806938863288):0.8879865558866723):0.19875320291401743):0.014687065123561771):0.7189192985709749,3:1.8237479294340897):0.19565133561208992,((5:1.3110940305914445,(28:0.8421602392518666,27:0.8421602392518666):0.4689337913395779):0.5484796556737237,8:1.8595736862651682):0.15982557878101145):0.6977906154272291,((1:0.6063955385057159,4:0.6063955385057159):0.1951326310312418,(21:0.10936108250663411,45:0.10936108250663411):0.6921670870303236):1.915661710936451):0.14157258500168135):1.3582366255707576,((48:0.45664695182929466,(32:0.1930630856824651,2:0.1930630856824651):0.26358386614682955):1.8371566659771998,((14:0.1442294871749749,30:0.1442294871749749):1.0376148628043844,15:1.1818443499793594):1.111959267827135):1.92319547896339):0.5326564528778501):0.8275959823097798;
tree new_tree129 = ((((32:0.10070728653771381,2:0.10070728653771381):1.3780704531117494,48:1.4787777396494632):2.241620565400459,((14:0.4622394583088991,30:0.4622394583088991):0.4791386511745477,15:0.9413781094834468):2.779020195566476):1.9254168306167108,(((25:0.19097133259080606,(39:0.11313777249163777,18:0.11313777249163777):0.0778335600991683):3.121808104967714,(((51:0.8529286040655853,40:0.8529286040655853):0.26695421415308196,(9:0.863133129671451,(49:0.3105689977760394,22:0.3105689977760394):0.5525641318954115):0.25674968854721636):1.1075814372571469,(((7:0.47953704974944106,23:0.47953704974944106):1.223559737577949,(13:1.08053994524892,(41:1.009662295414308,31:1.009662295414308):0.07087764983461198):0.6225568420784702):0.37118712644070917,((29:1.5124611822521905,(((42:0.22155239972869564,47:0.22155239972869564):0.6607652370993408,(20:0.5922827058515401,(46:0.09950416289413185,50:0.09950416289413185):0.49277854295740825):0.29003493097649635):0.21595078874197393,17:1.0982684255700104):0.41419275668218014):0.23665608489911416,(33:0.11260568011099423,11:0.11260568011099423):1.6365115870403104):0.3251666466167946):0.15318034170771488):1.0853151820827063):1.9692930253949403,(((1:0.6197509486699252,4:0.6197509486699252):0.9084461181228524,(21:0.7767777128945104,45:0.7767777128945104):0.7514193538982672):3.1909864471899705,((19:1.4446455120048811,((37:0.8943145927366966,((24:0.1492753294259257,6:0.1492753294259257):0.48673444721783665,26:0.6360097766437623):0.2583048160929342):0.11186768804139902,((43:0.12283438553962862,44:0.12283438553962862):0.7287101403284558,34:0.8515445258680845):0.15463775491001108):0.43846323122678554):2.4198429558078414,(((5:1.1930228502509466,(27:0.5792577857064859,28:0.5792577857064859):0.6137650645444607):1.2047547823252676,8:2.397777632576214):0.6562955435787958,(((38:1.6227174248176854,(36:0.7047913028457189,12:0.7047913028457189):0.9179261219719665):0.07793950055803478,(35:0.6827133814852779,(16:0.10254577862076816,10:0.10254577862076816):0.5801676028645097):1.0179435438904423):0.9796215129286552,3:2.6802784383043754):0.37379473785063455):0.8104152916577125):0.8546950461700256):0.5628889489707127):0.3637426727131725):0.589604007125357;
tree new_tree130 = ((((((5:1.6720803594226061,(27:1.57289638896711,28:1.57289638896711):0.0991839704554962):0.9974531695595124,8:2.6695335289821185):0.05374208093186139,((((36:0.05341990661167013,12:0.05341990661167013):1.3472463551153615,38:1.4006662617270316):0.1860038438484901,(35:0.7141519713167358,(16:0.10011972255610972,10:0.10011972255610972):0.6140322487606261):0.8725181342587859):0.5926036841843845,3:2.179273789759906):0.5440018201540737):0.4621673048526582,((1:0.6585270047889524,4:0.6585270047889524):0.6005530934245471,(21:0.3408326771641558,45:0.3408326771641558):0.9182474210493438):1.9263628165531386):0.45169480881789115,((37:1.2541696029923082,(19:0.04333041133476582,43:0.04333041133476582):1.2108391916575423):0.7866915161157464,((44:1.2437024518843594,34:1.2437024518843594):0.6148278482572986,((24:0.23736558620450707,6:0.23736558620450707):1.4951921141493643,26:1.7325577003538712):0.12597259978778674):0.18233081896639658):1.5962766044764747):0.5319041615342384,((((32:0.1060184342531472,2:0.1060184342531472):0.20800549840471672,48:0.31402393265786394):1.7879590881134688,((14:0.1594537821502706,30:0.1594537821502706):0.864412554573301,15:1.0238663367235716):1.0781166840477612):1.73794910485046,(((25:0.14258649179979807,39:0.14258649179979807):0.259157179934986,18:0.4017436717347841):2.401636093465073,((31:1.852100715740141,(((41:1.3621307405860184,13:1.3621307405860184):0.32810383266525833,(((42:0.8236228739463717,47:0.8236228739463717):0.22925717384227828,(50:0.7526896452184532,(20:0.40962318756662713,46:0.40962318756662713):0.34306645765182603):0.3001904025701968):0.4433688211366169,((17:1.0301340539334434,29:1.0301340539334434):0.36168957555559356,(33:0.7517797919286852,11:0.7517797919286852):0.6400438375603518):0.10442523943622994):0.1939857043260098):0.06553218083570878,(7:0.5124736403186216,23:0.5124736403186216):1.2432931137683638):0.09633396165315555):0.1480817047916161,((51:0.5559903837564151,40:0.5559903837564151):0.20810493167982513,(9:0.30349610401834104,(22:0.2237774330298655,49:0.2237774330298655):0.07971867098847554):0.46059921141789917):1.236087105095517):0.8031973446680998):1.0365523573023476):0.3291097626165631):1.492892949728441;
tree new_tree131 = (((((34:0.39084263247966644,44:0.39084263247966644):0.583824057386288,((26:0.2875627580382894,(24:0.12582084135711072,6:0.12582084135711072):0.16174191668117868):0.30396000090003655,37:0.591522758938326):0.38314393092762844):0.19722031370498416,(19:0.052051702921481174,43:0.052051702921481174):1.1198353006494575):2.1509485118340517,(((1:0.450946587505174,4:0.450946587505174):0.1403192624381686,(21:0.502263044238733,45:0.502263044238733):0.08900280570460961):2.5311350140839215,(((5:1.1922819910757623,(28:0.6290015158024768,27:0.6290015158024768):0.5632804752732855):1.0810430828369455,8:2.2733250739127078):0.05812958517504008,(((35:0.8963700904983638,(16:0.032783600981824895,10:0.032783600981824895):0.8635864895165389):0.49550636305502116,((36:0.3813437908205171,12:0.3813437908205171):0.909527934014049,38:1.290871724834566):0.10100472871881894):0.6789967164773913,3:2.0708731700307763):0.26058148905697154):0.7909462049395164):0.20043465137772598):1.0808375058524105,((((2:0.3770894751631854,48:0.3770894751631854):0.1043230156031198,32:0.4814124907663052):2.502706593973498,((14:0.2744070286214014,30:0.2744070286214014):0.42079520142988036,15:0.6952022300512818):2.2889168546885212):0.5605242960375603,((39:0.09857390543764662,(25:0.0643443710869032,18:0.0643443710869032):0.03422953435074341):1.965884295809976,(41:1.9195835210730794,(((((17:0.6822408227431224,29:0.6822408227431224):0.2930385876891549,((20:0.5291748159383534,(50:0.20129615475752308,46:0.20129615475752308):0.3278786611808303):0.17627216779974597,(42:0.43618005796775516,47:0.43618005796775516):0.26926692577034417):0.26983242669417795):0.21758193835659045,(33:0.28916568642018114,11:0.28916568642018114):0.9036956623686866):0.28752242483352,((51:0.39837015827403954,40:0.39837015827403954):0.09837936589330565,(9:0.1422772848170249,(49:0.07106639639677637,22:0.07106639639677637):0.07121088842024853):0.3544722393503203):0.9836342494550425):0.012277946416996643,((23:0.2432359311186079,7:0.2432359311186079):1.209116717618714,(13:0.6573514150703156,31:0.6573514150703156):0.7950012336670064):0.040309071302062405):0.42692180103369504):0.1448746801745433):1.4801851795297405):0.8590296404800375):0.997130682225387;
tree new_tree132 = ((((39:0.2521818905108863,(18:0.12901655488284708,25:0.12901655488284708):0.12316533562803922):2.2999112570937035,(41:1.657010677109787,((((51:0.36931635949078206,40:0.36931635949078206):0.2881488947478737,(9:0.35103265483164603,(49:0.1669755964750641,22:0.1669755964750641):0.18405705835658193):0.30643259940700973):0.6684498955258248,((23:0.16936685450247269,7:0.16936685450247269):0.7961008721360859,(13:0.8372537555768329,31:0.8372537555768329):0.12821397106172572):0.36044742312592193):0.2911735916949252,((17:0.7415170858072224,29:0.7415170858072224):0.5153641385165519,(((42:0.48496745683573605,47:0.48496745683573605):0.2976065479711639,(20:0.5898457153144554,(46:0.47798374558005907,50:0.47798374558005907):0.11186196973439633):0.19272828949244458):0.3674253762918597,(33:0.7693260098160007,11:0.7693260098160007):0.3806733712827589):0.1068818432250147):0.36020751713563137):0.03992193565038127):0.8950824704948026):1.4466185530717222,(((48:0.10756012794573584,2:0.10756012794573584):0.00785976366912769,32:0.11541989161486353):2.178924038605183,((14:0.14043717090607638,30:0.14043717090607638):0.5462374051526326,15:0.686674576058709):1.6076693541613374):1.70436777093338):1.2771903680924055,((((1:0.7553796289943348,4:0.7553796289943348):0.5388214534822636,(21:0.3972715799960864,45:0.3972715799960864):0.896929502480512):2.469203518234063,((34:0.48269391361999425,44:0.48269391361999425):0.259050508776418,((((24:0.2393286326725675,6:0.2393286326725675):0.01439715117587842,26:0.2537257838484459):0.04410370641624406,37:0.29782949026468997):0.40896212772019047,(19:0.1419748952387601,43:0.1419748952387601):0.5648167227461203):0.03495280441153181):3.0216601783142494):0.3083048801064643,((8:2.3704682154287253,(((36:0.2817033565411679,12:0.2817033565411679):0.9974873169842808,((35:0.6071006233645829,(16:0.13665099648450763,10:0.13665099648450763):0.4704496268800753):0.4543011369064499,38:1.0614017602710328):0.21778891325441596):0.3968987442616969,3:1.6760894177871457):0.6943787976415796):0.8445463337645882,(28:1.3368019064048509,(5:1.3332547113859656,27:1.3332547113859656):0.0035471950188852297):1.8782126427884627):0.8566949316238124):1.2041925879515913):0.42150407203236373;
tree new_tree133 = (((((39:0.2524022581035341,18:0.2524022581035341):0.305973238219743,25:0.5583754963232771):1.9271159111837894,(((41:1.1974287643800408,13:1.1974287643800408):0.5216161185004917,(((50:0.5994055046019608,(46:0.3651153614305568,20:0.3651153614305568):0.23429014317140406):0.17384337233887093,(42:0.10274674945514346,47:0.10274674945514346):0.6705021274856883):0.5694518966164649,((17:0.967587581460641,29:0.967587581460641):0.239879755954166,(33:0.0945627853442627,11:0.0945627853442627):1.1129045520705443):0.13523343614248962):0.3763441093232358):0.09127046899313873,((((51:0.26239261353747695,40:0.26239261353747695):0.17666059340392737,(9:0.35138515435345097,(49:0.24838418456053574,22:0.24838418456053574):0.10300096979291523):0.08766805258795335):0.42913741909523634,(23:0.20651406762683905,7:0.20651406762683905):0.6616765584098017):0.6778754799683279,31:1.5460661060049685):0.2642492458687027):0.6751760556333952):2.7433913603521742,((48:0.09903892525697597,(32:0.05858032314413955,2:0.05858032314413955):0.04045860211283642):2.786361781397912,((14:0.19783565582555335,30:0.19783565582555335):1.6863330477350975,15:1.884168703560651):1.0012320030942372):2.3434820612043525):0.233412511894265,(((43:0.24478884345043544,19:0.24478884345043544):0.7832359069102652,((((24:0.03070857475944643,6:0.03070857475944643):0.14084823297633278,26:0.17155680773577922):0.3214692825640325,37:0.4930260902998117):0.3495214429609441,(34:0.26024025138900453,44:0.26024025138900453):0.5823072818717513):0.1854772170999449):2.6049051109169437,(((1:0.7609129221279699,4:0.7609129221279699):0.5969741511838852,(21:0.8153518507788146,45:0.8153518507788146):0.5425352225330405):2.060103732127847,(((5:0.36292440769328943,(28:0.30052590509194244,27:0.30052590509194244):0.062398502601346995):1.5460536070381221,8:1.9089780147314115):0.6163931208531763,((((36:0.32270584196080015,12:0.32270584196080015):0.5093469223885392,38:0.8320527643493393):0.2725027623237256,(35:0.6141922278884748,(16:0.12559854003652227,10:0.12559854003652227):0.48859368785195256):0.49036329878459006):0.9557856348528835,3:2.0603411615259484):0.46502997405863944):0.8926196698551143):0.21493905583794204):1.8293654126975594):1.5496959209192207;
tree new_tree134 = ((((32:0.2179101494351391,2:0.2179101494351391):0.1605680146273778,48:0.3784781640625169):2.1109306786366693,((14:0.11700894497745346,30:0.11700894497745346):1.1891246562363116,15:1.306133601213765):1.183275241485421):2.38302059589569,(((((((24:0.0627161966759192,6:0.0627161966759192):0.5430922424856212,37:0.6058084391615404):0.05451514527820178,26:0.6603235844397422):0.45963872596107747,((44:0.3150438159578898,43:0.3150438159578898):0.20842434979369617,34:0.523468165751586):0.5964941446492337):0.36678367126620937,19:1.486745981667029):1.967835341463224,(((8:2.637609572026951,(5:0.580062118716581,(28:0.49847177729418274,27:0.49847177729418274):0.08159034142239824):2.05754745331037):0.013705835355004137,(((36:0.26228137324487333,12:0.26228137324487333):0.9607372647614526,(38:1.0649426482567546,(35:0.4977637698372941,(16:0.022672423454396965,10:0.022672423454396965):0.47509134638289713):0.5671788784194605):0.15807598974957138):1.0193392442061284,3:2.2423578822124544):0.4089575251695008):0.611394691216999,((1:1.294459782604944,4:1.294459782604944):0.6576080373656938,(21:1.0630198140195484,45:1.0630198140195484):0.8890480059510895):1.3106422786283163):0.1918712245312988):0.8456363978249279,((25:0.267307083995517,(39:0.03316092532545291,18:0.03316092532545291):0.2341461586700641):1.8766028041578369,(((((22:0.05413136970353265,49:0.05413136970353265):0.04281616471055699,9:0.09694753441408964):0.7362927490222144,(51:0.6194915416185686,40:0.6194915416185686):0.2137487418177355):0.5642614686753032,(((((50:0.6136181339302076,(46:0.4664980382145636,20:0.4664980382145636):0.147120095715644):0.023470657227433467,(42:0.12766674190190444,47:0.12766674190190444):0.5094220492557366):0.10000568879377736,17:0.7370944799514184):0.1919064371962963,29:0.9290009171477147):0.0454739360007963,(33:0.48173966640142757,11:0.48173966640142757):0.49273518674708344):0.4230268989630963):0.07341871504732334,((41:0.9399412426735185,13:0.9399412426735185):0.28202247153750926,((23:1.0240035312685085,7:1.0240035312685085):0.10104188899042899,31:1.1250454202589375):0.09691829395209028):0.24895675294790287):0.6729894209944232):2.156307832801827):0.572211725486417):1.205271059507182;
tree new_tree135 = ((((2:0.20816155077501786,(48:0.008277761887624078,32:0.008277761887624078):0.19988378888739378):2.9471652680663247,((14:0.16870770730194112,30:0.16870770730194112):0.4740456049049137,15:0.6427533122068548):2.5125735066344874):2.331392903743383,(((18:0.059350444881458936,25:0.059350444881458936):0.005341881538737575,39:0.06469232642019651):2.9619586747954902,(((33:1.109686807800618,11:1.109686807800618):0.615811170825187,((17:1.56139914011975,(((20:0.5357593691775725,46:0.5357593691775725):0.19731175409077417,50:0.7330711232683467):0.3209981085611131,(42:0.6518969654090138,47:0.6518969654090138):0.402172266420446):0.5073299082902902):0.04984523635367322,29:1.6112443764734232):0.11425360215238167):0.08674000549381944,((((((22:0.1151173607930976,49:0.1151173607930976):0.2022720429018045,9:0.3173894036949021):0.5753543406835442,(51:0.533381639076151,40:0.533381639076151):0.3593621053022953):0.38637589797985705,41:1.2791196423583033):0.259025149291813,(31:1.0931138169386343,13:1.0931138169386343):0.445030974711482):0.24772326381739784,(23:0.5041799859671661,7:0.5041799859671661):1.281688069500348):0.026369928652110186):1.2144130170960625):2.46006869867833):0.7205982203149066,((((((((35:0.5776941677557502,(16:0.026486171211435018,10:0.026486171211435018):0.5512079965443152):0.32300449052315805,(36:0.07668472879890464,12:0.07668472879890464):0.8240139294800036):0.12342403744555686,38:1.0241226957244651):0.6512732143921578,3:1.675395910116623):0.6984189511966008,((28:0.7408109786732522,27:0.7408109786732522):0.601311140402806,5:1.3421221190760582):1.0316927422371656):0.2502405056198689,8:2.6240553669330926):0.3101964286422314,((1:0.38699454453769716,4:0.38699454453769716):0.286183218794216,(21:0.5082128663186996,45:0.5082128663186996):0.1649648970132136):2.261074032243411):0.27138383759319007,(((26:0.6726304814708142,(37:0.48090163123520446,(6:0.25980800877282406,24:0.25980800877282406):0.2210936224623804):0.1917288502356097):0.8847044877715975,(34:1.4895572290194896,44:1.4895572290194896):0.06777774022292204):0.47523548221201173,(43:5.444574980398829E-4,19:5.444574980398829E-4):2.0320259939563834):1.1730651817140907):3.001682309731118):0.24936759333345204;
tree new_tree136 = (((((2:0.13518704784914168,32:0.13518704784914168):0.24135349231622624,48:0.3765405401653679):1.782226034666678,((14:0.04732350305695254,30:0.04732350305695254):1.2691901326658155,15:1.316513635722768):0.8422529391092779):2.44377556484945,((((34:0.16411388785203657,44:0.16411388785203657):0.3733794314047531,(37:0.38741842721198155,((6:0.15703174060046474,24:0.15703174060046474):0.13091142010764859,26:0.2879431607081133):0.09947526650386823):0.15007489204480812):0.5946820270352993,(43:0.40228581827498366,19:0.40228581827498366):0.7298895280171053):2.8744095460624206,(((1:0.9030492925651563,4:0.9030492925651563):0.3484743048161847,(21:1.1295751207703337,45:1.1295751207703337):0.12194847661100727):2.602514641082076,(8:2.284431056400363,(((27:0.4866863089671095,28:0.4866863089671095):0.187117760250206,5:0.6738040692173155):1.551638374362065,((((36:0.20762246035534807,12:0.20762246035534807):0.9212038997853755,38:1.1288263601407236):0.17040885256862892,(35:0.8926308479199087,(16:0.053546012592727676,10:0.053546012592727676):0.8390848353271809):0.40660436478944384):0.368156029651004,3:1.6673912423603565):0.558051201219024):0.05898861282098267):1.569607182063054):0.15254665389109245):0.595957246733839):0.16152470811168218,((18:0.05672881322084359,(25:0.05636739952675978,39:0.05636739952675978):3.614136940838092E-4):2.195291707646757,((((13:0.6850961910795179,31:0.6850961910795179):0.3481402445397721,(23:0.6098234410412865,7:0.6098234410412865):0.4234129945780035):0.2123969257151983,(((((50:0.3212183637511068,20:0.3212183637511068):0.06294320753348198,46:0.3841615712845888):0.0213525165796295,(42:0.16138912353875526,47:0.16138912353875526):0.24412496432546302):0.29518379893684044,(29:0.49341143419829875,17:0.49341143419829875):0.20728645260275996):0.016447232816521495,(33:0.39506153089667995,11:0.39506153089667995):0.32208358872090026):0.5284882417169081):0.06636179128695363,(41:1.3070606720516684,(((22:0.21636830839287977,49:0.21636830839287977):0.6901252790562584,9:0.9064935874491382):0.09645549665324893,(51:0.41050756199648614,40:0.41050756199648614):0.592441522105901):0.3041115879492813):0.004934480569773525):0.9400253682461586):2.51204632633243):1.3581469400353061;
tree new_tree137 = (((((2:0.2943020325083797,32:0.2943020325083797):0.2728984839462325,48:0.5672005164546122):3.633075273059731,((14:0.26700993673707474,30:0.26700993673707474):2.3765374959320016,15:2.6435474326690764):1.5567283568452668):1.2139524405399742,(((((44:0.8882065949815919,34:0.8882065949815919):1.079586445068478,(((24:0.41696745248279116,6:0.41696745248279116):0.17560839689716518,37:0.5925758493799563):0.4634175951086049,26:1.0559934444885613):0.9117995955615088):0.06628361607962385,(43:0.9281760613808835,19:0.9281760613808835):1.1059005947488103):1.1375292677192599,((1:0.6657298267048847,4:0.6657298267048847):0.3212613003951905,(21:0.16940472000770512,45:0.16940472000770512):0.8175864070923701):2.1846147967488787):0.021755075895236065,((8:1.781750132171347,(((36:0.2788530582707958,12:0.2788530582707958):0.6728901465429269,(38:0.905323892287415,(35:0.623251828549648,(16:0.03751997045838274,10:0.03751997045838274):0.5857318580912653):0.28207206373776705):0.04641931252630771):0.43823694738324404,3:1.3899801521969668):0.3917699799743801):0.12135406360829482,((28:0.6269404288541948,27:0.6269404288541948):0.14050673055397467,5:0.7674471594081694):1.1356570363714722):1.2902568039645481):2.22086722972306):0.8902615546583217,(((18:0.40784967853825105,39:0.40784967853825105):0.00865281504154708,25:0.4165024935797981):1.7261430246687193,((((13:0.9235466877810024,31:0.9235466877810024):0.22323201249700197,(((22:0.25569942212364205,49:0.25569942212364205):0.399401030144914,9:0.6551004522685561):0.15567870648600868,(51:0.23378547340075195,40:0.23378547340075195):0.5769936853538128):0.3359995415234396):0.2999468377086174,((33:1.0220149337976097,11:1.0220149337976097):0.10511807729154898,(((42:0.4684387072455803,47:0.4684387072455803):0.3606149918896719,(46:0.5037617313706596,(50:0.4694107371680979,20:0.4694107371680979):0.03435099420256171):0.32529196776459257):0.16139458495115888,(17:0.726509262375261,29:0.726509262375261):0.26393902171115):0.13668472700274759):0.3195925268974631):0.11681251988359298,(7:1.0826478207202008,(23:1.0127670662558415,41:1.0127670662558415):0.06988075446435937):0.4808902371500139):0.5791074603783026):4.161844266464122):1.27004543800836;
tree new_tree138 = (((18:0.29449639717883963,(39:0.25884505834462723,25:0.25884505834462723):0.0356513388342124):1.9055834902960225,(((((9:0.6612573369623919,(22:0.4731681786942372,49:0.4731681786942372):0.18808915826815464):0.36737295689825034,(51:0.5757756189014673,40:0.5757756189014673):0.45285467495917486):0.4653645927030159,(23:1.1596704750426823,7:1.1596704750426823):0.3343244115209758):0.3181491295173242,(31:1.0760559912191268,(41:0.9169708882817248,13:0.9169708882817248):0.15908510293740197):0.7360880248618555):0.04977934377813886,((33:0.39534949739234027,11:0.39534949739234027):1.0443223713362104,(((42:0.32180348608484655,47:0.32180348608484655):0.5111808038711262,(46:0.43151460670340636,(20:0.3214156545407903,50:0.3214156545407903):0.11009895216261606):0.4014696832525664):0.15548367553630826,(17:0.7024690705745275,29:0.7024690705745275):0.28599889491775354):0.4512039032362696):0.4222514911305706):0.338156527615741):3.750596812881306,((((8:2.7863883847220445,(((((35:0.9158623498799591,(16:0.07487843761779374,10:0.07487843761779374):0.8409839122621653):0.3717885699439466,38:1.2876509198239057):0.132744856982544,(36:0.35481039718920643,12:0.35481039718920643):1.0655853796172432):0.2630500580746946,3:1.6834458348811443):1.0063685298334322,(5:1.5523381253906305,(28:0.9793779877014983,27:0.9793779877014983):0.5729601376891322):1.137476239323946):0.09657402000746806):0.44608927329906933,((1:0.2730119299478009,4:0.2730119299478009):0.9532593536410958,(21:0.6501858897107273,45:0.6501858897107273):0.5760853938781694):2.0062063744322174):0.3968233022646368,(((34:0.6494447101871946,(43:0.08265679712543834,44:0.08265679712543834):0.5667879130617562):0.14598130915374252,(((6:0.14079170422946324,24:0.14079170422946324):0.2402783161671797,26:0.38107002039664295):0.1475853596587503,37:0.5286553800553933):0.2667706392855439):0.727628336774892,19:1.5230543561158292):2.1062466041699217):2.041551454546252,((48:0.7258960761420734,(2:0.7111758635836559,32:0.7111758635836559):0.01472021255841749):1.9251338892644159,((14:0.11096058678104466,30:0.11096058678104466):1.0096536630497597,15:1.1206142498308043):1.530415715575685):3.01982246541088):0.2798242855241657):1.3931227547171448;
tree new_tree139 = ((((48:0.38499386479678527,(2:0.07499745196674729,32:0.07499745196674729):0.309996412830038):1.3331712412707317,((14:0.29778760751674227,30:0.29778760751674227):0.5577188739323093,15:0.8555064814490516):0.8626586246184653):2.1570237273197344,((39:0.2103168512245667,(18:0.1286783682485084,25:0.1286783682485084):0.0816384829760583):1.721380360882005,((((17:0.27426465543857514,29:0.27426465543857514):0.8442322723513663,((50:0.8001581464970837,(20:0.6302886002952088,46:0.6302886002952088):0.1698695462018749):0.07086936664212884,(42:0.22838611687809277,47:0.22838611687809277):0.6426413962611198):0.2474694146507289):0.09544822895611982,(33:0.39006358976423156,11:0.39006358976423156):0.8238815669818298):0.3622407237554659,(41:1.548372245705725,(((23:0.6075936169891698,7:0.6075936169891698):0.7638828206613717,(31:1.2820326425197541,13:1.2820326425197541):0.08944379513078737):0.16384175118569244,((9:0.2169362054944973,(22:0.21125946784848557,49:0.21125946784848557):0.005676737646011731):0.7484764556531822,(51:0.5465860239640024,40:0.5465860239640024):0.4188266371836772):0.5699055276885544):0.013054056869491015):0.027813634795802233):0.35551133160504467):1.9434916212806794):0.6043542239278183,((((44:0.3263413328643076,34:0.3263413328643076):1.1180352953710424,(((6:0.2120798193759405,24:0.2120798193759405):0.4333319345308679,26:0.6454117539068084):0.14175214513224144,37:0.7871638990390498):0.6572127291963002):0.2220199112674357,(19:0.1951467807460196,43:0.1951467807460196):1.4712497587567661):1.7805481742775768,(((1:0.405757000934141,4:0.405757000934141):0.28994549106408696,(21:0.57070017260737,45:0.57070017260737):0.12500231939085793):2.5746182236964916,((5:0.8293390944247848,(27:0.3225244282202347,28:0.3225244282202347):0.5068146662045501):2.1949423912522508,(8:2.9584075950783646,((((35:0.44822074593717076,(16:0.07673315078215402,10:0.07673315078215402):0.3714875951550167):0.692611815913301,(36:0.4158758857657394,12:0.4158758857657394):0.7249566760847324):0.6421486193889208,38:1.7829811812393925):0.9573579908214549,3:2.7403391720608474):0.21806842301751717):0.0658738905986711):0.24603923001768369):0.17662399808564322):1.032598343534707):1.44671500150776;
tree new_tree140 = ((((21:0.6902133077198798,45:0.6902133077198798):0.2877021930744502,(4:0.49668149230372466,1:0.49668149230372466):0.4812340084906053):3.0425626648576394,((((((6:0.11726652111806937,24:0.11726652111806937):0.09813192058772469,26:0.21539844170579406):0.12806252473130877,37:0.34346096643710283):0.575112682345361,(44:0.6856058103209621,34:0.6856058103209621):0.2329678384615017):0.705539762306846,(19:0.31076694892555373,43:0.31076694892555373):1.313346462163756):1.9247979953891663,((8:2.6671700761427606,((27:1.5124616355395686,28:1.5124616355395686):0.804843988215751,5:2.3173056237553196):0.349864452387441):0.13916946461634927,((38:1.1816737865296973,((36:0.027746889229399285,12:0.027746889229399285):1.117598818134941,(35:0.64438607053578,(16:0.13133683730255885,10:0.13133683730255885):0.5130492332332212):0.5009596368285603):0.036328079165357074):0.4430575015416449,3:1.6247312880713423):1.1816082526877676):0.7425718657193663):0.4715667591734931):1.4606824448437434,(((25:0.4446924019809565,(39:0.18654507220306624,18:0.18654507220306624):0.25814732977789023):1.7100776866284813,((((((20:0.6087379017532468,46:0.6087379017532468):0.1298485056477151,50:0.7385864074009619):0.09106631693863654,(42:0.39072240974596234,47:0.39072240974596234):0.43893031459363613):0.2907774702423026,(33:0.7510611681713826,11:0.7510611681713826):0.3693690264105185):0.033662954452459815,(17:0.6721116470303277,29:0.6721116470303277):0.4819815020040332):0.7003366411268861,((((22:0.31987536905712,49:0.31987536905712):0.08436049908836002,9:0.40423586814548):0.7375929371335541,(51:0.5379566429495274,40:0.5379566429495274):0.6038721623295068):0.6497370870965742,(((13:1.3354618574841761,31:1.3354618574841761):0.09765840796863579,41:1.433120265452812):0.11832858531195489,(23:0.9222095693523852,7:0.9222095693523852):0.6292392814123816):0.24011704161084158):0.06286389778563861):0.30034029844819066):3.1711097172474996,(((32:0.21266223444366625,2:0.21266223444366625):0.7566197789307083,48:0.9692820133743746):1.6187120677495157,((14:0.17179526877140636,30:0.17179526877140636):1.5661025363532382,15:1.7378978051246445):0.8500962759992459):2.73788569938605):0.15528080463877547):0.1731194770659501;
tree new_tree141 = (((((37:1.412499143467838,19:1.412499143467838):1.4587228174015738,((26:0.8075788914465731,(6:0.2556584720520598,24:0.2556584720520598):0.5519204193945133):1.1344850222536123,((44:0.023892617184308147,43:0.023892617184308147):0.5453666653765745,34:0.5692592825608827):1.3728046311393027):0.9291580471692265):2.0573763989129867,(((5:0.7558169410151168,(28:0.33482163561305184,27:0.33482163561305184):0.4209953054020649):2.4289295475122237,8:3.1847464885273404):0.40244192556828784,(((36:0.09651296077045943,12:0.09651296077045943):2.07632584573377,(38:2.0631575880856174,(35:0.7074523125602048,(16:0.006776906443810519,10:0.006776906443810519):0.7006754061163942):1.3557052755254126):0.10968121841861178):0.7702509653669409,3:2.94308977187117):0.6440986422244581):1.3414099456867703):0.4683634185903962,((21:0.9738580572739524,45:0.9738580572739524):0.6976439814485911,(4:0.8275053478375911,1:0.8275053478375911):0.8439966908849523):3.725459739650251):1.3167946409801878,((((18:0.010424926902937172,25:0.010424926902937172):0.044630093250339675,39:0.055055020153276846):3.4875919286332566,((((33:0.20121195120067994,11:0.20121195120067994):1.4952926471596582,(((46:0.8154116084924459,20:0.8154116084924459):0.22687675266681429,50:1.0422883611592602):0.12890994368255249,(42:0.32561932230351737,47:0.32561932230351737):0.8455789825382953):0.5253062935185255):0.2784007196861997,(17:0.7090087060631225,29:0.7090087060631225):1.2658966119834154):0.6363324826959327,(((31:1.7417954490407532,(41:1.0646713314797416,13:1.0646713314797416):0.6771241175610117):0.10675746770291439,(23:0.8205847169878036,7:0.8205847169878036):1.027968199755864):0.0661060755044991,(((22:0.29719174410365623,49:0.29719174410365623):0.7449940611205763,9:1.0421858052242325):0.37425065197856866,(51:0.6856752210670481,40:0.6856752210670481):0.7307612361357531):0.4982225350453655):0.6965788084943039):0.9314091480440627):3.00306592553006,(((32:1.0660386930583836,2:1.0660386930583836):0.23154981418952802,48:1.2975885072479116):3.528933920401127,((14:0.14520852642951124,30:0.14520852642951124):3.579116242282091,15:3.724324768711602):1.1021976589374365):1.7191904466675547):0.1680435450363893):1.2553789821114;
tree new_tree142 = ((((18:0.06522015518607005,25:0.06522015518607005):0.22935242025757896,39:0.294572575443649):3.856808586957329,(((31:1.8078468093754305,13:1.8078468093754305):0.27630357830788266,(((9:0.46510773055594423,(49:0.29804497844425415,22:0.29804497844425415):0.16706275211169008):0.17286071022008598,(51:0.12343738407751362,40:0.12343738407751362):0.5145310566985166):1.4389158408518115,((7:0.694567337192427,23:0.694567337192427):1.29409525989909,41:1.988662597091517):0.08822168453632462):0.007266106055471511):0.06763307474655456,(((((20:0.5730464473541542,(50:0.36163705505922245,46:0.36163705505922245):0.21140939229493177):0.18529319153656898,(42:0.3639378147801903,47:0.3639378147801903):0.3944018241105329):0.49825298499319703,17:1.2565926238839202):0.07317910842044162,29:1.3297717323043619):0.34436239372553445,(33:1.5463998370267567,11:1.5463998370267567):0.12773428900313966):0.4776493363999714):1.99959769997111):1.363856222071263,(((((43:1.1046755960748056,19:1.1046755960748056):0.9321058336109365,(((26:0.4416974177136619,(6:0.0847604750367033,24:0.0847604750367033):0.3569369426769586):0.11509063530322916,37:0.556788053016891):0.29383858390566886,(34:0.308342537846201,44:0.308342537846201):0.5422840990763589):1.1861547927631821):1.8251394726102843,((21:0.7537137218017409,45:0.7537137218017409):0.3521892696048534,(4:0.5144997441318534,1:0.5144997441318534):0.5914032472747409):2.7560179108894323):0.0912680902122287,((((38:1.4313777987414138,(36:0.8616200116424725,12:0.8616200116424725):0.5697577870989413):0.3023587407595727,(35:1.0505412329100017,(16:0.4840795690182477,10:0.4840795690182477):0.5664616638917539):0.6831953065909848):0.5236493405193356,3:2.257385880020322):0.48119056302315144,(8:2.229674452077208,(5:1.1376087955347174,(28:0.733354566498001,27:0.733354566498001):0.4042542290367164):1.0920656565424904):0.5089019909662658):1.2146125494647815):1.1519846285479902,((48:0.29398409089956695,(32:0.013456492836178445,2:0.013456492836178445):0.2805275980633885):2.164054164886581,((14:0.33221862721196427,30:0.33221862721196427):0.7034173763426983,15:1.0356360035546626):1.4224022522314854):2.64713536369305):0.4100637634159954):2.1300349461552592;
tree new_tree143 = (((((48:0.2624347386353394,2:0.2624347386353394):0.14632100027203893,32:0.4087557389073783):2.3129646753858664,((14:0.24111176146145352,30:0.24111176146145352):0.8823871214540306,15:1.1234988829154842):1.5982215313777604):2.2230005761625016,(((39:0.32704870859480817,18:0.32704870859480817):0.20440493938060655,25:0.5314536479754147):3.1741779375348327,(((9:0.7996151150861972,(49:0.6688106327382433,22:0.6688106327382433):0.13080448234795394):0.7045160648646196,(51:0.5221017292625877,40:0.5221017292625877):0.9820294506882291):0.5767259049450997,((41:1.7603890005900935,(13:1.6501495600287048,31:1.6501495600287048):0.11023944056138868):0.17625455923150013,((23:1.2612876415881384,7:1.2612876415881384):0.45823182215546754,((33:0.262161307311532,11:0.262161307311532):1.164088394562948,((29:0.835546495304515,17:0.835546495304515):0.33915449335716874,(((46:0.5162285471676749,50:0.5162285471676749):0.040316277899519415,20:0.5565448250671943):0.26446023167213284,(42:0.2729360109975739,47:0.2729360109975739):0.5480690457417532):0.3536959319223566):0.25154871321279626):0.293269761869126):0.21712409607798766):0.14421352507432283):1.6247745006143308):1.2390894049454988):0.3000847478996356,((((26:0.4492039845617898,(37:0.41031866358932345,(6:0.22968975150963578,24:0.22968975150963578):0.18062891207968768):0.03888532097246633):0.3577383525402176,(34:0.20678053162595375,(43:0.03546262918537843,44:0.03546262918537843):0.17131790244057532):0.6001618054760536):0.31813139376996846,19:1.1250737308719758):3.2041380485113056,(((((5:0.4951147714515333,27:0.4951147714515333):0.3240250739533716,28:0.8191398454049049):2.6690615918221052,(((36:0.4723847382846249,12:0.4723847382846249):2.0135374264274644,(38:2.320882451454959,(35:0.6052212156213176,(16:0.12626931710569947,10:0.12626931710569947):0.47895189851561815):1.7156612358336414):0.1650397132571304):0.5294073978730824,3:3.0153295625851717):0.47287187464183855):0.12488539402652732,8:3.6130868312535376):0.5327768501732995,((21:0.3679504073662162,45:0.3679504073662162):0.8105331547887721,(4:0.4897809480887489,1:0.4897809480887489):0.6887026140662393):2.9673801192718487):0.18334809795644436):0.9155939589721003):3.56958980295212;
tree new_tree144 = ((((((5:1.7194684623012542,(28:1.4956097585689831,27:1.4956097585689831):0.223858703732271):1.0562105792705863,(((35:1.1303584243815057,(16:0.11306110940993713,10:0.11306110940993713):1.0172973149715685):0.8488104168600579,(38:1.4925409949583497,(36:0.8227294932880784,12:0.8227294932880784):0.6698115016702713):0.48662784628321387):0.21769499433087747,3:2.196863835572441):0.5788152059993994):0.039538506390229156,8:2.8152175479620696):1.223083645159805,(((34:0.6258889994092584,(44:0.015369414663613447,43:0.015369414663613447):0.6105195847456449):0.6335635011324284,(37:0.6596677392338628,(26:0.4973226809576563,(24:0.31044516616242146,6:0.31044516616242146):0.18687751479523484):0.1623450582762065):0.599784761307824):0.59578205115366,19:1.8552345516953468):2.183066641426528):0.09179021965767653,((21:1.0190115838859783,45:1.0190115838859783):0.6317279398713307,(4:1.0419531326744154,1:1.0419531326744154):0.6087863910828937):2.479351889022242):1.9825737190132555,((((39:0.03842273820215577,18:0.03842273820215577):0.1751490278802519,25:0.2135717660824077):2.46973590065568,(((7:0.21886753429431183,23:0.21886753429431183):1.64320025915816,(((33:0.657839093977152,11:0.657839093977152):1.0027464276633227,(((50:0.5490572268975815,(46:0.4382878026476457,20:0.4382878026476457):0.1107694242499358):0.11846187566733568,(42:0.4143616729522681,47:0.4143616729522681):0.2531574296126491):0.42766357930818844,(29:0.9991361278676901,17:0.9991361278676901):0.09604655400541551):0.5654028397673689):0.16450831301326163,((31:1.4642859249550264,13:1.4642859249550264):0.330526689492717,41:1.7948126144477434):0.030281220205992776):0.03697395879873566):0.14905672771667078,((51:0.7265176909122915,40:0.7265176909122915):0.2868940686582522,(9:0.5394078053539639,(22:0.452629869173858,49:0.452629869173858):0.08677793618010593):0.4740039542165797):0.997712761598599):0.6721831455689449):3.141019121606559,(((48:0.17577271484438503,32:0.17577271484438503):1.500849431540783,2:1.676622146385168):1.3018234000980842,((14:0.22933324066550712,30:0.22933324066550712):1.183650643528465,15:1.4129838841939721):1.56546166228928):2.84588126739418):0.2883383434481601):2.057297385497031;
tree new_tree145 = ((((((5:1.4434604548623506,(28:0.7490998469883264,27:0.7490998469883264):0.6943606078740242):1.0722752416046368,(((35:0.6376299253923452,(16:0.20308304506794772,10:0.20308304506794772):0.4345468803243975):0.8872016395853195,((36:0.28232277987201776,12:0.28232277987201776):1.161474149317738,38:1.4437969291897559):0.08103463578790882):0.39643786832173444,3:1.9212694332993991):0.5944662631675883):0.28040066907301675,8:2.796136365540004):0.5414370685531447,(19:1.6392579641346194,(((37:0.8995507147272469,(26:0.7038686368038685,(6:0.2973426256300607,24:0.2973426256300607):0.40652601117380777):0.19568207792337844):0.37160562320717927,(44:0.7907295456110794,34:0.7907295456110794):0.48042679232334673):0.2903376554833279,43:1.561493993417754):0.07776397071686536):1.6983154699585294):0.11377357262177545,((21:0.28280612875938577,45:0.28280612875938577):1.0122872451430427,(4:0.6190337731600658,1:0.6190337731600658):0.6760596007423626):2.156253632812496):1.2060330629222178,(((48:0.29683968357774804,(2:0.2880420191746111,32:0.2880420191746111):0.008797664403136951):2.0379931621289846,((14:0.33132236309294805,30:0.33132236309294805):1.078894050117213,15:1.4102164132101611):0.9246164324965715):1.2308961452829803,(((39:0.3194958284036351,25:0.3194958284036351):0.19968045203471696,18:0.5191762804383521):1.569167650832728,(((13:1.4759051871146518,31:1.4759051871146518):0.07480020874118387,41:1.5507053958558357):0.0577374096386305,(((23:0.8604645288852174,7:0.8604645288852174):0.6662572032008448,((29:0.8519582732081576,17:0.8519582732081576):0.32730170469956166,((33:0.3137715285542802,11:0.3137715285542802):0.7049852232932703,(((42:0.394299933264765,47:0.394299933264765):0.3287438328604986,20:0.7230437661252636):0.010589609310596049,(46:0.4595174206231285,50:0.4595174206231285):0.2741159548127311):0.28512337641169083):0.16050322606016887):0.3474617541783429):0.07806028991994585,(((49:0.2648359696805775,22:0.2648359696805775):0.11304821730296499,9:0.3778841869835425):0.4643955912057122,(51:0.6963375803404578,40:0.6963375803404578):0.14594219784879692):0.7625022438167534):0.003660783488458108):0.4799011257766137):1.47738507097862):1.0916510786474292):1.1862508330703658;
tree new_tree146 = (((((21:0.4132765446629511,45:0.4132765446629511):1.2756977236598437,(4:1.3571772883480637,1:1.3571772883480637):0.3317969799747311):2.008101020882065,(((26:0.6168959597984595,(24:0.5908956101920528,(37:0.4903296109540401,6:0.4903296109540401):0.10056599923801274):0.026000349606406625):0.5429990486935828,(34:0.2696961506615098,44:0.2696961506615098):0.8901988578305324):0.07827546476200231,(43:0.8888479149451392,19:0.8888479149451392):0.34932255830890546):2.458904815950815):0.012867917069610435,((8:3.0772387656203013,(((35:0.8852279728517563,(16:0.05325462287902823,10:0.05325462287902823):0.831973349972728):0.5044256918218406,(38:1.0022787243845817,(36:0.5213144731624535,12:0.5213144731624535):0.48096425122212816):0.3873749402890152):1.1211789602231683,3:2.510832624896765):0.5664061407235361):0.008417440913841556,((28:0.718112575561343,27:0.718112575561343):0.5061141951452971,5:1.22422677070664):1.8614294358275028):0.6242869997403271):1.331386933871903,((((48:1.1896036405931265,2:1.1896036405931265):0.053476638147762046,32:1.2430802787408886):2.274833677740973,((14:0.4976216842679251,30:0.4976216842679251):1.2481957402109054,15:1.7458174244788305):1.7720965320030309):0.9940560990720262,(((39:0.23532181829965665,18:0.23532181829965665):0.19353271392023963,25:0.4288545322198963):2.7383523413759567,(((((49:0.7866192182590882,22:0.7866192182590882):0.031041640989708963,9:0.8176608592487972):0.24229082476199182,(51:0.30628400513797616,40:0.30628400513797616):0.7536676788728128):1.3266831710495766,(((7:1.1496884702824892,23:1.1496884702824892):0.3712025348193331,41:1.5208910051018223):0.03704880214348161,(13:1.2462761892036847,31:1.2462761892036847):0.31166361804161924):0.8286950478150616):0.05705751041846252,((33:0.053697738553852334,11:0.053697738553852334):2.222961111170342,((29:0.8176986050090932,17:0.8176986050090932):0.8191735882343018,((42:0.34592513271791325,47:0.34592513271791325):0.3074058724481167,(50:0.4425441207297388,(46:0.4021445451875616,20:0.4021445451875616):0.04039957554217721):0.21078688443629112):0.983541188077365):0.6397866564807995):0.16703351575463365):0.7235145081170251):1.3447631819580343):0.5293600845924855):0.894441915873814;
tree new_tree147 = ((((32:0.9834126981534149,(48:0.6375663295965459,2:0.6375663295965459):0.345846368556869):2.139521720547183,((14:0.19026404155285237,30:0.19026404155285237):0.7543213020902261,15:0.9445853436430784):2.1783490750575196):2.2891201223106186,(((34:1.2159027543027536,(43:0.04503904176246895,44:0.04503904176246895):1.1708637125402848):0.6485280704835268,(((26:0.5528529638139639,(6:0.07236519614998355,24:0.07236519614998355):0.4804877676639803):0.7340731640888574,37:1.2869261279028212):0.15846509925138497,19:1.4453912271542062):0.4190395976320742):1.7799390994221944,(((21:0.8533455534669018,45:0.8533455534669018):0.42509055889384106,(4:1.1284428478423656,1:1.1284428478423656):0.14999326451837725):2.3364792401293943,(8:3.1823585995926087,((28:1.4676305050672342,(5:1.0368948014879242,27:1.0368948014879242):0.43073570357931):1.21992034461809,(((35:1.4186246657571095,(16:0.4388756572429052,10:0.4388756572429052):0.9797490085142043):0.3387343786236563,(38:1.5946766097520033,(36:0.2124773443550241,12:0.2124773443550241):1.3821992653969792):0.16268243462876253):0.7031662805547811,3:2.460525324935547):0.22702552474977722):0.4948077499072845):0.43255675289752826):0.029454571718337874):1.7676846168027418):0.12423745585402202,((25:0.7368700183660337,(39:0.361323937971362,18:0.361323937971362):0.37554608039467174):2.1365055044032757,(((((23:1.3346286280459254,7:1.3346286280459254):0.5343401407273154,31:1.8689687687732408):0.017117833814370043,(((49:0.941276352519289,22:0.941276352519289):0.0940155523960865,9:1.0352919049153755):0.47116632683308013,(51:1.2848234707123998,40:1.2848234707123998):0.22163476103605584):0.37962837083915524):0.21517173881191787,(13:1.5322037893311986,41:1.5322037893311986):0.5690545520683301):0.3253029087102286,((33:0.8182182914876718,11:0.8182182914876718):0.7033103619596598,((17:1.0798119352196203,29:1.0798119352196203):0.32607647507080184,((42:0.4214360773797895,47:0.4214360773797895):0.3952686473581881,(50:0.7236027243510978,(20:0.5709925273565736,46:0.5709925273565736):0.15261019699452427):0.09310200038687977):0.5891836855524445):0.11564024315690946):0.9050325966624257):0.4468142726595521):2.6629164740959292):3.18933676013667;
tree new_tree148 = ((((19:0.13878854538213226,43:0.13878854538213226):1.8722779194265677,(((26:0.19764206597146797,(6:0.06272724014847447,24:0.06272724014847447):0.1349148258229935):0.15055232664422244,37:0.3481943926156904):0.8650179832885588,(44:0.08294176524825117,34:0.08294176524825117):1.130270610655998):0.7978540889044508):1.7591389703417963,(((8:2.248680890523092,((28:0.5192158613932145,27:0.5192158613932145):0.7619991799427059,5:1.2812150413359205):0.9674658491871715):0.8043740126473002,((((35:0.6147085255860555,(16:0.10066121367496896,10:0.10066121367496896):0.5140473119110865):0.5721457366076929,(36:0.23539029758779267,12:0.23539029758779267):0.9514639646059557):0.19286490378030896,38:1.3797191659740573):0.584279003019033,3:1.9639981689930903):1.0890567341773019):0.5987851321110256,((21:0.30629160730543004,45:0.30629160730543004):1.0648325810502555,(4:1.2006223288996143,1:1.2006223288996143):0.17050185945607121):2.280715846925732):0.11836539986907857):1.2796808257921968,((((39:0.18094349833438664,25:0.18094349833438664):0.1707178093116797,18:0.35166130764606635):2.4619042353143836,(((33:0.9837293809757899,11:0.9837293809757899):0.7660906652052031,((17:0.7259854901187291,29:0.7259854901187291):0.48423869705064815,((20:0.4603184372395419,(50:0.20980423130612208,46:0.20980423130612208):0.25051420593341983):0.073951847367965,(42:0.12797391678332198,47:0.12797391678332198):0.40629636782418493):0.6759539025618704):0.5395958590116157):0.26872976647327773,(13:1.3606316190873275,((23:0.2876772232742487,7:0.2876772232742487):1.042141185248724,(41:1.2713523673893754,((((49:0.29052319703898033,22:0.29052319703898033):0.03531462145721437,9:0.3258378184961947):0.27648097265787425,(51:0.45849306600852485,40:0.45849306600852485):0.1438257251455441):0.36598013659334594,31:0.9682989277474149):0.3030534396419605):0.0584660411335971):0.030813210564355042):0.6579181935669431):0.7950157303061793):1.9317058714261832,((48:0.5046682453637974,(32:0.3337087331961426,2:0.3337087331961426):0.17095951216765481):1.8841141289955479,((14:0.23496495662785424,30:0.23496495662785424):1.3847333412613145,15:1.6196982978891687):0.7690840764701765):2.356489040027288):0.30461484655605986):2.23037150595608;
tree new_tree149 = (((18:0.18931036224726153,(39:0.1828752311859217,25:0.1828752311859217):0.006435131061339833):2.097401186569856,(((23:0.3606204297702866,7:0.3606204297702866):1.2396548781751642,((((49:0.2725690757476962,22:0.2725690757476962):0.06502713778826674,9:0.3375962135359629):0.12739277767542195,(51:0.23355525801044394,40:0.23355525801044394):0.23143373320094093):0.6978542647653649,41:1.1628432559767499):0.43743205196870094):0.2032263666699723,((31:1.341616485034672,13:1.341616485034672):0.2081631304436411,(((29:0.798173516845792,17:0.798173516845792):0.5655145558297303,(33:0.3607753234397135,11:0.3607753234397135):1.0029127492358088):0.020629095367719508,((20:0.7063746044911023,(50:0.22263108997287212,46:0.22263108997287212):0.4837435145182302):0.07334003400578337,(42:0.13738453296043937,47:0.13738453296043937):0.6423301055364463):0.6046025295463561):0.1654624474350712):0.2537220591371101):0.48320987420169437):2.494641296715626,((((((5:0.9383678363664862,(28:0.6136062184351208,27:0.6136062184351208):0.3247616179313655):0.9097126188005906,8:1.8480804551670769):0.2853189659083517,(((36:0.2523834434385594,12:0.2523834434385594):1.0194002967892104,(38:1.2606049461717903,(35:0.6831470526833248,(16:0.14068089756517488,10:0.14068089756517488):0.5424661551181499):0.5774578934884655):0.011178794055979546):0.44000093317852285,3:1.7117846734062927):0.42161474766913587):0.43104628889659846,((21:0.5392121776914496,45:0.5392121776914496):0.2052127355387694,(4:0.5899898665156368,1:0.5899898665156368):0.1544350467145822):1.820020796741808):0.21845060659474846,(((44:0.559636063625258,34:0.559636063625258):0.44546868700334397,(((6:0.11391781686697906,24:0.11391781686697906):0.3641611648715216,26:0.47807898173850066):0.2519328719964154,37:0.7300118537349161):0.2750928968936859):0.2140340164706862,(19:0.2069707978895959,43:0.2069707978895959):1.0121679692096923):1.5637575494674874):1.2050654491674964,((32:0.8127130387551051,(48:0.6124134493482284,2:0.6124134493482284):0.20029958940687675):1.9071580767587124,((14:0.06919497857885326,30:0.06919497857885326):1.297355403548156,15:1.3665503821270093):1.3533207333868083):1.2680906552169):0.7933910797984716):2.790567113672667;
tree new_tree150 = (((((2:0.07546299887478858,48:0.07546299887478858):0.8249055587697556,32:0.9003685576445442):1.09664688501161,((14:0.15091888650765448,30:0.15091888650765448):0.6079443540081981,15:0.7588632405158526):1.2381522021403015):2.77463459567181,(((39:0.03788805073361,18:0.03788805073361):0.021771344381196323,25:0.05965939511480632):2.9668759492679144,(((((9:0.5096273132930955,(49:0.18705928796423782,22:0.18705928796423782):0.3225680253288577):0.8242738602911264,(51:0.6108520319655552,40:0.6108520319655552):0.7230491416186667):0.40538382043771337,((((20:0.47019247553937893,50:0.47019247553937893):0.06561074469999029,46:0.5358032202393692):0.2857261523988933,(42:0.42070966285342953,47:0.42070966285342953):0.400819709784833):0.35997758245211864,((29:0.7628925366121537,17:0.7628925366121537):0.2643342874414616,(33:0.18565265845982007,11:0.18565265845982007):0.8415741655937953):0.15428013103676586):0.5577780389315541):0.13200387148100834,(31:1.711923492503334,(41:1.4903537900464068,13:1.4903537900464068):0.2215697024569272):0.15936537299960962):0.3055622214342051,(23:1.0627671054275165,7:1.0627671054275165):1.1140839815096322):0.8496842574455719):1.7451147056133305):0.24598582273512015,(((19:1.5827793809651711,(43:1.0558951996028068,(44:0.9030750970991274,((((24:0.251407215431234,6:0.251407215431234):0.05702481003756599,37:0.3084320254688):0.2328194640794491,26:0.5412514895482491):0.281990905051695,34:0.8232423945999441):0.07983270249918328):0.1528201025036794):0.5268841813623644):2.068393099983788,(((((36:0.13596858899150732,12:0.13596858899150732):1.2579025862111042,38:1.3938711752026114):0.13920050069813494,(35:0.8877531858524151,(16:0.15289364697736402,10:0.15289364697736402):0.7348595388750512):0.6453184900483312):0.7222949573594908,3:2.255366633260237):0.3913320701041898,((5:1.011638590845664,(28:0.6285464922339651,27:0.6285464922339651):0.3830920986116989):1.3835050620012148,8:2.395143652846879):0.2515550505175481):1.0044737775845318):0.17477007647190002,((21:0.22227329753782168,45:0.22227329753782168):0.9803098172653224,(4:0.8555515838262118,1:0.8555515838262118):0.3470315309769323):2.6233594426177147):1.1916933153103124):0.6712739699016712;
tree new_tree151 = ((((39:0.33466923569956764,(18:0.2304708775832051,25:0.2304708775832051):0.10419835811636252):1.9794331580778235,((((((51:0.3451552974092898,40:0.3451552974092898):0.36917480733936653,(9:0.6895339980221663,(49:0.5640973753824351,22:0.5640973753824351):0.1254366226397312):0.02479610672649002):0.7569212445316753,41:1.4712513492803316):0.12946845994052647,(23:1.0065267407448495,7:1.0065267407448495):0.5941930684760086):0.04896962717952813,(31:0.9985404267778312,13:0.9985404267778312):0.6511490096225551):0.07036671289366869,((33:0.07617668082235049,11:0.07617668082235049):1.0150087256818008,((((50:0.12251419314326108,46:0.12251419314326108):0.23461218540101159,20:0.35712637854427265):0.058298789810649565,(42:0.06124210803118175,47:0.06124210803118175):0.3541830603237405):0.49675007279187594,(29:0.297766184619121,17:0.297766184619121):0.6144090565276772):0.17901016535735315):0.6288707427899036):0.5940462444833363):2.19813271883009,(((32:0.05909013303351579,2:0.05909013303351579):0.21742309221985034,48:0.27651322525336614):0.9790815502785419,((14:0.0643091184501786,30:0.0643091184501786):0.5872662691226848,15:0.6515753875728634):0.6040193879590448):3.25664045277306):0.12502403024674003,((((((35:0.4903851156366021,(16:0.1817947366628676,10:0.1817947366628676):0.3085903789737345):0.37317765170649936,(38:0.7982142394043552,(36:0.07241463790785567,12:0.07241463790785567):0.7257996014964996):0.06534852793874624):0.7687976118179423,3:1.6323603791610437):0.6355921973234206,(8:2.2224780305994614,(5:1.2644755833233623,(27:0.6671078654775622,28:0.6671078654775622):0.5973677178458001):0.9580024472760991):0.04547454588500299):0.4705289950424465,((21:0.349829673987173,45:0.349829673987173):0.620284976057733,(4:0.9029584315669614,1:0.9029584315669614):0.06715621847794462):1.7683669214820048):0.014211689925071713,((43:0.05445815276214166,19:0.05445815276214166):1.0165010796404412,((44:0.1100635037846286,34:0.1100635037846286):0.8062904655827068,((26:0.40083642002508973,(24:0.10499411504744713,6:0.10499411504744713):0.29584230497764263):0.3130676474659481,37:0.7139040674910379):0.20244990187629752):0.15460526303524758):1.6817340290493996):1.8845658814022386):0.26790377638468055;
tree new_tree152 = (((((48:0.0422929180528879,2:0.0422929180528879):0.12006159579907541,32:0.1623545138519633):1.1806171632702283,((14:0.13810587464824098,30:0.13810587464824098):0.668911849413411,15:0.807017724061652):0.5359539530605396):2.74106649229189,(((39:0.14833718059186293,18:0.14833718059186293):0.015145951994181867,25:0.1634831325860448):2.643033006615808,(((23:0.4321187370071009,7:0.4321187370071009):1.5925357338994568,((51:0.5929218605175148,40:0.5929218605175148):0.48029937206528395,(9:0.9918656588104492,(49:0.043963104768847884,22:0.043963104768847884):0.9479025540416013):0.08135557377234959):0.9514332383237589):0.07344248903834627,(((41:0.9909990314386754,13:0.9909990314386754):0.5488340650525134,31:1.5398330964911888):0.09952352526840147,((33:0.3579806553845918,11:0.3579806553845918):1.0882823594616986,((((50:0.29570719719264954,46:0.29570719719264954):0.10491013204613175,20:0.4006173292387813):0.44320376539202627,(42:0.34280695777672027,47:0.34280695777672027):0.5010141368540872):0.5571483459748137,(29:0.7683835384989305,17:0.7683835384989305):0.6325859021066907):0.045293574240669265):0.1930936069132998):0.4587403381853137):0.7084191792569485):1.2775220387969912):1.1685416001920412,(((19:0.8022854243413846,((43:0.3482414668721029,(44:0.2820953139179366,34:0.2820953139179366):0.06614615295416632):0.21606152858949956,(((6:0.11537313588973501,24:0.11537313588973501):0.17856547807266931,26:0.29393861396240434):0.11688317324117947,37:0.4108217872035838):0.15348120825801864):0.23798242887978216):1.803369066211757,((((38:1.4518261147504845,((35:0.5786414643339103,(16:0.17436084231047788,10:0.17436084231047788):0.4042806220234324):0.8057904027121557,(36:0.3953215926246862,12:0.3953215926246862):0.9891102744213798):0.06739424770441849):0.20231821110518866,3:1.6541443258556732):0.20213689526186496,8:1.8562812211175381):0.07306795421311141,(5:0.4015235794262139,(28:0.3553239632056781,27:0.3553239632056781):0.04619961622053581):1.5278255959044356):0.676305315222492):0.36289269037704,((21:0.36168289356852196,45:0.36168289356852196):0.7213018901617507,(4:0.7976221676890348,1:0.7976221676890348):0.2853626160412378):1.885562397199909):2.2840325972607034):0.4433211846523113;
tree new_tree153 = ((((21:0.6754723074434325,45:0.6754723074434325):0.7131720561659874,(4:1.0388844652088434,1:1.0388844652088434):0.34975989840057653):3.0913461127389654,(((((6:0.07387015889450385,24:0.07387015889450385):0.38683170101466524,26:0.46070185990916906):0.6028432757921007,37:1.0635451357012697):0.27607879892222287,(19:1.271914102129936,((43:0.38860683459516093,34:0.38860683459516093):0.08191766906479303,44:0.47052450365995396):0.8013895984699821):0.06770983249355655):2.7608662598426115,((5:1.461115462939623,(28:1.41702826679527,27:1.41702826679527):0.04408719614435297):2.2141996925440504,(8:3.6132924202296843,(((35:0.6243346936574028,(16:0.3355845359734708,10:0.3355845359734708):0.288750157683932):1.185644583763071,((36:0.31097255641935223,12:0.31097255641935223):1.2047375103976334,38:1.5157100668169856):0.2942692106034881):1.0119614213195642,3:2.821940698740038):0.7913517214896464):0.06202273525398905):0.4251750389824309):0.37950028188228124):2.2906160941944638,(((2:0.4720208557783555,(32:0.09208603768769105,48:0.09208603768769105):0.37993481809066443):3.1166292245803335,((14:0.3919323058483412,30:0.3919323058483412):0.7986846601205579,15:1.1906169659688992):2.39803311438979):2.6021559161812133,(((25:0.11553828079413823,39:0.11553828079413823):0.4354006158770893,18:0.5509388966712275):4.183148224510357,(((33:0.6125213134161366,11:0.6125213134161366):1.5378279676596622,((((46:0.7253063338939749,50:0.7253063338939749):0.021851153285172842,20:0.7471574871791478):1.0962229952152907,(42:0.41093958542608294,47:0.41093958542608294):1.4324408969683555):0.2590452324197199,(17:0.8780398978304228,29:0.8780398978304228):1.2243858169837356):0.04792356626164063):0.639976731589345,(((13:1.5502523289014567,41:1.5502523289014567):0.28927171265232143,31:1.8395240415537781):0.21069796409251307,(((51:0.6073514192947441,40:0.6073514192947441):0.20384675413544084,((22:0.15117377574962812,49:0.15117377574962812):0.09235893106311915,9:0.24353270681274727):0.5676654666174377):1.0766951915189267,(23:0.5692953744400487,7:0.5692953744400487):1.3185979905090628):0.16232864069717956):0.7401040070188527):1.9437611085164406):1.45671887981164):0.579800574002947):0.2205785300975327;
tree new_tree154 = ((((32:1.7819026364620185,(48:0.4339080040238565,2:0.4339080040238565):1.347994632438162):1.6709628825418956,((14:0.22101920922981458,30:0.22101920922981458):1.4629103659416576,15:1.6839295751714722):1.768935943832442):1.90755651526393,(((((((35:0.9798176091697287,(16:0.48059542521092036,10:0.48059542521092036):0.49922218395880835):0.6311829840622051,((36:0.2253190864093303,12:0.2253190864093303):1.2596892457568925,38:1.4850083321662229):0.12599226106571093):0.4387048465238135,3:2.0497054397557473):0.6322760986297893,8:2.6819815383855365):0.03438132493450308,(5:1.2822204410612337,(27:0.7028545069311639,28:0.7028545069311639):0.5793659341300698):1.434142422258806):1.0620465380982962,((19:0.2837715715147075,43:0.2837715715147075):1.7296795446597184,((((24:0.4105857909369147,6:0.4105857909369147):0.28382840031464873,26:0.6944141912515635):0.6662001300685828,37:1.3606143213201463):0.2744471369247794,(44:0.8692678311837146,34:0.8692678311837146):0.765793627061211):0.3783896579295003):1.7649582852439099):0.4354252866334072,((21:0.7410198085668213,45:0.7410198085668213):1.4098097121512962,(4:1.0964882372265246,1:1.0964882372265246):1.0543412834915928):2.0630051673336256):1.1465873545521443):0.20464362059936114,((39:0.48003571938906653,(18:0.34016093112221996,25:0.34016093112221996):0.13987478826684657):2.5312965432419836,(((33:0.8551349008414221,11:0.8551349008414221):1.6871942014448034,((17:0.8259801509967114,29:0.8259801509967114):1.4207589279670039,((20:1.2936437056618955,(42:0.1985725316035257,47:0.1985725316035257):1.0950711740583698):0.0037335899879233914,(46:1.0851899796994362,50:1.0851899796994362):0.21218731595038265):0.9493617833138965):0.29559002332250994):0.26287892961707326,((23:0.541578047722853,7:0.541578047722853):1.0186232179110548,((41:1.3918931809055373,((((51:0.2693386663295281,40:0.2693386663295281):0.434325757735747,(22:0.4949988359711028,49:0.4949988359711028):0.2086655880941723):1.615325975946602E-4,9:0.7038259566628697):0.5101433762683942,31:1.213969332931264):0.1779238479742733):0.14332398825986115,13:1.5352171691653984):0.024984096468509298):1.2450067662693909):0.20612423072775155):2.5537334005721983):1.3432728170118162;
tree new_tree155 = ((((2:0.9410798718946045,(48:0.00492365869081343,32:0.00492365869081343):0.936156213203791):1.9427354173568594,((14:0.25351076221680163,30:0.25351076221680163):0.9895885530220128,15:1.2430993152388143):1.6407159740126496):3.51851297398996,(((25:0.3718754273223354,39:0.3718754273223354):0.10156165033941861,18:0.473437077661754):2.451741626877762,((((41:1.7483623161479418,(23:0.5503223992523675,7:0.5503223992523675):1.1980399168955742):0.4575457149170772,((9:0.6322805798473576,(22:0.2797011904226328,49:0.2797011904226328):0.35257938942472483):0.1972297052309887,(51:0.7226430950949211,40:0.7226430950949211):0.10686718998342526):1.3763977459866727):0.03647140912740943,(13:1.5479158239551658,31:1.5479158239551658):0.6944636162372626):0.25476254387505337,((33:0.10512891156501636,11:0.10512891156501636):2.2296885787386977,(((42:0.5782033676474158,47:0.5782033676474158):0.6081547873118011,(46:1.1391806396572322,(50:0.8239518048446076,20:0.8239518048446076):0.31522883481262454):0.04717751530198466):0.8559533240140156,(17:0.8820930031214506,29:0.8820930031214506):1.160218475851782):0.2925060113304818):0.16232449376376756):0.4280367204720341):3.477149535946196):0.5098905493884835,((((21:1.0263260561848397,45:1.0263260561848397):1.4210032504958463,(4:2.0620290410964195,1:2.0620290410964195):0.38530026558426655):1.9554115168160093,(((37:1.183302866604185,((24:0.46058989580276244,6:0.46058989580276244):0.45406672406893966,26:0.9146566198717021):0.26864624673248283):0.6416007008562845,((34:0.2485534966389859,44:0.2485534966389859):0.1678398406991627,43:0.4163933373381486):1.408510230122321):0.15650436680822333,19:1.9814079342686928):2.421332889228003):0.08649753631257884,((((27:1.284715436461533,28:1.284715436461533):0.7116926969951076,5:1.9964081334566406):1.7148226356671006,(((35:1.5614978131241155,(16:0.2497670684697987,10:0.2497670684697987):1.3117307446543167):1.0868992293354844,((36:0.0729144398371522,12:0.0729144398371522):2.295507434395812,38:2.3684218742329644):0.2799751682266356):0.5415765500056677,3:3.1899735924652677):0.5212571766584735):0.22896098993371838,8:3.9401917590574596):0.5490466007518147):2.4229804300649214):0.0038662263333177904;
tree new_tree156 = (((((21:1.0446425548111276,45:1.0446425548111276):0.23229907255101145,(4:0.9478998138030017,1:0.9478998138030017):0.3290418135591373):0.914758357522123,(((((43:0.24908481954791156,34:0.24908481954791156):0.1640167455764288,44:0.4131015651243404):0.33112323969247837,(37:0.2958111634023164,(26:0.24732716523878223,(24:0.06447214623878977,6:0.06447214623878977):0.18285501899999246):0.04848399816353416):0.44841364141450235):0.5277033816192944,19:1.2719281864361132):0.8670876167784378,((8:1.6298595839281989,((28:0.48612568385904964,27:0.48612568385904964):0.15071919431615366,5:0.6368448781752033):0.9930147057529956):0.13537938803406835,(((35:0.8560891536196967,(16:0.20955602168623724,10:0.20955602168623724):0.6465331319334595):0.29325639950776405,((36:0.13745012626385034,12:0.13745012626385034):0.9277697158043103,38:1.0652198420681607):0.08412571105930011):0.24705675805439253,3:1.3964023111818533):0.3688366607804139):0.3737768312522838):0.052684181669711005):0.8554192370383094,((39:0.4676036863603795,(18:0.2960257276184398,25:0.2960257276184398):0.1715779587419397):1.1056719199102925,(((23:0.5760089073434683,(7:0.5498837668687815,41:0.5498837668687815):0.026125140474686837):0.4414636679181302,((33:0.32514056500448313,11:0.32514056500448313):0.5347415167956517,((((50:0.24301809929040993,20:0.24301809929040993):0.053088234641858495,46:0.29610633393226843):0.004198984541543327,(42:0.06244174472377098,47:0.06244174472377098):0.23786357375004077):0.3877308673909416,(17:0.4896709492156172,29:0.4896709492156172):0.19836523664913613):0.17184589593538147):0.1575904934614637):0.09397407513402878,((31:0.7050116566278567,13:0.7050116566278567):0.3392036351012465,((9:0.11587853377252345,(22:0.0766876722834926,49:0.0766876722834926):0.03919086148903085):0.4240487630802773,(51:0.4190925158001186,40:0.4190925158001186):0.12083478105268214):0.5042879948763025):0.06723135866652408):0.4618289558750446):1.4738436156518995):0.136391373232005,(((32:0.045248244486608406,2:0.045248244486608406):0.07356375266153681,48:0.11881199714814522):1.6053912345153234,((14:0.4041728360369826,30:0.4041728360369826):0.5332634295880659,15:0.9374362656250486):0.78676696603842):1.4593073634911078):1.16181635298647;
tree new_tree157 = (((((25:0.12603734552751436,39:0.12603734552751436):0.012515599664844335,18:0.1385529451923587):1.657458272969797,((((33:0.37625837427939757,11:0.37625837427939757):0.655203481838149,(((20:0.5888268019786987,(46:0.34146082632363384,50:0.34146082632363384):0.2473659756550649):0.14339632196215724,(42:0.17330180588847824,47:0.17330180588847824):0.5589213180523778):0.15358399786738686,(17:0.7486246062386516,29:0.7486246062386516):0.13718251556959127):0.14565473430930376):0.37820396977256965,((9:0.32239767827497773,(22:0.23371774615281768,49:0.23371774615281768):0.08867993212216005):0.489609047844153,(51:0.36239797158355547,40:0.36239797158355547):0.44960875453557525):0.5976590997709855):0.08083256962085228,((7:0.3464253063103505,23:0.3464253063103505):1.0400690975075926,(41:0.9085927134913934,(31:0.6718074560604056,13:0.6718074560604056):0.23678525743098777):0.47790169032654983):0.10400399169302532):0.3055128226511872):1.5540885098132386,((2:1.397875623874306,(32:0.029087061922093507,48:0.029087061922093507):1.3687885619522124):0.49097430018877586,((14:0.16130990780192422,30:0.16130990780192422):0.2580506407905942,15:0.4193605485925184):1.4694893754705634):1.4612498039123125):0.16681969915100447,((((((43:0.12297977458727569,44:0.12297977458727569):0.1716713807278402,19:0.2946511553151159):0.1130407697466827,34:0.4076919250617986):0.3715334937624261,(((6:0.13302583994797315,24:0.13302583994797315):0.096622908513784,26:0.22964874846175715):0.27168050010632466,37:0.5013292485680818):0.2778961702561429):2.0235442494164033,((21:0.5710706782843139,45:0.5710706782843139):0.22910443343034992,(4:0.3706265405503311,1:0.3706265405503311):0.4295485711643327):2.002594556525964):0.04937277751222524,((8:1.3177196244008589,((27:0.35865984015388197,5:0.35865984015388197):0.41891135370846033,28:0.7775711938623423):0.5401484305385166):0.9192773148481832,((((35:0.4381031981170998,(16:0.05988213493750019,10:0.05988213493750019):0.3782210631795996):0.44316028241310584,38:0.8812634805302056):0.07475761404626202,(36:0.15096009833548998,12:0.15096009833548998):0.8050609962409777):0.4053876881600632,3:1.3614087827365309):0.8755881565125112):0.615145506503811):0.6647769813735458):2.07352056319886;
tree new_tree158 = (((((39:0.5029208157930479,18:0.5029208157930479):0.0262949204947579,25:0.5292157362878058):2.8072823024524975,((((22:0.3729479997855997,49:0.3729479997855997):0.3093484762573601,9:0.6822964760429598):0.3977729857137765,(51:0.7123628036173301,40:0.7123628036173301):0.3677066581394063):1.334199263012522,(((((17:0.5567322959835782,29:0.5567322959835782):0.7963223816157333,((42:0.5374024168473174,47:0.5374024168473174):0.36596103180810535,(20:0.7117697409156275,(46:0.6140626357336175,50:0.6140626357336175):0.09770710518200998):0.19159370773979523):0.4496912289438888):0.047181091215587445,(33:0.19767170682229177,11:0.19767170682229177):1.2025640619926072):0.47193265389703565,(41:1.6126109514899511,(7:0.42005127085699207,23:0.42005127085699207):1.192559680632959):0.25955747122198347):0.34822451213432215,(13:1.3245291915014927,31:1.3245291915014927):0.895863743344764):0.19387578992300147):0.9222293139710454):2.805393950721467,(((43:0.9529434445633773,(((26:0.4740262304750171,((24:0.14959195207870316,6:0.14959195207870316):0.15721256183604912,37:0.3068045139147523):0.1672217165602648):0.16855031904122358,34:0.6425765495162407):0.23246317309537046,44:0.8750397226116111):0.0779037219517662):0.6056184794911865,19:1.5585619240545638):2.2610356318386096,((((((36:0.14743890031570037,12:0.14743890031570037):1.2299742237371802,(35:0.8043427847906905,(16:0.1863698785305201,10:0.1863698785305201):0.6179729062601704):0.5730703392621901):0.06655854166347108,38:1.4439716657163517):0.46419450340927715,3:1.9081661691256289):1.4676301875278577,(8:3.318060877273688,((28:1.0300789857323973,27:1.0300789857323973):0.10858086924930954,5:1.1386598549817069):2.179401022291981):0.057735479379798615):0.3136657157177023,((21:0.819676379042672,45:0.819676379042672):0.5274044908089672,(4:0.8516423623056473,1:0.8516423623056473):0.49543850754599195):2.3423812025195496):0.13013548352198478):2.322294433568597):0.0763294482978889,((2:0.38326463881500517,(32:0.11449772428142552,48:0.11449772428142552):0.26876691453357965):2.3663165692218495,((14:0.39751252152291583,30:0.39751252152291583):0.8255422361386271,15:1.223054757661543):1.526526450375312):3.46864011979751):0.401580665231684;
tree new_tree159 = (((18:0.25640180299828275,(25:0.1914024419420259,39:0.1914024419420259):0.06499936105625684):1.0796897291007657,((((9:0.49856976366725747,(49:0.3368051692046159,22:0.3368051692046159):0.16176459446264158):0.12033017685911018,(51:0.17260651008874522,40:0.17260651008874522):0.44629343043762243):0.473053361656082,((31:1.040809539842752,(7:0.4431711819508519,23:0.4431711819508519):0.5976383578919):0.027935557359658247,((29:0.7050832714662343,(((42:0.1794013368838356,47:0.1794013368838356):0.22166996352024707,((46:0.1282825042861848,50:0.1282825042861848):0.07949336415029787,20:0.20777586843648266):0.19329543196760002):0.17582803283554793,17:0.5768993332396306):0.12818393822660368):0.09930320050070496,(33:0.34869486465281035,11:0.34869486465281035):0.4556916073141289):0.26435862523547093):0.023208204980039504):0.04995356963071962,(13:0.9687313423415419,41:0.9687313423415419):0.1731755294716274):0.19418466028587922):2.5616052562951253,(((((1:0.31675560231266814,4:0.31675560231266814):0.1815108450090075,(21:0.12072259288984295,45:0.12072259288984295):0.3775438544318327):1.6849268555642356,((19:0.3035347141794819,43:0.3035347141794819):0.6441449739926466,((44:0.6437571156002373,34:0.6437571156002373):0.15589645152208442,((37:0.33354366080593706,(24:0.27419521355511145,6:0.27419521355511145):0.05934844725082561):0.016843107807520963,26:0.350386768613458):0.4492667985088637):0.14802612104980672):1.2355136147137826):0.1078326634365645,((((28:0.3205403451373139,27:0.3205403451373139):0.5070857063775048,5:0.8276260515148187):0.45318005559533325,8:1.280806107110152):1.5869761754383482E-4,((38:0.7976089423132706,((35:0.23912002860149276,(16:0.044420901755817234,10:0.044420901755817234):0.19469912684567553):0.2736518026971707,(36:0.1388843404921096,12:0.1388843404921096):0.3738874908065538):0.2848371110146072):0.15993516414311848,3:0.9575441064563891):0.3234206982713067):1.0100611615947799):1.2920121162112,(((32:0.1254049665361489,48:0.1254049665361489):0.18798428442244353,2:0.31338925095859244):1.9350562266316222,((14:0.2300659905333327,30:0.2300659905333327):0.6087422636240758,15:0.8388082541574086):1.409637223432806):1.3345925986342912):0.3146587121696678):0.16351302634446174;
tree new_tree160 = (((((37:0.9692135208250112,(26:0.7176595948352833,(6:0.4029276764580718,24:0.4029276764580718):0.3147319183772115):0.2515539259897279):0.9003570353837262,(34:0.3514686305313577,(43:0.17515839161586305,44:0.17515839161586305):0.17631023891549463):1.5181019256773798):0.041349591470212665,19:1.9109201476789501):2.285684918272578,(((1:1.169507388616294,4:1.169507388616294):0.5451831253265991,(21:0.8718625591290042,45:0.8718625591290042):0.842827954813889):2.257994194248105,(((38:2.0769525154795816,((35:1.426472711487341,(16:0.01666944585489373,10:0.01666944585489373):1.4098032656324473):0.545381644665252,(36:0.22164652657793393,12:0.22164652657793393):1.750207829574659):0.10509815932698863):0.568905704421474,3:2.6458582199010556):0.463386513499501,(((27:1.145264886253655,28:1.145264886253655):0.8945194921442536,5:2.0397843783979086):0.8462934738079886,8:2.886077852205897):0.22316688119465944):0.8634399747904418):0.22392035776052932):2.1345950137209817,((((2:0.19477268475414483,48:0.19477268475414483):0.24330197205433357,32:0.4380746568084784):2.254869508188568,((14:0.28180920064184833,30:0.28180920064184833):1.079906864567128,15:1.3617160652089761):1.3312280997880703):2.806563167454231,((18:0.19672589243464633,(39:0.11000916520131465,25:0.11000916520131465):0.08671672723333168):3.423231843141912,(((((7:0.22034487771285557,23:0.22034487771285557):1.7378063758716256,41:1.9581512535844812):0.2502574941651188,((9:0.8333299473573821,(49:0.37236590530087144,22:0.37236590530087144):0.46096404205651065):0.4994651843711351,(51:0.836618265277467,40:0.836618265277467):0.4961768664510502):0.8756136160210828):0.379699041218601,(13:1.629092298767506,31:1.629092298767506):0.9590154902006949):0.03904664339701247,((33:0.6097427051596869,11:0.6097427051596869):1.7426198865985092,((29:1.4628103744130618,17:1.4628103744130618):0.8554516392670524,(((20:0.6900858272056095,46:0.6900858272056095):0.2685231488922216,50:0.9586089760978311):0.30508046156960256,(42:0.5666184061798101,47:0.5666184061798101):0.6970710314876236):1.0545725760126805):0.03410057807808187):0.27479184060701733):0.9928033032113452):1.87954959611561):0.8316927472212319):0.6731979612718622;
tree new_tree161 = (((((28:0.29772896667736914,27:0.29772896667736914):0.5703635052031766,5:0.8680924718805457):0.9193693916559288,(8:1.7813595284092891,(((35:0.6723064625234383,(16:0.033668717123522894,10:0.033668717123522894):0.6386377453999154):0.2631218714649898,((36:0.09567382352148905,12:0.09567382352148905):0.6845213575980384,38:0.7801951811195275):0.1552331528689006):0.480247753577811,3:1.415676087566239):0.36568344084305004):0.006102335127185388):0.2592265168172678,(((43:0.525234485766059,((34:0.26290058023391527,44:0.26290058023391527):0.23802423904764225,(37:0.19734294650380235,(26:0.09229514071781413,(6:0.022264904699693392,24:0.022264904699693392):0.07003023601812074):0.10504780578598823):0.30358187277775517):0.024309666484501502):0.1860952583517521,19:0.7113297441178111):1.2217430694594595,((1:0.4445647849234774,4:0.4445647849234774):0.0642800134801026,(21:0.2752371106539923,45:0.2752371106539923):0.23360768774958768):1.4242280151736908):0.11361556677647155):1.212949352535984,(((18:0.13784638455456283,(39:0.1085243012133428,25:0.1085243012133428):0.029322083341220023):1.4487871046170624,(((((42:0.2836550337917454,47:0.2836550337917454):0.36028790753336504,(20:0.3418821871447676,(46:0.21474271765563288,50:0.21474271765563288):0.1271394694891347):0.30206075418034284):0.03202510814228754,(29:0.5682339374899832,17:0.5682339374899832):0.10773411197741478):0.33127979999748314,(33:0.061100072073960045,11:0.061100072073960045):0.946147777390921):0.3705588538173561,(((((9:0.4011991751806039,(49:0.33056746387113195,22:0.33056746387113195):0.07063171130947193):0.01903609362958203,(51:0.2923429382821875,40:0.2923429382821875):0.12789233052799842):0.44452176868783033,(31:0.8573925880129679,13:0.8573925880129679):0.00736444948504833):0.13157529117675515,41:0.9963323286747714):0.005208808362545003,(7:0.8364897194712055,23:0.8364897194712055):0.16505141756611086):0.3762655662449208):0.20882678588938797):1.259900804957687,((2:0.27695777557639717,(48:0.04810315661276241,32:0.04810315661276241):0.22885461896363476):1.178402935025935,((14:0.05313357554967381,30:0.05313357554967381):0.4899896825371435,15:0.5431232580868173):0.912237452515515):1.3911735835269798):0.4131034387604142):0.969416909206502;
tree new_tree162 = ((((39:0.08649757666693314,(18:0.04508289227776305,25:0.04508289227776305):0.04141468438917009):2.069427223994097,(41:1.5324435821197733,((((49:0.36660139080969106,22:0.36660139080969106):0.09829141123298818,9:0.46489280204267924):0.07509215057412577,(51:0.2728597022033799,40:0.2728597022033799):0.2671252504134251):0.8832487503073985,((31:0.6814879278494193,13:0.6814879278494193):0.7141304474669385,(((17:0.5560793736054743,29:0.5560793736054743):0.5374048252602559,((33:0.1593531147103365,11:0.1593531147103365):0.898488441872041,((42:0.614667610558428,47:0.614667610558428):0.26796562586777106,(20:0.7149703211852085,(46:0.4491704317836672,50:0.4491704317836672):0.2657998894015413):0.16766291524099053):0.1752083201561785):0.03564264228335268):0.1218579882537556,(7:0.9427835930977779,23:0.9427835930977779):0.2725585940217079):0.18027618819687197):0.027615327607845686):0.10920987919556979):0.6234812185412573):2.2770657946316604,((48:0.7594983321042723,(32:0.11059945038067527,2:0.11059945038067527):0.648898881723597):1.5194704919519935,((14:0.23577841650404735,30:0.23577841650404735):1.5930043978385295,15:1.8287828143425768):0.45018600971368894):2.154021771236425):0.5699494620334153,((8:2.808703936105034,(((((35:0.8351192388236489,(16:0.004557747696733994,10:0.004557747696733994):0.8305614911269149):0.6933551596911832,38:1.5284743985148321):0.11636266539054163,(36:0.8261993714606164,12:0.8261993714606164):0.8186376924447574):0.7112939340714002,3:2.356130997976774):0.3018520486418428,(5:1.6799249632218618,(28:1.2168764821696,27:1.2168764821696):0.4630484810522617):0.9780580833967549):0.15072088948641715):0.519460030520773,(((44:0.8399587950751587,(34:0.6383665123598714,(37:0.375980177740138,(26:0.3347654667506181,(6:0.19083448105281528,24:0.19083448105281528):0.1439309856978028):0.0412147109895199):0.26238633461973343):0.20159228271528729):0.4117273999355596,(43:0.17518872747472122,19:0.17518872747472122):1.076497467535997):2.0447200565376944,((1:0.5019433914479129,4:0.5019433914479129):0.2961162541163884,(21:0.6048661924989902,45:0.6048661924989902):0.1931934530653111):2.498346605984111):0.031757715077394444):1.6747760907002993):0.43048245651933;
tree new_tree163 = ((((48:0.9075311950354966,(2:0.14489543629507556,32:0.14489543629507556):0.7626357587404211):1.0465029146903655,((14:0.18738984904710404,30:0.18738984904710404):1.4044507452140034,15:1.5918405942611074):0.36219351546475465):2.67739312995128,((25:0.4349649867298192,(39:0.22517628175732282,18:0.22517628175732282):0.20978870497249638):2.3228960414222426,((7:0.09003419570795952,23:0.09003419570795952):1.503709277422447,(((33:0.08725200016733721,11:0.08725200016733721):1.0741337231114356,((17:0.8454899385238765,((42:0.38959308690961936,47:0.38959308690961936):0.2444521575598051,((50:0.24607050934866379,46:0.24607050934866379):0.3497844721107881,20:0.5958549814594519):0.038190263009972525):0.2114446940544521):0.13802775859480765,29:0.9835176971186842):0.17786802616008857):0.2824636475845692,(((13:0.8691304600925351,41:0.8691304600925351):0.04537882270913385,31:0.914509282801669):0.5282389794858215,(((49:0.2545829185430514,22:0.2545829185430514):0.03843623628301923,9:0.2930191548260706):0.415231554665711,(51:0.23456104640835335,40:0.23456104640835335):0.47368966308342825):0.7344975527957089):0.0011011085758514394):0.14989410226706457):1.1641175550216551):1.8735662333538081):0.44709582455122643,(((1:0.4249414665501873,4:0.4249414665501873):0.477846588778187,(21:0.38252047101402453,45:0.38252047101402453):0.5202675843143497):2.5984928926853197,((((28:0.3647138072700967,27:0.3647138072700967):1.2004707804711283,5:1.5651845877412252):1.7106695402311278,(((((36:0.2588922418779835,12:0.2588922418779835):1.06265392968958,38:1.3215461715675636):0.18244073552186713,(35:0.3713034882105816,(16:0.12631672247017994,10:0.12631672247017994):0.24498676574040168):1.132683418878849):0.5083842871122102,3:2.012371194201641):1.1846489158379794,8:3.1970201100396203):0.0788340179327327):0.15603392423064522,(19:1.7067067704376058,((37:0.5299710568317927,(26:0.403859129133481,(6:0.3384554390658034,24:0.3384554390658034):0.0654036900676776):0.1261119276983117):0.33721489921229575,(34:0.5394010387028241,(44:0.19506441372008032,43:0.19506441372008032):0.34433662498274376):0.32778491734126436):0.8395208143935173):1.7251812817653924):0.06939289581069596):1.577242138043402):2.5549251531663986;
tree new_tree164 = ((((18:0.09376096341170122,25:0.09376096341170122):0.13034162022154505,39:0.22410258363324626):2.4955271866390514,((((33:0.07388169533131562,11:0.07388169533131562):1.1915272168077915,(17:1.1733759008006637,29:1.1733759008006637):0.09203301133844355):0.6683821708987041,(((42:0.14942837885028495,47:0.14942837885028495):0.6346602827497085,(20:0.31681013872686786,46:0.31681013872686786):0.4672785228731256):0.3412691116570278,50:1.1253577732570212):0.8084333097807901):0.13500508135747746,((13:1.9247755470153256,(7:0.6634663362754655,23:0.6634663362754655):1.26130921073986):0.06108191391114737,(31:1.8757534897780297,(41:1.5965365895847752,(((49:0.5654585000923168,22:0.5654585000923168):0.12149854276504368,9:0.6869570428573605):0.5342165369411326,(51:1.0238550021993411,40:1.0238550021993411):0.19731857759915195):0.3753630097862821):0.2792169001932545):0.11010397114844328):0.08293870346881582):0.650833605877009):2.4758773528593556,((((48:0.26727076983812736,2:0.26727076983812736):0.062112967926778784,32:0.32938373776490615):3.2535573667135442,((14:0.30161977900096393,30:0.30161977900096393):0.9811655973795425,15:1.2827853763805064):2.300155728097944):1.26131563167908,((((1:0.44584040894255167,4:0.44584040894255167):1.2665364821272904,(21:0.6612209352319031,45:0.6612209352319031):1.051155955837939):1.9793540942581915,((5:1.0734841857282353,(28:0.6733222671500168,27:0.6733222671500168):0.4001619185782186):1.6533113233282009,(((38:1.6039616616229535,((35:0.7473446805715559,(16:0.204198911763719,10:0.204198911763719):0.5431457688078369):0.5354901000364732,(36:0.34975404917362446,12:0.34975404917362446):0.9330807314344047):0.32112688101492437):0.7248894570573874,3:2.328851118680341):0.3143561792716407,8:2.6432072979519816):0.08358821110445458):0.9649354762715974):0.010942521114854387,(((37:0.8130202754427585,((24:0.2744004630459808,6:0.2744004630459808):0.40914395877806903,26:0.6835444218240498):0.12947585361870861):0.3570961574626761,(44:0.9054985970737377,34:0.9054985970737377):0.26461783583169685):0.3150302309490338,(19:0.1420413529097143,43:0.1420413529097143):1.343105310944754):2.21752684258842):1.1415832249091111):0.35125039177965434):0.14994135611402637;
tree new_tree165 = ((((18:0.5109103221056063,(25:0.26230095698225697,39:0.26230095698225697):0.2486093651233493):1.818403536682593,(((((42:0.14613241018803924,47:0.14613241018803924):0.6940635236748521,((46:0.3072229719723194,20:0.3072229719723194):0.19403057876719287,50:0.5012535507395123):0.3389423831233791):0.49733512305664374,((17:0.5783447418770967,29:0.5783447418770967):0.19929085005945368,(33:0.6583184702832658,11:0.6583184702832658):0.11931712165328456):0.5598954649829847):0.2651931765826159,((41:1.0626409118214621,(7:0.8930025789063307,23:0.8930025789063307):0.16963833291513142):0.5270944423646491,(13:1.3129229555471134,31:1.3129229555471134):0.27681239863899787):0.012988879316039759):0.08523041918814545,(((49:0.3124446343155694,22:0.3124446343155694):0.22242329134452082,9:0.5348679256600902):0.660939045648894,(51:0.6740562695841211,40:0.6740562695841211):0.5217507017248632):0.49214768138131215):0.6413592060979028):1.386055219196062,((48:1.4567037531616103,(32:0.32525402125855624,2:0.32525402125855624):1.131449731903054):1.3805754940388673,((14:0.27651515147659933,30:0.27651515147659933):1.7539764059168037,15:2.030491557393403):0.8067876898070745):0.8780898307837837):0.7553175147004709,((((((6:0.22277669718366247,24:0.22277669718366247):0.1900392505622948,26:0.41281594774595726):0.2126775247194807,37:0.625493472465438):0.08761967725679509,(34:0.6455878895875145,44:0.6455878895875145):0.0675252601347186):0.5331903106594801,(43:0.010947602319245908,19:0.010947602319245908):1.2353558580624673):2.4384358731116134,(((8:2.038677991353796,((28:0.8090386522471842,27:0.8090386522471842):0.4083399005041557,5:1.2173785527513399):0.8212994386024559):0.3433011164812667,((38:1.2193219995813915,((36:0.5000365724259414,12:0.5000365724259414):0.7118591554641752,(35:0.6324375015471818,(16:0.03353985241388998,10:0.03353985241388998):0.5988976491332918):0.5794582263429348):0.007426271691274966):0.7175827542468316,3:1.9369047538282231):0.44507435400683937):0.7858793380948268,((1:0.9121166774821773,4:0.9121166774821773):0.6327685815485845,(21:0.4000790519576945,45:0.4000790519576945):1.1448062070730674):1.6229731868991275):0.516880887563437):0.7859472591914058):0.426806359485523;
tree new_tree166 = (((48:0.3310626752914974,(2:0.03303635132718583,32:0.03303635132718583):0.29802632396431156):2.4522249719556553,((14:0.14965963436458235,30:0.14965963436458235):1.2164223111118415,15:1.366081945476424):1.417205701770729):3.7831409684824737,(((18:0.5770203839841972,(39:0.360775065584487,25:0.360775065584487):0.21624531839971017):2.3322428020713044,((7:0.5702668391134017,23:0.5702668391134017):1.6953814427976885,(((29:0.8745245150798464,(33:0.12403476172133997,11:0.12403476172133997):0.7504897533585064):1.1781724488822247,(((42:0.7454597010148016,47:0.7454597010148016):0.8465000909942464,(50:1.156984409940309,(20:1.0610553101727498,46:1.0610553101727498):0.09592909976755926):0.434975382068739):0.33210305655809447,17:1.9240628485671425):0.12863411539492864):0.1314637590047023,(((41:1.9341189394159763,31:1.9341189394159763):0.12348548783254598,13:2.0576044272485223):0.019081971708264867,((51:0.5577981929338405,40:0.5577981929338405):0.4441218055075138,((49:0.3864522436751252,22:0.3864522436751252):0.2905273546730759,9:0.6769795983482011):0.32494040009315317):1.074766400515433):0.10747432400998624):0.0814875589443167):0.6436149041444117):3.5784350337142348,((((1:1.0722260207799645,4:1.0722260207799645):0.9377216171125737,(21:1.1386717133025024,45:1.1386717133025024):0.8712759245900359):3.0086498688486047,((37:0.4062553371395796,(19:0.02306487878810158,43:0.02306487878810158):0.383190458351478):1.3460167595301444,((26:0.4407428837765642,(6:0.13089571596600041,24:0.13089571596600041):0.30984716781056376):0.3583562931599091,(44:0.1795112355773868,34:0.1795112355773868):0.6195879413590865):0.9531729197332508):3.2663254100714187):0.29022504316843634,((8:2.722941545619405,(5:1.5420333792918035,(27:0.14536933301079916,28:0.14536933301079916):1.3966640462810043):1.1809081663276013):0.6149122080404998,(((36:0.10091226452853083,12:0.10091226452853083):1.8555937554311912,((35:0.952858583650749,(16:0.049668470840501015,10:0.049668470840501015):0.9031901128102481):0.8520222332638769,38:1.804880816914626):0.15162520304509597):0.6822415375111506,3:2.6387475574708725):0.6991061961890321):1.9709687962496747):1.1788756698601572):0.07873039595988995):1.3146553110497;
tree new_tree167 = (((((48:0.08458278135181006,2:0.08458278135181006):0.2647488320360354,32:0.34933161338784546):2.41716150579538,((14:0.3508639116227643,30:0.3508639116227643):0.8228353872399856,15:1.17369929886275):1.5927938203204752):2.098620741095369,((39:0.32650568237531113,(25:0.05559938036653837,18:0.05559938036653837):0.27090630200877275):3.5569079655600313,(((7:0.40884890819924774,23:0.40884890819924774):2.081355469540099,((((42:0.6577508762881601,47:0.6577508762881601):0.2685846200763411,(20:0.8263488435374471,(50:0.656528925177089,46:0.656528925177089):0.16981991836035804):0.0999866528270541):0.49552623058038336,(33:0.6575217551516253,11:0.6575217551516253):0.7643399717932593):0.9437928491714702,(29:1.387147380561679,17:1.387147380561679):0.9785071955546758):0.124549801622992):0.12254343694228087,(((13:1.8027948752483154,31:1.8027948752483154):0.10215998333750775,41:1.9049548585858231):0.639046144438751,((51:1.1325780143848567,40:1.1325780143848567):0.5938072772334904,((22:0.330471780210654,49:0.330471780210654):0.5346439580994042,9:0.8651157383100582):0.8612695533082889):0.817615711406227):0.06874681165705354):1.2706658332537146):0.9817002123432519):0.19872197227387023,(((19:1.6517073974388625,((34:0.4852534320308048,(44:0.019975351569422387,43:0.019975351569422387):0.4652780804613824):1.121420846885957,((26:0.605749499029904,(24:0.23413960453295346,6:0.23413960453295346):0.3716098944969506):0.6635328389557801,37:1.2692823379856841):0.3373919409310777):0.04503311852210068):1.9974337205354924,((8:2.655119015376672,(((35:0.7229849171952791,(16:0.018420422019774285,10:0.018420422019774285):0.7045644951755048):0.6963456245720518,((36:0.5124921398514475,12:0.5124921398514475):0.5618756892567804,38:1.074367829108228):0.34496271265910305):0.6056883216314652,3:2.025018863398796):0.6301001519778757):0.32421505363181824,(5:1.4082992662907767,(27:0.8829641219289394,28:0.8829641219289394):0.5253351443618374):1.5710348027177135):0.6698070489658647):0.11468708494757074,((1:0.8953680228955204,4:0.8953680228955204):0.2805838598316822,(21:0.41301520178615253,45:0.41301520178615253):0.76293668094105):2.587876320194723):1.3000076296305387):1.98313167146809;
tree new_tree168 = ((((18:0.3598639434329892,(25:0.20438218700898847,39:0.20438218700898847):0.15548175642400075):1.6913321255633602,((((((29:0.6513309040988521,17:0.6513309040988521):0.16073308265223518,((42:0.1598092231533399,47:0.1598092231533399):0.4104844250366855,(20:0.5150468381204281,(46:0.14972846846352797,50:0.14972846846352797):0.3653183696569001):0.05524681006959731):0.2417703385610619):0.02137469767341038,(33:0.1541328735408863,11:0.1541328735408863):0.6793058108836113):0.49081546658355846,((41:0.9595354798263522,31:0.9595354798263522):0.07896481590308135,13:1.0385002957294336):0.2857538552786225):0.08127178617092556,((51:0.6871852779278609,40:0.6871852779278609):0.14372533258728626,((22:0.33985949362286094,49:0.33985949362286094):0.010021902972585539,9:0.3498813965954465):0.48102921391970066):0.5746153266638345):0.02854340948272971,(7:0.7756775377170577,23:0.7756775377170577):0.6583918089446537):0.6171267223346382):1.530430048139047,((2:1.1593417351249533,(32:0.04349241787332167,48:0.04349241787332167):1.1158493172516317):1.3004666591916143,((14:0.0963480810586147,30:0.0963480810586147):0.9052600211899989,15:1.0016081022486136):1.458200292067954):1.1218177228188289):0.3580263722115591,(((((34:0.10905621096085408,44:0.10905621096085408):0.653559825575477,(((6:0.14205036135239077,24:0.14205036135239077):0.25745772123408917,26:0.39950808258647996):0.06579362327908128,37:0.46530170586556124):0.2973143306707698):0.16516699493600018,(43:0.04053867109451152,19:0.04053867109451152):0.8872443603778197):1.7757382730227724,((8:1.998606803533249,((27:0.6837302190094938,28:0.6837302190094938):0.1773724989795915,5:0.8611027179890853):1.1375040855441636):0.5167318700567605,((((36:0.08901727976225882,12:0.08901727976225882):1.253217583404589,(35:0.769158109529087,(16:0.009412904431544153,10:0.009412904431544153):0.7597452050975428):0.5730767536377609):0.4465233357103817,38:1.7887581988772296):0.4208377697963337,3:2.2095959686735633):0.30574270491644606):0.18818263090509424):0.13452571334761076,((1:0.2937032008082088,4:0.2937032008082088):0.3233323165005525,(21:0.294522985940554,45:0.294522985940554):0.3225125313682073):2.2210115005339532):1.1016054715042412):2.07306581974944;
tree new_tree169 = ((((48:0.4510208636172083,(32:0.10962757301504264,2:0.10962757301504264):0.3413932906021656):3.9239932541648677,((14:0.39019452611876493,30:0.39019452611876493):2.352604339295744,15:2.7427988654145086):1.6322152523675673):1.7195716225083606,((((43:0.054101023024412456,19:0.054101023024412456):1.2271365884924945,((34:0.21819492087638545,44:0.21819492087638545):0.7308215481996583,(37:0.724779679685394,((24:0.47975305720051287,6:0.47975305720051287):0.050721367947189844,26:0.5304744251477027):0.19430525453769132):0.22423678939064973):0.3322211424408633):3.712209327810686,((1:0.6257103607043142,4:0.6257103607043142):0.3410704645928099,(21:0.611349858636069,45:0.611349858636069):0.355430966661055):4.026666114030469):0.12313046539842532,((((35:1.1267427752311638,(16:0.22513470832324897,10:0.22513470832324897):0.9016080669079148):0.6230284955780874,((36:0.6885352235920524,12:0.6885352235920524):0.9354421745513689,38:1.6239773981434213):0.12579387266582986):1.1998131993018732,3:2.9495844701111245):0.39747494636240654,(((27:0.6989190338673297,5:0.6989190338673297):0.01390896238638839,28:0.7128279962537181):2.3345802623920533,8:3.0474082586457714):0.29965115782775964):1.7695179882524874):0.978008335564418):0.315279126581482,((25:0.5874264781160566,(18:0.5653794413756735,39:0.5653794413756735):0.022047036740383108):3.7267496760079206,((33:0.1027757355308075,11:0.1027757355308075):2.2931710614554808,((29:1.9594952743032434,(((51:0.4012739437917841,40:0.4012739437917841):0.33427926397282864,((22:0.3375195928510881,49:0.3375195928510881):0.2801175822851669,9:0.617637175136255):0.1179160326283577):0.8433361469555922,((31:1.2548681921637832,13:1.2548681921637832):0.28983174950709967,((23:0.8451320728447574,7:0.8451320728447574):0.49757178743326536,41:1.3427038602780228):0.20199608139286007):0.034189413049322104):0.38060591958303847):0.2223326599740736,(((42:0.17354271442165034,47:0.17354271442165034):1.0846316795544857,((46:0.5720350626111392,20:0.5720350626111392):0.1626045706557453,50:0.7346396332668845):0.5235347607092515):0.34262901505971954,17:1.6008034090358556):0.5810245252414614):0.2141188627089714):1.918229357137689):2.095688699139921):1.5666983616737422;
tree new_tree170 = ((((19:1.4203748284749442,((34:0.21187026417541138,(44:0.10174200843236683,43:0.10174200843236683):0.11012825574304455):0.4635528002771649,(37:0.4128535943685426,(26:0.3132409089734204,(24:0.31264193337601015,6:0.31264193337601015):5.98975597410234E-4):0.09961268539512219):0.2625694700840337):0.744951764022368):1.5077034513275536,(((1:0.4117994602728721,4:0.4117994602728721):0.4966465047713034,(21:0.21467840344299435,45:0.21467840344299435):0.6937675616011811):1.948220066004485,(8:2.551387606091499,(((((36:0.09676894040665861,12:0.09676894040665861):0.9349777315429212,(35:0.8577740415485925,(16:0.058137359330845136,10:0.058137359330845136):0.7996366822177473):0.17397263040098732):0.05866296742121424,38:1.090409639370794):0.5141236086594514,3:1.6045332480302454):0.7382659760387582,(5:1.2467836596489794,(27:0.6829443774240149,28:0.6829443774240149):0.5638392822249645):1.0960155644200242):0.2085883820224952):0.30527842495716184):0.07141224875383712):1.0145372099227106,(((48:0.43814475109383666,2:0.43814475109383666):0.1807851259053047,32:0.6189298769991414):0.5351495122707721,((14:0.11488592574160235,30:0.11488592574160235):0.3550560547213083,15:0.46994198046291064):0.6841374088070029):2.78853612053452):0.32224376506355545,((25:0.06557043613022459,(18:0.04915680586946881,39:0.04915680586946881):0.016413630260755784):2.8241153581433593,(((13:1.5627041592588369,((31:1.4864320130155804,(23:0.21424429396016142,7:0.21424429396016142):1.272187719055419):0.01668608569529839,(((29:0.6567125493172074,17:0.6567125493172074):0.11717301664405233,(((46:0.3976012346236887,20:0.3976012346236887):0.038764166734977845,50:0.4363654013586665):0.19463185205316458,(42:0.19209385099812526,47:0.19209385099812526):0.43890340241370585):0.14288831254942858):0.17605488740083086,(33:0.12279355031297688,11:0.12279355031297688):0.8271469030491136):0.5531776453487882):0.05958606054795812):0.47318916757134577,((51:0.287255324254638,40:0.287255324254638):0.49105323985841204,(9:0.6848275520737179,(22:0.2108852160117163,49:0.2108852160117163):0.47394233606200165):0.09348101203933212):1.2575847627171326):0.402086818951104,41:2.4379801457812866):0.4517056484922972):1.37517346051518):1.271544405306149;
tree new_tree171 = (((((1:0.917566062713721,4:0.917566062713721):0.438948348640233,(21:0.21922628473579348,45:0.21922628473579348):1.1372881266181605):2.436875524734952,(((34:0.3930790489778033,((6:0.048857512562151116,24:0.048857512562151116):0.2097860203546484,26:0.25864353291679953):0.1344355160610038):0.09562960788062591,44:0.48870865685842924):0.734063037235516,(37:0.3646924280240944,(19:0.06952020367306043,43:0.06952020367306043):0.29517222435103396):0.8580792660698509):2.570618241994961):0.5797944883982042,(((5:0.7387542684277524,(28:0.6175606912958916,27:0.6175606912958916):0.12119357713186074):2.522715177571823,8:3.261469445999575):0.04799032978200746,((((36:0.49910340147276,12:0.49910340147276):0.47924111329038677,(35:0.47784687750194815,(16:0.047675860478149715,10:0.047675860478149715):0.43017101702379845):0.5004976372611987):0.04048485324278517,38:1.018829368005932):1.2624360240636727,3:2.2812653920696047):1.0281943837119778):1.063724648705528):1.8215565057360346,((((2:0.3204964276092254,48:0.3204964276092254):0.44737974668466035,32:0.7678761742938858):2.348818630661892,((14:0.23330831122009982,30:0.23330831122009982):0.8028717386215605,15:1.0361800498416602):2.080514755114118):2.81636398398973,(((18:0.08243473808381889,25:0.08243473808381889):0.024377725726938207,39:0.1068124638107571):2.9401753754209876,(((51:0.28471062970535194,40:0.28471062970535194):0.6696870362896343,(9:0.7076978969626023,(22:0.4878201256327156,49:0.4878201256327156):0.21987777132988673):0.2466997690323839):1.3193113143826667,((31:1.9580116694720746,13:1.9580116694720746):0.30297536283209414,((((33:0.2436897408711291,11:0.2436897408711291):1.2299791527048274,(17:0.9369048868810597,((20:0.6324672607873405,(42:0.14072015242080435,47:0.14072015242080435):0.4917471083665361):0.06713983587181604,(46:0.46362911507276094,50:0.46362911507276094):0.2359779815863956):0.23729779022190312):0.5367640066948969):0.02711427793532084,29:1.5007831715112774):0.4451194015747506,((23:0.6843116088216675,7:0.6843116088216675):0.40259102896664756,41:1.086902637788315):0.8589999352977129):0.31508445921814077):0.012721948073484146):0.7732788588540918):2.8860709452062507):0.2616821457851497):1.3109897288259216;
tree new_tree172 = (((18:0.18160156206236194,(25:0.17296899869528176,39:0.17296899869528176):0.008632563367080182):2.9938738165260363,(((42:0.38901540292709824,47:0.38901540292709824):0.8979972406841026,((50:0.6169177798871706,20:0.6169177798871706):0.02894903275823446,46:0.645866812645405):0.6411458309657958):0.8680182876867371,((33:0.20159506949226766,11:0.20159506949226766):1.914299109443974,((29:0.402414312551475,17:0.402414312551475):1.5627920181747592,((41:1.4323499505328323,(((22:0.21150261245858512,49:0.21150261245858512):0.13005950897390875,9:0.34156212143249387):0.45299135638074517,(51:0.531500986560655,40:0.531500986560655):0.263052491252584):0.6377964727195933):0.29582143522097426,((7:0.3877388330320735,23:0.3877388330320735):1.3374925039500323,(13:0.3363346479558806,31:0.3363346479558806):1.388896689026225):0.0029400487717008428):0.2370349449724276):0.15068784821000758):0.039136752361696114):1.0204444472904606):2.7763132731240745,((((((((35:0.3656595974998002,(16:0.09523693366599255,10:0.09523693366599255):0.27042266383380764):0.570562453656734,(38:0.6717831835917087,(36:0.35294531984769834,12:0.35294531984769834):0.3188378637440104):0.2644388675648254):1.6789167155610718,3:2.615138766717606):0.7165503327118854,((27:0.7016020629294383,28:0.7016020629294383):2.2270277592031325,5:2.928629822132571):0.40305927729692037):0.03691295124419547,8:3.3686020506736867):0.5584394971915825,((((44:0.36893252852294983,43:0.36893252852294983):0.2850834397589514,34:0.6540159682819012):0.7734298283998527,((26:0.3732036608254145,(6:0.23866499447385842,24:0.23866499447385842):0.1345386663515561):0.17386755463412024,37:0.5470712154595347):0.8803745812222192):1.3338453938304662,19:2.76129119051222):1.165750357353049):0.13193348057103238,((21:1.287849151085664,45:1.287849151085664):0.11641066057944482,(1:0.6545699944088166,4:0.6545699944088166):0.7496898172562922):2.6547152167711925):0.9677563193172078,((48:0.3843991500107499,(2:0.16309669269235497,32:0.16309669269235497):0.22130245731839496):3.191727484902768,((14:0.2624793362881561,30:0.2624793362881561):1.1631033258878785,15:1.4255826621760346):2.1505439727374833):1.4506047128399917):0.925057327299689):0.366711517925693;
tree new_tree173 = (((((8:2.1784375686272552,(5:1.4209387909947049,(28:0.8978626542923777,27:0.8978626542923777):0.5230761367023272):0.7574987776325504):0.002072026602497612,((((35:0.4618507479877133,(16:0.09870275910615203,10:0.09870275910615203):0.3631479888815613):0.7648108920333153,38:1.2266616400210286):0.30332489348042335,(36:0.726573654608545,12:0.726573654608545):0.803412878892907):0.2559624041679893,3:1.7859489376694413):0.39456065756031156):0.25467701685378596,((((43:0.5802118604007116,44:0.5802118604007116):0.05540697100438796,34:0.6356188314050996):0.8320253320093297,((26:0.2238212502293962,(24:0.1645383170353328,6:0.1645383170353328):0.059282933194063386):0.36715676714556805,37:0.5909780173749642):0.876666146039465):0.10086085736682393,19:1.5685050207812532):0.8666815913022856):0.23796094114472854,((21:1.4247013625052218,45:1.4247013625052218):0.5154195427346759,(1:1.4202687589054466,4:1.4202687589054466):0.5198521463344512):0.7330266479883696):1.8519415521592024,((((2:0.1238861403722464,48:0.1238861403722464):0.07491599158466883,32:0.19880213195691523):0.9755303806295815,((14:0.18041518322091343,30:0.18041518322091343):0.30527341738014163,15:0.48568860060105506):0.6886439119854417):3.10367864538995,(((25:0.12013228594581787,18:0.12013228594581787):6.485530912912624E-4,39:0.12078083903710914):2.365604450620906,((((33:0.34737033954564267,11:0.34737033954564267):0.3377531659023224,(29:0.445357736568038,17:0.445357736568038):0.23976576887992707):0.2041894201299922,(50:0.6280477239390184,((42:0.3884877985184366,47:0.3884877985184366):0.10647166842122352,(46:0.4411301085367755,20:0.4411301085367755):0.053829358402884664):0.13308825699935828):0.26126520163893885):0.8300712428470725,((7:0.6797901902302417,23:0.6797901902302417):1.0394459433314607,((((22:0.12542061343594274,49:0.12542061343594274):0.056039867625224504,9:0.18146048106116724):0.255082442177734,(51:0.3486571468806116,40:0.3486571468806116):0.08788577635828965):1.198667503447109,((31:1.1874793501560756,41:1.1874793501560756):0.1659762584597726,13:1.3534556086158482):0.2817548180701621):0.084025706875692):1.4803486332737315E-4):0.7670011212329855):1.7916258975239927):0.24707791820546188):0.7610539941099939;
tree new_tree174 = (((25:0.30240979530993045,(39:0.07064880921162262,18:0.07064880921162262):0.23176098609830784):2.1638162044937337,(((51:0.34386555231951155,40:0.34386555231951155):0.32977820707491146,(9:0.3914019484519469,(22:0.3047542730101637,49:0.3047542730101637):0.0866476754417832):0.2822418109424761):0.9506336623703823,((((7:0.25455601902079666,23:0.25455601902079666):0.9930056558431015,41:1.2475616748638982):0.3300416617377573,(31:1.2273978754528025,13:1.2273978754528025):0.350205461148853):0.034717269598929734,((33:0.5430067132573192,11:0.5430067132573192):0.925312395387791,((17:1.2664306912180594,((20:0.8132916158932846,(46:0.1416565673773889,50:0.1416565673773889):0.6716350485158957):0.26325531863677276,(42:0.19448767025392116,47:0.19448767025392116):0.8820592642761362):0.18988375668800206):0.11012374508402867,29:1.376554436302088):0.0917646723430221):0.1440014975554751):0.011956815564220014):0.8419485780388587):0.7825303073800005,((((2:0.08057924699429676,32:0.08057924699429676):0.0010763191290548146,48:0.08165556612335158):1.5946828229462484,((14:0.2658816600605378,30:0.2658816600605378):0.41293919762969944,15:0.6788208576902373):0.9975175313793627):1.29985715309692,(((((((24:0.02935286104952653,6:0.02935286104952653):0.2189208058778075,(26:0.19196098937557984,34:0.19196098937557984):0.056312677551754176):0.10580152289679814,37:0.35407518982413216):0.041295299001025465,(44:0.20430098410577371,43:0.20430098410577371):0.19106950471938391):0.7454549494485598,19:1.1408254382737175):1.0149423912217796,((21:0.40568530510922046,45:0.40568530510922046):0.45710080721015284,(1:0.4667422483929973,4:0.4667422483929973):0.39604386392637597):1.292981717176124):0.34590028917170246,(((28:1.3542326170631258,27:1.3542326170631258):0.11423541151820449,5:1.4684680285813303):0.7032901744571691,(((((36:0.05184424457066087,12:0.05184424457066087):0.7661416533653655,38:0.8179858979360264):0.6967153314468122,(35:0.912793632332142,(16:0.10992522824613504,10:0.10992522824613504):0.8028684040860069):0.6019075970506966):0.21664341403195975,3:1.7313446434147983):0.375024754890537,8:2.1063693983053353):0.06538880473316411):0.3299099156287002):0.47452742293871353):0.27256076557775133):1.2052581615130018;
tree new_tree175 = ((((32:0.008238011899257464,48:0.008238011899257464):0.4817304268068907,2:0.4899684387061482):1.756316622881142,((14:0.1309235038151339,30:0.1309235038151339):0.921224715933596,15:1.05214821974873):1.1941368418385603):2.11256028112271,((((((((35:0.3912258169774014,(16:0.08196662634374462,10:0.08196662634374462):0.30925919063365676):0.6442900985770825,(38:1.0037330718003141,(36:0.11610060516428736,12:0.11610060516428736):0.8876324666360268):0.03178284375416984):0.8632922442762838,3:1.8988081598307678):0.3355674235085562,(5:1.2571819241554876,(27:0.4972055874271105,28:0.4972055874271105):0.759976336728377):0.9771936591838364):0.08287519553755729,8:2.3172507788768812):0.7992195262698032,((21:0.34713002916297864,45:0.34713002916297864):0.3147883843110555,(1:0.4415811205412933,4:0.4415811205412933):0.22033729293274085):2.4545518916726503):0.17385495266585194,(((((24:0.16826229857142802,6:0.16826229857142802):0.18801165376487486,26:0.3562739523363029):0.1813632002402631,37:0.537637152576566):0.46889093551466443,(34:0.5054277239505106,(43:0.18558163269209932,44:0.18558163269209932):0.3198460912584113):0.5011003641407198):0.138784696353899,19:1.1453127844451294):2.145012473367407):1.0221907830497003,((18:0.20737840908358707,(39:0.09212004472219358,25:0.09212004472219358):0.11525836436139349):1.5555028335262573,(((((33:0.053912463880013944,11:0.053912463880013944):1.2527912755112764,((17:0.9424177085811766,29:0.9424177085811766):0.26031033047734875,((42:0.18149452215576561,47:0.18149452215576561):0.37185951408754286,(50:0.4668249797085828,(20:0.4360722355287958,46:0.4360722355287958):0.03075274417978696):0.0865290565347257):0.6493740028152168):0.10397570033276504):0.1621409876823905,41:1.4688447270736809):0.017787876508583267,31:1.4866326035822641):0.05708255472363288,((13:1.1558345247054622,((51:0.42778622544582157,40:0.42778622544582157):0.14497740740101117,(9:0.30659175626683727,(49:0.2626358937375235,22:0.2626358937375235):0.04395586252931377):0.26617187657999547):0.5830708918586295):0.1445298383806799,(7:0.8858761606082063,23:0.8858761606082063):0.41448820247793583):0.2433507952197549):0.21916608430394735):2.5496347982523924):0.04632931201399959):1.613767363165704;
tree new_tree176 = ((((39:0.13339261264949678,25:0.13339261264949678):0.0913790562647884,18:0.22477166891428518):2.8445248953593185,(((7:0.7919645478782155,23:0.7919645478782155):0.22707076945771176,((51:0.44516723799308044,40:0.44516723799308044):0.23386748240117772,((22:0.2918171394924626,49:0.2918171394924626):0.10236889802548921,9:0.3941860375179518):0.2848486828763064):0.34000059694166906):1.68864805788472,((((17:1.7519519848197012,((42:0.4968582910717863,47:0.4968582910717863):0.7859093223709657,(20:1.066680121524127,(50:0.24748096720709775,46:0.24748096720709775):0.8191991543170293):0.21608749191862486):0.46918437137694924):0.3285462360457123,29:2.0804982208654135):0.05038511304619586,(33:0.1225209343630772,11:0.1225209343630772):2.008362399548532):0.3569558021598591,(31:2.1528250971551914,(13:1.9403530393358315,41:1.9403530393358315):0.21247205781935996):0.335014038916277):0.21984423914917883):0.3616131890529566):2.380401718539663,((((48:0.3190346564502793,2:0.3190346564502793):0.5100980982434044,32:0.8291327546936836):1.77304806452356,((14:0.24978320650912592,30:0.24978320650912592):1.2844233420891913,15:1.5342065485983172):1.0679742706189264):2.40935231920896,(((((37:0.8536842200305178,((6:0.27351081594616533,24:0.27351081594616533):0.3170544501572754,26:0.5905652661034407):0.26311895392707707):0.16652192049543746,(34:0.5117464961311856,44:0.5117464961311856):0.5084596443947696):0.21815170433880993,(43:0.017445262891272476,19:0.017445262891272476):1.2209125819734927):1.8134076309994878,((((28:0.4712767567740781,27:0.4712767567740781):0.10682059415592915,5:0.5780973509300072):1.3527578870023227,8:1.93085523793233):0.3308589666959434,(((38:0.869034313343855,(36:0.43596260669704595,12:0.43596260669704595):0.433071706646809):0.6560192909751648,(35:1.1522664699680134,(16:0.002870103071567586,10:0.002870103071567586):1.1493963668964458):0.3727871343510063):0.22769223626668955,3:1.7527458405857093):0.5089683640425642):0.7900512712359795):0.638331635092229,((21:0.7322618024993395,45:0.7322618024993395):0.8426643609823479,(1:1.3633504766911966,4:1.3633504766911966):0.21157568679049077):2.1151709474747946):1.3214360517179031):0.43816512013888165):0.7600411219856991;
tree new_tree177 = ((((39:0.4294289219521119,25:0.4294289219521119):0.059351020622879114,18:0.488779942574991):3.3434862177248776,(((41:1.9246986076632102,31:1.9246986076632102):0.12408208009211741,13:2.0487806877553276):0.06348543590714861,((((29:0.6238257192585087,17:0.6238257192585087):1.0479759087485823,((33:1.0732504828911977,11:1.0732504828911977):0.407486440984959,((42:0.25059552310273964,47:0.25059552310273964):0.4296843791981471,(20:0.41498590450560463,(46:0.3018624175562169,50:0.3018624175562169):0.11312348694938773):0.2652939977952821):0.80045702157527):0.19106470413093413):0.35866689834298504,(7:1.3792079794053893,23:1.3792079794053893):0.6512605469446866):0.059355446877999984,((51:0.7505807934982943,40:0.7505807934982943):0.3099441959371968,(9:0.36749802794199743,(22:0.11243062694324209,49:0.11243062694324209):0.25506740099875536):0.6930269614934936):1.0292989837925848):0.022442150434400343):1.7200000366373924):2.0587754444346342,((((((34:0.9446187958809242,((24:0.1993161238589685,6:0.1993161238589685):0.36884743827270794,26:0.5681635621316764):0.37645523374924783):0.2833444714339539,(37:0.7902095635452262,(44:0.2898523906916314,43:0.2898523906916314):0.5003571728535948):0.43775370376965195):0.12162111948236731,19:1.3495843867972455):2.784046075695372,((21:0.3208011349068161,45:0.3208011349068161):1.0639254039196713,(1:0.6050212229159744,4:0.6050212229159744):0.779705315910513):2.7489039236661306):0.02669214065812664,(((((35:0.9125182653230572,(16:0.01909142025695681,10:0.01909142025695681):0.8934268450661005):0.7342782963005725,38:1.6467965616236298):0.27187178831155023,(36:0.5422008008217678,12:0.5422008008217678):1.3764675491134122):0.8031506921840752,3:2.721819042119255):0.8899433358715161,(((27:0.3545330041392038,5:0.3545330041392038):0.1667453021037701,28:0.5212783062429739):3.0010224925715616,8:3.5223007988145354):0.08946157917623587):0.548560225159973):1.4119486656974818,((32:1.3281553857823862,(48:0.9223978659644382,2:0.9223978659644382):0.40575751981794805):2.3429654660935744,((14:0.4312702429199119,30:0.4312702429199119):0.5503052195924435,15:0.9815754625123554):2.689545389363605):1.90115041483566):0.3187703358862768):0.19903135605105415;
tree new_tree178 = (((((21:0.6662700102760911,45:0.6662700102760911):0.6098263198197965,(1:1.0653436847936992,4:1.0653436847936992):0.2107526453021884):2.424225426500465,(((((35:0.7060135949095417,(16:0.004519488972271966,10:0.004519488972271966):0.7014941059372698):1.2456147851588435,(38:1.7864646076164714,(36:0.25027577301275017,12:0.25027577301275017):1.5361888346037214):0.16516377245191372):0.5017339457589824,3:2.4533623258273676):0.45877726244853534,((27:0.5892716515799974,28:0.5892716515799974):0.6271698853855674,5:1.2164415369655648):1.6956980513103381):0.22221414820229102,8:3.134353736478194):0.5659680201181585):1.2854852282784366,((19:0.9843968194059147,43:0.9843968194059147):1.401976819265504,((34:1.0475538579778334,((37:0.21634239439247405,(6:0.2035286063798356,24:0.2035286063798356):0.012813788012638438):0.6057937756460576,26:0.8221361700385317):0.22541768793930173):0.3321516375784741,44:1.3797054955563075):1.0066681431151112):2.5994333462033703):1.498973422977861,(((2:0.7479536183704466,(48:0.020889216399467985,32:0.020889216399467985):0.7270644019709787):2.743824276107999,((14:0.0829953543236061,30:0.0829953543236061):1.2556053376438205,15:1.3386006919674267):2.153177202511019):2.61112803034536,((39:0.12746233874107307,(25:0.12485134248161467,18:0.12485134248161467):0.0026109962594584035):4.735768735780339,(((33:0.6313507791133209,11:0.6313507791133209):1.4641291494461295,((((46:0.8773361206524597,50:0.8773361206524597):0.029597609356321164,20:0.9069337300087809):0.11326247334015027,(42:0.26744630411376297,47:0.26744630411376297):0.7527498992351682):1.0230861348318145,(29:0.8804554274173471,17:0.8804554274173471):1.1628269107633986):0.05219759037870464):0.20259368136203904,(((41:2.194381017761405,31:2.194381017761405):0.04304336740402359,(((51:0.43227609361528024,40:0.43227609361528024):0.8072302597934733,((22:0.20000550248045287,49:0.20000550248045287):0.7979043463055142,9:0.9979098487859671):0.24159650462278648):0.5967643770005657,(7:1.3300861096825431,23:1.3300861096825431):0.5061846207267762):0.4011536547561094):0.02797482810040508,13:2.265399213265834):0.032674396655655524):2.5651574645999227):1.2396748487654774):0.3818744845657607):0.8002314828213244;
tree new_tree179 = (((((32:0.02686078241171427,48:0.02686078241171427):0.08788020634341771,2:0.11474098875513199):2.1993706847397956,((14:0.3888032567125252,30:0.3888032567125252):1.0541094923153167,15:1.442912749027842):0.8711989244670855):1.3270902867043533,(((25:0.6413446014057469,39:0.6413446014057469):0.12805676633564744,18:0.7694013677413943):2.089014249337492,(((51:0.3147216740894034,40:0.3147216740894034):0.2248704794060477,((49:0.38411477668461497,22:0.38411477668461497):0.04460696653976398,9:0.42872174322437895):0.11087041027107214):1.1721885380204728,(((23:0.2238316426597288,7:0.2238316426597288):1.120439605779795,((31:0.9161491964048745,13:0.9161491964048745):0.3086544275655001,41:1.2248036239703746):0.11946762446914927):0.29511575244173627,(((29:0.6541224507936838,17:0.6541224507936838):0.23566812748482635,((42:0.14723356206779775,47:0.14723356206779775):0.44215658236881045,((46:0.367970796143575,50:0.367970796143575):0.06855523488398158,20:0.43652603102755655):0.15286411340905165):0.30040043384190196):0.16790963254731717,(33:0.14497786770621707,11:0.14497786770621707):0.9127223431196103):0.5816867900554328):0.07239369063466383):1.1466349255629626):0.7827863431203941):0.81606074228789,((((8:2.087171292999665,((27:0.48657346440139715,28:0.48657346440139715):0.6471675448097206,5:1.1337410092111178):0.9534302837885473):0.3396341438392456,(((35:0.8529744600910436,(16:0.08517269365731253,10:0.08517269365731253):0.7678017664337311):0.5831531165737258,(38:1.0878276197008008,(36:0.18753916462845768,12:0.18753916462845768):0.9002884550723431):0.34829995696396865):0.5854338341635994,3:2.021561410828369):0.4052440260105419):0.9653139370850226,(((43:0.18392087693462272,(44:0.08897092403682116,34:0.08897092403682116):0.09494995289780156):0.43829563315175474,((26:0.14466607137952267,(6:0.10434598191298788,24:0.10434598191298788):0.040320089466534786):0.12616665797726503,37:0.2708327293567877):0.35138378072958976):0.44427675662004074,19:1.0664932667064182):2.325626107217515):0.08286632479435374,((21:1.0208974038474523,45:1.0208974038474523):1.299084620560196,(1:1.0475647727802326,4:1.0475647727802326):1.2724172516274157):1.1550036743106387):0.9822770037688837):1.63365142290168;
tree new_tree180 = (((2:0.15166624319773533,(48:0.043101751045107294,32:0.043101751045107294):0.10856449215262803):1.7896210362127245,((14:0.04276043339940089,30:0.04276043339940089):0.5397321044397674,15:0.5824925378391683):1.3587947415712915):0.852845841800646,(((((19:0.1499962209898261,43:0.1499962209898261):0.5539579124659684,((37:0.3090374360748475,((6:0.01827184838846491,24:0.01827184838846491):0.12352808364297335,26:0.14179993203143826):0.16723750404340926):0.26043775921502504,(34:0.43939543537898634,44:0.43939543537898634):0.13007975991088622):0.13447893816592194):1.2728345734023105,(((((36:0.11297835419714407,12:0.11297835419714407):0.3921574755050664,38:0.5051358297022105):0.15112899796954282,(35:0.29829812594064475,(16:0.023446791154498502,10:0.023446791154498502):0.27485133478614626):0.35796670173110856):0.5968677195678807,3:1.253132547239634):0.0992145130149591,(((28:0.25529614447815985,27:0.25529614447815985):0.5416747910335082,5:0.7969709355116681):0.5085707479649648,8:1.305541683476633):0.04680537677796015):0.6244416466035119):0.054530084190540506,((21:0.15825785352739452,45:0.15825785352739452):0.18751362785867987,(1:0.18254227193493347,4:0.18254227193493347):0.16322920945114092):1.685547309662571):0.6665633310656385,(((18:0.012998061204657308,25:0.012998061204657308):0.06974752371741717,39:0.08274558492207448):1.2764793471378726,((7:0.2611672625294656,23:0.2611672625294656):0.7219433936068675,(((((29:0.5544193097105925,17:0.5544193097105925):0.12098327808547826,((42:0.07083461586411864,47:0.07083461586411864):0.34427317254183853,((20:0.24761119453773658,46:0.24761119453773658):0.09748253251736508,50:0.34509372705510166):0.07001406135085553):0.2602947993901136):0.004144229767603869,(33:0.166090690741871,11:0.166090690741871):0.5134561268218036):0.2416116058099348,((13:0.520800386149566,31:0.520800386149566):0.29729866879267297,41:0.818099054942239):0.10305936843137042):0.05881918633121175,((51:0.23020296518842592,40:0.23020296518842592):0.26219551948269954,((49:0.16671514802072931,22:0.16671514802072931):0.021487366914649225,9:0.18820251493537854):0.3041959697357469):0.4875791250336957):0.00313304643151191):0.3761142759236139):1.338657190054337):0.09625099769401002):1.0481744588606365;
[truncated: 1,811,890 more chars]
