# Supplementary material for: Evolutionary history of the Arctic flora
Source: Nat Commun. 2023 Jul 18;14:4021. doi: 10.1038/s41467-023-39555-6 (PMC10354081; doi:10.1038/s41467-023-39555-6)
Supplement: Supplementary file 8 — Source Data [file 41467_2023_39555_MOESM8_ESM.zip › Source Data/Supplementary Figure 29-35/Plantago/Plantago_dis.csv]

ID	Name	dis
10	Plantago_afra	AB
11	Plantago_alpina	B
12	Plantago_amplexicaulis	B
13	Plantago_arenaria	B
14	Plantago_argentea	B
15	Plantago_aristata	B
16	Plantago_asiatica	B
17	Plantago_atrata	B
18	Plantago_australis	B
19	Plantago_boissieri	B
20	Plantago_canescens_PAF	A
21	Plantago_ciliata	B
22	Plantago_cordata	B
23	Plantago_coronopus	B
24	Plantago_crassifolia	B
25	Plantago_cylindrica	B
26	Plantago_depressa_PAF	AB
27	Plantago_elongata_PAF	B
28	Plantago_erecta	B
29	Plantago_eriopoda	AB
30	Plantago_famarae	B
31	Plantago_firma	B
32	Plantago_hakusanensis	B
33	Plantago_helleri	B
34	Plantago_heterophylla	B
35	Plantago_hookeriana	B
36	Plantago_lagopus	B
37	Plantago_lanceolata	AB
38	Plantago_macrocarpa	B
39	Plantago_macrorhiza	B
40	Plantago_major_PAF	AB
41	Plantago_maritima_PAF	AB
42	Plantago_media_PAF	AB
43	Plantago_nivea	B
44	Plantago_notata	B
45	Plantago_ovata	B
46	Plantago_patagonica	B
47	Plantago_psammophila	B
48	Plantago_pusilla	B
49	Plantago_rhodosperma	B
50	Plantago_rigida	B
51	Plantago_rugelii	B
52	Plantago_sericea	B
53	Plantago_sericea_argyrophylla	B
54	Plantago_sinaica	B
55	Plantago_sp_Chihuahua	B
56	Plantago_sparsiflora	B
57	Plantago_subulata	B
58	Plantago_truncata	B
59	Plantago_tweedyi	B
60	Plantago_virginica	B
