# Supplementary material for: Evolutionary history of the Arctic flora
Source: Nat Commun. 2023 Jul 18;14:4021. doi: 10.1038/s41467-023-39555-6 (PMC10354081; doi:10.1038/s41467-023-39555-6)
Supplement: Supplementary file 8 — Source Data [file 41467_2023_39555_MOESM8_ESM.zip › Source Data/Supplementary Figure 29-35/Pleuropogon/Pleuropogon_dis.csv]

	SP	DIS
1	Pleuropogon_sabinei	A
2	Pleuropogon_californicus	B
3	Pleuropogon_hooverianus	B
4	Pleuropogon_refractus	B
5	Glyceria_occidentalis	B
6	Glyceria_arundinacea	AB
7	Melica_porteri	B
8	Melica_altissima	AB
9	Schizachne_purpurascens	AB
10	Agrostis_alpina	B
11	Anthoxanthum_odoratum	AB
12	Arrhenatherum_elatius	AB
13	Brachypodium_sylvaticum	AB
14	Catapodium_rigidum	B
15	Dactylis_glomerata	AB
16	Dryopoa_dives	B
17	Festuca_asperula	B
18	Festuca_pratensis	AB
19	Glyceria_notata	AB
20	Hierochloe_odorata	AB
21	Holcus_lanatus	B
22	Hookerochloa_eriopoda	B
23	Koeleria_pyramidata	AB
24	Lachnagrostis_adamsonii	B
25	Lolium_perenne	AB
26	Lolium_rigidum	B
27	Parapholis_incurva	B
28	Phalaris_arundinacea	AB
29	Poa_hiemata	B
30	Poa_lowanensis	B
31	Sylvipoa_queenslandica	B
32	Taeniatherum_caput-medusae	B
33	Vulpia_bromoides	B
34	Vulpia_fasciculata	B
