# Supplementary material for: Evolutionary history of the Arctic flora
Source: Nat Commun. 2023 Jul 18;14:4021. doi: 10.1038/s41467-023-39555-6 (PMC10354081; doi:10.1038/s41467-023-39555-6)
Supplement: Supplementary file 8 — Source Data [file 41467_2023_39555_MOESM8_ESM.zip › Source Data/Supplementary Figure 29-35/Poa/Poa.tre]

#NEXUS
Begin taxa;
	Dimensions ntax=100;
	Taxlabels
		Poa_abbreviata_PAF
		Poa_alpina_PAF
		Poa_ammophila_PAF
		Poa_annua
		Poa_arctica_PAF
		Poa_arida
		Poa_asiae_minoris
		Poa_asperiflora
		Poa_astonii
		Poa_atropidiformis
		Poa_attenuata
		Poa_autumnalis
		Poa_badensis
		Poa_biebersteinii
		Poa_botryoides_PAF
		Poa_bucharica
		Poa_bulbosa
		Poa_burmanica
		Poa_candamoana
		Poa_chaixii
		Poa_chapmaniana
		Poa_compressa
		Poa_costiniana
		Poa_curtifolia
		Poa_cusickii
		Poa_dahurica
		Poa_densa
		Poa_dissanthelioides
		Poa_diversifolia
		Poa_dolosa
		Poa_fauriei
		Poa_fawcettiae
		Poa_fendleriana
		Poa_fordeana
		Poa_gigantea
		Poa_glauca_PAF
		Poa_grandis
		Poa_gymnantha
		Poa_hartzii_PAF
		Poa_helmsii
		Poa_hesperia
		Poa_howellii
		Poa_huancavelicae
		Poa_hybrida
		Poa_hylobates
		Poa_ianthina
		Poa_iberica
		Poa_interior
		Poa_ircutica
		Poa_keysseri
		Poa_khokhrjakovii
		Poa_kurtzii
		Poa_laetevirens
		Poa_langtangensis
		Poa_laxa_PAF
		Poa_leptocoma_PAF
		Poa_lettermanii
		Poa_ligulata
		Poa_macrantha
		Poa_macrocalyx_PAF
		Poa_macroclada
		Poa_marcida
		Poa_marshallii
		Poa_matris_occidentalis
		Poa_media
		Poa_nemoralis_PAF
		Poa_nervosa
		Poa_novae_zelandiae
		Poa_palustris_PAF
		Poa_paucispicula_PAF
		Poa_platyantha_PAF
		Poa_polycolea
		Poa_porsildii_PAF
		Poa_pratensis_PAF
		Poa_pseudoabbreviata_PAF
		Poa_pseudobulbosa
		Poa_psychrophila
		Poa_ramifera
		Poa_reflexa
		Poa_remota
		Poa_riphaea
		Poa_scaberula
		Poa_secunda
		Poa_sibirica_PAF
		Poa_sieberiana
		Poa_sikkimensis
		Poa_sinaica
		Poa_skvortzovii
		Poa_sphondylodes
		Poa_stenantha
		Poa_sublanata_PAF
		Poa_superata
		Poa_supina
		Poa_thessala
		Poa_trichophylla
		Poa_trivialis_PAF
		Poa_trollii
		Poa_unilateralis
		Poa_ursina
		Poa_wheeleri
		;
End;
Begin trees;
	Translate
		1 Poa_abbreviata_PAF,
		2 Poa_alpina_PAF,
		3 Poa_ammophila_PAF,
		4 Poa_annua,
		5 Poa_arctica_PAF,
		6 Poa_arida,
		7 Poa_asiae_minoris,
		8 Poa_asperiflora,
		9 Poa_astonii,
		10 Poa_atropidiformis,
		11 Poa_attenuata,
		12 Poa_autumnalis,
		13 Poa_badensis,
		14 Poa_biebersteinii,
		15 Poa_botryoides_PAF,
		16 Poa_bucharica,
		17 Poa_bulbosa,
		18 Poa_burmanica,
		19 Poa_candamoana,
		20 Poa_chaixii,
		21 Poa_chapmaniana,
		22 Poa_compressa,
		23 Poa_costiniana,
		24 Poa_curtifolia,
		25 Poa_cusickii,
		26 Poa_dahurica,
		27 Poa_densa,
		28 Poa_dissanthelioides,
		29 Poa_diversifolia,
		30 Poa_dolosa,
		31 Poa_fauriei,
		32 Poa_fawcettiae,
		33 Poa_fendleriana,
		34 Poa_fordeana,
		35 Poa_gigantea,
		36 Poa_glauca_PAF,
		37 Poa_grandis,
		38 Poa_gymnantha,
		39 Poa_hartzii_PAF,
		40 Poa_helmsii,
		41 Poa_hesperia,
		42 Poa_howellii,
		43 Poa_huancavelicae,
		44 Poa_hybrida,
		45 Poa_hylobates,
		46 Poa_ianthina,
		47 Poa_iberica,
		48 Poa_interior,
		49 Poa_ircutica,
		50 Poa_keysseri,
		51 Poa_khokhrjakovii,
		52 Poa_kurtzii,
		53 Poa_laetevirens,
		54 Poa_langtangensis,
		55 Poa_laxa_PAF,
		56 Poa_leptocoma_PAF,
		57 Poa_lettermanii,
		58 Poa_ligulata,
		59 Poa_macrantha,
		60 Poa_macrocalyx_PAF,
		61 Poa_macroclada,
		62 Poa_marcida,
		63 Poa_marshallii,
		64 Poa_matris_occidentalis,
		65 Poa_media,
		66 Poa_nemoralis_PAF,
		67 Poa_nervosa,
		68 Poa_novae_zelandiae,
		69 Poa_palustris_PAF,
		70 Poa_paucispicula_PAF,
		71 Poa_platyantha_PAF,
		72 Poa_polycolea,
		73 Poa_porsildii_PAF,
		74 Poa_pratensis_PAF,
		75 Poa_pseudoabbreviata_PAF,
		76 Poa_pseudobulbosa,
		77 Poa_psychrophila,
		78 Poa_ramifera,
		79 Poa_reflexa,
		80 Poa_remota,
		81 Poa_riphaea,
		82 Poa_scaberula,
		83 Poa_secunda,
		84 Poa_sibirica_PAF,
		85 Poa_sieberiana,
		86 Poa_sikkimensis,
		87 Poa_sinaica,
		88 Poa_skvortzovii,
		89 Poa_sphondylodes,
		90 Poa_stenantha,
		91 Poa_sublanata_PAF,
		92 Poa_superata,
		93 Poa_supina,
		94 Poa_thessala,
		95 Poa_trichophylla,
		96 Poa_trivialis_PAF,
		97 Poa_trollii,
		98 Poa_unilateralis,
		99 Poa_ursina,
		100 Poa_wheeleri
		;
tree TREE1 = [&R] (((((((((57[&length_range={0.14955726317693444,3.918993089186055},height_95%_HPD={0.0,7.105427357601002E-15},length_95%_HPD={0.20059822531690874,1.8875559815226215},length=0.9489100546187841,length_median=0.8556790296611534,height_median=3.552713678800501E-15,height_range={0.0,1.4210854715202004E-14},height=3.161915174132446E-15]:0.8556790296611521,75[&length_range={0.1495572631…
End;
