# Supplementary material for: Evolutionary history of the Arctic flora
Source: Nat Commun. 2023 Jul 18;14:4021. doi: 10.1038/s41467-023-39555-6 (PMC10354081; doi:10.1038/s41467-023-39555-6)
Supplement: Supplementary file 8 — Source Data [file 41467_2023_39555_MOESM8_ESM.zip › Source Data/Supplementary Figure 29-35/Poa/Poa.trees]

#NEXUS
Begin trees;
   Translate
1 Poa_abbreviata_PAF,
2 Poa_alpina_PAF,
3 Poa_ammophila_PAF,
4 Poa_annua,
5 Poa_arctica_PAF,
6 Poa_arida,
7 Poa_asiae_minoris,
8 Poa_asperiflora,
9 Poa_astonii,
10 Poa_atropidiformis,
11 Poa_attenuata,
12 Poa_autumnalis,
13 Poa_badensis,
14 Poa_biebersteinii,
15 Poa_botryoides_PAF,
16 Poa_bucharica,
17 Poa_bulbosa,
18 Poa_burmanica,
19 Poa_candamoana,
20 Poa_chaixii,
21 Poa_chapmaniana,
22 Poa_compressa,
23 Poa_costiniana,
24 Poa_curtifolia,
25 Poa_cusickii,
26 Poa_dahurica,
27 Poa_densa,
28 Poa_dissanthelioides,
29 Poa_diversifolia,
30 Poa_dolosa,
31 Poa_fauriei,
32 Poa_fawcettiae,
33 Poa_fendleriana,
34 Poa_fordeana,
35 Poa_gigantea,
36 Poa_glauca_PAF,
37 Poa_grandis,
38 Poa_gymnantha,
39 Poa_hartzii_PAF,
40 Poa_helmsii,
41 Poa_hesperia,
42 Poa_howellii,
43 Poa_huancavelicae,
44 Poa_hybrida,
45 Poa_hylobates,
46 Poa_ianthina,
47 Poa_iberica,
48 Poa_interior,
49 Poa_ircutica,
50 Poa_keysseri,
51 Poa_khokhrjakovii,
52 Poa_kurtzii,
53 Poa_laetevirens,
54 Poa_langtangensis,
55 Poa_laxa_PAF,
56 Poa_leptocoma_PAF,
57 Poa_lettermanii,
58 Poa_ligulata,
59 Poa_macrantha,
60 Poa_macrocalyx_PAF,
61 Poa_macroclada,
62 Poa_marcida,
63 Poa_marshallii,
64 Poa_matris_occidentalis,
65 Poa_media,
66 Poa_nemoralis_PAF,
67 Poa_nervosa,
68 Poa_novae_zelandiae,
69 Poa_palustris_PAF,
70 Poa_paucispicula_PAF,
71 Poa_platyantha_PAF,
72 Poa_polycolea,
73 Poa_porsildii_PAF,
74 Poa_pratensis_PAF,
75 Poa_pseudoabbreviata_PAF,
76 Poa_pseudobulbosa,
77 Poa_psychrophila,
78 Poa_ramifera,
79 Poa_reflexa,
80 Poa_remota,
81 Poa_riphaea,
82 Poa_scaberula,
83 Poa_secunda,
84 Poa_sibirica_PAF,
85 Poa_sieberiana,
86 Poa_sikkimensis,
87 Poa_sinaica,
88 Poa_skvortzovii,
89 Poa_sphondylodes,
90 Poa_stenantha,
91 Poa_sublanata_PAF,
92 Poa_superata,
93 Poa_supina,
94 Poa_thessala,
95 Poa_trichophylla,
96 Poa_trivialis_PAF,
97 Poa_trollii,
98 Poa_unilateralis,
99 Poa_ursina,
100 Poa_wheeleri
		;
tree new_tree1 = (((((((96:1.1710384268116647,22:1.1710384268116647):2.6029358412818038,66:3.7739742680934683):1.2630807126768557,((63:2.343299599352427,(72:0.5815713017813643,85:0.5815713017813643):1.7617282975710626):1.8760662212916892,(89:2.760700235284353,((49:0.585575948716059,(2:0.4535152006124028,33:0.4535152006124028):0.1320607481036562):0.4848287553918045,17:1.0704047041078635):1.69029553525786):1.4586655853597632):0.817689160126208):10.510284766905993,((((57:0.9317350125448367,((95:0.39369366120597565,100:0.39369366120597565):0.07321273328737121,(55:0.29607459396150315,91:0.29607459396150315):0.1708318005318437):0.46482861805148984):0.6713281437407901,30:1.6030631562856268):0.3826179567661403,(31:0.5452627530591585,(12:0.3550831078015521,52:0.3550831078015521):0.1901796452576064):1.4404183599926086):4.543736084239486,24:6.529417197291252):9.017922550385064):49.11993005794483,((((15:0.9011478029201505,62:0.9011478029201505):0.8535367978136412,((4:0.14108696265533083,26:0.14108696265533083):0.08363968112675471,20:0.22472664378208554):1.529957956951706):19.1253749260222,(((27:1.26513708007089,(((35:0.321291842677913,38:0.321291842677913):0.6192654095650448,3:0.9405572522429578):0.14700703428217043,70:1.0875642865251283):0.17757278595788595):0.34544114311910423,(93:0.47346968057609456,36:0.47346968057609456):1.137108535026024):1.1638617624013599,((11:0.0735812374493704,64:0.0735812374493704):2.054728677570648,56:2.128309915020018):0.6461300629834601):18.105619548752514):30.218215485687203,(((34:15.211464169418571,(79:0.95481541645311,(97:0.5222070316532783,(74:0.14809813891502077,5:0.14809813891502077):0.37410889273825754):0.43260838479983166):14.25664875296546):7.699304577717781,(((92:1.4836288560487552,((28:0.19166578553765976,48:0.19166578553765976):0.08296844514435245,21:0.2746342306820122):1.208994625366743):7.089896245195769,(((1:2.71986232840343,7:2.71986232840343):1.4504224056839474,(18:0.49054606883752416,69:0.49054606883752416):3.679738665249853):2.4859104322297396,29:6.65619501340487):1.917329934927407):1.022499170501403,(40:5.164364359014558,(87:5.091941372656553,((76:0.5030559159344794,78:0.5030559159344794):2.799929065004113,77:3.3029849809385925):1.7889563917179605):0.07242298635800459):4.431659912731369):13.314744475390425):11.260156211210635,((((68:0.2527737404884969,16:0.2527737404884969):2.9147693882229,((84:1.0327645088888382,((13:0.4164359148090466,41:0.4164359148090466):0.5776617313143344,88:0.994097646123381):0.038666862765457166):0.7280301032855692,50:1.7607946121744074):1.4067484271460242):0.9629116276948064,((((37:1.1005770870151124,43:1.1005770870151124):0.7439911723027215,(46:0.40433347309699624,99:0.40433347309699624):1.4402347862208376):0.8504033027856186,82:2.69497157866069):0.08106151475300116,39:2.7760330768564536):1.3544215901587844):5.087058396956076,(81:2.1374050309265025,(((25:0.9194194596092599,44:0.9194194596092599):0.31923263230470467,73:1.2386520919139645):0.785412349487336,(45:1.7395803830638144,(((9:0.021569291782991662,61:0.021569291782991662):0.5323872805399954,59:0.553956571771992):0.3761870663559689,58:0.930143638678956):0.8094367443848584):0.28448405833748613):0.11334058952520198):7.080108033044811):24.953411894375673):16.92735005409621):13.56899479317795):5.785324187043017,((32:12.633167301812524,((((67:0.014414733990804124,94:0.014414733990804124):0.3095684607324879,51:0.323983194723292):3.0921236382869703,8:3.416106833010262):3.8018783625222405,((23:2.927167069068565,(75:0.8157963997308356,98:0.8157963997308356):2.111370669337729):4.0594138854967055,(42:0.12253838043978085,80:0.12253838043978085):6.86404248342769):0.23140424096723233):5.415182106280021):12.625794865719811,(65:15.256620069652893,86:15.256620069652893):10.002342097879442):45.19363182513183):94.3281026209784,((((71:0.7589571111483323,(90:0.39096132488078755,53:0.39096132488078755):0.36799578626754476):5.165499000399514,83:5.924456111547846):6.744405711718821,60:12.668861823266667):8.720492819573497,(((47:0.42457732467395043,6:0.42457732467395043):0.29271641972213064,19:0.7172937443960811):9.877286639601193,((54:0.1265951291365031,10:0.1265951291365031):3.03323819693722,14:3.159833216502598):7.434747167494676):10.79477425884289):143.391345519592):13.357909995824315;
tree new_tree2 = (((4:3.0296444594260716,93:3.0296444594260716):1.6578837918374107,(((68:0.9441558642139726,(21:0.69391225715993,2:0.69391225715993):0.2502436070540426):2.9533660306099256,(((13:1.408005766277724,(((14:0.12252381826789092,75:0.12252381826789092):0.06179946772672361,88:0.18432328599461453):0.4763653187756144,61:0.660688604770229):0.747317161754922):0.02524212224877398,(69:1.3616191304160923,((((24:0.15581478743732746,90:0.15581478743732746):0.053312007813409196,((3:0.05281644379314226,6:0.05281644379314226):0.10895958566116698,(83:0.08049918321364569,98:0.08049918321364569):0.08127684624066356):0.04735076579642741):0.5007764728034363,18:0.7099032680541729):0.5408219290245876,((((55:0.5936163269474994,57:0.5936163269474994):0.12514997249502113,(66:0.3274380884007153,(81:0.18088269512062397,22:0.18088269512062397):0.14655539328009135):0.39132821104180526):0.06922672923537787,(11:0.6606290221680138,(((45:0.05307726782519513,(36:0.0031266280801462215,48:0.0031266280801462215):0.04995063974504891):0.2595306158786397,39:0.3126078837038348):0.22039921664866718,((15:0.4580509617943558,89:0.4580509617943558):0.02991162467764641,26:0.4879625864720022):0.04504451388049979):0.1276219218155118):0.12736400650988466):0.24034095946663947,46:1.028333988144538):0.2223912089342226):0.11089393333733177):0.07162875811040559):2.206354285139802,77:3.6396021736663):0.2579197211575983):0.16651771241775437,(((79:1.995411067311133,(((((54:0.1158838850145565,53:0.1158838850145565):0.8674792613791219,((42:0.6850647698608087,(73:0.48401658878860804,((59:0.07502717270415023,25:0.07502717270415023):0.13296311371424258,67:0.2079902864183928):0.27602630237021525):0.20104818107220063):0.05389053751514683,((8:0.3936549300634945,44:0.3936549300634945):0.32367035472890293,(((((74:0.16966972775996408,5:0.16966972775996408):0.08122377115603469,(64:0.2392143331566113,10:0.2392143331566113):0.011679165759387461):0.04217326184026554,((82:0.15319508570229068,52:0.15319508570229068):0.07302798454881282,100:0.2262230702511035):0.06684369050516081):0.3793985353870393,(38:0.2943383070129246,33:0.2943383070129246):0.378126989130379):0.020842711047272644,((97:0.19564353155219313,19:0.19564353155219313):0.047228075345777026,35:0.24287160689797016):0.4504364002926061):0.024017277601821152):0.02163002258355806):0.2444078390177229):0.6349235046882072,((47:0.5938269790473173,7:0.5938269790473173):0.9915023532921029,(32:1.1363415566217117,(40:0.878018264919987,23:0.878018264919987):0.25832329170172463):0.44898777571770854):0.032957318742465436):0.2946715793251482,((72:1.0974784458673188,62:1.0974784458673188):0.028716017335324917,((((49:0.3574716546678372,(91:0.31485716444866263,(80:0.29882695191687825,29:0.29882695191687825):0.016030212531784382):0.04261449021917457):0.011293524044893088,(84:0.08233036735887428,16:0.08233036735887428):0.286434811353856):0.20372474249471384,85:0.5724899212074441):0.4111293180341201,((78:0.3541881775778703,63:0.3541881775778703):0.26509118752599353,43:0.6192793651038638):0.3643398741377004):0.14257522396107947):0.7867637672043901):0.04963637550019895,(((20:0.18253081218256337,((27:0.10855583576008188,92:0.10855583576008188):0.05643624506902853,37:0.1649920808291104):0.017538731353452963):0.3610596264656517,((34:0.11098129497795432,50:0.11098129497795432):0.3941463833940578,76:0.5051276783720121):0.03846276027620299):0.0397933134749161,28:0.5833837521231312):1.3792108537841017):0.032816461403900155):0.7227525800054377,(((9:0.9586198837992611,(60:0.767606836317082,70:0.767606836317082):0.19101304748217907):0.6095359891948643,12:1.5681558729941254):0.37699338323053033,86:1.9451492562246557):0.7730143910919149):0.577837043817309,(((41:0.11045656052261707,31:0.11045656052261707):0.9368790608152935,((30:0.6519996546967445,(95:0.3409979706243313,65:0.3409979706243313):0.3110016840724132):0.14189703882683513,99:0.7938966935235796):0.25343892781433097):1.9153486537596998,((56:1.2180265680368783,1:1.2180265680368783):1.106822985352393,(71:0.17142129360744446,51:0.17142129360744446):2.1534282597818266):0.63783472128668):0.3333164160362694):0.768038916107773):0.6234886440218297):0.05088422934803116,(((58:0.442099136844284,94:0.442099136844284):0.6952776286560003,(87:0.2713150995605294,17:0.2713150995605294):0.8660616659397549):0.7722407376975604,96:1.9096175031978446):2.828794977413669):34.4055825791003;
tree new_tree3 = (((4:2.3364893420639605,93:2.3364893420639605):3.7661268219952246,((((((60:1.2533272554690436,70:1.2533272554690436):0.3812984737892944,(86:1.060102339041406,9:1.060102339041406):0.574523390216932):1.6308878234985658,(71:1.2279108009567183,51:1.2279108009567183):2.0376027518001854):0.810667126456603,((((21:1.3143535449142263,2:1.3143535449142263):0.4571018854557072,(((23:0.6845310473522549,(40:0.5829593533571268,85:0.5829593533571268):0.10157169399512811):0.664667204259069,32:1.349198251611324):0.2230269471540789,(20:0.6202215802119865,(34:0.3125302926008045,50:0.3125302926008045):0.307691287611182):0.9520036185534163):0.19923023160453068):1.3365254879894697,(97:2.857299641418681,(((((38:0.5381635997823431,33:0.5381635997823431):0.23471449620589235,(100:0.4803291527095766,52:0.4803291527095766):0.2925489432786588):0.744827579575705,((28:0.968655272156864,79:0.968655272156864):0.32380484223283323,(64:0.36496990759269343,82:0.36496990759269343):0.9274902067970038):0.22524556117424321):0.03983182353895365,((10:0.9149353071910621,(35:0.9084246130990105,68:0.9084246130990105):0.006510694092051628):0.3838240757524737,((((78:0.6692909979422372,63:0.6692909979422372):0.2323320735466784,(((53:0.24403608960307294,54:0.24403608960307294):0.4435802616695988,8:0.6876163512726717):0.20238615341849053,43:0.8900025046911623):0.011620566797753362):0.2535700568736655,(73:0.6983251370547761,((67:0.41737425485985163,25:0.41737425485985163):0.24691870325511173,59:0.6642929581149634):0.034032178939812696):0.4568679913078051):0.041363854867964234,(19:0.4345954606945065,42:0.4345954606945065):0.7619615225360389):0.10220239971299039):0.2587781161593583):0.7624728250631261,((37:0.7888244773433672,72:0.7888244773433672):0.868121954023412,(44:0.7765909601052676,76:0.7765909601052676):0.8803554712615116):0.6630638927992409):0.5372893172526609):0.25068127694072206):0.42352450555476473,((((84:0.4511120388522315,16:0.4511120388522315):0.5301833550823503,7:0.9812953939345818):1.1666630309476695,(((80:0.48493135987532965,29:0.48493135987532965):0.8977953144775231,((74:0.39479184116498484,91:0.39479184116498484):0.8826615957157067,(5:0.4278187185397989,47:0.4278187185397989):0.8496347183408927):0.10527323747216122):0.02165860495978955,49:1.4043852793126423):0.7435731455696089):0.3638997219763018,(92:0.13709050376085913,27:0.13709050376085913):2.374767643097694):1.0196472770556149):0.5446752552993388):0.7817924923885755,((56:2.272261327625895,1:2.272261327625895):2.1484066380436864,((41:0.39855292640604706,31:0.39855292640604706):1.7143824432878207,((99:0.1397209738055874,65:0.1397209738055874):1.329637144208142,(30:0.710300752567392,95:0.710300752567392):0.7590573654463374):0.6435772516801384):2.307732595975714):0.43730520593250066):0.6007348320695636,(((((((55:1.3983688856570504,(57:0.3570067144360957,75:0.3570067144360957):1.0413621712209546):0.08834015265849193,(((89:0.6448687772726127,88:0.6448687772726127):0.16644088994849981,46:0.8113096672211125):0.013136378167261986,(((48:0.15903807257676533,(11:0.1524564125224284,15:0.1524564125224284):0.006581660054336941):0.17286598890587274,26:0.33190406148263807):0.3796736064079681,((36:0.008901182878363197,45:0.008901182878363197):0.23617018139555498,39:0.24507136427391818):0.466506303616688):0.11286837749776835):0.6622629929271678):0.02646509972538036,22:1.5131741380409227):0.042263352033227175,81:1.5554374900741499):0.5093011083315118,(66:1.3220490113517913,(69:1.0912501689304903,14:1.0912501689304903):0.230798842421301):0.7426895870538703):0.6419412754868894,((18:1.8137456941216512,(((98:0.6659525224718025,(83:0.41910160187492923,(3:0.05067662828068128,6:0.05067662828068128):0.368424973594248):0.24685092059687325):0.05050321188922313,24:0.7164557343610256):0.5897672509405061,(61:0.6134715436592687,90:0.6134715436592687):0.692751441642263):0.5075227088201195):0.5750834031007162,77:2.3888290972223674):0.3178507766701837):1.6769537789892657,(96:3.8029718662542744,(((94:0.21834309497651486,13:0.21834309497651486):0.35241898149914064,58:0.5707620764756555):0.7133841605663337,(17:0.3401051013724567,87:0.3401051013724567):0.9440411356695324):2.5188256292122855):0.5806617866275423):1.075074350789829):0.6439081603875394):1.2351226324098148,(12:1.1865419674388076,62:1.1865419674388076):6.15119695923217):32.5409928488012;
tree new_tree4 = (((4:4.67051360496307,93:4.67051360496307):4.949040509505996,((((97:2.172536555945102,(21:1.6929476967892498,2:1.6929476967892498):0.47958885915585214):2.6407590710895996,(((((51:1.9341242043820006,(60:1.6002227189937703,71:1.6002227189937703):0.3339014853882303):1.239397043075315,70:3.1735212474573156):0.6714796714459079,((86:1.7158338298064366,(41:0.5546071683616474,9:0.5546071683616474):1.1612266614447893):1.350043593455456,68:3.0658774232618926):0.7791234956413309):0.15776227552254252,31:4.002763194425766):0.5440961381639404,((((((67:1.3500280642422415,59:1.3500280642422415):0.7713821337386133,((100:0.3204596360456817,33:0.3204596360456817):0.16369233479273232,25:0.484151970838414):1.637258227142441):0.12815480736411367,((((78:0.872039091001966,63:0.872039091001966):0.13688864625518904,(38:0.9002179047466041,(35:0.8907089229390861,43:0.8907089229390861):0.009508981807518024):0.10870983251055089):0.4725424025002596,(53:0.8945738210182189,54:0.8945738210182189):0.5868963187391957):0.7296829403600291,((79:1.8956689229319745,(((19:0.5962630682167439,10:0.5962630682167439):0.7536733823856611,73:1.349936450602405):0.058345348487696125,((64:0.6680126161918762,82:0.6680126161918762):0.20661745713986945,(52:0.5486784015561874,42:0.5486784015561874):0.3259516717755583):0.5336517257583554):0.48738712384187344):0.0376324225011162,(28:1.345918011197779,8:1.345918011197779):0.5873833342353116):0.277851734684353):0.03841192522752479):0.5785362809403427,20:2.828101286285311):0.10565490257409538,(((((84:0.027720091128205837,16:0.027720091128205837):1.8510253563823347,7:1.8787454475105405):0.4753870843005359,(49:1.0622910092079771,(((47:0.5393222373654798,5:0.5393222373654798):0.05452903662478037,(74:0.16867625586800922,91:0.16867625586800922):0.42517501812225095):0.14219297710502166,(80:0.49619322121289366,29:0.49619322121289366):0.23985102988238816):0.3262467581126953):1.2918415226030993):0.3855892883359777,(92:0.263661182457027,27:0.263661182457027):2.476060637690027):0.14655030184537843,(44:2.1510230943259305,76:2.1510230943259305):0.735249027666502):0.04748406686697404):0.31975588335992944,((((50:0.2472900641374138,32:0.2472900641374138):0.8057036515601028,(40:0.5127509040872998,23:0.5127509040872998):0.5402428116102168):0.31924682030941387,(85:1.0248337605636129,34:1.0248337605636129):0.34740677544331766):1.2938461679830997,(37:0.32582476054136683,72:0.32582476054136683):2.3402619434486636):0.5874253682293058):1.2933472603703704):0.26643629444499517):2.4714838729056057,((56:3.682414137428871,1:3.682414137428871):1.1616971849440474,(95:2.5791183727964326,(30:0.6739768315718871,(99:0.03638180028795671,65:0.03638180028795671):0.6375950312839305):1.9051415412245456):2.264992949576486):2.440668177567389):1.5517992093096984,((18:5.4677617360453805,(((((((3:0.07594126052952667,6:0.07594126052952667):0.11126407608640852,90:0.1872053366159352):0.09576825172694459,61:0.2829735883428798):0.4934138859417606,24:0.7763874742846404):0.10426969905150729,(98:0.6726238835584524,83:0.6726238835584524):0.2080332897776953):0.6457663981231598,77:1.5264235714593075):2.911625105411212,(((66:1.3361384882936131,(69:0.8616275262885434,14:0.8616275262885434):0.4745109620050697):1.0750680777085089,(55:1.0737461193739106,(57:0.7667085271291827,75:0.7667085271291827):0.30703759224472793):1.3374604466282114):0.07461708428618374,(22:1.572079005058424,((((11:0.2611544697185964,81:0.2611544697185964):0.2748525958387384,((89:0.19819134511549164,15:0.19819134511549164):0.07237766874659285,88:0.2705690138620845):0.2654380516952503):0.056875736087824036,(26:0.5276728232107053,((39:0.3487536780267724,(36:0.011847004782754965,45:0.011847004782754965):0.3369066732440174):0.06082011417232008,48:0.40957379219909246):0.11809903101161284):0.06520997843445353):0.16585484341959578,46:0.7587376450647546):0.8133413599936693):0.9137446452298819):1.952225026582214):1.0297130591748607):0.8076383258471242,(96:5.913871896701836,(((94:0.2174117925718936,13:0.2174117925718936):0.44763480125356536,58:0.6650465938254589):1.2834581777032223,(17:1.2279359800319807,87:1.2279359800319807):0.7205687914967007):3.965367125173154):0.361528165190669):2.561178647357501):0.7829754052190605):0.32506002047696647,(12:1.2929901244579736,62:1.2929901244579736):8.6516240447945):34.0119990082709;
tree new_tree5 = (((4:1.7542950653076552,93:1.7542950653076552):8.148387566545884,(((((31:1.6612780574241544,((68:0.9041795874934827,86:0.9041795874934827):0.16948499317605392,(41:0.38695033592033024,9:0.38695033592033024):0.6867142447492064):0.5876134767546177):1.7976781010604854,((51:2.3987133508759655,(60:1.8956193344279102,71:1.8956193344279102):0.5030940164480553):0.7845094222473254,70:3.183222773123291):0.27573338536134884):0.9794784294023029,((((10:2.651922024220904,(((73:1.5888947179421755,((67:1.4288632107980646,59:1.4288632107980646):0.03876789673262948,((25:0.44435590700846467,33:0.44435590700846467):0.7559660611227648,100:1.2003219681312294):0.26730913939946466):0.12126361041148148):0.912915708554453,(((64:1.337986785251054,82:1.337986785251054):0.1657120847045115,79:1.5036988699555656):0.9706151995300847,((38:1.6428708184723129,28:1.6428708184723129):0.24667609537632385,((42:1.0883026104720235,(78:0.6066145575283763,63:0.6066145575283763):0.48168805294364714):0.2330059348521123,(43:1.1379539687292075,((8:0.5098418663349423,54:0.5098418663349423):0.058888386119688385,53:0.5687302524546307):0.5692237162745768):0.18335457659492826):0.5682383685245009):0.5847671556370135):0.0274963570109783):0.006533157714352811,(97:1.5213930980223198,(35:0.39014768505481845,(52:0.1967887742412675,19:0.1967887742412675):0.19335891081355094):1.1312454129675014):0.9869504861886615):0.14357844000992248):0.21044331398086147,((((84:0.4784554834308548,16:0.4784554834308548):0.8734785736177471,((27:0.28890378846845477,7:0.28890378846845477):0.04030227546730131,92:0.3292060639357561):1.0227279931128457):0.2648109521752984,(((5:0.9612376968728356,47:0.9612376968728356):0.2740069987054923,(74:0.006879974600742217,91:0.006879974600742217):1.2283647209775856):0.1273468970424767,((80:0.6438921749078511,29:0.6438921749078511):0.7156373187568766,49:1.3595294936647278):0.0030620989560767864):0.25415341660309565):1.0743585055425453,(((85:0.26396154034589614,34:0.26396154034589614):0.887939203528014,50:1.1519007438739102):0.06997475873534609,(32:0.5297860539265526,(40:0.5100393072915047,23:0.5100393072915047):0.01974674663504794):0.6920894486827036):1.4692280121571892):0.17126182343531982):0.16769598901555982,20:3.030061327217325):0.15743233177414684,((44:1.7131960253974534,76:1.7131960253974534):0.5902363548187597,(37:0.787065492136573,72:0.787065492136573):1.5163668880796402):0.8840612787752589):1.2509409288954707):2.943893588697649,((56:1.352225008068065,1:1.352225008068065):0.7031394007876648,(((99:0.16834292702350517,65:0.16834292702350517):1.0825786667347006,95:1.2509215937582059):0.28366225245544907,30:1.534583846213655):0.5207805626420747):5.326963767728862):0.7949993533666024,((96:6.56245838940257,((21:3.6926088140704083,(((94:0.4305306192698359,13:0.4305306192698359):0.8526377512750483,2:1.2831683705448842):0.5901333904535484,58:1.8733017609984326):1.8193070530719757):0.5703227486895805,(17:1.611094286502722,87:1.611094286502722):2.651837276257267):2.2995268266425812):0.5407577052861168,((((90:2.4810868018094374,(83:1.9301163936014942,(98:1.790470550928442,(3:0.3373191774154067,6:0.3373191774154067):1.4531513735130352):0.13964584267305225):0.5509704082079432):0.07862990923178925,(61:0.9104520636155693,24:0.9104520636155693):1.6492646474256574):3.002873110819844,(77:0.9784348572755376,18:0.9784348572755376):4.584154964585533):0.19598748527671983,((((((89:0.5838781484028391,88:0.5838781484028391):0.0838403802924571,((36:0.10563821787499654,45:0.10563821787499654):0.2636655616518799,39:0.36930377952687643):0.2984147491684198):0.01112932807387379,((48:0.13858310346045447,11:0.13858310346045447):0.33334836885554575,(46:0.37276966201374284,(26:0.11918112537847331,81:0.11918112537847331):0.25358853663526953):0.09916181030225735):0.20691638445316984):0.4781188451709384,(22:0.8917442050801081,15:0.8917442050801081):0.2652224968600003):2.200870047654637,(55:2.125130317164193,(57:1.0457922374913016,75:1.0457922374913016):1.0793380796728915):1.2327064324305521):0.023563880855252073,(66:1.1524011160286096,(69:0.9642745235271815,14:0.9642745235271815):0.18812659250142816):2.2289995144213877):2.3771766766877933):1.3446387875508963):1.0741114352625072):1.7253551019023448):1.1061675399312332,(12:2.877412208804253,62:2.877412208804253):8.13143774625122):33.7068888124963;
tree new_tree6 = (((4:2.7442116417552818,93:2.7442116417552818):8.484860837402696,((((((86:1.2860503235046394,(68:0.8579955312789376,(41:0.443146933688033,9:0.443146933688033):0.4148485975909046):0.42805479222570186):2.989845077916539,((51:2.647292885783064,(60:1.4898336729829753,71:1.4898336729829753):1.1574592128000887):0.7490713913169569,70:3.396364277100021):0.8795311243211574):0.0012377004794643653,31:4.277133101900643):1.037478147715949,(((((37:1.4134892102448047,72:1.4134892102448047):1.6751490695866516,(50:1.0303966991739018,((85:0.3409234027221892,34:0.3409234027221892):0.6436607598434294,((40:0.33453486434094937,23:0.33453486434094937):0.5314021076436793,32:0.8659369719846287):0.11864719058098994):0.045812536608283105):2.0582415806575547):0.3483473595907687,20:3.436985639422225):0.254642644132661,(((((84:0.26983324172383255,16:0.26983324172383255):1.296738013721315,(27:0.7951164502400014,7:0.7951164502400014):0.771454805205146):0.20701765713431697,((80:0.6806998065247858,29:0.6806998065247858):1.0566955144252443,(49:1.618934634676863,((5:0.8770227581061516,47:0.8770227581061516):0.1413029315348946,(74:0.017740593490850227,91:0.017740593490850227):1.0005850961501959):0.6006089450358167):0.11846068627316719):0.03619359162943425):1.606900479566549,44:3.3804893921460133):0.14654542715544006,((((19:1.9465799029659039,((52:0.8133919231509972,35:0.8133919231509972):0.8427220998831115,28:1.6561140230341087):0.2904658799317952):0.17121928285285315,(73:1.4237739961391533,(92:0.7741402194603193,10:0.7741402194603193):0.649633776678834):0.6940251896796037):1.0161980583664239,(79:2.621916118164481,(64:1.5759866067023305,82:1.5759866067023305):1.0459295114621505):0.5120811260206999):0.07933093920010625,((43:2.518908365475523,(((78:1.5590012261537534,(38:1.4248422208169023,63:1.4248422208169023):0.1341590053368511):0.4618691033200344,(((54:0.7894384990391052,53:0.7894384990391052):0.5743718405294966,8:1.3638103395686019):0.5564098897626544,97:1.9202202293312562):0.1006501001425315):0.37578848130697695,42:2.3966588107807647):0.12224955469475818):0.28811085697467576,((59:1.8427244064032737,67:1.8427244064032737):0.38662173088232077,(100:2.0641579920306743,(25:0.7744979943320556,33:0.7744979943320556):1.2896599976986187):0.1651881452549202):0.5776730851646041):0.4063089609350885):0.3137066359161662):0.16459346425343258):0.16426535036733902,76:3.855893633922225):1.4587176156943666):1.0693719966345014,((56:2.070423127539935,1:2.070423127539935):3.1268456031733045,(((99:0.18739707246384915,65:0.18739707246384915):2.257759196805435,30:2.445156269269284):0.38640453355366056,95:2.8315608028229446):2.365707927890295):1.1867145155378536):3.2494484431910244,((96:6.591850611966993,((21:3.4795924185083225,(((94:0.8293498980753459,13:0.8293498980753459):0.7004218554091962,2:1.529771753484542):0.51403107052914,58:2.043802824013682):1.4357895944946404):1.4319510667590194,(17:1.821314427234027,87:1.821314427234027):3.090229058033315):1.6803071266996508):1.9666906235619779,(((77:0.5350345187270281,18:0.5350345187270281):5.025810791164028,((66:2.365866980584845,(69:0.9484738826210004,14:0.9484738826210004):1.4173930979638445):1.210564175625267,((22:2.4810516216980854,((((36:0.1418965046798183,45:0.1418965046798183):0.5760818051842268,39:0.7179783098640451):0.7091513605851134,((81:1.2237602237572838,15:1.2237602237572838):0.09240666592509572,((26:0.2393884790164113,48:0.2393884790164113):0.5859373215432349,(46:0.4639652934560912,11:0.4639652934560912):0.361360507103555):0.4908410891227333):0.11096278076677901):0.0029737244616092617,(89:0.5522240690996641,88:0.5522240690996641):0.8778793258111036):1.0509482267873176):0.16254679219227297,(55:1.9071142330158553,(57:0.4242304641320014,75:0.4242304641320014):1.4828837688838539):0.7364841808745031):0.9328327423197535):1.9844141536809445):0.28248854334919127,(((3:0.6155026729942046,6:0.6155026729942046):3.2214976744241293,((90:0.5029699704304276,61:0.5029699704304276):1.7096939421454038,(83:1.1965964805188163,98:1.1965964805188163):1.016067432057015):1.6243364348425025):1.0828371014632605,24:4.919837448881594):0.9234964043586533):2.715207382288723):1.074890453913147):1.5956407897158602):2.334835198448328,(12:1.231694498940929,62:1.231694498940929):12.3322127575817):29.7266212682848;
tree new_tree7 = (((((((77:2.5420878224681154,18:2.5420878224681154):1.2729040191107281,((((3:0.12065648286517557,6:0.12065648286517557):0.9975935521643172,90:1.1182500350294928):0.9572687269940721,(24:1.5287875073889015,61:1.5287875073889015):0.5467312546346634):0.7306627912649568,(83:0.39855228404309795,98:0.39855228404309795):2.4076292692454238):1.0088102882903218):0.31916538007261375,((55:1.296768682550492,(57:0.7516367510046664,75:0.7516367510046664):0.5451319315458256):1.4307010543840766,((22:2.6045760111566922,(((46:1.5171809927197468,((81:1.0560259760057902,(89:0.5936621613122313,88:0.5936621613122313):0.4623638146935589):0.45285969794426895,((((36:0.06284645211142151,45:0.06284645211142151):0.21639347977597126,15:0.27923993188739277):0.30184711633134514,39:0.5810870482187379):0.6440409373632946,26:1.2251279855820325):0.2837576883680266):0.008295318769687698):0.035707411344205076,48:1.552888404063952):0.017781550941750712,11:1.5706699550057026):1.0339060561509896):0.07764286364643924,(66:2.2443906842023837,(69:0.6651011466571682,14:0.6651011466571682):1.5792895375452156):0.43782819060074774):0.04525086213143714):1.4066874847168886):3.2658078251389044,(96:5.81355297142525,((((94:0.10762838737281934,13:0.10762838737281934):0.9211468415238758,2:1.0287752288966951):0.4327598750823791,58:1.4615351039790743):2.5951848555450785,(17:1.9400140496792333,87:1.9400140496792333):2.1167059098449195):1.7568330119010973):1.5864120753651116):2.5933774843090287,(((((86:1.5243155373800754,(68:1.012383567411611,(41:0.3363319339778819,9:0.3363319339778819):0.6760516334337292):0.5119319699684644):3.576507494693643,31:5.100823032073718):0.055185822567631604,(((5:0.7039489270880948,51:0.7039489270880948):1.6132605074075461,(71:0.9134911605405143,60:0.9134911605405143):1.4037182739551266):1.402812094624542,70:3.720021529120183):1.4359873255211668):1.511752970926386,(((((7:1.282502561156149,(84:0.6207267219710009,16:0.6207267219710009):0.661775839185148):0.5683615029088129,27:1.8508640640649618):0.11163731990455283,((((74:0.07284777426272512,91:0.07284777426272512):0.5062004599208428,47:0.579048234183568):0.9750568113662686,49:1.5541050455498366):0.16896886039928383,(80:1.2950314579323396,29:1.2950314579323396):0.4280424480167808):0.2394274780203942):2.0792235194338486,(76:2.8334624983801247,44:2.8334624983801247):1.2082624050232385):1.54888785953427,((((82:1.3004420206560208,35:1.3004420206560208):2.449439604994957,64:3.749881625650978):0.37013558832433047,((((((100:1.350247064248217,(25:0.8389787980432873,33:0.8389787980432873):0.5112682662049296):0.5871403522280165,(59:1.913368476151465,67:1.913368476151465):0.024018940324768367):0.3564729037695169,(((((54:1.068751981906163,53:1.068751981906163):0.42719372385032495,8:1.495945705756488):0.18666477338451415,((63:1.408891056668376,78:1.408891056668376):0.11053535856035457,(43:1.4868777323168505,38:1.4868777323168505):0.03254868291188018):0.16318406391227147):0.4446076375762009,42:2.127218116717203):0.024105196604510937,(10:1.762241930083024,92:1.762241930083024):0.3890813832386899):0.14253700692403637):0.059958535194635676,(97:2.2392772891027097,73:2.2392772891027097):0.11454156633767631):0.22756509998979224,(19:0.5503608336868122,52:0.5503608336868122):2.031023121743366):0.15090866298487216,(79:0.7911082847285545,28:0.7911082847285545):1.941184333686496):1.387724595560258):1.2979449181571159,(((85:0.5242478131177741,34:0.5242478131177741):0.9058637323227017,(((40:0.8559237188525963,23:0.8559237188525963):0.21741317768806412,32:1.0733368965406604):0.2900706851624886,50:1.363407581703149):0.06670396373732679):0.5041566368460277,(20:0.7837652707637478,(37:0.4580101558813977,72:0.4580101558813977):0.3257551148823501):1.1505029115227559):3.4836939498459207):0.17265063080520893):1.0771490626301023):1.7130229054190043,((56:2.127683883439334,1:2.127683883439334):2.092344937829917,((30:1.1532727952850013,(99:0.24240763090899733,65:0.24240763090899733):0.910865164376004):1.85467344523361,95:3.0079462405186113):1.2120825807506397):4.160755909717489):1.6125578001126506):2.2083738470751264,(21:11.03899410006506,(4:3.8863537703542512,93:3.8863537703542512):7.15264032971081):1.162722278109456):1.831456418116204,(12:1.633557636076389,62:1.633557636076389):12.3996154116754):26.5010751969107;
tree new_tree8 = (((((((24:0.8072169818693955,((90:0.5326608977388406,((83:0.40088328053787764,98:0.40088328053787764):0.11275070040940777,(3:0.06333812552729787,6:0.06333812552729787):0.4502958554199875):0.019026916791555215):0.007363206465927696,61:0.5400241042047683):0.2671928776646272):3.4325964103060103,77:4.239813392175406):0.46003155357475567,(18:4.479104101495353,(((((15:0.7519754496029402,48:0.7519754496029402):0.7996956136297021,((26:0.9653810897184327,(11:0.3495153517081208,46:0.3495153517081208):0.6158657380103119):0.5200045182860531,((89:0.39334536837270184,88:0.39334536837270184):0.8705378318865048,81:1.2638832002592066):0.22150240774527918):0.06628545522815643):0.21202876191714348,((36:0.15880839910211306,45:0.15880839910211306):0.16263608096522983,39:0.3214444800673429):1.442255345082443):0.6321730403188917,((66:0.9566134937611447,(69:0.7230565932473575,14:0.7230565932473575):0.2335569005137872):1.363352010016552,(55:1.3826740767260717,(57:0.7285277523274369,75:0.7285277523274369):0.6541463243986347):0.937291427051625):0.07590736169098067):0.5122682571711858,22:2.9081411226398632):1.5709629788554897):0.22074084425480844):4.27229794058178,(96:6.436603432957457,((((94:0.7193649728095798,13:0.7193649728095798):0.4547556227334201,2:1.1741205955429999):0.3374310039193804,58:1.5115515994623803):2.0431795610524066,(17:2.108067735038232,87:2.108067735038232):1.446663425476555):2.88187227244267):2.5355394533744837):2.2366771995344035,((((31:5.300678740220694,((86:0.8348155396424743,(41:0.5805862774029616,9:0.5805862774029616):0.2542292622395127):3.0821240008570934,68:3.916939540499568):1.3837391997211261):0.4860967269046945,((60:4.051095414702299,(71:2.667055680507499,(5:2.3759380656773734,51:2.3759380656773734):0.29111761483012577):1.3840397341948):0.9962746936205491,70:5.047370108322848):0.7394053588025402):0.7757025351604625,(((((84:0.36076507380932815,16:0.36076507380932815):1.3546183454874556,(7:1.2517396749353618,27:1.2517396749353618):0.4636437443614221):0.9074615905631205,(((74:0.022811559946188036,91:0.022811559946188036):0.999608344365629,47:1.022419904311817):0.9582448941055921,(49:1.8118134074257737,(80:1.2424481139384438,29:1.2424481139384438):0.5693652934873299):0.16885139099163538):0.6421802114424953):1.2152728561255528,((85:0.33476238409592723,34:0.33476238409592723):1.7382471348501987,(50:1.8305654795502866,((40:0.9090655805795308,23:0.9090655805795308):0.3179264250448327,32:1.2269920056243635):0.6035734739259231):0.24244403939583936):1.7651083470393312):1.434031754422488,(((82:3.21534999424859,((((((92:1.4604946197796123,35:1.4604946197796123):0.013176383110395928,10:1.4736710028900082):0.5372093157895437,42:2.010880318679552):0.06262958724786527,((52:0.6870814700389416,19:0.6870814700389416):0.2893563109828241,28:0.9764377810217657):1.0970721249056514):0.5426113264410173,((79:2.2128041013113333,97:2.2128041013113333):0.1453332814781736,(64:2.1464239287132902,(((67:1.3798158244627163,59:1.3798158244627163):0.11273478509539325,(100:0.9086419505064548,(25:0.7830840504973064,33:0.7830840504973064):0.12555790000914835):0.5839086590516548):0.5583344928690075,73:2.050885102427117):0.09553882628617316):0.21171345407621667):0.2579838495789275):0.20487303516724964,(((54:1.1466562565848488,8:1.1466562565848488):0.2514496039718581,53:1.398105860556707):0.861218426164422,(38:2.1257758439844654,((63:1.5138127735069145,78:1.5138127735069145):0.28035148010677946,43:1.794164253613694):0.3316115903707715):0.13354844273666355):0.5616699808145551):0.39435572671290586):1.2483859836535007,(20:4.317250640242672,(44:3.857097938177394,76:3.857097938177394):0.4601527020652778):0.14648533765941885):0.4074853729784156,(37:0.6681557423134611,72:0.6681557423134611):4.203065608567045):0.400928269527439):1.2903283818779059):3.229647871472145,((56:2.766502204139855,1:2.766502204139855):1.6589779467777315,((99:0.40123154108201275,65:0.40123154108201275):3.2424413961266167,(95:3.2082899696800244,30:3.2082899696800244):0.43538296752860495):0.7818072137089569):5.36664572284041):1.4166942121083483):3.2513988937981058,(21:10.852278531819247,(4:2.585764259085172,93:2.585764259085172):8.266514272734074):3.6079404478452037):3.539435311309049,(12:3.8035662268674653,62:3.8035662268674653):14.1960879170933):22.9119579319293;
tree new_tree9 = (((((((24:1.8309225885843763,((61:1.5566732479142902,(98:0.9747126727036175,83:0.9747126727036175):0.5819605752106727):0.06064899719171857,((3:0.19228935024748667,6:0.19228935024748667):1.1289303416573357,90:1.3212196919048225):0.2961025532011863):0.21360034347836754):2.3916771094421723,77:4.222599698026548):1.0284994402163186,(18:4.142473695032618,((66:1.977607988309804,(69:0.5516638116635303,14:0.5516638116635303):1.425944176646274):1.8294591915227207,((((57:0.31120711222534464,75:0.31120711222534464):1.209291710371479,55:1.5204988225968237):0.68784512136876,15:2.2083439439655836):0.16281897841892246,(((((36:0.2906335395913624,45:0.2906335395913624):0.9781175415128358,48:1.2687510811041982):0.301236566833716,((((89:1.1139012457595878,88:1.1139012457595878):0.40127582143479024,39:1.515177067194378):0.023509822165105332,81:1.5386868893594834):0.004599479695112096,(11:0.20085963257284337,46:0.20085963257284337):1.3424267364817521):0.026701278883318746):0.23458649742599547,26:1.8045741453639097):0.42563044663106564,22:2.2302045919949753):0.14095833038953076):1.4359042574480188):0.3354065152000931):1.108625443210249):4.122048337031447,(96:8.795007916029736,((((94:0.7348796910151428,13:0.7348796910151428):1.1733662969605714,2:1.9082459879757143):0.5639560436227653,58:2.4722020315984796):1.2328662411725033,(17:2.5425291625827624,87:2.5425291625827624):1.1625391101882205):5.089939643258752):0.5781395592445779):2.145446753812376,((((31:4.6747429375171174,(((51:1.6293220052692308,5:1.6293220052692308):1.4907931300180668,(71:1.1568927900909376,60:1.1568927900909376):1.96322234519636):0.5715865705610108,70:3.6917017058483084):0.9830412316688091):0.20620472552833213,((86:2.7904042196549477,(41:0.7605041324726548,9:0.7605041324726548):2.029900087182293):0.07054683325075484,68:2.8609510529057025):2.019996610139747):1.84257457906447,((((84:0.8228766809535637,16:0.8228766809535637):2.4809480737278418,(27:1.4685064373488153,7:1.4685064373488153):1.8353183173325902):0.1458637876597324,((80:2.212202212797643,29:2.212202212797643):0.9472277800143054,(49:2.2889729248140647,((74:0.03809715864179845,91:0.03809715864179845):1.3297072654161977,47:1.367804424057996):0.9211685007560686):0.8704570679978838):0.2902585495291894):1.7412449067471214,(((((((((10:1.8989884046388197,35:1.8989884046388197):0.7245262400546191,92:2.6235146446934388):0.4260609702649183,((82:2.0663582992238014,64:2.0663582992238014):0.9688228872177747,42:3.035181186441576):0.014394428516780966):0.4718498865526586,(52:2.9186749486716757,19:2.9186749486716757):0.60275055283934):0.10016637864274802,(79:3.530403727764064,97:3.530403727764064):0.0911881523896998):0.14614257415822296,(((59:2.7336786845509202,((100:2.4043539203042035,(25:0.507259904974289,33:0.507259904974289):1.8970940153299145):0.059855412327405766,67:2.4642093326316092):0.269469351919311):0.44082857444143375,73:3.174507258992354):0.29389339222485367,((43:2.8779554291275327,(63:1.5629370883201474,78:1.5629370883201474):1.3150183408073852):0.025571874125918548,((38:2.0554902343744694,(8:1.7380355663658242,(54:1.0500385077764687,53:1.0500385077764687):0.6879970585893556):0.3174546680086452):0.19326321552866155,28:2.248753449903131):0.6547738533503202):0.5648733479637564):0.29933380309477897):0.5781014590504019,20:4.3458359133623885):0.049387631987848124,((44:3.2771614626297865,76:3.2771614626297865):0.6110691342233605,(37:0.9906245910921104,72:0.9906245910921104):2.8976060057610367):0.5069929484970896):0.3523184178917971,(50:3.0976654841800193,(((40:0.3288741862464128,23:0.3288741862464128):0.6734644795429334,32:1.0023386657893463):1.825129107215349,(85:2.04232980828638,34:2.04232980828638):0.7851379647183152):0.270197711175324):1.6498764790620144):0.44339148584622556):1.5325887930216604):3.8289482645762147,((56:4.287759787675452,1:4.287759787675452):3.2501684693268977,(95:1.3358407255653846,(30:1.2960939288819762,(99:0.5882043362891988,65:0.5882043362891988):0.7078895925927774):0.039746796683408414):6.202087531436965):3.0145422496837844):0.966123722400555):2.8400745727486267,(21:12.72648571540885,(4:1.9399159543899145,93:1.9399159543899145):10.786569761018937):1.6321830864264655):3.2338122327083934,(12:4.022611592341256,62:4.022611592341256):13.5698693304731):23.1661292008317;
tree new_tree10 = ((((((((66:1.8191018575620321,(69:0.5378803595415698,14:0.5378803595415698):1.2812214980204624):1.5299789380777515,(((((11:0.1049510873496357,26:0.1049510873496357):1.3811083460284437,(((81:0.9741494161705176,(39:0.29689063505409,(36:0.07588695336565114,45:0.07588695336565114):0.22100368168843887):0.6772587811164277):0.18044211805873045,46:1.154591534229248):0.14630158494080248,48:1.3008931191700506):0.18516631420802887):0.21212191213880338,(89:1.2438963453430638,88:1.2438963453430638):0.454285000173819):0.7899650258886586,22:2.4881463714055414):0.7048127435797871,((57:1.0575862451514626,75:1.0575862451514626):0.9191540716537758,(15:0.7078469335973037,55:0.7078469335973037):1.2688933832079348):1.21621879818009):0.1561216806544552):3.8410659147750503,18:7.190146710414834):0.22283512934309702,((((24:1.7398525323916072,((3:0.07308044515566735,6:0.07308044515566735):1.4786417509330338,(98:0.7841651167214416,83:0.7841651167214416):0.7675570793672595):0.1881303363029061):1.0670689110915887,61:2.806921443483196):1.6488258815033001,90:4.455747324986496):1.3108513924812515,77:5.7665987174677475):1.6463831222901835):2.0665402803301536,(96:8.27516261540967,((((94:1.5903564815368376,13:1.5903564815368376):0.359604707251439,2:1.9499611887882766):1.0196655721486936,58:2.96962676093697):1.5195616466155615,(17:3.2385717885775485,87:3.2385717885775485):1.2506166189749832):3.785974207857138):1.2043595046784148):4.109540509851714,(((((((41:0.2089298981361334,9:0.2089298981361334):0.5826244382071377,68:0.7915543363432711):0.6692627054382996,31:1.4608170417815707):0.49098307311684186,86:1.9518001148984125):1.6545663886700095,(((5:0.4649890906584471,51:0.4649890906584471):1.5307173274822001,(71:1.1077674504989425,60:1.1077674504989425):0.8879389676417047):1.2917900403798703,70:3.2874964585205175):0.3188700450479045):5.452873927129685,(((37:2.588198557979495,72:2.588198557979495):2.831446843172733,((((84:0.8923410857950586,16:0.8923410857950586):1.1485896772961097,(27:1.2033448697541762,7:1.2033448697541762):0.8375858933369922):0.545937544975116,(((80:0.7868823070219517,29:0.7868823070219517):0.5188520091960322,49:1.305734316217984):0.599291401213462,((74:0.7037522539829207,91:0.7037522539829207):0.9289487208827797,47:1.6327009748657004):0.27232474256574557):0.6818425906348384):2.4378288242089026,(((92:1.7811669270689616,10:1.7811669270689616):2.571599986460426,((82:2.60543548681704,64:2.60543548681704):1.1727683015571952,(79:0.6541203927302286,97:0.6541203927302286):3.1240833956440066):0.5745631251551528):0.11182548757716226,((((59:2.8896816741796374,(67:1.3901681327660422,(100:1.27853661901831,(25:0.8090958451739189,33:0.8090958451739189):0.4694407738443912):0.11163151374773217):1.4995135414135952):0.3715129967681676,73:3.261194670947805):0.6041319284803279,((19:0.41790109859627017,42:0.41790109859627017):1.4506386202494377,(35:1.402281735546723,52:1.402281735546723):0.4662579832989848):1.9967868805824251):0.16031439478982135,(((78:3.1327462763907143,((28:1.7105003472615092,63:1.7105003472615092):1.0957010532806095,38:2.8062014005421188):0.3265448758485956):0.17868634026648467,((54:1.5992440670938044,53:1.5992440670938044):0.4489932026625434,8:2.048237269756348):1.2631953469008512):0.16693709536503887,43:3.478369712022238):0.5472712821957164):0.438951406888596):0.5601047311686367):0.39494826887704093):0.058269403311394186,((44:4.1596269638276056,76:4.1596269638276056):0.5851662112551246,((((40:0.5849362655213862,23:0.5849362655213862):1.1076250089655324,32:1.6925612744869185):0.10172392176801259,(50:1.609277863627016,(85:1.3758586569017428,34:1.3758586569017428):0.23341920672527317):0.18500733262791513):2.883030960168406,20:4.677316156423337):0.06747701865939337):0.733121629380892):3.5813256262344852):2.778189262002261,((56:5.851148489741596,1:5.851148489741596):2.493244844928859,(95:1.8455199385650582,(30:1.426765209931124,(99:0.5827424681842872,65:0.5827424681842872):0.8440227417468369):0.41875472863393415):6.498873396105397):3.4930363580299133):1.75163293723943):2.768878715127082,(21:14.066339806822459,(4:2.0311024880666713,93:2.0311024880666713):12.035237318755787):2.2916015382444215):1.2895232579436104,(12:1.8781153178021261,62:1.8781153178021261):15.7693496418227):25.357079242624;
tree new_tree11 = ((((((18:4.495742383852382,((22:1.7354627645576177,(((39:0.5009620596809027,81:0.5009620596809027):0.5661945968431265,(11:0.1539027357135585,(36:0.06677025295394669,45:0.06677025295394669):0.08713248275961182):0.9132539208104706):0.16024948378581638,(48:0.9529224912589168,((26:0.7866067328385468,46:0.7866067328385468):1.0016753937780454E-4,(89:0.7036922391724619,88:0.7036922391724619):0.08301466120546264):0.16621559088099225):0.2744836490509287):0.5080566242477722):1.0546411684660044,((15:1.584026030548101,((57:0.6655089031642384,75:0.6655089031642384):0.8572440256158386,55:1.522752928780077):0.06127310176802414):1.0689636343367135,(66:1.9067988561027036,(69:0.8800396323299567,14:0.8800396323299567):1.0267592237727468):0.746190808782111):0.13711426813880756):1.7056384508287596):0.09439814743414043,((((((3:0.17660449575735182,6:0.17660449575735182):1.1400568546898349,(98:1.0677765741083725,83:1.0677765741083725):0.24888477633881423):0.8547053700095084,61:2.171366720456695):0.19614019121428194,24:2.367506911670977):0.3428242413005127,90:2.7103311529714897):0.9831394379177056,77:3.6934705908891954):0.8966699403973268):5.411531423914388,(96:8.559298278409894,((((94:0.7020941720367648,13:0.7020941720367648):2.8641347476863883,2:3.566228919723153):0.33556939880615744,58:3.9017983185293104):2.260636964356984,(17:1.4631527809128955,87:1.4631527809128955):4.699282501973399):2.3968629955236):1.442373676791016):2.8849125966201328,((((((68:1.4745689820366685,(41:1.166964828675531,9:1.166964828675531):0.30760415336113756):0.36153202898509074,31:1.8361010110217593):0.5591980663465845,86:2.395299077368344):2.003763729099561,(((60:0.6697329841591451,71:0.6697329841591451):0.4339639710353165,(5:0.4094593560341447,51:0.4094593560341447):0.6942375991603169):2.200510837764838,70:3.3042077929592995):1.0948550135086053):3.227046827589927,(((44:3.64520457330832,76:3.64520457330832):0.3911651941009784,(((((85:0.6761804056542455,34:0.6761804056542455):0.7652867453967309,50:1.4414671510509764):0.3336238361202055,((40:0.8700715489437544,23:0.8700715489437544):0.4529865360710911,32:1.3230580850148455):0.4520329021563365):1.4999562233019599,(20:1.617074324015889,(37:0.5630501571450283,72:0.5630501571450283):1.0540241668708608):1.657972886457253):0.6377166572921529,(((84:0.732855043779301,16:0.732855043779301):1.708558931934371,(7:2.123269866356518,27:2.123269866356518):0.31814410935715376):0.5664671672300918,((80:1.0067623418019311,29:1.0067623418019311):1.1965869280671828,(49:1.203150100714847,((74:0.04187370743303337,91:0.04187370743303337):0.8775051656864814,47:0.9193788731195148):0.28377122759533224):1.0001991691542669):0.8045318730746498):0.904882724821531):0.1236058996440037):0.715354418401585,((52:1.8315615645897583,19:1.8315615645897583):2.6195094730572888,((35:1.535665841451711,(10:0.7102864417912741,92:0.7102864417912741):0.8253793996604369):2.0832756592325845,((((((53:0.9250794486084006,54:0.9250794486084006):1.4826621332800458,(78:2.297335075330925,((8:1.1016025238522253,63:1.1016025238522253):0.8353889585388128,38:1.9369914823910381):0.3603435929398868):0.11040650655752149):0.40458989852094085,43:2.8123314804093873):0.4702509899573051,(73:2.56665065015822,((67:1.7231684916871248,59:1.7231684916871248):0.38046572552876357,((25:0.5042656931136915,33:0.5042656931136915):0.9300750823091686,100:1.43434077542286):0.6692934417930283):0.4630164329423314):0.7159318202084726):0.26706780609284664,((28:0.7695794064022969,(97:0.6252501439820898,79:0.6252501439820898):0.14432926242020716):2.74267746901248,42:3.512256875414777):0.037393401044762076):0.047901223312762475,(82:2.5163807372683307,64:2.5163807372683307):1.0811707625039708):0.021390000911993834):0.8321295369627517):0.30065314816383637):2.874385448246948):2.2732707825941,((56:5.153819820164392,1:5.153819820164392):3.0347067482420265,(95:4.485720363463301,(30:3.2309073995569775,(99:0.9357652032060642,65:0.9357652032060642):2.2951421963509135):1.2548129639063235):3.7028062049431174):1.7108538482455131):2.9872041351691117):3.708250168061751,(21:14.606551424340356,(4:1.8374207953942003,93:1.8374207953942003):12.769130628946156):1.9882832955424377):1.8299753907665206,(12:2.200411382126457,62:2.200411382126457):16.2243988904723):24.2790136938137;
tree new_tree12 = (((((((((39:0.7471400064233126,81:0.7471400064233126):0.2346937241664645,((89:0.7223140725202956,88:0.7223140725202956):0.14825432885474954,46:0.8705684013750451):0.11126532921473198):0.2686660023665157,((11:0.5631598140405909,48:0.5631598140405909):0.17674909140382422,((36:0.08558045001593594,45:0.08558045001593594):0.5841701696875116,26:0.6697506197034475):0.07015828574096761):0.5105908275118777):1.4117038799849964,(22:2.1252513072953008,((55:1.286810264218591,(57:0.3183585584343452,75:0.3183585584343452):0.9684517057842459):0.6057964169285244,(15:1.7730279567428595,(66:1.195889191482955,(69:0.5739663270948899,14:0.5739663270948899):0.6219228643880651):0.5771387652599045):0.11957872440425588):0.23264462614818537):0.5369523056459884):1.0720919077280024,((((98:0.8743664300331165,(83:0.6373676308025686,(3:0.19581742538538421,6:0.19581742538538421):0.4415502054171844):0.2369987992305479):0.9576771482946157,24:1.8320435783277322):0.8074961257900817,(61:0.8692160889625399,90:0.8692160889625399):1.7703236151552741):0.5550527025460621,(77:2.66639699318743,18:2.66639699318743):0.5281954134764462):0.5397031140054156):4.06638007056508,(96:7.371525067431446,((((94:0.9265109187602798,13:0.9265109187602798):1.811008524690084,2:2.737519443450364):0.9343717632313089,58:3.6718912066816727):1.8213759698763767,(17:3.0414564786651543,87:3.0414564786651543):2.451810697892895):1.878257890873397):0.4291505238029254):2.1814842765314157,((((((60:0.9005201751655338,71:0.9005201751655338):0.8823376703701287,(5:1.5695363198155956,51:1.5695363198155956):0.2133215257200669):0.8406400864838479,70:2.6234979320195104):0.7544977323354578,(((41:1.8639760170662332,9:1.8639760170662332):0.7612825686587181,(68:1.3444988941475058,86:1.3444988941475058):1.2807596915774455):0.49330668063387595,31:3.1185652663588272):0.259430397996141):3.8604808593669895,((((20:2.967563192651544,(76:2.2327113973549317,(37:0.803303876889298,72:0.803303876889298):1.4294075204656336):0.734851795296612):1.3222163549167893,(((27:1.306688769214342,7:1.306688769214342):0.31285026347206046,(84:0.13149092767059817,16:0.13149092767059817):1.4880481050158043):1.4941041842664027,(((74:0.02328837945131134,91:0.02328837945131134):1.4976734280508492,47:1.5209618075021605):0.33241537368167084,((80:0.6927955708761208,29:0.6927955708761208):0.32528585267349286,49:1.0180814235496136):0.8352957576342177):1.260266035768974):1.176136330615528):0.7921929129220437,(((85:0.9529096645332014,34:0.9529096645332014):1.2159942881321357,50:2.168903952665337):1.092594625013065,((40:1.7594848478670184,23:1.7594848478670184):1.0295763081816305,32:2.789061156048649):0.4724374216297531):1.8204738828119749):0.2598779135435949,(44:4.77285985703607,(((64:1.4964640223000507,82:1.4964640223000507):0.4200536177970895,92:1.9165176400971402):2.4217187297191103,((10:3.4090379500179484,(((19:1.3780721570530892,52:1.3780721570530892):1.9275722166226532,(((((25:1.6493021416986728,33:1.6493021416986728):0.6035724373932725,100:2.2528745790919453):0.2408297454708972,(59:2.379805849748223,67:2.379805849748223):0.11389847481461945):0.09269819928479617,73:2.5864025238476387):0.05275746507816814,28:2.639159988925807):0.6664843847499355):0.060273371863730496,((97:0.9246958982850861,79:0.9246958982850861):0.9369985136513113,35:1.8616944119363974):1.5042233336030755):0.04312020447847553):0.9041109774260763,(((((53:1.3254955189998336,54:1.3254955189998336):0.48490591718293063,(42:1.4539911474822818,43:1.4539911474822818):0.3564102887004825):0.6388302460171404,63:2.4492316821999047):0.020449486964857932,(38:1.9111114246362215,78:1.9111114246362215):0.5585697445285411):0.026369393502577942,8:2.4960505626673406):1.817098364776684):0.025087442372226043):0.43462348721981936):0.5689905169979017):1.896626149687986):1.3509780750545337,((56:2.411050737444816,1:2.411050737444816):3.91949473699613,((99:1.5118579787682496,65:1.5118579787682496):3.3662390120723282,(95:4.245627557932434,30:4.245627557932434):0.6324694329081435):1.4524484836003682):2.2589091243355455):1.392705268989296):1.120864968665952,(21:9.626307779018969,(4:2.8206480605109645,93:2.8206480605109645):6.8056597185080046):1.4767170574127704):2.899331473443091,(12:1.7770818338383227,62:1.7770818338383227):12.2252743591475):25.7097283759263;
tree new_tree13 = (((((((((98:1.086649155828442,83:1.086649155828442):0.4837717422614707,((61:0.7746916905579259,24:0.7746916905579259):0.555313910916824,90:1.3300056014747499):0.2404152966151627):0.02419982183076619,(3:0.2566288065767932,6:0.2566288065767932):1.3379919133438856):2.720386597546951,77:4.3150073174676296):0.3548654013780377,(18:3.961168531734288,((((57:1.1529316267661462,75:1.1529316267661462):0.4256062794397679,55:1.5785379062059142):1.0496455044320556,(66:1.088450528831369,(69:0.5844352823506389,14:0.5844352823506389):0.5040152464807302):1.5397328818066007):0.1536267661466666,(((26:0.27347912948089603,(36:0.04188755972692354,45:0.04188755972692354):0.2315915697539725):1.2387419717766321,((((11:0.17533149999381584,15:0.17533149999381584):0.8101044555325033,(81:0.4937945053665053,39:0.4937945053665053):0.4916414501598138):0.0702284811056838,48:1.055664436632003):0.1103652446020098,(46:1.161901612463852,(89:0.36331953175086423,88:0.36331953175086423):0.7985820807129878):0.004128068770160809):0.34619142002351544):0.7702545494422235,22:2.2824756506997517):0.4993345260848847):1.1793583549496516):0.7087041871113793):5.581886949038264,(96:9.31519034349333,((((94:2.77041864551893,13:2.77041864551893):0.5329053152369125,2:3.3033239607558427):2.741558034139582,58:6.044881994895425):1.153498425913722,(17:3.135547733431793,87:3.135547733431793):4.0628326873773535):2.1168099226841823):0.9365693243906019):1.8612535160589356,((((((5:2.101317906195839,51:2.101317906195839):1.5027226879306248,(71:2.0252517951297224,60:2.0252517951297224):1.5787887989967415):1.1848076863984547,70:4.788848280524919):0.47945756805477924,(((41:1.9503728090432095,9:1.9503728090432095):0.18197384672297856,(68:0.8618173049702442,86:0.8618173049702442):1.2705293507959439):2.8126130979626947,31:4.944959753728883):0.3233460948508151):2.3728584080268798,(76:5.375346505530146,((44:4.059949407382587,(((27:1.9554790810680744,7:1.9554790810680744):0.11129950383239828,(84:0.3773107472979048,16:0.3773107472979048):1.6894678376025678):0.6178120488552548,(49:1.784300415913892,(((74:0.8437051699131182,91:0.8437051699131182):0.5799076669891108,47:1.423612836902229):0.2913389472688943,(80:0.5376852684755784,29:0.5376852684755784):1.1772665156955449):0.06934863174276873):0.9002902178418355):1.3753587736268593):1.0232242219419208,((((37:1.6686083453676352,72:1.6686083453676352):1.7025630922940977,20:3.371171437661733):0.3460034415614124,(((64:1.3854323092442713,92:1.3854323092442713):1.6589216828285167,82:3.044353992072788):0.5232476757924567,(((((10:0.9451501739811294,28:0.9451501739811294):0.34771337573017913,(19:0.8999002349448194,52:0.8999002349448194):0.39296331476648916):0.5935730375714598,(35:1.6181369050155316,(97:1.1997368035846767,79:1.1997368035846767):0.41840010143085493):0.26829968226723677):0.23779750570187064,((59:1.264373933708833,(((25:0.2577244746791391,33:0.2577244746791391):0.31866567693974107,100:0.5763901516188802):0.6036311807907276,67:1.1800213324096078):0.08435260129922528):0.38513884270358933,73:1.6495127764124224):0.4747213165722166):1.2906656619319437,(((42:0.8395284515824459,(78:0.6302401313770094,63:0.6302401313770094):0.20928832020543653):1.241971739389072,38:2.081500190971518):1.016647772226491,(43:2.851079410178685,(8:1.3563934859420903,(54:1.3338738437085749,53:1.3338738437085749):0.022519642233515436):1.4946859242365949):0.24706855301932373):0.3167517917185738):0.15270191294866198):0.1495732113579007):0.5398534248546825,((((40:1.9483506530419858,23:1.9483506530419858):0.28814398826514065,32:2.2364946413071265):0.1088347545931061,50:2.3453293959002326):1.0986761350111105,(85:1.038532490398663,34:1.038532490398663):2.40547304051268):0.8130227731664847):0.8261453252466797):0.2921728762056386):2.2658177510764315):0.4618874196124825,((56:1.8167500640441292,1:1.8167500640441292):4.239108659033277,((30:1.6047806035469026,95:1.6047806035469026):0.6255234363184261,(99:1.13921748774554,65:1.13921748774554):1.0910865521197886):3.825554683212077):2.0471929531416544):4.009961507723807):1.818274281678713,(21:12.951570419968323,(4:4.374686815493606,93:4.374686815493606):8.576883604474718):0.9797170456532562):1.2176947851465627,(12:3.278973178648677,62:3.278973178648677):11.8700092782077):29.2466700694737;
tree new_tree14 = ((((((77:3.3109530104606746,((((83:1.043857718983106,98:1.043857718983106):0.23692300199751148,(3:0.624630752204363,6:0.624630752204363):0.6561499687762544):1.3404603637841541,(61:2.620602691169561,90:2.620602691169561):6.383935952105624E-4):0.22826494482611848,24:2.84950602959089):0.46144698086978453):4.095362774714829,(((66:2.717910924472757,(69:1.0705087617803295,14:1.0705087617803295):1.6474021626924273):0.6542062251783753,(((57:0.4585841565068613,75:0.4585841565068613):2.516073387417883,55:2.9746575439247445):0.32153723572038784,(((89:0.797928246057028,88:0.797928246057028):0.31545703374230094,(((46:0.5001194356718538,((15:0.34442022828842755,(48:0.08983096705546466,81:0.08983096705546466):0.2545892612329629):0.06637581037162243,11:0.41079603866005):0.0893233970118038):0.399586823650916,26:0.8997062593227698):0.19929721088835683,((36:0.02448127589019454,45:0.02448127589019454):0.48519873508977684,39:0.5096800109799714):0.5893234592311553):0.014381809588202232):0.5842168080680565,22:1.6976020878673854):1.5985926917777469):0.07592237000599988):1.2119137661028607,18:4.584030915753993):2.8222848694215106):4.1834267507974525,(96:10.119840865991144,((((94:3.1831429869818404,13:3.1831429869818404):0.7746103965661937,2:3.957753383548034):0.2567979456877727,58:4.214551329235807):4.859496832103153,(17:1.5013837169491517,87:1.5013837169491517):7.572664444389808):1.0457927046521842):1.4699016699818124):1.577681103442762,((((((5:0.8413680810414458,51:0.8413680810414458):0.9479905716840599,(71:1.1060472226136933,60:1.1060472226136933):0.6833114301118124):1.4256715558205428,70:3.2150302085460485):2.9779958603341745,((86:2.5530372084277646,(68:2.5418040199779983,(41:0.6110397690720532,9:0.6110397690720532):1.9307642509059453):0.011233188449766285):0.7243600469908946,31:3.2773972554186592):2.9156288134615638):3.3904542015482937,(76:6.114716676842712,((((7:1.6229414483794717,27:1.6229414483794717):0.7162019862825444,(84:0.45513359644729606,16:0.45513359644729606):1.8840098382147201):0.9319739104940972,((((74:0.10857554396861775,91:0.10857554396861775):0.5947942209896797,47:0.7033697649582975):0.9257779610883585,49:1.629147726046656):0.36638035327268637,(80:0.686078954090616,29:0.686078954090616):1.3094491252287264):1.275589265836771):1.705595297443241,((20:3.690282468638949,(37:3.1855047565076915,72:3.1855047565076915):0.5047777121312573):1.2585673930701216,(((((82:3.1373724653467767,92:3.1373724653467767):0.46487653481426605,((35:1.3238726533175162,((19:1.0742373959591454,42:1.0742373959591454):0.1682685934802135,52:1.2425059894393589):0.08136666387815739):1.5965896159882358,64:2.920462269305752):0.6817867308552907):0.8637916479851131,(((((78:1.4852700028779393,63:1.4852700028779393):1.167710013198006,(((53:0.6644649012328039,(8:0.39946408606118095,54:0.39946408606118095):0.26500081517162294):1.4762443261252651,38:2.140709227358069):0.2969039636907187,(28:2.4243069176699907,43:2.4243069176699907):0.013306273378796973):0.21536682502715765):0.3446339809823735,((((25:0.3060689665296275,33:0.3060689665296275):1.2873883732896976,100:1.593457339819325):0.5189279721251876,(59:1.9147375970756366,67:1.9147375970756366):0.197647714868876):0.4723575881362212,73:2.584742900080734):0.41287109697758506):0.08652252856006903,(97:1.8806092849322418,79:1.8806092849322418):1.2035272406861461):0.08440618702782388,10:3.168542712646212):1.297497935499944):0.25468069580414543,((50:3.339728186588265,(85:2.213394968805341,34:2.213394968805341):1.126333217782924):0.0012782764597147889,((40:2.451927949791649,23:2.451927949791649):0.6845582025520502,32:3.136486152343699):0.20452031070428056):1.3797148809023216):0.012413234492684388,44:4.733134578442986):0.2157152832660847):0.027862780890283823):1.138004034243358):3.4687635935858045):1.334726390141057,((56:1.8842990221117863,1:1.8842990221117863):1.5250638962314997,((95:1.0980912891551566,30:1.0980912891551566):1.917725627175226,(99:1.7198417519688265,65:1.7198417519688265):1.2959751643615562):0.39354600201290335):7.508843742226288):2.2492169788461442):3.809264439243714,(21:8.661554758582392,(4:1.8190562847754195,93:1.8190562847754195):6.842498473806973):8.31513332007704):0.6145510419684221,(12:5.518493913731762,62:5.518493913731762):12.0727449954472):29.4025624394918;
tree new_tree15 = ((((((77:2.8624459468904755,((90:0.7411564847269753,61:0.7411564847269753):0.9264321452885788,(24:1.0805106990593305,(83:0.3846058595885044,(98:0.3340763457196414,(3:0.18976616528557405,6:0.18976616528557405):0.14431018043406735):0.05052951386886301):0.695904839470826):0.5870779309562235):1.1948573168749215):4.309548187220981,(((((89:0.7318567181029338,88:0.7318567181029338):0.5112881745750459,((((81:0.11807925499663989,48:0.11807925499663989):0.16474839609401454,15:0.28282765109065444):0.6342675669184311,(((36:0.04948746261133098,45:0.04948746261133098):0.6642984016746099,39:0.7137858642859408):0.19716816102694978,(11:0.16761619228025573,26:0.16761619228025573):0.7433378330326349):0.0061411926961949526):0.13308681486011864,46:1.0501820328692042):0.1929628598087756):0.08203253558448487,22:1.3251774282624647):1.4052366716725868,((66:1.9799664803650485,(69:1.5000248359609218,14:1.5000248359609218):0.4799416444041267):0.5404543428411153,((57:0.7849732477597483,75:0.7849732477597483):0.8927367535460461,55:1.6777100013057944):0.8427108219003694):0.20999327672888768):2.026069702291592,18:4.756483802226644):2.4155103318848132):3.8480055940051416,(96:9.826696443393633,((((94:0.8405059893825299,13:0.8405059893825299):1.1073143362699942,2:1.947820325652524):0.5075500616325119,58:2.455370387285036):5.713234189799978,(17:3.702919338429882,87:3.702919338429882):4.465685238655133):1.6580918663086184):1.1933032847229654):1.7154149109793,((((((71:1.3749600632663694,60:1.3749600632663694):1.5778778107916585,(5:0.5792472138032977,51:0.5792472138032977):2.37359066025473):0.8659420604794317,70:3.8187799345374596):0.6280361959541509,(31:4.40956869737776,(((41:0.19955369946132148,9:0.19955369946132148):1.8295772556885812,86:2.0291309551499026):0.6766844622503587,68:2.7058154174002613):1.7037532799774988):0.03724743311385037):2.2019172529318833,(((((40:1.5528443878657991,23:1.5528443878657991):0.12485314844775486,32:1.677697536313554):0.6649734772678515,(85:0.8350472156828682,34:0.8350472156828682):1.5076237978985372):0.0855047604162924,50:2.428175773997698):2.76938003794953,((((37:3.0123969402173194,72:3.0123969402173194):1.3728298941062813,((((27:0.5114397231346022,7:0.5114397231346022):1.304150096994137,(84:0.31291960973083643,16:0.31291960973083643):1.5026702103979028):1.085898601122393,((49:2.4475059296509905,(80:2.0953465845394224,29:2.0953465845394224):0.3521593451115681):0.15267176570462926,((74:0.33285419702490954,91:0.33285419702490954):1.283178215113716,47:1.6160324121386256):0.9841452832169941):0.30131072589551255):0.7429370298626021,20:3.6444254511137344):0.7408013832098663):0.1766563835707995,(44:3.688969995654586,76:3.688969995654586):0.8729132222398142):0.5282099463414358,((((28:0.7788166803972816,(52:0.3344184646653033,19:0.3344184646653033):0.4443982157319783):2.5902910487107995,(64:3.212261298769818,((97:2.8492426989384407,79:2.8492426989384407):0.12319750642306193,35:2.9724402053615027):0.23982109340831537):0.15684643033826307):0.004900285917020408,((((100:2.0554945931047772,(25:1.4338783913632225,33:1.4338783913632225):0.6216162017415547):0.6527396123541709,(67:1.826546718459267,59:1.826546718459267):0.8816874869996811):0.11672677541148602,73:2.824960980870434):0.4493838597169173,(10:3.1105362524644526,((53:2.042584785782189,54:2.042584785782189):0.658475577367557,(((38:1.898258897424593,42:1.898258897424593):0.2734031987500414,8:2.1716620961746345):0.16548658567127683,((78:0.9638514385030101,63:0.9638514385030101):1.1341501995287195,43:2.0980016380317297):0.23914704381418161):0.36391168130383456):0.4094758893147068):0.16380858812289878):0.09966317443775008):0.5758146812671328,(82:0.9204941627685905,92:0.9204941627685905):3.0293285335236435):1.1402704679436018):0.10746264771139202):1.4511775714762658):2.200122008297523,((56:2.8659442481682733,1:2.8659442481682733):1.6334611089984064,(((99:0.3111511409054535,65:0.3111511409054535):1.725749852459684,30:2.0369009933651374):0.6374233087446148,95:2.6743243021097522):1.8250810550569274):4.349450034554337):3.8865592473748816):4.201923423687729,(21:10.896050199378008,(4:2.416477805784055,93:2.416477805784055):8.479572393593953):6.0412878634056195):0.6537891201756594,(12:8.625974212206867,62:8.625974212206867):8.96515297075242):23.4462543763645;
tree new_tree16 = (((((((66:1.1895167005655114,(69:0.31913603582212086,14:0.31913603582212086):0.8703806647433905):0.9475487693403577,(((22:1.2096739347423615,81:1.2096739347423615):0.04969343409084992,(((48:0.871946702044456,(26:0.07566256235420381,11:0.07566256235420381):0.7962841396902522):0.11307284495889469,((89:0.4626332856150552,88:0.4626332856150552):0.45393299550652827,46:0.9165662811215834):0.06845326588176726):0.08811464945348813,(((36:0.008519472636854436,45:0.008519472636854436):0.32466165428598254,39:0.33318112692283697):0.5906499830344086,15:0.9238311099572456):0.14930308649959323):0.1862331723763726):0.3894357356453808,((57:0.29292568369080946,75:0.29292568369080946):1.1081293122730291,55:1.4010549959638385):0.2477481085147537):0.48826236542727686):3.566742688358857,((((3:0.13556168984103772,6:0.13556168984103772):1.2698882690073083,(83:0.8160381489017378,98:0.8160381489017378):0.5894118099466082):0.09412110440592403,((61:0.24405267174302778,24:0.24405267174302778):0.2277779702784171,90:0.47183064202144487):1.0277404212328252):0.43610765714304045,(77:1.7798886355211339,18:1.7798886355211339):0.15579008487617663):3.7681294378674157):2.861064618215158,(96:5.748638701576088,((((94:1.2913417819599553,13:1.2913417819599553):0.14007437108407506,2:1.4314161530440304):0.35510122301281744,58:1.7865173760568478):2.801762315336992,(17:0.6573078535339995,87:0.6573078535339995):3.9309718378598406):1.1603590101822476):2.8162340749037966):2.8578117163700067,((((((71:1.2088276362880814,60:1.2088276362880814):0.13786658902996862,(51:0.5602458760855905,5:0.5602458760855905):0.7864483492324595):1.3176516562535319,70:2.664345881571582):0.41426020828672794,(31:1.4657331796888315,((41:0.3151046138127193,9:0.3151046138127193):0.3572082992024905,(86:0.5997820867156984,68:0.5997820867156984):0.07253082629951135):0.7934202666736218):1.6128729101694783):1.431362149440381,(((((((7:0.7413321926604134,27:0.7413321926604134):1.057960309006008,(84:0.2743940493548129,16:0.2743940493548129):1.5248984523116085):0.6162771896229755,(49:1.7556458517306444,((80:0.7987779449015272,29:0.7987779449015272):0.6259282696587957,((74:0.3191674924354583,91:0.3191674924354583):0.7507318085970459,47:1.0698993010325042):0.3548069135278187):0.3309396371703215):0.6599238395587526):0.5054409247293594,((((((100:2.3805940975593205,(25:0.8411455128663792,33:0.8411455128663792):1.5394485846929413):0.04287602904197252,(67:2.2629197709909583,59:2.2629197709909583):0.1605503556103347):0.10391958619654185,73:2.527389712797835):0.051627165075089465,10:2.5790168778729243):0.06741894668995307,((((64:0.6436566411501345,82:0.6436566411501345):1.4974211090153957,92:2.1410777501655303):0.08585157405535915,28:2.2269293242208894):0.2604386344809613,((((19:1.1085748480621638,52:1.1085748480621638):0.14789486053331102,35:1.2564697085954748):0.7847711196385938,(79:0.627190639559513,97:0.627190639559513):1.4140501886745556):0.439944289411494,(((78:1.5262865146386653,((63:0.9782233995623592,42:0.9782233995623592):0.44422954260389236,38:1.4224529421662515):0.10383357247241376):0.13403031200376758,((53:1.0965341111007965,54:1.0965341111007965):0.29620472263405295,8:1.3927388337348494):0.26757799290758344):0.2635918001842643,43:1.9239086268266972):0.5572764908188654):0.00618284105628808):0.15906786586102672):0.25672546181210665,(44:2.5207080023552164,20:2.5207080023552164):0.38245328401976764):0.017849329643772283):0.15742085321344712,(37:1.1502423826578199,72:1.1502423826578199):1.9281890865743836):0.1545239358897561,(((32:1.031472207707806,(40:0.7122474091573977,23:0.7122474091573977):0.3192247985504083):0.09927048992534582,50:1.1307426976331518):0.03434732600719692,(85:0.8430258093962791,34:0.8430258093962791):0.3220642142440696):2.067865381481611):0.3135923449488449,76:3.5465477500708045):0.9634204892278864):4.816653396908417,((56:5.630283955590487,1:5.630283955590487):1.6697054665604067,((30:3.4631459026375553,95:3.4631459026375553):1.9213768337348038,(99:1.281984886098135,65:1.281984886098135):4.102537850274224):1.9154666857785347):2.026632214056214):2.0960628566427832):1.54521001475017,(21:9.7128134414081,(4:4.104708848686213,93:4.104708848686213):5.608104592721887):3.255081066191961):0.8919506647627209,(12:7.252986669555059,62:7.252986669555059):6.6068585028077225):30.2444910253656;
tree new_tree17 = ((((((77:3.241984648247238,(61:0.8493109353367416,(((83:0.44926559771967334,98:0.44926559771967334):0.33185907871030984,(3:0.17471273414964592,6:0.17471273414964592):0.6064119422803372):0.014254982821406026,(90:0.7116302475508904,24:0.7116302475508904):0.08374941170049877):0.05393127608535242):2.3926737129104962):1.957426829165788,(((((((15:0.6443852746624344,(36:0.041771834657650345,45:0.041771834657650345):0.6026134400047841):0.10365240517724261,39:0.7480376798396771):0.8374536098456731,((((89:0.6948788683511137,88:0.6948788683511137):0.6482624867819858,(81:1.1709645243645683,48:1.1709645243645683):0.17217683076853119):0.10737817209403011,(46:0.5897104041463961,11:0.5897104041463961):0.8608091230807335):0.05644912099532884,26:1.5069686482224585):0.07852264146289167):0.05885589766740695,22:1.644347187352757):0.3677769668064599,((57:0.48127270161879737,75:0.48127270161879737):1.2304927751110646,55:1.711765476729862):0.30035867742935496):0.12424107437364063,(66:1.849587124648643,(69:0.7705348316190185,14:0.7705348316190185):1.0790522930296245):0.28677810388421454):0.8985943177566353,18:3.034959546289493):2.164451931123533):2.32192773654233,(96:6.790670152102199,((((94:0.2988755103719948,13:0.2988755103719948):0.7537583786772885,2:1.0526338890492832):0.15214555233053617,58:1.2047794413798194):3.7771941937502733,(17:0.5303434761574837,87:0.5303434761574837):4.451630158972609):1.8086965169721063):0.730669061853157):1.0423657737779806,((((((71:1.068031238523966,60:1.068031238523966):0.5317340948162774,(51:0.5257847737498239,5:0.5257847737498239):1.0739805595904195):2.348849574375123,70:3.9486149077153665):0.08387590902667652,((86:1.656009804163031,((41:0.4193208238121153,9:0.4193208238121153):0.6745501952671156,68:1.093871019079231):0.5621387850838):2.1478231888975574,31:3.8038329930605883):0.2286578236814547):1.5756611321824678,((((((7:1.33728432817344,27:1.33728432817344):0.09076069474678072,(84:0.2521650302636542,16:0.2521650302636542):1.1758799926565664):0.418460026598628,((80:1.2328168666014963,29:1.2328168666014963):0.373060717169857,(((74:0.4653098237498427,91:0.4653098237498427):0.6567987254367647,47:1.1221085491866074):0.44397039475369793,49:1.5660789439403053):0.03979863983104792):0.24062746574749538):1.9110512511729922,(((((32:0.5466078926751504,(85:0.2428053565267567,34:0.2428053565267567):0.3038025361483937):0.17353656942410012,(40:0.5443034154261409,23:0.5443034154261409):0.17584104667310962):0.042191431418469816,50:0.7623358935177204):1.903958863821536,(44:0.7402094524798648,20:0.7402094524798648):1.9260853048593916):0.26566669716684244,(37:0.7548222061961405,72:0.7548222061961405):2.1771392483099583):0.8255948461857421):0.2960567437465458,(((64:2.446547810154607,82:2.446547810154607):0.3505422662178428,92:2.79709007637245):0.22736795572223922,(((10:2.177872851828759,((28:1.053094295999986,35:1.053094295999986):0.22395905496813473,(19:0.6008528446335288,52:0.6008528446335288):0.6762005063345919):0.9008195008606381):0.11460909557194121,((79:1.013474665074098,97:1.013474665074098):1.2379780447240143,((59:1.8922749849536489,((100:0.9169086117399984,(25:0.7037069317508412,33:0.7037069317508412):0.21320167998915718):0.8099066712962942,67:1.7268152830362926):0.16545970191735626):0.12184597883430648,73:2.0141209637879554):0.23733174601015694):0.04102923760258781):0.20971052362491793,((43:2.009145745080757,((54:1.0854467073050387,53:1.0854467073050387):0.37960984526258423,8:1.465056552567623):0.5440891925131339):0.13621513059457602,((63:0.8450216867357243,42:0.8450216867357243):1.0652872188019713,(78:1.8788072391830102,38:1.8788072391830102):0.03150166635468543):0.23505197013763723):0.3568315953502852):0.5222655610690712):1.0291550123436974):0.3831404616965006,76:4.436753506134887):1.1713984427896236):1.1227243731269603,((56:3.876105756895636,1:3.876105756895636):1.8149444640673007,(95:4.482917370844135,(30:2.7198048005031876,(99:0.12711073665386144,65:0.12711073665386144):2.592694063849326):1.7631125703409478):1.2081328501188011):1.0398261010885346):1.8328286656818653):1.8512173612356015,(21:7.249313157788467,(4:3.2021541021308324,93:3.2021541021308324):4.047159055657634):3.1656091911804713):2.6557145244839706,(12:3.999263029872071,62:3.999263029872071):9.071373843580837):31.0722612110197;
tree new_tree18 = ((((((77:3.1334730897967424,(61:1.6921077745974709,(((98:1.2248496166010112,83:1.2248496166010112):0.3525805778493043,(3:0.5161081537416891,6:0.5161081537416891):1.0613220407086263):0.0072034478960079085,(90:1.0032454422971346,24:1.0032454422971346):0.5813882000491888):0.10747413225114744):1.4413653151992716):1.6503880599268448,((15:3.02993270759801,((((((89:0.34118976101712417,88:0.34118976101712417):0.5895707150376884,(((48:0.39504897797951843,(11:0.09298665551463618,26:0.09298665551463618):0.30206232246488224):0.5110664575273739,46:0.9061154355068923):0.02209009664279471,((36:0.4771721138981882,45:0.4771721138981882):0.11569746066524339,39:0.5928695745634316):0.33533595758625545):0.002554943905125562):0.9069117837185771,22:1.8376722597733897):0.11376499696522968,81:1.9514372567386193):0.7285682403392408,((57:1.1599358284537407,75:1.1599358284537407):0.319444805839594,55:1.4793806342933347):1.2006248627845255):0.3431331136194684,(66:0.8383545224458847,(69:0.5866568711483835,14:0.5866568711483835):0.2516976512975012):2.184784088251444):0.0067940969006814456):1.502838363989424,18:4.532771071587434):0.25109007813615314):5.554506649918994,(96:8.128639033642575,((((94:0.32501657931898015,13:0.32501657931898015):1.6151425843742773,2:1.9401591636932574):1.269220607655346,58:3.2093797713486034):3.0700109564319145,(17:0.6473122177951801,87:0.6473122177951801):5.632078509985337):1.8492483058620568):2.2097287660000067):1.4300212462722808,((((((71:1.625303136046668,60:1.625303136046668):0.9405874944506143,(51:0.6740085571477887,5:0.6740085571477887):1.8918820733494937):1.1377252320168711,70:3.7036158625141535):0.6317910303234209,(31:3.556706430644179,((86:2.8735561069500877,68:2.8735561069500877):0.03376581213859664,(41:0.3625751458580606,9:0.3625751458580606):2.5447467732306235):0.6493845115554948):0.7787004621933953):4.886319693522997,((((((27:2.2828571944267635,7:2.2828571944267635):0.7055261004430902,(84:0.43817939212657137,16:0.43817939212657137):2.550203902743282):1.0282000833686062,(49:2.511825301791768,((80:1.1740639567732734,29:1.1740639567732734):1.165948243224853,((74:0.2659446795205683,91:0.2659446795205683):0.29082433309823946,47:0.5567690126188077):1.7832431873793184):0.17181310179364173):1.504758076446692):1.4761631461743852,((82:4.867598948826092,92:4.867598948826092):0.21189707629041532,(((((63:2.6347289874117465,38:2.6347289874117465):0.1944367740616535,42:2.8291657614734):0.5234710592096223,((54:1.4166531723557483,(53:1.1699165516313594,8:1.1699165516313594):0.24673662072438884):1.345926739109468,(78:2.258462619536282,43:2.258462619536282):0.5041172919289343):0.5900569092178061):0.40518307355893146,(19:0.6240579845021421,52:0.6240579845021421):3.1337619097398117):0.7726070569170984,(((((10:0.8268149519473483,28:0.8268149519473483):0.20309018905856802,35:1.0299051410059163):0.520847218849855,64:1.5507523598557713):1.6347526538172958,(79:1.0276800590734787,97:1.0276800590734787):2.1578249545995885):0.3436698356287238,(((59:1.3918006509065526,(100:1.1872957480920645,(25:0.26877538434766285,33:0.26877538434766285):0.9185203637444017):0.20450490281448808):0.12364266700272797,67:1.5154433179092806):1.87775448219372,73:3.3931978001030005):0.1359770491987904):1.0012521018572613):0.5490690739574546):0.41325049929633817):0.3559736178518511,((44:2.195909160963242,76:2.195909160963242):1.1419510586025639,(((85:0.535781648640984,34:0.535781648640984):1.1119332584958075,50:1.6477149071367914):0.11529382406835031,((40:0.8070798303902862,23:0.8070798303902862):0.7520360550105898,32:1.559115885400876):0.2038928458042657):1.5748514883606644):2.51085992269889):0.07317838150484146,((37:1.8566747901147165,72:1.8566747901147165):0.2624796588659646,20:2.119154448980681):3.8027440747888566):3.2998280625910335):1.1356551987665497,((56:4.472359100656896,1:4.472359100656896):2.579215086284318,(((99:0.5554171801631616,65:0.5554171801631616):1.0161918250406783,30:1.5716090052038398):2.3940148908874592,95:3.965623896091299):3.0859502908499152):3.3058075981859067):1.4110072607877413):1.1134178961602057,(21:7.193063631834501,(4:2.8898792023481485,93:2.8898792023481485):4.303184429486352):5.688743310240567):0.8071185762894633,(12:2.235791022795584,62:2.235791022795584):11.453134495568946):32.6503734587239;
tree new_tree19 = ((((((((24:0.9870965469791482,(90:0.6194854089246362,61:0.6194854089246362):0.36761113805451195):0.5562812350193811,((3:0.4991640333608785,6:0.4991640333608785):0.6999959218951468,(83:0.7229168160979748,98:0.7229168160979748):0.4762431391580505):0.344217826742504):2.423484142341625,77:3.966861924340154):0.7020696514002576,(18:4.474916049360173,(((((89:0.6906001925548538,88:0.6906001925548538):0.42721927244893176,(((26:0.44297888416781783,48:0.44297888416781783):0.4710045473621952,(46:0.13696099104519155,11:0.13696099104519155):0.7770224404848215):0.006126833185147507,((36:0.009127774051402039,45:0.009127774051402039):0.28250325306985036,39:0.2916310271212524):0.6284792375939081):0.19770920028862504):0.4531704969732795,22:1.570989961977065):0.13577627757585864,(81:0.8928890070428017,15:0.8928890070428017):0.813877232510122):0.8065437753706464,(((57:0.4537412221145203,75:0.4537412221145203):0.476414333394638,55:0.9301555555091583):0.3209104450719982,(66:1.0869832853060661,(69:0.6527132594999775,14:0.6527132594999775):0.43427002580608864):0.16408271527509033):1.2622440143424136):1.961606034436603):0.19401552638023833):3.8199544039399607,(96:7.642274839946991,((((94:1.937797148874529,13:1.937797148874529):0.37454935441514836,2:2.3123465032896773):0.5814512801677796,58:2.893797783457457):2.6822617185419433,(17:1.3239577968241432,87:1.3239577968241432):4.2521017051752565):2.0662153379475905):0.8466111397333815):2.9996859028974683,(((((68:1.971728577736823,(41:0.3472528938799062,9:0.3472528938799062):1.6244756838569168):1.754681248243505,(86:3.4832160797818443,31:3.4832160797818443):0.24319374619848366):0.030288899267455704,(((71:1.703450100668105,60:1.703450100668105):0.7528742480034922,(51:0.7301113252902693,5:0.7301113252902693):1.726213023381328):0.9096655517206318,70:3.365989900392229):0.3907088248555546):2.242154764003576,(((20:3.663112475147935,(44:1.1557121518108928,76:1.1557121518108928):2.507400323337042):0.6597601994576054,((((84:1.1946037836639323,16:1.1946037836639323):1.5750089195782744,(27:1.1320919505961489,7:1.1320919505961489):1.6375207526460578):0.9106842403046911,((49:2.9436728170245696,(80:1.5097446839448518,29:1.5097446839448518):1.4339281330797178):0.3084322200174019,((74:0.08305901880897011,91:0.08305901880897011):1.0651839984857714,47:1.1482430172947415):2.10386201974723):0.4281919065049262):0.5395144217956673,(37:2.145403998133997,72:2.145403998133997):2.074407367208568):0.10306130926297552):0.13059757381465342,(((85:0.3794400821906782,34:0.3794400821906782):2.289868199858543,(((40:1.8532372485516864,23:1.8532372485516864):0.614450755187006,32:2.4676880037386923):0.10087076770777559,50:2.568558771446468):0.10074951060275295):1.6106578490298626,(((((10:1.3739157917345657,(19:0.5775053604422824,52:0.5775053604422824):0.7964104312922833):0.7769681048482071,((59:1.7715051842491896,((100:1.1065973263896522,(25:0.5176493391482732,33:0.5176493391482732):0.5889479872413791):0.08682019644496042,67:1.1934175228346127):0.5780876614145769):0.1391895654416626,73:1.9106947496908522):0.2401891468919206):1.606527124764619,(((97:1.1941116215163354,35:1.1941116215163354):0.04860330022991577,79:1.2427149217462512):2.341739864234927,(28:0.9393842720756488,64:0.9393842720756488):2.6450705139055297):0.1729562353662133):0.12522715881867086,((((53:1.2647081698580738,(54:1.0371434687180552,8:1.0371434687180552):0.2275647011400186):2.03976855195325,(38:2.1743733924512205,63:2.1743733924512205):1.1301033293601028):0.07786419701048342,(43:1.8910606796353326,42:1.8910606796353326):1.4912802391864741):0.14068673433168,78:3.5230276531534868):0.3596105270125758):0.1372318434046358,(92:2.9488802694614185,82:2.9488802694614185):1.0709897541092799):0.2600961075083852):0.1735041173411105):1.5453832408311658):2.2284480816004653,((56:5.744005155621479,1:5.744005155621479):0.5912642579218721,((30:1.7605967553538888,95:1.7605967553538888):0.12074423616452146,(99:0.25965715556875013,65:0.25965715556875013):1.6216838359496601):4.453928422024941):1.8920321573084742):3.2612703117260153):0.9093158077613914,(21:7.075885144072012,(4:3.640403286507391,93:3.640403286507391):3.4354818575646204):5.32200254626722):0.6954716141596275,(12:1.903983222082232,62:1.903983222082232):11.189376082416628):28.5217666349034;
tree new_tree20 = ((((((77:3.6064975552955856,(((83:0.44139960694823854,98:0.44139960694823854):0.49252891406860844,24:0.933928521016847):0.0934387424633708,((3:0.08577918874926081,6:0.08577918874926081):0.9198362886640926,(90:0.6011076281225892,61:0.6011076281225892):0.4045078492907642):0.021751786066864343):2.5791302918153676):3.4009789085488062,(18:6.250162768313951,(((66:1.0246316607531825,(69:0.4068833497038778,14:0.4068833497038778):0.6177483110493047):3.3605555955238504,((57:1.3732754384788393,75:1.3732754384788393):0.6389953509223554,55:2.0122707894011946):2.372916466875838):0.05543638600290546,(((15:0.5912732228550219,(((89:0.31843078928493074,88:0.31843078928493074):0.08527076058235811,48:0.40370154986728884):0.12620464611952403,(((36:0.10971009817816293,45:0.10971009817816293):0.18857444010311816,39:0.2982845382812811):0.1796259535359982,46:0.4779104918172793):0.051995704169533585):0.06136702686820905):0.06389498750352363,(11:0.46417795098187287,26:0.46417795098187287):0.1909902593766727):2.334387954882005,(81:1.8778469599624465,22:1.8778469599624465):1.111709205278104):1.4510674770393877):1.8095391260340126):0.7573136955304411):1.3868880662609184,(96:7.4619302382543005,((((94:0.31545241801715596,13:0.31545241801715596):0.9286915093101505,2:1.2441439273273065):0.8417421983015319,58:2.0858861256288384):3.334610901344183,(17:2.010674434859285,87:2.010674434859285):3.4098225921137364):2.041433211281279):0.9324342918510098):1.367159062070808,((((31:1.9833237909550774,((68:0.8897195130322049,(41:0.8025096391689551,9:0.8025096391689551):0.08720987386324974):1.0112704756236672,86:1.900989988655872):0.08233380229920528):2.4923622197601527,(((5:0.8222024573117178,51:0.8222024573117178):2.1205572430260857,(60:1.7415405053919248,71:1.7415405053919248):1.2012191949458786):0.7195644453981482,70:3.6623241457359517):0.8133618649792784):2.6534517332526155,(((44:4.036303212334545,(37:1.720510414030328,72:1.720510414030328):2.3157927983042166):0.6337025914168253,(((((84:0.5940904128247816,16:0.5940904128247816):2.4168602235802377,(7:1.900429712891065,27:1.900429712891065):1.1105209235139542):0.34880335698854825,((80:3.1127250440460963,29:3.1127250440460963):0.18571662623217833,(49:2.07381227769145,((74:0.15172742042338377,91:0.15172742042338377):1.4288272064240606,47:1.5805546268474444):0.49325765084400564):1.2246293925868246):0.06131232311529278):0.845517990745638,(20:4.046878269520547,(((82:3.188813991320051,(92:2.1827045026918594,35:2.1827045026918594):1.0061094886281916):0.14322261759286636,28:3.3320366089129174):0.12247442276183484,(((((67:1.3339440962155162,59:1.3339440962155162):0.14356383820291452,(100:1.2613258781622652,(25:0.8613275256310364,33:0.8613275256310364):0.39999835253122873):0.2161820562561656):0.7449563767613867,(97:1.5228095971258662,79:1.5228095971258662):0.6996547140539513):1.0115113382811698,(19:1.4192540099481399,52:1.4192540099481399):1.8147216395128474):0.08769724029510195,(((10:0.5703682030547261,42:0.5703682030547261):0.3271727859839426,64:0.8975409890386687):2.4200548711085377,(73:3.1360531989644564,(43:2.878777135193401,((78:1.909897757292335,(63:1.8411508763687061,38:1.8411508763687061):0.0687468809236289):0.9656950717337809,(54:1.0149567542992217,(53:0.7994540459541518,8:0.7994540459541518):0.2155027083450699):1.8606360747268942):0.0031843061672849338):0.2572760637710556):0.18154266118274975):0.004077029608883009):0.13283814191866306):0.5923672378457945):0.1583937146186587):0.41764768504709604,(((40:1.1039733440350268,23:1.1039733440350268):0.3551025480567849,32:1.4590758920918117):0.4167680737047539,((85:1.4617669940151454,34:1.4617669940151454):0.3594944241448508,50:1.8212614181599962):0.054582547636569334):2.747075703389736):0.047086134565068605):0.4484025675892882,76:5.118408371340658):2.0107293726271873):1.5351429218426098,((56:3.5405778257525826,1:3.5405778257525826):3.046813242759975,((95:3.2665147252398494,(99:0.8085181064346414,65:0.8085181064346414):2.457996618805208):0.9497017548510902,30:4.21621648009094):2.371174588421618):2.076889597297898):1.097242926365663):0.9394991518845472,(21:5.778736213658058,(4:1.8776280939047236,93:1.8776280939047236):3.901108119753334):4.922286530402608):2.8494484388039183,(12:3.8035932919355826,62:3.8035932919355826):9.746877890929001):28.5926487194404;
tree new_tree21 = (((((((61:1.7569273950519624,((24:1.5513111001967606,(90:0.3419833618500172,(3:0.0726733829960156,6:0.0726733829960156):0.2693099788540016):1.2093277383467433):0.00912003143397544,(83:1.1345528808892493,98:1.1345528808892493):0.42587825074148666):0.1964962634212264):3.3085088523886514,77:5.065436247440614):0.4263641349861622,(18:4.499402699169765,(((57:0.9265674149353557,75:0.9265674149353557):1.2446168940506626,55:2.1711843089860183):0.4671873972064686,((66:1.9020747085062248,(69:0.4257034716126622,14:0.4257034716126622):1.4763712368935626):0.7108348261350381,(22:1.886436670116283,(((((36:0.0022985631298250197,45:0.0022985631298250197):0.5816308810790475,39:0.5839294442088725):0.508572739244693,((48:0.6159789012501626,11:0.6159789012501626):0.058007495514218466,(15:0.40360584536187777,46:0.40360584536187777):0.27038055140250333):0.41851578668918443):0.13974402922893825,(89:0.7443284543376703,88:0.7443284543376703):0.48791775834483353):0.23256202438685625,(26:0.17456028333291115,81:0.17456028333291115):1.2902479537364488):0.4216284330469229):0.72647286452498):0.02546217155122399):1.8610309929772777):0.9923976832570114):3.9736554840420446,(96:7.6622633092690755,((((94:0.889360090660102,13:0.889360090660102):0.9297155314789365,2:1.8190756221390385):0.9187600291874232,58:2.7378356513264617):1.8291657555361844,(17:1.4612841653791548,87:1.4612841653791548):3.1057172414834913):3.0952619024064294):1.8031925571997451):1.2712771895413741,((((((41:1.7678990969993733,9:1.7678990969993733):1.2775138110325686,68:3.045412908031942):0.39425159095677165,(31:3.1700569740220095,86:3.1700569740220095):0.26960752496670404):1.343168746279297,(((60:2.0863376903502333,71:2.0863376903502333):0.9449850337005996,(5:0.49780959103989414,51:0.49780959103989414):2.533513133010939):0.9871809745063711,70:4.018503698557204):0.7643295467108064):4.488183460970765,(((((27:1.6997957709777687,7:1.6997957709777687):0.08403560637935015,(84:0.9063568467006461,16:0.9063568467006461):0.8774745306564727):2.1301905500774474,((80:2.222139687458024,29:2.222139687458024):1.4151460279381731,(49:3.502069235518671,((74:0.24265095125803168,91:0.24265095125803168):1.91219124866489,47:2.1548421999229217):1.3472270355957492):0.13521647987752639):0.27673621203836873):3.0154428597478335,(((((((((53:1.2488955316924395,54:1.2488955316924395):0.989313230335374,8:2.2382087620278135):0.7645910959410305,(38:2.7084384254372798,28:2.7084384254372798):0.2943614325315642):0.11940134430891636,((78:1.996238884377773,63:1.996238884377773):0.3777582005093978,43:2.3739970848871708):0.7482041173905896):0.6743193296716745,(((19:1.559582859874661,52:1.559582859874661):1.8388154929541765,42:3.3983983528288375):0.3153006364647921,((10:2.385287376905406,(64:2.1201273406387533,(97:1.9205455621592797,79:1.9205455621592797):0.19958177847947356):0.26516003626665263):0.9258643108794624,(73:3.012028790798144,((59:2.191593591318947,(100:0.9445179872518241,(25:0.6926627127830943,33:0.6926627127830943):0.2518552744687298):1.2470756040671227):0.11554763885607278,67:2.3071412301750196):0.7048875606231242):0.29912289698672456):0.4025473015087613):0.08282154265580521):0.9857721941706963,((92:1.581861024225465,35:1.581861024225465):2.8278032501762835,82:4.409664274401749):0.37262845171838244):0.5690954261357497,(37:0.9095042166489953,72:0.9095042166489953):4.441883935606885):0.19344466562855,20:5.544832817884431):0.196962585895057,((((40:2.203356405918281,23:2.203356405918281):0.2822803712351871,32:2.485636777153468):0.6326681377633312,(50:0.5960298506817009,(85:0.5148391932832967,34:0.5148391932832967):0.08119065739840414):2.5222750642350986):1.9616777027953525,44:5.079982617712152):0.661812786067336):1.1876693834029117):0.24212196701484867,76:7.171586754197248):2.099429952041527):1.1668381952155737,((56:3.3351576421255054,1:3.3351576421255054):3.319241953810196,((95:1.7264591249754953,30:1.7264591249754953):0.5595387400708647,(99:0.2615220250185396,65:0.2615220250185396):2.0244758400278204):4.3684017308893415):3.7834553055186477):0.29887815455584565):1.9792717764473196,(21:8.556036443446246,(4:2.9606628317974746,93:2.9606628317974746):5.595373611648771):4.159968389011269):1.061953793093961,(12:1.172102003246908,62:1.172102003246908):12.605856622304568):27.715393062438;
tree new_tree22 = ((((((((98:1.7416227001056768,83:1.7416227001056768):0.7669154325291581,((3:0.33661133707583973,6:0.33661133707583973):1.4880158414612978,((90:1.5264687981489657,61:1.5264687981489657):0.2688254403558732,24:1.795294238504839):0.029332940032298582):0.6839109540976973):2.671558154934853,77:5.180096287569688):0.562932852631854,(18:5.526946152782672,((((57:1.6933201288504929,75:1.6933201288504929):0.4769140116243671,55:2.17023414047486):0.08363934934832651,(22:1.5645928733580927,(46:0.9073763780332702,(((89:0.5136944221415751,88:0.5136944221415751):0.28092949600705597,(39:0.7576322209436174,(81:0.24182451809064348,15:0.24182451809064348):0.515807702852974):0.03699169720501372):0.07222413532320249,(((11:0.18505591007885935,26:0.18505591007885935):0.05063560265243594,(36:0.026449690254068667,45:0.026449690254068667):0.2092418224772266):0.0909628300066398,48:0.3266543427379351):0.5401937107338985):0.040528324561436624):0.6572164953248225):0.6892806164650938):0.12038343956613096,(66:1.3485974297611858,(69:1.0494950073087776,14:1.0494950073087776):0.29910242245240815):1.0256594996281316):3.152689223393355):0.21608298741886944):3.4016849395745217,(96:7.32286521005139,((((94:0.614694710892759,13:0.614694710892759):0.4367372745438458,2:1.0514319854366048):0.33525122535728413,58:1.386683210793889):1.9056445007833982,(17:2.874183900092064,87:2.874183900092064):0.41814381148522317):4.030537498474103):1.8218488697246737):3.3216849654823033,(((((60:3.7337113146114267,((5:0.8608515541306965,51:0.8608515541306965):2.103067245829486,71:2.963918799960182):0.7697925146512445):1.8737014245523027,70:5.607412739163729):0.8087333366051821,(31:2.4420292693901264,(86:2.262864288993194,((41:0.14419677218153398,9:0.14419677218153398):1.695985991547794,68:1.840182763729328):0.4226815252638658):0.17916498039693263):3.974116806378785):1.8273835893880515,(76:6.951718173029795,(((((44:3.927918192201827,20:3.927918192201827):0.22112965989507405,((((40:1.4115651944213827,23:1.4115651944213827):0.24120928956076004,(85:0.700429521806826,34:0.700429521806826):0.9523449621753167):0.06535498549621654,50:1.7181294694783593):1.7036516369562638,32:3.421781106434623):0.7272667456622779):1.1307705187297286,(37:2.8215255590349146,72:2.8215255590349146):2.458292811791715):1.2100304138289593,(((((((100:1.9702786979293607,(25:0.853922852055327,33:0.853922852055327):1.1163558458740337):0.6213152855112727,(59:2.520754280150624,67:2.520754280150624):0.07083970329000921):0.8981798193022819,73:3.4897738027429153):0.3779655425652866,10:3.867739345308202):0.051535090012237994,(((38:2.773707186699229,(78:1.9922984600157227,63:1.9922984600157227):0.7814087266835061):0.34320393883939726,(43:2.913640086334962,(53:2.3432493999790105,(8:1.788240247161377,54:1.788240247161377):0.5550091528176335):0.5703906863559514):0.2032710392036643):0.7846445318480839,((79:1.8099773383406867,97:1.8099773383406867):0.2986453616734501,35:2.108622700014137):1.7929329573725732):0.01771877793372978):1.5782715366006022,((28:2.686731350124988,(19:0.7098691212492911,52:0.7098691212492911):1.976862228875697):2.7809124608021185,42:5.467643810927107):0.02990216099393539):0.9053944742565472,(92:5.429137827472835,(64:4.030705012671772,82:4.030705012671772):1.3984328148010627):0.9738026187047542):0.08690833847799961):0.01572585685460215,(((27:2.187492306986704,7:2.187492306986704):0.40331436644805496,(84:0.2125450525260684,16:0.2125450525260684):2.3782616209086904):0.6469289383115489,(((80:1.2710078409469745,29:1.2710078409469745):0.5612682135776383,49:1.8322760545246128):0.20430916265925592,((74:0.3155354082655943,91:0.3155354082655943):1.5454464491429742,47:1.8609818574085686):0.17560335977530017):1.2011503945624389):3.2678390297638833):0.4461435315196036):1.2918114921271684):2.6788577340744943,((56:2.716415678441509,1:2.716415678441509):3.746949309963006,(((99:0.30014411612477127,65:0.30014411612477127):0.8628487159122686,30:1.16299283203704):0.5201280591606157,95:1.6831208911976556):4.780244097206859):4.459022410826942):1.5440116460269095):1.7998294191996393,(21:7.645010707040806,(4:3.2775452492018493,93:3.2775452492018493):4.367465457838957):6.6212177574172):0.9495131602688787,(12:2.5123550242620243,62:2.5123550242620243):12.70338660046486):24.8083288209298;
tree new_tree23 = ((((((((57:1.8219871758384762,75:1.8219871758384762):1.4788595161266045,55:3.3008466919650807):0.49938182765830286,(((((((36:0.03409542352773753,45:0.03409542352773753):0.6555079560451111,39:0.6896033795728487):0.2505043850547114,26:0.9401077646275601):0.41233162874723706,(81:1.2705317803768348,48:1.2705317803768348):0.08190761299796234):0.5897484464634051,(((15:0.23134919630039866,46:0.23134919630039866):1.569812219163081,11:1.8011614154634796):0.02064559216760986,(89:1.1482020320445947,88:1.1482020320445947):0.6736049755864948):0.12038083220711271):0.4724192371631397,22:2.414607077001342):1.0795664707316455,(66:1.8762682200277863,(69:1.1301745807066728,14:1.1301745807066728):0.7460936393211135):1.6179053277052011):0.3060549718903962):2.1288605502369253,(((98:0.3174461565225007,83:0.3174461565225007):1.7972656774099076,(61:1.5245141779496056,((24:0.35738637418756497,90:0.35738637418756497):0.6916866764350891,(3:0.35507132825892224,6:0.35507132825892224):0.6940017223637318):0.47544112732695165):0.5901976559828026):2.793999553830563,(18:2.775383927088199,77:2.775383927088199):2.1333274606747725):1.0203776820973376):3.5358983795179597,(96:8.683202354747452,((((94:0.9683448993794449,13:0.9683448993794449):0.03377842262334718,2:1.002123322002792):2.0797342608572116,58:3.0818575828600037):2.31116382217933,(17:2.2856717022438438,87:2.2856717022438438):3.10734970279549):3.2901809497081187):0.7817850946308162):3.237434959959524,((((86:5.528656575211591,(31:5.240470332825281,((41:0.3893850142900871,9:0.3893850142900871):0.4063826758969252,68:0.7957676901870123):4.444702642638269):0.28818624238630974):0.023681599549447263,(70:5.023184825180409,((5:0.5835598283085711,51:0.5835598283085711):3.7479908164383815,(60:3.3470091135057247,71:3.3470091135057247):0.984541531241228):0.6916341804334563):0.5291533495806293):4.228103116822755,(76:8.1466560873278,(((((((67:2.032303179624345,59:2.032303179624345):1.8329441032732237,(100:3.4675380718963282,(25:0.6747491980942755,33:0.6747491980942755):2.7927888738020528):0.39770921100124035):1.1849455920791314,73:5.0501928749767):0.09096824558410344,((35:4.615870574471098,(((19:3.30869538983847,52:3.30869538983847):0.7043335290742458,(79:2.2639671685085974,97:2.2639671685085974):1.7490617504041186):0.5770944118333814,((64:1.3863137088448594,92:1.3863137088448594):2.3089543630555758,82:3.6952680719004354):0.894855258845662):0.025747243725001034):0.08852206401393303,((42:3.381121709202608,10:3.381121709202608):0.42865206502315756,28:3.8097737742257656):0.8946188642592658):0.436768482075772):0.5872032545044021,(((78:3.3180319332099755,(63:2.0097256199415843,38:2.0097256199415843):1.3083063132683912):0.05402923562539064,43:3.372061168835366):2.2197194675657284,((53:1.102640410618532,54:1.102640410618532):0.11368650397101465,8:1.2163269145895466):4.375453721811548):0.1365837386641111):0.4136919113060973,(((37:1.8896829279106502,72:1.8896829279106502):0.4355821242797173,20:2.3252650521903675):1.2586314397790317,(44:2.8224812240256223,(((85:0.63205037692859,34:0.63205037692859):0.023013699919771757,50:0.6550640768483618):1.499138591250789,(32:1.7167513444471398,(40:1.2241456289120336,23:1.2241456289120336):0.49260571553510624):0.437451323652011):0.6682785559264715):0.7614152679437769):2.5581597944019037):1.6514937219753074,(((84:1.5177261030306959,16:1.5177261030306959):1.7611298599982168,(27:2.41873775404908,7:2.41873775404908):0.8601182089798325):0.06593742742734543,((((74:0.33825391686898937,91:0.33825391686898937):1.9732911161024418,47:2.311545032971431):0.06522943729207142,(80:1.6339506557962786,29:1.6339506557962786):0.7428238144672239):0.24796837085497136,49:2.624742841118474):0.7200505493377842):4.448756617890352):0.35310607898118995):1.633785204255993):1.7000854412533215,((56:3.7955663527241925,1:3.7955663527241925):2.4080714912084322,(((99:0.10830897370586903,65:0.10830897370586903):1.343615947479257,30:1.4519249211851262):3.476123893100657,95:4.928048814285783):1.2755890296468415):5.27688888890449):1.2218956765006777):2.713682511735918,(21:10.539027919413906,(4:5.571172910693057,93:5.571172910693057):4.967855008720849):4.877077001659805):1.2015302483267654,(12:5.35330113698117,62:5.35330113698117):11.264334032419306):26.8463359767243;
tree new_tree24 = (((((((22:3.1282391053352545,((((26:0.14479636743853827,48:0.14479636743853827):1.8847983836496622,(((36:0.007847084346516731,45:0.007847084346516731):1.6259151908268359,39:1.6337622751733527):0.3792547913245301,(89:1.4097065030411664,88:1.4097065030411664):0.6033105634567164):0.01657768459031761):0.1282200259905606,(15:0.5136049558841951,((81:0.16811297929651547,11:0.16811297929651547):0.06107586791386632,46:0.2291888472103818):0.2844161086738133):1.644209821194566):0.21246964262744417,((57:0.6448852459921149,75:0.6448852459921149):0.7471944885843623,55:1.3920797345764773):0.9782046851297279):0.7579546856290493):1.783445857333326,(66:1.9743590213551794,(69:1.2875535029677851,14:1.2875535029677851):0.6868055183873942):2.937325941313401):1.8456671889686032,(((((3:0.38112446257094157,6:0.38112446257094157):0.39873369774121403,24:0.7798581603121556):0.5993720380863664,61:1.379230198398522):0.009670208913933331,((98:1.1783571870236154,83:1.1783571870236154):0.15849675370370986,90:1.3368539407273252):0.052046466585130124):0.7628348506940474,(18:2.1365133894799957,77:2.1365133894799957):0.015221868526507087):4.605616893630681):3.863405952063717,(((((94:0.28104855886862623,13:0.28104855886862623):2.097556068237242,2:2.3786046271058683):0.6871664708465364,58:3.0657710979524047):2.984087973846408,(17:3.5795466500154767,87:3.5795466500154767):2.470312421783336):2.9980287139867476,96:9.04788778578556):1.5728703179153403):3.449763072007766,((((((41:1.8952052790232372,9:1.8952052790232372):0.656755718987633,68:2.55196099801087):0.9100400949091232,(31:2.071902577975459,86:2.071902577975459):1.3900985149445342):3.717913509898655,(70:4.548539587068517,((5:0.6059899815726196,51:0.6059899815726196):2.0988661179984134,(60:1.5517738588618184,71:1.5517738588618184):1.1530822407092147):1.8436834874974841):2.631375015750131):3.1124447681631047,(76:8.823542551160697,(((44:1.2270670060242683,20:1.2270670060242683):0.9980260419631108,(37:0.4548123786602215,72:0.4548123786602215):1.7702806693271578):4.436182807475106,((((50:2.161252139167822,(85:1.790129305604589,34:1.790129305604589):0.37112283356323283):1.2934536775394498,(32:1.5988869618681016,(40:1.1406293675386103,23:1.1406293675386103):0.4582575943294913):1.85581885483917):1.4240350032359994,(((((74:0.293431508913377,91:0.293431508913377):1.187078029453722,47:1.480509538367099):0.911652457439176,49:2.392161995806275):0.3023690265506165,(80:2.250984588603082,29:2.250984588603082):0.4435464337538093):0.2052510277669226,((84:0.2507922479972077,16:0.2507922479972077):1.5082907457047616,(27:1.5896557049879425,7:1.5896557049879425):0.16942728871402668):1.1406990564218449):1.978958769819457):1.70856120741026,((((64:1.1207163354037133,(82:1.00939876836546,92:1.00939876836546):0.11131756703825335):4.05418287261664,(((10:0.7283563871235423,42:0.7283563871235423):3.451797466265154,(((78:1.3707515101352588,63:1.3707515101352588):1.5446225527301105,43:2.9153740628653693):0.40432556247477747,((35:1.3885088985093605,38:1.3885088985093605):1.7217150561268273,(8:2.1493181019548615,(53:1.5893827531075058,54:1.5893827531075058):0.5599353488473557):0.9609058526813263):0.2094756707039589):0.8604542280485497):0.03054378288868964,(28:0.7026541284095418,(52:0.6762975992149043,19:0.6762975992149043):0.02635652919463749):3.5080435078678445):0.9642015717429677):0.43938399721839083,(79:4.6279735576000345,97:4.6279735576000345):0.9863096476387101):0.3372513851854011,((59:3.6575359342625973,((100:0.8272248298332712,(25:0.39374809035070035,33:0.39374809035070035):0.4334767394825708):2.548520689567462,67:3.3757455194007333):0.28179041486186396):1.3478613277825326,73:5.00539726204513):0.9461373283790158):0.6357674369293855):0.07397382810895348):2.1622666956982126):1.4688168198210558):1.8275419366522154,((56:4.649423225949287,1:4.649423225949287):2.00429817439849,(95:3.7866600070781455,(30:2.0310996136514547,(99:1.0727273714500494,65:1.0727273714500494):0.9583722422014054):1.7555603934266908):2.8670613932696316):5.466179907286191):1.950619868074698):2.8318020776916057,(21:7.030581348000964,(4:3.0181595721006946,93:3.0181595721006946):4.012421775900269):9.871741905399308):2.6053102488283493,(12:4.797788925691009,62:4.797788925691009):14.709844576537613):24.1673835133067;
tree new_tree25 = (((((((90:1.0206382889337604,((((3:0.41133129755228887,6:0.41133129755228887):0.34458574851172125,(83:0.5860770310087379,98:0.5860770310087379):0.16984001505527224):0.1552279719700852,61:0.9111450180340953):0.021839593890688125,24:0.9329846119247834):0.08765367700897697):0.7129906964606212,77:1.7336289853943816):4.16921755625608,((((22:2.276346094018289,((89:0.666658929330467,88:0.666658929330467):1.0485889705679343,((81:1.1562844606887144,((36:0.1819222674744576,45:0.1819222674744576):0.3886442620950066,39:0.5705665295694642):0.5857179311192502):0.3908985576438879,(46:1.2340756259457608,((26:0.6931461483783325,(48:0.33046945326622407,11:0.33046945326622407):0.3626766951121085):0.033692959411586565,15:0.7268391077899191):0.5072365181558417):0.3131073923868415):0.16806488156579902):0.5610981941198876):0.7231111358651745,((57:0.9564495203346435,75:0.9564495203346435):1.0919324362466698,55:2.0483819565813133):0.9510752733021501):0.3730035890544219,(66:3.101649170047145,(69:1.140597342320777,14:1.140597342320777):1.961051827726368):0.2708116488907404):0.6187784896784843,18:3.9912393086163696):1.911607233034092):4.980396043968346,(((((94:0.4999012409008994,13:0.4999012409008994):1.0451204446211795,2:1.5450216855220789):0.18732520935589214,58:1.732346894877971):1.9395210884849061,(17:2.3859217191253648,87:2.3859217191253648):1.2859462642375123):3.9889638360413313,96:7.660831819404208):3.2224107662145993):1.8492939311852439,((((31:3.0402316909459346,((41:1.4325207811871967,9:1.4325207811871967):1.0998180210402866,(86:1.5318330038534018,68:1.5318330038534018):1.0005057983740815):0.5078928887184513):5.117028883209028,(70:7.354441563448845,((51:2.783443807300591,(71:1.9128830376157717,60:1.9128830376157717):0.8705607696848192):0.5433147087502128,5:3.3267585160508037):4.027683047398042):0.8028190107061173):1.1248983445950067,(76:7.066776192391427,(((((74:0.6223926693964782,91:0.6223926693964782):1.0322013161361667,47:1.654593985532645):3.6038650806461803,((80:4.04216433499993,29:4.04216433499993):1.0192454499429742,49:5.061409784942904):0.19704928123592147):0.5280384312955997,(7:4.316744276052362,(27:2.0453467766394247,(84:1.005536328217967,16:1.005536328217967):1.0398104484214576):2.2713974994129376):1.4697532214220628):1.133647314169946,(((37:0.6450911724862602,72:0.6450911724862602):0.7703909734762551,(20:1.1786906566993696,44:1.1786906566993696):0.23679148926314575):5.112714230379938,((((((79:3.5395024618133757,97:3.5395024618133757):1.3768410491091165,((78:0.869761398351551,63:0.869761398351551):3.7571179612702488,((53:1.4020883073995267,54:1.4020883073995267):3.2126953649549113,(38:1.3422565719319537,43:1.3422565719319537):3.2725271004224843):0.012095687267361654):0.2894641513006926):0.36259543763701796,(((8:1.2175992123676462,52:1.2175992123676462):0.7201195375509561,19:1.9377187499186024):2.478015704204225,(42:3.1392811346031584,35:3.1392811346031584):1.2764533195196686):0.8632044944366832):0.00304894989383353,((((59:1.6042210112896458,67:1.6042210112896458):0.11344736423878721,(100:1.2090193237629077,(25:0.850443537013041,33:0.850443537013041):0.3585757867498667):0.5086490517655253):1.6489794936660767,73:3.3666478691945096):1.7813264801012219,(10:0.848026081289273,28:0.848026081289273):4.2999482680064585):0.1340135491576122):1.0261902552457371,(92:4.736624767761345,(82:3.5155814241820034,64:3.5155814241820034):1.2210433435793417):1.5715533859377357):0.1397396565085849,(50:3.0180458051914334,((32:1.2838632534632444,(40:1.0527337595944724,23:1.0527337595944724):0.23112949386877202):0.29624229707006355,(85:0.4149440453523492,34:0.4149440453523492):1.1651615051809587):1.4379402546581255):3.4298720050162324):0.08027856613478779):0.39194843530191736):0.14663138074705628):2.215382726358542):1.436252212187492,((56:3.1930471161449265,1:3.1930471161449265):0.9300265862572443,(95:3.6703799637790233,(30:1.387011454057714,(99:0.8512635632363253,65:0.8512635632363253):0.5357478908213887):2.283368509721309):0.45269373862314755):6.595337428535291):2.01412538586659):1.6070577808371578,(21:7.935434212506676,(4:3.6781202485280997,93:3.6781202485280997):4.257313963978577):6.404160085134533):0.8631104102435323,(12:1.7849806900554799,62:1.7849806900554799):13.417724017829261):25.3223622825938;
tree new_tree26 = ((((((18:4.675789703222886,((66:1.3539180835191813,(69:0.8102354365378802,14:0.8102354365378802):0.5436826469813011):2.0860203570726696,((((48:1.4843267045388988,(81:0.6681574850703386,15:0.6681574850703386):0.8161692194685602):0.533345549026911,((((36:0.07687232371968943,45:0.07687232371968943):0.3783333135456697,39:0.4552056372653591):0.854278131113693,(89:0.6797964137864898,88:0.6797964137864898):0.6296873545925623):0.005287274637963968,(11:0.40600351236074217,(26:0.09107757001506625,46:0.09107757001506625):0.31492594234567595):0.9087675306562739):0.7029012105487937):1.3337327908538916,22:3.3514050444197014):0.0739409853872548,((57:0.5914232803886493,75:0.5914232803886493):2.427374219365428,55:3.0187974997540774):0.40654853005287883):0.014592410784894927):1.235851262631035):0.36838141431494265,((((3:0.9914269599851062,6:0.9914269599851062):0.7097567315149267,((83:1.0323102264636241,98:1.0323102264636241):0.6387727033164243,(90:1.4383669180464798,61:1.4383669180464798):0.2327160117335687):0.030100761719984437):0.12357115414274822,24:1.8247548456427811):1.9245908256608786,77:3.7493456713036597):1.294825446234169):4.137375246080909,(((((94:0.1535846643733418,13:0.1535846643733418):0.647956615147578,2:0.8015412795209198):0.5474814505881422,58:1.349022730109062):2.7818549038389575,(17:3.3351816114564126,87:3.3351816114564126):0.7956960224916068):3.322949531294144,96:7.4538271652421635):1.7277191983765743):3.033750513055775,((((((86:2.9981442015529365,68:2.9981442015529365):0.2235011012742052,(41:1.1005635436369168,9:1.1005635436369168):2.1210817591902247):2.1365649401315787,31:5.35821024295872):0.36477885838969826,(70:3.0951114206591224,((5:1.8132299175775703,(60:1.417537102426167,71:1.417537102426167):0.3956928151514034):0.36471223462269875,51:2.177942152200269):0.9171692684588533):2.6278776806892963):2.1922384978936096,(76:7.202938005644447,((((((79:0.8904217078006157,97:0.8904217078006157):0.4061813152373216,28:1.2966030230379373):4.768853411306694,((((78:1.814722113388482,63:1.814722113388482):1.8077692410642567,(43:3.4794249749826753,38:3.4794249749826753):0.1430663794700635):0.8328088955125854,(((53:1.8658205085711779,54:1.8658205085711779):0.5920820760352217,35:2.4579025846063995):0.722095576423655,42:3.1799981610300545):1.2753020889352698):1.4659936128291013,((((8:0.455353559084697,52:0.455353559084697):0.320641036584297,19:0.775994595668994):2.3319869338289494,10:3.1079815294979434):1.9473573492532963,(((59:3.4362788282461763,67:3.4362788282461763):0.4189727679340791,(100:3.343039079359463,(25:1.6686232865239208,33:1.6686232865239208):1.6744157928355423):0.5122125168207923):0.5735632235616395,73:4.428814819741895):0.6265240590093448):0.8659549840431859):0.14416257155020507):0.4574498728227283,((64:2.6371932838343928,92:2.6371932838343928):0.20833055155858293,82:2.8455238353929757):3.6773824717743833):0.01388537406411583,((((80:2.6430966270173513,29:2.6430966270173513):1.1742594086736604,49:3.8173560356910117):0.39471374983464314,((74:0.016196986570388552,91:0.016196986570388552):2.7184974442457324,47:2.7346944308161207):1.477375354709534):0.2892979366181425,((84:0.336510359819708,16:0.336510359819708):2.2953932635365057,(27:2.392930015889797,7:2.392930015889797):0.23897360746641683):1.8694640987875837):2.0354239590876775):0.2868165679731147,((37:1.9242270350210235,72:1.9242270350210235):0.4305941488749405,((((85:0.6651372212182071,34:0.6651372212182071):0.9640491364487004,((32:1.2871961623106192,(40:0.7147351612982816,23:0.7147351612982816):0.5724610010123375):0.214898766039328,50:1.5020949283499472):0.12709142931696027):0.5142122384741734,44:2.143398596141081):0.11692738137126968,20:2.2603259775123505):0.09449520638361353):4.468787065308625):0.37932975643985767):0.712289593597581):3.0710902352234317,((56:2.604317691473157,1:2.604317691473157):1.8514602033095136,((95:1.2396902383051902,30:1.2396902383051902):1.610755622078365,(99:1.4026453294711192,65:1.4026453294711192):1.447800530912436):1.6053320343991153):6.5305399396827895):1.228979042209053):2.1070948115289347,(21:8.974655779804802,(4:4.269328457347726,93:4.269328457347726):4.705327322457077):5.347735908398645):2.120272702327709,(12:3.6753202220716745,62:3.6753202220716745):12.767344168459482):24.631082146931;
tree new_tree27 = ((((((18:3.9743599937605874,(((((3:0.611777912918307,6:0.611777912918307):0.3312681445896376,(83:0.8548041422445812,98:0.8548041422445812):0.08824191526336334):0.9826347915171177,(24:1.8431310379696264,90:1.8431310379696264):0.0825498110554359):0.04327671642692543,61:1.9689575654519877):1.6089489161682284,77:3.577906481620216):0.39645351214037117):5.0600937635093155,((66:2.4364430804119026,(69:0.5389552356519733,14:0.5389552356519733):1.8974878447599293):2.404431834797764,(((57:2.4737539304011302,75:2.4737539304011302):0.8011675247892032,55:3.2749214551903334):1.3474050191917364,(((89:1.805790864865328,88:1.805790864865328):1.3179143310111774,(46:1.7060760143262135,(((81:0.28511588653637143,26:0.28511588653637143):0.245924495677998,(11:0.43382049345771484,48:0.43382049345771484):0.0972198887566546):0.969093251876725,((15:0.8772362462762734,39:0.8772362462762734):0.18105894012817336,(36:0.18536264321531762,45:0.18536264321531762):0.8729325431891292):0.4418384476866477):0.20594238023511902):1.417629181550292):1.0827870609903627,22:4.206492256866868):0.41583421751520167):0.21854844082759683):4.193578842060236):4.128148238469093,(((((94:1.0695796705936738,13:1.0695796705936738):0.26207764033590464,2:1.3316573109295784):1.7329772970481376,58:3.064634607977716):2.167891341950072,(17:1.5411426182442522,87:1.5411426182442522):3.691383331683536):5.184549212811775,96:10.417075162739563):2.745526832999433):1.6513583525264064,(((((70:6.177077632123104,(((5:1.6286644390457592,71:1.6286644390457592):0.9404383366069926,60:2.569102775652752):1.8682534363963699,51:4.437356212049122):1.7397214200739821):0.3731035116615775,(((41:0.5854846795124855,9:0.5854846795124855):1.129714813177085,68:1.7151994926895706):3.786760134700064,31:5.501959627389635):1.0482215163950466):0.6748904680475905,86:7.225071611832272):3.7782000611832594,(76:8.968613406350022,(((((74:0.26576176034213483,91:0.26576176034213483):3.938112051164675,47:4.20387381150681):0.39866745996842745,((80:3.454319809428039,29:3.454319809428039):1.0302424220213382,49:4.484562231449377):0.11797904002586002):1.30876067438009,((84:0.8405695576923178,16:0.8405695576923178):4.089240673994847,(27:3.5126706359068907,7:3.5126706359068907):1.4171395957802737):0.9814917141681629):2.5343057836698977,((((82:2.4386674071742216,64:2.4386674071742216):0.08104411258268307,92:2.5197115197569047):5.6149178722990865,((((10:4.393482315814146,(79:2.178158543363256,97:2.178158543363256):2.21532377245089):0.19075402975237932,((42:3.63349924508993,((8:0.4341112645278539,52:0.4341112645278539):1.155477387780143,19:1.589588652307997):2.043910592781933):0.12104273138029065,35:3.754541976470221):0.8296943690963046):1.3863471331590125,((((100:1.2956921009920945,(25:1.057901721028634,33:1.057901721028634):0.23779037996346064):2.5315699303460817,67:3.827262031338176):1.035653496384778,59:4.862915527722954):0.584492823879371,73:5.447408351602325):0.5231751271232126):0.6120870447076525,(28:5.884526259088793,((63:3.9939620159305735,78:3.9939620159305735):1.1697816419875724,(38:5.132034460311164,(43:4.584837466056961,(53:2.6231800056249526,54:2.6231800056249526):1.9616574604320087):0.547196994254203):0.031709197606981654):0.7207826011706473):0.6981442643443971):1.5519588686228012):0.26372188455242807,(((32:1.8077005684068466,(40:0.6751316820159264,23:0.6751316820159264):1.1325688863909202):0.15086168674257316,((85:0.8503889948691454,34:0.8503889948691454):0.8731088110252525,50:1.723497805894398):0.2350644492550218):3.671930587485451,((44:2.4503144864465707,(37:1.1339226360241614,72:1.1339226360241614):1.3163918504224092):0.04924022140970452,20:2.499554707856275):3.1309381347785954):2.767858433973549):0.04725645291680536):0.5230056768247966):2.0346582666655095):2.442621129353885,((56:5.717244012837189,1:5.717244012837189):0.7449380656880891,(95:1.9654905818186341,(30:1.582181161307485,(99:0.9486025049105606,65:0.9486025049105606):0.6335786563969243):0.38330942051114913):4.496691496706644):6.983710723844138):1.3680675458959861):1.5593246879385365,(21:11.315032328054082,(4:4.963411315693037,93:4.963411315693037):6.351621012361045):5.0582527081498565):2.7358809011744647,(12:9.25346087879248,62:9.25346087879248):9.855705058585924):22.7946480530427;
tree new_tree28 = (((((((77:2.980972321599574,((83:2.258342148520232,98:2.258342148520232):0.3826024075291663,(((24:1.7923752071209607,61:1.7923752071209607):0.5755934987942157,90:2.3679687059151764):0.14095877480005203,(3:2.4353031250791446,6:2.4353031250791446):0.07362435563608383):0.13201707533416984):0.3400277655501758):1.673798126223688,(((22:3.241817919904515,(((89:0.5272287135676169,88:0.5272287135676169):0.058227852702440575,(((15:0.17575771310222046,(26:0.13854785709765502,11:0.13854785709765502):0.037209856004565445):0.06298942403283916,46:0.23874713713505963):0.1717169357668346,(81:0.30743013429599586,39:0.30743013429599586):0.10303393860589838):0.17499249336816325):0.7248511611946789,((36:0.15398906926908895,45:0.15398906926908895):0.9337195273821169,48:1.087708596651206):0.22259913081353044):1.9315101924397786):0.5111178960790643,((57:0.8001278130981521,75:0.8001278130981521):1.2125026511965205,55:2.0126304642946726):1.7403053516889067):0.1108798916750744,(66:2.473833865980385,(69:1.5937225857927553,14:1.5937225857927553):0.8801112801876299):1.3899818416782685):0.7909547401646084):0.8059042483674084,18:5.4606746961906705):3.9401222926000887,(((((94:0.4116024859362977,13:0.4116024859362977):0.964763125000649,2:1.3763656109369466):1.2244754541142244,58:2.600841065051171):1.7975587981260177,(17:2.374288264472245,87:2.374288264472245):2.024111598704944):2.859186229557455,96:7.257586092734644):2.1432108960561154):1.7491129456261003,((((31:4.767563006476859,((41:0.9740034607533351,9:0.9740034607533351):1.9691576442883054,(86:2.1814693377875756,68:2.1814693377875756):0.7616917672540651):1.8244019014352184):1.9939640540099255,(70:4.735321676727121,((51:0.29384947602560263,5:0.29384947602560263):2.6933260328158912,(71:2.367162608084474,60:2.367162608084474):0.6200129007570201):1.7481461678856274):2.026205383759663):1.6531560859735297,(((76:6.088869559601063,(((((74:0.0026381228374911165,91:0.0026381228374911165):0.7694159585715725,47:0.7720540814090636):2.501153984580076,(80:2.831828405131015,29:2.831828405131015):0.44137966085812463):0.2940043293710759,49:3.5672123953602157):0.14130534886570656,((7:2.588206958980348,27:2.588206958980348):0.9201053515906032,(84:0.19157697353944336,16:0.19157697353944336):3.316735337031508):0.200205433654971):2.380351815375141):1.008873172849933,(((10:0.46867471236342734,42:0.46867471236342734):4.6460249306867345,((67:4.412765005063408,(59:4.1920444785495645,(100:2.5505386723160943,(25:1.4445039056114548,33:1.4445039056114548):1.1060347667046395):1.6415058062334702):0.22072052651384322):0.4797738910689082,73:4.892538896132316):0.2221607469178455):0.4991796895850156,(((79:2.4330400867332425,97:2.4330400867332425):2.667632471427687,35:5.100672558160929):0.41396516988345855,(((19:1.9672074039436305,(8:0.39910887851420085,52:0.39910887851420085):1.5680985254294297):2.5491828418095857,(28:4.488952291624543,((82:3.417535918155473,92:3.417535918155473):0.7594843057746794,64:4.177020223930152):0.3119320676943902):0.02743795412867378):0.2816179754186434,((78:2.941172096938718,((63:1.6294457476406794,38:1.6294457476406794):1.2931189198230435,43:2.922564667463723):0.01860742947499494):0.285966739846617,(53:1.3462260277123776,54:1.3462260277123776):1.8809128090729572):1.570869384386525):0.7166295068725281):0.09924160459078912):1.483863399815819):0.03381460173766815,((((37:0.9394644697529037,72:0.9394644697529037):1.2140478933889027,20:2.1535123631418065):0.6872879480579286,44:2.840800311199735):0.9738456857471429,((32:1.8172860105658504,(40:0.9388640175565383,23:0.9388640175565383):0.8784219930093121):0.8601068762165636,((85:1.1943375429087377,34:1.1943375429087377):1.3244432367915155,50:2.5187807797002533):0.15861210708216067):1.137253110164464):3.316911337241786):1.28312581227165):1.1961595705979633,((56:5.771497446786602,1:5.771497446786602):2.353572709450906,(30:2.643260419087253,((99:0.3711517958429844,65:0.3711517958429844):1.9705015633898604,95:2.341653359232845):0.3016070598544083):5.481809737150254):1.4857725608207701):1.539067217358582):1.7290996754269958,(21:8.612769829311983,(4:3.310849423429946,93:3.310849423429946):5.301920405882036):4.266239780531873):4.096595683211625,(12:4.472767118974435,62:4.472767118974435):12.502838174081045):21.9312613990033;
tree new_tree29 = ((((((18:4.2172939430293335,((((39:1.6530679425093773,(((48:0.5240743860321199,46:0.5240743860321199):0.05419282708004436,((36:0.03552093904525971,45:0.03552093904525971):0.4189651746102515,(26:5.518954316352021E-4,11:5.518954316352021E-4):0.45393421822387603):0.123781099456653):0.04188894705521773,(89:0.44379519115025995,88:0.44379519115025995):0.176360969017122):1.0329117823419953):0.7669251873601732,(22:2.062140229357227,15:2.062140229357227):0.35785290051232366):0.8798695912409191,((57:1.488466122919554,75:1.488466122919554):1.0982490089253827,55:2.5867151318449366):0.713147589265533):0.013817827684063921,((66:1.4003565839322656,(69:0.701683644104795,14:0.701683644104795):0.6986729398274706):0.482469729798394,81:1.8828263137306596):1.430854235063874):0.9036133942347999):2.768969355227907,(77:6.793291640372923,((24:2.681573629040803,((3:0.053458242109887165,6:0.053458242109887165):2.1236625981347874,(83:0.7613799038726673,98:0.7613799038726673):1.4157409363720075):0.5044527887961285):1.4362636912493696,(90:3.6322195576542433,61:3.6322195576542433):0.4856177626359295):2.67545432008275):0.1929716578843177):1.923264321771466,(((((94:0.8002622148042967,13:0.8002622148042967):0.9172043804085531,2:1.7174665952128498):0.3824638815796606,58:2.0999304767925104):1.9407544976708633,(17:2.3086535993829798,87:2.3086535993829798):1.732031375080394):2.3891459351498794,96:6.429830909613253):2.4796967104154533):2.1287866910695215,(((((((41:1.561769021600783,9:1.561769021600783):0.9484352427459157,86:2.5102042643466986):0.12221069399071816,68:2.632414958337417):1.134874181750595,31:3.7672891400880117):1.3192875112311788,(70:2.619424647309902,(60:1.97219923650773,((71:1.1875885975324856,5:1.1875885975324856):0.3975387220047215,51:1.585127319537207):0.387071916970523):0.647225410802172):2.4671520040092885):1.4695453639587033,(76:6.325638663390715,(((49:3.431998608202603,(((74:0.8886480582974647,91:0.8886480582974647):0.3296737287500331,47:1.2183217870474978):2.1255497655821185,(80:2.486754879267974,29:2.486754879267974):0.8571166733616424):0.08812705557298672):0.5924535856696203,((7:1.9888423924665084,27:1.9888423924665084):1.2627051820300663,(84:0.2207032519644763,16:0.2207032519644763):3.0308443225320985):0.7729046193756486):1.886405324012017,(((44:3.7485548402347937,(20:3.3271512507294463,(50:1.6328245313599123,((85:0.3877437787192808,34:0.3877437787192808):1.0687908505747565,(32:1.30134263506794,(40:0.9218311952417526,23:0.9218311952417526):0.3795114398261874):0.1551919942260973):0.17628990206587503):1.694326719369534):0.4214035895053474):1.8555149794499548,(37:5.100320165073075,72:5.100320165073075):0.5037496546116733):0.23848055332952978,((((42:1.7186024598346745,35:1.7186024598346745):0.11106933846593203,((8:0.2778778146814459,52:0.2778778146814459):0.6911027139880676,19:0.9689805286695135):0.8606912696310931):2.6819772610026416,((((97:1.8255297512066244,79:1.8255297512066244):0.5331098060399446,((64:1.8195789303372045,73:1.8195789303372045):0.06924930408097385,10:1.8888282344181784):0.46981132282839067):1.9568274512527228,((43:3.4236686634228874,38:3.4236686634228874):0.18234687609397815,((28:1.3530584783888426,(63:0.8818815238785116,78:0.8818815238785116):0.47117695451033104):2.013387669031335,(53:1.711269213975543,54:1.711269213975543):1.6551769334446347):0.23956939209668793):0.7094514689824263):0.033188670619304084,(67:3.4513981847421937,((100:1.732954063686921,(25:1.4928659603350174,33:1.4928659603350174):0.24008810335190356):0.6146623272578822,59:2.347616390944803):1.1037817937973906):0.8972574943764022):0.16299338018465193):0.06445702511007845,(82:2.0547779162170636,92:2.0547779162170636):2.5213281681962627):1.266444288600952):0.06830714486996214):0.41478114550647494):0.2304833518871785):3.2978994964707065,((56:5.885260352240004,1:5.885260352240004):3.80766912740327,((99:1.0203086178568581,65:1.0203086178568581):2.084346129076695,(95:2.6349820096994923,30:2.6349820096994923):0.469672737234061):6.588274732709721):0.1610920321053264):1.1842927993496275):1.7669185277254833,(21:10.791254639937268,(4:4.485766676225828,93:4.485766676225828):6.30548796371144):2.013978198886443):1.9939244834367695,(12:7.205538164863854,62:7.205538164863854):7.593619157396627):29.0773411837744;
tree new_tree30 = ((((((((22:3.022403544571184,(48:1.2830564374498648,((89:0.39073893557299627,88:0.39073893557299627):0.8439907163675948,(((36:0.04793125378502262,45:0.04793125378502262):0.3503022306947562,39:0.3982334844797788):0.49588069187757644,((26:0.629121929411205,81:0.629121929411205):0.07231528621013128,(11:0.44776355722552885,46:0.44776355722552885):0.25367365839580747):0.19267696073601892):0.3406154755832358):0.04832678550927372):1.7393471071213191):0.09753714309006067,(((57:0.8979989457723736,75:0.8979989457723736):0.7604790321950929,(15:1.5505290852027866,55:1.5505290852027866):0.1079488927646799):0.558091807998383,(66:1.8832121039772591,(69:0.7995574350630111,14:0.7995574350630111):1.083654668914248):0.3333576819885904):0.903370901695395):1.452404488884191,18:4.5723451765454355):0.8945462198995147,(77:4.54193203129762,(24:4.158605567864125,((98:0.7670094607123695,((3:0.5749317844498426,6:0.5749317844498426):0.1315314730233238,83:0.7064632574731664):0.06054620323920312):0.11594696623924883,(61:0.7442136120420871,90:0.7442136120420871):0.13874281490953122):3.275649140912507):0.3833264634334945):0.9249593651473305):2.191642574091902,(((((94:0.43770070799641997,13:0.43770070799641997):0.6544533319859782,2:1.0921540399823981):0.7218471129827955,58:1.8140011529651936):2.0984245286397,(17:2.571215839952525,87:2.571215839952525):1.3412098416523688):2.240552578744936,96:6.15297826034983):1.5055557101870223):1.68872072556369,(((((((41:0.4595422593914694,9:0.4595422593914694):0.5812472915042007,86:1.0407895508956702):0.4388126370445391,68:1.4796021879402093):0.8041373074051459,31:2.283739495345355):1.8223945462542281,(70:3.7480716681558603,((5:0.8045689748483198,51:0.8045689748483198):0.9773413165645966,(71:1.1426660861799611,60:1.1426660861799611):0.6392442052329552):1.966161376742944):0.35806237344372294):2.493457920446744,(76:5.584885067376117,((((44:3.186833548627553,20:3.186833548627553):0.30611554217847514,(((32:1.1408647992819245,(40:0.6725394779547968,23:0.6725394779547968):0.4683253213271277):0.039947017974359955,(85:0.5818511299159491,34:0.5818511299159491):0.5989606873403354):0.5805521065850849,50:1.7613639238413694):1.731585166964659):1.5397320873849458,((37:1.138743845591379,72:1.138743845591379):2.84221748699842,(((82:1.8958655205349721,92:1.8958655205349721):1.043378145773584,28:2.939243666308556):0.9219821648099225,(((97:1.4748906767140033,(35:0.5952248282301488,79:0.5952248282301488):0.8796658484838545):1.7971089653513346,(73:3.124050325756986,((67:2.6580842994881917,59:2.6580842994881917):0.21765529600088307,(100:2.4678022815933636,(25:0.1747164427097934,33:0.1747164427097934):2.29308583888357):0.4079373138957112):0.24831073026791106):0.14794931630835206):0.019306226341115007,(((64:1.7028161711129992,(10:0.7582574697800222,42:0.7582574697800222):0.944558701332977):0.678702095504395,((8:0.7447508292924456,52:0.7447508292924456):0.41515466650132904,19:1.1599054957937747):1.2216127708236195):0.8410883859447407,(((38:2.6115141175704735,(78:2.251514518196441,63:2.251514518196441):0.35999959937403236):0.04491396669254755,(53:1.8860476768799095,54:1.8860476768799095):0.7703804073831115):0.009272547785726282,43:2.6657006320487473):0.5569060205133876):0.06869921584431804):0.5699199627120257):0.1197355014713204):1.0517198456011752):0.08258139964604361,((((74:0.2985543540360051,91:0.2985543540360051):2.0117849541971156,47:2.3103393082331207):0.9397308924878134,(49:2.9461719022383215,(80:2.7935030628979898,29:2.7935030628979898):0.1526688393403317):0.3038982984826126):0.8637152789404858,((27:2.568164527547975,7:2.568164527547975):0.23009663631891586,(84:0.645799950309968,16:0.645799950309968):2.152461213556923):1.315524315794529):1.0014770981755978):0.46962248953909924):1.0147068946702102):1.808613430394919,((56:2.8194863675666246,1:2.8194863675666246):1.4809591252637935,(95:3.6959470123289977,(30:0.6951223430248268,(99:0.04949964975813469,65:0.04949964975813469):0.6456226932666921):3.000824669304171):0.6044984805014204):4.107759899610828):0.9390493036592957):3.172444114104664,(21:10.760843347508358,(4:5.8610203774153975,93:5.8610203774153975):4.89982297009296):1.7588554626968484):2.130546481674804,(12:8.264917700693987,62:8.264917700693987):6.385327591186023):29.7375933004002;
tree new_tree31 = ((((((((57:0.5032105260179135,75:0.5032105260179135):0.4357389785327741,55:0.9389495045506876):1.4495915028275626,((22:2.093261336093713,(66:1.6580921058997193,(69:1.1409488199866482,14:1.1409488199866482):0.5171432859130711):0.43516923019399356):0.22136590892926167,((48:0.980559067271899,81:0.980559067271899):0.7009040005243033,(((15:0.30141026910558505,(39:0.286149342638251,(36:0.07102764704462321,45:0.07102764704462321):0.21512169559362776):0.015260926467334068):0.7422520747889201,((46:0.6217420337814632,26:0.6217420337814632):0.41226260245080915,(89:0.17509018418361244,88:0.17509018418361244):0.8589144520486599):0.00965770766223284):0.14952295098694557,11:1.1931852948814508):0.4882777729147516):0.6331641772267722):0.07391376235527547):1.142426700195807,((77:1.8818311166665778,(((83:0.5452967341956934,(3:0.3049896588843105,6:0.3049896588843105):0.24030707531138285):0.3217716156718474,98:0.8670683498675408):0.4777616713140055,(61:0.6338960278210946,(24:0.5140360828211535,90:0.5140360828211535):0.11985994499994101):0.7109339933604517):0.5370010954850315):0.810829419392582,18:2.69266053605916):0.8383071715148973):2.8007310115375845,(((((94:0.24768336639537897,13:0.24768336639537897):0.7658351514129871,2:1.013518517808366):0.23561245344739712,58:1.2491309712557632):2.3309424490245805,(17:1.5000843811439064,87:1.5000843811439064):2.079989039136437):2.0393662517331173,96:5.619439672013461):0.7122590470981809):3.508540918311245,((((((41:0.7858969443005076,9:0.7858969443005076):2.5737097054153435,(86:1.7646831791775128,68:1.7646831791775128):1.5949234705383384):0.6027261840884726,31:3.9623328338043238):0.314023881436857,(70:4.158153144401088,((60:1.1645735856086332,71:1.1645735856086332):0.8011358487148545,(51:0.1797454283469145,5:0.1797454283469145):1.7859640059765733):2.1924437100776):0.11820357084009281):0.954564431785407,((((49:2.2354747131761727,(80:1.6308904195232115,29:1.6308904195232115):0.6045842936529613):0.5625293188768823,((74:0.3028453484436937,91:0.3028453484436937):1.0957521230454028,47:1.3985974714890965):1.3994065605639585):0.849696053624089,((27:2.951753486139984,7:2.951753486139984):0.539364016649138,(84:0.4602574252172919,16:0.4602574252172919):3.03086007757183):0.15658258288802207):0.5591451984919775,(((85:0.7193367553613303,34:0.7193367553613303):1.680241940511636,((32:0.9678921726962971,(40:0.817342284136649,23:0.817342284136649):0.15054988855964813):1.3710823228162128,50:2.33897449551251):0.06060420036045633):1.7310477871223862,(((20:3.244842279034338,(44:2.934729684115149,(37:1.8679035934770658,72:1.8679035934770658):1.066826090638083):0.3101125949191892):0.3383820367324124,(((63:2.4117813277619193,78:2.4117813277619193):0.8138843848978339,((43:2.070600424898093,(53:1.2680294032008275,54:1.2680294032008275):0.8025710216972655):1.0309166235833032,38:3.101517048481396):0.12414866417835713):0.24307008678725905,(((((8:0.4524769820490683,52:0.4524769820490683):0.32534171102586396,19:0.7778186930749322):2.267891085489378,((((64:2.005994816311376,82:2.005994816311376):0.06989516365972115,92:2.0758899799710973):0.20857666750986414,28:2.2844666474809614):0.13847549391682223,(42:1.4019669961004122,(35:1.3479890666674914,10:1.3479890666674914):0.05397792943292079):1.0209751452973714):0.6227676371665267):0.04950445603253284,(97:2.544821091422268,79:2.544821091422268):0.550393143174575):0.04689574768818794,(73:1.5892486558937535,(67:1.3435713801484939,(59:1.3296935869743367,(100:0.8463400788195736,(25:0.3146528031073269,33:0.3146528031073269):0.5316872757122467):0.4833535081547631):0.01387779317415716):0.24567727574525966):1.5528613263912776):0.32662581716198114):0.11448851631973822):0.2586190152345198,76:3.8418433310012703):0.2887831519940822):0.076218801173769):1.0240758628574662):3.387875485145085,((56:3.6457001979333543,1:3.6457001979333543):2.2432166652883248,((30:1.4662892027232381,(99:0.2852964370007438,65:0.2852964370007438):1.1809927657224943):1.8374455153950702,95:3.3037347181183083):2.5851821451033707):2.729879768949994):1.2214430052512135):2.016697219863124,(21:10.005686537947268,(4:4.47003390378563,93:4.47003390378563):5.535652634161638):1.8512503193387424):0.7834727379895234,(12:8.845912923233328,62:8.845912923233328):3.7944966720422055):32.9492231494744;
tree new_tree32 = ((((((22:3.062605864768368,(((39:1.6775665700730196,(36:0.11547851040983845,45:0.11547851040983845):1.5620880596631812):0.3185757389024433,((((11:0.1017271882328779,26:0.1017271882328779):0.2464022357957596,46:0.3481294240286375):0.937662080982463,48:1.2857915050111004):0.1693124829237469,((89:0.22877329709339606,88:0.22877329709339606):0.17288829577480563,15:0.4016615928682017):1.0534423950666456):0.5410383210406156):0.3368369654855363,((((57:0.6393832300821789,75:0.6393832300821789):1.121956774018607,55:1.7613400041007858):0.39125188284541745,81:2.1525918869462033):0.04808709435292702,((69:0.6439987662519494,14:0.6439987662519494):0.9274713186145215,66:1.5714700848664709):0.6292088964326594):0.13230029316186886):0.7296265903073689):2.752895836015909,(77:2.781751916278707,((((90:1.828295701188545,(24:1.130853993052869,(3:0.2365926793302582,6:0.2365926793302582):0.8942613137226108):0.6974417081356761):0.02276223309384995,(98:0.7668965029240059,83:0.7668965029240059):1.084161431358389):0.04091661882185571,61:1.8919745531042507):0.43677270918780087,18:2.3287472622920515):0.45300465398665546):3.03374978450557):2.2914203839502987,(((((94:0.41653168592072953,13:0.41653168592072953):0.4073168824141382,2:0.8238485683348677):0.43786824268014946,58:1.2617168110150172):2.8482735387074762,(17:2.3400125158687777,87:2.3400125158687777):1.7699778338537158):2.920013429708268,96:7.0300037794307615):1.0769183053038143):2.4035825054408555,((((31:2.9189160225537285,((86:1.741233317398992,68:1.741233317398992):0.7789308226638225,(41:0.12094002297401747,9:0.12094002297401747):2.399224117088797):0.398751882490914):1.295391861213362,(70:3.533049684898459,((51:0.974848313096959,5:0.974848313096959):1.5235530717186478,(60:1.5096336898660387,71:1.5096336898660387):0.9887676949495681):1.0346483000828521):0.6812581988686315):1.9839970559713294,(76:5.532995958957033,((((7:1.9135377612171927,27:1.9135377612171927):0.7375717725800461,(84:0.7446298131537908,16:0.7446298131537908):1.906479720643448):0.5171597896728217,(((74:0.27988627411336114,91:0.27988627411336114):1.7908357526891128,47:2.070722026802474):0.8840960830281333,(49:2.2566859148298866,(80:1.8567772177955575,29:1.8567772177955575):0.3999086970343291):0.6981321950007207):0.2134512136394533):2.234880096967815,((((37:0.7733538580398319,72:0.7733538580398319):2.9526163554569393,((32:1.603765052696587,(40:0.8849443105518694,23:0.8849443105518694):0.7188207421447176):0.23534303330711204,(50:1.297838064277056,(85:1.109859775323086,34:1.109859775323086):0.18797828895396984):0.5412700217266431):1.8868621274930721):0.6317441850480514,(44:1.9547448692663072,20:1.9547448692663072):2.4029695292785154):0.020507608002492184,(((64:1.2266313156912267,82:1.2266313156912267):2.7331972714084296,92:3.9598285870996563):0.26976583504680063,(((43:3.5635993589193506,((38:3.0195462353617657,63:3.0195462353617657):0.345083658165112,78:3.3646298935268777):0.19896946539247296):0.1427415302230055,(53:1.149147064814743,54:1.149147064814743):2.557193824327613):0.16549423627526938,(((97:3.6653599747428807,(35:1.9571713216456885,79:1.9571713216456885):1.7081886530971921):0.08701552816984659,10:3.7523755029127273):0.004455800338541316,((28:3.1009772494263825,(((8:0.9637466230399545,52:0.9637466230399545):1.105448921348388,19:2.0691955443883425):0.6550855332968681,42:2.7242810776852107):0.37669617174117187):0.30279117394602295,(73:3.2553237126212013,((67:2.4929914904821064,(100:1.9826337050888634,(25:0.7941942646126142,33:0.7941942646126142):1.188439440476249):0.5103577853932431):0.08255739171178833,59:2.5755488821938948):0.6797748304273066):0.14844471075120413):0.3530628798788631):0.11500382216635696):0.35775929672883144):0.14862758440085777):1.0249274138905609):0.12984653851915695):0.6653089807813872):3.4673267879450895,((56:6.508493092754932,1:6.508493092754932):2.860417702338257,((95:3.084442869797227,30:3.084442869797227):1.7838397279713827,(99:1.9115538705930464,65:1.9115538705930464):2.9567287271755633):4.50062819732458):0.2967209325903202):0.844872862491922):2.7058534020750695,(21:10.997344399012206,(4:5.125026307597985,93:5.125026307597985):5.872318091414221):2.2190135932382944):1.0767892461279676,(12:5.018995471458878,62:5.018995471458878):9.27415176691959):23.1098914459605;
tree new_tree33 = ((((((18:3.378722785666275,(81:2.606835282450827,(((57:0.5481087741563737,75:0.5481087741563737):0.704806266003905,55:1.2529150401602787):0.9938523748973103,((((48:0.7950981894012938,46:0.7950981894012938):0.7229484205384131,(((11:0.011318737912336178,15:0.011318737912336178):1.2313922009167066,26:1.242710938829043):0.2054796580588174,((39:0.7937241127834381,(36:0.24934264602541353,45:0.24934264602541353):0.5443814667580246):0.22538564202322042,(89:0.264319806161709,88:0.264319806161709):0.7547899486449495):0.4290808420812018):0.06985601305184663):0.1729300499404054,22:1.6909766598801124):0.32292975872804774,((69:0.2684543816908511,14:0.2684543816908511):0.6044410361673055,66:0.8728954178581566):1.1410110007500034):0.23286099644942881):0.36006786739323804):0.771887503215448):0.7771188886148597,((((24:0.503624415095079,(61:0.1887642667614439,90:0.1887642667614439):0.3148601483336352):0.3014341538235559,(3:0.5888083763376594,6:0.5888083763376594):0.21625019258097555):0.46934395228065506,(98:0.9109695230677899,83:0.9109695230677899):0.3634329981315001):1.2857836120044979,77:2.560186133203788):1.5956555410773468):4.096316624693456,(((((94:0.2078876424577399,13:0.2078876424577399):0.9177051789327456,2:1.1255928213904856):0.2423385088252552,58:1.3679313302157408):2.3546881663049373,(17:2.753464611801839,87:2.753464611801839):0.9691548847188387):3.303185991143728,96:7.025805487664406):1.2263528113101847):1.91935686066026,((((((51:2.306153370612794,(60:0.9335956203064562,71:0.9335956203064562):1.3725577503063378):1.0377398196242908,5:3.3438931902370848):1.845684542292212,70:5.189577732529297):0.1409518303205619,(31:3.546081907565239,(86:1.0975159182857868,(68:1.0500172323397847,(41:0.28632768238819667,9:0.28632768238819667):0.7636895499515881):0.04749868594600204):2.4485659892794525):1.7844476552846196):1.9822355515527317,(76:4.911686605030559,(((20:2.7949784748177198,44:2.7949784748177198):0.8585166942779079,(((37:0.8130796192009326,72:0.8130796192009326):2.3395241593873433,((((40:0.43702364431231483,23:0.43702364431231483):0.5653898728172411,32:1.0024135171295558):0.7531457083508513,50:1.755559225480407):0.04974044930517585,(85:0.41621436916988,34:0.41621436916988):1.3890853056157029):1.3473041038026932):0.16295166853234377,(((10:3.087101709897107,((38:2.6088020255563222,((53:0.9573350879476865,54:0.9573350879476865):1.3300772208957197,(((28:0.8614961495551589,43:0.8614961495551589):0.08787730179146835,35:0.9493734513466272):0.7307071966160885,42:1.6800806479627157):0.6073316608806905):0.32138971671291605):0.1278349640690557,(63:2.038183191693168,78:2.038183191693168):0.6984537979322099):0.35046472027172904):0.017489748062089472,((73:2.7837501793082793,((100:1.3645887053077053,(25:0.6291737207442474,33:0.6291737207442474):0.7354149845634579):0.36377438340540524,(67:1.334654265866775,59:1.334654265866775):0.39370882284633546):1.0553870905951688):0.24669821035232298,(97:2.5524160650323306,79:2.5524160650323306):0.4780323246282716):0.07414306829859418):0.018089912280020215,(((82:2.093059700354329,64:2.093059700354329):0.07672536711369693,92:2.169785067468026):0.5471415376413553,(19:1.9067658943374333,(8:1.3362971263431638,52:1.3362971263431638):0.5704687679942695):0.810160710771948):0.40575476512983544):0.19287407688140323):0.33793972197500777):0.15011340785914662,((((84:0.8395425765793794,16:0.8395425765793794):0.5747649579609209,7:1.4143075345403002):0.09852309461261566,27:1.5128306291529159):0.9791588442003467,(((74:0.18649406926163528,91:0.18649406926163528):1.0050607892728334,47:1.1915548585344686):0.8118027468733116,(49:1.9866686520718302,(80:1.3015213972773962,29:1.3015213972773962):0.685147254794434):0.016688953335949996):0.4886318679454824):1.3116191036015117):1.1080780280757851):2.401078509372031):1.381964757781751,((56:6.644087973072146,1:6.644087973072146):1.0826866739029573,((99:0.1043892569275285,65:0.1043892569275285):4.508616253193892,(30:3.546884286957807,95:3.546884286957807):1.0661212231636128):3.1137691368536835):0.9679552252092378):1.4767852874505092):2.9558472385004144,(21:9.32774500931593,(4:4.029630799237661,93:4.029630799237661):5.2981142100782685):3.7996173888193354):1.3359081913160686,(12:3.882796598084232,62:3.882796598084232):10.580473991367102):27.1183379925851;
tree new_tree34 = ((((((((81:2.0647879888080545,((57:0.8736950015816204,75:0.8736950015816204):0.7690903663995002,55:1.6427853679811206):0.42200262082693385):0.8228458279990907,((((((89:0.638371507268635,88:0.638371507268635):0.392974590162917,(11:1.0266607153837606,(46:0.470389887969751,48:0.470389887969751):0.5562708274140096):0.004685382047791453):0.12429442267682611,(15:0.09580187718737661,26:0.09580187718737661):1.0598386429210016):0.580649316961444,((36:0.003078248573449825,45:0.003078248573449825):0.6072416793487244,39:0.6103199279221743):1.1259699091476478):0.19078261391713358,22:1.9270724509869557):0.7712581911578398,((69:0.5022339297409875,14:0.5022339297409875):0.3484106736989321,66:0.8506446034399195):1.847686038704876):0.1893031746623497):0.7516667732609976,18:3.6393005900681428):1.3645354953091782,(((((3:0.6273555306381577,6:0.6273555306381577):0.20699532080519656,(98:0.823318650344722,83:0.823318650344722):0.011032201098632344):0.23694099947197655,(24:0.43268266999902094,90:0.43268266999902094):0.6386091809163099):0.04761003345083581,61:1.1189018843661667):1.7734790805003122,77:2.892380964866479):2.111455120510842):3.4130682026440393,(((((94:1.0216898023267196,13:1.0216898023267196):0.20753842764457242,2:1.229228229971292):0.534011482744994,58:1.763239712716286):1.0259076934648834,(17:2.4075033631594693,87:2.4075033631594693):0.3816440430217001):3.060871469712933,96:5.8500188758941025):2.5668854121272577):2.438096744646735,((((((51:1.2330369140662092,5:1.2330369140662092):0.15481255543265338,(60:0.940003702107741,71:0.940003702107741):0.4478457673911216):2.695885629446973,70:4.083735098945835):0.6329302669777865,((68:1.625042285773149,(41:0.4725379335962197,9:0.4725379335962197):1.1525043521769294):2.2535044789333467,(31:2.55157259699888,86:2.55157259699888):1.3269741677076161):0.838118601217126):0.9992849980654173,(76:4.762780787174471,(((((40:0.9373363970351348,23:0.9373363970351348):0.2538652878044442,32:1.191201684839579):0.8883726239009435,(50:0.9760991465864005,(85:0.5702103178867501,34:0.5702103178867501):0.4058888286996504):1.1034751621541221):1.5743146311269718,(((20:1.92523954611888,(37:1.1623356181798234,72:1.1623356181798234):0.7629039279390566):0.08904844666420897,44:2.014287992783089):1.4729308373797165,(((28:2.8657868067819225,(((63:1.7810687906132487,78:1.7810687906132487):0.5405018169691773,(43:2.145474910754286,38:2.145474910754286):0.1760956968281402):0.36035191953218826,(53:1.4022134407335896,54:1.4022134407335896):1.2797090863810248):0.18386427966730823):0.13975790905521013,(((73:2.5205198113279024,(59:1.7979978924727715,((100:0.6896331099578974,(25:0.49129356808710156,33:0.49129356808710156):0.19833954187079583):0.6396204403680168,67:1.3292535503259142):0.46874434214685734):0.7225219188551308):0.2306284321873573,(64:2.2246745957599097,82:2.2246745957599097):0.52647364775535):0.187234009107069,(97:2.101800850974456,79:2.101800850974456):0.8365814016478725):0.06716246321480401):0.06660436948404858,(((42:1.0698668433547172,35:1.0698668433547172):1.2436388912643601,(19:2.0568993918302523,(8:0.5320283305185757,52:0.5320283305185757):1.5248710613116767):0.256606342788825):0.7434386041682575,(10:0.7474460423581121,92:0.7474460423581121):2.3094982964292226):0.015204746533846514):0.4150697448416243):0.16667010970468876):0.6696581708122373,(((27:1.0501174855782753,7:1.0501174855782753):1.690071804173937,(84:1.2355296876498758,16:1.2355296876498758):1.5046596021023366):1.18051620884984,(((80:2.246970384967818,29:2.246970384967818):0.2564956442612454,((74:0.020928037251461508,91:0.020928037251461508):2.0449796216258327,47:2.065907658877294):0.43755837035176937):0.6239557894203616,49:3.127421818649425):0.7932836799526273):0.4028416120776792):0.4392336764947391):0.9531695768145685):2.8224741326889333,((56:2.565698788183179,1:2.565698788183179):3.891633395683747,((99:0.19078559378885332,65:0.19078559378885332):1.9917425358952554,(95:2.153436406123222,30:2.153436406123222):0.029091723560886962):4.274804054182818):2.0810923128110463):2.316576535990123):1.650619523958854,(21:11.370819152511833,(4:3.777685176660335,93:3.777685176660335):7.593133975851498):1.134801404115116):1.8664787991347893,(12:3.0686137126870108,62:3.0686137126870108):11.303485643074728):31.0611773898573;
tree new_tree35 = (((((((((69:1.5789992052363147,14:1.5789992052363147):0.30974921902902497,66:1.8887484242653396):1.8068163173638372,(((22:1.6496391697973276,81:1.6496391697973276):0.7337301108087646,(((((26:0.015242220372777848,11:0.015242220372777848):1.2377089082361132,(15:1.1448975924862128,(39:0.75129940025738,(36:0.012147095318747423,45:0.012147095318747423):0.7391523049386325):0.39359819222883285):0.1080535361226782):0.02541351626062882,(89:0.954300286139348,88:0.954300286139348):0.3240643587301718):0.5157419925301354,46:1.7941066373996553):0.12261159435308255,48:1.9167182317527378):0.4666510488533544):0.6368683416133587,((57:1.150096590339542,75:1.150096590339542):0.35163275233480684,55:1.5017293426743488):1.5185082795451021):0.6753271194097259):1.3602104886714033,(((((83:0.6086359004467792,98:0.6086359004467792):0.24326267668450363,61:0.8518985771312828):0.2542840940623621,((3:0.03665494543099519,6:0.03665494543099519):0.9162065253008249,90:0.9528614707318201):0.15332120046182474):0.8976459986645089,24:2.0038286698581538):2.151722478042101,77:4.155551147900255):0.9002240824003254):0.02620182055892517,18:5.081977050859505):2.1236765731203624,(((((94:0.511261065374549,13:0.511261065374549):0.9152347693918926,2:1.4264958347664416):0.5812924159332582,58:2.0077882506997):1.084649432926967,(17:1.6688058960166507,87:1.6688058960166507):1.423631787610016):2.4132892989548997,96:5.5057269825815665):1.6999266413983012):3.8934023430164872,((((((5:0.2626902772604285,51:0.2626902772604285):2.546279047102849,(60:2.294041258337054,71:2.294041258337054):0.5149280660262234):1.9880714293223476,70:4.797040753685625):0.31379910511155185,((86:4.355623120673683,(68:2.583767236588125,(41:1.4220170447526508,9:1.4220170447526508):1.1617501918354742):1.771855884085558):0.020508725617681023,31:4.376131846291364):0.7347080125058127):1.601344444727122,(76:5.151624619767116,((((44:3.062453015523555,(37:2.2352422378928853,72:2.2352422378928853):0.8272107776306696):1.0289608228658085,(((82:3.4253703712166987,(28:1.942021603713266,(42:1.7578986472925189,92:1.7578986472925189):0.18412295642074716):1.4833487675034327):0.18985025479597928,((((38:2.0137567992312215,35:2.0137567992312215):0.3948153084540298,((78:2.0200840849447643,63:2.0200840849447643):0.144914166657081,((53:1.1326918927297926,54:1.1326918927297926):0.9247465445892153,43:2.057438437319008):0.10755981428283734):0.24357385608340598):0.711039559793774,((73:2.8915992049333523,(67:2.5225895923459523,(59:2.3475333559424594,(100:2.0403285862524507,(25:1.3239222215806776,33:1.3239222215806776):0.7164063646717731):0.30720476969000865):0.17505623640349288):0.36900961258740006):0.17654904322723342,64:3.0681482481605857):0.05146341931843956):0.07538144748559539,((97:0.7250599124326832,79:0.7250599124326832):2.3732454258083284,((19:1.9284780103624601,(8:0.9882094258612499,52:0.9882094258612499):0.9402685845012102):0.9948017664273332,10:2.9232797767897933):0.17502556145121817):0.09668777672360918):0.42022751104805733):0.12266007088469832,((32:2.2669254558512435,(40:1.8921827301947995,23:1.8921827301947995):0.37474272565644395):0.5612110032588533,((85:0.3237413457169943,34:0.3237413457169943):0.7536709903693667,50:1.077412336086361):1.7507241230237358):0.9097442377872795):0.3535331414919871):0.06189852853122613,20:4.15331236692059):0.6994233984978067,(((27:1.362717649653987,7:1.362717649653987):1.9854103725375079,(84:0.7174305344923232,16:0.7174305344923232):2.6306974876991718):0.12267780549707252,((((74:0.5784691180585231,91:0.5784691180585231):0.42707931851426495,47:1.005548436572788):0.3471539065500451,49:1.352702343122833):0.5281690797713432,(80:1.6647487109966874,29:1.6647487109966874):0.21612271189748888):1.589934404794391):1.3819299377298289):0.2988888543487196):1.560559683757183):2.79946211315822,((56:5.928803071834727,1:5.928803071834727):1.3221838776728214,((99:0.8224078353995846,65:0.8224078353995846):1.8327755784484343,(95:1.405987895939774,30:1.405987895939774):1.249195517908245):4.595803535659529):2.2606594671749702):1.5874095503138363):2.259538515603184,(21:10.782993506672659,(4:2.7034727375362433,93:2.7034727375362433):8.079520769136415):2.5756009759268803):0.5604481898725044,(12:2.6215356367364278,62:2.6215356367364278):11.297507035735617):27.9674982254695;
tree new_tree36 = ((((((((83:1.3127201575537941,((3:0.17810419915595813,6:0.17810419915595813):1.005416299978312,98:1.1835204991342703):0.12919965841952386):1.4423497692332266,((61:1.2408139427668416,24:1.2408139427668416):0.7688620383461968,90:2.0096759811130385):0.7453939456739822):0.876377093046568,(18:1.369332968866945,77:1.369332968866945):2.2621140509666438):1.8101418105908174,((((57:1.2772628865019635,75:1.2772628865019635):1.7976217829114882,55:3.0748846694134517):0.1742191114459235,(((89:0.9456078311808749,88:0.9456078311808749):0.6340327921213911,46:1.579640623302266):0.5870948286228515,(((11:0.011604626953428362,26:0.011604626953428362):0.8300083731601886,(48:0.7506444846424373,(15:0.624566607391802,(36:0.08362789215092631,45:0.08362789215092631):0.5409387152408758):0.12607787725063524):0.09096851547117968):0.29138817190439525,(39:0.7809234288020481,81:0.7809234288020481):0.3520777432159641):1.0337342799071052):1.0823683289342578):0.6401547208892739,(((69:2.244114031429787,14:2.244114031429787):0.3420896231950503,66:2.5862036546248373):1.2719155485592988,22:3.858119203184136):0.03113929856451314):1.5523303286757568):3.519952496513314,(((((94:1.4126036933485862,13:1.4126036933485862):0.868680037649096,2:2.281283730997682):1.0207312816410452,58:3.3020150126387273):1.4000890148240863,(17:4.148880757317624,87:4.148880757317624):0.5532232701451898):3.388866401996876,96:8.09097042945969):0.8705708974780304):3.3161353161941243,(((((86:1.8135169681582974,(68:1.5571250921799913,(41:0.7565151085564561,9:0.7565151085564561):0.8006099836235352):0.25639187597830615):2.695989044130994,31:4.509506012289291):0.26265214906137224,(((5:0.5113342503584563,51:0.5113342503584563):1.4968941094532329,(60:1.213026317508726,71:1.213026317508726):0.7952020423029633):1.8405513624614716,70:3.848779722273161):0.9233784390775028):5.532924168648783,(76:6.45550420940225,((((((19:0.7253293143543498,(8:0.28157780767017737,52:0.28157780767017737):0.4437515066841724):1.81470721057234,(10:2.5094505202009025,(79:0.6201705690771709,97:0.6201705690771709):1.8892799511237315):0.03058600472578732):0.4641981147821297,(73:2.6240216846477336,(67:2.1357623287197423,(59:1.9240683444034214,(100:1.463271201835487,(25:0.7221049405217317,33:0.7221049405217317):0.7411662613137553):0.46079714256793447):0.2116939843163208):0.4882593559279913):0.380212955061086):0.563219234500278,(64:3.2565840428129897,(((53:1.696818392372398,54:1.696818392372398):1.2515980157302335,(((78:2.0562320408806283,63:2.0562320408806283):0.17200073841520425,38:2.2282327792958325):0.33459031997652344,(42:2.1939372393992853,(35:1.3733027377240525,43:1.3733027377240525):0.8206345016752328):0.36888585987307065):0.38559330883027565):0.08437680603589692,28:3.0327932141385285):0.2237908286744612):0.3108698313961078):0.8041639602607509,(82:2.4908852877731857,92:2.4908852877731857):1.8807325466966627):0.7142312722433974,((((37:2.464084409809894,72:2.464084409809894):1.1060163403447811,20:3.5701007501546753):0.0560070832172781,44:3.6261078333719534):0.9072099996680287,((((84:0.5132842161307366,16:0.5132842161307366):2.3777491439621365,(27:1.9175109726911965,7:1.9175109726911965):0.9735223874016765):0.9981085223482467,(49:3.590442226853678,(((74:0.9200838851511828,91:0.9200838851511828):1.1165843311926926,47:2.0366682163438754):1.3205550216110362,(80:3.1038261538137992,29:3.1038261538137992):0.2533970841411124):0.23321898889876636):0.2986996555874417):0.6157006671685439,(((85:0.37900889961658096,34:0.37900889961658096):1.0888496845735667,50:1.4678585841901477):0.49722195601120633,((40:0.5340383393823568,23:0.5340383393823568):0.2795294496053953,32:0.8135677889877521):1.1515127512136019):2.5397620094083093):0.028475283430318576):0.5525312736732637):1.3696551026890038):3.8495781205971973):0.6469762153792598,((56:4.642787071556564,1:4.642787071556564):2.308402470454329,(95:4.70020173231285,((99:0.31863054216918363,65:0.31863054216918363):3.979415676126505,30:4.2980462182956884):0.40215551401716176):2.2509878096980422):4.000869003367814):1.3256180977531375):2.774794772394987,(21:11.320628363316475,(4:4.98449619653062,93:4.98449619653062):6.336132166785855):3.7318430522103565):1.0800441857251926,(12:5.508102827595266,62:5.508102827595266):10.624412773656758):25.9915868009893;
tree new_tree37 = (((((((((61:0.8184527730430764,90:0.8184527730430764):0.3043460908804385,((3:0.17189692673453214,6:0.17189692673453214):0.8077766357987234,24:0.9796735625332555):0.14312530139025936):1.0100883751179515,(98:0.40982429421463773,83:0.40982429421463773):1.7230629448268286):1.9423921235261683,(18:3.446966512165408,77:3.446966512165408):0.6283128504022266):1.839298323129615,((((69:1.1866323811960948,14:1.1866323811960948):0.6876691301001701,66:1.8743015112962649):1.4656837315952047,(((((48:0.11116056837680997,26:0.11116056837680997):0.14258097476947112,11:0.2537415431462811):0.6375609384689682,(((36:0.1779527180758419,45:0.1779527180758419):0.31053620479192573,39:0.4884889228677676):0.38432473916216053,81:0.8728136620299282):0.018488819585321226):0.23503125862472973,((15:0.8506864749519961,46:0.8506864749519961):0.17951552221809675,(89:0.9045922114332596,88:0.9045922114332596):0.12560978573683323):0.09613174306988626):1.2997669900698294,22:2.4261007303098086):0.913884512581661):0.07430539972815975,((57:0.3166539017046359,75:0.3166539017046359):2.5400987457722466,55:2.8567526474768825):0.5575379951427468):2.5002870430776203):4.3993198258637936,(((((94:1.241443109146759,13:1.241443109146759):1.1746663151501417,2:2.416109424296901):0.6432023883705118,58:3.0593118126674126):1.4693648100420251,(17:1.560552956777164,87:1.560552956777164):2.9681236659322736):4.361089076814763,96:8.889765699524201):1.4241318120368422):1.4856970238386502,(((((86:2.493113635937005,31:2.493113635937005):2.373682519550371,(68:1.1111417174398501,(41:0.4025520360078695,9:0.4025520360078695):0.7085896814319806):3.7556544380475256):1.392676307260813,(((5:0.7096890262645881,51:0.7096890262645881):2.4163810563152825,(60:1.740632915465656,71:1.740632915465656):1.385437167114215):1.068517607071954,70:4.194587689651825):2.064884773096364):1.8874660428862864,(((((84:0.5418598413521901,16:0.5418598413521901):2.2856155427398477,(27:2.2417692311642026,7:2.2417692311642026):0.5857061529278353):0.18660061613318124,(((74:0.08191922694158683,91:0.08191922694158683):2.513500252795901,47:2.595419479737488):0.15189270451147374,(49:2.6380526501865806,(80:2.5965319011933286,29:2.5965319011933286):0.04152074899325209):0.1092595340623812):0.2667638159762573):2.7998996771132436,(((((82:3.259808208200948,92:3.259808208200948):0.152111386692948,(((((((53:1.4763435010139436,54:1.4763435010139436):0.7994007409403308,(63:1.8857112357881542,78:1.8857112357881542):0.39003300616612013):0.16841811968665565,(43:2.4244655210086803,(28:0.414529435834446,35:0.414529435834446):2.0099360851742345):0.019696840632249746):0.1018081178623893,38:2.5459704795033193):0.26543972399234406,(97:1.583451072670403,79:1.583451072670403):1.2279591308252604):0.1371189517812832,64:2.9485291552769466):0.010279292240640725,((73:2.654466008871035,(59:2.4143643661900445,(67:2.1776227881976293,(100:0.9048011084247859,(25:0.6068998146795911,33:0.6068998146795911):0.2979012937451948):1.2728216797728433):0.23674157799241513):0.24010164268099032):0.22870538666193818,(10:2.8008475497246335,(19:0.7540543698679386,(8:0.5090425143117393,52:0.5090425143117393):0.2450118555561993):2.046793179856695):0.08232384580833951):0.07563705198461435):0.45311114737630875):0.06680357544587423,42:3.4787231703397703):0.4428015210605425,(((85:1.664728536896454,34:1.664728536896454):0.8572884634777769,(((40:0.9296507260101379,23:0.9296507260101379):0.333577821931371,32:1.2632285479415089):0.25966843011185303,50:1.5228969780533619):0.9991200223208689):1.2801609122597375,(44:1.4160338456414359,(37:0.9741550135129335,72:0.9741550135129335):0.4418788321285023):2.3861440669925322):0.11934677876634447):0.011218127935287203,20:3.9327428193356):1.8812328580028628):1.0556393542636116,76:6.869615031602074):1.2773234740324009):2.4674391220218297,((56:5.26872317867382,1:5.26872317867382):3.2609241125874764,((99:0.6458190828582732,65:0.6458190828582732):5.328899556405684,(95:3.3033620229889538,30:3.3033620229889538):2.6713566162750038):2.554928651997339):2.0847303363950083):1.1852169077433885):1.3801725949904,(21:11.13908655532663,(4:3.2426155494991784,93:3.2426155494991784):7.896471005827451):2.0406805750634636):1.5895553505842912,(12:2.1832583126666356,62:2.1832583126666356):12.586064168307749):29.7999543929215;
tree new_tree38 = ((((((((57:0.8643654010282561,75:0.8643654010282561):0.735837994889975,55:1.6002033959182311):2.550015415682151,(((69:3.1644549572883363,14:3.1644549572883363):0.3478169224607144,66:3.5122718797490506):0.198575125152745,((((26:1.4145653068852957,11:1.4145653068852957):0.11542620242655133,(89:0.22736528637214723,88:0.22736528637214723):1.3026262229396999):0.14917653452020518,(((48:0.9651498715952548,46:0.9651498715952548):0.17996993672742156,(36:0.009048976785320947,45:0.009048976785320947):1.1360708315373553):0.2544267151640436,((15:0.6889839081877938,81:0.6889839081877938):0.12834912885444227,39:0.817333037042236):0.5822134864444839):0.2796215203453323):0.646599590119368,22:2.32576763395142):1.3850793709503755):0.43937180669858655):2.7016530471922673,((77:2.092264048917325,18:2.092264048917325):2.607315242842692,((61:0.7358181307225232,90:0.7358181307225232):2.6378277474236764,(((3:1.4494772294695242,6:1.4494772294695242):0.25652589025619377,24:1.706003119725718):1.6253673451154633,(98:1.151742190290063,83:1.151742190290063):2.179628274551118):0.04227541330501827):1.3259334136138174):2.1522925670326325):3.9580644758722654,(((((94:0.6413527329714841,13:0.6413527329714841):2.006658732501137,2:2.6480114654726212):1.0570603333871142,58:3.7050717988597355):3.052555227138939,(17:3.002060248880147,87:3.002060248880147):3.7555667771185277):2.7349696738724134,96:9.492596699871088):1.3173396347938269):3.372127017944905,((((((68:3.077607202704564,(41:2.8387287047188776,9:2.8387287047188776):0.23887849798568617):1.0995702062701538,31:4.177177408974718):2.6725984535118386,86:6.849775862486556):0.1523711707201807,(((5:2.0673944909451745,51:2.0673944909451745):0.4494640286418967,(60:1.7620775403969426,71:1.7620775403969426):0.7547809791901285):1.1337253418917546,70:3.6505838614788257):3.351563171727911):2.891396551788751,(((44:4.081969166442889,((((((8:0.2899125271397239,52:0.2899125271397239):0.6348810871011783,19:0.9247936142409022):2.040053192510694,((73:2.634269130109419,(97:1.3507520579941055,79:1.3507520579941055):1.2835170721153135):0.05945554847634904,((42:1.0164908969382926,28:1.0164908969382926):0.0798818313983154,10:1.096372728336608):1.59735195024916):0.27112212816582826):0.02582688778967368,(((63:0.5968441577807558,78:0.5968441577807558):1.8973441849521162,(53:1.1460510533057442,54:1.1460510533057442):1.348137289427128):0.3299465342708947,((35:2.3042815525859752,38:2.3042815525859752):0.32152963748994523,43:2.6258111900759205):0.1983236869278464):0.1665388175375031):0.7233835138918825,((67:2.447853192276674,59:2.447853192276674):0.9633225259587661,(100:2.4517357092872674,(25:0.847247036256727,33:0.847247036256727):1.6044886730305403):0.9594400089481727):0.3028814901977124):0.25673249063594294,(((92:1.7345609627758485,(82:1.554388718003048,64:1.554388718003048):0.18017224477280047):0.5253698026224991,(50:1.516335875957943,(((40:0.5421623352008588,23:0.5421623352008588):0.2229899299671848,32:0.7651522651680436):0.25005709681308774,(85:0.8317665062570951,34:0.8317665062570951):0.18344285572403618):0.5011265139768117):0.7435948894404045):0.6595722556572512,(20:2.6538700115104636,(37:0.3602247516743336,72:0.3602247516743336):2.29364525983613):0.26563300954513513):1.0512866780134966):0.11117946737379336):0.6747804579692946,((27:3.307316121653703,(7:2.1304353811220746,(84:0.460111676526982,16:0.460111676526982):1.6703237045950927):1.1768807405316282):0.2010486340685116,(((74:0.14511586549876251,91:0.14511586549876251):2.059450445470068,47:2.2045663109688305):0.29005534871928207,((80:1.6103427522341953,29:1.6103427522341953):0.43237048400854916,49:2.0427132362427445):0.4519084234453681):1.0137430960341018):1.248384868689969):2.6050553836866657,76:7.361805008098849):2.5317385768966387):2.300184076656368,((56:5.484128819763386,1:5.484128819763386):1.9554803872377269,((99:0.3902477128289279,65:0.3902477128289279):3.324070530352518,(95:3.309548132638765,30:3.309548132638765):0.4047701105426813):3.725290963819667):4.754118454650743):1.988335690957964):3.8812279415339574,(21:12.588064121449865,(4:5.57393322595437,93:5.57393322595437):7.014130895495494):5.475227172693913):0.9330021709773852,(12:6.111818809867291,62:6.111818809867291):12.884474655253872):23.4021088542761;
tree new_tree39 = ((((((77:5.839686989674333,((((3:0.07712848133786372,6:0.07712848133786372):0.8485634254235715,(98:0.6707520918154013,83:0.6707520918154013):0.254939814946034):2.442214203906917,(90:0.3557928938750435,24:0.3557928938750435):3.012113216793309):0.021051334406906985,61:3.3889574450752593):2.4507295445990738):2.335778729825475,(((((89:0.7301427013869237,88:0.7301427013869237):1.0268963006988638,((((81:1.0925145599438866,39:1.0925145599438866):0.2178358440194621,(48:1.0860783928383024,11:1.0860783928383024):0.22427201112504624):0.33935202946557097,((15:1.4353709503553103,46:1.4353709503553103):0.06462910972350655,26:1.5000000600788168):0.14970237335010284):0.10368685080609774,(36:0.0019409774689927261,45:0.0019409774689927261):1.7514483067660247):0.0036497178507701733):0.7603001402695118,22:2.5173391423552993):0.8516974218150417,(((69:0.5774823233662586,14:0.5774823233662586):2.060886886783713,66:2.6383692101499716):0.4500053042511629,((57:0.5340400104730407,75:0.5340400104730407):1.034538956989285,55:1.5685789674623258):1.5197955469388087):0.2806620497692065):3.959818058517759,18:7.3288546226881):0.8466110968117082):2.705271212240735,(((((94:1.9237138542503414,13:1.9237138542503414):1.496653124121674,2:3.4203669783720154):0.4338245878955287,58:3.854191566267544):3.1426781398704415,(17:2.7514195248681834,87:2.7514195248681834):4.245450181269803):2.4351799204734785,96:9.432049626611464):1.448687305129079):0.7671776778707962,(((((((51:1.2549377362365077,5:1.2549377362365077):1.3290876982693738,(60:1.9958118398833657,71:1.9958118398833657):0.5882135946225158):2.0696325352273304,70:4.653657969733212):0.4145495220720399,((68:1.1827830726893203,(41:0.9437500538885066,9:0.9437500538885066):0.23903301880081362):0.7044828990422498,86:1.88726597173157):3.1809415200736817):0.19540424121578415,31:5.263611733021036):2.4201667010956927,((((((49:2.1264107114261845,(80:1.894422323853765,29:1.894422323853765):0.23198838757241957):0.3628319323234881,((74:0.3482433227704679,91:0.3482433227704679):0.287772974556609,47:0.6360162973270769):1.8532263464225958):0.8099206163836006,((27:1.527358915693782,7:1.527358915693782):0.9403390947582946,(84:0.4752448169991675,16:0.4752448169991675):1.992453193452909):0.8314652496811967):0.6587374161510673,(((50:1.0633106237349292,(85:0.34445130101398297,34:0.34445130101398297):0.7188593227209463):0.27673091593782084,((40:0.6597207540421467,23:0.6597207540421467):0.48266522101817333,32:1.14238597506032):0.19765556461243006):2.543280277522407,(44:3.775954533657819,((37:1.7187289576606122,72:1.7187289576606122):0.9202039022569846,20:2.6389328599175967):1.1370216737402221):0.10736728353733849):0.07457885908918316):0.4224879228691898,(((73:3.652097366087553,(10:3.639798673937967,(28:2.3203348321642583,(((78:1.3869006873406502,63:1.3869006873406502):0.7855976440216754,((53:1.088672483212476,54:1.088672483212476):1.0151506541389457,(35:1.5063239870647105,43:1.5063239870647105):0.5974991502867111):0.06867519401090405):0.04451058836433042,38:2.217008919726656):0.10332591243760225):1.3194638417737088):0.01229869214958601):0.10470703933491654,((((82:2.531954577898153,64:2.531954577898153):0.10384174211305641,92:2.6357963200112096):0.227787742952001,((8:0.9081673072680844,52:0.9081673072680844):0.24297873114218882,19:1.1511460384102732):1.7124380245529374):0.7516070910530686,42:3.615191154016279):0.14161325140619052):0.2436403983452715,((97:1.3236151885843086,79:1.3236151885843086):2.5380435183939776,(((100:1.1558689610910855,(25:0.6939639308253143,33:0.6939639308253143):0.46190503026577123):0.921393252441786,67:2.0772622135328715):0.8986206851093619,59:2.9758828986422334):0.8857758083360525):0.1387860967894552):0.37994379538578915):2.3208310178708444,76:6.701219617024375):0.9825588170923538):2.1893570754375116,((56:7.650866989737341,1:7.650866989737341):1.402139494465863,(95:6.918270579313579,((99:2.085789173291791,65:2.085789173291791):2.3563632000413683,30:4.442152373333159):2.47611820598042):2.1347359048896246):0.8201290253510365):1.7747791000570992):4.858145340221784,(21:13.492759347070823,(4:5.760681141451025,93:5.760681141451025):7.732078205619798):3.0133006027622997):2.810091538788406,(12:2.7931444966160464,62:2.7931444966160464):16.52300699200548):20.1145994512584;
tree new_tree40 = (((((((77:4.110109687627737,((24:2.4834508289154376,(61:1.9918578039953176,90:1.9918578039953176):0.4915930249201199):0.05599851913835874,((3:1.9851080444639193,6:1.9851080444639193):0.20142542831222987,(83:1.8188103221670926,98:1.8188103221670926):0.3677231506090566):0.3529158752776471):1.5706603395739411):0.17653417855640274,18:4.28664386618414):0.9159041635238898,(((81:0.32371178150275265,15:0.32371178150275265):1.7014406866591743,(((11:1.013597212342361,46:1.013597212342361):0.208299538786481,(((39:0.25682454272274674,(36:0.011941447901283077,45:0.011941447901283077):0.24488309482146367):0.2151768173005585,26:0.4720013600233052):0.3449778308152501,((89:0.2191033314337875,88:0.2191033314337875):0.4335088095166236,48:0.6526121409504111):0.1643670498881442):0.4049175602902868):0.6702853421248873,22:1.8921820932537294):0.1329703749081974):0.8829229770601619,(((69:0.24624485820542624,14:0.24624485820542624):0.6569528147310939,66:0.9031976729365202):1.9184709035735183,((57:1.257718736383854,75:1.257718736383854):0.8037576541151785,55:2.0614763904990325):0.7601921860110061):0.08640686871205006):2.2944725844859413):4.63110497326605,(((((94:1.3258573882064852,13:1.3258573882064852):1.7211417302892484,2:3.0469991184957337):0.23583781100826284,58:3.2828369295039965):1.4472071796719752,(17:1.2589995692555824,87:1.2589995692555824):3.4710445399203893):2.733010973887584,96:7.463055083063556):2.370597919910524):2.2379472897232677,(((((86:4.156004020757012,((41:0.9509651755259254,9:0.9509651755259254):2.6958439516230976,68:3.646809127149023):0.5091948936079893):1.4991163217437924,31:5.655120342500805):0.35495826311568646,(70:4.954121945721295,((51:0.0882932793674506,5:0.0882932793674506):4.132051281653754,(60:2.603046758159179,71:2.603046758159179):1.6172978028620255):0.7337773847000904):1.0559566598951964):1.3645802087202314,(((((((37:1.0561479971361352,72:1.0561479971361352):1.8558063357675851,(((85:1.1915452162247153,34:1.1915452162247153):0.0951014371650496,(32:1.0872891342882862,(40:0.7372580689259074,23:0.7372580689259074):0.3500310653623788):0.1993575191014787):0.0716301319877406,50:1.3582767853775055):1.5536775475262148):0.5176193563911595,44:3.42957368929488):1.0142516895740221,((((78:1.7197286788056172,63:1.7197286788056172):0.42809508464890933,38:2.1478237634545265):1.3306553226536337,((43:1.7051582101233373,(42:1.2314844978398647,35:1.2314844978398647):0.47367371228347266):1.0018891669226768,((53:1.236262600890532,54:1.236262600890532):1.147941938080614,28:2.384204538971146):0.32284283807486824):0.7714317090621461):0.25890902193220144,((((79:2.691011592353093,97:2.691011592353093):0.8132960538385414,((100:1.0930941623186403,(25:0.5477411279093197,33:0.5477411279093197):0.5453530344093206):2.060212138375624,(67:1.8048253309938904,59:1.8048253309938904):1.3484809697003735):0.3510013454973704):0.06103951883482672,((10:1.0593087832652226,92:1.0593087832652226):2.378636832538531,(73:3.2204014193228456,64:3.2204014193228456):0.21754419648090817):0.1274015492227072):0.04612724385158096,(((8:0.2224988133792199,52:0.2224988133792199):2.1630432851584276,19:2.3855420985376474):1.0223586390330492,82:3.4079007375706967):0.20357367130734527):0.12591369916231976):0.7064372708285402):0.03522101776497699,20:4.479046396633879):0.8519290371063342,(((80:1.113011651359061,29:1.113011651359061):1.5834339395440677,(((74:0.010057976649787007,91:0.010057976649787007):1.7226298124710535,47:1.7326877891208405):0.9584590948729614,49:2.691146883993802):0.005298706909326878):0.17621320553978892,((27:1.1316846322640997,7:1.1316846322640997):0.2712321412350156,(84:0.16466541488833852,16:0.16466541488833852):1.2382513586107766):1.4697420229438025):2.4583166372972953):1.1503531808340197,76:6.481328614574233):0.8933301997624898):2.551802498237283,((56:6.0220255427218765,1:6.0220255427218765):0.8501422311713656,(95:3.420019292608008,((99:0.26822776581477115,65:0.26822776581477115):0.6105226781240088,30:0.87875044393878):2.541268848669228):3.452148481285234):3.0542935386807635):2.145138980123342):3.193202474410171,(21:8.673278756605866,(4:3.703175999939924,93:3.703175999939924):4.970102756665941):6.591524010501653):2.085998601978453,(12:2.2195246793651995,62:2.2195246793651995):15.131276689720771):24.0326819286728;
tree new_tree41 = (((((((((46:2.1588979850910937,((15:1.3165261757147069,(89:0.9756599136061295,88:0.9756599136061295):0.3408662621085774):0.30521720546936115,((81:1.084234122022162,48:1.084234122022162):0.515488192172558,((39:0.6658725129639672,(36:0.2021465908225537,45:0.2021465908225537):0.4637259221414135):0.7705964987171788,(11:0.3645747430035506,26:0.3645747430035506):1.0718942686775954):0.16325330251357406):0.022021066989347915):0.5371546039070256):1.044611312400194,((57:0.9433802829909959,75:0.9433802829909959):1.385517003923861,55:2.3288972869148568):0.8746120105764308):0.47928819391843946,(((69:1.9071799582507358,14:1.9071799582507358):1.2311368576345854,66:3.138316815885321):0.40690406760969733,22:3.5452208834950185):0.1375766079147085):0.9863746317057425,18:4.6691721231154695):1.8447063276064846,(((24:2.5267174321206225,(90:1.974875248602418,61:1.974875248602418):0.5518421835182046):0.4330266166030752,(83:1.9405707254811249,(98:1.7436984787164287,(3:0.13306471563862285,6:0.13306471563862285):1.6106337630778058):0.19687224676469617):1.0191733232425728):0.30416869227518184,77:3.2639127409988795):3.2499657097230745):2.8143077676314796,(96:8.708154421513559,((((94:0.8600179051686322,13:0.8600179051686322):0.7809119461744506,2:1.6409298513430828):0.8372140508848005,58:2.4781439022278833):1.450077708570007,(17:1.2916873141272012,87:1.2916873141272012):2.636534296670689):4.7799328107156684):0.620031796839875):0.806676861086709,((((31:5.347706153044325,(68:1.7149523757033274,((41:0.5242097845578021,9:0.5242097845578021):0.6910045275410645,86:1.2152143120988665):0.4997380636044608):3.632753777340998):0.4928909335690683,(70:4.504681660326243,((71:1.2530507754810636,60:1.2530507754810636):0.7512773868469111,(5:0.5345039956203943,51:0.5345039956203943):1.4698241667075804):2.5003534979982684):1.3359154262871504):1.3398266043357978,(((((79:2.233389202201805,(35:0.9324655226385191,97:0.9324655226385191):1.3009236795632857):1.30281948447311,(((43:0.578365945202498,42:0.578365945202498):2.014009458943737,(((63:1.7696994407407256,38:1.7696994407407256):0.40130580813183525,78:2.171005248872561):0.36675037375474817,(53:1.729218424933845,54:1.729218424933845):0.8085371976934641):0.05461978151892577):0.29927725766840885,((73:2.78578586337135,10:2.78578586337135):0.09697461192750456,((((59:2.262381445414264,((25:0.7822523538058316,33:0.7822523538058316):0.9945011773329636,100:1.7767535311387952):0.4856279142754689):0.23401413178859576,67:2.49639557720286):0.14641659865060186,28:2.6428121758534617):0.17341597853176616,((8:0.33688386592817754,52:0.33688386592817754):0.7399512361481532,19:1.0768351020763307):1.7393930523088972):0.06653232091362682):0.008892186515788936):0.6445560248602713):1.2849554874051106,((((44:1.5273255833154817,20:1.5273255833154817):0.6885526958287518,(37:0.7732724129488364,72:0.7732724129488364):1.442605866195397):0.5152611161468568,(50:1.543824815766367,((85:1.3020714634154056,34:1.3020714634154056):0.23415580382308154,(32:1.5116189895509264,(40:0.5948018615609559,23:0.5948018615609559):0.9168171279899705):0.024608277687560687):0.0075975485278798605):1.1873145795247233):0.04434191948937061,((82:1.842484961776099,64:1.842484961776099):0.15442628400139768,92:1.9969112457774967):0.7785700690029642):2.0456828592995646):1.3799452102944594,(((((74:0.15599882919880237,91:0.15599882919880237):1.32752632484503,47:1.4835251540438323):1.929424287622305,49:3.4129494416661372):0.5743294857804919,(80:2.2668381685784023,29:2.2668381685784023):1.720440758868227):0.9286212818832289,((84:1.095364776587789,16:1.095364776587789):1.3162133314252442,(27:2.23398353626003,7:2.23398353626003):0.1775945717530032):2.504322101316825):1.2852091750446268):0.3577507422344608,76:6.558860126608946):0.6215635643402457):1.7519831413478633,((56:3.150272598459365,1:3.150272598459365):0.9926272024583431,((99:0.5411147107058769,65:0.5411147107058769):2.6190282568561694,(95:3.0104155970023623,30:3.0104155970023623):0.14972737055968377):0.982756833355662):4.789507031379347):1.202456247143088):2.304784485162946,(21:9.948007693247428,(4:5.577242147696571,93:5.577242147696571):4.370765545550857):2.4916398713556607):1.7138863121967596,(12:1.5727864744341917,62:1.5727864744341917):12.580747402365656):26.1806457048287;
tree new_tree42 = (((((((24:3.2510606265808195,(((3:0.2544771115377003,6:0.2544771115377003):0.19052512094922874,(98:0.4413249702335692,83:0.4413249702335692):0.0036772622533598476):2.3001670306689133,(90:2.66216743805167,61:2.66216743805167):0.08300182510417198):0.5058913634249773):1.8591360828220584,77:5.110196709402878):3.1809038645703644,(18:4.638644998673403,((((57:0.8331302786418526,75:0.8331302786418526):1.6663981299864126,55:2.499528408628265):0.5931826597805534,((69:0.9552414956347839,14:0.9552414956347839):0.47075851829488147,66:1.4260000139296654):1.6667110544791532):0.22173784016888698,(22:2.3276635807802855,(((39:0.6651124535679173,(36:0.16930646701530638,45:0.16930646701530638):0.4958059865526109):0.3100783150221824,(89:0.7015361199541148,88:0.7015361199541148):0.2736546486359849):0.4825594305637385,(15:1.293507638942529,((48:0.2608264692080086,((26:0.11520743354401378,46:0.11520743354401378):0.07679129061264073,11:0.1919987241566545):0.06882774505135411):0.7946810734412888,81:1.0555075426492975):0.2380000962932316):0.16424256021130912):0.8699133816264473):0.9867853277974201):1.3241960900956973):3.6524555752998396):3.7636547711901986,(96:9.864309423625057,((((94:0.18222777374332358,13:0.18222777374332358):1.3975677783707725,2:1.579795552114096):0.4198535278206985,58:1.9996490799347946):3.0740650421964606,(17:3.8951638110034783,87:3.8951638110034783):1.1785503111277769):4.790595301493802):2.190445921538384):1.6437379559244736,((((31:4.278148553802251,((68:2.206609555433972,(41:0.6005827812017779,9:0.6005827812017779):1.606026774232194):2.0041563933011135,86:4.2107659487350855):0.06738260506716554):2.587037753794786,(70:5.380216719804248,((5:4.002022722516724,(71:2.382144516685113,60:2.382144516685113):1.6198782058316108):0.07998389532783357,51:4.0820066178445575):1.2982101019596906):1.484969587792789):2.9018653050625147,((((49:4.342150462755975,(((74:0.03722312837753101,91:0.03722312837753101):0.9048129259830194,47:0.9420360543605505):3.3129169555992988,(29:3.866836796735284,80:3.866836796735284):0.38811621322456524):0.08719745279612567):0.44291945922682263,((84:0.10803697958692735,16:0.10803697958692735):2.349287446570196,(7:2.1859247291169672,27:2.1859247291169672):0.271399697040156):2.3277454958256745):0.8103337071879784,76:5.595403629170776):1.23631451617738,(((((28:3.4072094545614435,(97:2.4425754779107223,(35:1.1028242514682454,79:1.1028242514682454):1.339751226442477):0.9646339766507213):0.058202113319415716,10:3.4654115678808592):0.08689531097087366,(((8:0.43837925116895826,52:0.43837925116895826):2.127485277029479,19:2.5658645281984374):0.8047804434297019,(((((53:1.1926158333696866,54:1.1926158333696866):1.176984259186499,(78:1.5145668311024783,63:1.5145668311024783):0.8550332614537073):0.0384780262507709,42:2.4080781188069564):0.38123699420364643,(38:2.433789526555645,43:2.433789526555645):0.355525586454958):0.3757140842299709,(((59:2.32654722362015,((25:0.25950650270546366,33:0.25950650270546366):1.9697471711065242,100:2.229253673811988):0.09729354980816218):9.001869047069455E-4,67:2.327447410524857):0.5633994364531945,73:2.8908468469780515):0.27418235026252225):0.2056157743875655):0.18166190722359365):0.19874132986549276,(64:2.123092402069298,(82:1.9271525836528667,92:1.9271525836528667):0.19593981841643138):1.6279558066479276):0.8164069004889072,(((44:1.7474362187368155,20:1.7474362187368155):0.85528449578091,(37:2.179908040028119,72:2.179908040028119):0.42281267448960635):0.2427638618064054,((85:0.7584782175900251,34:0.7584782175900251):1.0137628025563366,(50:1.5532687342463527,(32:1.138283237941194,(40:0.833786841712912,23:0.833786841712912):0.30449639622828206):0.4149854963051587):0.21897228590000894):1.0732435561777693):1.7219705328820019):2.2642630361420233):2.9353334673113958):0.3774186771571735,((56:2.87756513053615,1:2.87756513053615):2.7875312147928155,((99:1.4561254225026794,65:1.4561254225026794):1.559317191573801,(95:1.9871874911223175,30:1.9871874911223175):1.028255122954163):2.649653731252485):4.47937394448776):3.5540230112711892):4.930608556461863,(21:9.901035621193241,(4:3.764322113823466,93:3.764322113823466):6.136713507369775):8.728066236356536):2.1160470814775962,(12:1.789803330381874,62:1.789803330381874):18.9553456086455):20.8382819295699;
tree new_tree43 = ((((((((90:0.823714820532928,(3:0.6666855347637828,6:0.6666855347637828):0.1570292857691452):1.3476676174643996,(24:1.657591294919278,(61:1.644269864191123,(83:0.9176814079775585,98:0.9176814079775585):0.7265884562135646):0.013321430728154837):0.5137911430780497):0.988268134398719,(18:2.950672518754544,77:2.950672518754544):0.20897805364150246):2.61044839856558,((((57:1.0182650280662633,75:1.0182650280662633):1.0105912323307271,55:2.0288562603969904):0.2954041800596743,((((48:0.42642718012426284,26:0.42642718012426284):0.9242348499536307,((36:0.14396109000921573,45:0.14396109000921573):1.1487144304807488,39:1.2926755204899645):0.05798650958792906):0.27902848276271786,(((15:0.3410397457287876,11:0.3410397457287876):1.084515310072765,(89:1.268249484954689,88:1.268249484954689):0.15730557084686336):0.08207448873552359,(46:0.641783564360511,81:0.641783564360511):0.865845980176565):0.12206096830353541):0.6457401313174538,22:2.275430644158065):0.048829796298599515):1.3203473095824054,((69:1.113752100096537,14:1.113752100096537):1.743709143391489,66:2.857461243488026):0.7871465065510441):2.1254912209225565):5.840033323121489,(96:7.246477466651044,((((94:0.16728128432929684,13:0.16728128432929684):2.250424446146575,2:2.417705730475872):0.33599997059417896,58:2.753705701070051):2.5039077677836987,(17:3.282914099628857,87:3.282914099628857):1.9746993692248926):1.988863997797294):4.363654827432072):1.1602835105567895,(((((68:1.4457750430967393,(41:0.3921946416389648,9:0.3921946416389648):1.0535804014577745):1.6144321409947269,(31:1.2936856355171795,86:1.2936856355171795):1.7665215485742867):1.8991050445283615,(70:4.434525433750321,((71:0.9788121255620644,60:0.9788121255620644):0.6013894197452568,(5:0.535099427011712,51:0.535099427011712):1.0451021182956093):2.8543238884429996):0.5247867948695069):4.441213158813801,(((((29:3.215756022751815,80:3.215756022751815):0.2737176290565544,(49:3.4271066690198446,((74:0.08376522731177256,91:0.08376522731177256):0.7565341614507355,47:0.8402993887625081):2.5868072802573367):0.062366982788524705):0.13734720814803802,((84:0.37243355320241167,16:0.37243355320241167):1.7265966567923685,(7:1.434686900135548,27:1.434686900135548):0.6643433098592322):1.5277906499616272):2.091675317856725,((((37:3.211058463609848,72:3.211058463609848):1.9495416254464262,44:5.160600089056274):0.02420450172820221,(((50:1.3723641606651418,(85:0.8680780250379542,34:0.8680780250379542):0.5042861356271876):0.14721852941156,((40:0.6341491983552684,23:0.6341491983552684):0.26873428197146276,32:0.9028834803267312):0.6166992097499706):3.099114157194385,(((64:1.3335573371204978,82:1.3335573371204978):0.10903454640476418,92:1.442591883525262):2.205235800164891,(((67:2.1095025506575804,(59:1.947046738938289,((25:0.7764746806157938,33:0.7764746806157938):0.608533670777458,100:1.3850083513932518):0.5620383875450372):0.16245581171929135):0.7606592958599769,73:2.8701618465175573):0.6198120025029965,((((97:1.4681229314296849,79:1.4681229314296849):0.9151017816129376,((78:1.855278552936985,63:1.855278552936985):0.3610653462988427,((53:1.070413602248795,54:1.070413602248795):0.9925376090248583,(43:1.947747572944721,((42:1.172304543300832,38:1.172304543300832):0.5277952733753821,35:1.700099816676214):0.24764775626850688):0.11520363832893232):0.15339268796217453):0.16688081380679476):0.8076309663836989,((8:0.6612621994487757,52:0.6612621994487757):1.958304420300317,(19:1.2815925674784758,28:1.2815925674784758):1.337974052270617):0.5712890596772287):0.07975258417252862,10:3.27060826359885):0.2193655854217038):0.157853834669599):0.9708691635809341):0.5661077435133892):0.3341006847608732,20:5.518905275545349):0.19959090226778287):0.6143434691205742,76:6.3328396469337065):3.067685740499922):0.5338372928405555,((56:4.484535697717443,1:4.484535697717443):2.9476513507337794,(95:6.659689833156742,((99:0.6159969807143306,65:0.6159969807143306):1.499987617750357,30:2.1159845984646877):4.543705234692054):0.7724972152944805):2.5021756318229613):2.836053124365721):2.8260697939639776,(21:9.358828759221756,(4:2.8992658462023924,93:2.8992658462023924):6.459562913019364):6.237656839382126):1.3455688716222927,(12:2.701390070523937,62:2.701390070523937):14.240664399702238):26.2093672703706;
tree new_tree44 = ((((((((((3:0.5507711101203144,6:0.5507711101203144):0.1554849420475236,(83:0.5680992784806183,98:0.5680992784806183):0.1381567736872198):1.4299735368710305,((61:0.7166068221430196,90:0.7166068221430196):0.09541390536401806,24:0.8120207275070377):1.3242088615318308):2.4212756545165037,77:4.557505243555372):0.5416526340193908,18:5.099157877574763):0.08637827840752088,(((57:1.900691715960398,75:1.900691715960398):1.3960060273591062,55:3.296697743319504):0.7189082949665857,((22:3.1941167728140245,((69:1.2507265286817868,14:1.2507265286817868):0.6712338422231134,66:1.9219603709049002):1.2721564019091243):0.10851979459901928,((((11:0.14563013975342073,(26:0.14495770817024206,46:0.14495770817024206):6.724315831786731E-4):1.1487068591723875,(89:0.680273959103995,88:0.680273959103995):0.6140630398218132):0.13925409023371293,((36:0.5384690707363432,45:0.5384690707363432):0.217770394057348,39:0.7562394647936912):0.67735162436583):0.6183569695732267,(48:0.910454078342084,(81:0.1888520536079053,15:0.1888520536079053):0.7216020247341788):1.1414939803906639):1.250688508680296):0.7129694708730461):1.169930117696194):3.2347383100478613,(96:5.739266297554695,((((94:0.4153316045671095,13:0.4153316045671095):1.2734313595428648,2:1.6887629641099742):0.26108655155097926,58:1.9498495156609534):1.482043717361044,(17:0.47590161490538796,87:0.47590161490538796):2.9559916181166095):2.307373064532698):2.68100816847545):2.153170315127218,(((((68:4.024779233517068,(41:1.1030016405002785,9:1.1030016405002785):2.921777593016789):0.5830748887317689,(31:1.136069165183329,86:1.136069165183329):3.4717849570655073):1.2030086766712307,(70:5.512794380414232,(5:4.5864430381878565,((60:2.509701825234973,71:2.509701825234973):0.9152264754578017,51:3.4249283006927747):1.1615147374950818):0.9263513422263756):0.2980684185058351):2.1755236845510444,((((49:2.677099806412131,((29:1.8619252751077011,80:1.8619252751077011):0.7146944780266262,((74:0.16471888796311854,91:0.16471888796311854):0.9689755033508467,47:1.1336943913139652):1.4429253618203621):0.10048005327780363):0.9582313644722356,((84:0.9740233732773979,16:0.9740233732773979):0.5539215345838661,(7:1.2648082532291798,27:1.2648082532291798):0.26313665463208413):2.107386263023103):2.2039898075723996,((((((97:2.8790661289605324,79:2.8790661289605324):0.34518064959872774,(((82:1.2716787584763474,92:1.2716787584763474):0.20484114514215035,64:1.4765199036184977):1.7152601773524128,(28:2.053689668430464,10:2.053689668430464):1.1380904125404463):0.032466697588349636):0.010336170740119943,(42:3.110703722269862,(19:1.6349041532858726,(8:1.3164611394842995,52:1.3164611394842995):0.318443013801573):1.4757995689839896):0.12387922702951792):0.15606928212862625,(((((25:0.6172448382935846,33:0.6172448382935846):0.6800632456098995,100:1.297308083903484):0.22042787936253316,67:1.5177359632660172):0.6286798732319347,59:2.146415836497952):0.9261932754403341,73:3.072609111938286):0.3180431194897202):0.25092171262594265,((((38:1.182623358646202,63:1.182623358646202):1.3352777932260853,(78:1.7317654130291205,35:1.7317654130291205):0.7861357388431669):0.532599287094,43:3.0505004389662873):0.05949224141422338,(53:1.9994688467936765,54:1.9994688467936765):1.1105238335868342):0.5315812636734383):1.8739752517492736,(20:5.41395026412255,(((((40:0.7973579524284685,23:0.7973579524284685):0.28656525403115174,32:1.0839232064596203):0.07897230230210361,(50:1.1070016803738782,(85:0.8429837176070004,34:0.8429837176070004):0.26401796276687783):0.05589382838784562):0.8279010389507544,44:1.9907965477124783):3.358595935459056,(37:0.9602533357063259,72:0.9602533357063259):4.389139147465209):0.06455778095101561):0.10159893168067224):0.32377178265354356):1.143754372016387,76:6.983075350473153):1.0033111329979585):1.144614616311447,((56:1.2067807854709405,1:1.2067807854709405):3.318628525540928,(95:1.8618441289352086,((99:0.4329301449624985,65:0.4329301449624985):0.9555161196491848,30:1.3884462646116833):0.47339786432352526):2.6635651820766597):4.60559178877069):1.4424436813748045):2.0318261945470297,(21:8.302472505624245,(4:3.069772086932199,93:3.069772086932199):5.232700418692046):4.302798470080148):1.5001426661995918,(12:1.271775066265499,62:1.271775066265499):12.833638575638485):30.8607680948421;
tree new_tree45 = (((((((((90:1.7840672259317267,61:1.7840672259317267):0.803568134441029,(98:1.080018768995555,83:1.080018768995555):1.5076165913772008):0.9293154855249917,((6:1.7317468851232245,3:1.7317468851232245):1.396930799735035,24:3.1286776848582596):0.38827316103948784):0.8705947245643118,77:4.387545570462059):2.8301804734471787,(((((69:0.7522915777118082,14:0.7522915777118082):2.9096089069881756,66:3.661900484699984):0.22891560138908051,(22:2.5000283525989624,((((89:0.9072865758439165,88:0.9072865758439165):0.29355462539974997,(11:0.6324640071491661,(26:0.5757203009737492,(15:0.019949990840729803,81:0.019949990840729803):0.5557703101330194):0.05674370617541691):0.5683771940945004):1.194150773015249,(46:2.3014323426095,((36:0.3675250934832723,45:0.3675250934832723):0.581458473604384,39:0.9489835670876562):1.352448775521844):0.09355963164941539):0.050558458582213195,48:2.4455504328411286):0.05447791975783378):1.390787733490102):0.6324931532817435,((57:1.1936739663098674,75:1.1936739663098674):2.84421087462991,55:4.037884840939777):0.48542439843103047):1.7050374734883684,18:6.228346712859176):0.9893793310500616):5.084889994367169,(96:8.791379895055181,((((94:0.3530537689751541,13:0.3530537689751541):0.8053541334013883,2:1.1584079023765423):1.9816711136180851,58:3.1400790159946275):2.0464993823734585,(17:1.8057940619332609,87:1.8057940619332609):3.380784336434825):3.604801496687095):3.5112361432212253):1.347591929199183,(((((86:3.239975228256029,(68:2.809003474161135,(41:0.36472362998127167,9:0.36472362998127167):2.444279844179863):0.4309717540948941):2.0307213990772577,31:5.270696627333287):1.1376555091809495,(70:5.097855279972022,((71:3.1173694554209876,60:3.1173694554209876):0.5915750251555965,(5:0.6741459961609716,51:0.6741459961609716):3.0347984844156124):1.3889107993954375):1.3104968565422146):1.6828187142969382,((((((74:0.08806494036123284,91:0.08806494036123284):3.5276715206059266,47:3.6157364609671596):0.176889282190956,((29:1.2063299509748235,80:1.2063299509748235):2.184608518970011,49:3.3909384699448344):0.40168727321328124):1.0313834003922837,((84:0.5644460976461186,16:0.5644460976461186):1.5163702212637435,(7:1.6609295957308228,27:1.6609295957308228):0.4198867231790393):2.7431928246405373):1.4534112212557657,76:6.277420364806165):1.0504547931876864,(((((40:0.8870879954970705,23:0.8870879954970705):0.6920990467201711,32:1.5791870422172416):0.3026253755984163,(50:1.8495465690657027,(85:0.8938104725006695,34:0.8938104725006695):0.9557360965650332):0.032265848749955195):2.34737156459001,(44:2.08537005832073,20:2.08537005832073):2.1438139240849376):1.1191875449328856,((((((59:2.10274732026347,((33:0.6730506308323833,25:0.6730506308323833):0.5916430839069263,100:1.2646937147393096):0.8380536055241603):0.29130530250031006,67:2.39405262276378):0.3622299053590208,73:2.7562825281228007):1.378722330299929,(79:0.9793763053701474,97:0.9793763053701474):3.1556285530525825):0.008192285878096506,((((64:2.5986831408772604,(35:2.2162850942150336,(82:1.3594104918279415,92:1.3594104918279415):0.8568746023870921):0.38239804666222676):0.5456041364698452,(42:2.2434371563659674,10:2.2434371563659674):0.9008501209811381):0.17146056125275466,(28:3.0942589729856187,((8:1.4680131914772296,52:1.4680131914772296):0.39519177251265414,19:1.8632049639898838):1.231054008995735):0.22148886561424153):0.41149357271608444,((63:1.5769705636248048,78:1.5769705636248048):1.8924004895260627,((53:1.0191673753728943,54:1.0191673753728943):2.298334095562013,(38:3.199716050448336,43:3.199716050448336):0.11778542048657137):0.15186958221595992):0.2578703581650772):0.41595573298488153):0.5330959295834834,(37:1.2050067251329573,72:1.2050067251329573):3.4712863487513523):0.6720784534542439):1.979503630655298):0.7632956928173229):2.9870821521772495,((56:1.355515573763314,1:1.355515573763314):2.9797949304776807,(95:2.7111688079680016,((99:0.3741210978846569,65:0.3741210978846569):1.0677469898939964,30:1.4418680877786534):1.2693007201893483):1.6241416962729929):6.742942498747429):2.5719549644871655):2.347392749210945,(21:13.647566459712143,(4:3.243787694320445,93:3.243787694320445):10.4037787653917):2.350034256974391):1.2781878658488566,(12:3.0860209960256055,62:3.0860209960256055):14.189767586509785):22.5795705435663;
tree new_tree46 = ((((((((((83:0.8480480841834982,98:0.8480480841834982):0.750801182309924,61:1.5988492664934222):0.034534436528889545,(24:0.5832990321693754,(6:0.12321813258770341,3:0.12321813258770341):0.460080899581672):1.0500846708529363):0.3965153732458919,90:2.0298990762682037):3.040816423118695,77:5.070715499386899):2.2729243616042547,(18:5.518800433672805,((((69:0.3117618229353208,14:0.3117618229353208):1.3082732128965524,66:1.6200350358318731):2.947722718725119,(22:4.324924942974299,((((89:0.39976265676815537,88:0.39976265676815537):1.6580487177329966,26:2.057811374501152):0.21505111112502462,(((48:0.24000974600874997,15:0.24000974600874997):0.23865738745536036,81:0.47866713346411033):1.4749783158405478,(39:1.3009360939663173,(36:0.04749611183092281,45:0.04749611183092281):1.2534399821353945):0.652709355338341):0.3192170363215183):0.38086462768374973,(46:0.49136828941845245,11:0.49136828941845245):2.162358823891474):1.6711978296643726):0.24283281158269343):0.19487983980432588,((57:0.7295768908955944,75:0.7295768908955944):2.176418557694526,55:2.9059954485901205):1.8566421457711977):0.7561628393114868):1.8248394273183486):4.261244367379975,(96:9.2008410962968,((((94:0.7657332099027018,13:0.7657332099027018):0.9617820987333653,2:1.727515308636067):0.7421340982657749,58:2.469649406901842):2.054342231284332,(17:3.4740136726754693,87:3.4740136726754693):1.0499779655107044):4.676849458110627):2.404043132074328):1.8157363141448641,((((86:4.162071394848654,(70:4.0996465594167155,((71:2.0586370660193083,60:2.0586370660193083):0.6785423705746774,(5:0.2226653566558402,51:0.2226653566558402):2.5145140799381456):1.3624671228227299):0.062424835431938774):1.714784917218787,((68:1.1546429606713526,(41:0.49069869568743857,9:0.49069869568743857):0.663944264983914):2.668492099857691,31:3.8231350605290437):2.0537212515383976):3.523794797388873,(((((((((33:0.41014981321238014,25:0.41014981321238014):1.1002108432064468,100:1.510360656418827):0.7105963161759148,59:2.220956972594742):0.11289763499567407,67:2.333854607590416):1.0019228181746018,73:3.3357774257650177):0.25511964843514967,((97:1.6299438009225302,79:1.6299438009225302):1.9368059388078998,(43:3.2315328176126754,((35:2.093872144266952,(63:1.6507178215582339,38:1.6507178215582339):0.443154322708718):0.0344032037397306,(78:2.0696420928526944,(53:1.1595077117553965,54:1.1595077117553965):0.9101343810972979):0.058633255153988095):1.103257469605993):0.33521692211775456):0.02414733446973738):0.22058513152841375,((10:0.874994205718705,42:0.874994205718705):1.9737576606411722,((8:0.47854463111104284,52:0.47854463111104284):0.8383914828748367,(28:1.288759515829016,19:1.288759515829016):0.028176598156863575):1.5318157523739977):0.9627303393687039):1.0614706154564444,(92:3.5175084101253353,(82:2.2225133455826005,64:2.2225133455826005):1.2949950645427348):1.3554444110596902):2.8777565372088745,(((((29:2.5079041600350713,80:2.5079041600350713):0.7373469806771329,(((74:0.05423170481955602,91:0.05423170481955602):1.236888450109524,47:1.29112015492908):0.6353024570944732,49:1.9264226120235532):1.318828528688651):0.49595607078097936,((84:1.1510621822853393,16:1.1510621822853393):0.9416057229975614,(27:0.5158051866226473,7:0.5158051866226473):1.5768627186602533):1.6485393062102829):1.9858656297489623,((76:3.44458203672052,44:3.44458203672052):0.16939799701286162,((37:0.7036274776192912,72:0.7036274776192912):2.6024526673574555,20:3.3060801449767467):0.3078998887566349):2.1130928075087643):1.983960000230038,(((40:1.8314918281486918,23:1.8314918281486918):0.10858428851406288,32:1.9400761166627547):1.6625866637845828,((85:2.4938496304743594,34:2.4938496304743594):0.9793512745318749,50:3.4732009050062342):0.1294618754411032):4.108370061024846):0.03967651692171614):1.6499417510624141):2.9410087458501213,((56:3.168922702848736,1:3.168922702848736):4.372513388280453,(95:6.926416316503939,((99:0.2851888662562667,65:0.2851888662562667):1.6187309943114438,30:1.9039198605677106):5.022496455936229):0.6150197746252495):4.800223764177247):1.0789606872095572):1.6984498669790629,(21:12.410024129163151,(4:3.0779936118619604,93:3.0779936118619604):9.332030517301192):2.709046280331904):1.8184265703713862,(12:3.2910828585622327,62:3.2910828585622327):13.64641412130421):26.8853447025492;
tree new_tree47 = ((((((18:7.250075976763926,((22:4.544973072567494,((15:0.16846345595133455,26:0.16846345595133455):3.693210794876741,(((81:0.6652105547666023,48:0.6652105547666023):1.8990701881020982,(39:1.0275516290367421,(36:0.2506118442843038,45:0.2506118442843038):0.7769397847524384):1.5367291138319583):1.1127171038593215,((89:0.6988866965506515,88:0.6988866965506515):2.57854622205428,(11:1.6924688189960868,46:1.6924688189960868):1.5849640996088445):0.39956492812309063):0.18467640410005348):0.6832988217394185):0.9592411533782714,(((57:0.5590989140987642,75:0.5590989140987642):1.835749781674775,55:2.3948486957735393):1.7328918701158398,((69:1.000235653763997,14:1.000235653763997):1.1673197682785064,66:2.1675554220425033):1.9601851438468758):1.3764736600563863):1.7458617508181602):1.9783583568163117,(((98:1.489613096372385,83:1.489613096372385):0.34355548475926745,(24:1.7205878223311701,(((6:0.3606769397715412,3:0.3606769397715412):0.607375575466403,61:0.9680525152379442):0.23973490313502732,90:1.2077874183729715):0.5128004039581986):0.11258075880048235):0.7390924821020641,77:2.5722610632337166):6.656173270346521):2.280938747202418,(96:10.032007784462182,((((94:3.5002001533309204,13:3.5002001533309204):0.3122778115845226,2:3.812477964915443):0.3310262195767395,58:4.1435041844921825):2.476454947930927,(17:3.39008795818164,87:3.39008795818164):3.2298711742414694):3.412048652039073):1.4773652963204729):1.2365772636278454,(((((68:2.805592247221155,((41:0.3798884099428746,9:0.3798884099428746):1.9811658182348673,86:2.361054228177742):0.44453801904341317):2.7337899815735303,(((71:1.0719943896380175,60:1.0719943896380175):1.471335932310327,(51:0.837746983361846,5:0.837746983361846):1.7055833385864985):1.8081720066403788,70:4.351502328588723):1.187879900205962):0.12895178187311895,31:5.668334010667804):2.3740456165519905,((((((74:0.10612594225971886,91:0.10612594225971886):1.897094013171187,47:2.003219955430906):1.3346207327589155,(49:2.736052685684636,(29:2.1948273124426123,80:2.1948273124426123):0.5412253732420238):0.6017880025051854):0.10757021175349069,((84:0.625493730668352,16:0.625493730668352):1.4310697077480845,(27:0.9010355293062474,7:0.9010355293062474):1.155527909110189):1.3888474615268755):2.268397962933237,(20:3.437892528709228,((37:1.7252501071143684,72:1.7252501071143684):1.6582877574896249,(76:1.8675208049483962,44:1.8675208049483962):1.516017059655597):0.05435466410523482):2.275916334167321):1.0398085283700675,(((50:2.47606981107954,((40:1.566580671824016,23:1.566580671824016):0.10073973250146562,32:1.6673204043254817):0.8087494067540582):2.884892034440956,(85:2.410626063325545,34:2.410626063325545):2.950335782194951):1.3882721355570524,((((((8:0.6353632054695527,52:0.6353632054695527):0.5549124821984347,19:1.1902756876679874):3.0710002340867373,(((67:2.2154950471037367,((33:0.6347112303918073,25:0.6347112303918073):0.5322404168251561,100:1.1669516472169634):1.0485433998867733):0.17183448114037914,59:2.387329528244116):1.700356166603901,73:4.087685694848017):0.17359022690670756):0.5133049522255169,((42:1.2133242289731205,28:1.2133242289731205):3.295466737537006,(10:1.0953386953092763,35:1.0953386953092763):3.41345227120085):0.2657899074701149):0.1544265076638638,((((53:2.200850230732394,54:2.200850230732394):1.0374533928916825,(63:0.5468828203527396,78:0.5468828203527396):2.691420803271337):0.046935282363373076,(43:2.3789187155673956,38:2.3789187155673956):0.906320190420054):1.250270783705179,(97:3.5711605417190575,79:3.5711605417190575):0.9643491479735711):0.39349769195147655):0.40152564627336496,(64:2.8492714921745623,(82:1.9237357347615798,92:1.9237357347615798):0.9255357574129826):2.4812615357429078):1.4187009531600783):0.004383410169068291):1.288762235973178):2.7852194944683113,((56:2.651541076928939,1:2.651541076928939):7.052525888829191,(95:9.072566123941822,((99:1.297230892812335,65:1.297230892812335):4.871623245981084,30:6.168854138793419):2.9037119851484032):0.6315008418163082):1.1235321559299756):1.9183512227223947):2.353991723306967,(21:8.079458964321256,(4:2.419340225264498,93:2.419340225264498):5.660118739056758):7.020483103396211):3.001959786323134,(12:4.097190939108117,62:4.097190939108117):14.004710914932485):24.7827643972338;
tree new_tree48 = (((((((77:2.2960340050408097,(((61:0.47556477900246996,90:0.47556477900246996):0.5975571690003201,(98:0.7955383911447944,(83:0.7504714033818398,(6:0.30313253125510714,3:0.30313253125510714):0.4473388721267327):0.04506698776295459):0.27758355685799563):0.3312966969849942,24:1.4044186449877842):0.8916153600530254):4.220463055442087,(((57:0.9546286074445003,75:0.9546286074445003):3.1571980949931318,55:4.111826702437632):0.8267882381195024,((22:2.934861728194486,(((11:0.5846488399826516,46:0.5846488399826516):0.3643716439993643,26:0.9490204839820159):1.1368248820646056,(((36:0.055920095957404686,45:0.055920095957404686):1.4632546052406556,(15:0.6323462349931309,39:0.6323462349931309):0.8868284662049294):0.48224975033887785,((48:0.3107471376021934,81:0.3107471376021934):0.761066999102325,(89:0.8331846716660607,88:0.8331846716660607):0.23862946503845772):0.9296103148324197):0.08442091450968325):0.8490163621478648):1.5081610934181948,((69:1.1177380077793793,14:1.1177380077793793):2.1346124595161076,66:3.2523504672954866):1.1906723543171944):0.49559211894445365):1.5778821199257616):3.8037989704100266,18:10.320296030892923):0.5756350994049697,(96:9.547160848457699,((((94:0.2999324359146289,13:0.2999324359146289):3.6420182094816385,2:3.9419506453962674):0.6534279816413857,58:4.595378627037653):2.5946524443751366,(17:3.9063576108497178,87:3.9063576108497178):3.283673460563072):2.357129777044909):1.3487702818401939):1.5861078838818141,(((((31:2.046076503907422,(68:1.2385810396419756,(41:0.43026059684435547,9:0.43026059684435547):0.8083204427976202):0.8074954642654462):0.25181539303349876,86:2.2978918969409206):3.489136663185315,(((51:0.6971116877779084,5:0.6971116877779084):2.0564313400263856,(71:1.852745483271373,60:1.852745483271373):0.900797544532921):1.6008706062818905,70:4.3544136340861845):1.432614926040051):2.05849275509098,(((((76:3.289650553857283,44:3.289650553857283):0.8287207490815551,(37:0.4897643573763628,72:0.4897643573763628):3.6286069455624754):0.7546896255722197,((((40:0.8769278334998049,23:0.8769278334998049):0.2903801879226632,32:1.167308021422468):0.36369097452731003,(85:1.151195250985782,34:1.151195250985782):0.37980374496399616):0.17301015849262424,50:1.7040091544424023):3.169051774068656):0.6185799134707546,(((97:4.781217339174261,(((53:1.3236545597673646,54:1.3236545597673646):2.0394148975685784,(43:3.277538143270211,(63:2.347034407944586,78:2.347034407944586):0.9305037353256251):0.08553131406573167):0.9634239264374278,38:4.326493383773371):0.4547239554008904):0.2281636455890128,((35:1.066354416711378,((42:0.6499988241655663,28:0.6499988241655663):0.2988299820905188,10:0.9488288062560851):0.11752561045529297):3.8485155191083154,(((8:0.32906057958703355,52:0.32906057958703355):1.9306188349524929,19:2.2596794145395265):2.583713230123476,((((67:3.514876203927365,((33:0.3723016113124064,25:0.3723016113124064):1.748464782827672,100:2.1207663941400785):1.3941098097872864):0.01820033170747415,59:3.533076535634839):0.6963366555842327,73:4.229413191219072):0.1710431310839562,(((82:1.428052914738163,92:1.428052914738163):0.15282514552901394,64:1.580878060267177):0.510089102190759,79:2.090967162457936):2.309489159845092):0.4429363223599747):0.07147729115669055):0.09451104894358053):0.42157264298246755,20:5.430953627745741):0.06068721423607126):0.20783519605788037,((49:2.8834966903486112,(((74:0.019183651376995892,91:0.019183651376995892):1.7364714362939528,47:1.7556550876709487):0.9036903036914783,(29:1.040271733255665,80:1.040271733255665):1.619073658106762):0.22415129898618424):1.146734551777226,((84:0.5058314347540053,16:0.5058314347540053):3.0786035674409735,(7:2.88837553756064,27:2.88837553756064):0.696059464634339):0.4457962399308584):1.6692447959138557):2.1460452771775227):1.2974151481955687,((56:2.4830081238945834,1:2.4830081238945834):5.182290515003829,(95:7.064142290475641,((99:2.9449413123923445,65:2.9449413123923445):1.1372322558496983,30:4.082173568242043):2.9819687222335984):0.6011563484227711):1.477637824514372):3.3391025507669223):0.6957740071388017,(21:8.660199795871595,(4:2.310398414632359,93:2.310398414632359):6.349801381239236):4.5176132254469135):1.2396571690557625,(12:2.1934804467321665,62:2.1934804467321665):12.223989743642104):27.0700948583412;
tree new_tree49 = ((((((18:7.410271821058967,(((57:1.1679087217752393,75:1.1679087217752393):1.517711341947062,55:2.6856200637223013):0.8815852234376593,((15:2.3679762577460175,(22:1.535092200148075,((((81:0.4356108839478868,39:0.4356108839478868):0.19738483540360513,48:0.6329957193514919):0.0831884644858415,((11:0.13870758052547624,26:0.13870758052547624):0.43895877959592,(36:0.272250496618502,45:0.272250496618502):0.3054158635028943):0.13851782371593713):0.43335706381225203,((89:0.6057981008423456,88:0.6057981008423456):0.47630531204388116,46:1.0821034128862268):0.06743783476335863):0.3855509524984895):0.8328840575979426):0.33537296131226535,((69:0.25274066302095144,14:0.25274066302095144):1.140682609332153,66:1.3934232723531044):1.3099259467051785):0.8638560681016778):3.8430665338990067):0.705551393971624,(((((6:0.8311730871256017,3:0.8311730871256017):0.5129642103365938,(98:0.3764562269929306,83:0.3764562269929306):0.9676810704692649):0.10184094876458372,(24:1.3401417006579739,90:1.3401417006579739):0.10583654556880528):0.973395414798,61:2.419373661024779):5.125006088593915,77:7.544379749618694):0.571443465411897):2.514006397936223,(((((94:1.0722241221564737,13:1.0722241221564737):1.231335266879186,2:2.3035593890356596):1.3896585441984746,58:3.693217933234134):1.8103740908166657,(17:3.692775331651192,87:3.692775331651192):1.8108166923996079):2.685251315271511,96:8.188843339322311):2.440986273644503):2.21788647245406,((((31:4.645662153404451,((86:2.028067395445812,68:2.028067395445812):0.06867476825469065,(41:1.2450247845384015,9:1.2450247845384015):0.8517173791621013):2.548919989703948):0.7877534768109831,(((71:1.9175692599974294,60:1.9175692599974294):1.842419203578465,(5:0.4650138054387399,51:0.4650138054387399):3.2949746581371544):1.0997649116174837,70:4.859753375193378):0.5736622550220556):2.0920105379847023,(((79:5.112807632869132,(((((64:3.4451317949627014,35:3.4451317949627014):0.591801536763922,(92:1.1374145187118905,82:1.1374145187118905):2.899518813014733):0.63530301945414,((78:2.180952748491604,43:2.180952748491604):0.2118448478906667,((53:1.541884443752578,54:1.541884443752578):0.8142297969787362,(38:1.4781599379571775,(42:1.4563250076904242,(97:1.2506650313763936,63:1.2506650313763936):0.20565997631403055):0.021834930266753316):0.8779543027741368):0.03668335565095626):2.279438754798493):0.10450221147099636,(((((33:1.1948033324802247,25:1.1948033324802247):0.6094980039343838,100:1.8043013364146085):0.8802361848618265,67:2.684537521276435):0.16930917320448513,59:2.85384669448092):1.235207505053912,(10:0.8316004315376706,28:0.8316004315376706):3.257453767997162):0.6876843631169276):0.29925559029193494,((8:0.2855236732609842,52:0.2855236732609842):0.3116425717017209,19:0.5971662449627051):4.47882790798099):0.0368134799254376):0.6819249331207642,73:5.7947325659898965):0.03860450016217065,((((((85:0.8881544202303706,34:0.8881544202303706):0.6768732844976848,(50:1.557458337862163,((40:1.0361081954328892,23:1.0361081954328892):0.25213962823320535,32:1.2882478236660946):0.26921051419606834):0.007569366865892491):0.48557692987459755,76:2.050604634602653):1.2261388569841851,(20:0.8005320091392436,(37:0.2852731156049456,72:0.2852731156049456):0.515258893534298):2.4762114824475945):2.0158641607550734,((49:2.8700626519153722,((29:2.387566760653667,80:2.387566760653667):0.3428368413517364,((74:0.33102628887896124,91:0.33102628887896124):0.9824704801471125,47:1.3134967690260737):1.4169068329793295):0.13965904990996902):0.8458912325870722,((84:0.2665447648349671,16:0.2665447648349671):2.4228456284927407,(27:2.440581157887302,7:2.440581157887302):0.2488092354404059):1.0265634911747368):1.576653767839467):0.2051054681302169,44:5.497713120472128):0.3356239456799388):1.6920891020480688):1.560453874483132,((56:2.877359785444878,1:2.877359785444878):4.994764368341793,(95:6.63723678054569,(30:6.158182929402643,(99:1.026708175899383,65:1.026708175899383):5.13147475350326):0.4790538511430471):1.2348873732409809):1.2137558888965971):3.761836042737606):2.3025932520438026,(21:11.223150088304461,(4:3.622892331655763,93:3.622892331655763):7.600257756648698):3.9271592491602156):1.203642752442235,(12:3.386433613066324,62:3.386433613066324):12.967518476840588):29.2402838655564;
tree new_tree50 = ((((((18:6.897261079118939,((((69:0.16965193375678428,14:0.16965193375678428):0.3944112398258916,66:0.5640631735826759):2.406800049369417,((57:0.9802892390749933,75:0.9802892390749933):1.9030774921706242,55:2.8833667312456175):0.08749649170647533):0.3492250041235452,(22:2.655718867769325,((46:0.9306029574592054,((89:0.23737415263656692,88:0.23737415263656692):0.5577000441529578,(11:0.14664374437706001,26:0.14664374437706001):0.6484304524124647):0.13552876066968067):0.26335889483733266,((39:1.0698011106276546,(15:0.6065498415217178,(36:0.042032214234929116,45:0.042032214234929116):0.5645176272867887):0.46325126910593684):0.07794366299359146,(81:0.543627405498005,48:0.543627405498005):0.604117368123241):0.04621707867529201):1.461757015472787):0.6643693593063129):3.5771728520433013):0.6088314021139318,((((98:0.2633295429460384,83:0.2633295429460384):0.6602732408789864,((6:0.06363634634462911,3:0.06363634634462911):0.3491609047185608,(90:0.2918117645108295,61:0.2918117645108295):0.12098548655236041):0.5108055327618348):0.2473489418286744,24:1.1709517256536992):0.96987859148009,77:2.1408303171337892):5.365262164099082):1.619985993097723,(((((94:0.6092426460248364,13:0.6092426460248364):1.4646004004983322,2:2.0738430465231685):0.8469446574694119,58:2.9207877039925805):1.8428669367742492,(17:0.9330883101980312,87:0.9330883101980312):3.8305663305687983):3.1480202871032033,96:7.911674927870033):1.2144035464605611):1.3157605776266195,((((68:3.029150351970586,(86:1.4447347378930324,(41:1.0682703885084557,9:1.0682703885084557):0.37646434938457674):1.5844156140775536):0.37531902531541395,((((71:0.7943813346373843,60:0.7943813346373843):0.6145668734088159,(5:0.32621444766279767,51:0.32621444766279767):1.0827337603834024):0.9820694265456351,70:2.3910176345918353):0.644497210360639,31:3.0355148449524743):0.3689545323335257):2.463883644236343,((((((85:1.0578666404326393,34:1.0578666404326393):0.48009986475861366,(50:1.4738681172735748,((40:1.1196634957464051,23:1.1196634957464051):0.24738010117473697,32:1.367043596921142):0.10682452035243273):0.06409838791767819):0.6880854615078873,(20:1.5706042784905283,(37:0.8857629681243949,72:0.8857629681243949):0.6848413103661334):0.655447688208612):0.19550311679684684,(44:1.1830166195764433,76:1.1830166195764433):1.2385384639195438):0.7450073819101379,((43:2.594185905481192,(((53:0.8076782723539156,54:0.8076782723539156):1.476044965916386,(78:1.2935662717307908,63:1.2935662717307908):0.9901569665395107):0.05512967838565519,(38:1.5822990652701951,97:1.5822990652701951):0.7565538513857615):0.2553329888252356):0.39187792299139934,(((92:0.3539598531336304,35:0.3539598531336304):0.6860068952623299,(82:0.8091965531866998,64:0.8091965531866998):0.23077019520926045):1.6072674190080674,(79:2.3859888747681546,(((8:0.1859299112374218,52:0.1859299112374218):0.946933978711298,((28:0.49920971453818197,42:0.49920971453818197):0.44097461058636744,19:0.9401843251245494):0.19267956482417037):0.6543951752015404,((((59:0.8534905791318428,67:0.8534905791318428):0.57754213637218,((33:0.43966509369181334,25:0.43966509369181334):0.36388896890712225,100:0.8035540625989356):0.6274786529050872):0.17607958254916745,73:1.6071122980531902):0.03007972214279464,10:1.6371920201959849):0.15006704495427536):0.5987298096178943):0.26124529263587304):0.33882966106856394):0.18049863693353352):0.30989503837542687,((49:2.6140740923029413,(((74:0.5015367021977575,91:0.5015367021977575):0.990459833910466,47:1.4919965361082235):1.1086910110370587,(29:1.3290302691493088,80:1.3290302691493088):1.2716572779959734):0.013386545157659135):0.036874807076705096,((27:2.2248418268874275,7:2.2248418268874275):0.20232487184419456,(84:0.10408796925701651,16:0.10408796925701651):2.3230787294746054):0.22378220064802434):0.8255086044019055):2.391895517740791):1.569807696059489,((56:1.9128377663722413,1:1.9128377663722413):4.541222296182033,(95:5.9130572036825715,((99:0.21864395567568473,65:0.21864395567568473):3.5855744379222623,30:3.8042183935979472):2.1088388100846243):0.5410028588717024):0.9841006550275582):3.0036783343753815):1.238892984129608,(21:10.63667546661441,(4:5.573202447513408,93:5.573202447513408):5.063473019101002):1.0440565694724118):0.9213194487736782,(12:0.907206654094564,62:0.907206654094564):11.694844830765936):31.9936228814464;
tree new_tree51 = (((((((((11:0.3862414795898178,15:0.3862414795898178):1.1414842355388561,((39:0.44216456169209883,(36:0.1352663384168708,45:0.1352663384168708):0.30689822327522803):0.8233973038561035,(((81:0.5269232382238506,48:0.5269232382238506):0.1871444029739926,(26:0.6528466038765643,46:0.6528466038765643):0.061221037321278815):0.4734103747699264,(89:0.5511767989250702,88:0.5511767989250702):0.6363012170426994):0.0780838495804328):0.26216384958047145):0.21892866001948197,22:1.7466543751481558):1.20374865633469,(((57:0.7655594962088318,75:0.7655594962088318):0.7269252016989728,55:1.4924846979078046):0.6972770367222023,((69:0.5339254700550229,14:0.5339254700550229):0.7706265783675696,66:1.3045520484225925):0.8852096862074144):0.7606412968528389):5.014595765907991,((((61:0.8756890013489376,24:0.8756890013489376):0.2898592756658047,90:1.1655482770147423):0.7362684667294908,((98:1.3779369013504028,(6:0.8948642159952144,3:0.8948642159952144):0.48307268535518844):0.042249512061906636,83:1.4201864134123094):0.4816303303319236):2.4660395100842485,(77:2.003733968618583,18:2.003733968618583):2.3641222852098984):3.597142543562355):1.0527165081974799,(((((94:0.6272043576773773,13:0.6272043576773773):1.7704486547385891,2:2.3976530124159665):0.8676470908620493,58:3.265300103278016):1.4077707321602975,(17:0.8356600892511395,87:0.8356600892511395):3.8374107461871736):3.5110981360433904,96:8.184168971481704):0.8335463341066127):0.9295333567822208,((((((68:0.7082826927447397,(41:0.31121342738401336,9:0.31121342738401336):0.3970692653607263):2.117763349322747,86:2.826046042067486):0.7402980208340764,31:3.5663440629015626):0.9710306835656355,(((71:2.153055647786653,(5:0.21720026774406412,51:0.21720026774406412):1.9358553800425888):0.8912012132543055,60:3.0442568610409584):1.182148942970672,70:4.22640580401163):0.3109689424555677):2.596337196268588,((((85:1.2528935789188063,34:1.2528935789188063):1.1507264223914258,(50:1.6145718758388978,((40:1.17323263013935,23:1.17323263013935):0.4170563375396523,32:1.5902889676790024):0.024282908159895422):0.7890481254713342):0.9953410137223089,((44:2.311906800783478,76:2.311906800783478):0.6775341994478392,(((82:2.1567222888179463,(35:1.5574221722824113,92:1.5574221722824113):0.5993001165355349):0.0241326726089226,64:2.180854961426869):0.7079771868798579,((((42:1.0231893973699577,((28:0.6361085865168501,(8:0.33068341461560635,52:0.33068341461560635):0.30542517190124374):0.07936844038825985,19:0.71547702690511):0.3077123704648478):0.5347411369285286,(79:1.2589834668832491,97:1.2589834668832491):0.29894706741523724):0.7003176513153637,10:2.25824818561385):0.42980039915935464,(((59:1.9043699007217227,(67:1.8308942356039062,((33:0.20663362344857417,25:0.20663362344857417):1.4110559607794597,100:1.6176895842280339):0.2132046513758723):0.07347566511781656):0.3345348049830432,73:2.238904705704766):0.22506153400098894,(((53:1.1099572836061742,54:1.1099572836061742):1.0294772908133036,((63:0.927036173817681,78:0.927036173817681):0.39427623347441776,38:1.3213124072920988):0.8181221671273791):0.06073529453817317,43:2.200169868957651):0.2637963707481039):0.22408234506744984):0.200783563533522):0.10060885192459068):0.40952001480122346):0.10651303361515119,(20:2.874281417187781,(((((29:1.7798700865054553,80:1.7798700865054553):0.06906277322776866,((74:0.9551953400950886,91:0.9551953400950886):0.8061026444915838,47:1.7612979845866723):0.08763487514655166):0.10234451703058123,49:1.9512773767638052):0.20657263186646624,((7:0.6919665528501552,27:0.6919665528501552):1.0180333841218423,(84:1.214423832376319,16:1.214423832376319):0.4955761045956786):0.44785007165827384):0.405327725546309,(37:0.7090635917685433,72:0.7090635917685433):1.8541141424080372):0.3111036830112006):0.631192631459911):3.628237894088094):1.1927745347712513,((56:4.014915237399748,1:4.014915237399748):2.2475156066946385,(95:5.653888417456062,((99:0.052835221656237275,65:0.052835221656237275):2.617463534956356,30:2.6702987566125933):2.9835896608434687):0.6085424266383246):2.064055633412651):1.6207621848634997):1.1189015764938812,(21:8.99826496455079,(4:3.6335383024619334,93:3.6335383024619334):5.364726662088857):2.0678852743136282):0.6381537004978846,(12:1.368818007943104,62:1.368818007943104):10.3354859314192):31.508961409423;
tree new_tree52 = ((((((((((98:0.9190576981516826,(6:0.2269738609076554,3:0.2269738609076554):0.6920838372440272):0.059585669624147686,83:0.9786433677758303):2.0661052394456565,((61:0.5832544275531808,24:0.5832544275531808):0.10970146020868043,90:0.6929558877618612):2.3517927194596253):0.7832471447555913,18:3.827995751977078):0.18430012944491247,77:4.0122958814219905):0.40640858911012145,(22:3.4935043020639407,(((69:0.5785693069078313,14:0.5785693069078313):0.45663679349846165,66:1.035206100406293):1.0165319276713316,((((((89:0.4908695337239346,88:0.4908695337239346):0.5906075362460834,15:1.081477069970018):0.0372495938855415,(11:0.6220510336917299,(26:0.44880058649963506,46:0.44880058649963506):0.17325044719209481):0.49667563016382965):0.022417775491321734,(48:0.6033944395277921,81:0.6033944395277921):0.5377499998190891):0.21740942355002213,((36:0.22940867437423482,45:0.22940867437423482):0.517801572794976,39:0.7472102471692108):0.6113436157276926):0.23010896865743624,((57:0.7925378006905478,75:0.7925378006905478):0.5116927717861207,55:1.3042305724766685):0.2844322590776711):0.4630751965232849):1.4417662739863162):0.9252001684681712):5.81229326503879,(((((94:1.1491245215847061,13:1.1491245215847061):0.12921669003427505,2:1.2783412116189812):0.7413847714921191,58:2.0197259831111003):2.675830436011852,(17:0.9218696155934772,87:0.9218696155934772):3.773686803529475):3.710942782809128,96:8.40649920193208):1.8244985336388222):1.2453242466388428,((((((71:1.402896778223969,60:1.402896778223969):0.5721145111022081,(5:0.31611048661097274,51:0.31611048661097274):1.6589008027152043):1.2838754231697824,70:3.2588867124959595):0.3712309351474219,(((41:0.296368717916324,9:0.296368717916324):0.14513061541734995,68:0.44149933333367397):2.4303298302970107,(31:2.5038414947187593,86:2.5038414947187593):0.36798766891192525):0.7582884840126969):2.5670340630874526,(76:4.132073263180599,((((((100:1.6653657995859195,(25:0.7718021554918454,33:0.7718021554918454):0.8935636440940741):0.252970874196198,(67:1.5495006009963443,59:1.5495006009963443):0.36883607278577313):0.7673750254170157,(10:2.572747802428996,((19:0.4998003437330617,(8:0.39657980547569455,52:0.39657980547569455):0.10322053825736716):2.055751063051974,((((64:1.488303493692629,((35:0.42101933187791724,92:0.42101933187791724):0.9460098404304014,82:1.3670291723083186):0.12127432138431038):0.21121361879267853,73:1.6995171124853075):0.04101810963002839,(79:0.5689766274481299,97:0.5689766274481299):1.1715585946672058):0.7841052835670816,(43:2.144430687464007,(((((63:0.8789049871397872,42:0.8789049871397872):0.1506698917457241,78:1.0295748788855112):0.8241070975667639,(53:1.0263820129620018,54:1.0263820129620018):0.8272999634902733):0.11654733546410956,28:1.9702293119163847):0.029392988038351442,38:1.9996222999547362):0.14480838750927072):0.3802098182184106):0.030910901102618293):0.017196395643960027):0.1129638967701374):0.7884840628295509,(44:2.7634394464815255,(37:0.5141604873422019,72:0.5141604873422019):2.249278959139324):0.7107563155471586):0.1551719018671438,20:3.629367663895828):0.3501958122766271,(((((74:0.1141479887170432,91:0.1141479887170432):0.8150517970131572,47:0.9291997857302005):1.293891894120502,((29:1.7242780969494633,80:1.7242780969494633):0.4770668048346687,49:2.201344901784132):0.02174677806657055):0.11978725878167085,((84:0.25224524751749633,16:0.25224524751749633):0.7720070999034796,(27:0.9166147872478556,7:0.9166147872478556):0.10763756017312032):1.3186265912113975):1.347630163415297,((((40:0.8400107313652406,23:0.8400107313652406):0.26098306764258894,32:1.1009937990078296):0.2465365693311512,(85:0.5890430683535818,34:0.5890430683535818):0.758487299985399):0.8108536609339569,50:2.1583840292729377):1.5321250727747326):0.28905437412478463):0.15250978700814422):2.065078447550235):1.615087803860595,((56:6.2254499144596185,1:6.2254499144596185):0.9132665825423167,((99:0.6288030646903267,65:0.6288030646903267):2.112484697954116,(95:1.722100745163077,30:1.722100745163077):1.019187017481366):4.397428734357492):0.6735230175894937):3.664082467618316):1.854653465090749,(21:9.187047384894646,(4:3.808823604996483,93:3.808823604996483):5.378223779898162):4.143928062405848):1.2889886966759558,(12:2.6386476212491896,62:2.6386476212491896):11.98131652272726):27.0332561432671;
tree new_tree53 = ((((((((((22:1.1936133030273788,15:1.1936133030273788):0.17652468542844768,((89:0.6669188034087367,88:0.6669188034087367):0.4418600040861772,((((26:0.3147750380483729,81:0.3147750380483729):0.2431382205178212,(11:0.4456193471880903,46:0.4456193471880903):0.1122939113781038):0.3374822368980961,48:0.8953954954642902):0.18284927219301061,(39:1.0466298944862502,(36:0.1361742919914257,45:0.1361742919914257):0.9104556024948245):0.031614873171050606):0.030534039837613047):0.2613591809609126):0.12652828348456735,((57:0.781341550445678,75:0.781341550445678):0.5200354898148063,55:1.3013770402604843):0.19528923167990953):0.11716857775058043,((69:0.6402666075800683,14:0.6402666075800683):0.4570502891543844,66:1.0973168967344527):0.5165179529565216):1.040207039677194,18:2.6540418893681683):0.8985050160602972,(77:3.224261027916465,((24:1.2928689318324402,((6:0.3259646741534835,3:0.3259646741534835):0.6013123924609978,(90:0.48032609677466054,61:0.48032609677466054):0.44695096983982074):0.36559186521795894):0.3183599270673225,(83:1.3841906250379206,98:1.3841906250379206):0.2270382338618422):1.6130321690167022):0.32828587751200056):4.375833656062758,(((((94:0.5261256697076417,13:0.5261256697076417):0.44099153877339015,2:0.9671172084810319):0.641604368544518,58:1.6087215770255499):2.5993151547327953,(17:0.793281897984914,87:0.793281897984914):3.4147548337734315):2.1135340780247036,96:6.321570809783049):1.606809751708174):1.539182229217098,(((((5:3.101441034762084,(51:2.9720665210556243,(71:1.14954968147541,60:1.14954968147541):1.8225168395802143):0.12937451370645991):1.4631330861095977,70:4.564574120871682):0.2908437746154622,(31:2.318473619139835,((68:0.35916782068347514,86:0.35916782068347514):1.0916142070094816,(41:0.2119274009963684,9:0.2119274009963684):1.2388546266965885):0.8676915914468781):2.536944276347309):1.6540396539919024,(76:5.385657797455805,((((((85:0.842266884015106,34:0.842266884015106):0.39121242629641784,50:1.2334793103115238):0.04764462718606799,((40:0.6153992659614386,23:0.6153992659614386):0.12738804919220104,32:0.7427873151536396):0.5383366223439522):2.684605456675248,(((((74:0.09461882876842438,91:0.09461882876842438):0.5825668790101474,47:0.6771857077785718):1.6998984005196394,(49:1.9801168881561888,(29:1.8335413269956586,80:1.8335413269956586):0.14657556116053017):0.39696722014202246):0.48308664027229353,((84:0.33220692319442957,16:0.33220692319442957):0.6540348792646844,(27:0.6871492196088326,7:0.6871492196088326):0.2990925828502814):1.8739289461113908):0.9531505685479282,((((64:1.0512297776067356,((82:0.5318448177816506,35:0.5318448177816506):0.07778239373154494,92:0.6096272115131955):0.4416025660935401):2.071308781770836,(97:1.8725875197816002,79:1.8725875197816002):1.2499510395959716):0.05976452089650719,(((59:2.597635887966725,(67:2.5901438250507915,(100:2.0950405907341354,(25:1.3090274091434186,33:1.3090274091434186):0.7860131815907168):0.49510323431665615):0.007492062915933406):0.3065395290136532,73:2.904175416980378):0.15579272123947696,10:3.059968138219855):0.1223349420542239):0.02192707444427766,(((43:1.0390790306756323,(53:0.48744047974072724,54:0.48744047974072724):0.5516385509349051):1.5940926985651362,((((78:1.3930648526980998,63:1.3930648526980998):0.053793016832929474,28:1.4468578695310292):0.06503152086863562,42:1.5118893903996649):0.36282377684074074,38:1.8747131672404056):0.758458562000363):0.5687576045709846,(19:0.9477098747612644,(8:0.5288091490957126,52:0.5288091490957126):0.4189007256655518):2.2542194590504887):0.002300820906603551):0.6090911624000763):0.15240807705440673):0.3344974253764965,44:4.300226819549336):0.20069573171009925,((37:1.8987303396551294,72:1.8987303396551294):0.4516968634569505,20:2.35042720311208):2.1504953481473557):0.8847352461963691):1.123799752023242):1.037485027630897,((56:3.235341892152107,1:3.235341892152107):2.9427287934349744,((95:2.255917639361874,30:2.255917639361874):0.5015773210684937,(99:0.4564217028076578,65:0.4564217028076578):2.3010732576227095):3.4205757251567137):1.3688718915228621):1.9206202135983776):1.5510465764857262,(21:8.531407088985768,(4:2.2892301224867495,93:2.2892301224867495):6.242176966499018):2.4872022782082794):3.3796582016062153,(12:1.0619010909499604,62:1.0619010909499604):13.336366477850301):27.0885049983864;
tree new_tree54 = ((((((61:1.3478256378457176,((90:0.7151473225621812,24:0.7151473225621812):0.31331390652064295,((83:0.5473834094894843,98:0.5473834094894843):0.2406298544382085,(6:0.27057690052925004,3:0.27057690052925004):0.5174363633984427):0.24044796515513134):0.3193644087628935):1.9964561161386347,(77:3.249419599490308,(18:3.1937641113266095,((22:2.181403799368031,(((89:0.5632910396960539,88:0.5632910396960539):0.6831805897756075,((46:0.8070418389411875,(48:0.5841876166040975,(11:0.09517032546828767,26:0.09517032546828767):0.4890172911358098):0.22285422233709007):0.14984736853485214,(39:0.1677647554776768,(36:0.09751181558898481,45:0.09751181558898481):0.070252939888692):0.7891244519983629):0.2895824219956217):0.09410383895447882,(15:1.2679746313469664,81:1.2679746313469664):0.07260083707917375):0.8408283309418907):0.2110469704540212,(((69:1.0813092656944965,14:1.0813092656944965):0.9480866602356868,66:2.0293959259301833):0.2526628740141508,((57:0.6141987808702483,75:0.6141987808702483):0.9536738394772946,55:1.5678726203475428):0.7141861795967912):0.11039196987771804):0.8013133415045575):0.055655488163698585):0.09486215449404423):3.6641746868652665,(((((94:0.37491008900643064,13:0.37491008900643064):0.6565301085296292,2:1.0314401975360599):0.4080116998956158,58:1.4394518974316757):0.9197619606656002,(17:0.7840213672445812,87:0.7840213672445812):1.5751924908526949):2.6438811372266193,96:5.003094995323895):2.0053614455257236):2.8905766384690033,(((((((71:2.4177946129610866,60:2.4177946129610866):0.15204762326217436,5:2.569842236223261):0.3000979491442033,51:2.869940185367464):1.181239388578022,70:4.051179573945486):0.664866608379798,(31:4.212494160198292,((86:0.9868646549945511,68:0.9868646549945511):0.7221312108925407,(41:1.2483911182174732,9:1.2483911182174732):0.4606047476696187):2.5034982943112007):0.5035520221269918):0.6343507138812736,((((((((74:0.35766114245285047,91:0.35766114245285047):0.5585673077002613,47:0.9162284501531117):0.35962455580046426,49:1.275853005953576):0.048444001851431384,(29:1.033384425298508,80:1.033384425298508):0.2909125825064993):0.4916966035942152,((84:0.23763891454509134,16:0.23763891454509134):1.4654040146326728,(27:0.8720786166440443,7:0.8720786166440443):0.8309643125337199):0.11295068222145832):1.1777829699370983,(((((40:0.3669886638237347,23:0.3669886638237347):0.35703358172841676,32:0.7240222455521514):0.18862048231287698,(85:0.7403415332765523,34:0.7403415332765523):0.17230119458847615):0.18445223540807887,50:1.0970949632731073):1.397096455280316,((44:1.9157832786121125,20:1.9157832786121125):0.4954786599503145,(37:0.5768424507842406,72:0.5768424507842406):1.8344194877781863):0.08292947999099631):0.49958516278289755):0.6123592120997898,((35:3.326513017553185,(((82:1.8586366536631984,(92:0.8232429131432365,64:0.8232429131432365):1.0353937405199618):0.8231272015870807,((53:1.2704534654550794,54:1.2704534654550794):1.2448276059777375,(43:2.3621540519809114,(((63:1.0810769540364498,78:1.0810769540364498):0.2215668716650041,42:1.3026438257014539):0.7303236736357281,38:2.032967499337182):0.3291865526437294):0.15312701945190543):0.1664827838174623):0.053578664698241685,(((97:0.5490038284460466,79:0.5490038284460466):0.8259103269815256,((19:0.6951632209505366,(8:0.1906514805542216,52:0.1906514805542216):0.5045117403963151):0.611315066888319,28:1.3064782878388557):0.06843586758871645):0.6727798932784923,10:2.0476940487060644):0.6876484712424564):0.5911704976046641):0.11166493473063843,((59:1.8798946576381255,(67:1.2626024914158114,(100:0.8601067865193329,(33:0.5415655642778089,25:0.5415655642778089):0.31854122224152404):0.40249570489647846):0.6172921662223141):0.3027252256573174,73:2.182619883295443):1.2555580689883805):0.1679578411522873):0.5282117775561019,76:4.134347570992213):1.2160493252143452):1.5831834722278941,((56:4.212395748214766,1:4.212395748214766):2.4017777669926845,((30:3.724133221321522,95:3.724133221321522):1.9726216008719666,(99:0.6496722284528613,65:0.6496722284528613):5.047082593740628):0.9174186930139614):0.3194068532270018):2.96545271088417):1.0784055682295683,(21:10.32325467115047,(4:2.9844936550103536,93:2.9844936550103536):7.338761016140117):0.6541839763977197):0.4763556652332852,(12:1.0907524102313986,62:1.0907524102313986):10.363041902550076):32.0181546342837;
tree new_tree55 = (((((18:3.37577582772606,((77:2.1058626396693385,(24:1.7978206101590823,(((90:0.5672425623975911,(6:0.09418208846738484,3:0.09418208846738484):0.4730604739302062):0.06759397990641136,(83:0.3927286990007144,98:0.3927286990007144):0.24210784330328805):1.099829758897279,61:1.7346663012012815):0.06315430895780083):0.30804202951025617):0.9825339558896413,((22:1.7228488993085145,(((89:0.40376871192697283,88:0.40376871192697283):0.4383608004309232,(26:0.3706268418051468,48:0.3706268418051468):0.4715026705527492):0.5046905678205735,(11:0.9893207969577537,(((39:0.1366389500958041,(36:0.018312868140792866,45:0.018312868140792866):0.11832608195501124):0.43805893641265237,(15:0.5146214218689823,46:0.5146214218689823):0.060076464639474136):0.026250630989182233,81:0.6009485174976387):0.388372279460115):0.3574992832207159):0.37602881913004493):0.3171385372925586,(((57:0.38881892178016686,75:0.38881892178016686):0.6986717560818504,55:1.0874906778620173):0.7102306167622858,((69:0.6034354778137283,14:0.6034354778137283):0.5637599630621246,66:1.167195440875853):0.6305258537484502):0.24226614197677):1.0484091589579068):0.2873792321670803):7.004215913977316,(((((94:0.6805444373800661,13:0.6805444373800661):0.49019275159984,2:1.170737188979906):0.6486302081593498,58:1.8193673971392559):2.0106556501775894,(17:1.833579502787641,87:1.833579502787641):1.9964435445292044):4.314123793290038,96:8.144146840606883):2.2358449010964936):1.2956689334327933,((((((5:1.616206262219303,51:1.616206262219303):0.7990477117764339,(71:1.6806956692466997,60:1.6806956692466997):0.7345583047490372):1.009542066094229,70:3.4247960400899657):0.8919453698033406,((68:1.717233700361826,(41:0.5955532420068829,9:0.5955532420068829):1.1216804583549433):1.6932165857728023,(31:3.266767828769182,86:3.266767828769182):0.1436824573654465):0.9062911237586779):1.9475888861157662,(((((49:1.8771079801140356,((74:1.0890603955321514,91:1.0890603955321514):0.5267110141387739,47:1.6157714096709253):0.2613365704431103):0.018443600833715434,(29:1.3691061391576829,80:1.3691061391576829):0.5264454417900681):0.7131889917212608,((84:0.7714651258035994,16:0.7714651258035994):1.086864715671419,(27:1.7390072741520244,7:1.7390072741520244):0.11932256732299407):0.7504107311939934):2.4529299484505103,(((((37:3.3766294295644346,72:3.3766294295644346):0.36263708978509124,((50:2.063495751649243,((40:0.6108643132163453,23:0.6108643132163453):0.931795405016861,32:1.5426597182332062):0.5208360334160367):0.11906712025051513,(85:0.7768865394540875,34:0.7768865394540875):1.4056763324456707):1.5567036474497677):0.2477827546492848,44:3.9870492739988106):0.0036038530973816485,20:3.9906531270961922):0.9784988764481604,((((((53:1.0719526572946672,54:1.0719526572946672):0.6537748983895546,28:1.7257275556842218):0.4367606327217364,(43:2.082373932163798,(78:1.843383635263633,(38:1.8200228030834156,(42:0.641177245937546,63:0.641177245937546):1.1788455571458696):0.02336083218021745):0.23899029690016516):0.08011425624215995):1.3362562819973847,((((97:2.4127521775451277,79:2.4127521775451277):0.2523671174393236,(19:0.5215985091761179,(8:0.33253818852841516,52:0.33253818852841516):0.18906032064770278):2.1435207858083336):0.16504076444036953,10:2.830160059424821):0.6630455726399624,(((67:2.2199210004757406,(100:1.8069466953426083,(33:0.3845064214901943,25:0.3845064214901943):1.422440273852414):0.41297430513313227):0.5577939843646549,59:2.7777149848403955):0.5726419330822643,73:3.3503569179226598):0.14284871414212352):0.005538838338559504):0.16444938464820558,((92:1.0780331510730115,35:1.0780331510730115):1.1956372030190092,82:2.2736703540920207):1.3895235009595277):1.2124235080730195,64:4.875617363124568):0.09353464041978476):0.09251851757516949):0.21640225022366177,76:5.278072771343184):0.9862575246658887):1.9395005139842176,((56:2.6712221953521436,1:2.6712221953521436):1.5097058805651598,((30:1.691685529482431,(99:0.42839618743376734,65:0.42839618743376734):1.2632893420486635):0.7563683211569598,95:2.4480538506393907):1.7328742252779126):4.022902734075987):3.4718298651428796):3.3274994301177525,(21:12.959492766746063,(4:3.052446318156086,93:3.052446318156086):9.907046448589977):2.043667338507859):2.5656171504997936,(12:1.6947488657549172,62:1.6947488657549172):15.874028389998799):22.0356997878219;
tree new_tree56 = ((((((((61:0.5508493413331349,24:0.5508493413331349):0.2670088439524996,((6:0.4206812685833674,3:0.4206812685833674):0.26798589981577614,(83:0.6190069639888996,98:0.6190069639888996):0.0696602044102439):0.12919101688649093):0.4976198521982763,90:1.3154780374839108):1.4865533209305992,((((((69:0.36899367326769805,14:0.36899367326769805):0.8898170090388707,66:1.2588106823065688):0.3506449785366299,((57:0.49121877549156673,75:0.49121877549156673):0.3496379353938736,55:0.8408567108854403):0.7685989499577583):0.5284599492205848,(22:1.7219913142346486,(((48:0.3198192959720474,81:0.3198192959720474):0.6627621357212989,((((36:0.1477951400312799,45:0.1477951400312799):0.16925924268285272,39:0.3170543827141326):0.4244880295660756,(26:0.01913254965079771,11:0.01913254965079771):0.7224098626294105):0.12065357014604294,(89:0.32287505460450017,88:0.32287505460450017):0.539320927821751):0.12038544926709516):0.5294203647358899,(46:0.1326161714177557,15:0.1326161714177557):1.3793856250114807):0.2099895178054123):0.4159242958291349):0.37664006869430056,18:2.514555678758084):0.08778323207510885,77:2.602338910833193):0.1996924475813171):4.613515524941236,(((((94:1.3110520479439784,13:1.3110520479439784):0.41766178233742335,2:1.7287138302814018):0.48957032301439485,58:2.2182841532957966):1.3953444959211092,(17:0.885619398088742,87:0.885619398088742):2.7280092511281637):3.193626084782141,96:6.807254733999047):0.6082921493566991):2.0144862335511986,((((((5:0.4777740839778432,51:0.4777740839778432):2.400098241859996,(71:2.1905097049320483,60:2.1905097049320483):0.6873626209057906):1.3889506698449776,70:4.2668229956828165):0.234137212232163,(((68:0.9672603445769152,(41:0.36025572145346635,9:0.36025572145346635):0.6070046231234489):0.21627619854743907,86:1.1835365431243543):0.2138013973320465,31:1.3973379404564008):3.1036222674585785):3.2943819465995805,(((((49:2.537711957252506,((29:0.8129049782422314,80:0.8129049782422314):0.7592035457337883,((74:0.33315213834897517,91:0.33315213834897517):0.5695785558623446,47:0.9027306942113198):0.6693778297647):0.9656034332764862):0.31002863580753903,((84:0.45047361455362867,16:0.45047361455362867):1.2159630552878404,(7:1.1135518600017922,27:1.1135518600017922):0.552884809839677):1.1813039232185758):1.1154457822854247,(((20:3.5454316700002675,44:3.5454316700002675):0.23680418392250768,(37:2.5716212235049416,72:2.5716212235049416):1.2106146304178336):0.0017445895944021572,((((59:1.9860432796192433,((33:1.6552768179319286,25:1.6552768179319286):0.05576815254718137,100:1.71104497047911):0.27499830914013335):0.01665724756852116,67:2.0027005271877645):0.35475295016830843,73:2.357453477356073):0.6043216980468369,(28:2.8489858423362575,((((19:0.9067836197286082,(8:0.09383797397782766,52:0.09383797397782766):0.8129456457507805):1.3028917550828858,((92:1.8634284294329986,(64:1.1030219523187428,82:1.1030219523187428):0.7604064771142558):0.22929136335686784,10:2.0927197927898664):0.1169555820216277):0.3775965136222861,(((42:1.8445128535168944,(35:1.6973208532908368,(38:1.5596846516524387,63:1.5596846516524387):0.13763620163839807):0.1471920002260576):0.38882928656387605,(43:2.111913481356802,(53:0.8952737883506529,54:0.8952737883506529):1.2166396930061492):0.12142865872396857):0.004706358182380299,78:2.2380484982631508):0.3492233901706294):0.11000165755121305,(97:1.2426130230314003,79:1.2426130230314003):1.454660522953593):0.15171229635126426):0.11278933306665229):0.8222052681142675):0.17920593182829236):0.23292593303344677,(((85:0.25086837170556986,34:0.25086837170556986):1.265827139444704,50:1.516695511150274):1.101077602121522,((40:1.4679411831781284,23:1.4679411831781284):1.0260097558413501,32:2.4939509390194785):0.12382217425231756):1.5783391951071204):3.2209844857521013,76:7.417096794131018):0.3782453603835423):0.646944456680834,((56:3.292843123991924,1:3.292843123991924):2.478069257677932,(95:4.360014709135837,((99:0.2452838669663783,65:0.2452838669663783):1.1689179688682656,30:1.414201835834644):2.945812873301193):1.410897672534019):2.6713742295255383):0.9877465057115504):4.691999392288613,(21:12.340584020652225,(4:2.405475116832747,93:2.405475116832747):9.935108903819478):1.781448488543333):2.0868152962509665,(12:2.429054781754023,62:2.429054781754023):13.779793023692502):27.2611321578303;
tree new_tree57 = ((((((18:3.237512868681293,(((((((48:0.8027976855355082,(46:0.7724348486082334,(89:0.3981795063766168,88:0.3981795063766168):0.3742553422316166):0.030362836927274817):0.016320116242819593,(22:0.7705590874885316,26:0.7705590874885316):0.04855871428979619):0.03298223492010943,(11:0.0806159096308554,15:0.0806159096308554):0.7714841270675818):0.09228928980087792,(36:0.008196454714787162,45:0.008196454714787162):0.936192871784528):0.05381201501431121,(81:0.6121696593209679,39:0.6121696593209679):0.3860316821926585):1.0397913650115054,((57:0.6717872837105461,75:0.6717872837105461):0.6607064828421931,55:1.3324937665527392):0.7054989399723925):0.010820146214286286,((69:0.8448714500452125,14:0.8448714500452125):0.5955696493316863,66:1.4404410993768988):0.6083717533625193):1.1887000159418748):1.1623482515001298,((((61:0.8904419865335828,24:0.8904419865335828):0.06260155808390577,(83:0.27380478974312444,98:0.27380478974312444):0.6792387548743641):0.35089352008986197,(90:0.7292720203158227,(6:0.5533750929706234,3:0.5533750929706234):0.17589692734519935):0.5746650443915278):2.7071516431854685,77:4.011088707892819):0.3887724122886036):4.104721552707285,(((((94:0.25526229924878313,13:0.25526229924878313):0.7934215459597009,2:1.0486838452084841):1.0545651888920693,58:2.1032490341005534):1.9707984295163117,(17:3.6495068866320883,87:3.6495068866320883):0.42454057698477676):3.287393423026427,96:7.361440886643292):1.1431417862454154):3.326207261200178,(((((5:1.7707670987956319,(51:1.7286080374702295,(60:0.5988246594071301,71:0.5988246594071301):1.1297833780630993):0.04215906132540237):1.081238169348338,70:2.85200526814397):0.47166805842626625,(31:2.524497397757708,(((41:1.0574600019566265,9:1.0574600019566265):0.10420729593234301,86:1.1616672978889695):0.2913885490366439,68:1.4530558469256134):1.0714415508320945):0.7991759288125282):2.62531662188721,(((20:3.903374879205848,((((49:1.8079519435908362,(29:1.4364004327578115,80:1.4364004327578115):0.37155151083302473):0.2676567148557596,((74:0.012597579554091607,91:0.012597579554091607):0.8844259970159114,47:0.897023576570003):1.1785850818765928):0.41983934265655964,((7:1.5789452899528247,27:1.5789452899528247):0.6387416049668457,(84:0.6115868087310443,16:0.6115868087310443):1.606100086188626):0.27776110618348504):1.2681198648194068,((50:1.8806322718411617,(((40:0.9699360933185952,23:0.9699360933185952):0.33028246723150323,32:1.3002185605500984):0.40805320192842465,(85:1.3941336235638546,34:1.3941336235638546):0.31413813891466846):0.17236050936263858):1.6930848088512633,(37:1.1064464033698713,72:1.1064464033698713):2.4672706773225537):0.1898507852301372):0.13980701328328582):0.48361769655307363,(44:3.3129903230094717,(((((8:0.40240710741334396,52:0.40240710741334396):0.43165548215829563,19:0.8340625895716396):1.9803226565044871,((((33:1.2637066694725199,25:1.2637066694725199):0.4378093632755051,100:1.701516032748025):0.31549854915544895,(59:1.7471003416557587,67:1.7471003416557587):0.26991424024771526):0.28472918519800405,73:2.301743767101478):0.5126414789746487):0.1396720337892421,(10:2.9519050578498964,((97:1.482395343224028,79:1.482395343224028):0.9132125875814696,28:2.3956079308054976):0.5562971270443988):0.0021522220154723826):0.3042743354086661,(((82:1.2346602904740747,64:1.2346602904740747):1.1422729422188806,92:2.3769332326929553):0.6309344514395865,(((63:1.6478845197578664,38:1.6478845197578664):0.5623135126924041,35:2.2101980324502706):0.14701185628163405,((53:1.1964046909457486,54:1.1964046909457486):1.0279508616522375,(78:2.1808166627157646,(43:0.7312322774389778,42:0.7312322774389778):1.4495843852767867):0.04353888988222154):0.1328543361339185):0.6506577954006372):0.2504639311414931):0.054658707735436796):1.07400225274945):0.0987201914163407,76:4.485712767175262):1.4632771812821836):1.5597571801151373,((56:1.9829670631156675,1:1.9829670631156675):1.6742137572034956,((30:1.3571539317394117,(99:0.21842002088467952,65:0.21842002088467952):1.138733910854732):1.9466945329810232,95:3.303848464720435):0.3533323555987282):3.85156630825342):4.322042805516302):1.791481294724555,(21:10.152966655238835,(4:2.2713040819191916,93:2.2713040819191916):7.881662573319643):3.4693045735746058):2.7642098189799373,(12:2.0937017439031287,62:2.0937017439031287):14.29277930389025):22.5862309027966;
tree new_tree58 = ((((((77:3.731309646494702,(((83:0.5638404555286634,((6:0.09971440432597824,3:0.09971440432597824):0.19946070254739667,98:0.2991751068733749):0.26466534865528846):0.19431863580849107,(61:0.6484809275516739,(90:0.5690334269852285,24:0.5690334269852285):0.07944750056644534):0.10967816378548056):2.409388460450699,18:3.1675475517878535):0.5637620947068487):0.27710866625682096,((((69:0.5533731956034648,14:0.5533731956034648):1.0033154400535707,66:1.5566886356570353):0.6542451253717627,((((((89:0.7739359962793674,88:0.7739359962793674):0.2429270193157459,(48:0.5086120953166561,46:0.5086120953166561):0.5082509202784572):0.0962536290609417,(11:0.005503453724957423,26:0.005503453724957423):1.1076131909310976):0.13689279409380828,((36:0.5346080336384473,45:0.5346080336384473):0.13920303654600907,39:0.6738110701844564):0.5761983685654068):0.08824625122807928,(81:0.8564815837177335,15:0.8564815837177335):0.481774106260209):0.706355047638509,22:2.0446107376164515):0.1663230234123465):0.19595901544938954,((57:0.6182907222698061,75:0.6182907222698061):0.9743690084711553,55:1.5926597307409613):0.8142330457372262):1.6015255362733356):5.13684142510774,(((((94:0.248047699697775,13:0.248047699697775):1.0995860260411991,2:1.347633725738974):1.3288113568717377,58:2.676445082610712):1.9107170961203574,(17:2.8511946577696374,87:2.8511946577696374):1.7359675209614318):4.090623983363552,96:8.677786162094622):0.4674735757646413):3.0213940178799312,((((((86:1.419920082433336,(68:1.339673251635217,(41:0.11146005423520933,9:0.11146005423520933):1.2282131974000077):0.080246830798119):1.1018140683604574,31:2.5217341507937934):0.412638579951925,70:2.9343727307457184):1.498166831528121,((60:2.193640730420751,71:2.193640730420751):0.9420868925256278,(5:0.7082464594479391,51:0.7082464594479391):2.4274811634984395):1.2968119393274606):2.5466936050430995,(76:5.330655410241892,(((10:3.2402745181542616,((((73:2.2729051365801602,(((33:0.7255852203911765,25:0.7255852203911765):0.4010108465512826,100:1.126596066942459):0.8123198173630346,(67:1.4741298622097943,59:1.4741298622097943):0.4647860220956994):0.3339892522746666):0.5801083448183082,((78:2.1106543798756086,63:2.1106543798756086):0.5534361605974683,(((53:0.8775554208187066,54:0.8775554208187066):1.358651726068163,38:2.2362071468868696):0.016826915899457173,(43:1.4233104372489802,42:1.4233104372489802):0.8297236255373466):0.41105647768675):0.18892294092539164):0.001971014202210686,(((28:0.9421208781040594,(19:0.8868400020707305,(8:0.376307902209846,52:0.376307902209846):0.5105320998608845):0.055280876033328874):0.3569448415930273,35:1.2990657196970867):1.4851404237800023,(79:1.3128204779435177,97:1.3128204779435177):1.4713856655335713):0.07077835212359007):0.10241718032105007,((82:0.8097211456341689,92:0.8097211456341689):0.8301489383965956,64:1.6398700840307645):1.3175315918909647):0.2828728422325324):0.8426232996057839,(20:3.891826917206801,((37:1.0848824111200481,72:1.0848824111200481):2.415990385317203,(44:3.3758988749348773,(50:1.9650307630768242,((85:0.8781749653830728,34:0.8781749653830728):0.5719285501999869,((40:1.1836721044569485,23:1.1836721044569485):0.09701055130397096,32:1.2806826557609194):0.16942085982214028):0.5149272474937645):1.410868111858053):0.12497392150237374):0.39095412076955016):0.19107090055324427):0.3998160174689831,(((((74:0.0553311961956693,91:0.0553311961956693):1.5897778957074127,47:1.645109091903082):0.8460879371480756,(29:1.5050893392147109,80:1.5050893392147109):0.9861076898364467):0.022658956531516505,49:2.513855985582674):0.6588754428658823,((7:1.5326723514927365,27:1.5326723514927365):0.7853575405621345,(84:0.7086801553019442,16:0.7086801553019442):1.6093497367529268):0.8547015363936854):1.3099824067804722):0.8479415750128636):1.6485777570750466):2.550326106032405,((56:3.4609481491457963,1:3.4609481491457963):1.263857231072719,(((99:0.3514528813704931,65:0.3514528813704931):1.2942541168705073,95:1.6457069982410004):0.41769381307665054,30:2.063400811317651):2.6614045689008643):4.804753893130829):2.63709448238985):1.5658494381236743,(21:8.945690130655093,(4:2.4869138200557313,93:2.4869138200557313):6.458776310599362):4.786813063207775):2.3116097938648643,(12:4.206094035179227,62:4.206094035179227):11.838018952548506):26.333908095316;
tree new_tree59 = ((((((18:4.7745067306860545,((((69:0.469770353462472,14:0.469770353462472):0.31779418692000583,66:0.7875645403824778):1.9711594592893025,((81:2.358072495556893,(((15:0.49091597512546237,(36:0.045906785445471755,45:0.045906785445471755):0.4450091896799906):0.7339373114153751,39:1.2248532865408375):0.1069850623081865,(((26:0.08822484598318049,46:0.08822484598318049):0.9085293694629524,((89:0.4637915098311591,88:0.4637915098311591):0.3939260945406861,48:0.8577176043718452):0.13903661107428766):0.2595378194271325,11:1.2562920348732654):0.07554631397575862):1.0262341467078688):0.08504404488156103,22:2.443116540438454):0.31560745923332645):0.3724953478480577,((57:1.7177666679906234,75:1.7177666679906234):0.937338193643328,55:2.6551048616339514):0.47611448588588656):1.6432873831662165):1.63157378870567,(77:1.899828427623127,(((((83:0.20949258458850686,98:0.20949258458850686):0.19801652814980406,(6:0.11223859454326426,3:0.11223859454326426):0.2952705181950467):0.013493609611456792,24:0.4210027223497677):0.16524150920428765,61:0.5862442315540554):0.5987478311842135,90:1.1849920627382688):0.7148363648848581):4.506252091768598):3.6539777282773835,(((((94:0.4045607493329566,13:0.4045607493329566):0.8362737376444842,2:1.2408344869774408):0.1609884612579029,58:1.4018229482353437):3.3393196701697256,(17:4.269103536484688,87:4.269103536484688):0.47203908192038124):3.473628220375975,96:8.214770838781044):1.8452874088880638):1.1963091611265977,(((((5:0.03849574913595812,51:0.03849574913595812):1.5388446418398167,(71:1.0132361450232708,60:1.0132361450232708):0.5641042459525041):1.7901316549820598,((70:2.102668157244047,(31:1.7042406792716156,86:1.7042406792716156):0.3984274779724315):0.30310367779126013,(68:1.8503164378138741,(41:1.0399828855548257,9:1.0399828855548257):0.8103335522590485):0.5554553972214331):0.9617002109225274):4.050363309300854,(76:4.203644643999737,((((29:1.4454556540237866,80:1.4454556540237866):0.8581628400606185,(49:2.217616609377054,((74:1.4407539139705638,91:1.4407539139705638):0.6855357157744184,47:2.1262896297449823):0.09132697963207193):0.08600188470735093):0.7995818615185506,((27:1.6248962383988275,7:1.6248962383988275):1.0233924906515037,(84:0.847649016515232,16:0.847649016515232):1.8006397125350992):0.4549116265526245):0.7175212364677366,(((37:2.764919991309944,72:2.764919991309944):0.5108784310715762,((((40:0.8858299158898827,23:0.8858299158898827):0.6514901548407402,32:1.537320070730623):0.2854255097039464,((85:0.5146689197522718,34:0.5146689197522718):0.3990457860084067,50:0.9137147057606785):0.9090308746738909):1.3752351582997153,((((79:1.1910145942935695,97:1.1910145942935695):1.083963502578372,28:2.2749780968719415):0.5182976726117872,(35:1.9998479041310826,(73:1.8720016495956775,(((33:0.8408037728720972,25:0.8408037728720972):0.19310073596982358,100:1.0339045088419208):0.32174450284218503,(59:1.2091898868296334,67:1.2091898868296334):0.14645912485447243):0.5163526379115717):0.1278462545354051):0.7934278653526461):0.3382096026441377,(((((38:1.2426828353196173,(78:1.038862037281126,63:1.038862037281126):0.2038207980384914):0.25521772845707114,(53:0.45509891993494817,54:0.45509891993494817):1.0428016438417402):0.34340902087799496,(42:0.8671435714224781,43:0.8671435714224781):0.9741660132322053):0.6975210142566504,(82:1.2686962951853518,64:1.2686962951853518):1.270134303725982):0.14828033127232088,(10:0.9781080367206131,92:0.9781080367206131):1.7090028934630417):0.4443744419442117):0.0664953666064183):0.07781768364723529):0.07671574231499312,(((19:1.9472297926937592,(8:0.1672106672226528,52:0.1672106672226528):1.7800191254711064):0.543067611453826,44:2.490297404147585):0.7014588554300847,20:3.19175625957767):0.16075790511884325):0.4682074273741792):0.3829230519290445):3.2141907112589516):1.8474584320981666,((56:3.8658649887145793,1:3.8658649887145793):0.7871489738009863,((30:0.9484169572279215,95:0.9484169572279215):1.9879539790950849,(99:1.3407392205451838,65:1.3407392205451838):1.5956317157778226):1.7166430261925592):4.6122798248412895):1.9910736214388507):1.1745399529821654,(21:7.366287010752267,(4:2.4395620712431123,93:2.4395620712431123):4.926724939509155):5.064620351025604):1.1191781149913673,(12:2.75527556866483,62:2.75527556866483):10.794809908104408):27.1761666231325;
tree new_tree60 = ((((((((61:1.0745419317544598,((98:0.7481873642702357,(83:0.4977628625884112,(6:0.23399687821620335,3:0.23399687821620335):0.26376598437220783):0.2504245016818245):0.3139343542636681,24:1.0621217185339038):0.012420213220555976):0.6239604724188041,90:1.698502404173264):2.2721562509280826,77:3.9706586551013467):1.065035923115584,((((57:0.9941276233080016,75:0.9941276233080016):1.8956754319563551,55:2.8898030552643568):0.2241458935125662,((22:2.9111363952222544,(39:2.4008173261486303,((26:1.4857113352523965,((89:0.5428273052911737,88:0.5428273052911737):0.8941480182228895,81:1.4369753235140632):0.04873601173833331):0.17753693394865966,((48:1.0526726311910937,(11:0.03142638934712535,15:0.03142638934712535):1.0212462418439683):0.14555918671601886,(46:0.893509058444527,(36:0.03892384551665893,45:0.03892384551665893):0.854585212927868):0.30472275946258554):0.46501645129394364):0.7375690569475741):0.5103190690736241):0.1974702559393089,((69:0.578369967604462,14:0.578369967604462):0.2027588945859481,66:0.7811288621904101):2.3274777889711533):0.005342297615359648):1.8008890443897907,18:4.914837993166714):0.12085658505021701):3.968733299761902,(((((94:0.22611879219982128,13:0.22611879219982128):1.132493043723403,2:1.3586118359232244):0.8473481148645507,58:2.205959950787775):1.833951499067139,(17:1.300984940222318,87:1.300984940222318):2.7389265096325963):2.996361414666592,96:7.036272864521506):1.9681550134573262):2.9807616127862158,(((((86:2.589701790292837,(68:1.7327411754361577,(41:0.22641150951321232,9:0.22641150951321232):1.5063296659229453):0.8569606148566795):0.7022856154750245,31:3.2919874057678618):0.6400702375600145,(70:2.6989601640386063,((5:0.8583549932559216,51:0.8583549932559216):0.7019679631563767,(71:1.0225760638252288,60:1.0225760638252288):0.5377468925870694):1.138637207626308):1.23309747928927):3.62032429059099,(76:4.970989420601436,((((((19:1.8439137033976323,(8:0.9176348028854229,52:0.9176348028854229):0.9262789005122094):0.9272669766874548,44:2.771180680085087):0.5213426315684693,(50:2.098404332748995,(((40:0.6507045261164799,23:0.6507045261164799):0.5605651857091463,32:1.2112697118256261):0.2606372363318128,(85:1.3194937016259707,34:1.3194937016259707):0.15241324653146826):0.626497384591556):1.1941189789045614):0.010647595866547732,(20:3.1859408194987324,(((92:1.3952744822341234,35:1.3952744822341234):0.3641733789304158,(82:1.6330493926973366,64:1.6330493926973366):0.1263984684672026):1.3290634980344953,(10:3.0338169583760974,(((79:1.2553137497950944,97:1.2553137497950944):0.5326420189912118,28:1.7879557687863061):1.2231367038203598,((73:2.427470602309353,(67:1.5323930677804014,(((33:0.3551621694638419,25:0.3551621694638419):0.7954949761821299,100:1.1506571456459718):0.30175744690425255,59:1.4524145925502243):0.07997847523017709):0.8950775345289517):0.4013922677405457,((78:1.7176508816284295,63:1.7176508816284295):0.8254537802750519,(((53:0.7050967447748936,54:0.7050967447748936):1.1255181608335212,38:1.8306149056084149):0.6195278397930932,(42:0.9355546546465436,43:0.9355546546465436):1.5145880907549645):0.09296191650197327):0.2857582081464174):0.18222960255676712):0.022724485769431535):0.054694400822937084):0.0974294602996979):0.11723008802137169):0.6444985033550945,(37:0.5218036758202796,72:0.5218036758202796):3.425865735054919):0.33722635969829584,(((29:1.771499605815955,80:1.771499605815955):0.17041869843954682,(49:1.8651353464354086,((74:0.5472047663914887,91:0.5472047663914887):0.6569825061493255,47:1.2041872725408143):0.6609480738945943):0.07678295782009315):1.139797453688155,((7:2.2967035743981716,27:2.2967035743981716):0.5830949249311592,(84:0.11938405938745493,16:0.11938405938745493):2.7604144399418757):0.20191725861432586):1.2031800126298378):0.6860936500279413):2.5813925133174305):2.874141190972848,((56:3.048559242478429,1:3.048559242478429):1.562882113066887,((95:1.6121631083074324,30:1.6121631083074324):2.433530670821174,(99:3.277981148809489,65:3.277981148809489):0.7677126303191169):0.5657475764167099):5.815081769346398):1.558666365873334):1.187551762275616,(21:10.022033072520141,(4:2.4178836830736636,93:2.4178836830736636):7.604149389446478):3.150708180520523):1.174376404625166,(12:3.2990051242145553,62:3.2990051242145553):11.048112533451274):28.9960832006019;
tree new_tree61 = (((((((18:2.9706192354170997,((98:2.2311297727262382,((6:0.1541516639868089,3:0.1541516639868089):0.18255712223676757,83:0.3367087862235765):1.8944209865026618):0.39712514485891104,(24:1.5256351961416355,(61:0.9551855092849184,90:0.9551855092849184):0.570449686856717):1.1026197214435138):0.3423643178319504):0.08172088989802262,77:3.0523401253151223):2.5784006387502942,((22:2.207724477708943,(26:1.3040242041302628,((((48:0.19473518328755307,15:0.19473518328755307):0.8668761875049773,(11:0.43283004301327077,(36:0.32131686006722027,45:0.32131686006722027):0.1115131829460505):0.6287813277792595):0.014106288380189236,46:1.0757176591727196):0.04628364680984043,((89:0.5040956140909728,88:0.5040956140909728):0.4690790207628265,(81:0.4051999497199635,39:0.4051999497199635):0.5679746851338359):0.1488266711287607):0.18202289814770278):0.9037002735786801):0.8605327991895888,(((57:0.6561244052038763,75:0.6561244052038763):0.9397236282396951,55:1.5958480334435714):1.3729930301754718,((69:0.8367202335089988,14:0.8367202335089988):1.0964136456582754,66:1.9331338791672743):1.035707184451769):0.09941621327948846):2.562483487166885):2.1115428555733837,(((((94:1.104664383923488,13:1.104664383923488):0.8760034455958821,2:1.98066782951937):0.4128495617100687,58:2.3935173912294387):1.972690297132195,(17:0.929157882572743,87:0.929157882572743):3.4370498057888907):2.225517079072249,96:6.591724767433883):1.1505588522049175):2.488586717000392,((((70:5.753768363115099,((60:2.67139821776506,71:2.67139821776506):0.21343878840460828,(5:0.19193838221453174,51:0.19193838221453174):2.692898623955137):2.8689313569454304):0.2873731844439771,(31:4.076329188099463,((41:0.4445389942691893,9:0.4445389942691893):1.515229548461448,(86:1.4521014654000848,68:1.4521014654000848):0.5076670773305525):2.116560645368826):1.9648123594596125):1.15023688007554,(76:6.16170238888006,(((49:1.5223055045832286,(((74:0.5201815699328484,91:0.5201815699328484):0.5080278843009586,47:1.028209454233807):0.2024007630762068,(29:0.8402555997668085,80:0.8402555997668085):0.3903546175432052):0.2916952872732148):1.9601899706399808,((84:0.46887706047788025,16:0.46887706047788025):1.527399058044895,(7:1.3775792436656331,27:1.3775792436656331):0.6186968748571422):1.486219356700434):1.7456958192573317,((((((19:0.5105563844159908,(8:0.2393459850471729,52:0.2393459850471729):0.27121039936881797):0.514390578666684,44:1.0249469630826749):2.0124489463800375,((85:0.7325150282905459,34:0.7325150282905459):0.6767923818382575,((32:1.300768871926627,(40:0.6518569230394059,23:0.6518569230394059):0.6489119488872211):0.07219331295373954,50:1.3729621848803666):0.03634522524843686):1.6280884993339089):0.6171062188138747,((((73:2.0776662876589636,(67:1.8193448440196829,(((33:0.40451902929140043,25:0.40451902929140043):0.9658867839892868,100:1.3704058132806873):0.16224216555860016,59:1.5326479788392875):0.2866968651803954):0.25832144363928067):0.4808566221629835,((79:0.6078797907609289,97:0.6078797907609289):1.0936094462463477,10:1.7014892370072765):0.8570336728146706):0.7740699396346438,(((((38:1.176879049521544,42:1.176879049521544):0.17827741345408055,43:1.3551564629756245):0.1694252246706036,(78:0.7574889465978553,63:0.7574889465978553):0.7670927410483729):0.3532514758818983,(53:1.042253964108927,54:1.042253964108927):0.8355791994191994):1.0819602223788447,28:2.959793385906971):0.3727994635496197):0.18424504277787834,((64:2.2287706018467017,82:2.2287706018467017):0.06314638476319345,(35:1.2861068757492464,92:1.2861068757492464):1.0058101108606488):1.224920905624574):0.13766423604211786):0.7942522053482004,20:4.4487543336247874):0.5007236916568756,(37:1.298310066131997,72:1.298310066131997):3.651167959149666):0.27871326919887807):0.9335110943995186):1.0296760387545563):1.753477243449911,((56:2.1677834822609205,1:2.1677834822609205):4.247399204124241,(95:4.412763968836146,(30:1.875805148560421,(99:0.27963373555120025,65:0.27963373555120025):1.5961714130092208):2.5369588202757254):2.0024187175490145):2.529672984699366):1.2860146655546654):3.430120276746548,(21:9.617060613510047,(4:2.046264895551072,93:2.046264895551072):7.570795717958974):4.043929999875694):1.9286624582502334,(12:2.368850126429566,62:2.368850126429566):13.220802945206408):25.7478139448154;
tree new_tree62 = ((((((18:4.57295519259632,((((69:0.5778042301273213,14:0.5778042301273213):1.8157523129316062,66:2.3935565430589274):0.4315070546637503,((57:1.444920560254525,75:1.444920560254525):1.0084481729213894,(15:0.3287810838398607,55:0.3287810838398607):2.124587649336054):0.37169486454676326):0.1775759610249854,(22:2.506117626644444,(39:1.5708514667364133,((((48:0.9116351646410732,81:0.9116351646410732):0.05583487939229137,(89:0.26374562408798885,88:0.26374562408798885):0.7037244199453757):0.31436103422829276,(36:0.3339925754737915,45:0.3339925754737915):0.9478385027878657):0.01610096484428092,((26:0.032316060817121316,11:0.032316060817121316):0.36280970450521643,46:0.39512576532233773):0.9028062777836006):0.27291942363047506):0.9352661599080307):0.49652193210321904):1.5703156338486566):1.9324911011491794,((((98:0.4939491576202467,83:0.4939491576202467):0.33294407025071193,(61:0.5082182276130927,90:0.5082182276130927):0.318675000257866):0.6679963774068678,(24:0.6809262678681223,(6:0.4945301727077236,3:0.4945301727077236):0.18639609516039868):0.8139633374097042):0.7939605275765673,77:2.2888501328543938):4.216596160891106):3.116000175816418,(((((94:1.313213453580339,13:1.313213453580339):0.4032603366626468,2:1.7164737902429859):0.22905922603209827,58:1.9455330162750841):3.2301223610447427,(17:4.344735755541046,87:4.344735755541046):0.8309196217787811):3.2129526693350874,96:8.388608046654914):1.2328384229070029):2.2523927919525253,((((70:3.096140538908867,((60:1.6303309018698622,71:1.6303309018698622):0.639453060050934,(5:0.4470262781330208,51:0.4470262781330208):1.8227576837877755):0.8263565769880707):0.5454375386349297,(31:3.208335306990237,((41:0.3161501979117316,9:0.3161501979117316):1.5592627389226081,(68:0.7755282295398523,86:0.7755282295398523):1.0998847072944873):1.3329223701558974):0.43324277055355953):2.602037336130564,(((19:0.4383084845397154,(8:0.3770531969148338,52:0.3770531969148338):0.06125528762488158):2.40758586262813,44:2.8458943471678455):1.4405490795861726,((((((49:2.0618033874003996,(((74:0.12084538535341248,91:0.12084538535341248):0.8910442441293384,47:1.0118896294827509):1.0011550880173496,(29:1.5022837214280538,80:1.5022837214280538):0.5107609960720467):0.04875866990029909):0.9939841146294475,((27:1.5583816885830097,7:1.5583816885830097):1.1196050478726234,(84:0.22710001170437502,16:0.22710001170437502):2.4508867247512582):0.37780076557421394):0.454314082678152,76:3.510101584707999):0.034476022325662825,((37:1.0262541958511566,72:1.0262541958511566):0.9843244016012418,20:2.0105785974523984):1.5339990095812635):0.3876874960893808,(((((64:1.3122207371030405,82:1.3122207371030405):0.2391485907613533,35:1.5513693278643939):0.21583976334379917,92:1.767209091208193):1.1020902006049782,((43:2.238131622500301,(((78:0.9103920800754538,28:0.9103920800754538):0.5368005947210975,(38:1.2558866522629402,63:1.2558866522629402):0.19130602253361118):0.7413614729419096,(53:0.9066527134654334,54:0.9066527134654334):1.2819014342730275):0.04957747476184027):0.5879829239292222,(73:2.701319575295237,((10:2.459322381856002,(79:2.193976396909369,97:2.193976396909369):0.2653459849466331):0.04228448395457285,((67:1.7292231188256977,59:1.7292231188256977):0.1904353359289237,((33:0.2756857765072503,25:0.2756857765072503):1.0447995579798668,100:1.320485334487117):0.5991731202675044):0.5819484110559536):0.19971270948466202):0.12479497113428639):0.043184745383647805):0.8926393863783768,42:3.761938678191548):0.17032642493149464):0.03919957045308786,(((85:0.8323834865734033,34:0.8323834865734033):0.36543596209672724,((40:0.5495776467209847,23:0.5495776467209847):0.5610370690086199,32:1.1106147157296047):0.08720473294052589):0.5228075992395651,50:1.7206270479096957):2.250837625666435):0.3149787531778876):1.9571719869203426):1.428419332648743,((56:2.4475493133704074,1:2.4475493133704074):3.0485200170273945,((30:1.2689773982803518,(99:0.3337860426622406,65:0.3337860426622406):0.9351913556181113):0.5519869093683569,95:1.8209643076487088):3.675105022749093):2.175965415925302):4.201804515191339):2.063741211378666,(21:10.122150152828498,(4:1.7418752528117396,93:1.7418752528117396):8.380274900016758):3.8154303200646105):0.9977242111978502,(12:4.071712553398664,62:4.071712553398664):10.863592130692295):26.6708993526688;
tree new_tree63 = (((((((((57:0.5391273294154597,75:0.5391273294154597):1.8212941590216538,55:2.3604214884371135):0.45304266797632486,(22:2.658412029327937,(((((89:0.5115584879294687,88:0.5115584879294687):0.35886432458654605,15:0.8704228125160147):0.8681229975125802,(36:0.241188547372277,45:0.241188547372277):1.4973572626563179):0.181176809440881,(26:1.5211266789962927,(46:0.2509951736822066,(48:0.24807756832949482,11:0.24807756832949482):0.0029176053527117662):1.2701315053140863):0.39859594047318314):0.23675689546377,(39:0.44240036373809055,81:0.44240036373809055):1.7140791511951554):0.5019325143946913):0.1550521270855012):0.10648227593500659,((69:0.43121848606703245,14:0.43121848606703245):0.5345325220696817,66:0.9657510081367141):1.954195424211731):1.8998375134088037,((((83:1.1872237795174736,98:1.1872237795174736):0.3008453586016995,((90:0.8858083469369596,(6:0.4924187766804175,3:0.4924187766804175):0.39338957025654214):0.025237013402877984,(61:0.8007751714329413,24:0.8007751714329413):0.11027018890689633):0.5770237777793354):0.8707194057514631,77:2.358788543870636):1.0041378500519542,18:3.3629263939225904):1.4568575518346583):6.290507696923467,(((((94:0.7594437902033868,13:0.7594437902033868):3.238656174398845,2:3.9980999646022317):0.28323920648351564,58:4.281339171085747):2.748402339796839,(17:1.82520795635716,87:1.82520795635716):5.204533554525426):3.3199810273940686,96:10.349722538276655):0.7605691044040608):2.063300921034255,((((70:4.05423667132833,((5:2.494258024419664,51:2.494258024419664):0.6899710956280014,(71:1.890220738475459,60:1.890220738475459):1.2940083815722063):0.8700075512806649):1.1987527603823311,(31:4.805811974234853,((41:2.3782845062658864,9:2.3782845062658864):0.7390047046720793,(86:2.159691273301599,68:2.159691273301599):0.9575979376363666):1.6885227632968873):0.4471774574758083):3.677360399436216,((((37:0.99451883352812,72:0.99451883352812):1.0318271152297913,20:2.0263459487579114):3.0700288554923025,(((((((23:0.7346338213769247,40:0.7346338213769247):0.5882329590072181,32:1.3228667803841427):0.4661535817042497,(85:1.268981216709762,34:1.268981216709762):0.5200391453786304):0.05914858583910054,50:1.848168947927493):1.057490370944705,(((29:1.073636067505097,80:1.073636067505097):0.2113834513400077,(49:1.2765641640673284,((74:0.7078986648326545,91:0.7078986648326545):0.2245813078176293,47:0.9324799726502838):0.3440841914170446):0.00845535477777637):0.5837670064975788,((7:1.2982149978043909,27:1.2982149978043909):0.22971581752292924,(84:0.3951348148311365,16:0.3951348148311365):1.1327960004961837):0.3408557100153635):1.0368727935295143):0.06093773033283112,((19:0.4209193426656027,(8:0.10392098003355063,52:0.10392098003355063):0.31699836263205206):1.0687431572915687,44:1.4896624999571713):1.4769345492478578):1.6911113608272275,((((53:1.1602912571364972,54:1.1602912571364972):1.0890589973283908,(63:1.633984907755763,78:1.633984907755763):0.6153653467091249):1.186430514101187,((35:2.509372166146083,43:2.509372166146083):0.8346613909923173,(28:2.63508704471685,38:2.63508704471685):0.7089465124215502):0.09174721142767472):0.39387714600902335,(((10:0.36463127586834865,42:0.36463127586834865):3.2200312164801783,(73:3.144914728521429,((67:1.3491819735367792,59:1.3491819735367792):0.29351388152084357,((33:0.5019343258030796,25:0.5019343258030796):1.076438824476285,100:1.5783731502793648):0.06432270477825797):1.5022188734638062):0.4397477638270981):0.12988413043981906,((79:1.7917797389733752,97:1.7917797389733752):1.74672301603263,(92:3.0452215972834256,(64:1.629032869972235,82:1.629032869972235):1.4161887273111906):0.4932811577225795):0.17604386778234105):0.11511129178675228):0.8280504954571581):0.4386663942179574):2.046494306588121,76:7.142869110838335):1.787480720308542):1.4452067105403437,((56:2.2053522131429286,1:2.2053522131429286):6.099542355815329,(((99:0.30401738797690947,65:0.30401738797690947):1.6392503479237033,30:1.9432677359006127):0.98758145166345,95:2.9308491875640628):5.374045381394195):2.0706619727289635):2.79803602202775):2.0242174896829184,(21:12.961557542544904,(4:3.2079754299241388,93:3.2079754299241388):9.753582112620766):2.236252510852985):0.948977088510583,(12:3.107365665732989,62:3.107365665732989):13.039421476175484):27.0483919662446;
tree new_tree64 = ((((((((((22:2.3819485793890554,(((48:1.0851839273557864,((26:0.031878938579029965,15:0.031878938579029965):0.141594034617055,11:0.17347297319608496):0.9117109541597015):0.27807087013580944,(89:0.7324419976366404,88:0.7324419976366404):0.6308127998549554):0.8621173038671124,(((81:0.4118744331156101,(36:0.16624980629121192,45:0.16624980629121192):0.2456246268243982):0.45319725902406427,46:0.8650716921396744):0.013740225636031389,39:0.8788119177757058):1.3465601835830023):0.15657647803034713):0.1530565754553912,((57:0.9787038713464177,75:0.9787038713464177):0.7441844572273405,55:1.7228883285737582):0.8121168262706884):0.28998831005440184,((69:0.664765941017376,14:0.664765941017376):1.8783956097769638,66:2.54316155079434):0.2818319141045085):2.498410377470668,77:5.323403842369516):0.16717986062395696,((83:1.0928525279981178,98:1.0928525279981178):0.22521269400606148,((61:0.4257126150862214,90:0.4257126150862214):0.4295208336432538,((6:0.4827761552299128,3:0.4827761552299128):0.2151603171569615,24:0.6979364723868743):0.15729697634260087):0.46283177327470415):4.172518480989294):0.7103646185372279,18:6.200948321530701):6.296748115852912,(((((94:0.5292322117690704,13:0.5292322117690704):2.073183554443455,2:2.602415766212525):2.964447417864708,58:5.566863184077233):1.7684317812796762,(17:1.5140258909139714,87:1.5140258909139714):5.821269074442938):3.6434029749015595,96:10.978697940258469):1.5189984971251445):1.2327028779172124,((((70:4.654328640274453,((71:2.1946431553703047,60:2.1946431553703047):0.6431706497777272,(51:1.3828537442400615,5:1.3828537442400615):1.4549600609079705):1.8165148351264206):0.5352309915277678,(((68:1.0398974269356662,(41:0.5098687364969052,9:0.5098687364969052):0.530028690438761):2.215303477906221,86:3.255200904841887):0.5029124517457477,31:3.758113356587635):1.4314462752145856):3.38670652478911,(((((92:4.079111899896938,(82:1.952287409961121,(35:1.888782143699618,64:1.888782143699618):0.06350526626150299):2.1268244899358164):1.298684160619815,(((73:4.139473981415154,((59:1.9184436289076274,67:1.9184436289076274):0.6284787177524598,((33:0.5839943718701075,25:0.5839943718701075):1.3932901812002514,100:1.9772845530703589):0.5696377935897283):1.592551634755067):0.16589527722287212,(10:3.6356117270817574,(79:1.330665270449292,97:1.330665270449292):2.3049464566324653):0.6697575315562689):0.31220531652823347,(((((63:2.6386917527844638,38:2.6386917527844638):0.40995522258561445,28:3.0486469753700782):0.06490121649684566,78:3.113548191866924):0.8325168282070057,(53:1.0570963085742122,54:1.0570963085742122):2.888968711499717):0.10865790703414069,(43:3.3986265614763584,42:3.3986265614763584):0.6560963656317118):0.5628516480581895):0.7602214853504927):0.1293515500956799,((37:0.6457213455349027,72:0.6457213455349027):1.0882970967638614,20:1.7340184422987641):3.7731291683136683):0.04612495688772622,((((19:1.3003057227522288,(8:0.34211036463774985,52:0.34211036463774985):0.9581953581144789):0.5718329501294244,44:1.8721386728816531):2.5602976247744067,(((49:2.0223505617143758,((74:0.013551218409960835,91:0.013551218409960835):1.0616710225684989,47:1.0752222409784598):0.947128320735916):0.35193102999985815,(29:1.4778316285138935,80:1.4778316285138935):0.8964499632003404):0.534141155621918,((84:0.550504981282118,16:0.550504981282118):2.03373381827667,(7:1.3799309813682015,27:1.3799309813682015):1.2043078181905866):0.3241839477773638):1.524013550319908):0.7243268855169802,(((23:2.2188165992552547,40:2.2188165992552547):0.06622872396548773,32:2.2850453232207424):0.19624056052840277,(50:2.1809839025464495,(85:0.6368297773204041,34:0.6368297773204041):1.5441541252260453):0.3003019812026957):2.675477299423895):0.3965093843271186):1.8026453237043318,76:7.3559178912044905):1.22034826538684):1.1931103992270202,((56:2.6821796068768213,1:2.6821796068768213):1.667405200198635,(95:1.4623830848469273,(30:1.2075854041915317,(99:0.10739158878044386,65:0.10739158878044386):1.100193815411088):0.25479768065539554):2.887201722228529):5.419791748742894):3.961022759482475):1.672502874380422,(21:12.818731054618683,(4:1.850117511617106,93:1.850117511617106):10.968613543001577):2.584171135062565):1.8585648814940061,(12:2.0415837744490277,62:2.0415837744490277):15.219883296726227):27.1792859005777;
tree new_tree65 = (((((((77:2.336571254592145,(24:1.4544579058294556,(90:0.9987009315266069,(((6:0.02662776155427157,3:0.02662776155427157):0.6135393119449372,61:0.6401670734992088):0.011647079263119253,(83:0.2853135799612945,98:0.2853135799612945):0.36650057280103354):0.34688677876427887):0.45575697430284867):0.8821133487626893):1.9915228338115591,((22:2.9123978381774815,((69:0.5666754312785188,14:0.5666754312785188):0.8594477587880976,66:1.4261231900666165):1.486274648110865):0.06873908945978746,(((57:0.4660878008687412,75:0.4660878008687412):0.6717207334767719,55:1.137808534345513):1.339156998447489,(((39:0.37943475858381503,81:0.37943475858381503):0.13101086778563253,(36:4.4791240525680827E-4,45:4.4791240525680827E-4):0.5099977139641908):0.8685490089354816,(((89:0.6070433371603303,88:0.6070433371603303):0.3398370870567169,(11:0.5657319881635506,(15:0.22078737297156592,48:0.22078737297156592):0.3449446151919847):0.3811484360534966):0.056080660929204385,(26:0.35334534602140905,46:0.35334534602140905):0.6496157391248425):0.37603355015867757):1.0979708974880729):0.504171394844267):1.346957160766435):0.19529295127715507,18:4.523387039680859):3.748705167126662,(((((94:1.0840330328599261,13:1.0840330328599261):0.7502212587431729,2:1.834254291603099):1.0022567295690696,58:2.8365110211721687):1.657321846050042,(17:1.4736988591234876,87:1.4736988591234876):3.020134008098723):2.8257992153594174,96:7.319632082581628):0.952460124225893):2.812359488093513,(((86:3.928179949475901,((70:3.693442566882553,((71:1.7617745667444804,60:1.7617745667444804):0.2421603826467733,(51:1.6279698142713916,5:1.6279698142713916):0.37596513511986207):1.6895076174912993):0.21378400600563996,(31:2.3286556421175004,(68:0.5788037724782416,(41:0.2782563283185637,9:0.2782563283185637):0.3005474441596779):1.7498518696392589):1.5785709307706925):0.020953376587708128):4.687664053616956,(((((37:2.601114335141412,72:2.601114335141412):2.2952737491965594,20:4.896388084337971):1.0671294721867515,((((19:0.7117436673686443,(8:0.46133774575884057,52:0.46133774575884057):0.2504059216098037):0.6777319984172178,44:1.389475665785862):3.3758389508368136,(((49:1.9372018030366,(29:1.7394292134961054,80:1.7394292134961054):0.1977725895404947):0.4566656621899996,((74:0.09214780370818028,91:0.09214780370818028):2.020241177491956,47:2.1123889812001364):0.28147848402646325):0.8136936971790019,((84:0.7126582063820687,16:0.7126582063820687):2.0432556730771245,(27:2.3297912090539437,7:2.3297912090539437):0.4261226704052494):0.45164728294640843):1.5577534542170741):0.08487372760006284,((85:1.6709413457054707,34:1.6709413457054707):0.6780940868899001,(((23:1.3357840141237907,40:1.3357840141237907):0.2967002721350642,32:1.6324842862588549):0.15583364002952171,50:1.7883179262883766):0.5607175063069942):2.5011529116273676):1.1133292123019842):0.06623815300443425,(((79:1.5204478735790588,97:1.5204478735790588):1.616358435090369,(((53:1.0230899291671482,54:1.0230899291671482):1.2155460211118343,(((42:1.970811698000111,43:1.970811698000111):0.13957085652356582,(78:1.949333588724546,(28:0.8618062719332196,38:0.8618062719332196):1.0875273167913264):0.16104896579913075):0.059162112466572214,(63:0.6100529984689045,35:0.6100529984689045):1.5594916685213445):0.0690912832887336):0.43594473344125717,10:2.6745806837202397):0.46222562494918806):0.82935616953811,((73:3.5500561610008434,(67:3.3113886457194894,(((33:0.832287411110017,25:0.832287411110017):0.5109882030806342,100:1.3432756141906512):0.5189393243592544,59:1.8622149385499056):1.4491737071695838):0.238667515281354):0.298808145280121,(64:1.9849449623757889,(92:1.788708681232694,82:1.788708681232694):0.19623628114309488):1.8639193439051756):0.11729817192657332):2.063593231321619):0.22070534434835043,76:6.250461053877507):2.3653829492153493):1.1632583730174257,((56:2.1133538061955894,1:2.1133538061955894):1.5572267820315724,(95:2.51452126126263,(30:0.5852021826464221,(99:0.290594209482071,65:0.290594209482071):0.2946079731643511):1.9293190786162078):1.1560593269645318):6.10852178788312):1.3053493187907517):1.2821279073925744,(21:11.03818845912054,(4:1.6635510749659017,93:1.6635510749659017):9.374637384154639):1.328391143173068):0.9603551394849941,(12:6.589489360571963,62:6.589489360571963):6.73744538120664):27.3831553130455;
tree new_tree66 = (((((((((((48:0.7441164380193778,(26:0.015406635656903811,11:0.015406635656903811):0.728709802362474):0.0765488840002172,(89:0.513151619006643,88:0.513151619006643):0.307513703012952):0.5414002084691316,(46:1.298412828120714,((15:0.3605528212023663,(36:0.19295958224321666,45:0.19295958224321666):0.16759323895914965):0.3425911641254107,(39:0.6686915967394808,81:0.6686915967394808):0.034452388588296246):0.5952688427929369):0.06365270236801268):0.974237517716364,22:2.3363030482050906):1.412153306221203,(((69:0.42931758057193525,14:0.42931758057193525):1.6828284197989118,66:2.112146000370847):1.3709736549518907,((57:1.1222113667158324,75:1.1222113667158324):0.8243866579011236,55:1.946598024616956):1.5365216307057816):0.26533669910355595):0.6575800521862138,18:4.4060364066125075):2.5834508529007723,(77:6.332298283080067,(((((6:0.7505263304458586,3:0.7505263304458586):0.1963535233417456,90:0.9468798537876042):0.11158025857246723,61:1.0584601123600714):0.17902329589947752,24:1.237483408259549):1.6907322783166108,(83:2.34726554230405,98:2.34726554230405):0.5809501442721099):3.404082596503907):0.6571889764332131):2.700288630325999,(((((94:0.7012847923271323,13:0.7012847923271323):0.9223372597611609,2:1.6236220520882931):1.4497490120214656,58:3.0733710641097587):1.883622065930457,(17:2.9888269980313416,87:2.9888269980313416):1.9681661320088741):3.218772508537935,96:8.17576563857815):1.5140102512611282):1.5674222273845935,((((31:4.8812806574967,((68:1.1295984032000816,(41:0.4452421020444162,9:0.4452421020444162):0.6843563011556655):0.04791226351081779,86:1.1775106667108994):3.7037699907858004):0.6215704333635808,(70:5.31135650846614,((71:1.3556847873651248,60:1.3556847873651248):1.754704667827534,(51:0.8018298314260796,5:0.8018298314260796):2.308559623766579):2.2009670532734815):0.19149458239414052):3.5692428212145924,(((((19:1.014880330938404,(8:0.3428251031766763,52:0.3428251031766763):0.6720552277617278):1.1394323423503447,44:2.1543126732887488):3.1702656456471137,((((85:1.2184468578677854,34:1.2184468578677854):0.15226678329020116,50:1.3707136411579866):1.2038147326539383,((23:1.5954985475060606,40:1.5954985475060606):0.1918763701190438,32:1.7873749176251044):0.7871534561868205):2.6758823405253733,((((29:1.8223729247266605,80:1.8223729247266605):0.7305046349224986,49:2.552877559649159):0.1518471274858353,((74:0.57782579201066,91:0.57782579201066):1.0920624854922012,47:1.6698882775028612):1.0348364096321332):0.96998151209494,((84:0.29436720213191947,16:0.29436720213191947):1.105181691673715,(7:1.1060300255056348,27:1.1060300255056348):0.2935188682999996):2.2751573054243):1.5757045151073639):0.0741676045985642):0.9441120482408891,((20:5.3322193945326095,(37:1.212859468448366,72:1.212859468448366):4.119359926084243):0.4169243138152341,(((((43:2.6383266212455347,((38:1.5983476662628793,(63:1.1582706531696294,78:1.1582706531696294):0.44007701309324987):0.6766933595149951,(53:1.1610362144315054,54:1.1610362144315054):1.114004811346369):0.36328559546766037):0.4991358379884283,35:3.137462459233963):0.5602946096476038,(((33:0.19258743986350893,25:0.19258743986350893):1.2049391899482544,100:1.3975266298117635):1.8890061461167467,(67:3.2050926630818153,59:3.2050926630818153):0.08144011284669483):0.41122429295305674):0.10633336049427378,(((10:1.192245947947324,73:1.192245947947324):2.3511475302161435,(((79:1.5511676005931854,97:1.5511676005931854):1.1151088214260994,42:2.6662764220192847):0.8574879813074214,(64:2.9455607162416424,92:2.9455607162416424):0.5782036870850638):0.01962907483676135):0.028268987405118295,28:3.571662465568586):0.23242796380725483):0.883163237985817,82:4.687253667361658):1.061890040986186):0.5195466588289079):0.19600677170562797,76:6.4646971388823795):2.6073967731924936):0.9439075955426119,((56:2.53782370120887,1:2.53782370120887):1.4894706550930934,((99:1.5038286595175754,65:1.5038286595175754):0.8327900897348612,(30:0.8154475866150541,95:0.8154475866150541):1.5211711626373825):1.6906756070495268):5.988707151315522):1.2411966096063871):2.342017122978051,(21:10.836301271913785,(4:1.3418376885862633,93:1.3418376885862633):9.494463583327521):2.7629139682881387):0.47535718064646737,(12:2.285017935654921,62:2.285017935654921):11.78955448519347):29.2312138611905;
tree new_tree67 = ((((((((((69:0.7760740623314342,14:0.7760740623314342):1.408652765687786,66:2.1847268280192202):0.6071740256193907,((57:0.8105480865313066,75:0.8105480865313066):1.1855461234728746,55:1.9960942100041812):0.7958066436344298):0.2467632998738054,(22:1.893572638038921,(((((36:0.09433148497869351,45:0.09433148497869351):0.2152368754438753,39:0.3095683604225688):1.0812621824097666,((89:0.8351292777503988,88:0.8351292777503988):0.5334222392121118,(26:0.17920698930947712,46:0.17920698930947712):1.1893445276530334):0.022279025869824665):0.20459572728962483,48:1.5954262701219601):0.09748149036723874,(11:1.3219794126256572,(81:0.06966504317080938,15:0.06966504317080938):1.2523143694548478):0.3709283478635417):0.20066487754972218):1.1450915154734953):0.9204666665952286,18:3.959130820107645):0.42130133527302505,(77:3.9992601552277254,((24:1.965576372577528,(90:1.5811678273920702,61:1.5811678273920702):0.38440854518545775):0.08164704921135701,(98:0.9568618789124381,(83:0.660884273223115,(6:0.25142467071249947,3:0.25142467071249947):0.4094596025106156):0.2959776056893231):1.0903615428764468):1.9520367334388404):0.3811720001529446):4.770427753697978,(((((94:0.5920018375956813,13:0.5920018375956813):1.5417859180496876,2:2.133787755645369):0.6113494774954065,58:2.7451372331407753):1.5864358729494605,(17:1.3874193899788108,87:1.3874193899788108):2.9441537161114253):4.214002420565961,96:8.545575526656197):0.6052843824224503):3.201282021773581,((((31:2.9119076553385845,(((71:1.1138507823950128,5:1.1138507823950128):0.278095466437285,60:1.3919462488322978):0.3879333107701042,51:1.779879559602402):1.1320280957361826):0.13316332806666953,((86:2.280142401750826,(68:1.6620311131262941,(41:0.8805446290153109,9:0.8805446290153109):0.7814864841109832):0.6181112886245319):0.724682035079395,70:3.004824436830221):0.040246546575033015):4.290755070593517,((20:6.170895642092354,((((((53:1.3952783631770704,54:1.3952783631770704):0.9632449960810687,(43:1.800978333482111,28:1.800978333482111):0.5575450257760282):0.5154174544517405,(38:1.657921419780848,((63:0.7894910311983643,78:0.7894910311983643):0.25799850328273854,(42:0.7709501405588518,35:0.7709501405588518):0.276539393922251):0.6104318852997452):1.2160193939290316):1.7989798891139865,((92:3.911316990331764,(64:2.563847792388187,82:2.563847792388187):1.347469197943577):0.15792294829996179,((10:2.6910931324619294,(97:0.6924293885829065,79:0.6924293885829065):1.998663743879023):0.6157606442753565,(73:2.745015682418024,(((33:0.6470394774228918,25:0.6470394774228918):1.4851885563773566,100:2.1322280338002484):0.3998679627663515,(59:1.6513089055592003,67:1.6513089055592003):0.8807870910073996):0.21291968585142396):0.561838094319262):0.7623861618944399):0.6036807641921405):0.3683855305523078,(37:0.5672611305971131,72:0.5672611305971131):4.474045102779061):0.018031187564944595,(((((23:0.6759929307284035,40:0.6759929307284035):0.4591860645052862,32:1.1351789952336897):0.37647670843231484,(85:0.31593326233713837,34:0.31593326233713837):1.1957224413288663):0.41396077056791825,50:1.9256164742339228):2.983634252667332,(((19:1.175368027908471,(8:0.34933133141511363,52:0.34933133141511363):0.8260366964933574):2.0936307323096495,44:3.2689987602181207):0.16853691662003634,((29:2.46561748110924,80:2.46561748110924):0.11093919437363997,((((84:0.8215062886607926,16:0.8215062886607926):1.4534026158933928,(7:1.025892129934179,27:1.025892129934179):1.2490167746200063):0.1468207173221887,((74:0.30458929002174995,91:0.30458929002174995):1.7816203055666195,47:2.0862095955883695):0.3355200262880045):0.06018477541137157,49:2.4819143972877455):0.09464227819513438):0.8609790013552772):1.4717150500630978):0.15008669403986374):1.1115582211512356):0.6247980911521402,76:6.795693733244494):0.5401323207542763):1.8732561446418572,((56:4.307794683674599,1:4.307794683674599):4.620747305675815,(95:1.9747278896900806,((99:0.8216242559911427,65:0.8216242559911427):0.8997423355315625,30:1.7213665915227052):0.2533612981673754):6.953814099660334):0.28054020929021384):3.1430597322116007):1.0986790574309993,(21:7.1491686044925595,(4:1.8706307722327582,93:1.8706307722327582):5.2785378322598016):6.301652383790668):1.5649933875438222,(12:3.6359224310194476,62:3.6359224310194476):11.379891944807603):27.7708034415408;
tree new_tree68 = (((((77:4.292140457442447,((18:3.944311704605859,(((69:1.0570744592565475,14:1.0570744592565475):0.6554018180422374,66:1.712476277298785):0.7942849817013857,(((57:1.0325490127042032,75:1.0325490127042032):0.9112716797823164,55:1.9438206924865196):0.5370139432057173,(22:1.6386344006985067,((89:0.4925488993189414,88:0.4925488993189414):0.6772339742754209,((15:0.2902504787431391,26:0.2902504787431391):0.8016907573905154,((((48:0.4387830605048436,11:0.4387830605048436):0.16321792099401233,((36:0.009036018816717615,45:0.009036018816717615):0.4213838172346412,39:0.4304198360513588):0.17158114544749714):0.05578536057122585,46:0.6577863420700818):0.3400757093938176,81:0.9978620514638994):0.09407918466975507):0.07784163746070782):0.46885152710414446):0.8422002349937301):0.025926623307933827):1.4375504456056882):0.3050270273215032,((61:1.8379215811749647,(90:1.7839178033381722,24:1.7839178033381722):0.054003777836792555):0.17391992569089254,((6:0.2530047317765829,3:0.2530047317765829):0.6822115063852582,(98:0.49537258103297693,83:0.49537258103297693):0.43984365712886414):1.0766252687040163):2.237497225061505):0.04280172551508521):5.93726157354967,(((((94:0.7063674521553908,13:0.7063674521553908):1.7977783651564243,2:2.504145817311815):0.5718253513232368,58:3.0759711686350517):1.8395570938351202,(17:4.215379583641376,87:4.215379583641376):0.7001486788287963):3.7066052557128977,96:8.62213351818307):1.607268512809048):1.6524402637139204,((((70:4.376179057965282,((51:0.7882869356110356,5:0.7882869356110356):2.887750477807224,(71:2.5927252442408073,60:2.5927252442408073):1.0833121691774523):0.7001416445470223):0.6769315635243629,((31:4.200655343215202,86:4.200655343215202):0.36767984261034226,(68:2.556191210457545,(41:0.6253810424546891,9:0.6253810424546891):1.9308101680028558):2.0121439753679997):0.4847754356641003):2.674349370173741,((((((27:1.4680675707476156,7:1.4680675707476156):0.05850359782920611,(84:0.1364451807136064,16:0.1364451807136064):1.3901259878632153):2.2787959810925775,(49:2.3927348820379,((29:2.0881063150539765,80:2.0881063150539765):0.19493469942573505,((74:0.4027575804530575,91:0.4027575804530575):1.273447407310807,47:1.6762049877638645):0.606836026715847):0.10969386755818844):1.4126322676314995):0.6073975129186056,((((64:3.008772367917561,82:3.008772367917561):0.19511041022173803,92:3.203882778139299):0.4840536905777175,35:3.6879364687170164):0.16618795425705812,((((10:2.7660333454137174,((19:0.8087282747868494,(8:0.45934142134611117,52:0.45934142134611117):0.3493868534407382):0.38737632191240623,44:1.1961045966992556):1.5699287487144618):0.4413395171195975,(73:2.87623590373605,(67:2.1825153704153455,(((33:0.44400094696244335,25:0.44400094696244335):0.32090007434184403,100:0.7649010213042874):1.205600219880532,59:1.9705012411848193):0.2120141292305262):0.6937205333207044):0.331136958797265):0.03422949878299031,(97:1.4528660859432536,79:1.4528660859432536):1.7887362753730516):0.13533524156221866,(((((28:1.1704493649137309,(42:0.7535502436710262,63:0.7535502436710262):0.4168991212427047):0.6035794846275804,38:1.7740288495413112):0.7141686168250556,(53:1.7512001835438977,54:1.7512001835438977):0.7369972828224691):0.3149654112513982,78:2.803162877617765):0.0575560572732452,43:2.8607189348910103):0.5162186679875136):0.4771868200955507):0.5586402396139305):0.01027733065771308,(20:4.405343197198472,((37:0.7888612601635367,72:0.7888612601635367):3.4716232415661397,((((23:0.6942742720753955,40:0.6942742720753955):0.3994645793223365,32:1.093738851397732):1.079118638825602,(85:0.9955858480047733,34:0.9955858480047733):1.1772716422185607):0.0980989265526202,50:2.270956416775954):1.9895280849537222):0.1448586954687956):0.017698796047246113):0.8220071332908976,76:5.245049126536616):2.48241086512677):1.3731132782969784,((56:3.558855410494397,1:3.558855410494397):4.675595749056448,((99:0.09511615369510178,65:0.09511615369510178):4.299562589612527,(30:1.4276244527462025,95:1.4276244527462025):2.967054290561426):3.8397724162432167):0.8661221104095187):2.781269024745674):1.7135953436190547,(21:8.261785896996058,(4:1.3871235427893325,93:1.3871235427893325):6.874662354206725):5.333651741329035):2.5978839284874464,(12:1.7370185600319443,62:1.7370185600319443):14.456303006780594):24.5553736768218;
tree new_tree69 = ((((((((69:0.7644403521455655,14:0.7644403521455655):0.566969732828242,66:1.3314100849738075):0.9428238617223754,((22:2.023821015500743,(11:1.3682752713355586,(((26:0.4407303945556663,46:0.4407303945556663):0.6169226081637701,((36:0.07480665152563132,45:0.07480665152563132):0.5957444982838078,39:0.6705511498094391):0.3871018529099973):0.24723422722937283,(48:1.0168264996332328,((81:0.47206111931540456,15:0.47206111931540456):0.38374132145471357,(89:0.3818705767637305,88:0.3818705767637305):0.47393186400638765):0.16102405886311466):0.28806073031557644):0.06338804138674936):0.6555457441651842):0.1064282497448974,((57:1.4001102321609549,75:1.4001102321609549):0.3504632268616077,55:1.7505734590225626):0.3796758062230776):0.14398468145054277):3.124577324428332,((77:3.5692850886750604,((((90:0.6168582333084155,61:0.6168582333084155):0.16824423708798786,24:0.7851024703964034):1.0866778792668692,(83:0.3222993346797092,98:0.3222993346797092):1.5494810149835634):0.03933444761334148,(6:0.22905722988937371,3:0.22905722988937371):1.6820575673872402):1.6581702913984464):0.9965855556698391,18:4.5658706443448995):0.8329406267796156):5.3174779658657485,(((((94:0.9444294095891099,13:0.9444294095891099):1.5557337809522236,2:2.5001631905413335):0.6421263501398871,58:3.1422895406812206):1.8010196737385282,(17:1.7973746070448509,87:1.7973746070448509):3.145934607374898):3.9088532260496383,96:8.852162440469387):1.8641267965208765):2.740189546931685,((((70:5.447383750023582,((51:2.744681675453099,5:2.744681675453099):2.0487023907210173,(71:3.515371793227704,60:3.515371793227704):1.2780122729464125):0.6539996838494657):1.582932950694496,(((68:2.509260282734135,86:2.509260282734135):0.4003250573932884,(41:0.6117379021384519,9:0.6117379021384519):2.2978474379889713):0.6862338667543901,31:3.5958192068818136):3.4344974938362647):1.0519948244931125,(76:7.360048397125476,((((97:2.3274591939084126,79:2.3274591939084126):1.4844960016722926,((((64:1.1942168553574246,82:1.1942168553574246):0.2984923775104775,92:1.4927092328679021):0.38220070481180035,42:1.8749099376797025):1.5454160398213563,((((19:0.7852678029371021,(8:0.3930045685195747,52:0.3930045685195747):0.39226323441752736):0.5860615783340439,44:1.371329381271146):1.4487294153016839,(((33:1.699393337377093,25:1.699393337377093):0.3395620074636563,(67:1.8114710314904061,59:1.8114710314904061):0.22748431335034325):0.26143666262639753,100:2.300392007467147):0.519666789105683):0.35184539895079103,10:3.171904195523621):0.24842178197743792):0.39162921807964635):1.755980157517246,(73:4.896363856815053,(((53:1.3416473569870997,54:1.3416473569870997):2.298780858329552,((78:2.999891408432062,(28:2.658078725378924,(63:2.366556180264772,38:2.366556180264772):0.2915225451141521):0.3418126830531376):0.38811109756952167,43:3.3880025060015835):0.2524257093150686):0.1105938192718412,35:3.7510220345884933):1.1453418222265594):0.6715714962828985):0.5297510461220831,((((37:0.9214840629443475,72:0.9214840629443475):3.139512206235651,(((7:1.6723228569706967,27:1.6723228569706967):0.3538769267332047,(84:0.2544931762521151,16:0.2544931762521151):1.7717066074517862):0.42761623989638853,(((74:0.010485307002484205,91:0.010485307002484205):1.7479664537610442,47:1.7584517607635284):0.6397289519700038,((29:1.2356798630238885,80:1.2356798630238885):0.9877771105369741,49:2.2234569735608627):0.17472373917266948):0.05563531086675777):1.6071802455797086):0.18037438657911942,(50:2.4451502560745895,((32:1.6171518201724064,34:1.6171518201724064):0.7410696692659189,(85:1.7566746323422555,(40:0.6155963582308713,23:0.6155963582308713):1.141078274111384):0.6015468570960698):0.08692876663626414):1.7962203996845285):0.009615604931057398,20:4.250986260690175):1.846700138529859):1.2623619979054421):0.7222631280857144):2.2330253436833782,((56:2.2402236893270118,1:2.2402236893270118):3.451283591431059,((30:3.7880280222455407,(99:0.3697022385869026,65:0.3697022385869026):3.4183257836586383):0.18492163391017513,95:3.972949656155716):1.7185576246023548):4.623829588136498):3.1411419150273794):1.2792223919966403,(21:9.677235045498946,(4:3.9222939916663067,93:3.9222939916663067):5.75494105383264):5.058466130419642):2.3869079667861897,(12:5.985861518320656,62:5.985861518320656):11.136747624384123):26.2030578854285;
tree new_tree70 = ((((((18:6.993601798793178,((((11:0.5751818897751813,((36:0.040171009184542195,45:0.040171009184542195):0.3250191800727291,39:0.3651901892572713):0.20999170051790994):1.927979831329527,((81:0.820561291655471,(26:0.3360632343441816,46:0.3360632343441816):0.48449805731128937):1.4875595026872483,((48:0.8375120750497342,15:0.8375120750497342):0.7053055375458448,(89:0.5667392432479993,88:0.5667392432479993):0.9760783693475797):0.7653031817471403):0.19504092676198903):0.9919646525581962,22:3.4951263736629046):1.87488608178561,(((57:1.520950201281823,75:1.520950201281823):2.083023510101584,55:3.603973711383407):0.7423433258257086,((69:2.133294289364806,14:2.133294289364806):1.9705122230921415,66:4.103806512456948):0.24251052475216817):1.0236954182393987):1.6235893433446638):0.3649724460315902,(77:7.132549434948348,(((90:0.563724393648668,24:0.563724393648668):1.43881152314994,(98:1.0860627835503704,83:1.0860627835503704):0.9164731332482376):0.4262616105856467,((6:0.4375073455967655,3:0.4375073455967655):0.9287133205269127,61:1.3662206661236782):1.0625768612605766):4.703751907564093):0.22602480987642082):5.1672705130856,(((((94:0.26635481497890556,13:0.26635481497890556):1.0956271916661375,2:1.361982006645043):0.7626155860676507,58:2.1245975927126937):2.3958751944097596,(17:0.8059168451728517,87:0.8059168451728517):3.7145559419496017):6.702361690000443,96:11.222834477122897):1.303010280787472):2.322476548659962,((((70:4.419564787677591,((51:0.9336012537507797,5:0.9336012537507797):2.539700672538764,(71:1.5239112513598374,60:1.5239112513598374):1.9493906749297065):0.946262861388047):2.69326006530944,(31:4.814051675069765,((68:2.75519209444604,86:2.75519209444604):0.18527029759027913,(41:1.7163905630534646,9:1.7163905630534646):1.2240718289828545):1.8735892830334455):2.2987731779172664):1.9968070161325295,(76:5.935676287918862,(((27:3.4098702238837,((84:0.7982266051231673,16:0.7982266051231673):1.1903482863532453,7:1.9885748914764125):1.4212953324072877):1.1844778408838663,((29:1.8446156490490204,80:1.8446156490490204):0.2536543011133756,(49:2.0805295243438664,((74:0.16241839627597615,91:0.16241839627597615):1.3952594324882859,47:1.557677828764262):0.5228516955796043):0.017740425818529637):2.4960781146051705):0.8325416571493074,((((43:2.9913485899560546,((53:1.7549230075263536,54:1.7549230075263536):1.1342360935364697,38:2.8891591010628233):0.10218948889323132):1.4288122416805753,(63:2.7584227219042288,78:2.7584227219042288):1.661738109732401):0.5764297904074285,((((67:1.473046873061455,(((33:0.2864669420528532,25:0.2864669420528532):0.706051028210485,100:0.9925179702633382):0.41860432600976094,59:1.4111222962730992):0.061924576788355834):0.4155478330959834,73:1.8885947061574384):1.3219293299002859,10:3.2105240360577243):1.4329675996022235,(((19:1.5481044795477272,(8:0.23331538259626833,52:0.23331538259626833):1.3147890969514588):1.123742397057224,44:2.6718468766049512):1.9264220749552998,((((42:0.7227933008872901,28:0.7227933008872901):1.4286101619992833,(79:1.56058742076828,97:1.56058742076828):0.5908160421182933):1.6302508431515847,((82:2.447765360657759,64:2.447765360657759):1.0820274036105078,92:3.529792764268267):0.25186154176989106):0.2093092539096646,35:3.9909635599478226):0.6073053916124285):0.045222684099696764):0.3530989863841105):0.27228889745783924,((20:5.11925463224737,(32:1.7969620462112332,(((23:0.5273253972960363,40:0.5273253972960363):0.23778020374979802,(85:0.5866729565651824,50:0.5866729565651824):0.178432644480652):1.021577988689788,34:1.7866835897356224):0.010278456475610875):3.3222925860361365):0.05222407245752336,(37:1.415731382617266,72:1.415731382617266):3.755747322087627):0.09740081479700446):0.15801020241497632):0.5087865660019881):3.1739555812006985):1.6666134272728623,((56:4.2965433874686205,1:4.2965433874686205):1.2833928204645915,((30:3.936322650715577,95:3.936322650715577):1.0545594165912755,(99:1.3943854770130544,65:1.3943854770130544):3.596496590293798):0.5890541406263594):5.196309088459211):4.072076010177907):2.6115800215232348,(21:12.97140249624491,(4:4.458335251591675,93:4.458335251591675):8.513067244653234):4.488498831848656):2.9183360366468207,(12:10.44014037418768,62:10.44014037418768):9.938096990552706):20.5081738191158;
tree new_tree71 = ((((((77:4.031310615387055,((((61:1.2772259781814508,3:1.2772259781814508):0.13364604998784868,(90:0.8373850782309371,((83:0.30789509191818515,6:0.30789509191818515):0.08648923667259173,98:0.3943843285907769):0.44300074964016023):0.5734869499383624):0.6386476473387173,24:2.0495196755080167):0.9985735335850694,18:3.048093209093086):0.9832174062939685):0.692748684267066,(((69:0.4309092325323986,14:0.4309092325323986):1.3802452051098255,66:1.8111544376422242):2.3215656368805275,(((57:1.9911516649730403,75:1.9911516649730403):0.4179406859421666,55:2.409092350915207):0.994432632965323,(22:2.486159365725129,(((48:0.8601532171641152,(81:0.7567107119553071,11:0.7567107119553071):0.10344250520880804):0.03934806878584596,(15:0.5434052550501782,46:0.5434052550501782):0.3560960308997829):0.38723879550183526,((89:0.7748352195297807,88:0.7748352195297807):0.5049364106890868,((39:0.2718816933451428,(36:0.13074313170341037,45:0.13074313170341037):0.1411385616417324):0.14237158476758455,26:0.41425327811272733):0.8655183521061403):0.006968451232928885):1.1994192842733327):0.9173656181554009):0.7291950906422215):0.5913392251313692):4.477002134649469,(((((94:0.47868626253858926,13:0.47868626253858926):0.852182091239428,2:1.3308683537780173):0.7559518551529187,58:2.086820208930936):1.3815158090060358,(17:2.125550811562744,87:2.125550811562744):1.3427852063742276):2.7397108237699603,96:6.208046841706932):2.9930145925966576):3.0814524956250153,((((70:4.811761649343227,((51:2.0809900058973567,5:2.0809900058973567):0.8245027197749826,(71:1.623604497866271,60:1.623604497866271):1.2818882278060684):1.9062689236708876):0.3786658961468632,(((41:1.1002872354799105,9:1.1002872354799105):0.9700636912817124,68:2.070350926761623):2.3873788293791534,(31:3.6277041537293315,86:3.6277041537293315):0.8300256024114447):0.7326977893493138):2.8351121769432392,(((32:4.277826020710688,((85:1.8462899749411388,(40:1.2235665723119005,23:1.2235665723119005):0.6227234026292383):2.424025642364069,(50:1.2954682403892765,34:1.2954682403892765):2.9748473769159314):0.007510403405480481):1.9263284368440052,(((20:3.2928495259016395,(37:0.42089169772581864,72:0.42089169772581864):2.871957828175821):1.112169966707929,((((((((53:2.2765481243050805,54:2.2765481243050805):0.6116731760935163,(38:2.0428072310345726,(43:1.8343418201485242,(63:1.522728099066788,78:1.522728099066788):0.31161372108173624):0.20846541088604842):0.8454140693640242):0.18483822509524117,42:3.073059525493838):0.20683117570053122,((((33:0.45539177190182484,25:0.45539177190182484):0.6205132641425326,100:1.0759050360443574):1.7482179412302874,(67:2.7862019921948447,59:2.7862019921948447):0.03792098507980013):0.43336564097795804,73:3.257488618252603):0.022402082941766377):0.16930046065057702,((19:2.1974759702895112,(8:0.8035452027712534,52:0.8035452027712534):1.393930767518258):0.45187500556566507,44:2.6493509758551763):0.7998401859897699):0.20805309929607851,79:3.6572442611410247):0.4055762717834286,((28:2.410132998595162,35:2.410132998595162):0.96850113463729,10:3.378634133232452):0.6841863996920012):0.08687881019314769,(((64:1.3971981511699054,82:1.3971981511699054):0.5184693109370788,92:1.9156674621069842):1.257852476495874,97:3.1735199386028583):0.9761794045147427):0.25532014949196746):0.28098978981761213,(((((74:0.734060247706158,91:0.734060247706158):0.4394180805985506,47:1.1734783283047086):0.8384504708416296,49:2.011928799146338):0.7900733398522259,(29:1.504701049356182,80:1.504701049356182):1.297301089642382):1.0667937999439716,((27:1.868438529073182,7:1.868438529073182):1.605346502011674,(84:0.6474465587646423,16:0.6474465587646423):2.826338472320214):0.3950109078576798):0.8172133434846449):1.518145175127513):0.4150908193446492,76:6.619245276899343):1.4062944455339865):2.058310150338265,((56:5.213943108007752,1:5.213943108007752):2.6262111919326623,((30:3.145163208592925,(99:0.5057700462227085,65:0.5057700462227085):2.6393931623702165):2.1028032840003985,95:5.247966492593323):2.5921878073470905):2.2436955728311805):2.1986640571570106):3.1713027346921443,(21:13.258459753575698,(4:5.41133658002795,93:5.41133658002795):7.8471231735477485):2.1953569110450513):0.8508858511224915,(12:3.277449113692898,62:3.277449113692898):13.027253402050343):23.5525704714295;
tree new_tree72 = ((((((((((69:0.49322020648931486,14:0.49322020648931486):1.1146503546028654,66:1.6078705610921802):1.3809905358654497,(((89:0.8968367056993785,88:0.8968367056993785):1.1028998436901964,((26:0.5232490021392023,((15:0.3574308651059583,(11:0.2900640071752547,46:0.2900640071752547):0.06736685793070357):0.06443382578962337,48:0.42186469089558165):0.10138431124362068):0.501143174297033,(39:0.5771362655553558,(36:0.5105894999537822,45:0.5105894999537822):0.06654676560157358):0.44725591088087957):0.9753443729533395):0.3342595682336895,22:2.3339961176232644):0.6548649793343655):0.13285717289620314,(81:3.0097750115410715,((57:0.47853608779703316,75:0.47853608779703316):0.7948217519723847,55:1.2733578397694179):1.7364171717716537):0.11194325831276153):2.3477651654143186,18:5.469483435268152):2.835233955076638,((((61:2.087402342706406,(98:1.1285025266928441,83:1.1285025266928441):0.9588998160135618):0.0876078045018498,(90:0.6508878745673574,(6:0.08415492658212849,3:0.08415492658212849):0.5667329479852289):1.5241222726408983):0.14680696600704835,24:2.321817113215304):1.433708464670902,77:3.755525577886206):4.5491918124585835):1.5708957650975908,(((((94:0.7673467824430007,13:0.7673467824430007):1.086936440456651,2:1.8542832228996518):0.6581053659203895,58:2.5123885888200412):2.0689142413704014,(17:1.9588937410164964,87:1.9588937410164964):2.622409089173946):3.0267905162732314,96:7.608093346463674):2.2675198089787063):2.046212966611593,((((70:5.915007800382676,((51:0.021624729961955844,5:0.021624729961955844):2.8504965373277527,(60:1.5133054648502777,71:1.5133054648502777):1.3588158024394308):3.0428865330929673):1.6716976071563314,(86:7.0241257545049285,(31:4.321582332608017,((41:0.4496999667242304,9:0.4496999667242304):0.3764834591282409,68:0.8261834258524713):3.4953989067555455):2.7025434218969115):0.5625796530340788):1.4071155196541056,(76:6.72652883338547,(((((((38:3.6992461228445097,(43:3.23019429189577,42:3.23019429189577):0.4690518309487399):0.18045351723687286,(63:1.7184426062038995,78:1.7184426062038995):2.161257033877483):0.8397029632504913,(53:1.9501222447888518,54:1.9501222447888518):2.769280358543022):0.7716324350498622,((97:1.6465504183090247,79:1.6465504183090247):3.6742645614477003,((59:3.785074271336126,(67:3.7526083710252727,((33:1.7130908116967043,25:1.7130908116967043):0.5109770212852607,100:2.224067832981965):1.5285405380433077):0.03246590031085317):0.6052562451716401,73:4.390330516507766):0.9304844632489591):0.1702200586250111):0.6002057662953675,((((19:1.9158011672836766,(8:1.064832185285702,52:1.064832185285702):0.8509689819979747):2.800001906668518,44:4.715803073952195):0.2979385969292023,(((10:2.397452408600965,92:2.397452408600965):0.8634911124125844,35:3.2609435210135493):0.6859322017061884,(64:3.518212878294483,82:3.518212878294483):0.4286628444252547):1.0668659481616594):0.9548829237734919,28:5.968624594654889):0.12261621002221457):0.24268882269192904,((34:1.5907417002448228,((32:1.4341829616645545,(40:0.7385958526583635,(85:0.405910493807036,23:0.405910493807036):0.3326853588513275):0.695587109006191):0.04158913029569167,50:1.4757720919602462):0.11496960828457659):0.8010317015393642,(20:2.140999474419719,(37:1.1042510621357728,72:1.1042510621357728):1.036748412283946):0.250773927364468):3.9421562255848457):0.35766878878254627,(((27:3.463080456648246,7:3.463080456648246):0.07714257295254567,(84:0.7099140726167646,16:0.7099140726167646):2.830308956984027):1.1395346610164805,(49:4.442505228248311,(((74:1.884532083864493,91:1.884532083864493):1.0438428036737546,47:2.9283748875382476):0.04672992991054192,(29:1.4526406767581093,80:1.4526406767581093):1.5224641406906803):1.467400410799521):0.23725246236896158):2.0118407255343067):0.03493041723389112):2.267292093807643):1.8323692617831995,((56:5.351337636373776,1:5.351337636373776):2.6794222253132,((30:2.145627741839125,(99:0.5609913826429455,65:0.5609913826429455):1.5846363591961796):1.8789691579124086,95:4.024596899751534):4.006162961935442):2.7954303272893366):1.095635933077661):6.01854789375084,(21:14.423304903963894,(4:7.03373215197313,93:7.03373215197313):7.389572751990764):3.51706911184092):2.63779608394076,(12:2.231222676770727,62:2.231222676770727):18.346947422974846):23.3496712580912;
tree new_tree73 = ((((((77:4.080271282522517,(24:2.704300913867585,(((83:0.7424853521823145,(6:0.18045638908793024,3:0.18045638908793024):0.5620289630943842):0.030489019163216002,98:0.7729743713455305):0.8887062338436892,(61:1.0417942399708577,90:1.0417942399708577):0.6198863652183619):1.0426203086783654):1.375970368654932):1.46921629946024,(18:5.211050592724405,(((69:0.647533296820788,14:0.647533296820788):0.7455582039861225,66:1.3930915008069105):1.7613561032529435,(((57:0.7081790711877045,75:0.7081790711877045):1.003063943642904,55:1.7112430148306086):0.8208750818271515,((((15:1.1583190315743852,(((36:0.09540420372289005,45:0.09540420372289005):0.4016761863593352,39:0.49708039008222527):0.022707735477663693,11:0.519788125559889):0.6385309060144962):0.04283313692445079,26:1.201152168498836):0.39870212491515233,((48:1.3770991100856638,(81:1.2953711708980635,46:1.2953711708980635):0.08172793918760024):0.0018916363645962164,(89:0.7144732706358967,88:0.7144732706358967):0.6645174758143633):0.22086354696372834):0.4207920762710806,22:2.020646369685069):0.5114717269726912):0.6223295074020938):2.056602988664551):0.3384369892583523):3.6626263532323096,(96:7.892053256738355,((((94:0.6939851326076718,13:0.6939851326076718):1.753790599154988,2:2.44777573176266):0.491166986778349,58:2.938942718541009):2.0589959692626136,(17:1.8344022651772307,87:1.8344022651772307):3.163536422626392):2.8941145689347323):1.320060678476712):3.169099443493751,(((((((41:0.2748617187384586,9:0.2748617187384586):0.5209337918126538,68:0.7957955105511124):0.5385801125692907,86:1.3343756231204031):2.0358851122436716,31:3.370260735364075):1.5981904579566835,(70:3.7700583429752554,((51:0.13247800614304642,5:0.13247800614304642):3.0923257748327777,(60:2.2761376107836817,71:2.2761376107836817):0.9486661701921424):0.5452545619994313):1.198392850345503):3.394919573406014,(76:6.685627576594412,((((20:4.513615265941002,(((50:0.30900414766149076,32:0.30900414766149076):2.1263586087021804,((85:1.7379790090400244,34:1.7379790090400244):0.6467792744137384,(23:1.5090640182586992,40:1.5090640182586992):0.8756942651950637):0.05060447290990844):0.9525204418044559,(37:0.5836038560145385,72:0.5836038560145385):2.8042793421535888):1.125732067772875):1.2428860850384433,(((92:0.8122273034229555,35:0.8122273034229555):1.5785736096317382,(82:2.0545317386573565,64:2.0545317386573565):0.33626917439733717):3.0536452905683458,((((53:2.190720505409785,54:2.190720505409785):1.6955152969741465,(43:2.5365042553127117,38:2.5365042553127117):1.3497315470712197):0.01663304760765172,((78:2.4455187539186856,42:2.4455187539186856):0.8505523303618201,63:3.2960710842805057):0.6067977657110775):1.3362272096517471,(28:5.09227576278208,(10:4.317595884686268,((((67:1.974035725291273,59:1.974035725291273):0.14346059880837592,(100:1.8225820427919255,(25:1.4111186310987995,33:1.4111186310987995):0.41146341169312595):0.29491428130772346):0.8637907635287303,73:2.9812870876283792):0.1420119549699086,(97:2.1181325305690146,79:2.1181325305690146):1.0051665120292732):1.1942968420879803):0.774679878095812):0.1468202968612502):0.2053501439797092):0.31205514735640616):0.6276009113012408,((19:0.46805203105763094,(8:0.2595717929796065,52:0.2595717929796065):0.20848023807802446):2.6480937498528916,44:3.1161457809105224):3.267956481370164):0.12180200440148248,(((7:2.335705993805211,27:2.335705993805211):0.6881569489261823,(84:0.2788028181203148,16:0.2788028181203148):2.7450601246110784):2.539003113394655,((29:1.6293165759356942,80:1.6293165759356942):0.3444061590187124,(((74:0.1905764741442819,91:0.1905764741442819):0.8073172187588308,47:0.9978936929031127):0.8511787160257732,49:1.849072408928886):0.12465032602552073):3.5891433211716417):0.9430382105561206):0.1797233099122435):1.67774319013236):1.268228771925335,((56:5.134045272641134,1:5.134045272641134):3.094617038056856,(((99:0.3063743685664548,65:0.3063743685664548):2.2316633389673695,30:2.538037707533824):1.0989811131203235,95:3.6370188206541476):4.591643490043842):1.4029372279541175):2.7496138400567105):2.1047286291018743,(21:12.197191522294586,(4:2.7978060983896746,93:2.7978060983896746):9.399385423904912):2.288750485516106):1.5806776379356933,(12:8.9810355861072,62:8.9810355861072):7.085584059639185):24.3311850418656;
tree new_tree74 = ((((((77:2.58102047925121,((((6:0.12094534219675339,3:0.12094534219675339):0.8126186309970165,((98:0.5639573602358884,83:0.5639573602358884):0.24607971333601997,90:0.8100370735719084):0.12352689962186147):0.9257534189398527,24:1.8593173921336226):0.31198053172417173,61:2.1712979238577943):0.4097225553934156):1.4568613035979574,(18:3.140337653060161,((((57:1.3055330579088635,75:1.3055330579088635):0.44831299760124566,55:1.7538460555101092):0.46652798943237705,((69:0.7237075165296218,14:0.7237075165296218):0.7380439594968966,66:1.4617514760265184):0.7586225689159678):0.2905834046974607,((((36:0.3946572645149441,45:0.3946572645149441):0.4804837639600579,39:0.875141028475002):0.2189043342319793,(((46:0.319035522941868,81:0.319035522941868):0.07825811358164181,(89:0.24389923797952853,88:0.24389923797952853):0.15339439854398126):0.2760148641679617,(48:0.3618587607359253,(15:0.13266537385700927,(26:0.10395224388659247,11:0.10395224388659247):0.028713129970416806):0.22919338687891605):0.3114497399555462):0.42073686201550975):0.25713249705868235,22:1.3511778597656636):1.1597795898742833):0.6293802034202143):0.8975441297890061):4.54965680819185,(96:7.470367755312269,((((94:1.719625507639839,13:1.719625507639839):1.1296847756179729,2:2.849310283257812):1.0210514180599173,58:3.870361701317729):1.6577942654757862,(17:2.4695171311948623,87:2.4695171311948623):3.058638835598653):1.9422117885187538):1.1171708357287482):3.8058860554218263,((((70:3.1170637629577103,((5:2.5901540085016777,(60:0.7843826800468834,71:0.7843826800468834):1.8057713284547943):0.21393178244458655,51:2.804085790946264):0.31297797201144606):3.095879459396519,(31:4.356228591966772,(((41:0.45814466676953924,9:0.45814466676953924):1.3918879156004882,86:1.8500325823700274):0.21646973668440195,68:2.0665023190544294):2.289726272912343):1.856714630387457):0.9621299370049003,(76:5.559720679965363,(((37:0.9945177882745846,72:0.9945177882745846):4.168134353194112,((((10:3.555594492285142,(((((28:1.8855245060047574,78:1.8855245060047574):0.4917583227223652,(38:1.726859896437277,63:1.726859896437277):0.6504229322898456):0.11921919713264995,43:2.4965020258597725):0.26372369436192455,(53:1.4257051531995808,54:1.4257051531995808):1.3345205670221163):0.7029857330883158,(64:0.9843748966837361,42:0.9843748966837361):2.478836556626277):0.09238303897512923):0.00659394156090487,(97:1.5215228920673893,79:1.5215228920673893):2.0406655417786577):0.5466302440554411,(((59:2.118798218051529,(100:1.6879860921487926,(25:1.016557340850971,33:1.016557340850971):0.6714287512978216):0.4308121259027362):0.09455461168990098,67:2.2133528297414298):0.8544536874430184,73:3.067806517184448):1.04101216071704):0.689003754733239,(82:4.129006442121675,(92:3.989469069289038,35:3.989469069289038):0.13953737283263656):0.6688159905130524):0.3648297088339696):0.007681110747853381,(20:4.39697912156118,((((50:2.762498350869792,(85:0.874683918535513,34:0.874683918535513):1.8878144323342787):0.5297716950374509,((40:2.8464545282065004,23:2.8464545282065004):0.31591633086031257,32:3.162370859066813):0.12989918684042978):0.49706126164557585,(((7:1.8107631863407925,27:1.8107631863407925):0.2116071237572419,(84:0.6818866798321785,16:0.6818866798321785):1.3404836302658558):0.6233632790245336,(((29:0.7705903552996747,80:0.7705903552996747):1.039240576651784,49:1.8098309319514587):0.12217897461760363,((74:0.29697575319364744,91:0.29697575319364744):0.6923872798109512,47:0.9893630330045986):0.9426468735644637):0.7137236825535056):1.1435977184302506):0.5258905459451233,((19:0.9377250011478453,(8:0.33110521684489824,52:0.33110521684489824):0.606619784302947):1.9344422213989678,44:2.872167222546813):1.4430546309511287):0.08175726806323791):0.7733541306553704):0.3893874277488125):1.615352479393767):1.5837465538168356,((56:5.178568556348707,1:5.178568556348707):1.3616220182117713,(95:1.5851087809229538,((99:0.13606761630958253,65:0.13606761630958253):0.7705756452299164,30:0.9066432615394989):0.6784655193834549):4.955081793637524):2.218629138615487):3.6346049332868784):3.56291775117489,(21:13.281362801963951,(4:5.570302981021681,93:5.570302981021681):7.71105982094227):2.6749795956737827):1.1679051531000155,(12:2.6292052802477968,62:2.6292052802477968):14.495042270489952):24.3310599483065;
tree new_tree75 = (((((((18:4.36376648950133,77:4.36376648950133):1.4987311904965344,(((83:0.9870650793973302,98:0.9870650793973302):0.5890596411370469,(90:1.1094775575983031,((6:0.5033439247243213,3:0.5033439247243213):0.24783505713658938,61:0.7511789818609107):0.35829857573739243):0.466647162936074):0.08620962939084253,24:1.6623343499252197):4.200163330072645):1.205126833565875,((22:3.366911235742017,((15:1.2693416775979067,((89:0.44492914121560523,88:0.44492914121560523):0.6825303037513796,((26:0.7321168557169351,(36:0.17651023875028385,45:0.17651023875028385):0.5556066169666513):0.3759485302781884,((81:0.07940188535680003,48:0.07940188535680003):0.41398324141722964,(11:0.35156761361472144,46:0.35156761361472144):0.14181751315930824):0.6146802592210938):0.019394058971861305):0.14188223263092192):0.47799399443508506,39:1.7473356720329918):1.6195755637090252):0.31999671181339284,(((57:1.7232950908598212,75:1.7232950908598212):0.8436648609905464,55:2.5669599518503676):0.5977556170446148,((69:1.4530479614851721,14:1.4530479614851721):0.6006963698287624,66:2.0537443313139345):1.1109712375810479):0.5221923786604274):3.3807165660083296):4.136783157738366,(96:9.934858621675245,((((94:0.6655937773982054,13:0.6655937773982054):1.234459611165415,2:1.9000533885636202):0.5199552422869802,58:2.4200086308506004):4.746936560932979,(17:4.642820001351969,87:4.642820001351969):2.5241251904316107):2.7679134298916654):1.2695490496268604):1.398007417480942,((((70:3.6072886230345707,((5:1.3166000869272312,51:1.3166000869272312):1.9378279032067904,(71:1.62179398838854,60:1.62179398838854):1.6326340017454817):0.35286063290054903):0.26425918321392494,(31:3.3793236671427587,((86:2.03037443039733,68:2.03037443039733):0.6449876194205837,(41:0.5575762931081144,9:0.5575762931081144):2.1177857567097993):0.7039616173248451):0.4922241391057369):3.5774444229702325,((((((92:4.651865648026616,82:4.651865648026616):0.8922453025363071,(10:5.28636284685317,(((97:4.287305851528239,79:4.287305851528239):0.814270642292481,((28:4.007281043043429,(64:1.4903660725434755,42:1.4903660725434755):2.5169149704999536):0.34098937637010085,(((67:2.592116042142832,59:2.592116042142832):0.40078208019813744,(100:2.833660056738626,(25:1.3035592413220858,33:1.3035592413220858):1.53010081541654):0.15923806560234377):1.2592332038945493,73:4.252131326235519):0.09613909317801106):0.75330607440719):0.09666320463575939,((((63:1.7913443458035347,78:1.7913443458035347):0.4214680350681794,(43:1.6179908625491033,(53:0.6501157677899446,54:0.6501157677899446):0.9678750947591587):0.5948215183226109):0.20491640212417073,38:2.417728782995885):0.12199638545763403,35:2.539725168453519):2.6585145300029605):0.08812314839669089):0.2577481037097531):0.431692569726958,20:5.975803520289881):0.04440521644716089,(((((84:0.31395836314180975,16:0.31395836314180975):2.0179674702858366,(7:2.220112312584217,27:2.220112312584217):0.11181352084342944):0.26896849329354655,((29:1.875883490365263,80:1.875883490365263):0.2925782061184359,(49:1.7874273174564541,((74:0.03297380497618445,91:0.03297380497618445):1.65421547197514,47:1.6871892769513246):0.10023804050512952):0.3810343790272448):0.4324326302374941):0.9027814976431321,((50:2.247419351283449,((40:1.148715870874022,23:1.148715870874022):0.5502986311669515,32:1.6990145020409735):0.5484048492424753):0.0375234939934983,(85:1.592720902601794,34:1.592720902601794):0.692221942675153):1.218732979087378):0.20390283866438397,((19:0.702276821864107,(8:0.14105275811126242,52:0.14105275811126242):0.5612240637528446):0.37578169221962077,44:1.0780585140837278):2.629520148944981):2.312630073708333):0.09802742961826727,76:6.1182361663553095):0.11786281558857947,(37:2.028114955317508,72:2.028114955317508):4.207984026626381):1.212893247274839):2.45632703922651,((56:6.018246021762627,1:6.018246021762627):3.176511813862602,(95:2.0574721859371707,((99:0.24045121783631926,65:0.24045121783631926):0.8339962039709093,30:1.0744474218072286):0.9830247641299421):7.137285649688058):0.7105614328200094):2.6970958203378093):2.253637827078016,(21:13.010185788586979,(4:3.844840825112976,93:3.844840825112976):9.165344963474002):1.8458671272740848):1.654188855908746,(12:5.499372787917729,62:5.499372787917729):11.010868983852081):26.0045002926595;
tree new_tree76 = (((((((77:4.5690774374111625,((((83:1.195741887918118,98:1.195741887918118):0.5592276543098789,(6:0.4015273227237764,3:0.4015273227237764):1.3534422195042206):0.4176931166129607,90:2.1726626588409577):0.8705310541879054,(24:2.279079083807258,61:2.279079083807258):0.7641146292216052):1.5258837243822994):1.0875396989227948,((((57:0.4874719081335034,75:0.4874719081335034):2.2370929747204844,55:2.7245648828539877):1.0308577259904794,((69:0.5050667959242617,14:0.5050667959242617):1.0890957214878836,66:1.5941625174121454):2.1612600914323217):0.004865738846334011,(((39:0.8145437676436323,(36:0.09769879793072772,45:0.09769879793072772):0.7168449697129047):0.6570471580880634,((89:1.1117315198184887,88:1.1117315198184887):0.09198179628366421,((46:0.28114929491460905,(81:0.19101758269375274,(11:0.13006710767646604,26:0.13006710767646604):0.060950475017286704):0.09013171222085631):0.6987269939141929,(48:0.242305509019952,15:0.242305509019952):0.73757077980885):0.22383702727335097):0.26787760962954277):0.6268460458913485,22:2.098436971623044):1.661851376067757):1.8963287886431561):0.6973337345255004,18:6.353950870859458):2.8898389579756314,(96:7.9214874750778375,((((94:1.071974069591247,13:1.071974069591247):0.7774627234880529,2:1.8494367930792999):1.5913392855406707,58:3.4407760786199706):1.4247087257710618,(17:1.1741722880591334,87:1.1741722880591334):3.691312516331899):3.056002670686805):1.3223023537572516):1.8780243794263516,(((((86:4.514010409556676,(68:3.27648421747653,(41:0.8504167826177982,9:0.8504167826177982):2.426067434858732):1.2375261920801464):0.15435241745037764,31:4.668362827007054):0.5031893542445713,(70:4.07422702210819,((51:1.8195780675820163,5:1.8195780675820163):1.6561202861543185,(60:2.780990382194244,71:2.780990382194244):0.694707971542091):0.5985286683718556):1.097325159143435):1.974948694855291,((((42:4.843592251194177,(((97:4.293791315328075,79:4.293791315328075):0.11527240905949032,64:4.409063724387566):0.24250639573879784,((((67:1.994132708521087,(59:1.5419021572378262,(100:1.0908660413301536,(25:0.7612717582245495,33:0.7612717582245495):0.3295942831056041):0.45103611590767256):0.45223055128326073):0.2746831636447047,73:2.2688158721657916):0.7828805814473259,((((63:0.8602247717840221,78:0.8602247717840221):0.9390175739273499,(53:0.6859477768574628,54:0.6859477768574628):1.113294568853909):0.15422417759003593,(28:1.6948477212065414,38:1.6948477212065414):0.25861880209486654):0.31449212836200435,43:2.2679586516634123):0.7837378019497052):0.21863502577702754,10:3.270331479390145):1.3812386407362185):0.19202213106781318):0.021188519243194648,(35:4.637498771040389,(92:1.7634406634096473,82:1.7634406634096473):2.8740581076307414):0.22728199939698257):0.44230283560076256,((((((84:0.24233648942036162,16:0.24233648942036162):2.8283882266592335,(27:1.7565204303968314,7:1.7565204303968314):1.3142042856827636):0.32484665059876416,((29:2.987569797196994,80:2.987569797196994):0.3358009161182549,(((74:0.3900108408139289,91:0.3900108408139289):0.9886791972741713,47:1.3786900380881002):1.7983939529166928,49:3.177083991004793):0.1462867223104558):0.07220065336311032):0.5587970233189332,((19:0.4040625003457654,(8:0.11820656872671059,52:0.11820656872671059):0.2858559316190548):2.252859320335008,44:2.656921820680773):1.2974465693165191):0.06527313020721026,((((40:0.9673180085456943,23:0.9673180085456943):0.05517364405937486,32:1.0224916526050691):0.2692091912514649,50:1.291700843856534):1.9810701125031223,(85:2.8463274335612314,34:2.8463274335612314):0.4264435227984249):0.7468705638448463):0.5850328770054842,(20:3.8835663723798133,(37:0.583057346446173,72:0.583057346446173):3.30050902593364):0.7211080248301736):0.7024092088281471):0.5713622660637228,76:5.878445872101857):1.2680550040050598):1.4425130792714889,((56:1.6502660177451356,1:1.6502660177451356):5.15307130085281,((99:0.8648872734204142,65:0.8648872734204142):1.2625000861529627,(95:1.7661438083520347,30:1.7661438083520347):0.36124355122134233):4.675949959024568):1.78567663678046):2.5328002528830353):4.110536186896683,(21:10.306798060361519,(4:2.67630429770565,93:2.67630429770565):7.630493762655869):4.925552334796604):1.901099098200449,(12:4.817328649544627,62:4.817328649544627):12.316120843813945):25.6581392841531;
tree new_tree77 = (((((96:8.853939718619955,((((94:0.3858409374610958,13:0.3858409374610958):3.570229693623129,2:3.956070631084225):0.3163931144216243,58:4.272463745505849):1.5231068479149137,(17:3.253360494177419,87:3.253360494177419):2.542210099243344):3.0583691251991922):0.9796108670220036,(((((55:0.8891515291722217,(57:0.5400703199123904,75:0.5400703199123904):0.3490812092598313):2.650254530642902,(15:0.6599219348780127,81:0.6599219348780127):2.879484124937111):0.5422045913044573,((69:1.3846194502015816,14:1.3846194502015816):2.1526479278450386,66:3.53726737804662):0.5443432730729607):0.34128116451605983,(((((36:2.4304323424292997,45:2.4304323424292997):0.13371488803086384,39:2.5641472304601636):0.13458675379209506,(((26:0.0802399968904167,11:0.0802399968904167):1.1067153305522746,46:1.1869553274426912):1.1476125530076182,(89:0.918683121095683,88:0.918683121095683):1.4158847593546264):0.36416610380194925):0.8170422847550558,48:3.5157762690073144):0.237545626994919,22:3.7533218960022334):0.6695699196334073):2.4507507457372597,((77:4.581091762065256,18:4.581091762065256):1.40143145800611,((61:1.879628271639292,24:1.879628271639292):3.486102082750639,(((6:0.9571697684449968,3:0.9571697684449968):0.7876785670106418,(98:1.6782687360616206,83:1.6782687360616206):0.06657959939401792):2.0961672007444156,90:3.841015536200054):1.5247148181898766):0.6167928656814352):0.8911193413015344):2.9599080242690583):2.5252973388308924,((((((68:0.6411197343655003,(41:0.23487925971360224,9:0.23487925971360224):0.40624047465189805):2.814911605051654,86:3.4560313394171542):1.3617304524716873,31:4.817761791888842):1.5195289834287031,(70:5.298969929112907,((5:3.741081594302307,(60:3.2074280443069805,71:3.2074280443069805):0.5336535499953263):0.23231720055822924,51:3.973398794860536):1.325571134252371):1.0383208462046376):1.5526995078448431,((((20:2.745294401157537,(37:2.2930702609128777,72:2.2930702609128777):0.4522241402446592):1.5807397911416396,(((50:3.1713412311655427,(85:1.5852226917340855,34:1.5852226917340855):1.5861185394314572):0.50870706514312,(32:2.48643387271318,(40:2.159668949566656,23:2.159668949566656):0.32676492314652394):1.1936144235954829):0.6271860659311002,((92:3.7543916797816816,82:3.7543916797816816):0.2268464347334498,((64:2.346353471832358,((10:1.7249647460807422,(97:0.9625862116598805,79:0.9625862116598805):0.7623785344208618):0.6179037438599229,(((67:2.059326884476284,(100:1.187001792889191,(33:0.4502705814610107,25:0.4502705814610107):0.7367312114281803):0.8723250915870933):0.10758147509214888,59:2.166908359568433):0.11997049238545898,73:2.286878851953892):0.05598963798677303):0.0034849818916931063):1.3859611209659106,((((63:0.8776082391187439,78:0.8776082391187439):0.13406792887631336,43:1.0116761679950572):1.9636350352564478,38:2.975311203251505):0.09628006288846169,((28:2.5811080912128443,(35:2.3831574597400027,42:2.3831574597400027):0.19795063147284164):0.2609293821403593,(53:1.9116902084955154,54:1.9116902084955154):0.9303472648576883):0.22955379278676302):0.6607233266583021):0.2489235217168626):0.3259962477246314):0.018799830059413658):1.427039558333795,(((19:2.2854703391326194,(8:0.6867624225929605,52:0.6867624225929605):1.598707916539659):1.7038894711605703,44:3.9893598102931898):0.22982969463385716,(((84:0.5258559907481131,16:0.5258559907481131):1.2111137160833936,(27:1.3012667256429407,7:1.3012667256429407):0.435702981188566):2.1061429354660657,((((74:0.05941328066350135,91:0.05941328066350135):0.7936590646714934,47:0.8530723453349948):2.4245910606763,49:3.277663406011295):0.502208338935751,(29:3.440126936949294,80:3.440126936949294):0.33974480799775186):0.06324089735052629):0.3760768626294748):1.5338842457059245):0.7139451376801125,76:6.467018888313084):1.422971394849304):2.0206025694682515,((56:2.8638723471869243,1:2.8638723471869243):2.8149005988373688,((30:1.9960198223450047,(99:0.4199433295820901,65:0.4199433295820901):1.5760764927629147):0.4817541824846623,95:2.477774004829667):3.200998941194626):4.231819906606346):2.448255071842212):4.326894920116818,(21:13.560870733180213,(4:4.041389469745542,93:4.041389469745542):9.51948126343467):3.1248721114094558):1.9795383860391347,(12:3.933873668491977,62:3.933873668491977):14.731407562136827):27.6921195289023;
tree new_tree78 = (((((96:8.088306628650136,((((94:1.7895355225391698,13:1.7895355225391698):0.28291979382560206,2:2.072455316364772):0.769575386902563,58:2.842030703267335):1.9073104083206736,(17:0.749795006751245,87:0.749795006751245):3.9995461048367633):3.3389655170621273):2.1530030522175956,(((90:2.769327313369251,((24:2.1833260253807434,61:2.1833260253807434):0.2611932004867219,((83:1.6213593565539648,(6:0.36799733377778926,3:0.36799733377778926):1.2533620227761755):0.003160752465197758,98:1.6245201090191626):0.8199991168483027):0.3248080875017858):1.9613452849089352,77:4.730672598278186):0.2824326976582734,((((69:0.9542218059328416,14:0.9542218059328416):0.2794792295253161,66:1.2337010354581577):2.0768574487755918,((55:1.78696681395104,(57:0.7425125370453463,75:0.7425125370453463):1.0444542769056937):1.1183258144727035,(((39:1.1173366500542414,(15:0.31149572238010037,81:0.31149572238010037):0.8058409276741411):0.00557456157923597,26:1.1229112116334774):1.2338663373756755,(((48:1.8116209807824517,(46:1.193397530700548,(36:0.013303275838766344,45:0.013303275838766344):1.1800942548617817):0.6182234500819037):0.0280040048414949,(22:1.1011789317855891,11:1.1011789317855891):0.7384460538383575):0.3158035756558477,(89:1.3705750536792218,88:1.3705750536792218):0.7848535076005725):0.2013489877293586):0.5485150794145905):0.40526585581000596):0.977296081808869,18:4.287854566042618):0.7252507298938413):5.228204384931272):1.7663949211120258,((((86:6.4405733286846765,(70:5.911408482172865,((51:0.5019317022485867,5:0.5019317022485867):3.8007890461497023,(60:2.0918848255609412,71:2.0918848255609412):2.2108359228373478):1.608687733774576):0.5291648465118115):0.3957414378145421,(31:4.841239491749877,((41:0.770270094544054,9:0.770270094544054):1.9059362795748673,68:2.6762063741189213):2.165033117630956):1.9950752747493414):1.039030502124226,(((((((84:0.4142541913729915,16:0.4142541913729915):1.631599634929367,(7:1.9869599408719762,27:1.9869599408719762):0.05889388543038243):0.8444368641130251,(((74:0.2696558570089902,91:0.2696558570089902):1.3701396477929249,47:1.639795504801915):0.7836587615482375,((29:1.161189841065763,80:1.161189841065763):0.5930553006119719,49:1.754245141677735):0.6692091246724177):0.4668364240652312):0.7540236374060814,((19:0.5083003538953217,(8:0.35257647771846734,52:0.35257647771846734):0.15572387617685435):0.8301230251663083,44:1.33842337906163):2.305890948759835):0.7414511047091357,(37:3.4470603896801233,72:3.4470603896801233):0.9387050428504775):0.13747005894209963,((((92:3.3679976727245284,82:3.3679976727245284):0.5067105303001203,(((42:0.3337521662377467,28:0.3337521662377467):2.7746386449219256,((((53:1.2691104809755476,54:1.2691104809755476):0.7615591354194933,38:2.030669616395041):0.05610941429117311,43:2.086779030686214):0.3482892234996062,(78:1.370614573346822,63:1.370614573346822):1.0644536808389982):0.6733225569738521):0.36168472743285074,(((97:1.8405350085249774,79:1.8405350085249774):1.4472157706159796,(((67:1.515360129267707,(100:0.8121948422642531,(33:0.36899077579450246,25:0.36899077579450246):0.44320406646975063):0.7031652870034539):0.6006615810051685,59:2.1160217102728756):0.39163749347842636,73:2.507659203751302):0.7800915753896551):0.025169286455614337,(64:2.9670349274466705,(10:2.6232798692838637,35:2.6232798692838637):0.3437550581628068):0.34588513814990085):0.15715547299595167):0.40463266443212564):0.12075323245338554,20:3.9954614354780342):0.19614250601501704,(32:3.238615439333258,((40:1.0798422483455752,23:1.0798422483455752):1.8718744540537873,(50:2.8133752737883047,(85:1.6134078588902658,34:1.6134078588902658):1.1999674148980388):0.1383414286110578):0.28689873693389556):0.9529885021597932):0.33163154997964917):1.6624076037822864,76:6.185643095254987):1.6897021733684578):1.6341733697635537,((56:4.488250992307817,1:4.488250992307817):4.067647766730037,(((99:0.5654024572033469,65:0.5654024572033469):2.559311756938248,30:3.124714214141595):0.06349374078222647,95:3.1882079549238216):5.367690804114032):0.9536198793491444):2.498185963592759):2.290165910477029,(21:12.978537182362386,(4:4.126027269271089,93:4.126027269271089):8.852509913091296):1.3193333300944001):1.6793087945768583,(12:3.521370179249369,62:3.521370179249369):12.455809127784276):26.7494878824951;
tree new_tree79 = (((((96:8.7219462262239,((((94:0.7558812735395297,13:0.7558812735395297):1.3397376719704739,2:2.0956189455100036):0.9875303864280127,58:3.0831493319380163):1.0967581817200776,(17:2.246040597622965,87:2.246040597622965):1.9338669160351287):4.542038712565805):1.1767589664981806,((77:4.435205374653598,((61:1.792791727686653,((98:1.0472231737374056,83:1.0472231737374056):0.37544583916757035,90:1.422669012904976):0.370122714781677):0.8537212083615584,((6:0.22695110595155962,3:0.22695110595155962):1.7668782448919669,24:1.9938293508435265):0.6526835852046848):1.7886924386053864):0.00387601738039578,(((55:1.6317468792811847,(57:1.3355132454839345,75:1.3355132454839345):0.2962336337972502):1.2564051266901564,((22:1.5249432442728919,((((39:0.3307684003450789,(15:0.09810342916487724,81:0.09810342916487724):0.23266497118020163):0.8001357271800722,46:1.130904127525151):0.03352035296121736,((48:0.5682714102285955,(36:0.08491226966769176,45:0.08491226966769176):0.48335914056090373):0.47338282710678947,(11:0.0524435244016214,26:0.0524435244016214):0.9892107129337636):0.1227702431509834):0.1638761008935803,(89:0.6420471229063105,88:0.6420471229063105):0.6862534584736382):0.1966426628929432):1.24377847384086,((69:0.39229188077466765,14:0.39229188077466765):1.9167925909812813,66:2.309084471755949):0.4596372463578029):0.11943028785758925):1.3902734575463334,18:4.278425463517674):0.16065592851631916):5.459623800688086):1.3064077949354793,((((((41:0.5350334515334009,9:0.5350334515334009):1.2714674368555219,68:1.8065008883889226):0.7654966929590374,31:2.57199758134796):1.6257754043201005,(86:3.813478168561448,(((51:0.14285138776573322,5:0.14285138776573322):1.4727824381752308,(60:1.5193248576490601,71:1.5193248576490601):0.09630896829190383):1.8166939841096919,70:3.432327810050656):0.38115035851079204):0.38429481710661273):2.033784558666638,(76:3.894551248851996,(((20:2.8702965708452117,(37:0.9223668623393109,72:0.9223668623393109):1.9479297085059009):0.5034982742611462,((92:3.2358345199177703,82:3.2358345199177703):0.08348725486181863,((10:3.034768470384294,(((((78:1.1225312326829386,63:1.1225312326829386):0.5134642850432434,((43:0.4574596135392711,42:0.4574596135392711):0.3662921395986841,35:0.8237517531379552):0.8122437645882268):0.07881627798574575,28:1.7148117957119278):0.3601240733989439,(53:0.7184360798435856,54:0.7184360798435856):1.356499789267286):0.22037645493643288,38:2.2953123240473046):0.7394561463369893):0.09750532485791386,(((79:1.5856452686073115,97:1.5856452686073115):0.5841360357582626,(((59:1.0114110900677882,(100:0.9202283966872346,(33:0.44465583823885474,25:0.44465583823885474):0.4755725584483798):0.09118269338055363):0.1002246498405166,67:1.1116357399083048):0.8156075024721905,73:1.9272432423804953):0.24253806198507877):0.22500447559479086,64:2.394785779960365):0.7374880152818428):0.18704797953738117):0.05447307032676907):0.033920972440556696,((((19:1.2309281063694677,(8:0.516621149933777,52:0.516621149933777):0.7143069564356908):0.4163331846431335,44:1.6472612910126012):1.4994951978438948,(((40:0.7948584223847479,23:0.7948584223847479):1.0169038393505938,32:1.8117622617353417):0.56441575980468,(50:0.7960924560558836,(85:0.3120354922236771,34:0.3120354922236771):0.48405696383220653):1.5800855654841381):0.7705784673164744):0.11202788504018724,(((84:0.18485003298870967,16:0.18485003298870967):1.9889249984251018,(27:1.0616199215529656,7:1.0616199215529656):1.112155109860846):0.9451790576810031,(((29:2.0170437363442364,80:2.0170437363442364):0.5554050808097064,49:2.572448817153943):0.18217262518599942,((74:1.0259335806907917,91:1.0259335806907917):0.9264743693221598,47:1.9524079500129514):0.8022134923269908):0.3643326467548724):0.13983028480186865):0.14893144365023137):0.48683543130508156):2.3370062954827024):2.3801423122547387,((56:3.4880294295829954,1:3.4880294295829954):4.191514889393133,((30:2.9868648550115764,(99:0.42579476042660896,65:0.42579476042660896):2.5610700945849674):0.7621168061262078,95:3.748981661137784):3.930562657838345):0.9321555376133084):2.5934131310681217):1.4471731771769925,(21:12.109976014548112,(4:4.175910038696108,93:4.175910038696108):7.934065975852004):0.5423101502864398):0.8357583874411496,(12:3.6636428599468753,62:3.6636428599468753):9.824401692328825):26.3275114976926;
tree new_tree80 = (((((96:7.587461116634659,((((94:0.4991999551995087,13:0.4991999551995087):0.6547672818746453,2:1.153967237074154):0.20468378262800146,58:1.3586510197021555):1.9493458491475733,(17:1.3935840866812204,87:1.3935840866812204):1.9144127821685084):4.279464247784929):3.272280897052145,(((18:2.147344797307201,77:2.147344797307201):1.4692503006521966,(((61:0.774621587219965,90:0.774621587219965):0.054047583094893326,24:0.8286691703148583):1.5177941772279042,((3:1.0332625013818095,6:1.0332625013818095):0.6929466673614677,(83:1.2977365804069878,98:1.2977365804069878):0.42847258833628943):0.6202541787994853):1.2701317504166352):0.15922673887761674,((55:1.288524319294807,(57:1.0096476980794096,75:1.0096476980794096):0.27887662121539747):0.9172854907152244,(((69:1.5809681213916955,14:1.5809681213916955):0.07479765960871143,66:1.655765781000407):0.4999949713525378,(22:2.005595839499244,(((((36:0.21043291226185637,45:0.21043291226185637):0.8220166353001003,(26:0.34760188222750477,(46:0.32255289782399976,15:0.32255289782399976):0.025048984403505004):0.6848476653344518):0.003140561961836097,((81:0.5566918487192677,48:0.5566918487192677):0.29829084357668423,(89:0.3027841055244347,88:0.3027841055244347):0.5521985867715172):0.1806074172278408):0.3598604119645945,39:1.3954505214883872):0.0959209562859269,11:1.4913714777743141):0.5142243617249298):0.15016491285370082):0.05004905765708667):1.570012026826983):7.083920176849789):1.2209399458250285,((((((51:0.4410610277674275,5:0.4410610277674275):1.4257863083984401,(60:0.8400381960528785,71:0.8400381960528785):1.0268091401129888):1.2416556191430699,70:3.1085029553089374):1.1117794614481893,(31:3.141796856824556,((68:0.7991431843946634,(41:0.5779343383371806,9:0.5779343383371806):0.2212088460574828):0.22521935566868712,86:1.0243625400633505):2.1174343167612055):1.0784855599325707):1.0556235711844355,((((40:0.656257969221077,23:0.656257969221077):0.5098761037889725,32:1.1661340730100496):0.789868418192482,((85:1.4439237960698879,34:1.4439237960698879):0.24569125801392255,50:1.6896150540838104):0.26638743711872115):1.711198675064071,(((76:2.425666661187577,((19:0.7060213235949853,(8:0.5834106741062889,52:0.5834106741062889):0.12261064948869638):0.730561850305947,44:1.4365831739009323):0.9890834872866445):0.7108314170822863,(((((43:0.7294527583361153,35:0.7294527583361153):1.84619163059419,(((78:1.325306095181236,63:1.325306095181236):1.0061160766186936,(53:1.4496036579467304,54:1.4496036579467304):0.8818185138531993):0.18972165696709542,(38:1.8363317960554855,28:1.8363317960554855):0.6848120327115397):0.0545005601632802):0.30346803221180574,(((100:1.0973322305625843,(33:0.27213532794925704,25:0.27213532794925704):0.8251969026133272):0.5187869643049758,(67:1.4851028670696536,59:1.4851028670696536):0.13101632779790662):0.9019435790692549,73:2.518062773936815):0.361049647205296):0.04411013001036501,((42:1.456089202149931,10:1.456089202149931):0.23203313845586404,97:1.688122340605795):1.235100210546681):0.15082874973434368,((82:1.9013338595622462,(64:1.3856788630905152,92:1.3856788630905152):0.515654996471731):1.1697466000834853,79:3.0710804596457315):0.0029708412410882623):0.06244677738304327):0.48947331162055274,(((((7:1.2329433638113323,(84:0.5314690360368814,16:0.5314690360368814):0.7014743277744508):0.10102433859109738,27:1.3339677024024297):1.5075845575558395,((29:1.0701441190433028,80:1.0701441190433028):1.120694459365252,(49:2.0998343794520316,((74:0.15850873832408693,91:0.15850873832408693):0.3347628537934526,47:0.4932715921175395):1.606562787334492):0.09100419895652312):0.6507136815497145):0.19648881448433375,20:3.038041074442603):0.5714322004685117,(37:0.8324991586624042,72:0.8324991586624042):2.7769741162487103):0.016498114979301093):0.041229776376186855):1.6087048216749595):2.2474671890717826,((56:4.786357386572904,1:4.786357386572904):1.1391669341689914,((30:1.3333766821921305,95:1.3333766821921305):0.1287476560843379,(99:0.03609628186167155,65:0.03609628186167155):1.426028056414797):4.463399982465427):1.5978488562714492):4.557308782498487):1.5995232242900919,(21:11.399749344175778,(4:2.740442623284559,93:2.740442623284559):8.65930672089122):2.2804558396261463):0.16914729504964932,(12:2.093410627313619,62:2.093410627313619):11.755941851537955):24.9903402331049;
tree new_tree81 = (((((96:5.564629109264619,((((94:0.23765662663857345,13:0.23765662663857345):1.0247848445900138,2:1.2624414712285874):0.6049059024027155,58:1.8673473736313029):0.9751242949611507,(17:1.2656602176621956,87:1.2656602176621956):1.576811450930258):2.722157440672165):1.872843388330315,(((18:1.654724926768762,(24:1.5614932979332947,(((61:0.7570219685005257,90:0.7570219685005257):0.21506322371893227,(3:0.19364393403322794,6:0.19364393403322794):0.7784412581862301):0.4881270322824869,(98:0.5889729645024148,83:0.5889729645024148):0.8712392599995301):0.10128107343134984):0.09323162883546732):1.1775118711437664,77:2.8322367979125285):1.6098621790751912,((((69:1.1543104509855,14:1.1543104509855):0.8165151311294816,66:1.9708255821149816):0.34313899850233476,((((((46:0.3680643281713812,15:0.3680643281713812):0.2866225058646656,(11:0.007870087439035525,26:0.007870087439035525):0.6468167465970113):0.32015314996848265,(81:0.6759119276012707,((36:0.06446214757645262,45:0.06446214757645262):0.10891312797966603,48:0.17337527555611865):0.5025366520451521):0.2989280564032587):0.3201044019709811,(89:0.5607826437151345,88:0.5607826437151345):0.734161742260376):0.25248672886188217,39:1.5474311148373927):0.6290270529411994,22:2.176458167778592):0.13750641283872422):0.039749616011739874,(55:1.7710484077187216,(57:0.42578748397224575,75:0.42578748397224575):1.3452609237464759):0.5826657889103346):2.0883847803586635):2.995373520607214):3.4624297284640893,((((((5:0.34939547441160435,51:0.34939547441160435):1.2374376130398665,(60:1.037960149359268,71:1.037960149359268):0.5488729380922028):0.40781044521425835,70:1.9946435326657292):0.6254607216927788,(86:2.5160720850948426,(((41:0.34397045079516086,9:0.34397045079516086):0.7749199010084526,68:1.1188903518036135):0.8597382013014505,31:1.978628553105064):0.5374435319897786):0.10403216926366543):3.932652996730611,((((27:2.107961330389283,(7:2.0613733438673574,(84:1.1671136366004302,16:1.1671136366004302):0.8942597072669272):0.04658798652192564):0.5044091410323395,((((74:1.0240672270766715,91:1.0240672270766715):0.5266710370137757,47:1.5507382640904472):0.47540061185564175,49:2.026138875946089):0.2537367532735564,(29:1.8206014188323283,80:1.8206014188323283):0.4592742103873171):0.3324948422019771):1.0698669042271503,(((40:0.4090560620420107,23:0.4090560620420107):0.32896714509642355,32:0.7380232071384343):1.000112103277774,(50:1.623562927526336,(85:0.5195931254918388,34:0.5195931254918388):1.1039698020344972):0.11457238288987237):1.9441020652325645):0.1317271996017193,(((((92:2.2205254788088427,(64:1.2980803449712348,82:1.2980803449712348):0.9224451338376078):0.45989244633470827,42:2.680417925143551):0.4660583084155294,((59:1.5242642880930066,(67:1.36892298506472,(100:0.8220633761870602,(33:0.3197009435438363,25:0.3197009435438363):0.5023624326432239):0.5468596088776598):0.15534130302828664):1.1968195175370633,(((97:1.124727350832293,79:1.124727350832293):0.1967822141106439,(73:1.190703980967935,10:1.190703980967935):0.13080558397500197):0.9588510438057709,((((78:1.1945041424695069,63:1.1945041424695069):0.012965661576748833,43:1.2074698040462557):0.6094503603200676,((53:0.646657348924015,54:0.646657348924015):0.7417695786972582,38:1.3884269276212733):0.42849323674505):0.2740998684950018,(35:1.6981497950605655,28:1.6981497950605655):0.3928702378007596):0.18934057588738273):0.4407231968813621):0.42539242792901044):0.28689719968600347,(20:3.410761911576018,(76:3.236326512805973,((19:1.1743711357193611,(8:0.791798076092615,52:0.791798076092615):0.38257305962674615):1.1161505275071477,44:2.290521663226509):0.945804849579464):0.17443539877004532):0.02261152166906566):0.06744702987315465,(37:1.7380021511934556,72:1.7380021511934556):1.7628183119247829):0.31314411213225357):2.738792675838627):2.777754342628665,((56:3.0701886068537703,1:3.0701886068537703):2.1328562978408647,((30:4.347636273919746,(99:1.4630680686781077,65:1.4630680686781077):2.8845682052416386):0.512204769820519,95:4.859841043740265):0.34320386095436994):4.127466689023149):1.5693906323412392):1.5564632750584746,(21:10.892467915692112,(4:3.6391964059638586,93:3.6391964059638586):7.253271509728254):1.5638975854253854):2.5190953859679652,(12:2.1140497725551253,62:2.1140497725551253):12.861411114530338):26.5503521663112;
tree new_tree82 = (((((96:5.903788343588786,((((94:0.48734462336904943,13:0.48734462336904943):0.5576848337355782,2:1.0450294571046277):0.40805338163947424,58:1.453082838744102):1.470145287503633,(17:1.8466812400412906,87:1.8466812400412906):1.0765468862064442):2.9805602173410515):0.4103246455286067,(77:3.0531980001871415,((90:1.546992397487956,(((3:0.026185497502059358,6:0.026185497502059358):0.7160428564880942,(98:0.48455390772429047,83:0.48455390772429047):0.25767444626586306):0.5634610054562343,(61:1.2056977948807204,24:1.2056977948807204):0.09999156456566749):0.24130303804156816):1.4328463343063336,(18:2.399331728658007,(((55:1.3115962740041143,(57:0.46638224787814664,75:0.46638224787814664):0.8452140261259676):0.20611126502671384,((81:1.2300097226078377,22:1.2300097226078377):0.0520090691246764,((46:0.8996761265667346,(((89:0.3732990919251727,88:0.3732990919251727):0.35604717829757565,48:0.7293462702227483):0.09751766437690201,((36:0.004734196684435586,45:0.004734196684435586):0.3252891457289911,(15:0.1384830207247762,39:0.1384830207247762):0.19154032168865048):0.4968405921862237):0.07281219196708422):0.0113376087057947,(11:0.4868357008884237,26:0.4868357008884237):0.42417803438410556):0.3710050564599848):0.23568874729831402):0.15486904322124584,((69:0.2567739791824339,14:0.2567739791824339):1.2054790209594313,66:1.4622530001418652):0.21032358211020874):0.726755146405933):0.5805070031362827):0.0733592683928519):3.2609149889302516):3.3849891370063316,((((31:3.4687460313673326,(68:2.6093847885399963,(86:1.3521465706805895,(41:0.8418855170422184,9:0.8418855170422184):0.5102610536383712):1.2572382178594068):0.8593612428273363):0.4595939900912618,(((5:0.04789089323140003,51:0.04789089323140003):1.6675653050126467,(60:0.8306702090028202,71:0.8306702090028202):0.8847859892412264):1.154292212831244,70:2.8697484110752907):1.0585916103833037):0.5005080373251047,(((((40:0.33563911240388716,23:0.33563911240388716):0.45838731038687225,32:0.7940264227907594):0.4951043768462444,(85:0.5266396763967759,34:0.5266396763967759):0.7624911232402279):0.3724220291298137,50:1.6615528287668175):1.8611742268352225,((37:1.4101524905042604,72:1.4101524905042604):2.072032230977664,((76:2.87418488875291,((19:0.6451479067655379,(8:0.40398113727107693,52:0.40398113727107693):0.24116676949446098):1.0803984154095965,44:1.7255463221751344):1.1486385665777756):0.5849013523845508,((((((((28:1.8389931195565554,(78:0.7572757392800761,63:0.7572757392800761):1.0817173802764795):0.36644925224673863,(38:1.9834062534298345,((53:0.8498782878796507,54:0.8498782878796507):0.7005531362763271,43:1.5504314241559778):0.43297482927385667):0.2220361183734596):0.563079773179394,10:2.768522144982688):0.009835739386470532,(((67:1.7696945971340652,59:1.7696945971340652):0.005889511415464677,(100:1.7378999996220914,(33:1.2964369706649153,25:1.2964369706649153):0.44146302895717615):0.03768410892743845):0.22644168172056856,73:2.0020257902700984):0.7763320940990601):0.34769660168136163,(64:3.0607012618414915,(82:2.9603965961307663,92:2.9603965961307663):0.10030466571072516):0.06535322420902867):0.011152206322761593,((97:1.0413211608662978,79:1.0413211608662978):0.6703092525140684,(42:0.9172276587325335,35:0.9172276587325335):0.7944027546478326):1.4255762789929156):0.24290091360835442,(((84:0.5498290079536831,16:0.5498290079536831):2.1452511959509444,(27:1.4364536376114905,7:1.4364536376114905):1.2586265662931369):0.05719385247886066,(((29:2.3598403029388897,80:2.3598403029388897):0.12174747208516212,((74:1.0695623583924014,91:1.0695623583924014):1.0855547230068012,47:2.1551170813992027):0.32647069362484915):0.09546051924235943,49:2.5770482942664112):0.17522576211707674):0.6278335495981482):0.05854456185718204,20:3.438652167838818):0.020434073298642552):0.023098480344463823):0.04054233412011543):0.9061210031816591):2.0478409704137066,((56:3.226757841871731,1:3.226757841871731):1.1465016241959316,((95:2.111927696562417,30:2.111927696562417):0.1921956573722734,(99:1.2327897642923908,65:1.2327897642923908):1.0713335896422997):2.069136112132972):2.103429563129743):3.222413096926319):1.3957350943684101,(21:9.110028564276917,(4:2.6496026495806175,93:2.6496026495806175):6.460425914696299):1.9848086562152183):2.6001804699731004,(12:1.1069369312868944,62:1.1069369312868944):12.588080759178341):26.9200506058382;
tree new_tree83 = (((((96:5.651274842743525,((((94:0.17419230723241466,13:0.17419230723241466):0.7494176923529027,2:0.9236099995853173):0.601683880897314,58:1.5252938804826313):1.0275310674439573,(17:0.5091409418906998,87:0.5091409418906998):2.043684006035889):3.098449894816936):0.6256446997873262,((77:1.8782236755686676,(61:0.9256492581609013,(24:0.7977584087069383,((98:0.5031476972387274,83:0.5031476972387274):0.19087214700487842,(90:0.6103636106030497,(3:0.25684599163056326,6:0.25684599163056326):0.3535176189724864):0.08365623364055619):0.1037385644633324):0.127890849453963):0.9525744174077664):2.1555501614831156,(18:3.1928521198268434,(((55:0.9974939865255567,(57:0.37677110674586667,75:0.37677110674586667):0.62072287977969):0.46735810527564914,((69:0.28712044018904964,14:0.28712044018904964):1.0147773281769417,66:1.3018977683659914):0.16295432343521443):0.045746942487376874,((((39:0.3901671737530869,81:0.3901671737530869):0.08139357120006963,(((89:0.12352691633630167,88:0.12352691633630167):0.30545588037014604,(48:0.13471866419023226,46:0.13471866419023226):0.2942641325162154):0.030094392132924586,(36:0.07983575492700909,45:0.07983575492700909):0.3792414339123632):0.012483556113784267):0.5405494009832146,((11:0.16541464121954602,26:0.16541464121954602):0.8352830747139877,15:1.0006977159335337):0.011412430002837315):0.257394502436628,22:1.269504648372999):0.24109438591558363):1.6822530855382607):0.8409217172249401):2.2431457054790673):2.183034475819986,((((31:2.2186835715683095,((68:1.5865485772966426,(41:1.334193277537374,9:1.334193277537374):0.2523552997592686):0.158382271341716,86:1.7449308486383586):0.47375272292995096):2.107619897514171,(((51:0.9543406324798857,5:0.9543406324798857):0.8152946035521905,(60:0.5099705713475702,71:0.5099705713475702):1.259664664684506):1.0588960689222322,70:2.8285313049543084):1.4977721641281723):1.1700010185493088,((((((7:1.4192020051935326,27:1.4192020051935326):0.556667758485941,(84:1.172087989505488,16:1.172087989505488):0.8037817741739854):0.7104612767158016,((49:2.1177223290260394,((74:0.19985670895305285,91:0.19985670895305285):1.0087714643128392,47:1.208628173265892):0.9090941557601475):0.34863109855268304,(29:2.1957597067305517,80:2.1957597067305517):0.2705937208481708):0.2199776128165527):0.5492559427272083,((34:1.4694181702695346,(((40:0.17260974757036446,23:0.17260974757036446):0.20554147770516118,(50:0.23435054530005733,85:0.23435054530005733):0.1438006799754683):1.0673970032242048,32:1.4455482284997305):0.02386994176980406):1.6803123388695904,(76:3.073835401629547,((19:1.3195105116217216,(8:0.37219887479581604,52:0.37219887479581604):0.9473116368259056):0.8422806003592069,44:2.1617911119809285):0.9120442896486183):0.07589510750957817):0.0858564739833585):0.805890963257399,((((35:2.26090657976196,(64:1.791136503392555,(92:1.119536964476317,82:1.119536964476317):0.6715995389162381):0.46977007636940504):0.36542162925540556,(((100:1.8681230791822827,(33:0.6811342544554025,25:0.6811342544554025):1.18698882472688):0.03998755858120551,(59:1.7170619300967442,67:1.7170619300967442):0.19104870766674398):0.5592945411767551,73:2.4674051789402434):0.15892303007712227):0.002586194826450061,(79:2.5256161474782544,(97:1.801936326403239,(28:1.360835991867439,10:1.360835991867439):0.4411003345358):0.7236798210750153):0.10329825636556134):0.15787981046303834,(((53:0.44201109042165715,54:0.44201109042165715):0.9637569434676214,43:1.4057680338892786):0.27822496541740493,((38:1.127351239646234,(78:0.6335738543128477,63:0.6335738543128477):0.4937773853333862):0.08520385259161212,42:1.212555092237846):0.4714379070688375):1.1028012150001705):1.2546837320730284):0.031083901910136547,(20:4.070696559882154,(37:0.8849039524176869,72:0.8849039524176869):3.185792607464467):0.001865288407865151):1.4237426393417705):1.7252900764001318,((56:2.7513365468709514,1:2.7513365468709514):2.139223421692189,(95:2.216748746423354,((99:0.2589078436617454,65:0.2589078436617454):0.6078347610099168,30:0.8667426046716622):1.350006141751692):2.6738112221397863):2.331034595468781):1.2383594543189158):1.9179593044620873,(21:8.651166713968374,(4:3.3055397823616945,93:3.3055397823616945):5.345626931606679):1.7267466088445502):2.974594938246156,(12:3.7129521645211936,62:3.7129521645211936):9.639556096537888):27.6751896728258;
tree new_tree84 = (((((96:5.509453545010184,((((94:0.28686899308596897,13:0.28686899308596897):0.8355311155626741,2:1.122400108648643):0.2942727273141994,58:1.4166728359628424):1.5815924545271944,(17:1.5133227923608017,87:1.5133227923608017):1.4849424981292352):2.5111882545201474):3.258073614299504,(((18:0.5771868392162026,77:0.5771868392162026):2.651743104291458,((24:2.5397358115091984,(61:1.7995331787385913,(90:0.7184138351061925,(6:0.37498879588471945,3:0.37498879588471945):0.34342503922147305):1.0811193436323987):0.740202632770607):0.1330524018254886,(98:2.164967581102607,83:2.164967581102607):0.5078206322320802):0.5561417301729734):0.4010847099049668,((22:1.52912794877303,((89:1.1160216901334115,88:1.1160216901334115):0.3489682342411342,(((((36:0.17176010311745904,45:0.17176010311745904):0.6217706881624221,39:0.7935307912798811):0.04394351774656435,(15:0.723567731481706,81:0.723567731481706):0.11390657754473954):0.03056455479756648,26:0.868038863824012):0.021785730790569335,((11:0.25620655950458765,46:0.25620655950458765):0.06912977666628312,48:0.32533633617087077):0.5644882584437105):0.5751653297599644):0.06413802439848437):1.4708357289772345,((55:1.443035465341366,(57:0.8621656413683018,75:0.8621656413683018):0.5808698239730642):1.0607894884499336,((69:0.25132938037251934,14:0.25132938037251934):0.7290298267375248,66:0.9803592071100442):1.5234657466812553):0.49613872395896497):0.6300509756623627):5.137512505897061):2.1802398717057443,(((((31:2.774323236936678,(68:2.363959468335429,(41:2.2614698013015264,9:2.2614698013015264):0.10248966703390261):0.4103637686012491):0.2974463305557884,86:3.0717695674924665):1.6210488332584059,(((51:0.49251631500701915,5:0.49251631500701915):1.5009750169392555,(71:1.087859171202334,60:1.087859171202334):0.9056321607439406):0.8840299128312821,70:2.8775212447775567):1.8152971559733158):2.3958978067608054,((((((((59:1.8425347614463614,(100:1.0912631637557335,(33:0.49782224214019527,25:0.49782224214019527):0.5934409216155383):0.7512715976906279):0.17163341923137332,67:2.0141681806777347):0.3807271282947351,73:2.39489530897247):1.7426131005732861,((((53:1.282350756353902,54:1.282350756353902):1.505923544100978,(63:2.5147222491667423,(38:1.5099919075222084,(42:0.9706614808204393,28:0.9706614808204393):0.539330426701769):1.004730341644534):0.27355205128813775):0.02304672644798611,(43:2.6637177147476674,78:2.6637177147476674):0.14760331215519873):0.528733058990809,((10:1.8450851549124956,((82:1.6457457798727002,92:1.6457457798727002):0.03206967470145172,64:1.677815454574152):0.16726970033834365):1.4938895752744348,(35:2.08295805296596,(97:1.237323419841462,79:1.237323419841462):0.8456346331244982):1.2560166772209702):0.0010793557067447779):0.7974543236520808):0.7278718277832841,(37:1.4497546881677104,72:1.4497546881677104):3.4156255491613297):0.016224417428460036,(20:4.871521852798164,(((19:1.482124209259798,(8:1.2798444124723158,52:1.2798444124723158):0.2022797967874821):0.2508545203527628,44:1.7329787296125607):2.6328834665423138,(((84:0.32025457843725547,16:0.32025457843725547):1.2470259990829315,(7:1.2034613041987205,27:1.2034613041987205):0.36381927332146646):1.740920060649998,((29:1.1176486684649685,80:1.1176486684649685):0.17626778538193832,(49:0.9276181789682995,((74:0.19957381494318022,91:0.19957381494318022):0.5994660463513208,47:0.7990398612945011):0.12857831767379835):0.36629827487860733):2.0142841843232784):1.0576615579846895):0.5056596566432896):0.010082801959335974):0.34161909144503966,(50:2.6185928288577736,(34:1.9938316996315408,(32:1.8375257262146119,((40:0.9935846536371852,23:0.9935846536371852):0.02545839605703548,85:1.0190430496942207):0.8184826765203912):0.15630597341692898):0.6247611292262327):2.604630917344766):0.29534172985546636,76:5.518565476058006):1.5701507314536718):2.738690926007492,((56:7.294876554004465,1:7.294876554004465):2.3190441896541545,((30:2.336264857050531,(99:0.11383856051871101,65:0.11383856051871101):2.22242629653182):0.725229865859176,95:3.061494722909707):6.5524260207489124):0.21348638986055057):1.1203598974962627):3.2148758707733744,(21:11.828056765442982,(4:3.6329837996585805,93:3.6329837996585805):8.195072965784401):2.334586136345825):0.7703362330284893,(12:5.674081675128205,62:5.674081675128205):9.258897459689091):28.7796175495539;
tree new_tree85 = (((((96:5.669307187255094,((((94:0.9356118090661203,13:0.9356118090661203):0.6497698425269869,2:1.5853816515931072):0.3477646088615125,58:1.9331462604546197):1.8198750089219489,(17:0.5792278782714061,87:0.5792278782714061):3.1737933911051623):1.9162859178785254):1.5618618238853283,(((((90:1.7459075066825311,61:1.7459075066825311):0.3108575255011863,(83:0.8993674588409507,(98:0.8187134136280895,(6:0.343371606690419,3:0.343371606690419):0.4753418069376705):0.08065404521286124):1.1573975733427666):0.17110071319875786,24:2.2278657453824753):0.2352463558048834,(18:0.6312685651991713,77:0.6312685651991713):1.8318435359881873):0.44063941418747543,((55:1.6614724357431814,(57:0.5451419073058068,75:0.5451419073058068):1.1163305284373746):0.44733611223919256,(((69:0.7736361481338233,14:0.7736361481338233):0.5096549152747528,66:1.2832910634085761):0.7003775331126829,(((((81:0.15586972225169482,15:0.15586972225169482):0.5545163115405009,(26:0.40483514271488313,(11:0.26778159125908985,46:0.26778159125908985):0.1370535514557933):0.30555089107731254):0.3375351300556566,((89:0.5966391144888201,88:0.5966391144888201):0.2760527064464481,((36:0.16050687953875845,45:0.16050687953875845):0.2276627528687132,48:0.38816963240747165):0.48452218852779655):0.17522934291258407):0.42974037582022584,39:1.4776615396680781):0.2369334577822173,22:1.7145949974502954):0.2690735990709636):0.1251399514611149):0.7949429673924602):4.327417495765588):1.4254132446338454,((((((41:0.31703187323740495,9:0.31703187323740495):1.7967137699750546,68:2.1137456432124595):0.9492125035760095,(31:1.4735850258776444,86:1.4735850258776444):1.5893731209108246):0.2715069835371051,(((60:1.2424629581047952,71:1.2424629581047952):0.6229174292229505,(51:0.27934567377381186,5:0.27934567377381186):1.5860347135539339):0.8285229941611931,70:2.693903381488939):0.6405617488366353):2.136592922877644,(((((((43:2.421470985342254,(53:0.7143783664306343,54:0.7143783664306343):1.7070926189116196):0.2141720124297497,(78:2.3611823749197014,((42:1.4953726212203318,38:1.4953726212203318):0.49455507187945,(63:1.4808828269695946,28:1.4808828269695946):0.5090448661301872):0.3712546818199196):0.2744606228523021):0.4419394629731048,(((((67:1.6053496464022836,59:1.6053496464022836):0.29977906174368685,(100:1.1583761369147214,(33:0.6335710475118093,25:0.6335710475118093):0.5248050894029122):0.746752571231249):0.1990439086025162,73:2.1041726167484867):0.15173528387865698,10:2.2559079006271436):0.29176605797661326,(35:2.1062881338120705,(79:1.3460338502131055,97:1.3460338502131055):0.760254283598965):0.4413858247916864):0.5299085021413514):0.3011490075307153,(92:3.229978857527211,(82:2.871067110945991,64:2.871067110945991):0.35891174658121994):0.14875261074861257):0.18165534026005625,((((84:0.26387603225979395,16:0.26387603225979395):1.3678068601266111,(27:1.3369216554036758,7:1.3369216554036758):0.29476123698272927):0.6988367004137748,(((74:0.06738144060968691,91:0.06738144060968691):1.433947771620292,47:1.5013292122299788):0.43653588105494956,(49:1.690530522347756,(29:1.2600812376081874,80:1.2600812376081874):0.43044928473956867):0.24733457093717237):0.39265449951525144):1.2030232680901705,((50:1.773260024829322,(32:0.945139276985737,(40:0.5911226250787074,23:0.5911226250787074):0.3540166519070296):0.828120747843585):0.01017918475273194,(34:0.7847421438873852,85:0.7847421438873852):0.9986970656946688):1.7501036513082964):0.026843947645529553):0.26439330330986266,((20:3.291726796769795,((19:0.5931107292835943,(8:0.38161149756957297,52:0.38161149756957297):0.21149923171402135):1.441556685644788,44:2.034667414928382):1.257059381841413):0.2189257588932345,(37:0.5724486145292657,72:0.5724486145292657):2.938203941133764):0.3141275561827128):0.9041674910977506,76:4.728947602943493):0.7421104502597249):2.393753566072567,((56:5.178838221034862,1:5.178838221034862):1.3865653546592842,((95:1.5450701200316554,30:1.5450701200316554):1.292770704045833,(99:0.19713217737190966,65:0.19713217737190966):2.640708646705579):3.727562751616658):1.2994080435816384):0.7917706364984829):3.9145182319953964,(21:9.000686974968483,(4:2.1789230470927023,93:2.1789230470927023):6.8217639278757805):3.5704135128011814):0.9437458827550689,(12:2.2992289308674723,62:2.2992289308674723):11.215617439657262):28.6154325848432;
tree new_tree86 = (((((96:6.264396584037639,((((94:0.23618183077685898,13:0.23618183077685898):1.672852121529808,2:1.909033952306667):0.43465363262436285,58:2.34368758493103):1.44421520681027,(17:1.6382314438054344,87:1.6382314438054344):2.1496713479358656):2.4764937922963393):1.2142362381875822,((((((83:0.7953429613674681,98:0.7953429613674681):0.440185881855913,((6:0.6405200800283978,3:0.6405200800283978):0.5553096452235337,90:1.1958297252519314):0.03969911797144965):0.5044960183945597,(61:1.4832662403877488,24:1.4832662403877488):0.256758621230192):2.3413237609260014,77:4.081348622543942):0.10437611581867667,((55:1.8369656633521467,(57:0.9828929959710355,75:0.9828929959710355):0.8540726673811112):1.5007560753184905,(((((((81:0.9156060465788874,26:0.9156060465788874):0.18023025957712602,11:1.0958363061560135):0.06209495119731634,((48:0.5285374919694559,39:0.5285374919694559):0.23923835509310187,(46:0.6329177513919045,(36:0.019885919735190997,45:0.019885919735190997):0.6130318316567135):0.1348580956706532):0.39015541029077205):0.29335973820980543,(89:1.1540210664924302,88:1.1540210664924302):0.29726992907070504):0.7019607290827281,15:2.1532517246458633):0.055752714504865075,22:2.2090044391507284):1.0614193031347017,((69:0.165367469041686,14:0.165367469041686):0.6888260903814496,66:0.8541935594231356):2.4162301828622947):0.06729799638520717):0.8480029996919813):0.1391121738676695,18:4.324836912230288):3.1537959099949333):4.803843815548579,((((((41:0.9491337897630653,9:0.9491337897630653):4.398089825439661,68:5.347223615202727):0.0696141453232837,31:5.41683776052601):0.07214768105314473,((70:5.101384999707949,((60:3.1289939576499126,71:3.1289939576499126):1.0110667429279738,(5:0.6706641516802042,51:0.6706641516802042):3.469396548897682):0.9613242991300623):0.2935908258010782,86:5.394975825509027):0.09400961607012803):1.8348705925583646,((((20:3.208145602890802,(37:2.49900393021261,72:2.49900393021261):0.7091416726781921):0.7678823085714055,(((34:0.9117103290310715,85:0.9117103290310715):1.5209207759079,50:2.4326311049389715):0.12597856635037408,(32:1.8609449688755615,(40:1.4048813722316713,23:1.4048813722316713):0.4560635966438902):0.6976647024137841):1.417418240172862):0.7468712998019114,((((19:3.5809732396738516,(8:2.113901702982119,52:2.113901702982119):1.4670715366917326):0.4581829609526684,44:4.03915620062652):0.3748586578485593,(((84:0.2944831548298896,16:0.2944831548298896):1.6671284348688877,(27:1.4759249878217517,7:1.4759249878217517):0.4856866018770256):0.15121573561046553,((((74:0.14446065060569563,91:0.14446065060569563):0.9782356631502689,47:1.1226963137559645):0.664780797722722,49:1.7874771114786865):0.1745021902413728,(80:1.1047064666233841,29:1.1047064666233841):0.8572728350966752):0.1508480235891836):2.3011875331658365):0.2458977298585392,((78:3.57020952484588,((((43:2.2533980202915056,42:2.2533980202915056):0.2075547302426055,38:2.460952750534111):0.1484429749269056,(53:0.7267492379681789,54:0.7267492379681789):1.882646487492838):0.6696276127453595,63:3.2790233382063763):0.2911861866395036):0.6982584473393523,(((82:0.5882896977882026,64:0.5882896977882026):0.10596902956587517,92:0.6942587273540778):3.208016619801608,((28:1.5274200965004472,(79:1.1373039551833302,97:1.1373039551833302):0.390116141317117):1.3078263582329883,((35:1.746570921995995,10:1.746570921995995):1.0764714107044109,(((67:1.2025009288150963,(100:0.5840833931410572,(33:0.3047065089923608,25:0.3047065089923608):0.2793768841486964):0.6184175356740391):0.003811090046196064,59:1.2063120188612924):0.05568978763209498,73:1.2620018064933873):1.5610405262070186):0.012204122033029563):1.0670288924222504):0.3661926250295462):0.39144461614838644):0.0629866229305005):1.522978448765116,76:6.245877660029235):1.0779783741082847):1.84374966087615,((56:4.612816536433043,1:4.612816536433043):0.9456018341993335,(((99:0.13612835804041523,65:0.13612835804041523):1.8394389512281966,30:1.9755673092686117):1.3026425537923962,95:3.278209863061008):2.280208507571369):3.609187324381293):3.114870942760131):4.29104709436146,(21:10.69307553088345,(4:2.936499840664063,93:2.936499840664063):7.756575690219386):5.880448201251811):1.1649101401211546,(12:2.304825323602688,62:2.304825323602688):15.433608548653726):23.5367725627259;
tree new_tree87 = (((((96:6.093496899501815,((((94:0.426456764951986,13:0.426456764951986):1.0956212617020447,2:1.5220780266540306):0.6134406260289667,58:2.1355186526829972):1.170637213621399,(17:1.3389165564206962,87:1.3389165564206962):1.9672393098837):2.787341033197419):1.343206032467057,((((((55:1.7834511650306666,(57:1.1754858763685423,75:1.1754858763685423):0.6079652886621243):0.41206270175348414,(((89:0.4589895790081631,88:0.4589895790081631):0.987007244137309,(((39:0.789195784075217,(36:0.06872067528634909,45:0.06872067528634909):0.7204751087888679):0.19177579545332735,26:0.9809715795285443):0.2569549038975507,(48:0.5500109937568839,81:0.5500109937568839):0.6879154896692111):0.20807033971937705):0.4354252623790589,(11:0.8110995827464197,46:0.8110995827464197):1.0703225027781111):0.3140917812596198):0.682308856643433,15:2.8778227234275837):0.7939278310841753,22:3.671750554511759):0.005529898347000017,((69:0.4151491862559827,14:0.4151491862559827):1.2867798573353444,66:1.701929043591327):1.975351409267432):1.9109168835858394,((77:3.641529702989245,(((24:0.9802135697569241,(98:0.6412708371642759,83:0.6412708371642759):0.3389427325926482):0.031672931794054504,((6:0.5229729382450861,3:0.5229729382450861):0.19280345783136144,90:0.7157763960764475):0.2961101054745311):0.5789430199494787,61:1.5908295215004573):2.0507001814887875):1.8744254138634915,18:5.515955116852736):0.07224221959186217):1.8485055955242737):2.4811842239230657,((((70:4.14894725566953,((60:1.326673481672546,71:1.326673481672546):2.2688050342537434,(5:0.4704729397569404,51:0.4704729397569404):3.1250055761693494):0.5534687397432401):0.2610878708177582,(31:3.499816288147352,((41:0.5827466506551499,9:0.5827466506551499):0.9371326420514091,(68:1.312891595826076,86:1.312891595826076):0.2069876968804829):1.9799369954407928):0.9102188383399361):2.068879968826293,(((37:0.4376099534747123,72:0.4376099534747123):4.558712334940214,(20:4.982401583865006,(((35:2.709299798513486,(((92:0.72076258867673,(64:0.44481556263215605,82:0.44481556263215605):0.275947026044574):0.45580956285492624,28:1.1765721515316563):1.5297357136580976,((10:2.2942850123044254,79:2.2942850123044254):0.04647074250704275,(73:1.8727226265311894,((67:1.4054105890859308,(100:1.3060382112459654,(33:1.0709438243968725,25:1.0709438243968725):0.2350943868490929):0.09937237783996533):0.03290212040823004,59:1.4383127094941608):0.4344099170370286):0.46803312828027877):0.3655521103782857):0.0029919333237322654):0.1019007039963089,(((53:0.9215233727868657,54:0.9215233727868657):0.8998478555099962,43:1.821371228296862):0.3745070357156788,((((42:0.8784866542550998,38:0.8784866542550998):0.19230402367726063,97:1.0707906779323604):0.20422651967770866,63:1.275017197610069):0.47816027204028066,78:1.7531774696503497):0.442700794362191):0.6153222384972543):1.8802804162167872,(((19:1.029458947494326,(8:0.5384935020681961,52:0.5384935020681961):0.49096544542612996):2.5743228426847966,44:3.6037817901791227):0.9904247310161143,((((84:0.20712072663739858,16:0.20712072663739858):1.346674152610345,(27:1.4270099503435956,7:1.4270099503435956):0.12678492890414805):0.9435579295896079,((80:1.7539073081128023,29:1.7539073081128023):0.19214124753214756,(49:1.5390026076671224,((74:0.08496633946039879,91:0.08496633946039879):1.2861540507911315,47:1.3711203902515303):0.16788221741559206):0.40704594797782745):0.5513042531924017):1.1404750092459612,(50:2.6729662957517317,((34:1.4550689908150392,85:1.4550689908150392):1.1814901989862339,(32:0.752352619197228,(40:0.6048143945777198,23:0.6048143945777198):0.14753822461950816):1.8842065706040452):0.03640710595045871):0.9648615223315811):0.9563787031119242):0.09727439753134526):0.2909206651384242):0.013920704549920337):0.11157033554080353,76:5.10789262395573):1.3710224713578505):0.7833476350159412,((56:5.322222517301153,1:5.322222517301153):0.8810770286516423,((99:2.3693839666716183,65:2.3693839666716183):3.1211380064365954,(30:4.403038594198453,95:4.403038594198453):1.087483378909761):0.7127775728445815):1.0589631843767267):2.655624425562416):2.5867786387868925,(21:11.462385758990724,(4:2.712712674545367,93:2.712712674545367):8.749673084445357):1.0422800356881066):2.065742119162463,(12:6.288275270837666,62:6.288275270837666):8.282132643003628):32.4283051974651;
tree new_tree88 = (((((96:5.7896210929658585,((((94:0.19249904768326395,13:0.19249904768326395):0.993409184621898,2:1.185908232305162):0.7782237465699537,58:1.9641319788751157):2.178269411523876,(17:2.5696013384125203,87:2.5696013384125203):1.5728000519864715):1.6472197025668667):1.3872680597027545,((((((26:0.8029108862902935,(39:0.6280124410968765,(36:0.3444499674419056,45:0.3444499674419056):0.2835624736549709):0.17489844519341702):0.802202004862517,(89:0.6920439035282211,88:0.6920439035282211):0.9130689876245894):0.00491844134902375,((46:1.3108261896453315,11:1.3108261896453315):0.1638807655304082,((81:0.1335605452486065,48:0.1335605452486065):1.011735694841641,22:1.1452962400902473):0.32941071508549236):0.1353243773260946):0.6788502431165102,(((69:0.6862022999621132,14:0.6862022999621132):0.26254208546008995,66:0.9487443854222032):1.1195813015269622,((57:0.8695606917592094,75:0.8695606917592094):0.8854453901505164,(55:1.5775892298626646,15:1.5775892298626646):0.17741685204706115):0.31331960503943956):0.2205558886691792):1.9723177433772432,18:4.261199318995588):1.10584147716449,((((98:0.8163638128826258,83:0.8163638128826258):0.41084287312925927,(6:0.07320566976081976,3:0.07320566976081976):1.1540010162510654):0.0565430728471763,((61:1.020856331364654,90:1.020856331364654):0.07745679745749623,24:1.0983131288221502):0.18543663003691124):3.2448140649815915,77:4.528563823840653):0.838476972319425):1.8098483565085353):1.2016705745549352,((((70:2.8687004582317233,((60:1.0244734893903877,71:1.0244734893903877):0.9319878356376419,(5:1.8589214382099095,51:1.8589214382099095):0.09753988681812009):0.9122391332036937):0.7635858137436049,(31:3.4611598681257236,((68:0.6183711110121136,86:0.6183711110121136):0.600719688320586,(41:0.8224486655609555,9:0.8224486655609555):0.39664213377174407):2.242069068793024):0.17112640384960454):2.902468805550302,((((20:3.156700904789967,((37:2.4740688307728087,72:2.4740688307728087):0.5386270860836362,(((19:1.0151758076538049,(8:0.30620040059043724,52:0.30620040059043724):0.7089754070633676):0.38427904728953055,44:1.3994548549433354):1.1536161888093266,(((84:0.14759507510084333,16:0.14759507510084333):2.150092058891059,(27:1.441819893035713,7:1.441819893035713):0.8558672409561894):0.10328968193269139,(((74:0.5885366116678518,91:0.5885366116678518):0.38938855321396626,47:0.977925164881818):0.8438213008218228,((80:1.2913123612256605,29:1.2913123612256605):0.38498686613433497,49:1.6762992273599955):0.14544723834364537):0.5792303502209528):0.15209422782806836):0.45962487310378286):0.1440049879335219):0.1555282224117729,((50:0.6499562650125232,(34:0.5523172695279017,32:0.5523172695279017):0.09763899548462152):1.7064673519423004,((23:0.48097310391210457,40:0.48097310391210457):0.3683096323756545,85:0.8492827362877591):1.5071408806670645):0.9558055102469161):0.6204931605254109,((((59:2.4852605834723756,67:2.4852605834723756):0.058079404691383285,(100:1.7691997090375753,(33:0.6232791692984991,25:0.6232791692984991):1.1459205397390761):0.7741402791261836):0.6673109317163308,73:3.2106509198800897):0.3625965991642559,(((79:1.615409085219571,(10:1.4140005023765116,(64:1.1253445563955418,(82:0.45193801661426397,92:0.45193801661426397):0.6734065397812778):0.2886559459809699):0.2014085828430594):1.6985427216757838,35:3.313951806895355):0.11230699793620458,(((78:2.1322942594731873,(43:2.0829552046179725,(97:0.8655394061137673,42:0.8655394061137673):1.2174157985042051):0.04933905485521484):0.07089511211840716,(53:1.394833510849326,54:1.394833510849326):0.8083558607422685):0.35406688479731363,(63:2.3014245425395554,(28:1.2153778015727081,38:1.2153778015727081):1.0860467409668473):0.25583171384935266):0.8690025484426513):0.14698871421278614):0.35947476868280503):1.153577651926378,76:5.086299939653529):1.4484551378721013):0.8948135074670036,((56:5.607895604934819,1:5.607895604934819):0.8379882175867737,(95:4.541147496132492,((99:0.8504135244944815,65:0.8504135244944815):2.6045057258244073,30:3.4549192503188886):1.0862282458136034):1.9047363263891004):0.9836847624710412):0.9489911422309145):3.80810490689238,(21:11.102622871325647,(4:3.259159573181213,93:3.259159573181213):7.843463298144433):1.0840417627902816):2.5746389307193347,(12:3.655580379973225,62:3.655580379973225):11.105723184862038):26.6017621462497;
tree new_tree89 = (((((96:5.361499933729991,((((94:0.6831274547370314,13:0.6831274547370314):0.531259970499969,2:1.2143874252370004):0.3466938719304895,58:1.56108129716749):2.1474809746238726,(17:1.2683977889035276,87:1.2683977889035276):2.440164482887835):1.652937661938629):1.604738455205772,((18:4.046958667480178,(((15:0.7956953318934411,81:0.7956953318934411):1.7817301474724392,((69:0.6436592615433211,14:0.6436592615433211):0.15837720331385974,66:0.8020364648571808):1.7753890145086992):0.17241349734374323,(((57:0.6010236253073811,75:0.6010236253073811):1.244992208508858,55:1.8460158338162391):0.5825335775815659,(22:1.9462328846623353,((39:1.4651633133546529,(36:0.11006366081218581,45:0.11006366081218581):1.355099652542467):0.35404655080196035,(48:1.0436877765262458,((89:0.6155094411577894,88:0.6155094411577894):0.39815731538612054,(46:0.14098556262901965,(26:0.06642525849774719,11:0.06642525849774719):0.07456030413127246):0.8726811939148903):0.03002101998233586):0.7755220876303675):0.12702302050572212):0.48231652673546965):0.3212895653118184):1.2971196907705544):1.906432697294278,(77:4.897060628106735,((61:2.0081988883236965,(90:0.6844335441096094,24:0.6844335441096094):1.323765344214087):0.03484592400480224,(98:0.7920168993735736,((6:0.07730531506710397,3:0.07730531506710397):0.6494050852249051,83:0.7267104002920091):0.0653064990815645):1.251027912954925):2.8540158157782365):1.0563307366677206):1.0128470241613075):3.8775356994420376,((((70:3.8547089205694123,(51:2.8804034069043825,(5:1.4392297548010868,(60:1.0070597590289232,71:1.0070597590289232):0.43216999577216364):1.4411736521032956):0.9743055136650298):0.579439562256514,((((41:0.9260432434245118,9:0.9260432434245118):0.25258390665514274,68:1.1786271500796546):2.1223256813681926,86:3.300952831447847):0.8925002995922826,31:4.19345313104013):0.2406953517857966):3.63166623641984,(76:6.815073631922362,((37:3.351159468430019,72:3.351159468430019):2.110072142728951,((((19:0.7638837428134894,(8:0.2541187933351207,52:0.2541187933351207):0.5097649494783687):0.2993575899916484,44:1.0632413328051378):2.9115281449562596,((82:1.1980294904358049,64:1.1980294904358049):2.7453967273296036,(((79:2.557098112408143,(92:1.8868010872479235,10:1.8868010872479235):0.6702970251602196):1.0671530891334848,((((100:1.1635918625115136,(33:0.6612276638320227,25:0.6612276638320227):0.5023641986794909):0.35533226272114793,59:1.5189241252326615):0.1955102953205814,67:1.714434420553243):1.73080708084692,73:3.445241501400163):0.179009700141465):0.05614684064632769,((38:2.8752753776224447,97:2.8752753776224447):0.6199001042012697,((35:3.1014579695934454,(78:1.6954787845759816,63:1.6954787845759816):1.4059791850174639):0.09290071973609848,((53:1.7820796232694944,54:1.7820796232694944):1.4017591894155508,((42:1.2380173877427512,28:1.2380173877427512):0.017675045914006482,43:1.2556924336567576):1.9281463790282876):0.010519876644498716):0.3008167924941705):0.18522256036424123):0.26302817557745284):0.03134325999598886):1.4042615844835864,((((((23:0.6933847679019886,40:0.6933847679019886):0.548054473632127,85:1.2414392415341156):0.21300505076777232,50:1.4544442923018879):0.4389056036506136,(34:1.5612516598814508,32:1.5612516598814508):0.3320982360710507):2.2191979294673443,(((84:0.9187537554158638,16:0.9187537554158638):1.0045760864951245,(7:1.0211080746002985,27:1.0211080746002985):0.9022217673106898):0.8682551829739675,(49:2.449639600414987,((80:1.8332866539113215,29:1.8332866539113215):0.482204795659974,((74:0.27485475029908435,91:0.27485475029908435):1.4943284889707584,47:1.7691832392698428):0.5463082103014527):0.13414815084369147):0.3419454244699689):1.3209628005348897):0.7535207696598736,20:4.866068595079719):0.5129624671652646):0.08220054891398654):1.353842020763392):1.2507410873234042):1.1859051274608277,((56:4.055472875834434,1:4.055472875834434):1.5209273029586434,((30:2.317540977118215,(99:0.5814880741875567,65:0.5814880741875567):1.7360529029306582):3.127051776383727,95:5.444592753501942):0.13180742529113587):3.6753196679135165):1.5920542416712067):2.471176528290279,(21:12.513025379031303,(4:3.636684226428581,93:3.636684226428581):8.876341152602722):0.8019252376367767):2.332236727627098,(12:1.5624297223818429,62:1.5624297223818429):14.084757621913335):27.5085342342902;
tree new_tree90 = (((((96:5.952985092073181,((((94:0.9349194933958327,13:0.9349194933958327):0.3518534740820023,2:1.286772967477835):0.941408502826415,58:2.22818147030425):2.169127990214041,(17:0.9287646719758346,87:0.9287646719758346):3.4685447885424563):1.55567563155489):3.765644955613352,((18:3.5090522621722937,(((57:0.6344588112834514,75:0.6344588112834514):1.0990585456704651,55:1.7335173569539164):0.2967386308390598,(((69:0.48181356780934914,14:0.48181356780934914):0.48523583861321107,66:0.9670494064225602):0.6758220764801316,(((46:0.6962371092303183,(11:0.3304636522642983,26:0.3304636522642983):0.36577345696602004):0.7854392987228351,(((36:0.18212098683869532,45:0.18212098683869532):0.3644060382184688,39:0.5465270250571641):0.8163073544518265,((48:0.8964863592177584,(81:0.5093300677925682,15:0.5093300677925682):0.38715629142519026):0.20133195377831148,(89:0.905018102362272,88:0.905018102362272):0.19280021063379793):0.26501606651292064):0.11884202844416292):0.13104689816978654,22:1.61272330612294):0.03014817677975179):0.3873845048902844):1.4787962743793175):0.02629270732817357,(((((6:0.1389737348031061,3:0.1389737348031061):0.3453401620366343,83:0.4843138968397404):0.9614654706445227,98:1.4457793674842632):0.38745251817013937,(61:1.1470933319025773,(24:1.0702870756761842,90:1.0702870756761842):0.07680625622639314):0.6861385537518252):0.3875793593050474,77:2.22081124495945):1.3145337245410174):6.183285078186065):1.4338244719322866,(((((((41:1.918646322470403,9:1.918646322470403):0.8957947734259009,86:2.8144410958963038):1.0283374056994599,68:3.8427785015957636):1.429835276256585,31:5.2726137778523485):0.9267723204529981,(70:4.9666854851108955,(((5:0.554763128317773,51:0.554763128317773):1.1279613415009988,71:1.6827244698187718):1.012996886820384,60:2.695721356639156):2.2709641284717397):1.2327006131944511):2.2881863959591513,((((((((79:0.7341210970417092,97:0.7341210970417092):1.0909547911599962,64:1.8250758882017053):0.03203028103002015,10:1.8571061692317254):0.36695715219118386,((59:1.417633641039363,(67:1.4094784161418268,(100:1.2906753299097902,(33:1.07693140811278,25:1.07693140811278):0.21374392179701007):0.11880308623203661):0.008155224897536284):0.29257827255997615,73:1.7102119135993392):0.5138514078235701):0.9763348761177557,(42:3.064077139906284,28:3.064077139906284):0.13632105763438096):0.03630724927906126,((53:1.7305583788766234,54:1.7305583788766234):1.0247351694597724,((43:2.0530417850424185,38:2.0530417850424185):0.25703112259936667,(78:1.3604607229276904,63:1.3604607229276904):0.9496121847140948):0.44522064069461065):0.48141189848333044):0.3588984078489297,(92:1.0813890413212217,(35:0.9542126665611415,82:0.9542126665611415):0.12717637476008026):2.5142148133474342):1.8287603127840852,((((((27:1.2822083139939322,7:1.2822083139939322):0.7272815457813111,(84:0.7481244443237698,16:0.7481244443237698):1.2613654154514735):0.3241616121691693,((80:1.1948537126326937,29:1.1948537126326937):0.9211572613576762,(((74:0.9161852304840877,91:0.9161852304840877):0.5322664140357022,47:1.44845164451979):0.021254769047551525,49:1.4697064135673414):0.6463045604230284):0.21764049795404272):0.9220280001142207,(((34:1.7846430984066233,(50:1.76890387192324,32:1.76890387192324):0.01573922648338333):0.03158657881740412,((85:0.9205154241978197,23:0.9205154241978197):0.3118845018332812,40:1.232399926031101):0.5838297511929265):1.4217836241328103,(((19:0.5962473755466344,(8:0.3436050321394043,52:0.3436050321394043):0.25264234340723013):1.2010240267715269,44:1.7972714023181613):1.3666525702016994,76:3.1639239725198607):0.07408932883697705):0.017666170701795547):0.030969460405089855,(37:2.4515932029333287,72:2.4515932029333287):0.8350557295303944):2.0465777488136054,20:5.333226681277329):0.09113748617541262):3.0632083268117567):1.4496670552265627,((56:2.4079720559806868,1:2.4079720559806868):1.8722218425876296,(95:3.190331535549455,((99:0.5276479440397343,65:0.5276479440397343):0.8386548258627521,30:1.3663027699024863):1.8240287656469687):1.0898623630188613):5.657045650922744):1.215214970127759):2.842585903237758,(21:10.964669598367804,(4:2.350821804288178,93:2.350821804288178):8.613847794079625):3.0303708244887737):2.0080279341849607,(12:2.8979571238819433,62:2.8979571238819433):13.105111233159596):26.0135747997199;
tree new_tree91 = (((((96:6.801638956953105,((((94:0.5504021336518746,13:0.5504021336518746):0.33825637941471454,2:0.8886585130665892):0.5683939602948778,58:1.457052473361467):2.771446491076158,(17:3.9674544512101693,87:3.9674544512101693):0.2610445132274557):2.57313999251548):0.7239346846017396,((((((24:1.0665841618282397,(6:0.24148092943175906,3:0.24148092943175906):0.8251032323964806):0.7697642736790546,90:1.8363484355072943):0.006657088812156875,(83:0.9382512881992339,98:0.9382512881992339):0.9047542361202173):0.13971988774322996,(18:1.857694136941438,61:1.857694136941438):0.12503127512124323):1.718676194218312,(((57:0.9366292730363627,75:0.9366292730363627):0.7563255770247442,55:1.692954850061107):1.4172635507067215,(((69:1.1172331603580528,14:1.1172331603580528):0.5991165253401762,66:1.716349685698229):1.0170436986062268,((((48:0.43696677629485847,(46:0.32536409779241005,(39:0.2837936562520933,(81:0.11986361394494865,15:0.11986361394494865):0.16393004230714464):0.04157044154031675):0.11160267850244843):0.6543715631028509,((11:0.6494867975287335,(36:0.04351678656987613,45:0.04351678656987613):0.6059700109588574):0.22773988216964935,26:0.8772266796983829):0.21411165969932655):0.7574317418675605,(89:0.6744719772357048,88:0.6744719772357048):1.174298104029565):0.6145125483153413,22:2.463282629580611):0.2701107547238446):0.37682501646337263):0.5911832055131647):0.2803340179789928,77:3.981735624259986):3.5438380172948585):3.384982974534715,((((31:4.773156499411559,((68:1.3187694321496775,(41:0.9720292380691183,9:0.9720292380691183):0.3467401940805591):0.7423971599694252,86:2.0611665921191027):2.7119899072924567):0.6593199459115695,(70:3.5134771139578254,((5:2.159318964800266,51:2.159318964800266):0.12152414699704739,(71:0.9223017427957951,60:0.9223017427957951):1.3585413690015185):1.2326340021605118):1.9189993313653035):1.8258375652979568,(((37:2.3246237101848215,72:2.3246237101848215):1.4135537428426983,(((64:0.7624856742390431,82:0.7624856742390431):0.5846333538454536,92:1.3471190280844967):1.9734309881705996,((42:1.3272906074066786,(28:1.0240742271365537,10:1.0240742271365537):0.3032163802701249):1.5047351284007833,(((63:1.327520137168676,78:1.327520137168676):0.5728242562511414,(43:1.848485621774315,((53:0.4796845024847695,54:0.4796845024847695):1.087741212736467,38:1.5674257152212365):0.28105990655307855):0.051858771645502344):0.8144397954307683,((35:1.7737789028275448,(97:0.47355382470864205,79:0.47355382470864205):1.3002250781189026):0.3144024096568181,(73:1.7538491089966552,((100:1.1477352052576786,(33:0.4889815281942869,25:0.4889815281942869):0.6587536770633917):0.3671457262135682,(67:1.101555621961971,59:1.101555621961971):0.4133253095092757):0.23896817752540844):0.33433220348770765):0.6266028763662228):0.11724154695687616):0.4885242804476344):0.41762743677242353):0.7206970957607943,((((((19:0.47803677303753866,(8:0.2935086094269219,52:0.2935086094269219):0.18452816361061675):1.9082364243929182,44:2.386273197430457):0.8056771496036692,76:3.191950347034126):0.4975613560099572,20:3.6895117030440834):0.2985213015156072,((27:1.7106141722549513,7:1.7106141722549513):1.1525490867228712,((49:1.9879520623647917,(((74:0.9457414843922174,91:0.9457414843922174):0.6520772116391562,47:1.5978186960313736):0.2687646561533168,(80:1.0355408763784983,29:1.0355408763784983):0.8310424758061921):0.12136871018010131):0.7681131412781628,(84:0.6986901835926608,16:0.6986901835926608):2.057375020050294):0.10709805533486794):1.1248697455818681):0.13640721287199264,(50:1.4739612582937363,(((40:0.5909959256442389,23:0.5909959256442389):0.5684472490872018,32:1.1594431747314407):0.13537648023079218,(34:0.5961999516342535,85:0.5961999516342535):0.6986197033279793):0.17914160333150342):2.650478959137947):0.3344343313566309):2.7994394618327716):1.7338711929154185,((56:3.345387981993997,1:3.345387981993997):1.4541221287451984,(((99:0.07705247768382083,65:0.07705247768382083):0.6596370205657077,30:0.7366894982495286):3.0747663382343737,95:3.811455836483902):0.9880542742552931):4.192675092797309):1.9183714125530553):0.9753761716318348,(21:10.324178510712457,(4:2.5406298849097246,93:2.5406298849097246):7.783548625802732):1.5617542770089372):2.5484184753429453,(12:1.6201419375787298,62:1.6201419375787298):12.81420932548561):28.6687468313206;
tree new_tree92 = (((((96:8.442625806716885,((((94:0.5318353647859833,13:0.5318353647859833):1.2025421158633383,2:1.7343774806493215):0.4809698193144514,58:2.215347299963773):4.532959813355742,(17:2.1810920813472787,87:2.1810920813472787):4.567215031972236):1.6943186933973697):1.057651552036246,((18:4.71505861941099,((90:2.208073202246192,24:2.208073202246192):0.06776817985139028,((98:1.325434052818903,(83:0.9072384388814971,(6:0.44061959271755075,3:0.44061959271755075):0.4666188461639464):0.4181956139374059):0.7314162279485177,61:2.0568502807674207):0.21899110133016153):2.439217237313408):0.9897104896679219,((((((89:1.575694439323657,88:1.575694439323657):0.979623462812568,((36:0.06711972537991716,45:0.06711972537991716):1.6060668193636387,(46:1.1999590546608752,(11:1.171057838125313,((81:0.9840543703177465,(48:0.6743994339596507,15:0.6743994339596507):0.3096549363580957):0.0993255893542202,26:1.0833799596719667):0.08767787845334629):0.028901216535562213):0.4732274900826807):0.882131357392669):0.902877639378393,39:3.458195541514618):0.20084819266516618,22:3.659043734179784):0.20744808050550656,(((69:0.6632787377538435,14:0.6632787377538435):2.269064017962664,66:2.9323427557165074):0.26347607898490555,((57:0.7656803755258355,75:0.7656803755258355):0.8038758400961008,55:1.5695562156219363):1.6262626190794767):0.6706729799838778):1.740233382278067,77:5.606725196963358):0.0980439121155543):3.795508249674219):2.0418549955882668,((((70:5.231430354788961,((60:0.8769375829256776,71:0.8769375829256776):1.2436050615700613,(5:0.34030459869097646,51:0.34030459869097646):1.7802380458047624):3.1108877102932224):0.9687027585003101,((((41:1.119056203542675,9:1.119056203542675):0.49001538128803834,86:1.6090715848307133):0.1418145788108851,68:1.7508861636415984):2.5344286661473125,31:4.285314829788911):1.9148182835003604):1.190356454572279,((((((19:0.6000923400219942,(8:0.4542490641113485,52:0.4542490641113485):0.14584327591064566):1.9300433425084056,44:2.5301356825303998):1.2053037995272522,76:3.735439482057652):0.7449672768955073,(20:1.9927421096615283,(37:0.9132643767766555,72:0.9132643767766555):1.0794777328848728):2.487664649291631):0.30271573612206115,(((40:0.8257605271745164,23:0.8257605271745164):0.3336212164058886,32:1.159381743580405):0.12451359068756163,((34:0.47876452288528837,85:0.47876452288528837):0.5793443445448767,50:1.058108867430165):0.22578646683780157):3.499227160807254):0.24894160080978978,((((64:1.0009818497504734,82:1.0009818497504734):0.3252521021571093,92:1.3262339519075828):2.659595002779709,((28:3.1988997523864975,((((53:1.215402378084078,54:1.215402378084078):1.3402531306106522,(38:2.385247728188241,(63:1.2694087422831855,78:1.2694087422831855):1.1158389859050555):0.1704077805064892):0.22414791772470055,43:2.7798034264194307):0.21088930067150669,35:2.9906927270909374):0.20820702529556012):0.6213866279897262,(((42:1.1535070439071973,(97:0.6056675077221374,79:0.6056675077221374):0.5478395361850599):1.7965879847637973,10:2.9500950286709946):0.7629822092754095,(((100:1.406829317204147,(33:0.6891742721195029,25:0.6891742721195029):0.7176550450846442):0.6736377157905977,(59:1.9911626593012755,67:1.9911626593012755):0.08930437369346933):1.2906883159265057,73:3.3711553489212505):0.34192188902515364):0.1072091424298196):0.1655425743110679):0.25496055265850703,(((((74:0.6184373703370696,91:0.6184373703370696):0.8326872862516421,47:1.4511246565887117):0.2442063731683648,(80:0.9887700303610523,29:0.9887700303610523):0.7065609993960242):1.0093038100378473,49:2.704634839794924):0.790154755395982,((84:1.8762384822692528,16:1.8762384822692528):0.5452812534554803,(7:1.7732426030291468,27:1.7732426030291468):0.6482771326955863):1.0732698594661727):0.7459999121548928):0.7912745885392116):2.35842547197654):1.5375571901998786,((56:4.611195445152845,1:4.611195445152845):3.669331401389444,((95:0.9879133305509957,30:0.9879133305509957):3.6813170609335777,(99:0.2654365227690803,65:0.2654365227690803):4.403793868715493):3.6112964550577153):0.6475199115191401):2.6140855962799687):2.274641682801132,(21:12.032826082461076,(4:4.021412555162392,93:4.021412555162392):8.011413527298684):1.7839479546814534):2.2819081547192965,(12:2.9048359019019268,62:2.9048359019019268):13.1938462899599):26.6327550579299;
tree new_tree93 = (((((96:9.001553244407408,((((94:0.6452699709433749,13:0.6452699709433749):2.4459766919025765,2:3.0912466628459514):2.037780125713746,58:5.129026788559697):2.2011239805176936,(17:0.391586628210401,87:0.391586628210401):6.93856414086699):1.6714024753300167):2.3300954788939308,(((((98:1.17952946770299,83:1.17952946770299):0.3105492749385932,(((6:0.44311709798244886,3:0.44311709798244886):0.22352337402079775,90:0.6666404720032466):0.4896240003449883,(24:0.43060229122947896,61:0.43060229122947896):0.725662181118756):0.3338142702933482):1.6999946927397593,77:3.1900734353813425):0.1922086708058357,18:3.382282106187178):3.1072580912892063,((22:2.934860957266319,((48:0.5529363162684627,(36:0.007216255675732093,45:0.007216255675732093):0.5457200605927306):2.17820117037431,(((89:0.9200383866180556,88:0.9200383866180556):0.32038622881329937,(((81:0.1603721589283217,15:0.1603721589283217):0.8481098659512228,39:1.0084820248795445):0.20654693962265624,46:1.2150289645022008):0.02539565092915419):0.29590363141703824,(26:0.6848992287158988,11:0.6848992287158988):0.8514290181324944):1.1948092397943795):0.20372347062354645):2.4098670677224856,(((69:1.0617304403648178,14:1.0617304403648178):0.3580942393892854,66:1.4198246797541032):3.6274834586671014,((57:0.6195662946014392,75:0.6195662946014392):3.1343109156927684,55:3.7538772102942075):1.293430928126997):0.2974198865676003):1.1448121724875797):4.842108525824954):1.8051157050999116,((((70:4.316268016438249,((60:1.4559962993983417,71:1.4559962993983417):1.914527437286447,(5:1.665645311441964,51:1.665645311441964):1.7048784252428246):0.9457442797534603):1.194235258538126,(86:3.707691523835228,(((41:1.0763327635370923,9:1.0763327635370923):1.479475330417798,68:2.5558080939548904):1.0010188997300182,31:3.5568269936849086):0.15086453015031953):1.8028117511411468):2.768088597309137,(((((((40:1.0672600866287079,23:1.0672600866287079):0.9042733323961807,32:1.9715334190248885):0.5270655904239749,50:2.4985990094488635):0.31908166801169147,(34:0.7113839998147239,85:0.7113839998147239):2.106296677645831):2.8821075928065176,((((((74:0.39725906205320294,91:0.39725906205320294):1.6865924216871746,47:2.0838514837403777):0.20424660403330863,(49:2.040634312448831,(80:1.1039065359952376,29:1.1039065359952376):0.9367277764535935):0.2474637753248552):0.3386611331710814,((84:0.6328397642668072,16:0.6328397642668072):0.7004062925288982,(7:0.9680825476671875,27:0.9680825476671875):0.3651635091285179):1.2935131641490623):2.3835136953895106,(76:4.746089425467031,((19:3.07072447108995,(8:0.19860568682042182,52:0.19860568682042182):2.872118784269528):0.6157825937153629,44:3.686507064805313):1.059582360661718):0.26418349086724735):0.3157550807478433,((((10:3.1454271783722962,42:3.1454271783722962):0.46902830722742284,((97:1.7769923196338162,79:1.7769923196338162):0.7843195780738061,35:2.5613118977076224):1.0531435878920967):0.07962218456717052,(((67:2.198255457663456,((59:1.2302119579605046,(33:0.9862867912059106,25:0.9862867912059106):0.24392516675459408):0.9099815602428734,100:2.140193518203378):0.058061939460078094):0.7224886732324971,73:2.920744130895953):0.5813222652948635,(((63:1.9432786640113127,78:1.9432786640113127):0.616622167062759,(38:2.1706560241898933,(28:2.160760442300969,43:2.160760442300969):0.009895581888924365):0.3892448068841783):0.4837315095521193,(53:1.0900119270339461,54:1.0900119270339461):1.9536204135922448):0.4584340555646258):0.19201127397607287):0.29606817049638323,((64:2.0246085748517824,82:2.0246085748517824):0.5059231370050323,92:2.5305317118568147):1.4596141288064581):1.3358821564188488):0.373760273184951):0.01948736567318221,20:5.719275635940255):0.4226214061666269,(37:3.5584793303738578,72:3.5584793303738578):2.583417711733024):2.13669483017863):1.9070660702269322,((56:5.5313034352114965,1:5.5313034352114965):1.3626720573381625,(95:1.8711917137617742,(30:1.124283686050696,(99:0.2554479656113518,65:0.2554479656113518):0.8688357204393442):0.7469080277110782):5.022783778787884):3.291682449962785):2.951106485888806):1.3570926141032338,(21:10.28964169485476,(4:3.3803521199805666,93:3.3803521199805666):6.909289574874194):4.204215347649724):2.1929805801725237,(12:0.967660712805524,62:0.967660712805524):15.719176909871484):25.3061944226972;
[truncated: 3,881,682 more chars]
