# Supplementary material for: Evolutionary history of the Arctic flora
Source: Nat Commun. 2023 Jul 18;14:4021. doi: 10.1038/s41467-023-39555-6 (PMC10354081; doi:10.1038/s41467-023-39555-6)
Supplement: Supplementary file 8 — Source Data [file 41467_2023_39555_MOESM8_ESM.zip › Source Data/Supplementary Figure 29-35/Poa/Poa_dis.csv]

ID	Name	dis
17	Poa_abbreviata_PAF	AB
18	Poa_alpina_PAF	AB
19	Poa_ammophila_PAF	A
20	Poa_annua	AB
21	Poa_arctica_PAF	AB
22	Poa_arida	B
23	Poa_asiae_minoris	B
24	Poa_asperiflora	B
25	Poa_astonii	B
26	Poa_atropidiformis	B
27	Poa_attenuata	B
28	Poa_autumnalis	B
29	Poa_badensis	B
30	Poa_biebersteinii	B
31	Poa_botryoides_PAF	AB
32	Poa_bucharica	B
33	Poa_bulbosa	B
34	Poa_burmanica	B
35	Poa_candamoana	B
36	Poa_chaixii	B
37	Poa_chapmaniana	B
38	Poa_compressa	B
39	Poa_costiniana	B
40	Poa_curtifolia	B
41	Poa_cusickii	B
42	Poa_dahurica	B
43	Poa_densa	B
44	Poa_dissanthelioides	B
45	Poa_diversifolia	B
46	Poa_dolosa	B
47	Poa_fauriei	B
48	Poa_fawcettiae	B
49	Poa_fendleriana	B
50	Poa_fordeana	B
51	Poa_gigantea	B
52	Poa_glauca_PAF	AB
53	Poa_grandis	B
54	Poa_gymnantha	B
55	Poa_hartzii_PAF	A
56	Poa_helmsii	B
57	Poa_hesperia	B
58	Poa_howellii	B
59	Poa_huancavelicae	B
60	Poa_hybrida	B
61	Poa_hylobates	B
62	Poa_ianthina	B
63	Poa_iberica	B
64	Poa_interior	B
65	Poa_ircutica	B
66	Poa_keysseri	B
67	Poa_khokhrjakovii	B
68	Poa_kurtzii	B
69	Poa_laetevirens	B
70	Poa_langtangensis	B
71	Poa_laxa_PAF	AB
72	Poa_leptocoma_PAF	AB
73	Poa_lettermanii	B
74	Poa_ligulata	B
75	Poa_macrantha	B
76	Poa_macrocalyx_PAF	AB
77	Poa_macroclada	B
78	Poa_marcida	B
79	Poa_marshallii	B
80	Poa_matris_occidentalis	B
81	Poa_media	B
82	Poa_nemoralis_PAF	AB
83	Poa_nervosa	B
84	Poa_novae_zelandiae	B
85	Poa_palustris_PAF	AB
86	Poa_paucispicula_PAF	AB
87	Poa_platyantha_PAF	AB
88	Poa_polycolea	B
89	Poa_porsildii_PAF	AB
90	Poa_pratensis_PAF	A
91	Poa_pseudoabbreviata_PAF	AB
92	Poa_pseudobulbosa	B
93	Poa_psychrophila	B
94	Poa_ramifera	B
95	Poa_reflexa	B
96	Poa_remota	B
97	Poa_riphaea	B
98	Poa_scaberula	B
99	Poa_secunda	B
100	Poa_sibirica_PAF	AB
101	Poa_sieberiana	B
102	Poa_sikkimensis	B
103	Poa_sinaica	B
104	Poa_skvortzovii	B
105	Poa_sphondylodes	B
106	Poa_stenantha	B
107	Poa_sublanata_PAF	AB
108	Poa_superata	B
109	Poa_supina	AB
110	Poa_thessala	B
111	Poa_trichophylla	B
112	Poa_trivialis_PAF	AB
113	Poa_trollii	B
114	Poa_unilateralis	B
115	Poa_ursina	B
116	Poa_wheeleri	B
