# Supplementary material for: Evolutionary history of the Arctic flora
Source: Nat Commun. 2023 Jul 18;14:4021. doi: 10.1038/s41467-023-39555-6 (PMC10354081; doi:10.1038/s41467-023-39555-6)
Supplement: Supplementary file 8 — Source Data [file 41467_2023_39555_MOESM8_ESM.zip › Source Data/Supplementary Figure 29-35/Potentilla/Potentilla.tre]

#NEXUS
Begin trees;
   Translate
1 Horkelia_daucifolia,
2 Horkelia_fusca,
3 Horkelia_tridentata,
4 Horkeliella_purpurascens,
5 Ivesia_aperta,
6 Ivesia_paniculata,
7 Ivesia_webberi,
8 Potentilla_alba,
9 Potentilla_anserina,
10 Potentilla_apennina,
11 Potentilla_arenosa,
12 Potentilla_argaea,
13 Potentilla_argentea,
14 Potentilla_arizonica,
15 Potentilla_aurea,
16 Potentilla_biennis,
17 Potentilla_biflora,
18 Potentilla_bimundorum,
19 Potentilla_bipinnatifida,
20 Potentilla_brauniana,
21 Potentilla_brevifolia,
22 Potentilla_caulescens,
23 Potentilla_clusiana,
24 Potentilla_collina,
25 Potentilla_concinna,
26 Potentilla_crantzii,
27 Potentilla_crassinervia,
28 Potentilla_crebridens,
29 Potentilla_crinita,
30 Potentilla_dickinsii,
31 Potentilla_drummondii,
32 Potentilla_effusa,
33 Potentilla_elatior,
34 Potentilla_elegans,
35 Potentilla_erecta,
36 Potentilla_eriocarpa,
37 Potentilla_flabellifolia,
38 Potentilla_fragarioides,
39 Potentilla_fragiformis,
40 Potentilla_freyniana,
41 Potentilla_glaucophylla,
42 Potentilla_gracilis,
43 Potentilla_grandiflora,
44 Potentilla_heptaphylla,
45 Potentilla_hippiana,
46 Potentilla_hirta,
47 Potentilla_hookeriana,
48 Potentilla_hyparctica,
49 Potentilla_incana,
50 Potentilla_inclinata,
51 Potentilla_jenissejensis,
52 Potentilla_jepsonii,
53 Potentilla_litoralis,
54 Potentilla_longifolia,
55 Potentilla_maura,
56 Potentilla_millefolia,
57 Potentilla_morefieldii,
58 Potentilla_multicaulis,
59 Potentilla_neumaniana,
60 Potentilla_niponica,
61 Potentilla_nivea,
62 Potentilla_ornithopoda,
63 Potentilla_ovina,
64 Potentilla_pedersenii,
65 Potentilla_pensylvanica,
66 Potentilla_pimpinelloides,
67 Potentilla_plattensis,
68 Potentilla_pulchella,
69 Potentilla_pulcherrima,
70 Potentilla_pyrenaica,
71 Potentilla_recta,
72 Potentilla_reptans,
73 Potentilla_rubricaulis,
74 Potentilla_simplex,
75 Potentilla_stipularis,
76 Potentilla_subgorodkovii,
77 Potentilla_subjuga,
78 Potentilla_subvahliana,
79 Potentilla_supina,
80 Potentilla_tanacetifolia,
81 Potentilla_thurberi,
82 Potentilla_thuringiaca,
83 Potentilla_vahliana,
84 Potentilla_villosa,
85 Potentilla_villosula,
86 Potentilla_virgata,
87 Potentilla_vulcanicola
		;
tree con_tree = ((((72:6.939852721905623,(74:3.875232451482823,35:3.875232451482823)0.9983:3.0646202704228003)1.0000:20.69392587544074,(30:23.538724001418313,(((((4:2.7468786044719735,6:2.7468786044719735)0.5590:0.8987017434243612,((1:1.1179884098540782,7:1.1179884098540782)0.5475:0.8697342349776989,(2:1.0105805192832946,3:1.0105805192832946)0.9837:0.9771421255484825)0.9995:1.6578577030645576)1.0000:1.3730645351357111,5:5.018644883032046)1.0000:6.51642919617062,16:11.535074079202666)1.0000:8.783357597628381,((40:1.043526147973246,38:1.043526147973246)1.0000:17.864129551586053,((31:8.596555261258857,(59:3.2046020558219936,41:3.2046020558219936)0.1218:5.391953205436863)0.1577:5.699875486298769,(((((12:4.765665570569567,39:4.765665570569567)0.1265:0.803384485764596,43:5.569050056334163)0.4918:1.2156849921204156,(34:5.351000602175375,(68:3.4336600016413428,(64:1.4256379374320858,85:1.4256379374320858)0.5935:2.008022064209257)0.8183:1.9173406005340325)0.1925:1.4337344462792032)0.2632:1.9696449640121756,(((24:2.42511083095399,13:2.42511083095399)0.9117:2.871668748688016,(79:3.5823088373070107,70:3.5823088373070107)0.8703:1.7144707423349956)0.6092:1.0011275810917653,(80:3.6300819561082847,(50:2.804321697259283,(46:1.9345992841964375,55:1.9345992841964375)0.8678:0.8697224130628456)0.2380:0.8257602588490016)0.5358:2.667825204625487)0.3087:2.4564728517329826)0.2047:2.6799047722701417,((87:0.826973532391122,84:0.826973532391122)0.4335:8.856704248173493,((((58:3.860541310133584,15:3.860541310133584)0.9687:3.4333878258575155,(54:4.5396288609665305,44:4.5396288609665305)0.9868:2.754300275024569)0.7130:0.9339427696025595,((((((18:0.6606331176269578,86:0.6606331176269578)0.2330:0.52974246216273,62:1.1903755797896878)1.0000:3.271759900474194,(((53:0.3651595302757187,52:0.3651595302757187)0.9892:0.6624845920205189,19:1.0276441222962376)0.8675:1.9793296647244745,(51:1.3728662515888388,65:1.3728662515888388)0.6197:1.6341075354318733)0.3652:1.45516169324317)0.1257:1.176021319826262,(((73:0.4365865839059069,78:0.4365865839059069)0.4823:1.9145726567698347,76:2.3511592406757416)0.0203:1.0899675026760463,(21:0.9402159698976646,37:0.9402159698976646)1.0000:2.500910773454123)0.4765:2.197030056738356)0.2347:1.1520629281212749,(75:4.56822493668335,28:4.56822493668335)0.5477:2.2219947915280684)0.0473:0.8035445729241601,(((((20:3.0772496714577358,((67:1.7346888947267445,45:1.7346888947267445)0.3798:1.2168170870565262,(42:2.1586418243848584,((56:1.4202104360837708,32:1.4202104360837708)0.8300:0.473430575231788,63:1.8936410113155588)0.3223:0.26500081306929957)0.6378:0.7928641573984123)0.2548:0.12574368967446503)0.1042:0.6896391273742069,((57:1.3592742509482605,29:1.3592742509482605)0.8483:0.773430301901989,(25:1.1632714600476177,77:1.1632714600476177)0.6613:0.9694330928026318)0.9713:1.634184245981693)0.1880:0.8460697959922925,69:4.612958594824235)0.1918:0.7627731608706938,(((11:1.3565671642393227,(47:0.24972417015484893,83:0.24972417015484893)0.5663:1.1068429940844737)0.4738:0.6405852584645046,60:1.9971524227038273)0.0423:1.5285724025411724,61:3.5257248252449997)0.0387:1.8500069304499291)0.0138:0.8285873737416978,(14:2.133130230076148,81:2.133130230076148)0.0965:4.071188899360479)0.1302:1.3894451716989522)0.0312:0.6341076044580802)0.0668:0.8165758569484893,((48:3.512150385828207,66:3.512150385828207)0.6120:3.7132130150222906,((26:2.1579861944536844,49:2.1579861944536844)0.7477:1.9485034872227303,(82:1.5560378021060046,71:1.5560378021060046)1.0000:2.55045187957041)0.8880:3.1188737191740827)0.1053:1.819084361691651)0.1025:0.6392300180224666)0.1253:1.7506070041722808)0.1578:2.8621459628207297)1.0000:4.611224952001674)0.8195:1.4107759772717472)1.0000:3.220292324587266)1.0000:4.095054595928051)0.9903:2.725522025629843,((17:11.749076600240343,36:11.749076600240343)0.9905:6.21501165993682,((((23:3.042905384388064,27:3.042905384388064)0.9975:2.782525726693507,22:5.825431111081571)0.9797:2.6871814049219935,10:8.512612516003564)0.9980:4.388662869370325,(33:7.190370601407828,8:7.190370601407828)1.0000:5.710904783966061)1.0000:5.062812874803274)1.0000:12.395212362799043)1.0000:12.999142351801474,9:43.3584430057283)0.9998:31.7751559016533;
End;
