# Supplementary material for: Evolutionary history of the Arctic flora
Source: Nat Commun. 2023 Jul 18;14:4021. doi: 10.1038/s41467-023-39555-6 (PMC10354081; doi:10.1038/s41467-023-39555-6)
Supplement: Supplementary file 8 — Source Data [file 41467_2023_39555_MOESM8_ESM.zip › Source Data/Supplementary Figure 29-35/Potentilla/Potentilla_dis.csv]

ID	Name	dis
12	Horkelia_daucifolia	B
13	Horkelia_fusca	B
14	Horkelia_tridentata	B
15	Horkeliella_purpurascens	B
16	Ivesia_aperta	B
17	Ivesia_paniculata	B
18	Ivesia_webberi	B
20	Potentilla_alba	B
21	Potentilla_anserina	AB
22	Potentilla_apennina	B
23	Potentilla_arenosa	AB
24	Potentilla_argaea	B
25	Potentilla_argentea	B
26	Potentilla_arizonica	B
27	Potentilla_aurea	B
28	Potentilla_biennis	B
29	Potentilla_biflora	AB
30	Potentilla_bimundorum	AB
31	Potentilla_bipinnatifida	AB
32	Potentilla_brauniana	B
33	Potentilla_brevifolia	B
34	Potentilla_caulescens	B
35	Potentilla_clusiana	B
36	Potentilla_collina	B
37	Potentilla_concinna	B
38	Potentilla_crantzii	AB
39	Potentilla_crassinervia	B
40	Potentilla_crebridens	AB
41	Potentilla_crinita	B
42	Potentilla_dickinsii	B
43	Potentilla_drummondii	B
44	Potentilla_effusa	B
45	Potentilla_elatior	B
46	Potentilla_elegans	AB
47	Potentilla_erecta	AB
48	Potentilla_eriocarpa	B
49	Potentilla_flabellifolia	B
50	Potentilla_fragarioides	B
51	Potentilla_fragiformis	AB
52	Potentilla_freyniana	B
53	Potentilla_glaucophylla	AB
54	Potentilla_gracilis	B
55	Potentilla_grandiflora	B
56	Potentilla_heptaphylla	B
57	Potentilla_hippiana	B
58	Potentilla_hirta	B
59	Potentilla_hookeriana	B
60	Potentilla_hyparctica	A
61	Potentilla_incana	B
62	Potentilla_inclinata	B
63	Potentilla_jenissejensis	B
64	Potentilla_jepsonii	B
65	Potentilla_litoralis	AB
66	Potentilla_longifolia	B
67	Potentilla_maura	B
68	Potentilla_millefolia	B
69	Potentilla_morefieldii	B
70	Potentilla_multicaulis	B
71	Potentilla_neumaniana	B
72	Potentilla_niponica	B
73	Potentilla_nivea	AB
74	Potentilla_ornithopoda	B
75	Potentilla_ovina	B
76	Potentilla_pedersenii	A
77	Potentilla_pensylvanica	AB
78	Potentilla_pimpinelloides	B
79	Potentilla_plattensis	B
80	Potentilla_pulchella	AB
81	Potentilla_pulcherrima	B
82	Potentilla_pyrenaica	B
83	Potentilla_recta	B
84	Potentilla_reptans	B
85	Potentilla_rubricaulis	AB
86	Potentilla_simplex	B
87	Potentilla_stipularis	AB
88	Potentilla_subgorodkovii	AB
89	Potentilla_subjuga	B
90	Potentilla_subvahliana	AB
91	Potentilla_supina	B
92	Potentilla_tanacetifolia	B
93	Potentilla_thurberi	B
94	Potentilla_thuringiaca	B
95	Potentilla_vahliana	A
96	Potentilla_villosa	AB
97	Potentilla_villosula	AB
98	Potentilla_virgata	B
99	Potentilla_vulcanicola	AB
