# Supplementary material for: Evolutionary history of the Arctic flora
Source: Nat Commun. 2023 Jul 18;14:4021. doi: 10.1038/s41467-023-39555-6 (PMC10354081; doi:10.1038/s41467-023-39555-6)
Supplement: Supplementary file 8 — Source Data [file 41467_2023_39555_MOESM8_ESM.zip › Source Data/Supplementary Figure 29-35/Primula/Primula.tre]

#NEXUS
Begin taxa;
	Dimensions ntax=126;
	Taxlabels
		Primula_advena
		Primula_aff_denticulata
		Primula_alcalina
		Primula_algida
		Primula_aliciae
		Primula_amethystina
		Primula_angustifolia
		Primula_anvilensis_PAF
		Primula_aurantiaca
		Primula_aureata
		Primula_auriculata
		Primula_baldshuanica
		Primula_bellidifolia
		Primula_borealis_PAF
		Primula_bracteata
		Primula_bracteosa
		Primula_cachemiriana
		Primula_calderiana
		Primula_capillaris
		Primula_capitata
		Primula_capitellata
		Primula_cernua
		Primula_clarkei
		Primula_clevelandii
		Primula_clusiana
		Primula_cockburniana
		Primula_cortusoides
		Primula_darialica
		Primula_deflexa
		Primula_deorum
		Primula_deuteronana
		Primula_dryadifolia
		Primula_edelbergii
		Primula_egaliksensis
		Primula_egaliksensis_PAF
		Primula_elliptica
		Primula_erratica
		Primula_eximia
		Primula_exscapa
		Primula_faberii
		Primula_farinosa
		Primula_fasciculata
		Primula_fedtschenkoi
		Primula_firmipes
		Primula_flaccida
		Primula_floribunda
		Primula_florida
		Primula_forbesii
		Primula_forrestii
		Primula_fragrans
		Primula_frigida_PAF
		Primula_gaubaeana
		Primula_gemmifera
		Primula_geraniifolia
		Primula_glutinosa
		Primula_halleri
		Primula_hendersonii
		Primula_heucherifolia
		Primula_hirsuta
		Primula_hongshanensis
		Primula_incana_PAF
		Primula_involucrata
		Primula_japonica
		Primula_kisoana
		Primula_latiloba
		Primula_latisecta
		Primula_laurentiana_PAF
		Primula_littledalei
		Primula_luteola
		Primula_malacoides
		Primula_marginata
		Primula_matthioli_PAF
		Primula_maximowiczii
		Primula_membranifolia
		Primula_minima
		Primula_minor
		Primula_mistassinica_PAF
		Primula_modesta
		Primula_mollis
		Primula_muscarioides
		Primula_muscoides
		Primula_nipponica
		Primula_nivalis
		Primula_nutans_PAF
		Primula_obconica
		Primula_odontocalyx
		Primula_orbicularis
		Primula_palinuri
		Primula_parryi
		Primula_pauciflora
		Primula_petelotii
		Primula_pinnata
		Primula_poetica
		Primula_prenantha
		Primula_primulina
		Primula_prolifera
		Primula_pulchella
		Primula_pulverulenta
		Primula_pumilio
		Primula_reptans
		Primula_reticulata
		Primula_rotundifolia
		Primula_rusbyi
		Primula_scandinavica
		Primula_serrata
		Primula_siamensis
		Primula_simensis
		Primula_sinolisteri
		Primula_sonchifolia
		Primula_soongii
		Primula_souliei
		Primula_specuicola
		Primula_stirtoniana
		Primula_stricta_PFA
		Primula_stuartii
		Primula_suffrutescens
		Primula_tenuiloba
		Primula_tosaensis
		Primula_tschuktschorum_PAF
		Primula_valentinae
		Primula_verticillata
		Primula_vialii
		Primula_waltonii
		Primula_watsonii
		Primula_wigramiana
		Primula_yunnanensis
		;
End;
Begin trees;
	Translate
		1 Primula_advena,
		2 Primula_aff_denticulata,
		3 Primula_alcalina,
		4 Primula_algida,
		5 Primula_aliciae,
		6 Primula_amethystina,
		7 Primula_angustifolia,
		8 Primula_anvilensis_PAF,
		9 Primula_aurantiaca,
		10 Primula_aureata,
		11 Primula_auriculata,
		12 Primula_baldshuanica,
		13 Primula_bellidifolia,
		14 Primula_borealis_PAF,
		15 Primula_bracteata,
		16 Primula_bracteosa,
		17 Primula_cachemiriana,
		18 Primula_calderiana,
		19 Primula_capillaris,
		20 Primula_capitata,
		21 Primula_capitellata,
		22 Primula_cernua,
		23 Primula_clarkei,
		24 Primula_clevelandii,
		25 Primula_clusiana,
		26 Primula_cockburniana,
		27 Primula_cortusoides,
		28 Primula_darialica,
		29 Primula_deflexa,
		30 Primula_deorum,
		31 Primula_deuteronana,
		32 Primula_dryadifolia,
		33 Primula_edelbergii,
		34 Primula_egaliksensis,
		35 Primula_egaliksensis_PAF,
		36 Primula_elliptica,
		37 Primula_erratica,
		38 Primula_eximia,
		39 Primula_exscapa,
		40 Primula_faberii,
		41 Primula_farinosa,
		42 Primula_fasciculata,
		43 Primula_fedtschenkoi,
		44 Primula_firmipes,
		45 Primula_flaccida,
		46 Primula_floribunda,
		47 Primula_florida,
		48 Primula_forbesii,
		49 Primula_forrestii,
		50 Primula_fragrans,
		51 Primula_frigida_PAF,
		52 Primula_gaubaeana,
		53 Primula_gemmifera,
		54 Primula_geraniifolia,
		55 Primula_glutinosa,
		56 Primula_halleri,
		57 Primula_hendersonii,
		58 Primula_heucherifolia,
		59 Primula_hirsuta,
		60 Primula_hongshanensis,
		61 Primula_incana_PAF,
		62 Primula_involucrata,
		63 Primula_japonica,
		64 Primula_kisoana,
		65 Primula_latiloba,
		66 Primula_latisecta,
		67 Primula_laurentiana_PAF,
		68 Primula_littledalei,
		69 Primula_luteola,
		70 Primula_malacoides,
		71 Primula_marginata,
		72 Primula_matthioli_PAF,
		73 Primula_maximowiczii,
		74 Primula_membranifolia,
		75 Primula_minima,
		76 Primula_minor,
		77 Primula_mistassinica_PAF,
		78 Primula_modesta,
		79 Primula_mollis,
		80 Primula_muscarioides,
		81 Primula_muscoides,
		82 Primula_nipponica,
		83 Primula_nivalis,
		84 Primula_nutans_PAF,
		85 Primula_obconica,
		86 Primula_odontocalyx,
		87 Primula_orbicularis,
		88 Primula_palinuri,
		89 Primula_parryi,
		90 Primula_pauciflora,
		91 Primula_petelotii,
		92 Primula_pinnata,
		93 Primula_poetica,
		94 Primula_prenantha,
		95 Primula_primulina,
		96 Primula_prolifera,
		97 Primula_pulchella,
		98 Primula_pulverulenta,
		99 Primula_pumilio,
		100 Primula_reptans,
		101 Primula_reticulata,
		102 Primula_rotundifolia,
		103 Primula_rusbyi,
		104 Primula_scandinavica,
		105 Primula_serrata,
		106 Primula_siamensis,
		107 Primula_simensis,
		108 Primula_sinolisteri,
		109 Primula_sonchifolia,
		110 Primula_soongii,
		111 Primula_souliei,
		112 Primula_specuicola,
		113 Primula_stirtoniana,
		114 Primula_stricta_PFA,
		115 Primula_stuartii,
		116 Primula_suffrutescens,
		117 Primula_tenuiloba,
		118 Primula_tosaensis,
		119 Primula_tschuktschorum_PAF,
		120 Primula_valentinae,
		121 Primula_verticillata,
		122 Primula_vialii,
		123 Primula_waltonii,
		124 Primula_watsonii,
		125 Primula_wigramiana,
		126 Primula_yunnanensis
		;
tree TREE1 = [&R] (((((59[&length_range={0.3760329531301746,4.735017030669128},height_95%_HPD={0.0,1.950142340945149E-7},length_95%_HPD={0.5704990112937411,3.1922516403467767},length=1.7980409177949448,length_median=1.6913947934186928,height_median=6.620189374473284E-8,height_range={0.0,2.3789089809156394E-7},height=7.335923301488024E-8]:1.4983815107468406,(25[&length_range={0.13773983261082748,2…
End;
