# Supplementary material for: Evolutionary history of the Arctic flora
Source: Nat Commun. 2023 Jul 18;14:4021. doi: 10.1038/s41467-023-39555-6 (PMC10354081; doi:10.1038/s41467-023-39555-6)
Supplement: Supplementary file 8 — Source Data [file 41467_2023_39555_MOESM8_ESM.zip › Source Data/Supplementary Figure 29-35/Primula/Primula.trees]

#NEXUS
Begin trees;
   Translate
1 Primula_advena,
2 Primula_aff_denticulata,
3 Primula_alcalina,
4 Primula_algida,
5 Primula_aliciae,
6 Primula_amethystina,
7 Primula_angustifolia,
8 Primula_anvilensis_PAF,
9 Primula_aurantiaca,
10 Primula_aureata,
11 Primula_auriculata,
12 Primula_baldshuanica,
13 Primula_bellidifolia,
14 Primula_borealis_PAF,
15 Primula_bracteata,
16 Primula_bracteosa,
17 Primula_cachemiriana,
18 Primula_calderiana,
19 Primula_capillaris,
20 Primula_capitata,
21 Primula_capitellata,
22 Primula_cernua,
23 Primula_clarkei,
24 Primula_clevelandii,
25 Primula_clusiana,
26 Primula_cockburniana,
27 Primula_cortusoides,
28 Primula_darialica,
29 Primula_deflexa,
30 Primula_deorum,
31 Primula_deuteronana,
32 Primula_dryadifolia,
33 Primula_edelbergii,
34 Primula_egaliksensis,
35 Primula_egaliksensis_PAF,
36 Primula_elliptica,
37 Primula_erratica,
38 Primula_eximia,
39 Primula_exscapa,
40 Primula_faberii,
41 Primula_farinosa,
42 Primula_fasciculata,
43 Primula_fedtschenkoi,
44 Primula_firmipes,
45 Primula_flaccida,
46 Primula_floribunda,
47 Primula_florida,
48 Primula_forbesii,
49 Primula_forrestii,
50 Primula_fragrans,
51 Primula_frigida_PAF,
52 Primula_gaubaeana,
53 Primula_gemmifera,
54 Primula_geraniifolia,
55 Primula_glutinosa,
56 Primula_halleri,
57 Primula_hendersonii,
58 Primula_heucherifolia,
59 Primula_hirsuta,
60 Primula_hongshanensis,
61 Primula_incana_PAF,
62 Primula_involucrata,
63 Primula_japonica,
64 Primula_kisoana,
65 Primula_latiloba,
66 Primula_latisecta,
67 Primula_laurentiana_PAF,
68 Primula_littledalei,
69 Primula_luteola,
70 Primula_malacoides,
71 Primula_marginata,
72 Primula_matthioli_PAF,
73 Primula_maximowiczii,
74 Primula_membranifolia,
75 Primula_minima,
76 Primula_minor,
77 Primula_mistassinica_PAF,
78 Primula_modesta,
79 Primula_mollis,
80 Primula_muscarioides,
81 Primula_muscoides,
82 Primula_nipponica,
83 Primula_nivalis,
84 Primula_nutans_PAF,
85 Primula_obconica,
86 Primula_odontocalyx,
87 Primula_orbicularis,
88 Primula_palinuri,
89 Primula_parryi,
90 Primula_pauciflora,
91 Primula_petelotii,
92 Primula_pinnata,
93 Primula_poetica,
94 Primula_prenantha,
95 Primula_primulina,
96 Primula_prolifera,
97 Primula_pulchella,
98 Primula_pulverulenta,
99 Primula_pumilio,
100 Primula_reptans,
101 Primula_reticulata,
102 Primula_rotundifolia,
103 Primula_rusbyi,
104 Primula_scandinavica,
105 Primula_serrata,
106 Primula_siamensis,
107 Primula_simensis,
108 Primula_sinolisteri,
109 Primula_sonchifolia,
110 Primula_soongii,
111 Primula_souliei,
112 Primula_specuicola,
113 Primula_stirtoniana,
114 Primula_stricta_PFA,
115 Primula_stuartii,
116 Primula_suffrutescens,
117 Primula_tenuiloba,
118 Primula_tosaensis,
119 Primula_tschuktschorum_PAF,
120 Primula_valentinae,
121 Primula_verticillata,
122 Primula_vialii,
123 Primula_waltonii,
124 Primula_watsonii,
125 Primula_wigramiana,
126 Primula_yunnanensis
		;
tree new_tree1 = ((((((51:6.019313556480152,(91:0.20518928437518597,120:0.20518928437518597):5.81412418409388):4.22766701221322,((36:1.828421485307232,(89:0.2759869556263741,84:0.2759869556263741):1.552434529680858):2.796564264653762,(116:0.4422138032996992,61:0.4422138032996992):4.182771946661295):5.621994818732378):11.07478932947045,((((88:0.37690689086083745,43:0.37690689086083745):2.694737075179768,((121:0.373522607077405,90:0.3735226040207215):1.263050469566195,(70:0.04191171123913081,86:0.04191171123913081):1.5946613623477859):1.435070892453689):8.807880637700018,((((77:0.2700801939911658,112:0.2700801939911658):0.6890915745512617,28:0.9591717685424275):0.5374425502101798,21:1.49661437725305):6.302545353657143,((68:1.1329058398652514,(24:0.42096045193374665,37:0.42096045193374665):0.7119453879315047):2.145872975159703,(55:0.0914075437927153,10:0.0914075437927153):3.1873712712322395):4.5203808573847954):4.080364931330873):8.487187443091912,(67:10.961013931968077,31:10.961013931968077):9.405698114864459):0.9550578513312864):63.551717710384736,(50:39.97670768393247,((((((106:4.29961810508711,((33:0.041465987600907,49:0.041465987600907):1.1904185229815656,118:1.2318845105824725):3.067733594504638):4.563322066005468,65:8.862940171092578):2.185395887640153,((57:1.985730628224796,(9:1.700590137543679,(((117:0.0027416750120572626,30:0.0027416750120572626):0.6583321055300644,72:0.6610737805421216):0.10243953302775832,99:0.76351331356988):0.937076823973799):0.285140490681117):3.994906447869093,((16:4.387444982473439,(48:1.7264606482348999,(((42:0.012326333722657032,80:0.012326333722657032):0.7056158129007665,98:0.7179421466234235):0.059418260145108204,44:0.7773604067685317):0.9491002414663682):2.660984334238539):1.5685825380245166,((35:2.65833152373092,111:2.65833152373092):0.77127738357412,17:3.42960890730504):2.5264186131929156):0.024609555595933585):5.067698982638842):6.297268549206352,(105:0.49574871182619556,(74:0.4887907980772918,108:0.4887907980772918):0.006957913748903755):16.8498555826663):6.243799110255541,(((102:3.5810921254197257,(81:0.6485227158542348,110:0.6485227158542348):2.932569409565491):0.43548197250544485,7:4.0165740979251705):3.9796643694455645,(11:0.6255778538691046,113:0.6255778538691046):7.370660613501631):15.59316525082389):14.942371899186504,(((52:3.3912096834338437,(103:2.1696316453384856,(((85:0.20222660745302096,4:0.20222660745302096):0.390022617936626,(54:0.15301478746257985,124:0.15301478746257985):0.4392344379270671):0.5359239365598107,13:1.1281731619494577):1.041458483389028):1.221578038095358):6.631273412111278,(79:0.802851819748533,29:0.802851819748533):9.219631275796589):5.798481792402191,((((((39:0.6178081698532545,41:0.6178081698532545):1.4448690572723961,(15:1.7514727004743265,(1:0.8161644241483486,27:0.8161644241483486):0.9353082763259779):0.31120452665132414):0.24131825956664965,8:2.3039954866923003):0.09299910198908723,((26:0.2850565477576845,(14:0.05100618669673347,53:0.05100618669673347):0.23405036106095106):1.4961487990240903,((63:0.12349657666711143,23:0.12349657666711143):1.4108787818881503,2:1.5343753585552617):0.24682998822651303):0.6157892418996127):6.501427300620236,((94:0.4714234312798632,45:0.4714234312798632):3.488410773025609,(109:3.151171381710902,(71:1.1348556267792012,(5:0.7851162539409668,(58:0.047684937450313256,83:0.047684937450313256):0.7374313164906536):0.3497393728382343):2.01631580008564):0.8086628225945698):4.938587684996151):6.417672148718577,(((56:0.7555787075945697,((59:0.15964944405825607,47:0.15964944405825607):0.03050295868724956,12:0.19015240274550563):0.5654263048490641):4.860918315916105,((38:2.3076681423494376,92:2.3076681423494376):2.303541367503973,((101:0.38243227808780555,95:0.38243227808780555):2.659488991607545,(115:0.6446156536774823,18:0.6446156536774823):2.397305616017868):1.5692882401580603):1.0052875136572634):6.661710878781807,((60:2.783982081936615,34:2.783982081936615):0.08131185508733552,46:2.8652939370239503):9.41291396526853):3.037886135727719):0.5048708499271122):22.710810729433817):1.4449320665513383):44.89677992461609):3.7286821871561244,((107:1.948429806332017,87:1.948429806332017):16.209310634697246,((100:0.7411084455863138,78:0.7411084455863138):4.20214337691973,(((((25:0.8325189743450029,104:0.8325189743450029):0.07150286314734566,(114:0.35354707409690145,19:0.35354707409690145):0.5504747633954471):0.11778195034928785,(122:0.19632012268163676,62:0.19632012268163676):0.8254836651599996):0.6511251732995518,((126:0.019551679375736236,123:0.019551679375736236):0.12013838987878275,125:0.139690069254519):1.5332388918866693):0.7565072281333993,(20:1.9976213854166973,69:1.9976213854166973):0.4318148038578902):2.51381557461557):13.214488677139105):70.44442935467542):418.82746294521377,((75:0.04239017644575826,96:0.04239017644575826):35.67985843844235,((3:3.9596188720912346,((73:0.9819347289817618,6:0.9819347289817618):1.39225977020856,(66:1.7685965075699663,(82:0.7308135330408366,22:0.7308135330408366):1.0377829745291298):0.6055980067004934):1.585424357820775):0.8244624472963302,(((93:0.3516022416751199,(119:0.20420761775321464,64:0.20420761775321464):0.14739462392190525):3.6741121588355456,40:4.025714400510665):0.0407845943479046,((97:0.14671026093666498,76:0.14671026093666498):3.65655934117959,32:3.8032696998088253):0.26322929504974457):0.717582324528995):30.938167295500545):471.7073841260304):120.97189192944631;
tree new_tree2 = ((((15:0.5015558744108769,19:0.5015558744108769):2.59377986683172,((50:0.6913158924536364,(55:0.36658926919375995,51:0.366589268073876):0.3247266232598765):1.710155090064662,((116:1.0487195412450125,((24:0.07783009011889211,57:0.07783009011889211):0.17551505123433855,82:0.25334514135323066):0.7953743998917819):0.623024738807956,93:1.67174423951389):0.72972670246533):0.6938647587857689):3.14575154275089,((((((105:0.3587360040164958,(92:0.216374903794707,41:0.216374903794707):0.1423611002217888):2.17938247195764,5:2.538118480925104):0.7596545714386758,97:3.29777305236378):0.4169035735225295,(((((33:0.8298071314569896,106:0.8298071314569896):1.2265009912967946,(29:1.8776851517207078,80:1.8776851517207078):0.17862297103307623):0.03737049870079412,(37:2.081243812399814,((117:0.5788801270361685,95:0.5788801270361685):0.19722500167884027,(126:0.2777072766719174,(36:0.09503802872682318,84:0.09503802872682318):0.18266924794509423):0.4983978520430914):1.3051386836848051):0.01243480905476435):0.04693331536307621,((17:0.6736767029948517,((44:0.2232972675176425,99:0.2232972675176425):0.1873229764382488,(13:0.08510156710399763,45:0.08510156710399763):0.3255186768518937):0.2630564590389604):0.6570442710106706,(42:0.9156862318386265,(78:0.3620408391251067,(124:0.13355386216456333,22:0.13355386216456333):0.22848697696054338):0.5536453927135199):0.41503474216689584):0.809890962812132):1.2888386793479567,((74:1.3171418775062869,(113:1.0292498530156022,11:1.0292498530156022):0.28789202449068463):0.7364201703414734,((((((56:0.1292839316681153,(77:0.10302895880375389,(34:0.017000568419063933,35:0.017000568419063933):0.08602839038468996):0.026254972864361417):0.1155389805544278,(61:0.1724158519222489,(104:0.009868278606854713,67:0.009868278606854713):0.16254757331539418):0.0724070603002942):0.4303649316586928,(114:0.261966365085164,((14:0.1283058401680721,8:0.1283058401680721):0.013031372678407122,112:0.1413372128464792):0.12062915223868481):0.41322147879607185):0.8145007026502226,(((69:0.262964074674148,123:0.2629640720374326):0.058094826071465266,47:0.32105889810889787):0.5256554932730257,((100:0.15290032726859926,((20:0.11918375915036561,(62:0.04772835763488547,120:0.04772835763488547):0.07145540151548013):0.021632722947939637,(122:0.10361265844528246,125:0.10361265844528246):0.037203823653022786):0.01208384517029401):0.23815437246240845,3:0.3910546997310077):0.4556596916509159):0.6429741551495348):0.016035792706295515,(((((28:0.11175184867241215,21:0.11175184867241215):0.12352486620369628,23:0.23527671487610843):0.08988807372566296,111:0.3251647886017714):0.47178472981997205,(4:0.2563022259677586,12:0.2563022259677586):0.5406472924539849):0.3735086876803002,(81:0.31595981621370794,101:0.31595981621370794):0.854498414950746):0.3352661331357103):0.010405891525189448,(63:1.4577987528248484,(2:0.17147242051345163,53:0.17147242051345163):1.2863263323113967):0.05833147793809501):0.5374318170848169):1.3758885683178508):0.2852260097206982):0.5987102667820516,((121:0.08546474279633869,107:0.08546474279633869):0.960977800048779,(46:0.7954207594785004,52:0.7954207594785004):0.25102177211312504):3.2669443610767352):0.9131731167004666,((87:1.3622068208623188,(96:1.3093346399513368,((9:0.9693647913585952,26:0.9693647913585952):0.14771369848272764,98:1.1170784898413229):0.19225615011001396):0.052872180910982):0.112702609916155,(((39:0.1997767331887271,86:0.1997767331887271):0.5364957888173221,((10:0.2082715160626411,31:0.2082715160626411):0.16465904466609155,18:0.37293056072873265):0.36334196127731655):0.08941924204575935,16:0.8256917640518086):0.6492176667266653):3.751650578590354):1.01452727468613):0.3403991213734683,(((((83:0.19994403158583604,(109:0.156016987785996,91:0.156016987785996):0.043927043799840054):1.0715074552141755,(27:1.1288821651948577,(54:0.021756993752117048,79:0.021756993752117048):1.1071251714427406):0.1425693216051538):0.5617940877473271,((48:0.46123871484326695,32:0.46123871484326695):1.190860275796442,((108:0.413782728479613,(118:0.39782738826283864,(49:0.21247986837157543,70:0.21247986837157543):0.18534751989126322):0.01595534021677436):1.168706557099345,(((64:0.1987576249988304,72:0.1987576249988304):0.052363706375581937,(58:0.06862515869656999,66:0.06862515869656999):0.18249617267784235):0.28507848405324615,85:0.5361998154276585):1.0462894701512995):0.06960970506075115):0.1811465839076296):1.531203378961241,(((60:0.8590514582627006,((6:0.12522006563391222,40:0.12522006563391222):0.12205898161602771,110:0.24727904724993993):0.6117724110127607):0.10392463021264609,94:0.9629760884753467):0.18757950625625242,(115:0.8732768077011869,((((76:0.12655662063619139,(1:0.08048169984085872,73:0.08048169984085872):0.046074920795332666):0.186646387246853,43:0.3132030078830444):0.008498485140865542,68:0.32170149302390993):0.5172860896510646,(38:0.7900420273596748,(119:0.22376476607399018,102:0.22376476607399018):0.5662772612856846):0.04894555531529976):0.034289225026212344):0.2772787870304122):2.21389334037904):0.5023029374253429,(89:0.7791240787135599,((7:0.42740811447693977,103:0.42740811447693977):0.187173550998675,((65:0.24295422247222317,90:0.24295422247222317):0.34693525668723924,(30:0.5315258183138953,((59:0.25771646629699724,(25:0.01848653812324954,75:0.01848653812324954):0.2392299281737477):0.013785682742709193,(71:0.06567571544357483,88:0.06567571544357483):0.20582643359613162):0.2600236692741889):0.0583636608455671):0.02469218631615233):0.16454241323794516):3.0876278122203624):2.7147345144945034):31.3711725926223;
tree new_tree3 = (((((((52:4.367381650260225,46:4.367381650260225):0.25329662383394247,33:4.620678274094168):0.16100008471763783,(121:0.20207782664895385,107:0.20207782664895385):4.57960048705888):1.289815549015212,(((97:2.7936370140402307,5:2.7936370140402307):0.6414553933751646,(41:0.552373672257081,(92:0.3384453173825113,105:0.3384453173825113):0.21392835487456968):2.88271876165359):1.2597897820229913,((((((122:0.4485563035420747,125:0.4485563035420747):0.36766925787312005,((((62:0.152936750897552,120:0.152936750897552):0.2560394174896255,(95:0.395669489770224,126:0.395669489770224):0.013306678616953505):0.021683184144771273,((20:0.3008125959746499,36:0.3008125959746499):0.032990094628175926,84:0.3338026906028258):0.09685666192912296):0.2874348983998224,78:0.7180942509317711):0.0981313104834236):1.1527110223692536,(((124:0.6028224198007865,22:0.6028224198007865):1.05763424273281,37:1.6604566625335966):0.08119330299908878,42:1.7416499655326854):0.227286618251763):0.44813942933436546,(((17:0.9249206453992734,((2:0.3708361698642666,53:0.3708361698642666):0.2345332291287654,44:0.605369398993032):0.31955124640624144):0.8544441926758805,117:1.7793648380751539):0.17560919635891503,(99:0.6706189224223542,(13:0.06897387414833467,45:0.06897387414833467):0.6016450482740195):1.2843551120117147):0.4621019786847449):1.2793555805416097,(106:3.0008165305885983,(29:2.6338083282753266,80:2.6338083282753266):0.3670082023132717):0.6956150630718252):0.5599552795674967,((((((21:0.2996427949545778,12:0.2996427949545778):0.152039468980882,(28:0.05797568415306845,4:0.05797568415306845):0.3937065797823913):0.5057922234309764,100:0.957474486850488):0.07433687181563808,3:1.0318113591820743):1.4677102462432974,(((14:0.36819374183417036,8:0.36819374183417036):0.12676894796941907,112:0.49496268980358943):1.0305703890035596,(114:0.7105236551123991,((56:0.49166866566283085,(77:0.15738247653451828,(34:0.08840311087949612,35:0.08840311087949612):0.06897936565502216):0.33428618912831254):0.11714343517601378,(104:0.38539771881213875,(61:0.20507331279037125,67:0.20507331279037125):0.1803244060217675):0.22341438202670588):0.1017115542735545):0.8150094236947499):0.9739885266182227):1.2683328794802358,(((81:1.271774181634495,((74:0.8218739702724116,(111:0.02264207345987916,47:0.02264207345987916):0.7992318968125325):0.2322780170065899,23:1.0541519872790015):0.21762219435549346):0.9369895104441734,113:2.2087636920786684):1.5468581001030874,((101:0.6920752092507433,123:0.6920752092507433):1.0919245726859117,(11:1.0766424929733174,69:1.07664251058633):0.7073572889633375):1.971622010245101):0.012232692723851635):0.4885323883223127):0.43849531621046633):1.3766117183886308):3.4220064343884786,((((43:0.37371914079362617,68:0.37371914079362617):0.9961737894579856,((115:0.7852931732316574,(76:0.41320283046711487,(73:0.17026213410217156,1:0.17026213410217156):0.2429406963649433):0.3720903427645425):0.491579484532903,(38:0.27724898486009664,119:0.27724898486009664):0.9996236729044637):0.09302027248705147):0.01798224870333165,102:1.3878751789549435):1.7167012976963734,((((9:0.9305869435197538,26:0.9305869435197538):0.0536287275209828,98:0.9842156710407366):1.793175494559227,96:2.7773911655999637):0.10844954903186999,((((((31:0.23027401666620223,10:0.23027401666620223):0.28312989221878576,16:0.513403908884988):0.7657342787873853,(109:0.35624489156483946,91:0.35624489156483946):0.9228932961075338):0.6142910323209609,(18:1.3064498404385776,(39:0.689886968963434,86:0.689886968963434):0.6165628714751435):0.5869793795547567):0.26042130519016493,63:2.153850525183499):0.2895313108277189,((6:0.22032670722530145,40:0.22032670722530145):0.20290988109068403,110:0.4232365883159855):2.0201452476952326):0.4424588786206156):0.2187357620194832):6.388923865564179):0.22373423739168352,(((((((27:0.3516529418517259,64:0.3516529418517259):0.6881038728219248,118:1.0397568146736507):0.03884187278797291,72:1.0785986874616236):0.08412346293566197,(((54:0.10985970876365618,66:0.10985970876365618):0.188892706821646,58:0.2987524155853022):0.0600221757910796,79:0.3587745913763818):0.8039475590209038):0.5649248637828139,(49:1.0090018530902678,(48:0.10691102037704693,70:0.10691102037704693):0.9020908327132209):0.7186451610898317):0.3315884765516395,((85:0.6081048815468894,108:0.6081048815468894):0.9451450890578857,32:1.553249970604775):0.5059855201269639):3.069802841041213,((60:3.0566438831574367,(83:0.5250349298463914,87:0.5250349298463914):2.5316089533110455):0.14397686478692195,94:3.2006207479443587):1.92841758345914):4.588196247834228):14.814694034084859,((82:4.20450091266198,(((((57:0.5147936907962817,24:0.5147936907962817):0.015068170325641894,50:0.5298618611219236):0.6730780183135346,(51:0.616312643040846,(55:0.4610512908830862,116:0.4610512908830862):0.15526133104814993):0.5866272575042221):0.008236188801286737,93:1.21117603929113):2.8658765825377053,(19:2.983507302510928,(((71:0.1479759677833523,88:0.1479759677833523):0.6116320618958884,((59:0.1659278381508627,30:0.1659278381508627):0.020052086168653116,(25:0.05405353379458584,75:0.05405353379458584):0.13192639052493):0.5736281053597249):0.21528714003892102,((65:0.3682004742516277,90:0.3682004742516277):0.5741619590374446,(7:0.5980553198934483,103:0.5980553198934483):0.34430711339562403):0.03253273642908938):2.0086121327927664):1.0935453482635222):0.12744831836448967):3.6863859029504598,(15:2.709290139380001,89:2.709290139380001):5.181596732709399):16.64104174160264):10.3075728445954;
tree new_tree4 = (((89:8.101492171128914,(((71:0.70108372469422,88:0.70108372469422):1.0434462541385843,(((25:0.5807403384217822,75:0.5807403384217822):0.5935598146333105,30:1.1743001530550927):0.5169217957369241,(55:0.5622716431353538,59:0.5622716431353538):1.128950305656663):0.053308030040787546):3.5684067911366766,(82:4.60893045999398,((116:3.502725608913128,((93:2.87836952687825,51:2.87836958680383):0.40103574842430145,((50:1.6940084812032383,24:1.6940084812032383):0.6906241564288149,57:2.3846326376320532):0.8947726293126639):0.22332034196841066):0.570724621574012,((65:1.658727503624478,90:1.658727503624478):0.6710887431253307,((7:0.8624371019894351,19:0.8624371019894351):0.7752996474834332,103:1.6377367494728683):0.6920794972769404):1.7436339837373311):0.5354802451873457):0.7040062942949952):2.7885554011594333):10.1478839572095,((85:1.9040479855790076,108:1.9040479855790076):4.137251784052342,((((48:0.13211627476843243,70:0.13211627476843243):1.7432518134014525,(49:1.0342568896545439,15:1.0342568896545439):0.841111198515341):4.018148399904536,(((((54:0.9203386504398222,66:0.9203386504398222):0.5984197293855095,58:1.5187583798253317):0.7410386387282983,79:2.25979701855363):0.24671952357610039,((27:0.9319891074794671,64:0.9319891074794671):1.2332213687720233,118:2.1652104762514903):0.3413060658782401):0.5205881969865942,72:3.0271047391163246):2.8664117489580963):0.051843269060440456,32:5.945359757134861):0.09594001249648887):12.208076460673954):0.24650980672242184,((((23:2.6613116640508574,(74:1.753532180139643,(111:0.17195915374614137,47:0.17195915374614137):1.5815730263935017):0.9077794839112143):4.506507638697792,(((17:0.7077138687339964,2:0.7077138687339964):4.52668157446927,(((124:3.1678555219440576,125:3.1678555219440576):0.6461421974002417,(((29:1.0320093923526894,22:1.0320093923526894):1.5645995600732423,106:2.5966089524259317):0.3467141098446227,(122:0.9919673988067234,80:0.9919673988067234):1.951355663463831):0.8706746570737449):1.2830205468237477,(((126:3.83408158838159,((((84:0.2898114720562539,42:0.2898114720562539):0.20512392589600392,120:0.4949353979522578):1.107679068211135,62:1.6026144661633928):2.196845299155283,(95:1.7649765276349088,(20:1.4387575704242375,36:1.4387575704242375):0.3262189572106713):2.0344832376837667):0.03462182306291428):0.4693236330395738,((44:2.570219907693992,53:2.570219907693992):1.1585269973430843,(37:3.4571569961467055,117:3.4571569961467055):0.2715899088903706):0.5746583163840877):0.2547044424627014,(99:2.9083011656758204,(13:0.6343432798860993,45:0.6343432798860993):2.273957885789721):1.6498084982080448):0.5389086022841818):0.13737717703522012):1.4396964749998293,(113:4.5611281937513155,((((3:2.9943900337883522,(5:2.8383853317146337,((((104:0.4195957280570855,(61:0.17694887489762537,67:0.17694887489762537):0.24264685315946014):1.0016067158751638,((92:0.9939718265426011,105:0.9939718265426011):0.2246448189480149,((56:0.4602032583067815,41:0.4602032583067815):0.232670860789372,(77:0.36168624023579365,(34:0.05991163747563987,35:0.05991163747563987):0.3017746027601538):0.33118787886035983):0.5257425263944625):0.20258579844163327):0.32184128822437374,114:1.743043732156623):0.8356971460340716,(78:2.2621775857748747,((14:1.062002143222033,8:1.062002143222033):0.30996326534408425,112:1.3719654085661173):0.8902121772087574):0.31656329241581993):0.25964445352393906):0.15600470207371853):1.04815226614623,97:4.042542299934582):0.2677646171532766,(((21:1.2255922353765767,12:1.2255922353765767):0.19799885296398134,(28:0.2665035373175278,4:0.2665035373175278):1.1570875510230303):2.744486870095522,(100:2.4417432289230936,81:2.4417432289230936):1.7263347295129865):0.14222895865177865):0.2156561873630407,((101:1.9514190302406629,123:1.9514190302406629):1.45923153067781,(11:0.9948979688406442,69:0.9948979688406442):2.41575259562581):1.1153125399844455):0.035165089300416064):2.112963724451781):0.49372738454555254):4.532754648709931,(((52:3.37162489550326,46:3.37162489550326):2.9766715463045457,(121:0.6921060850993886,107:0.6921060850993886):5.656190356708417):0.20033674165826287,33:6.548633183466069):5.15194070785101):5.787176843296564,((((((38:0.5239514104080721,119:0.5239514104080721):1.1644661375756877,(115:1.5529503239255698,(1:1.0292159749780536,(76:0.7875794062227268,73:0.7875794062227268):0.2416365687553268):0.5237343489475161):0.13546722405819023):0.3246553845187137,68:2.0130729325024737):0.05969237798887761,43:2.0727653104913513):0.6884094139803638,102:2.761174724471715):5.2655442957645935,(((96:0.8711790598002295,94:0.8711790598002295):4.036058350749458,((((91:1.1601132661933724,(109:0.8334632460025649,18:0.8334632460025649):0.32665002019080747):1.0325860596751804,(39:0.46043269034048795,86:0.46043269034048795):1.732266635528065):0.9647006324017426,((31:1.6460247050806516,10:1.6460247050806516):0.6126404369612228,16:2.2586651420418744):0.898734816228421):1.6453930367037573,(60:3.752612173779555,(83:1.1742281147437987,87:1.1742281147437987):2.578384059035756):1.0501808211944978):0.10444441557563433):0.010998709154479869,(110:4.79786193267421,((6:0.5926617419122134,40:0.5926617419122134):1.6068646780190718,(((9:1.1024828587221658,26:1.1024828587221658):0.5630344801749914,98:1.6655173388971571):0.27806915219498873,63:1.9435864910921459):0.2559399288391395):2.5983354848290507):0.12037421494383072):3.1084829005321417):9.461031774518835):1.0081352422725836):14.4428717069918;
tree new_tree5 = (((((59:1.414803362490338,(71:1.058032955397922,88:1.058032955397922):0.35677040709241603):0.11010749638713202,((30:0.8000468479753979,55:0.8000468479753979):0.7129028730303502,(25:0.7323661914120426,75:0.7323661914120426):0.7805835295937055):0.011961137871721927):4.561304715044757,((82:5.14506022839153,(116:4.546782432366935,(((24:1.6707473188800277,50:1.67074731992131):0.1797240446101629,57:1.8504713634901906):2.0757370716779158,(((93:0.19273925349421758,90:0.19273925349421758):1.91857980212793,65:2.111319054281263):0.4061467418380569,51:2.51746572786917):1.4087426390487865):0.6205739971988282):0.5982776947535848):0.36604003166305343,(((7:0.6423415479581538,19:0.6423415479581538):1.0125765816588619,103:1.6549181296170157):2.159287718105083,89:3.8142058477220986):1.6968943110614743):0.5751154151386544):8.362030104030183,(((((48:0.4801148648806602,70:0.4801148648806602):2.262064440113426,(49:1.6344288300788714,15:1.6344288300788714):1.1077504749152147):1.5550289542375078,(72:3.0960607945350187,((79:2.3374727191953437,((54:0.9636337343007874,66:0.9636337343007874):0.8636054233236344,58:1.8272391576244218):0.5102335615709219):0.2858863913700578,((27:1.6230190482392524,64:1.6230190482392524):0.6567656135016731,118:2.2797846617409254):0.3435744488244761):0.4727016839696172):1.2011474646965752):0.4872614671235267,32:4.784469726355121):0.5367685125818733,(85:2.2905386282609133,108:2.2905386282609133):3.0306996106760806):9.127007439015417):1.1324342823139038,((((((96:1.1900934706616948,94:1.1900934706616948):2.574953238936149,((98:2.2859751680309257,63:2.2859751680309257):0.7356225785685222,(9:0.7625178194026924,26:0.7625178194026924):2.2590799271967557):0.7434489629983956):0.4972196771813451,(((39:1.4614056471320194,86:1.4614056471320194):2.0494210004262365,(((31:1.1489584236713606,10:1.1489584236713606):0.4721285452013404,16:1.621086968872701):0.8588179769444382,((18:2.1222504231265273,109:2.1222504231265273):0.3210013185571672,91:2.4432517416836945):0.03665320413344464):1.0309217017411165):0.5665613672640601,(6:1.8362884462232751,40:1.8362884462232751):2.241099568599041):0.18487837195687273):0.2613305171836595,(60:3.718019660099406,(83:1.0639680138856944,87:1.0639680138856944):2.654051646213712):0.8055772438634419):1.578507729813559,(102:4.325799674981164,(((((1:0.5636817983599078,(110:0.3427360301734237,76:0.3427360301734237):0.22094576818648415):0.015072635621643404,73:0.5787544339815512):0.902456868963908,115:1.4812113029454592):1.7718855700318692,(38:0.7910389509722978,119:0.7910389509722978):2.4620579220050307):0.631535737313158,(43:3.303312716358712,68:3.303312716358712):0.5813198939317745):0.4411670646906778):1.7763049587952429):8.840797602547653,((((((((117:4.282740684798148,(44:3.8137127741700985,53:3.8137127741700985):0.46902791062804994):0.23097222525904293,(((20:3.561354547811405,(95:3.187079108982169,(36:2.46853739004302,126:2.46853739004302):0.7185417189391488):0.374275438829236):0.07440812078977954,(((84:0.3006418037605186,42:0.3006418037605186):0.23978645946848515,120:0.5404282632290037):0.612445087697287,62:1.1528733509262907):2.4828893176748936):0.7988475860762461,37:4.43461025467743):0.07910265537976091):0.5595066313549903,(99:4.949033652565809,(((((13:0.5817982319379005,45:0.5817982319379005):1.979340634072999,(122:1.5857056352503738,80:1.5857056352503738):0.9754332307605258):0.22040740118296354,(29:1.0778270031201345,22:1.0778270031201345):1.7037192640737286):0.8320221740705818,106:3.613568441264445):0.1892366284607574,(124:2.665516581200808,125:2.665516581200808):1.1372884885243941):1.1462285828406071):0.12418588884637227):0.10213486044096243,(113:5.077549636410344,(17:2.1116371801349696,2:2.1116371801349696):2.9659124562753747):0.09780476544279981):0.1644654061085804,(((((78:2.185873003957588,((3:1.6115614229537545,112:1.6115614229537545):0.14122482217819288,(14:1.3891389006485337,8:1.3891389006485337):0.3636473444834136):0.4330867588256406):0.2461406738039531,(((104:0.9166099246944527,(61:0.23301562269521803,67:0.23301562269521803):0.6835943019992347):0.16732188890623434,((92:0.4438407133575506,105:0.4438407133575506):0.24243498144556308,((56:0.29592292720339547,41:0.29592292720339547):0.09616928419329751,(77:0.2522584191833135,(34:0.08183471824339889,35:0.08183471824339889):0.1704237009399146):0.1398337922133795):0.2941834834064207):0.39765611879757334):0.23801570532066196,114:1.321947518921349):1.110066158840192):0.695510910240722,5:3.127524588002263):1.029174432011251,97:4.156699020013514):0.7744368218642936,(((28:0.11015882069016401,4:0.11015882069016401):1.9017484976169206,(21:1.577816899824403,12:1.577816899824403):0.4340904184826815):1.9870922332698937,(100:1.9588388003718622,81:1.9588388003718622):2.040160751205116):0.9321362903008295):0.40868396608391677):0.18566776079090364,(101:3.5456442945947355,123:3.5456442945947355):1.9798432741578926):0.4800977333567351,((11:1.5967446952418725,69:1.5967446952418725):4.340155971809486,(23:5.83566146242425,(74:3.993480374235522,(111:0.37953137117083924,47:0.37953137117083924):3.6139490030646826):1.842181088188728):0.10123920462710867):0.0686846350580046):3.1958490767094325,(((121:0.9304421295068708,107:0.9304421295068708):3.5517574105611254,(52:3.9698401993085812,46:3.9698401993085812):0.5123593407594149):0.10776227997424215,33:4.589961820042238):4.61147267252335):5.741467857505263):0.6377777239422553):4.67473694886386;
tree new_tree6 = ((((((7:2.0890372857096384,19:2.0890372857096384):2.1725598452028576,103:4.261597130912496):1.2595937798546455,89:5.5211909107671415):0.28457384211502124,(82:5.4717599956544,((((30:1.7508535100371851,55:1.7508535100371851):0.17714230301686062,(25:0.8719603470506468,75:0.8719603470506468):1.056035466003399):0.07637609894835395,(59:1.8245475893501109,(71:1.6122674146451224,88:1.6122674146451224):0.2122801747049885):0.17982432265228887):3.4497245841458994,(116:5.0699265133851075,(((57:2.8759322168852237,24:2.8759322168852237):0.34860730828627506,50:3.22453956934265):1.5167198640225519,(((93:0.221602462870136,90:0.221602462870136):1.0954234937781508,65:1.317025956648287):3.26657707856192,51:4.58360327417579):0.15765630371892048):0.3286671241910568):0.3841699827631917):0.017663586527057795):0.3340046702068058):10.63328369758381,(((((48:0.1681919102247173,70:0.1681919102247173):2.6641800345366966,(49:1.1939723093941714,15:1.1939723093941714):1.6383996353672423):2.1318117024041148,(((27:2.010753881587847,64:2.010753881587847):0.7423850290419991,118:2.753138910629846):1.0224851159080628,((79:3.599018621430868,((54:0.5629268495380942,66:0.5629268495380942):1.2444253036534492,58:1.8073521531915435):1.7916664682393246):0.08410752983457925,72:3.6831261512654474):0.09249787527246145):1.1885596206276197):0.4932254081396028,32:5.457409055305131):0.39157124136604704,(85:2.4031496910536565,108:2.4031496910536565):3.445830605617522):10.590068153794792):1.6903716448749009,(((((((39:1.5959401681756111,86:1.5959401681756111):3.351188021838695,((18:2.076134115720215,109:2.076134115720215):0.15973815933976976,91:2.2358722750599846):2.711255914954321):0.48484691882927233,((31:1.4789179383728872,10:1.4789179383728872):0.8522708783681734,16:2.3311888167410606):3.1007862921025175):0.4770999519863315,(60:3.435120291517521,(83:0.6705761980402679,87:0.6705761980402679):2.7645440934772534):2.4739547693123884):0.0010135666489325956,((6:2.5548908903648346,40:2.5548908903648346):2.8659116349052125,((96:1.1315445313076615,94:1.1315445313076615):4.098181778412776,(98:2.4991007736389523,((9:1.3633220850243548,26:1.3633220850243548):1.0615215253193724,63:2.424843610343727):0.07425716329522514):2.7306255360814857):0.19107621554960907):0.4892861022087951):2.118454938216992,(102:6.860029669268024,(((((73:0.5340971322337041,((110:0.3622572465269993,76:0.3622572465269993):0.07678624955885333,1:0.43904349608585264):0.0950536361478515):0.46702891420047077,115:1.001126046434175):0.7010948008907234,(38:0.4148032243572934,119:0.4148032243572934):1.2874176229676049):0.470508860228831,68:2.1727297075537293):3.311349463778351,43:5.4840791713320804):1.3759504979359436):1.1685138964278101):8.975524030148044,((((11:1.4012983858875576,69:1.4012983858875576):6.304358463002014,((((((((((84:1.0817451190021512,42:1.0817451190021512):0.8294082165375898,120:1.911153335539741):1.4416669967916356,62:3.3528203323313766):1.4482063934273754,(95:4.406652029997179,(36:2.488983336087096,126:2.488983336087096):1.917668693910083):0.3943746957615728):0.7277409411863172,20:5.528767666945069):0.48654847465357953,(99:6.0147931557828835,(37:5.777510239517635,((53:4.015827195285593,44:4.015827195285593):1.431102081801252,117:5.446929277086845):0.3305809624307905):0.2372829162652481):5.229858157651535E-4):0.15700078707512777,(((((13:0.5396740301482419,45:0.5396740301482419):2.812556275974737,(122:1.4995976251211405,80:1.4995976251211405):1.8526326810018385):0.757786016179689,(29:1.120474741555199,22:1.120474741555199):2.989541580747469):0.3278832882187608,106:4.437899610521429):0.20166633853401983,(124:2.7290224502584137,125:2.7290224502584137):1.910543498797035):1.5327509796183278):0.14256615335327005,(113:5.721282325648169,(17:0.8640892147215281,2:0.8640892147215281):4.857193110926641):0.5936007563788772):0.5101205268969373,(((((78:2.626406003163333,((3:1.5877535418134292,112:1.5877535418134292):0.6106722451670288,(14:1.286165361474254,8:1.286165361474254):0.9122604255062039):0.42798021618287496):1.5847215310812226,((104:1.4006152812788817,(61:0.4170333503378856,67:0.4170333503378856):0.9835819309409961):0.47905151796497325,(114:1.2564849100294064,((92:0.3247423789625153,105:0.3247423789625153):0.4720033788273246,((56:0.10502357551665087,41:0.10502357551665087):0.2545103643263589,(77:0.24201436927724215,(34:0.16557208784848562,35:0.16557208784848562):0.07644228142875653):0.11751957056576759):0.4372118179468302):0.4597391522395665):0.6231818892144485):2.3314607350007006):0.1819057090322307,5:4.393033243276786):0.6343570291870106,97:5.027390272463797):1.3943498689635057,(((28:0.34405294650692714,4:0.34405294650692714):1.770501265284048,(21:1.734435079119703,12:1.734435079119703):0.38011913267127206):2.4916777085113315,(100:3.2272961975988252,81:3.2272961975988252):1.3789357227034813):1.815508221124996):0.4032634674966813):0.6059153181286066,(101:6.195206204596321,123:6.195206204596321):1.2357127224562694):0.274737921836981):0.34114250144041947,(23:7.744806810032726,(74:7.219855233854954,(111:0.24852253427804766,47:0.24852253427804766):6.971332699576906):0.5249515761777719):0.30199254029726497):3.0540855590945135,(33:4.722695874101011,((121:0.7647080475976215,107:0.7647080475976215):3.433409865300689,(46:2.4157964908237326,52:2.4157964908237326):1.782321422074578):0.5245779612027004):6.37818895221636):5.903182686419374):1.1253524994969943):8.52681738403831;
tree new_tree7 = (((((71:1.3398006683887036,88:1.3398006683887036):0.6177654173564038,(((55:1.4399281858024935,30:1.4399281858024935):0.21810372613657014,59:1.6580319119390636):0.18635918123798434,(25:1.400918511744385,75:1.400918511744385):0.443472581432663):0.11317499256805941):4.137206899642958,((((7:1.190396783539346,19:1.190396783539346):2.46560476024268,103:3.656001543782026):1.127020725465338,89:4.783022269247364):0.7601506510334826,(82:5.11920053970316,(116:4.895188501507231,(((57:2.5632113563708345,24:2.5632113563708345):0.3183388640860585,50:2.88155024685015):1.822366470737912,((65:1.5817592317823743,(93:0.4138219841349742,90:0.4138219841349742):1.1679372476474001):2.17024288213856,51:3.75200231639153):0.9519144753925652):0.19127181031242646):0.22401196933005618):0.42397244944355883):0.5516000651072188):12.77312863787908,((32:6.201001085782179,(((48:0.46053291711056715,70:0.46053291711056715):4.286685067090134,(49:3.094737617291739,15:3.094737617291739):1.6524803669089616):1.32209189723189,(72:5.066600202802243,((79:3.849865154562651,((54:1.324773958731533,66:1.324773958731533):0.4220922199502901,58:1.7468661786818231):2.102998975880828):1.1317116351897036,((27:3.436147283529962,64:3.436147283529962):0.9980489328379156,118:4.434196216367877):0.5473805733844772):0.08502341304988814):1.0027096786303478):0.1316912043495888):1.460456057376608,(85:2.5144628554986213,108:2.5144628554986213):5.146994287660166):11.206444480108356):5.140531007252235,((((60:6.883685796392007,(83:1.1483464636292553,87:1.1483464636292553):5.735339332762752):1.3673014365357554,((96:1.2445776386899765,94:1.2445776386899765):6.642216976155952,((((9:1.4268313847563696,26:1.4268313847563696):0.47290595447625994,98:1.8997373392326296):0.8691792797334927,63:2.7689166189661223):5.063671752609224,(((18:3.3519830015623153,(91:3.192356671378877,109:3.192356671378877):0.1596263301834382):0.5639573844894517,((16:2.254457106903878,(31:1.6304143478092274,10:1.6304143478092274):0.6240427590946507):1.61379953547794,(39:2.618799907069267,86:2.618799907069267):1.2494567353125512):0.047683743669948875):3.6931787516482415,(6:3.0501739635975063,40:3.0501739635975063):4.558945174102503):0.22346923387533746):0.05420624327058299):0.3641926180818338):3.571106913547018,(102:7.165240060608448,((68:2.8799823395076545,43:2.8799823395076545):1.2071952108298816,(((1:0.512839407098907,(73:0.4422076081420169,(110:0.10349283246071221,76:0.10349283246071221):0.33871477568130465):0.07063179895689009):2.3872371243880988,115:2.900076531487006):1.137765567902643,(38:1.1560485012666737,119:1.1560485012666737):2.881793598122975):0.04933545094788716):3.078062510270912):4.656854085866333):10.333649661561337,((((126:0.12293026827985382,74:0.12293026827985382):6.982519605418691,(111:0.22546521801602298,47:0.22546521801602298):6.879984655682522):2.575078936440665,((23:4.942909325702671,36:4.942909325702671):4.66291197207141,((11:0.5805485682275762,69:0.5805485682275762):8.391547311166173,(((((5:4.957378736007047,(((((92:0.9161700563235606,105:0.9161700563235606):0.2353877564557132,((56:0.39482314117583894,41:0.39482314117583894):0.35491679488160677,(77:0.5393597810910169,(34:0.10372043991395573,35:0.10372043991395573):0.43563934117706116):0.2103801549664288):0.4018178767218281):0.21733410174535295,(104:1.2786446873907078,(61:0.34769703514200334,67:0.34769703514200334):0.9309476522487045):0.09024722713391897):0.18061951920152186,114:1.5495114337261486):2.9858355219125374,(78:3.857987901519051,((3:2.048225602076321,112:2.048225602076321):0.21058563105144845,(14:1.0804524931363917,8:1.0804524931363917):1.178358739991378):1.5991766683912814):0.677359054119635):0.42203178036836064):1.588454405114522,97:6.545833141121569):0.4924560682870558,(((28:0.05701380547902394,4:0.05701380547902394):4.6348762761137925,(12:4.233072300160985,21:4.233072300160985):0.45881778143183194):2.2420726242169575,(100:6.348996306964783,81:6.348996306964783):0.5849663988449914):0.1043265035988501):1.2717318735530085,((((37:6.289557666157552,117:6.289557666157552):0.2829486123430378,((106:5.146004992733412,((29:3.4423877265115683,22:3.4423877265115683):1.330072720917868,((13:1.148926838654905,45:1.148926838654905):3.1751915236556254,(122:2.384967885679857,80:2.384967885679857):1.9391504766306733):0.44834208511890594):0.37354454530397607):0.7264554239885248,(124:4.417090157955277,125:4.417090157955277):1.45537025876666):0.7000458617786522):0.69077141195773,((99:6.565486127799257,((95:6.143464953290222,(53:4.764563590027633,44:4.764563590027633):1.3789013632625888):0.0029287049432182855,20:6.14639365823344):0.41909246956581736):0.5575959525907201,(((84:1.1891031475857445,42:1.1891031475857445):0.3317285989607446,120:1.5208317465464891):1.0592681201616958,62:2.580099866708185):4.542982213681793):0.1401956100683419):0.1141795878449301,(113:6.609048701616059,(17:2.7591398054819,2:2.7591398054819):3.849908896134159):0.7684085766871904):0.9325638046583835):0.10481469149181244,(101:5.708529134658213,123:5.708529134658213):2.7063066397952324):0.557260104940303):0.6337254183803331):0.07470751236512818):4.733216712433059,((52:4.342755325855767,(33:2.3378358774839203,46:2.3378358774839203):2.0049194483718464):0.23484240764184605,(121:0.9573041434989308,107:0.9573041434989308):3.620293589998682):9.83614777818824):7.741998285463849):1.8526888224832625):7.29691947053336;
tree new_tree8 = ((((((7:0.594076169921795,19:0.594076169921795):2.2718421611975548,103:2.86591833111935):0.21587228654055401,89:3.081790617659904):2.5966453908457,((((25:0.6900778339519034,75:0.6900778339519034):0.426339931867465,((71:0.8134777287951062,88:0.8134777287951062):0.17211587332416367,(55:0.686554014701726,59:0.686554014701726):0.2990395874175439):0.13082416370009853):0.07274121372182907,30:1.1891589795411974):3.495228572777444,(82:4.40528709370612,(116:3.723731592290359,(((57:2.4079287440080632,24:2.4079287440080632):0.049971788361334646,50:2.45790059154382):1.2253676158232403,((65:1.986091276626117,(93:0.7494912788585788,90:0.7494912788585788):1.23659999594154):0.9124594351773745,51:2.89855074637764):0.7847174363891467):0.040463444097720735):0.6815555785056437):0.27910038152263894):0.9940484561869622):11.630947873629449,((32:6.145262933200096,(((48:0.14061478553398618,70:0.14061478553398618):3.146840361648557,(49:2.510647097673273,15:2.510647097673273):0.77680804950927):2.358068412152095,(72:4.380587381689449,(((27:2.508629590895143,64:2.508629590895143):1.388317514775919,118:3.896947105671062):0.4245166736917936,(79:3.271022609126667,((54:0.6786468768336656,66:0.6786468768336656):1.7943820183672892,58:2.473028895200955):0.7979937139257123):1.0504411702361884):0.05912360232659353):1.2649361776451888):0.49973937386545764):1.3021216411804835,(85:0.7263135123804761,108:0.7263135123804761):6.721071062000103):9.861999307754473):1.1376247238642136,((((60:3.70269020472913,(83:1.3523459202394206,87:1.3523459202394206):2.35034428448971):1.3777205158643602,((6:2.3910908932058503,40:2.3910908932058503):2.352018120263398,(((63:1.7742713618027963,(98:1.669323409919335,(9:0.846871762775722,26:0.846871762775722):0.8224516471436131):0.10494795188346129):2.6276244438509497,(96:1.55195067536787,94:1.55195067536787):2.8499451302858763):0.2096270213039091,((((109:1.4127039227090528,18:1.4127039227090528):0.19250218493776372,91:1.6052061076468165):1.4544527665323475,(39:1.0598460739161775,86:1.0598460739161775):1.9998128002629865):0.0891005172371373,((10:1.1612791983657669,31:1.1612791983657669):0.13390519644239052,16:1.2951843948081574):1.8535749966081438):1.462763435541354):0.13158618651159326):0.3373017071242419):3.3160847099769937,(102:4.308863899061446,((43:3.5551412657101906,68:3.5551412657101906):0.20744831747604975,((38:0.4833151639043935,119:0.4833151639043935):2.4845696950468894,((76:0.9649908995067822,(110:0.5644824526275698,(1:0.4304986047644972,73:0.4304986047644972):0.1339838478630726):0.4005084468792124):0.8458231209019604,115:1.8108140204087426):1.1570708385425401):0.7947047242349576):0.5462743158752059):4.087631531509038):8.644413260679565,((((23:2.5455040305572627,36:2.5455040305572627):5.223723040041057,(11:0.898127403755343,69:0.898127403755343):6.871099666842977):0.1816100610829814,(((126:0.2881954158430817,74:0.2881954158430817):7.075350387812385,(111:0.07496186641000992,47:0.07496186641000992):7.288583937245457):0.3469971663917981,(((((((5:2.2976692581380505,(((14:0.5926616503190729,8:0.5926616503190729):0.6285709659042011,112:1.221232616223274):0.755945595971566,3:1.97717821219484):0.32049104594321043):0.606127271865375,78:2.9037965300034254):0.6434911336758713,(((104:0.8041479924736735,(61:0.09816265646413733,67:0.09816265646413733):0.7059853360095362):0.6524369544427181,((92:0.4642491260202294,105:0.4642491260202294):0.7649281647275127,((56:0.12153731716424905,41:0.12153731716424905):0.4287153287499305,(77:0.18544052401069688,(34:0.07183057628973775,35:0.07183057628973775):0.11360994772095913):0.36481212190348267):0.6789246448335625):0.22740765616864955):0.4386606401932116,114:1.8952455871096032):1.6520420765696935):1.4857534873318774,97:5.033041151011174):0.6467502218669452,(((21:1.8792767706906643,12:1.8792767706906643):0.3246228022869022,(28:0.033101922152233676,4:0.033101922152233676):2.170797650825333):2.658852815277017,(100:2.94330106957016,81:2.94330106957016):1.9194513186844238):0.8170389846235357):1.8845817818625656,(((95:5.7165778300635415,(((84:0.4205698263763268,42:0.4205698263763268):0.5468038714439997,120:0.9673736978203265):0.7183722980006797,62:1.6857459958210061):4.0308318342425355):0.2458228465840362,(((((106:3.221499385927471,((29:1.562065079375229,22:1.562065079375229):1.574889074820903,((13:0.5161013916370506,45:0.5161013916370506):2.019431468257728,(122:1.6599039014208627,80:1.6599039014208627):0.8756289584739161):0.6014212943013533):0.08454523173133888):0.5392511169692891,(124:3.0179817195928775,125:3.0179817195928775):0.7427687833038825):0.5091429098186393,117:4.269893412715399):1.2649976720802902,37:5.53489108479569):0.10917052556075202,((20:5.355067232284315,(53:4.190195230009377,44:4.190195230009377):1.1648720022749384):0.06919564509461651,99:5.424262877378932):0.21979873297750974):0.31833906629113606):0.616932173005754,(113:5.607515843766466,(17:1.0513222909366025,2:1.0513222909366025):4.556193552829863):0.9718170058868658):0.9850403050873533):0.08337097841607388,(101:4.750714762985656,123:4.750714762985656):2.8970293701711025):0.06279883689050614):0.24029416163403639):2.8477528390420437,(((121:0.43686878578728083,107:0.43686878578728083):2.0852087427945074,33:2.5220775285817885):0.43327137058918286,(52:2.606825255491899,46:2.606825255491899):0.3485236436790724):7.84324115957143):6.242318720526704):1.4060999147492161):5.65012382135886;
tree new_tree9 = ((((85:2.479348457939404,108:2.479348457939404):5.9026455885474665,(32:7.906655777506355,((72:5.115437474619626,(((27:2.1908582266589463,64:2.1908582266589463):1.6617178845135312,118:3.8525761111724774):0.16236520973000435,(79:2.569734139607389,((54:0.6032257407027425,66:0.6032257407027425):1.7817770285021353,58:2.3850027692048776):0.18473137040251153):1.4452071812950926):1.1004961537171445):1.928166702126024,((48:0.11681478787801586,70:0.11681478787801586):3.21304389039061,(49:1.3105014800705195,15:1.3105014800705195):2.019357198198106):3.7137454984770244):0.8630516007607048):0.475338268980515):10.956709663988306,(((59:1.7825544804629423,((71:0.8381558218924635,88:0.8381558218924635):0.6007362680351328,(55:1.1299896894872914,30:1.1299896894872914):0.3089024004403049):0.343662390535346):0.09400187783556246,(25:0.6847282923749486,75:0.6847282923749486):1.191828065923556):4.994280049482049,(((116:4.647072337743368,(((57:2.3091499775357356,50:2.3091499689989):0.07854553532838571,24:2.3876955128641213):1.7914147707106989,((65:2.014487341700389,(93:0.33598157281592655,90:0.33598157281592655):1.67850575068788):1.887323317159153,51:3.90181069001474):0.27729962471527836):0.46796205416854786):0.8570616626266849,82:5.5041339559757):0.19685231742262488,(((7:1.103958319254554,19:1.103958319254554):1.7118812642906023,103:2.815839583545156):1.5648556014325066,89:4.380695184977663):1.320291132815015):1.169850089987876):12.467867302694621):1.193842780436217,((((((96:1.9175937518857882,94:1.9175937518857882):1.663308722701822,(63:2.039101135977481,(98:1.8412309449040176,(9:1.1321902980911434,26:1.1321902980911434):0.7090406468128743):0.19787019107346326):1.5418013386101292):1.425947906023711,(60:2.724021764603592,(83:0.8390245991727114,87:0.8390245991727114):1.8849971654308806):2.282828616007729):0.05185710717555292,((((10:1.9184537015890508,31:1.9184537015890508):0.8121480200227422,16:2.730601721611793):0.9745986566974318,((39:0.906030103062181,86:0.906030103062181):2.7775294488385907,((18:3.0124893951854586,109:3.0124893951854586):0.3609731005132857,91:3.3734624956987442):0.3100970562020273):0.02164082640845333):1.2658761286612932,(6:1.642242312353039,40:1.642242312353039):3.328834194617479):0.08763098081635601):2.4248134293864183,(102:4.80410732929765,(43:3.905793117845214,(((38:1.3427578574270045,119:1.3427578574270045):1.6671621237691718,((73:0.6649521980487706,((76:0.49717826082678995,110:0.49717826082678995):0.1433960480432892,1:0.6405743088700792):0.024377889178691436):1.0899414681424706,115:1.7548936661912413):1.255026315004935):0.6804499763232288,68:3.690369957519405):0.215423160325809):0.8983142114524356):2.6794135878756427):11.333165749419065,(((((126:0.2439252736877663,74:0.2439252736877663):6.818436472878715,(111:0.4388599555165129,47:0.4388599555165129):6.623501791049969):1.717012660310254,(23:4.015901118172418,36:4.015901118172418):4.763473288704318):0.1277527927612283,((((((17:1.5366547042079033,2:1.5366547042079033):4.939467708792857,113:6.47612241300076):0.7084259513316322,((95:6.409605445501622,(((84:0.4284016470582521,42:0.4284016470582521):0.21664531284091848,120:0.6450469598991706):2.0057311892462244,62:2.650778149145395):3.7588272963562273):0.09930957943262797,(((37:4.603956775154978,117:4.603956775154978):1.562857849353481,((106:3.6184655114706787,((29:0.9685759267808253,22:0.9685759267808253):2.3472304349117947,((13:0.7013996326365635,45:0.7013996326365635):1.5677341325039635,(122:1.4409222234726151,80:1.4409222234726151):0.8282115416679119):1.046672596552093):0.30265914977805863):1.6790240892305652,(124:2.4652378853704846,125:2.4652378853704846):2.8322517153307594):0.8693250238072148):0.24475020067160713,(99:5.74938423959445,((53:4.422056991212385,44:4.422056991212385):1.2584528760744034,20:5.680509867286788):0.06887437230766214):0.6621805855856158):0.09735019975418435):0.675633339398142):0.9731620242817849,(((((78:2.2362656801726652,((3:1.716598731681927,(14:0.8607683556146992,8:0.8607683556146992):0.8558303760672277):0.07262831167977324,112:1.7892270433617001):0.4470386368109651):0.8344524229699681,(((104:1.0869392592216993,(61:0.2683323495426249,67:0.2683323495426249):0.8186069096790745):1.114934254378738,((92:0.48306622690925854,105:0.48306622690925854):1.0124350998344418,((56:0.330261661160186,41:0.330261661160186):0.887565515943368,(77:0.5014120193817818,(34:0.45067023435009423,35:0.45067023435009423):0.05074178503168758):0.7164151577217722):0.27767414964014625):0.706372186856737):0.11224433240577758,114:2.314117846006215):0.7566002571364185):0.4676416071789662,5:3.5383597103215996):1.0295755449489743,97:4.567935255270574):1.2705689216178584,(((21:2.6310887623471984,12:2.6310887623471984):0.16154913116980563,(28:0.05567755337154756,4:0.05567755337154756):2.7369603401454565):2.6908774256753563,(100:4.487100463609097,81:4.487100463609097):0.9964148555832635):0.354988857696072):2.319206211725745):0.31563047631602004,(101:4.520874959274518,123:4.520874959274518):3.9524659056556795):0.33754096973341063,(11:1.230254671456225,69:1.230254671456225):7.5806271632073825):0.0962453649743562):3.732427168032146,(((52:2.5140553118530495,46:2.5140553118530495):1.1920671483336425,33:3.706122460186692):0.06477666343237187,(121:0.9214590833653616,107:0.9214590833653616):2.849440040253702):8.86865538483127):6.177132298922247):1.7158598243190362):7.6231459012516;
tree new_tree10 = ((((((((25:1.0519874202942705,75:1.0519874202942705):0.8079170060434744,59:1.8599044263377449):0.19844628312921886,(71:1.4359887042201382,88:1.4359887042201382):0.6223620052468255):0.03285560447275726,(55:1.6367329730970657,30:1.6367329730970657):0.45447334084265534):3.633519625237615,(((7:0.9618350074906927,19:0.9618350074906927):1.7710317809910552,103:2.732866788481748):1.2686216930535776,89:4.0014884815353255):1.7232374576420106):0.16781495007766623,((116:4.559118622444712,((50:2.80785459281213,(57:2.4620324806999183,24:2.4620324806999183):0.3458220610666798):1.5103341280471585,(((93:0.16176107174132207,90:0.16176107174132207):0.7201661188847168,65:0.8819271906260389):2.08186951680042,51:2.96379669529467):1.354391958283291):0.24092995263095585):1.0073983688765216,82:5.56651706925961):0.3260238979337684):10.09751280963296,((((72:3.451482955214888,((27:1.6432510769010946,64:1.6432510769010946):0.6974781625181747,118:2.3407292394192694):1.1107537157956187):0.2581067198063618,(((54:1.606588045747079,66:1.606588045747079):1.1447732134600805,58:2.7513612592071595):0.30876928372779844,79:3.060130542934958):0.6494591320862919):2.1822054408296756,((48:0.5345550724409295,70:0.5345550724409295):2.790862322309206,(49:2.081425498161024,15:2.081425498161024):1.2439918965891117):2.56637772110079):0.6857764113133396,((85:1.1883433654367406,108:1.1883433654367406):5.043808588658985,32:6.232151954095725):0.3454195730685399):9.412482171723697):2.950933713342266,((((((91:2.8562590498844003,(18:2.6135912024192423,109:2.6135912024192423):0.24266784746515802):0.6526210325822381,(((10:1.6584891817459995,31:1.6584891817459995):0.31668859636990465,16:1.9751777781159041):1.439688081442299,(39:1.5980316101961858,86:1.5980316101961858):1.8168342493620173):0.09401422290843531):0.5307963189661375,(60:3.3705663358554747,(83:0.693650970646892,87:0.693650970646892):2.6769153652085826):0.6691100655773012):0.045555046606389205,(((63:2.843162619636618,((9:1.227633157835644,26:1.227633157835644):1.547623829519155,98:2.775256987354799):0.067905632281819):0.8345798900722641,(6:2.6600357232653855,40:2.6600357232653855):1.0177067864434965):0.374132146896367,(96:1.2411936902909029,94:1.2411936902909029):2.8106809663143464):0.03335679143391612):1.9711562522584032,(102:3.6068959144742436,(((38:2.2360607684741267,119:2.2360607684741267):0.39679895444883373,(((110:0.48497443672886453,76:0.48497443672886453):0.5474641118455389,(1:0.7298521087689878,73:0.7298521087689878):0.30258643980541566):0.647055075681205,115:1.6794936242556084):0.953366098667352):0.7370934867750005,(43:2.594500636309177,68:2.594500636309177):0.775452573388784):0.23694270477628265):2.4494917858233247):12.068259173071963,((((11:2.1514748678184694,69:2.1514748678184694):5.902158172973911,((((17:2.1570854798618364,2:2.1570854798618364):1.8505272573133058,113:4.007612737175142):3.4844845151452137,((95:5.112997593100155,(((84:1.0842815857327557,42:1.0842815857327557):0.7756266010463948,120:1.8599081867791505):0.8388836246823212,62:2.6987918114614717):2.414205781638683):1.541709030278061,((99:6.000133129523911,(((106:4.805494720857515,((29:2.2790920562072623,22:2.2790920562072623):1.9525134640736628,((13:0.826282850732323,45:0.826282850732323):1.9570177012988224,(122:1.294343788133696,80:1.294343788133696):1.4889567638974492):1.4483049682497797):0.5738892005765903):0.250631418922282,(124:4.130358778789674,125:4.130358778789674):0.9257673609901236):0.33282880295726525,117:5.388954942737063):0.611178186786848):0.22286040055711442,(((53:5.131295168741288,((44:1.178140509332422,123:1.178140509332422):1.9886851335104447,101:3.1668256428428667):1.9644695258984215):0.5020046488220729,37:5.633299817563361):0.025538883089495812,20:5.658838700652857):0.5641548294281682):0.43171309329719065):0.8373906289421402):0.4117219606561484,(((((78:2.859880696087839,((112:2.346164126104006,3:2.346164126104006):0.15980623710665043,(14:2.261057905282771,8:2.261057905282771):0.24491245792788519):0.35391033287718265):0.23348649418960488,(((104:0.5436563968866134,(61:0.20108595254866363,67:0.20108595254866363):0.34257044433794975):1.7363568522652324,((92:0.318042254924275,105:0.318042254924275):1.4153194419317006,((56:0.8695243410988971,41:0.8695243410988971):0.37333043553863066,(77:0.5416243566316404,(34:0.3148322714274542,35:0.3148322714274542):0.22679208520418626):0.7012304200058873):0.4905069202184478):0.5466515522958701):0.041685234085564016,114:2.3216984832374097):0.7716687070400341):0.9785486097635174,5:4.071915800040961):1.5752042886628503,97:5.6471200887038115):1.303967471734932,(((12:2.4808850281316057,21:2.4808850281316057):0.26742168554337065,(28:0.20133064250856172,4:0.20133064250856172):2.5469760711664144):3.5720618123291388,(100:3.5699324334584954,81:3.5699324334584954):2.7504360925456197):0.6307190344346285):0.9527316525377607):0.14981382781587627):1.0501414929169997,(((126:0.17502688165924365,74:0.17502688165924365):7.542134156001786,(111:0.10910207415207164,47:0.10910207415207164):7.608058963508957):1.3613652774017702,(23:5.036138422525394,36:5.036138422525394):4.0423878925374055):0.025248218646581222):3.037877827955551,(33:4.682919605433869,((52:3.715861021681579,46:3.715861021681579):0.38712148547028624,(121:0.5404653794606008,107:0.5404653794606008):3.5625171276912644):0.579937098282004):7.45873281466811):5.9829945117046):0.8163405388606968):5.78819834990129;
tree new_tree11 = (((((6:2.0027212302737367,40:2.0027212302737367):4.265688284669725,(((63:2.5069119286281483,((9:1.7069983357668317,26:1.7069983357668317):0.5339426785242134,98:2.240941014291045):0.2659709143371032):2.236030195300981,(96:2.281214462757569,94:2.281214462757569):2.4617276611715604):1.1535299842092153,(((((10:1.8946354748951413,31:1.8946354748951413):0.9543922152596143,16:2.8490276901547555):1.3564053025284752,(91:2.9056756709381286,(109:1.9319515454676446,18:1.9319515454676446):0.973724125470484):1.2997573217451022):0.12284407203027037,(39:2.452734136361609,86:2.452734136361609):1.875542928351892):1.335036707213625,(60:2.960806945613277,(83:0.7048593798394938,87:0.7048593798394938):2.2559475657737833):2.7025068263138494):0.2331583362112184):0.37193740680511667):6.591168862885824,(102:6.673316762175821,(43:6.1777434896252945,(68:3.7102425459682413,((38:1.2500820595296864,119:1.2500820595296864):1.558706608661352,(((110:0.16866067715177427,76:0.16866067715177427):0.499958505902773,(73:0.5455644745730361,1:0.5455644745730361):0.12305470848151112):0.6007952631278702,115:1.2694144461824175):1.5393742220086208):0.901453877777203):2.467500943657053):0.4955732725505264):6.186261615653464):8.479893363645113,(((((126:0.1070318342070062,74:0.1070318342070062):6.505824713772688,(111:0.13641897286176152,47:0.13641897286176152):6.476437575117932):2.0679529536604866,(((44:2.5175551324518257,123:2.5175551324518257):2.780479951806661,101:5.298035084258487):3.1469117363104253,((11:1.9869128057134793,69:1.9869128057134793):2.932188040320047,(23:2.316552969349386,36:2.316552969349386):2.6025478766841403):3.525845974535386):0.23586268107126784):1.2565796473758528,((((17:2.379435803229981,2:2.379435803229981):4.878907679229829,113:7.25834348245981):0.906458426495031,((95:7.351561863576995,(((84:0.5958898383127446,42:0.5958898383127446):0.9206890609914576,120:1.5165788993042022):2.2555763273970064,62:3.7721552267012086):3.5794066368757864):0.5800072592914898,((((106:4.804530190483512,((29:2.1341517550799134,22:2.1341517550799134):2.1496780612801727,((13:0.4681700435339433,45:0.4681700435339433):2.8970040993447657,(122:2.037153304320904,80:2.037153304320904):1.328020838557805):0.9186556734813771):0.5207003741234262):1.0813992517908755,(124:3.949318671226226,125:3.949318671226226):1.9366107710481617):1.1487850276907503,(117:6.189085372394594,37:6.189085372394594):0.8456290975705443):0.19932723026833088,((99:6.565797778636896,53:6.565797778636896):0.2237540680821377,20:6.789551846719034):0.44448985351443504):0.6975274226350159):0.23323278608635611):1.6770311449837418,(((((78:3.6175311222289173,((112:3.0591630498111986,3:3.0591630498111986):0.03194002407903618,(14:0.946726868847705,8:0.946726868847705):2.14437620504253):0.5264280483386825):0.5737628152211176,(114:2.827250102508917,(((92:0.774221774684846,105:0.774221774684846):1.0899242789669925,((56:0.13320266656338148,41:0.13320266656338148):1.1216860404087505,(77:0.42936814799277834,(34:0.19446043103239075,35:0.19446043103239075):0.2349077169603876):0.8255205589793536):0.6092573466797067):0.31177374088990617,(104:0.5562236497499594,(61:0.32493216637505845,67:0.32493216637505845):0.23129148337490096):1.6196961447917855):0.6513303079671724):1.3640438349411177):0.8177073547165135,5:5.009001292166548):2.1672813737020755,97:7.176282665868624):1.1756627965167494,((100:5.580872825510325,81:5.580872825510325):2.745551171898902,((12:3.384909779337115,21:3.384909779337115):1.7351789285080286,(28:0.6892984974556587,4:0.6892984974556587):4.4307902103894845):3.206335289564084):0.025521464976145936):1.4898875915532095):0.09555609507745011):3.0499739407586013,(33:4.328744390054181,((121:1.517213257330634,107:1.517213257330634):2.153537589929443,(52:3.338885688734469,46:3.338885688734469):0.3318651585256083):0.6579935427941042):8.65861892223217):8.352108651699764):0.8211555207279453,((((82:5.44007890566669,(116:4.9274076800836575,((50:2.14929689612049,(57:1.8421033696881017,24:1.8421033696881017):0.3071935144751947):2.4985670351377673,((65:0.9503150852813768,(93:0.22047808291098425,90:0.22047808291098425):0.7298370023703925):3.05886084829544,51:4.00917592442847):0.638687981420321):0.2795437607825937):0.5126713708490342):0.7264468989962758,((71:0.758497522069018,88:0.758497522069018):1.5697174552326545,((55:1.7638657029300235,30:1.7638657029300235):0.09849217336534388,((25:0.55039166702867,75:0.55039166702867):0.9576890225862512,59:1.5080806896149213):0.35427718668044617):0.46585710100630506):3.838310972627295):0.5851361065181457,(((7:2.8935197884305692,19:2.8935197884305692):1.5912157435421133,103:4.4847355319726825):1.7453902737415357,89:6.230125805714218):0.5215362507328951):14.567701287297098,((85:3.978636347321345,108:3.978636347321345):3.848878941436306,(32:7.590614152566832,(((((54:0.8559509955195969,66:0.8559509955195969):3.383305958427137,58:4.239256953946734):0.7980471543261727,79:5.037304108272907):0.23568487073398714,(72:4.295712633767707,((27:2.861162077774983,64:2.861162077774983):0.6775128755847892,118:3.5386749533597723):0.7570376804079344):0.9772763452391873):1.4294301609460494,((48:0.6488644547990894,70:0.6488644547990894):5.193784824619369,(49:2.3909091838828385,15:2.3909091838828385):3.4517400955356203):0.8597698605344846):0.8881950126138882):0.2369011361908191):13.49184805498656):0.8412639184581323):8.7564601805156;
tree new_tree12 = (((((((96:0.636550968157414,94:0.636550968157414):3.8726718142402183,(60:2.28776641474544,(83:1.4513952878364167,87:1.4513952878364167):0.8363711269090235):2.221456367652192):0.11483419500911118,((((39:1.3422496430995976,86:1.3422496430995976):2.570996863043238,((10:1.0671003453941397,31:1.0671003453941397):0.19734816384572218,16:1.2644485092398619):2.6487979969029736):0.04780619082183568,((18:3.2782211228087323,109:3.2782211228087323):0.10342844914199523,91:3.3816495719507276):0.5794031250139433):0.5415531844984156,((9:1.2804537857456226,26:1.2804537857456226):0.6248199659555245,(63:1.7975873057209366,98:1.7975873057209366):0.10768644598021049):2.5973321297619396):0.121451095943657):0.03846756274121432,(6:3.062905338818805,40:3.062905338818805):1.599619201329153):3.4749611723603664,(102:5.010538199478045,((((((1:1.1255270997630842,73:1.1255270997630842):0.2355318617006552,(110:0.17966787871760584,76:0.17966787871760584):1.1813910827461336):0.8723127827027668,115:2.233371744166506):0.49094440246085647,(38:0.8005118707149952,119:0.8005118707149952):1.9238042759123675):0.14367461194637876,68:2.8679907585737414):2.023245529515301,43:4.8912362880890425):0.11930191138900259):3.126947513030279):8.112926064516975,((((((11:1.6637407217331508,69:1.6637407217331508):3.799034380185652,((23:4.016028525967011,36:4.016028525967011):1.162800576463077,((126:0.041032732813343,74:0.041032732813343):4.398663387029798,(111:0.4086194696937277,47:0.4086194696937277):4.031076650149414):0.7391329825869466):0.283945999488715):1.1240450779828102,(((5:3.4703493008671598,((((112:1.1602382971742464,3:1.1602382971742464):0.66033171840822,(14:1.2781926416791431,8:1.2781926416791431):0.5423773739033233):0.636714553981975,78:2.4572845695644414):0.7379621701438803,((114:0.9338531035081036,(104:0.553501415642085,(61:0.27966865445470823,67:0.27966865445470823):0.27383276118737676):0.3803516878660186):0.37547691190497734,((92:0.652960180062885,105:0.652960180062885):0.24590019730351576,((56:0.25240831814595416,41:0.25240831814595416):0.27204524190768925,(77:0.3706541175736201,(34:0.10096218925556973,35:0.10096218925556973):0.2696919283180504):0.1537994424800233):0.3744068173127574):0.41046963804668013):1.8859167242952408):0.275102561158838):1.734940944798471,97:5.205290245665631):1.0483962780720875,((100:5.264320890925142,81:5.264320890925142):0.7923622527062557,((12:3.749413978975566,(28:0.25182143363634313,4:0.25182143363634313):3.4975925453392227):0.4471412803882,21:4.196555259363766):1.8601278842676319):0.19700338010632024):0.3331336561638949):0.3887845098781888,(((17:1.5767236706282477,2:1.5767236706282477):3.081632947209143,113:4.6583566178373905):1.0870107436214749,(95:5.436836730708238,(99:5.215768249058304,((((84:1.3369386608393612,42:1.3369386608393612):0.3620788239781665,120:1.6990174848175277):0.5551218566389566,62:2.2541393414564843):2.7594784717271774,((20:4.8973140963683175,53:4.8973140963683175):0.04114740030822617,(((106:2.943524571754029,((29:1.6094755312868974,22:1.6094755312868974):1.1768526147348628,((13:0.7449949829262138,45:0.7449949829262138):1.7437118281980308,(122:1.10220267003207,80:1.10220267003207):1.3865041410921748):0.2976213348975154):0.15719642573226889):0.6143003388354726,(124:2.5583934279191447,125:2.5583934279191447):0.999431482670357):0.7765259257991968,(117:3.811524094493789,37:3.811524094493789):0.5228267418949093):0.6041106602878452):0.07515631650711807):0.20215043587464265):0.22106848164993398):0.30853063075062703):1.2302373283209365):0.12862385095734385,((44:2.294426193561071,123:2.294426193561071):2.2813679353726144,101:4.575794128933685):2.5284344118034605):3.443519717826118,((33:3.3781631208238725,(52:2.180211026839024,46:2.180211026839024):1.1979520939848487):0.04899003606664731,(121:0.43742839943454986,107:0.43742839943454986):2.9897247574559698):7.120595010215):5.702663518462035):0.4308473015374368,((((((7:0.746352914410844,19:0.746352914410844):1.0694633396164095,103:1.8158162540272536):0.9352260762552012,89:2.7510423302824547):1.5992219457344463,(82:4.11958718769796,(116:3.558951402370326,(((24:1.9677755140431368,57:1.9677755140431368):0.0336098414198982,50:2.00138540616573):1.3498177030217846,(((93:0.10496766731556742,90:0.10496766731556742):0.37636503023509604,65:0.48133269755066344):1.7240727277701,51:2.20540547687838):1.145797626992858):0.20774834388550634):0.5606357264575887):0.23067714718898635):0.40089244200403495,(((71:1.7969426038843754,88:1.7969426038843754):0.21783061108267043,((30:1.6149036692998004,55:1.6149036692998004):0.027980148715356146,59:1.6428838180151566):0.3718893969518893):0.03287452331344509,(25:0.39127656349702467,75:0.39127656349702467):1.6563711747834664):2.703508979740445):11.88904197819938,((85:2.8644878572383616,108:2.8644878572383616):4.1216313106498,(32:6.927182256927228,((((27:1.937272313471989,64:1.937272313471989):0.9275789197263129,118:2.864851233198302):0.29628063773238233,(72:3.0302312316434254,(((54:0.5750598300159985,66:0.5750598300159985):1.7120721254201934,58:2.287131955436192):0.45429573957074476,79:2.7414276950069367):0.2888035366364887):0.1309006392872587):1.9915652184225925,((48:0.382398562202539,70:0.382398562202539):3.8319494366006506,(49:2.2106644133815805,15:2.2106644133815805):2.003683585421609):0.9383490905500871):1.7744851675739515):0.05893691096093345):9.654079528332154):0.04106038234241893):6.66015441385622;
tree new_tree13 = ((((((((54:0.7484609327100239,66:0.7484609327100239):1.543598331166844,58:2.292059263876868):1.5476145403609607,79:3.8396738042378287):0.3113563411959994,(((27:2.519392818212326,64:2.519392818212326):0.597278604673166,118:3.116671422885492):0.8016572872765808,72:3.918328710162073):0.23270143527175513):4.853082011601557,((48:0.530986078859702,70:0.530986078859702):4.400512264684368,(49:2.351417264378575,15:2.351417264378575):2.580081079165495):4.072613813491315):0.5822718262953082,(32:8.70047056887927,(85:1.8939149988570794,108:1.8939149988570794):6.806555570022191):0.8859134144514229):12.204612909728114,(((((7:1.5333778361059454,19:1.5333778361059454):1.3799019423232168,103:2.913279778429162):1.7476738954973046,89:4.660953673926467):0.30498758648625124,(82:4.89190172312358,(116:3.847131709813586,(((24:2.1359270697829036,57:2.1359270697829036):0.4440545930593065,50:2.57998167456769):1.1961126109374898,(((93:0.2642961593568839,90:0.2642961593568839):1.1805218404268216,65:1.4448179997837054):1.80842422391899,51:3.25324219877576):0.5228520789978659):0.07103743603388635):1.044769921438116):0.0740396291610157):0.4142149340315111,((71:1.4941404424125426,88:1.4941404424125426):1.0872992123566088,(((25:0.4471581642693526,75:0.4471581642693526):1.4725430639189852,(30:1.8120611859443951,55:1.8120611859443951):0.10764004224394275):0.6232212743472574,59:2.5429225025355953):0.03851715223355612):2.7987165396750777):16.410840698614578):1.2640789849199265,((((6:1.2344646945255173,40:1.2344646945255173):3.7010170914926803,((((96:1.608645325339651,94:1.608645325339651):2.6014299093200197,(98:3.4689715007502984,((9:2.4099663415908075,26:2.4099663415908075):0.8001318929704384,63:3.210098234561246):0.2588732661890525):0.7411037339093727):0.49773408851642653,((39:0.8939229344817825,86:0.8939229344817825):2.82985071248537,(((10:1.9420411038104477,31:1.9420411038104477):0.14486232865890636,16:2.086903432469354):1.380514689348633,(91:2.8645639121891207,(109:2.528499169631978,18:2.528499169631978):0.3360647425571428):0.6028542096288665):0.25635552514916515):0.9840356762089453):0.21641338992289594,(60:4.053968037314976,(83:0.747107489996846,87:0.747107489996846):3.3068605473181303):0.8702546757840173):0.011259072919203916):2.81256324913506,(102:6.487055682474001,(43:5.997608383654505,(((38:1.1232335448341717,119:1.1232335448341717):2.682289005609424,(((1:0.9112670997717544,73:0.9112670997717544):0.07554198961543335,(110:0.5361002065229712,76:0.5361002065229712):0.4507088828642165):0.6962417855795138,115:1.6830508749667015):2.122471675476894):0.28926960165996896,68:4.094792152103564):1.9028162315509407):0.48944729881949556):1.2609893526792568):13.925582358462425,(((((((23:2.811328972083001,36:2.811328972083001):2.7029458993021627,((126:0.14724857386992046,74:0.14724857386992046):4.804207339429248,(111:0.1314970607382222,47:0.1314970607382222):4.819958852560947):0.5628189580859946):0.8341667877138947,(11:0.8920782665591548,69:0.8920782665591548):5.456363392539903):0.7106418296164794,(((5:4.15057525722631,(((((92:0.413931719125844,105:0.413931719125844):1.8448537069944049,((56:0.12395127880619877,41:0.12395127880619877):0.7714859870302919,(77:0.3612027186737019,(34:0.05496729161771465,35:0.05496729161771465):0.3062354270559873):0.5342345471627888):1.363348160283758):0.3006796124489024,(104:0.6320024570534136,(61:0.3020887945171199,67:0.3020887945171199):0.32991366253629373):1.9274625815157376):0.13177148717980192,114:2.6912365257489532):1.2084169405314884,(((14:0.6397157419715858,8:0.6397157419715858):2.162288441231496,(112:2.366623935564775,3:2.366623935564775):0.43538024763830663):0.9919152936664286,78:3.7939194768695104):0.10573398941093126):0.25092179094586875):0.8607727373020158,97:5.011347994528326):1.3814313742132347,((100:5.233166325000848,81:5.233166325000848):0.9217309914227396,(((28:0.0825767905971354,4:0.0825767905971354):3.6127308018829676,21:3.695307592480103):0.5083292348499677,12:4.203636827330071):1.9512604890935172):0.237882052317973):0.6663041199739768):0.9399380868165146,(((17:1.4336450299278471,2:1.4336450299278471):1.8032599552525586,113:3.2369049851804057):4.316930368492117,(((99:6.680737595263115,(53:6.188670801235561,20:6.188670801235561):0.49206679402755427):0.22310196219686063,(((106:4.752192830907201,((29:2.4803058478618634,22:2.4803058478618634):2.1562401218026515,((13:1.0554763772722433,45:1.0554763772722433):2.807955966474966,(122:2.526633565588131,80:2.526633565588131):1.3367987781590784):0.7731136259173055):0.11564686124268597):0.7972729411443966,(124:4.444952440489263,125:4.444952440489263):1.1045133315623348):0.7947926828648795,(37:5.378467338850273,117:5.378467338850273):0.965791116066204):0.5595811025434987):0.24568168514610011,((((84:2.1090920940397346,42:2.1090920940397346):0.43780706790242263,120:2.5468991619421573):1.3063605135544205,62:3.8532596754965778):2.7580069804028526,95:6.61126665589943):0.5382545867066453):0.404314111066447):0.4451862218595295):0.6245396363157605,((44:1.7134810933330242,123:1.7134810933330242):3.616731530749431,101:5.330212624082455):3.293348587765357):3.7344110362924017,(((121:0.4680560802011209,107:0.4680560802011209):3.1007649018221635,33:3.568820982023284):0.1006361497627819,(52:2.5314930652347645,46:2.5314930652347645):1.1379640665513016):8.68851533070934):9.315655145475468):1.3814484843630517):7.38202143447999;
tree new_tree14 = ((((((((54:0.6598375140206398,66:0.6598375140206398):1.4437756686250172,58:2.103613182645657):0.8851554349024626,79:2.9887686175481196):0.35253394180553244,(((27:2.0050321593831515,64:2.0050321593831515):0.5285460039009382,118:2.5335781632840897):0.3304418620358911,72:2.864020025319981):0.47728253403367127):2.454115494319516,((48:0.8159026282230882,70:0.8159026282230882):3.5086055669563097,(49:3.7000706239555545,15:3.7000706239555545):0.6244375712238432):1.47090985849377):0.25749282707024346,(32:6.035799777086048,(85:1.4263380074338579,108:1.4263380074338579):4.6094617696521905):0.017111103657363458):9.708186669789319,(((82:4.50979668699149,(116:3.5010481785803362,(((57:1.653175279212863,50:1.65317528281724):0.11314734687763917,24:1.766322626090502):1.655696257897221,(((93:0.14341081313085266,90:0.14341081313085266):1.1108098974860188,65:1.2542207106168715):0.556772706444018,51:1.81099340961894):1.6110254733047806):0.07902929459261321):1.0087485172233794):0.060631833360437426,(((7:0.39675070259752077,19:0.39675070259752077):1.587285621463957,103:1.9840363240614778):0.8333398996959982,89:2.817376223757476):1.7530523054066771):0.13644433884940188,((((71:0.840124829271178,88:0.840124829271178):0.5056277604901029,59:1.345752589761281):0.06141749359302717,(25:0.3288824357244124,75:0.3288824357244124):1.0782876476298957):0.38958841210927075,(30:1.384096808592843,55:1.384096808592843):0.412661686870736):2.910114372549976):11.054224682519175):0.6262529688292435,((((((10:1.30379730935695,31:1.30379730935695):0.7723562324635422,16:2.076153541820492):1.1952715013313062,(((18:2.0457412347416146,109:2.0457412347416146):0.795216938335519,91:2.8409581730771336):0.2846607704050852,(39:1.4936274432464836,86:1.4936274432464836):1.6319915002357352):0.14580609966957958):0.5458374960599977,(((6:0.8398879094850258,40:0.8398879094850258):2.4557366982563984,(((98:1.565023181501344,63:1.565023181501344):0.0038200257639187107,(9:1.0302499228792374,26:1.0302499228792374):0.5385932843860253):0.7508876173629029,(96:1.0575064933936766,94:1.0575064933936766):1.262224331234489):0.9758937831132584):0.34030282508334864,(60:2.6974444283413455,(83:1.4873938253694736,87:1.4873938253694736):1.2100506029718718):0.9384830044834271):0.18133510638702344):1.1543207295653422,(102:3.087925620535932,((68:2.7959538993214177,((((73:0.4223977768625245,(110:0.3146452153827643,76:0.3146452153827643):0.1077525614797602):0.16562662694264457,1:0.5880244038051691):0.48366050129849814,115:1.0716849051036672):1.495730370722027,(38:1.0965708721923069,119:1.0965708721923069):1.4708444036333874):0.2285386234957234):0.0961213546748052,43:2.892075253996223):0.1958503665397089):1.8836576482412064):10.552802762418484,((((((17:1.4178200925118185,2:1.4178200925118185):2.6917364099144807,113:4.109556502426299):1.439826310824186,(((53:4.50600458808153,(20:4.196884704286751,99:4.196884704286751):0.3091198837947786):0.004888452549697497,((117:4.134035604062241,(((((13:0.21158396136212343,45:0.21158396136212343):1.7299386674072803,(122:1.054048661483218,80:1.054048661483218):0.8874739672861858):0.5896232207021852,(29:1.1792484544276107,22:1.1792484544276107):1.3518973950439783):0.15936063274367873,106:2.690506482215268):0.33277599093822774,(124:2.6209921814582446,125:2.6209921814582446):0.4022902916952509):1.1107531309087455):0.12662269456612663,37:4.260658298628368):0.2502347420028599):0.16774967372139216,((((84:0.6706738132290987,42:0.6706738132290987):0.18278839061853658,120:0.8534622038476353):0.9127526989516971,62:1.7662149027993324):1.671206600875609,95:3.4374215036749414):1.2412212106776783):0.8707400988978655):1.2884250340533052,((44:1.3689711557330828,123:1.3689711557330828):2.2586438258998713,101:3.627614981632954):3.2101928656708365):0.3418861198901446,((((11:0.6934040786475354,69:0.6934040786475354):3.7128312910135466,(23:1.8073570666172063,36:1.8073570666172063):2.5988783030438753):0.13368842435481554,((111:0.2681794531970668,47:0.2681794531970668):3.4706327811238302,(126:0.25126686962399675,74:0.25126686962399675):3.4875453646969006):0.8011115596950003):0.6908370395339061,(((5:2.5553818165516056,((((14:1.0718266891726322,8:1.0718266891726322):1.0100510068236586,(112:1.9196366284485915,3:1.9196366284485915):0.1622410675476993):0.19671771702043994,78:2.2785954130167307):0.17634852474269547,(((104:1.1332416803717176,(61:0.22396479687765225,67:0.22396479687765225):0.9092768834940653):0.1821629011767385,((92:0.40396132781641353,105:0.40396132781641353):0.22713295968205421,((56:0.03283814570593078,41:0.03283814570593078):0.3110443391566769,(77:0.16362559722432524,(34:0.07951619987990349,35:0.07951619987990349):0.08410939734442174):0.18025688763828246):0.28721180263586005):0.6843102940499883):0.37395193566040685,114:1.689356517208863):0.7655874205505633):0.10043787879217936):1.0091474894878978,97:3.5645293060395034):1.0465662818689863,((100:3.5762851693923956,81:3.5762851693923956):0.8194215020481392,((12:2.0563448486317952,21:2.0563448486317952):1.338475564185507,(28:0.08489297986250637,4:0.08489297986250637):3.309927432954796):1.0008862586232325):0.21538891646795477):0.6196652456413139):1.9489331336441316):2.160584414703366,((52:3.0366199660897495,46:3.0366199660897495):0.9161494711091365,(33:3.606433803740381,(121:0.7082343193757994,107:0.7082343193757994):2.8981994843645813):0.34633563345850504):5.38750890548455):6.184107649298321):0.8629644881663516):7.22032675917943;
tree new_tree15 = (((((82:3.47123373827141,(116:2.9906363837210534,(((57:1.3909457397240197,24:1.3909457397240197):0.10933162401203167,50:1.50027730798804):1.3348983376811951,(((93:0.4858313380096556,90:0.4858313380096556):0.717012779196376,65:1.202844123934501):0.9851440949223964,51:2.18798829465604):0.6471874825603492):0.15546068230380694):0.4805974694249451):0.12484299827135636,((30:1.6693571671379657,55:1.6693571671379657):0.4497636274465908,(((71:1.5645673556266235,88:1.5645673556266235):0.2935729846871058,59:1.8581403403137293):0.03071876304124377,(25:1.147445830243572,75:1.147445830243572):0.7414132731114011):0.2302616912295834):1.4769560568327984):0.7261365929262857,(((7:0.5835955899642495,19:0.5835955899642495):1.2992965264889522,103:1.8828921164532018):0.8681817152695102,89:2.751073831722712):1.5711396126209287):9.407319493715383,((85:2.497019450890438,108:2.497019450890438):3.411724039382898,((((((27:1.8109151271492923,64:1.8109151271492923):0.700505186068688,118:2.51142031321798):0.7648316629173548,((54:1.1071207012511348,66:1.1071207012511348):0.7678789089856024,58:1.8749996102367372):1.4012523658985978):0.32657807242567527,(72:3.0071270513135824,79:3.0071270513135824):0.5957029972474279):1.8707407391585198,((48:0.42929160637404745,70:0.42929160637404745):2.704326434996887,(49:2.04017171360026,15:2.04017171360026):1.0934463277706743):2.3399527463485956):0.300381890375224,32:5.773952678094754):0.1347908121785819):7.820789447785687):1.1862304376901562,((((((39:2.0070577552792432,86:2.0070577552792432):0.8987855523807791,((91:2.064886688037022,(109:1.913679931370938,18:1.913679931370938):0.15120675666608396):0.45747069303126553,((10:1.0807197680548422,31:1.0807197680548422):0.8384327932418112,16:1.9191525612966533):0.6032048197716342):0.38348592659173475):0.4436003432282498,((63:2.232815867399609,((9:1.2080821234629184,26:1.2080821234629184):0.7498214798777605,98:1.957903603340679):0.2749122640589301):1.075979569125587,((96:1.5224899488026546,94:1.5224899488026546):1.6517563883415785,(6:0.8899420164079607,40:0.8899420164079607):2.2843043207362723):0.13454909938096282):0.040648214363076196):0.030531286094961807,(60:2.564688767441847,(83:0.5776180211503015,87:0.5776180211503015):1.9870707462915453):0.8152861695413871):4.466829907428044,(102:4.619040555198128,(((((110:0.3196643403216933,76:0.3196643403216933):0.11295412164568946,(1:0.36703895391140456,73:0.36703895391140456):0.06557950805597818):0.4661556354820404,115:0.8987740974494232):1.2359160501616056,(38:1.258932189240861,119:1.258932189240861):0.8757579583701678):0.8343349740612389,(43:2.8001526918475994,68:2.8001526918475994):0.1688724298246682):1.6500154335258608):3.22776428921315):6.868037041137417,((((11:1.6147415149112483,69:1.6147415149112483):4.55079560343562,((((53:4.730673697604377,(((117:3.7431847593532774,37:3.7431847593532774):0.3248262879931607,(((((13:0.6983487539120686,45:0.6983487539120686):1.1730104047325072,(122:0.9042820427442623,80:0.9042820427442623):0.9670771159003134):0.38623719682431856,(29:1.2217052374159374,22:1.2217052374159374):1.0358911180529569):0.35796038589642576,106:2.61555674136532):0.9427922869523706,(124:2.982215113875734,125:2.982215113875734):0.5761339144419568):0.5096620190287475):0.21460854852481148,(99:4.193032897248988,20:4.193032897248988):0.08958669862226198):0.44805410173312765):0.022576319560950076,((((84:0.8656283024932577,42:0.8656283024932577):0.3559626346710695,120:1.2215909371643272):1.0017482897195793,62:2.2233392268839065):1.3655774767431739,95:3.5889167036270804):1.164333313538247):0.2916445574034574,((17:1.5077402013942869,2:1.5077402013942869):1.611477655810553,113:3.11921785720484):1.9256767173639449):1.007016616782355,((44:1.0858315933357825,123:1.0858315933357825):2.1392657531720873,101:3.22509734650787):2.82681384484327):0.11362592699572804):0.00237025281669645,(((((5:2.4730517933294234,((104:1.157910774016069,((61:0.11103080425741065,67:0.11103080425741065):0.9577921309684498,((92:0.12454309294203343,105:0.12454309294203343):0.6581127493875915,((56:0.18174418610254314,41:0.18174418610254314):0.20658934298552048,(77:0.14645435771588525,(34:0.05268988079684755,35:0.05268988079684755):0.09376447691903769):0.24187917137217838):0.3943223132415613):0.28616709289623554):0.08908783879020854):0.30389099721252255,114:1.4618017712285916):1.0112500221008318):0.1324147926350343,(78:2.13720652900679,((3:1.5546204432533932,112:1.5546204432533932):0.07841173606729313,(14:1.2746457856893583,8:1.2746457856893583):0.35838639363132807):0.5041743496861035):0.4682600569576678):1.7010124693841795,97:4.306479055348637):0.38773783608724255,((100:3.87145414905698,81:3.87145414905698):0.32065343923791545,((12:2.8151473741020157,(28:0.12112036779760266,4:0.12112036779760266):2.694027006304413):0.23412531335813602,21:3.0492726874601517):1.1428349008347438):0.5021093031409842):0.9086123139360796,(((111:0.16093563878387412,47:0.16093563878387412):4.719938608840767,(126:0.2200327445496256,74:0.2200327445496256):4.660841503075016):0.20871215223451323,(23:2.935330191708258,36:2.935330191708258):2.1542562081508962):0.5132428055128049):0.5650781657916051):2.9452815481268226,((52:2.237538449483296,46:2.237538449483296):0.9207769672808368,((121:0.6978496695654657,107:0.6978496695654657):2.3823072457567855,33:3.0801569153222514):0.07815850144188152):5.95487343784494):5.6016529662583086):0.2009214902004839):5.12215537878713;
tree new_tree16 = ((((85:1.387907816033763,108:1.387907816033763):3.7581080889265297,(32:5.109328685520835,(((72:3.313501060399189,(79:3.0729815828899345,((54:0.43410815025783284,66:0.43410815025783284):0.727259063772558,58:1.1613672140303908):1.9116143688595437):0.2405194775092543):0.45589363690891194,((27:2.126109291412614,64:2.126109291412614):1.2829586252058842,118:3.4090679166184983):0.36032678068960244):0.8971089919651436,((48:0.5190712117881607,70:0.5190712117881607):1.5725871034095893,(49:0.9264527913583235,15:0.9264527913583235):1.1652055238394263):2.5748453740754944):0.442824996247591):0.03668721943945741):8.077171672027024,((((((7:1.0979602963338868,19:1.0979602963338868):0.9327715806399004,103:2.030731876973787):0.8665936660866906,89:2.897325543060478):0.3284613528094944,82:3.22578686323533):2.8893872527335773E-4,(116:2.668788568819279,(((50:1.30401773516127,57:1.3040177304028855):0.06535056905596459,24:1.36936829945885):0.9280254448748144,((65:0.5282686934041885,(93:0.07932772368183923,90:0.07932772368183923):0.44894096972234926):1.44725367628845,51:1.97552227076281):0.32187141747913284):0.37139482448561445):0.5572872657759667):0.11610902410635449,((59:1.4283654140226072,((71:1.1152832943491395,88:1.1152832943491395):0.25648486417701966,(25:0.29802775313907215,75:0.29802775313907215):1.073740405387087):0.05659725549644801):0.31137234185746365,(55:1.578497973147043,30:1.578497973147043):0.16123978273302786):1.6024471028215292):9.881002718285718):2.1434167877913843,(((((((126:0.18274328661468983,74:0.18274328661468983):3.751990033947671,(((11:0.47718452962305763,69:0.47718452962305763):3.258359625122803,(111:0.08005502692254952,47:0.08005502692254952):3.655489127823311):0.13955922861084558,(23:2.121097546773006,36:2.121097546773006):1.7540058365837):0.05962993720565457):0.6231076559141333,(((5:3.0799633683548215,((((104:1.140913218661087,(61:0.19467610144814265,67:0.19467610144814265):0.9462371172129445):0.16667344513674176,((92:0.2252163844606894,105:0.2252163844606894):0.4601753051797166,((56:0.28796407185142026,41:0.28796407185142026):0.1086359151869411,(77:0.25678651677448605,(34:0.03480996023788169,35:0.03480996023788169):0.22197655653660436):0.1398134702638753):0.2887917026020446):0.6221949741574229):0.21410458760322681,114:1.5216912514010557):1.0691819485987075,(78:2.322415471020879,(3:1.8627023569994756,((14:0.6148730169656477,8:0.6148730169656477):0.6146045289409904,112:1.229477545906638):0.6332248110928376):0.45971311402140347):0.2684577289788841):0.48909016835505836):0.4176193134529447,97:3.497582681807766):0.5527289654989271,((100:3.264946219547096,81:3.264946219547096):0.4894012014830116,((12:1.946940380427681,21:1.946940380427681):0.5929799436085705,(28:0.08739255523920482,4:0.08739255523920482):2.452527768797047):1.2144270969938562):0.2959642262765856):0.5075293291698006):1.4713905619844807,((((((84:0.3804116233060545,42:0.3804116233060545):1.6339817924851294,120:2.014393415791184):0.7669854375960026,62:2.7813788533871864):1.4961124448871606,95:4.277491298274347):0.7210871488524591,((((((13:0.5043277888285566,45:0.5043277888285566):2.06472063056561,(122:1.6887628822033658,80:1.6887628822033658):0.8802855371908007):0.3939652981996047,(29:1.1967368786511292,22:1.1967368786511292):1.766276838942642):0.27551165511205733,106:3.2385253727058285):0.8422085703012505,(124:2.8257429907559555,125:2.8257429907559555):1.2549909522511236):0.8371655519783632,(99:4.620613419966322,((117:4.313470720083026,(53:4.1999264538562,37:4.1999264538562):0.11354426622682556):0.1568561145987175,20:4.470326834681743):0.1502865852845785):0.2972860750191204):0.08067895214136378):0.22764048127774128,((17:0.871024770084443,2:0.871024770084443):1.7075878058870946,113:2.5786125759715377):2.6476063524330096):0.8030126100564274):0.38293108176889934,((44:1.1045770584738792,123:1.1045770584738792):1.4469490150682482,101:2.5515260735421275):3.8606365466877466):1.521966543590727,(((121:0.6545557995304212,107:0.6545557995304212):1.8775805736998668,(52:2.507507447562188,46:2.507507447562188):0.02462892566809982):0.25845689599233745,33:2.7905932692226254):5.14353595328777):5.6981420398096025,(((60:2.143685122162541,(83:0.6370983705926963,87:0.6370983705926963):1.5065867515698448):1.696181011980924,((((18:1.6311826575021426,109:1.6311826575021426):0.7903293227921198,91:2.4215119802942624):0.6879996576270546,((39:1.082894713560616,86:1.082894713560616):1.8891719427130442,((10:1.815107011879614,31:1.815107011879614):0.7346883343403428,16:2.5497953462199567):0.42227131005370344):0.13744498164765684):0.6528894841253265,(((6:1.8613945337820736,40:1.8613945337820736):1.3913863962135384,((9:0.45690203642774424,26:0.45690203642774424):0.7931945247157868,(98:1.2498959017071485,63:1.2498959017071485):2.0065943638258865E-4):2.002684368852081):0.2746651127071069,(96:1.1077876206329484,94:1.1077876206329484):2.4196584220697703):0.23495507934392457):0.07746501209682144):2.15650387508893,(102:3.4299433337849625,(((((110:0.719520600440402,76:0.719520600440402):0.2398142244911784,(73:0.8573912785316014,1:0.8573912785316014):0.10194354639997905):1.0262538150678742,115:1.9855886399994547):0.40066240711804824,(38:0.4395554190044327,119:0.4395554190044327):1.9466956281130703):0.39859261328525086,(68:2.477191621363128,43:2.477191621363128):0.3076520390396258):0.6450996733822087):2.5664266754474325):7.635901194397809):1.7343331611484984):7.35821107789758;
tree new_tree17 = (((((82:4.87048146836049,(116:3.7593651706873725,(((57:1.5449623416083027,24:1.5449623416083027):0.11654023991637796,50:1.66150258653192):1.311876200652679,(((93:0.27344297946757923,90:0.27344297946757923):1.0659192109833107,65:1.33936219045089):1.17183134970035,51:2.51119349345174):0.46218528473114473):0.7859863885100129):1.111116379082068):0.168265577537678,(((7:1.48099915485559,19:1.48099915485559):2.0828968555553873,103:3.563896010410977):0.7392845664972056,89:4.303180576908183):0.7355665503989357):0.8080372451852202,((((71:2.3676040878958586,88:2.3676040878958586):0.5319664247713769,(25:1.1211766990345977,75:1.1211766990345977):1.7783938136326378):0.049296749328794576,(55:2.492954648647437,30:2.492954648647437):0.4559126133485929):0.31189839622440196,59:3.260765658220432):2.5860187142719067):14.005077860698266,((85:1.845432567378532,108:1.845432567378532):5.486760104687221,((((79:3.780345786381586,((54:0.47625525269621033,66:0.47625525269621033):1.723586835542286,58:2.1998420882384964):1.5805036981430898):0.4927103111886204,(72:4.042291491997728,((27:2.295426256710937,64:2.295426256710937):1.3515043895576753,118:3.646930646268612):0.39536084572911623):0.23076460557247813):2.09626821555245,((48:0.6172228911135239,70:0.6172228911135239):3.254540954680245,(49:2.5645096732297765,15:2.5645096732297765):1.3072541725639923):2.4975604673288876):0.21164963076291077,32:6.580973943885567):0.7512187281801852):12.519669561124854):0.6436334593960424,(((((((11:0.8731938010654614,69:0.8731938010654614):6.327493708252556,(((111:0.07024067964862665,47:0.07024067964862665):5.37222444317468,(126:0.030320329983693904,74:0.030320329983693904):5.412144792839612):1.4351345458478066,(23:4.866768290699326,36:4.866768290699326):2.010831377971787):0.3230878406469042):0.39580066923755286,(((5:3.8509162758898494,((((104:0.7284130915824099,(61:0.32479071778544416,67:0.32479071778544416):0.4036223737969657):1.8478535526631972,((92:0.6818599203128858,105:0.6818599203128858):0.9110297930036965,((56:0.5204441291127523,41:0.5204441291127523):0.35463739736919786,((35:0.17887268182603935,34:0.17887268182603935):0.20212696669329674,77:0.3809996485193361):0.49408187796261405):0.7178081868346321):0.9833769309290248):0.1631726772261044,114:2.7394393214717114):1.0664739986514742,(78:2.635653987086715,((14:0.7151810186987457,8:0.7151810186987457):1.601737814444766,(3:1.8462857879104158,112:1.8462857879104158):0.470633045233096):0.3187351539432033):1.1702593330364706):0.0450029557666638):1.2289158668308886,97:5.079832142720738):0.7737879391794804,((100:4.647678718803198,81:4.647678718803198):0.8977681122350667,((21:2.0284766148912374,12:2.0284766148912374):0.26988803880519496,(28:0.12175094312500602,4:0.12175094312500602):2.1766137105714263):3.2470821773418326):0.30817325086195346):1.7428680966553518):0.5730462489753068,((((((84:0.5258327035128222,42:0.5258327035128222):0.5466308862362269,120:1.072463589749049):1.343663472454582,62:2.416127062203631):3.2669904478751377,95:5.683117510078769):1.0391507170218244,((53:6.388255896793821,(20:4.961797320957307,99:4.961797320957307):1.4264585758365147):0.07759298736470566,((37:4.6209415960109395,117:4.6209415960109395):1.3197122060987754,(((((13:0.6416536334192959,45:0.6416536334192959):2.342566111393877,(122:2.034054461268366,80:2.034054461268366):0.9501652835448069):0.7712574048374954,(29:1.5351732395690683,22:1.5351732395690683):2.2203039100815998):0.7209799912306596,106:4.476457140881328):0.3547471894288554,(124:3.2142138777706477,125:3.2142138777706477):1.6169904525395355):1.1094494717995316):0.5251950820488123):0.25641934294206603):0.5760838823147152,((17:1.3290859052363473,2:1.3290859052363473):5.42846369074782,113:6.757549595984167):0.5408025134311414):0.8711823181155687):0.24008259096682494,((44:1.601148538585583,123:1.601148538585583):4.946739651341664,101:6.547888189927248):1.8617288285704543):3.528886183292574,(((52:3.8533885515384574,46:3.8533885515384574):0.3656962409379041,33:4.2190847924763615):0.32740596823264223,(121:0.48978031414343803,107:0.48978031414343803):4.056710446565566):7.39201239477802):7.876779648458584,(((((6:2.629954183723215,40:2.629954183723215):2.348552957774527,((96:1.7139790402546444,94:1.7139790402546444):3.0035359928284064,((98:1.4515052979671856,(9:0.6380295016086386,26:0.6380295016086386):0.813475796358547):0.5921468996472927,63:2.0436521976144784):2.6738628354685723):0.26099210841469134):0.01091159478035486,(60:3.640680153673954,(83:2.414150559277574,87:2.414150559277574):1.2265295943963803):1.3487385826041427):0.010974310190255743,((91:3.6869223300337057,(109:2.9232794146828405,18:2.9232794146828405):0.7636429153508653):0.4926550484695942,(((10:2.329258253356584,31:2.329258253356584):0.38192876783629215,16:2.711187021192876):1.3297039662123669,(39:1.170119214886446,86:1.170119214886446):2.870771772518797):0.13868639109805692):0.8208156679650527):4.172297089995573,(102:3.7583827760659863,(((38:0.8516090058284106,119:0.8516090058284106):1.480545066421843,(((1:0.6490465570587176,(110:0.41484059312409854,76:0.41484059312409854):0.23420596393461907):0.11516340175641215,73:0.7642099588151298):1.3468101347202035,115:2.111020093535333):0.22113397871492024):0.27903597929961244,(68:2.538437137551118,43:2.538437137551118):0.07275291399874773):1.1471927245161204):5.41430736039794):10.642592713784934):0.680212842337788):9.71135061366673;
tree new_tree18 = (((((((((((84:1.1044678589449572,42:1.1044678589449572):0.6967493220568004,120:1.8012171810017577):0.9831855537147487,62:2.7844027347165063):3.717157365526596,95:6.501560100243102):2.096848445885259,(99:8.338876362819272,(((53:7.3872376337966665,(37:7.231610374246735,117:7.231610374246735):0.15562725954993173):0.21978398623891682,20:7.607021620035583):0.3849144083710643,(((((13:0.8537985125836278,45:0.8537985125836278):3.313685203223901,(122:2.0431303482993584,80:2.0431303482993584):2.1243533675081703):1.5308145933937647,(29:1.3838016392593133,22:1.3838016392593133):4.31449666994198):0.18850509732182985,106:5.886803406523123):0.42532473107795354,(124:4.388226488301056,125:4.388226488301056):1.9239016493000207):1.679807890805571):0.34694033441262473):0.2595321833090889):0.5347754495613195,((17:1.7551029129946376,2:1.7551029129946376):6.315531988900682,113:8.07063490189532):1.0625490937943614):0.5485535116072047,((((21:3.1325881049156257,12:3.1325881049156257):0.35455568655113145,(28:0.0953783497559767,4:0.0953783497559767):3.3917654417107803):4.27923943641647,((100:5.64480865288998,81:5.64480865288998):1.6845233861979203,((5:3.2534210967713144,((((104:0.8374340560398762,(61:0.33936841057661626,67:0.33936841057661626):0.49806564546325993):0.5096256865295473,((92:0.3625003906634507,105:0.3625003906634507):0.3327271985268701,((56:0.24527213067264977,41:0.24527213067264977):0.28142690269875603,((35:0.10718884880226995,34:0.10718884880226995):0.2147832043860987,77:0.32197205318836863):0.20472698018303714):0.16852855581891502):0.6518321533791027):0.09103970072022616,114:1.4380994432896497):1.4833753968172219,(78:2.4326105114832832,((112:1.83498258493675,(14:0.8083002627786817,8:0.8083002627786817):1.0266823221580683):0.3342731669624366,3:2.1692557518991866):0.2633547595840966):0.4888643286235883):0.3319462566644429):1.7562121939475257,97:5.00963329071884):2.31969874836906):0.43705118879532634):0.535309359268787,(((23:2.324514071714256,36:2.324514071714256):4.542286889740016,((111:0.15085002117579782,47:0.15085002117579782):4.068445266029357,(126:0.07099613069072437,74:0.07099613069072437):4.148299156514431):2.6475056742491168):0.22281745626744076,(11:0.7386340956403924,69:0.7386340956403924):6.35098432208132):1.2120741694303003):1.3800449201448721):0.7200249960167326,((44:1.2287204488396648,123:1.2287204488396648):5.341266473419666,101:6.569986922259331):3.831775581054287):3.9477590267102656,((121:0.3585707095435784,107:0.3585707095435784):3.4721504699339407,(33:3.8140133392283198,(46:3.4462758990678446,52:3.4462758990678446):0.36773744016047516):0.016707840249199357):10.5188004856955):7.100273333513526,((((6:2.451592537984719,40:2.451592537984719):3.4551116089347604,((60:4.796145227215411,(83:1.3512728099713085,87:1.3512728099713085):3.4448724172441025):0.8794270021496358,(((18:2.7045415764476455,(109:2.5505171054547877,91:2.5505171054547877):0.15402447099285776):1.4722534293705754,((10:2.256641442980835,31:2.256641442980835):0.41306241534312926,16:2.669703858323964):1.5070911474942568):0.2864682615153784,(39:2.0351292903729474,86:2.0351292903729474):2.428133976960652):1.2123089620314476):0.23113191755443285):0.22853498957011098,((63:2.609290956284857,((9:1.7886435947307606,26:1.7886435947307606):0.6778434836629241,98:2.4664870783936848):0.14280387789117244):1.543380497614474,(96:1.4808838806987454,94:1.4808838806987454):2.671787573200586):1.9825676825902594):5.716273374261214,(102:6.687443815871933,((43:2.7710055143240155,68:2.7710055143240155):1.8212245804460028,((((73:0.9957840372673828,1:0.9957840372673828):0.2561489991851321,(110:0.6424076987660751,76:0.6424076987660751):0.6095253376864399):1.3485927755042924,115:2.6005258119568073):0.9992229776394526,(38:1.4165682205224688,119:1.4165682205224688):2.183180569073791):0.9924813051737584):2.0952137211019144):5.164068694878872):9.598282352786605):1.6236455703923625,(((85:2.1016269689403466,108:2.1016269689403466):7.614477204288415,(((((27:2.0699703552454998,64:2.0699703552454998):1.768344418899503,118:3.8383147741450028):0.9386103163701094,(72:4.605186813903624,(((54:0.817319437929791,66:0.817319437929791):2.540267883083642,58:3.357587321013433):0.7869868063852334,79:4.144574127398666):0.460612686504958):0.17173827661148788):1.800737916322408,((48:0.29352926409780866,70:0.29352926409780866):4.623473758514653,(49:2.6881587433554595,15:2.6881587433554595):2.228844279257002):1.6606599842250587):0.502312563221988,32:7.079975570059508):2.6361286031692526):11.84982816426896,((((((7:0.9778806142488845,19:0.9778806142488845):1.1446482322251939,103:2.1225288464740784):2.563639638218284,89:4.686168484692362):1.0675903853082716,(116:4.356921579528674,(((24:1.8060126768369351,57:1.8060126768369351):0.05340264771470782,50:1.85941530263448):1.4031005924609479,(((93:0.33462463346989124,90:0.33462463346989124):1.4266789971355838,65:1.761303630605475):1.16889620053376,51:2.93019983172351):0.3323160495063937):1.094405662516083):1.39683729047196):0.04786969660905882,82:5.80162852840518):0.8825260518530351,(((25:0.22467772542015993,75:0.22467772542015993):2.2432838204049608,(59:2.4240457209243806,(71:1.0676791140674942,88:1.0676791140674942):1.3563666068568865):0.043915824900739864):0.039009984844544654,(55:1.586504532090196,30:1.586504532090196):0.9204669985794691):4.177183087793063):14.881777719034993):1.5075080964320513):11.2659386946711;
tree new_tree19 = ((((((((((117:6.11956145853059,37:6.11956145853059):0.20585880053538474,(((((13:0.5186234956350915,45:0.5186234956350915):2.483144436908312,(122:1.9474196842298603,80:1.9474196842298603):1.0543482483135431):0.8783685254390972,(29:1.114706412694449,22:1.114706412694449):2.765430045288052):0.8038233868468345,106:4.683959844829335):0.3365100615333949,(124:3.5266447917972816,125:3.5266447917972816):1.4938251145654484):1.304950352703245):0.33666058074117267,(53:6.300499364346732,(99:4.329092172362896,20:4.329092172362896):1.971407191983836):0.3615814754604161):0.2123327142923923,((((84:1.0915620596762383,42:1.0915620596762383):1.2655893192815775,120:2.357151378957816):0.8631148339868351,62:3.220266212944651):2.7298626075995713,95:5.950128820544222):0.9242847335553179):0.2606395940210504,((17:1.6840178307034135,2:1.6840178307034135):2.563066533490307,113:4.247084364193721):2.88796878392687):0.7649183575570149,((((5:2.7577276440018252,((78:2.2886640116624637,((112:1.41618287406086,(14:0.8377261135138697,8:0.8377261135138697):0.5784567605469902):0.5455809958508395,3:1.9617638699116995):0.3269001417507642):0.25103947449068276,((((92:0.23065732073759979,105:0.23065732073759979):0.5676668947044551,((56:0.2336802247405389,41:0.2336802247405389):0.22037164148335203,((35:0.01678358276192413,34:0.01678358276192413):0.05991008640536172,77:0.07669366916728584):0.3773581970566051):0.34427234921816396):0.4564232180343588,(104:0.9411913759457062,(61:0.1934795852364554,67:0.1934795852364554):0.7477117907092509):0.3135560575307075):0.2805222780080374,114:1.5352697114844511):1.0044337746686953):0.2180241578486788):2.671227924978716,97:5.428955568980541):0.8796403990854937,(((12:3.0977163668504573,21:3.0977163668504573):0.33919305003116573,(28:0.1759170268120458,4:0.1759170268120458):3.2609923900695774):2.5412508593104906,(100:5.3313238935507234,81:5.3313238935507234):0.6468363826413901):0.3304356918739213):0.6901139099031619,((((111:0.14948190570474215,47:0.14948190570474215):4.173305488744233,(126:0.07143098589293892,74:0.07143098589293892):4.251356408556036):0.6691118732626968,(23:3.5128737770789353,36:3.5128737770789353):1.4790254906327363):1.8160062913515471,(11:0.5588276460531932,69:0.5588276460531932):6.249077913010026):0.19080431890597804):0.9012616277084087):0.007128895943226965,((44:1.7495041209859654,123:1.7495041209859654):1.7301098087759292,101:3.4796139297618947):4.427486471858938):2.476299859994871,((46:2.2194588547835075,52:2.2194588547835075):0.8205603334224207,(33:2.4697080961018476,(121:0.7422148579299851,107:0.7422148579299851):1.7274932381718626):0.5703110921040806):7.34338094116457):6.088122347506667,(((63:1.7360844707181948,(98:1.7108569619539717,(9:1.4075119766586166,26:1.4075119766586166):0.30334498529535514):0.025227508764223083):2.767830451525791,(((6:1.8705529938285184,40:1.8705529938285184):2.532708214420026,((96:1.043120910909077,94:1.043120910909077):3.2884503487289107,(60:3.4682618819257285,(83:0.7984569304557975,87:0.7984569304557975):2.669804951469931):0.8633093777122594):0.07168994861055644):0.10057500687081955,(((91:2.4706402621634,(109:2.332438587900116,18:2.332438587900116):0.1382016742632839):0.8558404269293649,(39:2.1864524216115493,86:2.1864524216115493):1.1400282674812154):0.008399738786581512,((10:1.6898861461206656,31:1.6898861461206656):0.24161101054706746,16:1.931497156667733):1.4033832712116132):1.1689557872400176):7.870712462221263E-5):2.8704160683065245,(102:5.526295142718196,(43:4.256519065027789,(68:3.8304945869282676,(((((110:0.6630262439546716,76:0.6630262439546716):0.07561657397567789,1:0.7386428179303495):0.12024474509495264,73:0.8588875630253021):0.6555587288632465,115:1.5144462918885486):1.7862247642439526,(38:0.4080021274974455,119:0.4080021274974455):2.8926689286350555):0.5298235307957664):0.4260244780995217):1.2697760776904063):1.848035847832315):9.097191618571859):2.7065358498968592,(((((((54:0.6775337691621653,66:0.6775337691621653):1.4002173885868872,58:2.0777511577490526):0.9188854435362028,79:2.9966366012852554):0.44548170286295186,(((27:2.5433208553899775,64:2.5433208553899775):0.6557561107226082,118:3.1990769661125857):0.19837055455078811,72:3.397447520663374):0.04467078348483344):1.4759430816926389,((48:0.2843625014974144,70:0.2843625014974144):3.3169416367335036,(49:1.024193935430841,15:1.024193935430841):2.5771102028000774):1.316757247609928):0.9830438264364636,((85:1.4823365747189414,108:1.4823365747189414):4.356533074203147,32:5.838869648922088):0.0622355633552214):11.11018434060106,((((116:3.89787099920089,(((50:1.83173993486557,24:1.831739907281892):0.12252489998810989,57:1.954264807270002):1.0776401734908536,(((93:0.19536640406062972,90:0.19536640406062972):0.968533696458616,65:1.163900102827048):0.8526125494292331,51:2.01651261532056):1.0153923285045745):0.8659660184400346):1.0172153522122134,82:4.91508631123257):0.02082976053522856,(((7:1.6181081864427442,19:1.6181081864427442):1.1885946226553163,103:2.8067028090980606):0.8535572974256072,89:3.6602601065236677):1.2756560054246644):0.39339098486670654,((71:1.1135372941643982,88:1.1135372941643982):1.09941506905799,(59:1.2616983002065743,((55:1.0108936826288486,30:1.0108936826288486):0.18508991701321076,(25:0.4020370612827905,75:0.4020370612827905):0.7939465383592689):0.0657147005645149):0.9512540630158139):3.1163547335926505):11.68198245606333):2.1667689061408595):14.3419341290082;
tree new_tree20 = (((((((95:4.722994562398567,(99:4.517801576280988,(20:4.322820606481267,((((84:0.46172923125571774,42:0.46172923125571774):0.31215061057603877,120:0.7738798418317565):1.1011301469805101,62:1.8750099888122667):2.4105320089449402,(((106:2.833660451389802,((29:0.9179279100416085,22:0.9179279100416085):1.7445670622427754,((13:0.32119333107084547,45:0.32119333107084547):1.7801573763436211,(122:1.1308253123542058,80:1.1308253123542058):0.9705253950602608):0.5611442648699172):0.17116547910541824):0.5609088793696211,(124:2.7070932220258324,125:2.7070932220258324):0.6874761087335908):0.8810779065215399,((117:3.4396278506311764,37:3.4396278506311764):0.37809711965491655,53:3.817724970286093):0.45792226699487015):0.009894760476243825):0.03727860872406019):0.19498096979972068):0.20519298611757897):0.06720277210488934,((17:1.385536521106233,2:1.385536521106233):2.753036853604926,113:4.138573374711159):0.651623959792297):0.3464949922680294,((((((78:1.5261379404763582,((112:0.8656081486163338,(14:0.572508870198292,8:0.572508870198292):0.29309927841804184):0.22727200266171055,3:1.0928801512780444):0.4332577891983138):0.37203429935164833,5:1.8981722398280065):0.30177008557970586,((((92:0.22942694722368373,105:0.22942694722368373):0.11075000528126405,((56:0.28861820594018145,41:0.28861820594018145):0.009442255420067158,((35:0.0810174901928071,34:0.0810174901928071):0.02242568712509696,77:0.10344317731790406):0.19461728404234455):0.042116491144699175):0.6040597854796197,(104:0.7709594248907672,(61:0.20436091694497188,67:0.20436091694497188):0.5665985079457954):0.17327731309380034):0.2791432652982453,114:1.2233800032828128):0.9765623221248996):1.8468025089227078,97:4.04674483433042):0.43817267123715276,(((28:0.2987220117170837,4:0.2987220117170837):2.915526346483202,(21:2.593410784351227,12:2.593410784351227):0.6208375738490588):0.6371274890464864,(100:2.473098273798927,81:2.473098273798927):1.3782775734478454):0.6335416583208007):0.272896078320195,((23:1.1697344993538938,36:1.1697344993538938):3.2327845595471634,(((111:0.32873144058964854,47:0.32873144058964854):3.182314741458267,(126:0.11101313449381654,74:0.11101313449381654):3.4000330475540994):0.5415712523417273,(11:0.5282427215482859,69:0.5282427215482859):3.5243747128413574):0.34990162451141416):0.35529452498671077):0.3788787428837175):0.08755524024365968,((44:1.4022107823298544,123:1.4022107823298544):1.7364445182853303,101:3.1386553006151847):2.0855922663999604):2.5267702801362075,((33:1.7324285650341973,46:1.7324285650341973):0.4670330745208435,(52:1.783063728411571,(121:0.6317225532258808,107:0.6317225532258808):1.1513411751856901):0.4163979111434699):5.55155631029821):4.099105290726568,((((((39:0.797467284468655,86:0.797467284468655):1.1922674609143453,(91:1.6695146782054717,(18:1.5167714898004983,109:1.5167714898004983):0.15274318840497347):0.3202200671775286):0.021426337104322846,((10:0.9125629120875475,31:0.9125629120875475):0.17803730191010614,16:1.0906002139976536):0.9205608684896696):0.8914300169540943,(6:1.5638530237751127,40:1.5638530237751127):1.3387380756663048):0.20988062609764002,((60:2.225427029064675,(83:0.7964042225861474,87:0.7964042225861474):1.4290228064785275):0.8661383922604688,((96:0.6082565027573098,94:0.6082565027573098):1.7727549315008817,(((9:0.45645389667878716,26:0.45645389667878716):0.9753458061552405,98:1.4317997028340277):0.07455954424392885,63:1.5063592470779565):0.8746521871802351):0.7105539870669522):0.020906304213913707):1.5339600770885324,(102:2.620717787878529,((((((110:0.5328242374868142,76:0.5328242374868142):0.1474370525102624,(1:0.5474711654931486,73:0.5474711654931486):0.13279012450392802):0.7242475448510264,115:1.404508834848103):0.2479029127537853,(38:0.6605511925085048,119:0.6605511925085048):0.9918605550933834):0.4295965528538197,43:2.082008300455708):0.17313244520977866,68:2.2551407456654866):0.36557704221304244):2.025714014749061):7.203691335250331):1.1518021204011895,(((32:4.450258495147113,(((((27:2.0684264154051757,64:2.0684264154051757):0.5465939536544315,118:2.615020369059607):0.5675675603448425,(((54:0.3449602385666891,66:0.3449602385666891):0.5435940714567,58:0.8885543100233891):1.9922173881645153,79:2.8807716981879046):0.3018162312165451):0.26898450016786724,72:3.451572429572317):0.7215468407719561,((48:0.6348697664653387,70:0.6348697664653387):1.808531092810534,(49:1.0870038196891851,15:1.0870038196891851):1.3563970395866876):1.7297184110684003):0.27713922480284037):1.1339983420159871,(85:1.9055382410866661,108:1.9055382410866661):3.6787185960764344):4.985645675080922,(((82:2.8682585936112,(((57:0.9770014934165444,24:0.9770014934165444):0.21453981786368115,50:1.19154132262997):1.362942446401251,(116:2.087555339948007,(((93:0.12661942795360281,90:0.12661942795360281):0.643828376845378,65:0.770447800095919):0.8590899156376348,51:1.62953766760897):0.45801762421445336):0.4669284177334694):0.3137748138110301):0.12386167332511278,(((7:0.9152023838458352,19:0.9152023838458352):1.0039276509282944,103:1.9191300347741296):0.9598003539151485,89:2.878930388689278):0.11318985612834132):0.2248933932004502,(((25:0.3647686166966579,75:0.3647686166966579):0.5876584105417026,(30:0.39481483094221337,55:0.39481483094221337):0.5576121962961472):0.25882627179958395,(59:1.1783086344567044,(71:0.9174729681350047,88:0.9174729681350047):0.26083566632169974):0.032944664581240124):2.0057603389801253):7.352888874225952):2.432022746035088):10.845919184366;
tree new_tree21 = (((((((((((84:0.19286417526662553,42:0.19286417526662553):0.5272062932655357,120:0.7200704685321612):1.8699460837332897,62:2.590016552265451):1.4743925142460266,95:4.064409066511478):0.9675019208085862,(((((106:3.553758805296988,((29:0.9267913131398557,22:0.9267913131398557):2.472071054013134,((13:0.3521735760249679,45:0.3521735760249679):2.2994834915301,(122:1.9963434001036982,80:1.9963434001036982):0.6553136674513698):0.7472052995979217):0.15489643814399834):0.16201831428816105,(124:3.3991174056272406,125:3.3991174056272406):0.3166597139579084):0.7022710168683268,(37:4.302166273942214,117:4.302166273942214):0.11588186251126142):0.05083309800771474,(99:3.887068274971733,20:3.887068274971733):0.5818129594894574):0.3346249820744136,53:4.803506216535604):0.22840477078445964):0.11965223557359028,((17:1.023964650963578,2:1.023964650963578):2.737947720803291,113:3.761912371766869):1.389650851126785):1.1529566107871032,(((((12:2.251339175335846,21:2.251339175335846):0.5831506269229547,(28:0.27824555358856007,4:0.27824555358856007):2.556244248670241):1.7153708489101445,(100:3.138242753413777,81:3.138242753413777):1.411617897755168):0.2794072219431891,((5:2.4229573579688988,((78:1.9323749657267364,((112:1.2934381750005386,3:1.2934381750005386):0.33386981698436147,(14:1.244063994063445,8:1.244063994063445):0.383243997921455):0.30506697374183633):0.3268860403884568,((((92:0.3889706516373232,105:0.3889706516373232):0.4762462998487798,((56:0.05370417729420645,41:0.05370417729420645):0.1807570474016193,((35:0.11862229703086466,34:0.11862229703086466):0.04285671582599768,77:0.16147901285686234):0.07298221183896342):0.6307557267902772):0.27989554709856224,(104:0.21548947565945034,(61:0.06821504547836287,67:0.06821504547836287):0.1472744301810875):0.9296230229252149):0.059106779961671796,114:1.204219278546337):1.0550417275688562):0.16369635185370557):0.8811693512148988,97:3.3041267091837976):1.5251411639283368):1.1941269636652638,(((11:1.588983080631401,69:1.588983080631401):3.1746094049192424,(23:1.1705492066513945,36:1.1705492066513945):3.593043278899249):0.018862441105731875,((111:0.2873699549623873,47:0.2873699549623873):3.738657455873928,(126:0.05962751588090895,74:0.05962751588090895):3.9663998949554062):0.75642751582006):1.240939910121023):0.2811249969033591):0.8703761099943739,((44:1.4092047311395055,123:1.4092047311395055):3.212734013907764,101:4.621938745047269):2.552957198627862):2.8848373324067014,(33:3.07079224918764,((121:0.4436193755416965,107:0.4436193755416965):2.5219976038080296,(52:2.3438751628797276,46:2.3438751628797276):0.6217418164699984):0.10517526983791381):6.98894086504265):4.07777622738803,((((9:0.8403947671199605,26:0.8403947671199605):0.656489574323009,(98:1.491827603992038,63:1.491827603992038):0.005056737450931603):2.3483765255064935,(((6:2.1121612664317624,40:2.1121612664317624):1.4160863623564008,(60:2.4091749205594017,(83:0.638451958973283,87:0.638451958973283):1.7707229615861189):1.1190727082287615):0.019943617325852703,(((91:3.1119506318280954,(109:2.7365760453356227,18:2.7365760453356227):0.3753745864924727):0.019112532459492293,((39:1.4079925586035773,86:1.4079925586035773):1.6374809418146818,((10:0.8123201519440719,31:0.8123201519440719):0.2871609461301732,16:1.099481098074245):1.945992402344014):0.08558966386932854):0.33525470097419774,(96:0.79883757772319,94:0.79883757772319):2.6674802875385955):0.0818733808522305):0.2970696208354471):2.642316100067391,(102:3.757802846803429,(43:2.3906174794947015,(68:2.073959547462597,((((110:0.6157606314128667,76:0.6157606314128667):0.1492851958376029,(73:0.48584344285136966,1:0.48584344285136966):0.2792023843991):0.5139966258990978,115:1.2790424531495674):0.6514315260385612,(38:0.7379811253812258,119:0.7379811253812258):1.1924928538069028):0.14348556827446823):0.31665793203210457):1.3671853673087275):2.729774120213425):7.649932536453009):1.1271354240907705,(((((71:1.190490611618625,88:1.190490611618625):0.8364293489834125,(59:1.7919301967004369,55:1.7919301967004369):0.23498976390160053):0.2640998301022979,(30:1.7109363824987736,(25:0.8731600534519173,75:0.8731600534519173):0.8377763290468563):0.5800834082055617):1.3748553761398363,((82:3.3231716010797,(116:2.8765254298790506,(((24:1.1652172646809018,57:1.1652172646809018):0.4711581639631506,50:1.63637546833003):0.9899246368535417,(((93:0.26334157574153766,90:0.26334157574153766):1.12408473015205,65:1.3874263084547453):1.1186080295745837,51:2.50603441621722):0.12026572746826503):0.2502253643814565):0.4466460771908842):0.05984319700079688,(((7:0.4736712991895571,19:0.4736712991895571):0.8511062761391113,103:1.3247775753286684):1.2057675453595458,89:2.530545120688214):0.8524695833825175):0.2828604627734399):10.110153126579515,((85:3.1745136269958203,108:3.1745136269958203):2.45734676065299,((((((27:1.2711430148139318,64:1.2711430148139318):1.023585066488855,118:2.294728081302787):0.1375310461967838,72:2.4322591274995706):0.34667738995304465,(((54:0.6462109947124951,66:0.6462109947124951):1.7717411315659723,58:2.4179521262784673):0.1892800696375958,79:2.607232195916063):0.17170432153655213):1.7208809540951955,((48:0.21475484280498686,70:0.21475484280498686):2.676525118468383,(49:1.9617149440119561,15:1.9617149440119561):0.9295650172614136):1.608537510274441):0.2593269868043473,32:4.759144458352158):0.8727159292966524):8.144167905774877):1.488616634136946):8.13342521941633;
tree new_tree22 = (((((((((53:6.6769181239585285,20:6.6769181239585285):0.09114727445254278,(99:6.679786603254367,((37:5.754841792192138,117:5.754841792192138):0.6022994799928396,((106:5.202824505875105,((29:1.4749780425805739,22:1.4749780425805739):3.1587367852089425,((13:0.5310723866386706,45:0.5310723866386706):2.401472807184895,(122:1.6589278167227695,80:1.6589278167227695):1.2736173771007964):1.7011696339659506):0.5691096780855887):0.34897454883250933,(124:4.0638585553620725,125:4.0638585553620725):1.4879404993455418):0.8053422174773637):0.3226453310693893):0.0882787951567039):0.029829733498417,(95:6.097673981789226,(((84:0.4016991229245772,42:0.4016991229245772):0.8192568223939589,120:1.2209559453185361):0.9532150426478185,62:2.1741709879663547):3.9235029938228716):0.700221150120262):0.2473576239412667,(113:6.592038661135112,(17:2.0458070116957177,2:2.0458070116957177):4.5462316494393935):0.45321409471564333):0.47403656920223725,((44:3.0874304983353014,123:3.0874304983353014):1.9728776874623266,101:5.060308185797628):2.458981139255364):0.4404586823234107,((((((12:2.5514647124143344,21:2.5514647124143344):0.43045546924126654,(28:0.2529578876601232,4:0.2529578876601232):2.728962293995478):2.331134283672436,(100:3.8002056913424225,81:3.8002056913424225):1.5128487739856142):0.45688255022529134,((5:3.387176750206291,(((104:0.7237249041306377,(61:0.28267090008243934,67:0.28267090008243934):0.4410540040481984):1.2206320188475221,(((92:0.271245097531394,105:0.271245097531394):0.8000168776384009,((56:0.34243747263717234,41:0.34243747263717234):0.10900644045808427,((35:0.17981076070110838,34:0.17981076070110838):0.05419637067901478,77:0.23400713138012316):0.21743678171513345):0.6198180620745384):0.7244216665392831,114:1.795683641709078):0.14867328126908186):1.3733416650026389,(78:2.5451744401878957,((14:0.8745341777094511,8:0.8745341777094511):0.8848953727234772,(3:1.539570918630351,112:1.539570918630351):0.21985863180257725):0.7857448897549675):0.772524147792903):0.0694781622254923):0.9015293596210086,97:4.2887061098273):1.4812309057260284):0.3609968301414028,((11:0.7642779451934845,69:0.7642779451934845):5.015455743681239,(23:3.398065131307349,36:3.398065131307349):2.381668557567374):0.35120015682000805):0.01916622493200304,((111:0.22192864143189217,47:0.22192864143189217):5.143417473199232,(126:0.26158680276075474,74:0.26158680276075474):5.103759311870369):0.78475395599561):1.809647936749669):6.46201575049181,((121:0.7665662288714932,107:0.7665662288714932):2.056495409455488,(33:2.4633757381491743,(52:1.8967354006283461,46:1.8967354006283461):0.5666403375208282):0.3596859001778072):11.5987019424481):5.879577399929865,((((((63:1.7030489822658383,98:1.7030489822658383):0.03065904207255654,(9:0.4022276198378747,26:0.4022276198378747):1.3314804045005202):3.090224900595326,(96:1.3890651770356517,94:1.3890651770356517):3.4348677478980694):0.08027428431090833,(((10:1.7493275183215564,31:1.7493275183215564):0.8115324572819502,16:2.5608599756035066):1.0366627182838717,((39:2.41718885993804,86:2.41718885993804):0.8646900625761602,(91:2.0124779507891812,(109:1.7744514942568337,18:1.7744514942568337):0.23802645653234755):1.2694009717250188):0.31564377137317834):1.3066845153572508):0.02554126135851842,((60:2.9945241918870793,(83:1.2711007213606353,87:1.2711007213606353):1.723423470526444):1.9228224413775554,(6:3.917265052794683,40:3.917265052794683):1.0000815804699519):0.012401837338512856):3.0788089213919427,(102:6.262046531301183,((((((110:0.8606407888152746,76:0.8606407888152746):0.09394473167218853,(73:0.8965789444566254,1:0.8965789444566254):0.0580065760308377):0.643803023775952,115:1.5983885442634151):0.6383186810323864,(38:0.4193838520245489,119:0.4193838520245489):1.8173233732712526):0.819620996621897,68:3.0563282219176986):1.0706726179064154,43:4.127000839824114):2.1350456914770692):1.746510860693907):12.292783765802987):1.9411123985147896,(((85:4.844576613408911,108:4.844576613408911):4.941880160781219,((((((27:2.427853152085739,64:2.427853152085739):1.549285038273541,118:3.97713819035928):0.1581319110489754,72:4.135270101408255):0.1924032700068823,(((54:0.6846170754928202,66:0.6846170754928202):1.3719542375449576,58:2.056571313037778):1.2973451333435695,79:3.3539164463813473):0.9737569250337903):3.2306720702897262,((48:0.7378279894719997,70:0.7378279894719997):4.461414439386581,(49:3.0423849196252215,15:3.0423849196252215):2.156857509233359):2.3591030128462833):2.060184912908058,32:9.618530354612922):0.1679264195772081):9.896749993520059,(((((((93:0.14632757406110475,90:0.14632757406110475):1.95460612707583,65:2.1009337158004904):1.2135991723636215,51:3.31453292192681):0.832743679088999,((57:2.1912157448514584,50:2.19121579994882):0.11004551384807826,24:2.3012612586995367):1.8460153085535742):0.3544486548741288,116:4.50172522212724):0.7483447703609487,((((7:1.1961912042687746,19:1.1961912042687746):1.3254648817147978,103:2.5216560859835724):1.1355539941556936,89:3.657210080139266):1.4605648901958777,82:5.11777506501121):0.13229502215304478):0.5226052998539803,((((59:1.4145165618101847,55:1.4145165618101847):0.38299696817732687,(71:1.5276746965347503,88:1.5276746965347503):0.2698388334527613):2.0536929920923215,(25:0.7105854028060566,75:0.7105854028060566):3.1406211192737765):0.23919892773037077,30:4.090405449810204):1.6822698425319649):13.910531475368021):2.559246788602678):7.6801961622538;
tree new_tree23 = ((((((7:1.4155094909845505,19:1.4155094909845505):0.9338168119899732,103:2.3493263029745237):0.9884314849220819,89:3.3377577878966056):0.24101974311062246,(82:3.35878696211841,((((65:1.0708630355278121,(93:0.16547366850079062,90:0.16547366850079062):0.9053893670270216):1.07969781001749,51:2.15056074218524):0.3641353691150706,((50:1.434239201721,24:1.4342392025805157):0.0740189265236797,57:1.5082581291041954):1.0064380781474314):0.23010002935877916,116:2.744796236610406):0.6139907596850165):0.21999053471180563):0.36156615562833805,((59:1.996337432189154,(25:0.6212540732299965,75:0.6212540732299965):1.3750833589591576):0.02966779794439245,((55:1.120432993551138,30:1.120432993551138):0.7921596854955157,(71:0.9188716088290158,88:0.9188716088290158):0.9937210702176379):0.11341255108689285):1.9143384565020196):12.829797304728453,((((((44:1.205459128226667,123:1.205459128226667):2.9684605132895765,101:4.173919641516243):2.249088001304468,((((53:4.2818252295841575,((20:3.968347650687965,((((((13:1.163179135766658,45:1.163179135766658):1.2794613023566532,(122:1.1936109468954095,80:1.1936109468954095):1.2490294912279019):0.23859702166046182,(29:1.873068536593478,22:1.873068536593478):0.8081689231902951):0.1995587292564358,106:2.880796189040209):0.5787154131368997,(124:3.058921391612548,125:3.058921391612548):0.4005902105645607):0.2978074867795626,(117:2.791333199574816,37:2.791333199574816):0.9659858893818551):0.2110285617312937):0.2771105578179829,99:4.245458208505948):0.03636702107820966):0.09926403556479535,(95:3.960724564074874,(((84:0.2619132838320508,42:0.2619132838320508):0.26103033512628404,120:0.5229436189583349):1.2095254779668116,62:1.7324690969251466):2.228255467149727):0.420364701074079):0.2195941030916373,((17:0.6504957326779005,2:0.6504957326779005):2.5594913501993894,113:3.20998708287729):1.3906962853633003):0.9364982360449314,(((23:0.8898656213217002,36:0.8898656213217002):4.308547340314675,((11:1.4810564160348054,69:1.4810564160348054):3.615720473294407,((111:0.07894982489445954,47:0.07894982489445954):3.608874317967452,(126:0.08378497110226071,74:0.08378497110226071):3.6040391717596507):1.4089527464673006):0.10163607230716298):0.1095713459216352,((((28:0.04685842120942893,4:0.04685842120942893):2.563143667756957,(12:2.216559528765777,21:2.216559528765777):0.39344256020060886):1.465154177699798,(100:3.6927103826383507,81:3.6927103826383507):0.3824458840278333):0.1477935020341441,((5:2.8146670036280197,((78:2.0041658310667407,((14:0.7850517478618025,8:0.7850517478618025):1.1128528478242266,(3:1.3452765662196884,112:1.3452765662196884):0.5526280294663406):0.10626123538071175):0.24283438228377063,(114:1.6737963630541124,((104:0.5316711479343835,(61:0.21321586432394427,67:0.21321586432394427):0.3184552836104393):0.7424217250878479,((92:0.17775428917107788,105:0.17775428917107788):0.7105136809962374,((56:0.07091146448499797,41:0.07091146448499797):0.3157716778438762,((35:0.17600775196952628,34:0.17600775196952628):0.03049987113453409,77:0.20650762310406037):0.1801755192248138):0.5015848278384412):0.3858249028549161):0.399703490031881):0.573203850296399):0.5676667902775083):0.7876564957611047,97:3.6023234993891244):0.6206262693112037):1.0850345388576823):0.2291972967275111):0.8858260385351899):3.029335356776037,((121:0.5361916262721034,107:0.5361916262721034):1.8670920167217828,((46:1.751714510217188,52:1.751714510217188):0.6303192588962052,33:2.3820337691133933):0.02124987388049293):7.04905928507583):5.397299029486113,(((((((31:1.3585166793063734,10:1.3585166793063734):0.17638423265241254,16:1.534900911958786):0.8202793055145292,(((18:1.6523083458194656,109:1.6523083458194656):0.3939794261873115,91:2.046287772006777):0.1637434225778791,(39:0.4777580190711244,86:0.4777580190711244):1.7322731755135319):0.14514902288865894):0.2724225904226154,((9:0.7861328203998292,26:0.7861328203998292):0.7251430448799854,(63:1.406484132201006,98:1.406484132201006):0.10479173307880862):1.116326942616116):0.12276502984688964,((96:0.7091180509701098,94:0.7091180509701098):1.716185939248599,(60:1.9203595704680614,(83:1.148042019046713,87:1.148042019046713):0.7723175514213483):0.5049444197506474):0.32506384752411144):0.27355509774652376,(6:1.1311066154967875,40:1.1311066154967875):1.8928163199925565):3.309448131025095,(102:4.145516737683554,((((38:0.4935790044475304,119:0.4935790044475304):2.380640553955625,(((73:0.40060715770524746,1:0.40060715770524746):0.003917227583801142,(110:0.29257396607722835,76:0.29257396607722835):0.11195041921182025):0.8426988576508234,115:1.247223242939872):1.6269963154632834):0.4601342987922785,68:3.334353857195434):0.12993876187194964,43:3.4642926190673835):0.6812241186161705):2.187854328830885):8.516270962568424):1.296909338056448,((85:2.2541212102134387,108:2.2541212102134387):2.822174197960465,(((((27:1.7010083323857752,64:1.7010083323857752):0.9848155489961923,118:2.6858238813819675):0.18109608432439872,(72:2.6518937089805528,(((54:0.35668713689620174,66:0.35668713689620174):0.8440526768833474,58:1.200739813779549):1.3222837070778999,79:2.523023520857449):0.1288701881231038):0.21502625672581344):0.8892763733064877,((48:0.4789711915339506,70:0.4789711915339506):1.9877178188608795,(49:1.1896031597986434,15:1.1896031597986434):1.2770858505961866):1.2895073286180239):0.5950541132792728,32:4.351250452292127):0.7250449558817769):11.070255958965406):0.6235896242247101):5.45800424566882;
tree new_tree24 = ((((32:5.7682413316198256,((72:3.3543190076619704,(((27:1.5207241650047012,64:1.5207241650047012):0.9735253867230111,118:2.4942495517277123):0.7372868999000208,(((54:0.9845870333222072,66:0.9845870333222072):1.085191658404018,58:2.069778691726225):0.4780721328753619,79:2.547850824601587):0.6836856270261462):0.12278255603423727):1.676906481950709,((48:0.9844882202373055,70:0.9844882202373055):2.73770017578087,(49:1.5402606687300235,15:1.5402606687300235):2.1819277272881523):1.3090370935945037):0.7370158420071462):0.6337097786239507,(85:3.7113834244243806,108:3.7113834244243806):2.6905676858193956):9.895757107412198,((((((((93:0.15801732500107066,90:0.15801732500107066):0.877104109972069,65:1.0351214351888205):1.5307472596179357,51:2.56586860806799):0.29686416560869233,((24:0.9036677971942156,57:0.9036677971942156):0.10254443324445683,50:1.00621224078441):1.856520629976776):0.31895934108028845,116:3.181692201495737):0.4163484254276173,82:3.59804056155567):0.15609371220129953,(((7:1.4299917303419654,19:1.4299917303419654):0.37195182939432625,103:1.8019435597362916):1.1124671680624791,89:2.9144107277987708):0.839723611325883):0.5986017620557171,(((71:1.1782266318490304,88:1.1782266318490304):0.35919115669883683,(55:1.3261671565741107,59:1.3261671565741107):0.2112506319737566):0.004732242354114291,((25:0.4978475665525472,75:0.4978475665525472):0.8755123187451681,30:1.3733598852977154):0.1687901456042662):2.810586070278389):11.944972116475602):0.5389590714122363,(((((53:4.877516296796878,((99:4.634743939448392,20:4.634743939448392):0.11345573720526314,(((106:2.9924467544445563,((29:0.7372427944042865,22:0.7372427944042865):2.135764523540674,((13:0.7799952060757654,45:0.7799952060757654):1.3830742469258874,(122:1.556387346510708,80:1.556387346510708):0.6066821064909447):0.7099378649433077):0.11943943649959587):0.8940194133388077,(124:3.8106951267631284,125:3.8106951267631284):0.07577104102023569):0.8196546757761394,((((((84:0.4679435052854018,42:0.4679435052854018):1.0134067894084091,120:1.4813502946938109):0.8291170466477233,62:2.310467341341534):1.402255584051761,95:3.712722925393295):0.5692543041519689,117:4.281977229545264):0.016219199162764042,37:4.298196428708028):0.40792441485147535):0.042078833094151946):0.12931662014322232):1.1697333577920057,((17:1.2573003139627215,2:1.2573003139627215):2.8465635389154595,113:4.103863852878181):1.9433858017107024):0.6690049760862431,(((((23:2.238146810174551,36:2.238146810174551):1.0220615968786002,(11:0.8442244630994834,69:0.8442244630994834):2.415983943953668):1.5381273838719838,((111:0.1928302425369175,47:0.1928302425369175):4.236961553510015,(126:0.06475028982524257,74:0.06475028982524257):4.365041506221689):0.3685439948782028):0.6658058934188347,((((28:0.21938242700403038,4:0.21938242700403038):2.6006335321693657,(12:2.6165426153649225,21:2.6165426153649225):0.20347334380847348):1.0371904534918612,(100:2.9926990258317003,81:2.9926990258317003):0.8645073868335569):0.6948677532634289,((5:2.5308098124778833,(((((92:0.4440977998847035,105:0.4440977998847035):0.26649070505339706,((56:0.11034860388314002,41:0.11034860388314002):0.2236653131221877,((35:0.03763964253850279,34:0.03763964253850279):0.13755336712380845,77:0.17519300966231124):0.1588209073430165):0.3765745879327728):0.4765899841278133,(104:0.7924908812987678,(61:0.4441213316074924,67:0.4441213316074924):0.34836954969127537):0.39468760776714606):0.11269887130281853,114:1.2998773603687324):0.8882553333394319,(78:1.9614433056679734,((112:1.520460615986223,3:1.520460615986223):0.2102893394239489,(14:0.9830052235638168,8:0.9830052235638168):0.7477447318463551):0.23069335025780147):0.2266893880401908):0.34267711876971907):1.03906481839191,97:3.5698746308697933):0.9821995350588928):0.9120675184152836):0.9739765016545237,((44:1.0658103513629718,123:1.0658103513629718):2.662228166443928,101:3.7280385178068998):2.7100796681915935):0.27813644467663323):3.0226371129418856,(((52:1.297766140464375,33:1.297766140464375):0.851726019319635,(121:0.7534755663135995,107:0.7534755663135995):1.3960165934704105):0.20191989485387962,46:2.3514120546378896):7.38747968343452):5.11292489481723,(((((60:2.406280357121295,(83:1.0022137802052997,87:1.0022137802052997):1.4040665769159952):1.1951127533925896,((96:1.7085937000999303,94:1.7085937000999303):1.339955289237744,((9:0.7435178165185551,26:0.7435178165185551):1.1105695377139364,(63:1.4793852523320683,98:1.4793852523320683):0.3747021019004231):1.1944616351051829):0.5528441211762103):0.04224986728775093,(6:1.1661566633678102,40:1.1661566633678102):2.4774863144338255):0.2696081436219848,((((31:1.417834557786195,10:1.417834557786195):0.08548717014218621,16:1.5033217279283813):1.6259590882057924,(39:1.8566412665160406,86:1.8566412665160406):1.272639549618133):0.2948043742860742,(18:2.9111981218578915,(109:2.5203542850661065,91:2.5203542850661065):0.390843836791785):0.5128870685623563):0.48916593100337247):2.218831584592512,(102:2.886998067958043,(((38:0.5864402046138322,119:0.5864402046138322):1.445257566913705,(((110:0.5042616632110734,76:0.5042616632110734):0.1636927975016017,(1:0.5083989319195971,73:0.5083989319195971):0.159555528793078):0.3308426874208289,115:0.998797148133504):1.0329006233940334):0.3351172728158529,(68:2.3168385183919638,43:2.3168385183919638):0.04997652595142643):0.5201830236146527):3.2450846380580893):8.719733932418109):1.9848506506339678):5.66664880878949;
tree new_tree25 = (((((((((65:1.6744183401561843,(93:0.5057620168351775,90:0.5057620168351775):1.1686563233210068):1.36792822676657,51:3.04234646162212):0.8005373334558161,(50:1.86455447139463,(24:1.8392825233660268,57:1.8392825233660268):0.025271955783276123):1.9783293632638919):0.26695538530758167,116:4.1098392277207765):0.9814130131645751,82:5.09125219918604):0.17032162767304548,(((7:1.7973386165177618,19:1.7973386165177618):1.575364080259462,103:3.372702696777224):1.225036394685672,89:4.597739091462896):0.6638347770955013):0.8000203991637465,((25:0.7072169409436745,75:0.7072169409436745):1.7995242166804655,((59:2.2611366959013246,(71:1.6645092338865235,88:1.6645092338865235):0.5966274620148011):0.10016015389822286,(55:0.9417832750802856,30:0.9417832750802856):1.4195135747192618):0.1454443078245924):3.5548531100980036):16.936027490026518,(((((44:2.9467679801282256,123:2.9467679801282256):6.418952138904222,101:9.365720119032447):1.636170339543746,(((((11:1.1645557622058185,69:1.1645557622058185):7.30985930400945,(23:5.05942392107328,36:5.05942392107328):3.4149911451419888):0.05337832923927266,((111:0.3787453948041348,47:0.3787453948041348):5.063827557973451,(126:0.21634016666002,74:0.21634016666002):5.226232786117566):3.085220442676955):1.350411199652708,((((28:0.1547986872421372,4:0.1547986872421372):3.501012269277103,(12:2.919061130531456,21:2.919061130531456):0.7367498259877845):2.3477883684259044,(100:5.337173509974769,81:5.337173509974769):0.6664258149703759):2.2123892117282393,((5:4.913711842623015,(((((92:0.29680315140420827,105:0.29680315140420827):0.34671219795933167,((56:0.33765592106842895,41:0.33765592106842895):0.1091441807386927,((35:0.007032493631968797,34:0.007032493631968797):0.18847710474530804,77:0.19550959837727683):0.2512905034298448):0.19671524755641828):0.36822229777793947,(104:0.638384654961176,(61:0.3129677379235004,67:0.3129677379235004):0.3254169170376756):0.3733529921803034):0.4767140689115268,114:1.4884517160530062):1.087980890223145,(78:2.1984010600439565,((112:1.5848986943954761,3:1.5848986943954761):0.10439855316197422,(14:0.7300985247698393,8:0.7300985247698393):0.9591987227876111):0.5091038124865062):0.3780315462321946):2.337279236346864):1.5963590505405083,97:6.510070893163523):1.7059176435098609):1.6622160584338648):1.0154558317200504,((((20:6.386939024810789,((((106:4.388352647088786,((29:2.521742791745922,22:2.521742791745922):1.6226219390264083,((13:0.7814745539854476,45:0.7814745539854476):2.052121618373926,(122:1.6080914827723023,80:1.6080914827723023):1.2255046895870711):1.3107685584129567):0.24398791631645622):0.34381289928720005,(124:3.75765556180609,125:3.75765556180609):0.9745099845698966):0.9662167243942239,117:5.69838227077021):0.36379547144415714,(37:5.2425523816458,95:5.2425523816458):0.8196253605685673):0.32476128259642145):0.2890618109105878,(99:6.029810625999596,53:6.029810625999596):0.6461902097217811):0.02568148651122737,(((84:1.6364690984837913,42:1.6364690984837913):1.075466675914837,120:2.7119357743986283):2.031209403659182,62:4.74314517805781):1.9585371441747936):0.7719648123383562,((17:1.3948403078332547,2:1.3948403078332547):4.08157447906429,113:5.4764147868975455):1.9972323476734148):3.420013292256339):0.108230031748894):2.249073507299471,((33:3.65420159382675,(121:0.3186273461801191,107:0.3186273461801191):3.335574247646631):0.1850741804621725,(52:3.070306459380843,46:3.070306459380843):0.7689693149080794):9.41168808241602):6.670144935326126,(((6:3.2157567791235473,40:3.2157567791235473):2.499847816613244,(((98:3.3777622835343726,((9:0.6592564711915667,26:0.6592564711915667):1.8137229738180456,63:2.4729794450096123):0.9047828385247603):0.9207304692499036,(96:1.1074149515616065,94:1.1074149515616065):3.1910778012226695):0.8566484431278347,(((((31:2.0242386465385964,10:2.0242386465385964):0.3361371750558537,16:2.36037582159445):2.036504474161515,(39:0.9453848043997723,86:0.9453848043997723):3.4514954913561926):0.27410996810655686,(91:4.225708247124085,(109:4.109066295684511,18:4.109066295684511):0.11664195143957379):0.44528201673843704):0.4777359295220176,(60:3.9613813587116193,(83:1.2012012270282313,87:1.2012012270282313):2.760180131683388):1.18734483467292):0.006415002527571545):0.5604633998246804):3.7957680167951837,(102:4.454066691808629,((68:2.75160734957945,43:2.75160734957945):0.9096465337547168,((38:1.3742857504813937,119:1.3742857504813937):1.5991010839823525,(((110:0.3335028975256334,76:0.3335028975256334):0.27920618140650694,(1:0.5776465692307172,73:0.5776465692307172):0.035062509701423106):1.200934561070831,115:1.8136436400029714):1.1597431944607748):0.6878670488704208):0.7928128084744621):5.057305920723346):10.409736288669816):3.07651285654687):1.1149763922720055,((32:7.5330697384596474,((72:5.061737855642873,(((27:2.3731842372974707,64:2.3731842372974707):1.048573833842045,118:3.4217580711395157):0.4611585829646385,(((54:0.6053979308635177,66:0.6053979308635177):1.837407985567641,58:2.442805916431159):0.6387047728230133,79:3.081510689254172):0.801405964849982):1.1788212015387187):1.2536379839693863,((48:0.5151379095814945,70:0.5151379095814945):3.28469783939984,(49:2.681713668775556,15:2.681713668775556):1.1181220802057785):2.5155400906309247):1.2176938988473882):2.0129423154498562,(85:5.058148489990579,108:5.058148489990579):4.487863563918925):14.566586096111163):4.85746885682505;
tree new_tree26 = ((((((((((((((13:0.4396642368073907,45:0.4396642368073907):2.859340936165206,(122:2.2999600978956383,80:2.2999600978956383):0.9990450750769582):1.276245109857177,(29:1.6176509192851807,22:1.6176509192851807):2.9575993635445927):0.4643166404747845,106:5.039566923304558):0.8466309238920795,(124:4.568120540655652,125:4.568120540655652):1.3180773065409852):1.348220103059762,((95:4.298857326724289,117:4.298857326724289):1.8711606705829764,(37:5.563427657423376,(((84:0.7268083151756722,42:0.7268083151756722):0.6181722370823296,120:1.3449805522580018):0.6536566514821824,62:1.9986372037401843):3.564790453683192):0.6065903398838897):1.0643999529491337):0.3297491964802983,(99:7.395758018870128,(53:6.226426752519049,20:6.226426752519049):1.1693312663510795):0.16840912786656936):1.0397015658833633,(113:4.337543471019346,(17:1.2636148101940683,2:1.2636148101940683):3.073928660825278):4.266325241600715):1.712080466697829,((((21:3.311482092271043,(12:3.2436990939894885,(28:0.21486349347756192,4:0.21486349347756192):3.028835600511927):0.06778299828155454):3.031771688391328,(100:4.373976430970106,81:4.373976430970106):1.9692773496922653):2.7168310159812155,((5:4.273804895384415,((78:3.2330373239713546,(112:2.7668351368376802,(3:2.1257450552628567,(14:1.1760917084859455,8:1.1760917084859455):0.9496533467769113):0.6410900815748235):0.46620218713367434):0.1194807468272776,((((92:0.37026251073746835,105:0.37026251073746835):0.5885225486836814,((56:0.3215162622084307,41:0.3215162622084307):0.3634129425164769,((35:0.1577985777557694,34:0.1577985777557694):0.07852010961447642,77:0.2363186873702458):0.4486105173546618):0.2738558546962422):0.4911662981022329,(104:1.3967865074960857,(61:0.27596285843011437,67:0.27596285843011437):1.1208236490659713):0.053164850027296984):0.28851943216938514,114:1.7384707896927678):1.6140472811058644):0.9212868245857826):3.740614936746037,97:8.014419832130452):1.0456649645131346):0.38253031931147774,((((111:0.13249920620952266,47:0.13249920620952266):6.370632525831368,(126:0.8010831068043301,74:0.8010831068043301):5.702048625236561):0.569802612212654,(23:4.389585418140651,36:4.389585418140651):2.6833489261128936):1.8632059364220641,(11:1.5677788154801449,69:1.5677788154801449):7.3683614651954645):0.5064748352794552):0.8733340633628259):0.7561467869717262,((44:2.5210450762725887,123:2.5210450762725887):4.608206921314995,101:7.129251997587583):3.942843968702033):4.415935298095805,(((121:0.8395061652930308,107:0.8395061652930308):2.4238229412181287,(33:3.2517173546020284,46:3.2517173546020284):0.011611751909131218):1.3047542319737593,52:4.568083338484919):10.9199478055607):8.413988079643781,((((96:1.6138584649604824,94:1.6138584649604824):4.111538652151268,(((60:3.7110529052524104,(83:2.1534081308638138,87:2.1534081308638138):1.5576447743885966):1.5820122521816078,(63:2.667414967628283,((9:1.334434997830127,26:1.334434997830127):1.2963829947907917,98:2.6308179926209188):0.03659697500736403):2.6256501898057354):0.40161688811655516,((((18:3.244634205622883,109:3.244634205622883):0.5447955128705391,91:3.7894297184934222):1.0157876555814784,((31:2.163069664108519,10:2.163069664108519):0.9631950280852757,16:3.1262646921937947):1.678952681881106):0.08206630131605053,(39:0.9369107890564176,86:0.9369107890564176):3.9503728863345335):0.8073983701596221):0.030715071561176366):0.6898727314166342,(6:1.4842050199247845,40:1.4842050199247845):4.931064828603599):2.649412209605371,(((38:0.7063835995310656,119:0.7063835995310656):2.5774292835606767,(((110:0.7127850793618243,76:0.7127850793618243):0.5464897605262519,(1:1.2328297349774489,73:1.2328297349774489):0.02644510491062735):0.5454476085026261,115:1.8047224483907023):1.4790904347010398):1.0603745311172057,(43:4.06553345271335,(102:3.8478845986447134,68:3.8478845986447134):0.21764885406863632):0.27865396149559807):4.720494643924807):14.837337285895448):2.657267639591062,(((((65:2.0990794686277425,(93:0.15112933207804266,90:0.15112933207804266):1.9479501365496998):2.22799527939656,51:4.32707465727849):1.278206417437759,((57:2.5780290886920576,50:2.57802908871535):0.20736396003087876,24:2.7853930487229364):2.8198881637830815):0.16043588584435042,116:5.765717098350368):0.9535481589866395,(((((7:1.1812813864141023,19:1.1812813864141023):1.6355539199685984,103:2.8168353063827007):3.017616408235032,89:5.834451714617733):0.5962137806818344,(((71:2.63688168732059,88:2.63688168732059):0.22689302402205636,((25:1.495571245696169,75:1.495571245696169):1.2992868884921436,59:2.7948581341883125):0.06891657715433386):0.1412439617794976,(30:1.7915455384199257,55:1.7915455384199257):1.2134731347022183):3.425646822177423):0.0814120777329359,82:6.51207756325698):0.20718768430450485):19.840021726283258):0.6286120798564596,(((((((27:1.8179362223927968,64:1.8179362223927968):1.711566897499156,118:3.529503119891953):1.1498940051438216,(((54:1.0038377674735013,66:1.0038377674735013):2.6488192833860564,58:3.6526570508595575):0.8250961962326167,79:4.477753247092174):0.20164387794360028):0.9063483840118893,72:5.585745509047664):2.8098346599358646,((48:0.5265092869987634,70:0.5265092869987634):3.0086899974929846,(49:2.119735124403756,15:2.119735124403756):1.4154641600879918):4.86038088449178):1.406015456285452,32:9.80159562526898):0.3734311606723555,(85:2.759830998467821,108:2.759830998467821):7.415195787473515):17.012872277535386):7.57697623197738;
tree new_tree27 = (((32:6.150078864495569,((85:2.2197169157402894,108:2.2197169157402894):3.9180701255573047,(((79:2.3197962838582615,((54:0.3116450636647866,66:0.3116450636647866):1.3233370820811006,58:1.634982145745887):0.6848141381123745):0.8487423629073652,(((27:0.8413717817440124,64:0.8413717817440124):1.1222884352485556,118:1.9636602169925679):0.8751383026149462,72:2.838798519607514):0.32974012715811263):2.728302479580625,((48:0.38167934212073595,70:0.38167934212073595):2.6038894425570205,(49:1.131788232357656,15:1.131788232357656):1.8537805523201003):2.9112723416684956):0.2409459149513422):0.01229182319797495):7.096466514619186,(((((71:0.9952174849163602,88:0.9952174849163602):0.8799230176954729,59:1.875140502611833):0.1658755316278464,((55:1.3810762539179895,30:1.3810762539179895):0.5239898928353697,(25:0.5255604233229245,75:0.5255604233229245):1.3795057234304346):0.1359498874863203):1.851089960917748,(82:3.81721145862664,((((65:1.3998507982254977,(93:0.22883870459954794,90:0.22883870459954794):1.17101208337377):0.6734300844384833,51:2.0732809147509):0.7117788445471467,(57:1.6472656347914851,(50:1.64152468351887,24:1.641524676061738):0.005740958729747225):1.1377940924196426):0.08537137078277235,116:2.8704310979939):0.946780262471592):0.07489463469193547):0.06316063698518715,(((7:1.189213711011679,19:1.189213711011679):1.0832620429957625,103:2.2724757540074414):1.5219375945519515,89:3.794413348559393):0.1608532835832217):9.29127874697214):1.3615993808909366,((((23:1.660108615955046,36:1.660108615955046):4.450427145650618,(((((113:2.597902120818987,(17:0.7919359780488062,2:0.7919359780488062):1.805966142770181):2.045503903309571,((20:4.032465539749772,((((117:2.899068159306655,37:2.899068159306655):0.5347862842163109,95:3.433854443522966):0.2311553613413837,(((((13:0.4173845877348767,45:0.4173845877348767):1.189248802645817,(122:1.2044702927387028,80:1.2044702927387028):0.402163097641991):0.4583851700096646,(29:1.1502199724300142,22:1.1502199724300142):0.9147985879603442):0.21466950071633883,106:2.279688061106697):0.844459249057357,(124:2.3520651278449574,125:2.3520651278449574):0.7720821823190969):0.5408624947002956):0.2638889258737529,(53:3.736491267488614,(((84:0.3687586628611171,42:0.3687586628611171):0.7346574906870571,120:1.1034161535481741):0.5887997002300527,62:1.6922158537782268):2.044275413710387):0.19240746324948876):0.10356680901166948):0.2290299895546255,99:4.261495529304398):0.38191049482416073):0.5246821957496959,(((((28:0.12327951918096623,4:0.12327951918096623):2.1244946787801946,(21:1.5096787205544757,12:1.5096787205544757):0.7380954774066852):1.2851269813470454,(100:2.241590658823863,81:2.241590658823863):1.2913105204843434):0.2873063744011519,(((78:1.7641160556588107,((112:1.0200834402649397,3:1.0200834402649397):0.11628778923649996,(14:0.7801641323276034,8:0.7801641323276034):0.35620709717383625):0.627744826157371):0.15278156456550618,((114:1.1573060242907363,((104:0.3155938409164704,(61:0.07346659765667253,67:0.07346659765667253):0.2421272432597979):0.5452031206624735,((92:0.33945249740988065,105:0.33945249740988065):0.3323884414981007,((56:0.16976067717087465,41:0.16976067717087465):0.14310385229334924,((35:0.20224732343523055,34:0.20224732343523055):0.04389775778465857,77:0.24614508121988912):0.06671944824433476):0.35897640944375747):0.18895602267096256):0.29650906271179234):0.6409940902269897,5:1.798300114517726):0.11859750570659089):1.3999141164716287,97:3.3168117366959455):0.5033958170134127):0.6990402218804537,((111:0.10476676049001869,47:0.10476676049001869):2.643784019783199,(126:0.21881836247802053,74:0.21881836247802053):2.529732417795197):1.770696995316594):0.6488404442884423):0.22255260061844684,(11:1.3271240592864568,69:1.3271240592864568):4.063516761210244):0.7032677082755505,((44:1.0409285062852502,123:1.0409285062852502):3.482138907952386,101:4.523067414237636):1.5708411145346153):0.01662723283341272):2.7080304289185477,(((46:1.499016247401769,52:1.499016247401769):0.4081019619626407,33:1.9071182093644097):0.449207279931507,(121:0.47087799308056283,107:0.47087799308056283):1.8854474962153538):6.46224074561494):4.874019154853292,(((60:2.202834132441476,(83:0.5110787126139265,87:0.5110787126139265):1.6917554198275497):1.4594090066489622,((6:1.4376478801955257,40:1.4376478801955257):2.169702302031153,((((18:2.379887762432776,(91:2.132455502257412,109:2.132455502257412):0.24743226017536424):0.36621697946522636,(39:0.38395234732281996,86:0.38395234732281996):2.3621523945751823):0.024840378301683952,((31:1.289032691238265,10:1.289032691238265):0.06751614284918106,16:1.356548834087446):1.4143962861122403):0.5627918370771385,((96:1.4539929011717645,94:1.4539929011717645):1.7513379905777458,(63:2.138732244168287,(98:1.9860841729928576,(9:1.2834486572580248,26:1.2834486572580248):0.7026355157348327):0.15264807117542945):1.0665986475812232):0.1284060655273147):0.2736132249498535):0.054892956863759945):3.8901180073868074,(((((73:0.7713144418653827,((110:0.2460838653926616,76:0.2460838653926616):0.48418990138913376,1:0.7302737667817953):0.04104067508358733):0.6385271762597989,115:1.4098416181251816):1.1420938462157164,(38:0.2235746835608775,119:0.2235746835608775):2.3283607807800206):1.3490273270037867,(43:2.1662055912352693,68:2.1662055912352693):1.7347572001094154):0.9904357468575391,102:4.891398538202224):2.660962608275022):6.140224198900258):0.9155594146281878):5.34487772242166;
tree new_tree28 = (((((((48:0.1711010209513742,70:0.1711010209513742):1.931247849677118,(49:1.3455805819076783,15:1.3455805819076783):0.7567682887208138):3.82997768001659,((79:3.7631866110234955,((54:0.6370192520230912,66:0.6370192520230912):2.15321467917584,58:2.7902339311989315):0.972952679824564):0.5993007417397975,(((27:1.0522139599283074,64:1.0522139599283074):1.9444323709005273,118:2.9966463308288347):0.34028376837186736,72:3.336930099200702):1.025557253562591):1.5698391978817892):0.9221529419988599,32:6.854479492643942):0.12533102336095503,(85:2.463357585358746,108:2.463357585358746):4.516452930646151):10.417795162413746,((82:5.83394071049722,((((55:1.2861767960310049,30:1.2861767960310049):0.6986774620866107,((71:1.2892690460329184,88:1.2892690460329184):0.45206854408604813,(25:1.4920779454401174,75:1.4920779454401174):0.2492596446788491):0.24351666799864913):0.24145052938775802,59:2.2263047875053736):3.1414075551491747,(((7:0.879372928738542,19:0.879372928738542):2.0319113103060435,103:2.9112842390445857):0.8877951825552537,89:3.7990794215998394):1.568632921054709):0.4662282849934396):0.21010079033505047,((((65:2.096086088854872,(93:0.20580963192054127,90:0.20580963192054127):1.8902764569343307):1.00918509317575,51:3.10527104268005):0.8609651439215735,(50:2.41812568501845,(24:1.9346782443048338,57:1.9346782443048338):0.48344744738135703):1.548110606648815):0.6587013344411048,116:4.624937632776111):1.4191037852069277):11.353564260435604):3.0242714514028535,((((((23:3.9643386172259643,36:3.9643386172259643):1.8919228791921991,((111:0.41898580910983924,47:0.41898580910983924):4.585341829143369,(126:0.6218077020387243,74:0.6218077020387243):4.382519936214483):0.8519338581649558):1.1976052274738693,(((((12:1.9572870897837042,21:1.9572870897837042):1.209486820338545,(28:0.1166286108449157,4:0.1166286108449157):3.0501452992773337):2.0772769425244264,(100:4.203779199103659,81:4.203779199103659):1.0402716535430168):1.3425005966476045,(((78:3.0984491874986877,(3:2.9451081779046238,(112:2.6262705082180773,(14:0.6204893266545579,8:0.6204893266545579):2.0057811815635196):0.3188376696865465):0.15334100959406394):0.19907741611905916,((114:1.7176108809514352,((104:0.7743663586274234,(61:0.36105674498473844,67:0.36105674498473844):0.413309613642685):0.89249820474091,((92:0.6188455548048535,105:0.6188455548048535):0.5796965082310253,((56:0.3885505602371364,41:0.3885505602371364):0.3769389786408297,((35:0.2090749207025932,34:0.2090749207025932):0.15933312304318253,77:0.36840804374577574):0.3970814951321904):0.4330525241579126):0.4683225003324547):0.050746317583101774):1.5056060988982256,5:3.223216979849661):0.07430962376808603):2.2053245646173516,97:5.5028511682350985):1.0837002810591816):0.35515721045051407,((113:3.5925961859819915,(17:1.488968102069465,2:1.488968102069465):2.1036280839125263):2.058811095534567,(((((((13:0.7544457497370646,45:0.7544457497370646):1.5224323570909446,(122:1.4163560707200058,80:1.4163560707200058):0.8605220361080033):0.5078514175159294,(29:0.9929664814839397,22:0.9929664814839397):1.7917630428599987):0.2913123333988059,106:3.0760418577427444):0.7102266325909694,(124:2.6924847964701475,125:2.6924847964701475):1.0937836938635663):1.376720371236753,((((37:3.540761963629374,117:3.540761963629374):0.8508977361773664,53:4.39165969980674):0.49251759280887963,20:4.88417729261562):0.1377802465230662,99:5.021957539138686):0.14103132243178074):0.45211128966012915,((((84:0.37993597266813967,42:0.37993597266813967):0.5369684695982186,120:0.9169044422663583):0.9059156745262041,62:1.8228201167925624):2.9718055307934517,95:4.794625647586014):0.820474503644582):0.03630713028596233):1.2903013782282358):0.11215806414723861):1.1409600641157267,((11:0.821822238420682,69:0.821822238420682):6.94873230052461,((44:1.828728717533226,123:1.828728717533226):3.2750802266435852,101:5.103808944176811):2.6667455947684813):0.42427224906246686):1.9721351335533317,((121:0.36029594260436526,107:0.36029594260436526):2.9877440176762864,(33:3.1034290412342105,(52:2.7133229865754855,46:2.7133229865754855):0.39010605465872494):0.24461091904644094):6.81892191864164):6.321324926334102,((((60:3.351020006733515,(83:1.1199727239039015,87:1.1199727239039015):2.2310472828296137):2.046937655582452,(96:1.6175642749735504,94:1.6175642749735504):3.780393387342417):0.051505261206163055,((6:1.0436075322236453,40:1.0436075322236453):4.020151239118794,(((9:0.9441270002207623,26:0.9441270002207623):0.9883177993273317,(98:1.8101515887764859,63:1.8101515887764859):0.12229321077160815):2.9883588328262256,((((91:3.076265320523281,18:3.076265320523281):0.2040638022126675,109:3.2803291227359486):0.4359092408480314,(39:0.9691863915741374,86:0.9691863915741374):2.7470519720098423):0.13367100303063495,((31:1.2993857431440987,10:1.2993857431440987):0.5345220405891342,16:1.833907783733233):2.016001582881382):1.0708942657597045):0.1429551389681203):0.3857041521796907):4.272485147509398,((43:3.5405619179952232,((((((76:0.5484837879624678,110:0.5484837879624678):0.2075912283807011,73:0.7560750163431689):0.11378898694665662,1:0.8698640032898255):0.9938245060236333,115:1.8636885093134588):0.852566408436346,(38:1.0851794590820698,119:1.0851794590820698):1.631075458667735):0.6026566882015838,68:3.3189116059513886):0.22165031204383467):2.4107961241248086,102:5.951358042120032):3.7705900289114966):6.766338776863664):3.9335902819263033):6.07855183737339;
tree new_tree29 = ((((82:6.34547959235089,((((7:1.4330378102950574,19:1.4330378102950574):1.3457013236721833,103:2.7787391339672407):1.619592345971867,89:4.398331479939108):0.6173027442668442,(((((93:0.37924340182954147,90:0.37924340182954147):1.4849525303818,65:1.8641959204309186):1.4085526771234131,51:3.2727486535744):0.24462971975054115,(50:2.31516051794215,(57:2.27049396320643,24:2.27049396320643):0.044666543659191316):1.2022178104392518):0.4270585716917492,116:3.944436888996622):1.0711973352093298):1.329845316132939):0.10292077257244525,(59:2.084207449484187,(((25:0.6232233703702889,75:0.6232233703702889):1.2261913253455479,(55:1.4088386628984353,30:1.4088386628984353):0.44057603281740154):0.06703314778517444,(71:0.8038217167703652,88:0.8038217167703652):1.112626126730646):0.16775960598317563):4.364192863427149):9.88220102232004,(((((48:0.4269443115653859,70:0.4269443115653859):2.9049953417392036,(49:1.9485137315666274,15:1.9485137315666274):1.3834259217379619):2.8964545271846474,(72:5.009230113307649,(((27:1.828816135374404,64:1.828816135374404):1.9047858821309052,118:3.733602017505309):0.9674554211315116,(79:1.8118245113088627,((54:0.31095935312046397,66:0.31095935312046397):1.1515776272833969,58:1.4625369804038608):0.34928753090500186):2.8892329273279582):0.30817267467082843):1.2191640671815875):0.5768793325833448,32:6.805273513072581):0.14408755578446364,(85:2.486280786274318,108:2.486280786274318):4.463080282582727):9.38124026637433):2.543676993488937,((((((((111:0.07916894309421603,47:0.07916894309421603):3.987013680078393,(126:0.05048269231632052,74:0.05048269231632052):4.015699930856289):1.18266211317533,((23:2.6358883098923216,36:2.6358883098923216):1.487007446289716,(11:0.5586510362851186,69:0.5586510362851186):3.564244719896919):1.1259489801659015):0.5162580724641179,((((12:3.692905185028747,21:3.692905185028747):0.4366260334122969,(28:0.03533274713567453,4:0.03533274713567453):4.094198471305369):0.9941640271458239,(100:4.482306703228027,81:4.482306703228027):0.6413885423588406):0.48412233240606106,((((78:3.0128544571553246,((3:1.9279498585783577,112:1.9279498585783577):0.17720732420300145,(14:1.6205717571365064,8:1.6205717571365064):0.48458542564485274):0.9076972743739655):0.18075876096669052,(114:1.6294863275113793,((104:0.37646786607418325,(61:0.2396348002339299,67:0.2396348002339299):0.13683306584025334):0.9422614502107095,((92:0.7950189597866731,105:0.7950189597866731):0.18181450806551003,((56:0.40665424888392393,41:0.40665424888392393):0.14127329515655002,((35:0.07737646676036389,34:0.07737646676036389):0.24987615239833325,77:0.32725261915869713):0.2206749248817768):0.4289059238117092):0.3418958484327096):0.3107570112264866):1.5641268906106358):0.1273298120658004,5:3.3209430301878156):1.4906246102913938,97:4.811567640479209):0.7962499375137195):0.15728523081912815):2.3311886176133436,(((17:2.423067857367545,2:2.423067857367545):2.756729015231375,113:5.17979687259892):1.1169958903665513,(((((84:1.146967087643959,42:1.146967087643959):0.5553466564801361,120:1.7023137441240952):1.3313879022000343,62:3.0337016463241295):2.101112744239598,95:5.134814390563728):0.29942165612392646,((53:4.811801209493675,((117:4.536147826589051,(((((13:0.2912246589626961,45:0.2912246589626961):2.4239049770887044,(122:1.920415992464207,80:1.920415992464207):0.7947136435871935):0.5778495072658787,(29:0.8794845040955145,22:0.8794845040955145):2.413494639221765):0.09261305661724206,106:3.3855921999345213):0.7740727012073085,(124:3.5690054774228543,125:3.5690054774228543):0.5906594237189755):0.3764829254472213):0.17761443705003543,37:4.713762263639087):0.09803894585458828):0.10988273693444928,(20:3.729793866534411,99:3.729793866534411):1.1918900798937133):0.5125521002595299):0.8625567162778172):1.7994986634599295):0.9167245809052496,((44:1.7246084677530515,123:1.7246084677530515):1.5116499479438483,101:3.2362584156969):5.77675759163375):1.523086422014389,(52:5.710875554149042,((46:2.741883569162769,33:2.741883569162769):1.5163550893438362,(121:0.8558660784851545,107:0.8558660784851545):3.4023725800214506):1.4526368956424367):4.82522690923386):6.775665073330579,((((96:0.7409199201439768,94:0.7409199201439768):4.050939748577457,((98:3.0364349144798375,((9:1.1065882567874228,26:1.1065882567874228):1.521331028643028,63:2.6279192854304507):0.40851562904938676):1.6184371730151623,((6:2.3014251272319335,40:2.3014251272319335):2.0351903620259773,((((31:1.9111908214278674,10:1.9111908214278674):0.5140947409410042,16:2.4252855623688716):0.6249266999599628,(39:1.009869940847936,86:1.009869940847936):2.0403423214808987):0.45369012515328233,((18:2.9457860858597646,109:2.9457860858597646):0.3423069976013413,91:3.288093083461106):0.21580930402101073):0.832713101775794):0.3182565982370891):0.1369875812264345):0.1823962781693469,(60:4.23906167604397,(83:1.1335082327944732,87:1.1335082327944732):3.1055534432494962):0.7351942708468115):2.785729845719482,((43:4.057658946881377,(68:3.741095370560756,((((1:0.47907368501101516,(76:0.3884882250619855,110:0.3884882250619855):0.09058545994902967):0.04860449389030558,73:0.5276781789013207):1.6385612716005062,115:2.166239450501827):0.6785043164761211,(38:1.250615898555258,119:1.250615898555258):1.59412786842269):0.8963516035828079):0.31656357632062093):0.5311972998624697,102:4.5888562467438465):3.1711295458664166):9.551781710065356):1.5625108260446936):8.44419461384009;
tree new_tree30 = (((((((7:1.0036233510923789,19:1.0036233510923789):0.4795035217912409,103:1.4831268728836198):1.2486229074153334,89:2.731749780298953):0.38905889800331295,(82:3.02902045938994,((((65:0.572089487321495,(93:0.19364266478245382,90:0.19364266478245382):0.378446820391854):1.4756431768518101,51:2.04773265456774):0.4192905370464768,(24:1.2675587563206376,(50:0.798088384114892,57:0.7980883855485805):0.4694703707720571):1.1994644448991443):0.1061122644416157,116:2.5731354656613976):0.4558849998726253):0.09178821276824323):0.6305768097168403,(((30:0.8908455750330772,55:0.8908455750330772):0.3796572448925547,59:1.2705028199256319):0.10002252653096666,((71:0.6753788969178899,88:0.6753788969178899):0.5687333029389968,(25:0.2706043061201269,75:0.2706043061201269):0.9735078937367598):0.1264131465997118):2.3808601415625077):7.486488488377445,(32:4.864651478136767,((((48:0.28776215740563044,70:0.28776215740563044):1.9302230724442382,(49:1.527831672982784,15:1.527831672982784):0.6901535568670845):2.1038353889282426,((((27:1.1805396743967498,64:1.1805396743967498):1.0600461487784558,118:2.2405858231752056):0.18077407229793252,72:2.421359895473138):0.1674715410283638,(79:2.1269398982822416,((54:0.47285494551666085,66:0.47285494551666085):1.2815293371136753,58:1.7543842826303362):0.3725556156519054):0.4618915382192603):1.7329891822766093):0.5176889143539976,(85:1.5738546467465133,108:1.5738546467465133):3.2656548863855956):0.02514194500465816):6.373222498259785):1.1219780090690978,((((((23:1.424003037599331,36:1.424003037599331):2.45446472467468,((111:0.18705489100181324,47:0.18705489100181324):2.7381856129712947,(126:0.12918101671277882,74:0.12918101671277882):2.796059487260329):0.9532272583009034):0.16792336585652867,((((12:1.6372497489347875,21:1.6372497489347875):0.3287692460703233,(28:0.017271266137940465,4:0.017271266137940465):1.9487477288671704):1.4101629467219627,(100:2.8953148160000546,81:2.8953148160000546):0.48086712572701895):0.2795359684144798,((((78:1.711473383027483,((14:0.9151206353628732,8:0.9151206353628732):0.5511355065934965,(3:1.3281721433051934,112:1.3281721433051934):0.13808399865117638):0.2452172410711133):0.2091892359990002,(114:0.865769316714538,(((92:0.3309252122833365,105:0.3309252122833365):0.23767203647746116,((56:0.11260478457198866,41:0.11260478457198866):0.29074283030575976,((35:0.09872265279086032,34:0.09872265279086032):0.2580772261799378,77:0.35679987897079807):0.04654773590695033):0.16524963388304925):0.1749745234513651,(104:0.6065366936678424,(61:0.12455655758821425,67:0.12455655758821425):0.4819801360796281):0.1370350785443204):0.1221975445023753):1.0548933023119451):0.03400113886172562,5:1.954663757888209):0.6534846804785415,97:2.6081484383667504):1.047569471774803):0.39067321798898647):0.976043441862414,((11:0.7853626670936382,69:0.7853626670936382):4.182196638179324,((((17:1.1471559059611696,2:1.1471559059611696):1.60200331920602,113:2.7491592251671895):0.454915506341516,((((20:2.5880531754167695,99:2.5880531754167695):0.4891167146090809,53:3.0771698900258504):0.03805017902482932,((117:2.4602417601693234,((106:2.1232337540644974,((29:0.9169124997838559,22:0.9169124997838559):0.924417107711044,((13:0.22703519988758064,45:0.22703519988758064):1.4167793315982904,(122:0.9320404250872323,80:0.9320404250872323):0.7117741063986387):0.19751507600902896):0.2819041465695975):0.1703108728328333,(124:1.8631681896987646,125:1.8631681896987646):0.4303764371985661):0.16669713327199265):0.2682596866995324,37:2.7285014468688558):0.38671862218182396):0.07641022012490106,((((84:0.30374893952466886,42:0.30374893952466886):0.7933839777192944,120:1.0971329172439632):0.3263121623999834,62:1.4234450796439466):1.4068108590992896,95:2.830255938743236):0.36137435043234456):0.012444442333124694):1.4555251157689444,((44:1.2652849110955702,123:1.2652849110955702):0.8197925037073006,101:2.085077414802871):2.574522432474779):0.3079594579953122):0.05487526471999171):2.061427872471784,(33:1.9849596453034646,((121:0.23358425487252074,107:0.23358425487252074):1.6895402579388745,(46:1.4588358609806824,52:1.4588358609806824):0.4642886518307128):0.0618351324920694):5.09890271850721):4.289952840105209,((((6:1.2774621539299853,40:1.2774621539299853):1.4416545348479326,(96:1.171452698305541,94:1.171452698305541):1.5476639904723768):0.12037495530176079,(((9:0.3920712858536226,26:0.3920712858536226):0.7253662529559295,(98:0.9458466655431976,63:0.9458466655431976):0.17159087326635447):1.6934368524597743,((((31:1.1544385409356086,10:1.1544385409356086):0.36271785591624073,16:1.5171563968518493):0.6634213259900161,((39:1.072914109255063,86:1.072914109255063):1.008920485601551,((18:1.5234735661921366,109:1.5234735661921366):0.19294411474256257,91:1.7164176809346992):0.3654169139219148):0.09874312798525153):0.5559517158077663,(60:1.9442771282104856,(83:1.490857572851468,87:1.490857572851468):0.4534195553590177):0.7922523104391461):0.07434495261969465):0.028617252810352323):2.1293446287093674,(((43:1.7537716618406813,68:1.7537716618406813):0.9111712972647354,(((((76:0.3416612715690192,110:0.3416612715690192):0.06974218460791004,1:0.41140345617692925):0.019146051253835616,73:0.43054950743076487):1.5454133776224248,115:1.9759628850531896):0.5070139615766951,(38:1.2383912376410815,119:1.2383912376410815):1.2445856089888032):0.18196611247553207):0.6047339905693643,102:3.269676949674781):1.699159323114265):6.4049790097809005):0.9860367028957029):6.75533280197562;
tree new_tree31 = ((((85:2.1227714846952788,108:2.1227714846952788):4.287628370406999,((((48:0.12990694005972414,70:0.12990694005972414):3.5668532020541255,(49:1.5172570329572805,15:1.5172570329572805):2.1795031091565695):1.5849533630387667,(((79:3.271994929354203,((54:1.1660651427668343,66:1.1660651427668343):1.2340468953421346,58:2.400112038108969):0.8718828912452343):1.0798616493834037,((27:2.285442859564434,64:2.285442859564434):1.735433872069962,118:4.020876731634396):0.3309798471032108):0.06316334202793872,72:4.415019920765546):0.8666935843870709):0.6751630930839063,32:5.956876598236523):0.453523256865755):9.807392274108526,(((((7:0.863720050813521,19:0.863720050813521):1.5664936334367605,103:2.4302136842502815):1.0093563320191086,89:3.43957001626939):1.1387400947911948,(((((65:2.198134317140248,(93:0.08767091773493768,90:0.08767091773493768):2.11046339207076):1.3992359635304132,51:3.59737036844609):0.23496496233974629,(50:1.67301074050912,(57:1.586684171341801,24:1.586684171341801):0.08632658175407659):2.15932448991453):0.1491124168836322,116:3.9814476598940396):0.4436193093681067,82:4.42506702856407):0.15324314179843856):0.5185181007902253,((30:1.7211992398369098,55:1.7211992398369098):0.7510345301165979,((59:2.2339975589238574,(71:1.576565663109255,88:1.576565663109255):0.6574318958146024):0.14400256086208163,(25:0.6390108649924107,75:0.6390108649924107):1.7389892547935284):0.09423365016756868):2.6245944418973024):11.120963917359994):3.2739271384816284,(((((((17:1.7547451735336594,2:1.7547451735336594):2.7901315395829833,113:4.5448767131166425):2.055452074366668,(((((84:0.5089869346533582,42:0.5089869346533582):0.8964552805890589,120:1.405442215242417):1.796894652852274,62:3.202336868094691):2.653000028403717,95:5.855336896498408):0.6201823201639796,(53:5.041339329190231,(20:5.02504671790647,(99:4.970846994606468,(37:4.579393491717794,(117:4.423157477421057,((106:3.4843429780008712,((29:1.372843712746664,22:1.372843712746664):1.919914710623221,((13:0.5510426945051575,45:0.5510426945051575):1.9743704398767719,(122:1.4541157943337288,80:1.4541157943337288):1.0712973400482007):0.7673452889879555):0.19158455463098623):0.6554672259871985,(124:3.07399274442368,125:3.07399274442368):1.0658174595643897):0.2833472734329874):0.15623601429673695):0.3914535028886741):0.05419972330000178):0.01629261128376136):1.4341798874721565):0.12480957082092292):1.7834307558770393,((((111:0.16177844676114078,47:0.16177844676114078):2.099209364536478,(126:0.13847221253455272,74:0.13847221253455272):2.122515598763066):2.982665319132432,((11:0.3801923484211441,69:0.3801923484211441):4.402491644931569,(23:3.615325745146494,36:3.615325745146494):1.1673582482062193):0.46096913707733744):0.9034844464807712,((((((114:1.7568345176214164,(((92:0.39430348232716916,105:0.39430348232716916):0.928369712791244,((56:0.14978378918086527,41:0.14978378918086527):0.8316357471743074,((35:0.21133762597437333,34:0.21133762597437333):0.12242172749194924,77:0.3337593534663226):0.6476601828888502):0.34125365876324043):0.19292341014032943,(104:1.1930231608825101,(61:0.1704214449899131,67:0.1704214449899131):1.022601715892597):0.3225734443762325):0.24123791236267378):1.056603115240914,(78:2.6571404071412785,((14:1.8916055714702116,8:1.8916055714702116):0.500454195337823,(3:2.334689516608537,112:2.334689516608537):0.05737025019949771):0.26508064033324397):0.15629722572105198):0.6430623018232411,5:3.4564999346855716):1.605306926073811,97:5.061806860759383):0.44234675922884836,((21:1.9318966284723103,12:1.9318966284723103):0.5434783251132824,(28:0.026758237174271282,4:0.026758237174271282):2.4486167164113213):3.0287786664026384):0.03528805115924438,(100:4.2645200516928625,81:4.2645200516928625):1.274921619454613):0.6076959057633466):2.236621966449528):0.1491725467337588,((44:2.272976438031628,123:2.272976438031628):4.234042181565545,101:6.507018619597174):2.025913470496935):3.583334588772832,((33:4.387125750119632,(46:3.963408827489256,52:3.963408827489256):0.4237169226303763):0.027899467089564034,(121:0.6383505869212138,107:0.6383505869212138):3.7766746302879826):7.70124141780548):6.447021171037909,((((6:2.681155589167663,40:2.681155589167663):1.907877521086783,((((18:2.4356052620026163,109:2.4356052620026163):0.510780858647109,91:2.9463861206497253):0.615227108445807,((31:1.5706195451402933,10:1.5706195451402933):0.43411169105234015,16:2.0047312361926335):1.5568819929028987):0.39472903071317056,(39:1.672759275648965,86:1.672759275648965):2.2835829841597377):0.6326908504457434):0.03912756518029337,(((60:3.9819575158831,(83:0.9559245559028297,87:0.9559245559028297):3.0260329599802707):0.43266136295413027,(96:1.2918501470401182,94:1.2918501470401182):3.1227687317971125):0.03201493426242852,(63:1.9047612683159243,(98:1.8098191725805848,(9:0.7428069756050972,26:0.7428069756050972):1.0670121969754875):0.09494209573533952):2.5418725447837347):0.18152686233508053):2.7632000184921797,(((((((73:1.180925428156033,(76:0.48534392295988504,110:0.48534392295988504):0.695581505196148):0.11616868432213012,1:1.2970941124781632):0.5049022709553079,115:1.8019963834334711):0.4008281282914674,(38:0.8142992962236948,119:0.8142992962236948):1.3885252155012437):1.17653866574276,68:3.3793631774676984):0.5577522346799304,43:3.937115412147629):1.052423731836471,102:4.9895391439841):2.4018215499428193):11.17192715597793):0.9284314177875821):9.2029004178107;
tree new_tree32 = ((((((((((((13:0.6278991071609762,45:0.6278991071609762):1.9342102290872587,(122:1.591805170582743,80:1.591805170582743):0.970304165665492):0.7785366316405256,((29:1.1279782063382557,22:1.1279782063382557):1.2125872966840292,106:2.340565503022285):1.0000804648664756):0.801186792173147,(124:2.912842672814988,125:2.912842672814988):1.2289900872469195):0.2444920665060133,(37:3.695820040463962,117:3.695820040463962):0.690504786103959):0.9135869906674428,(53:5.083678499556596,(99:4.958921936108747,(20:4.927318908231133,(((84:0.475469454739914,42:0.475469454739914):1.4964198812715774,120:1.9718893360114913):1.3302751627204785,62:3.30216449873197):1.6251544094991628):0.03160302787761449):0.12475656344784891):0.21623331767876763):0.6001090409787064,(((17:1.9505319662949525,2:1.9505319662949525):2.426211572582904,113:4.376743538877856):1.0961814926077453,95:5.472925031485602):0.42709582672846835):1.2146846825367223,((((23:1.8689258146087038,36:1.8689258146087038):3.5464924071842043,(11:0.5417852287179562,69:0.5417852287179562):4.873632993074952):0.8050971424936639,((111:0.44857142377039677,47:0.44857142377039677):4.714988020637316,(126:0.0052359375575350845,74:0.0052359375575350845):5.158323506850177):1.0569559198788596):0.43867468616344674,(((100:3.198353146259898,81:3.198353146259898):1.8546942487470317,((12:3.0030609849926413,21:3.0030609849926413):0.1497539698239092,(28:0.11191539440126684,4:0.11191539440126684):3.0408995604152835):1.9002324401903792):0.7744574961099939,((((114:2.0906447578314573,((104:0.29777361705058103,(61:0.2335738107400894,67:0.2335738107400894):0.06419980631049163):1.4496613175007447,((92:0.18142144150977707,105:0.18142144150977707):0.8196196635950359,((56:0.2745187084604375,41:0.2745187084604375):0.4965509058107214,((35:0.1878791228425314,34:0.1878791228425314):0.17085582623963802,77:0.3587349490821694):0.41233466518898954):0.22997149083365398):0.7463938294465129):0.3432098232801315):0.7846023935876856,5:2.875247151419143):0.5110716048318871,(78:2.7173963824447673,((112:1.7148419360258131,3:1.7148419360258131):0.5081414937038629,(14:1.760722207853908,8:1.760722207853908):0.462261221875768):0.49441295271509134):0.6689223738062626):1.7596579993481543,97:5.145976755599184):0.6815281355177394):0.8316851593330954):0.45551549030077343):0.5490525755794131,((44:2.478883553052024,123:2.478883553052024):3.153176098233238,101:5.632059651285262):2.0316984650449434):4.064622956947936,((33:4.332081109695169,(121:0.32840358778584466,107:0.32840358778584466):4.003677521909324):0.22787621786204681,(52:4.306521070958866,46:4.306521070958866):0.25343625659834945):7.16842388053035):6.1150994632608455,((((96:2.1074356543573547,94:2.1074356543573547):2.142125929302103,(60:3.4693020719175656,(83:0.8213547415099165,87:0.8213547415099165):2.647947330407649):0.780259511741892):0.1924271166898457,(((6:1.8833552706113015,40:1.8833552706113015):1.9935815024922243,((((31:1.7420776050043099,10:1.7420776050043099):0.1651543704909808,16:1.9072319754952907):1.1194149579430985,(39:0.851365103453449,86:0.851365103453449):2.1752818299849404):0.0249061685680525,((18:1.8082783833300569,109:1.8082783833300569):0.9036006931716944,91:2.7118790765017513):0.3396740255046904):0.8253836710970841):0.20367490238552932,(((9:2.0093251243884773,26:2.0093251243884773):0.9434604097790267,98:2.952785534167504):0.2339823457073935,63:3.1867678798748975):0.8938437956141576):0.36137702486024814):3.4684396541229194,(((43:2.613860035942248,68:2.613860035942248):0.9009259265696405,((((1:0.6746155961081616,73:0.6746155961081616):0.4642788817846907,(76:0.7989935571159855,110:0.7989935571159855):0.33990092077686673):0.5606403469580521,115:1.6995348248509043):1.0538377135412489,(38:1.1412432063641105,119:1.1412432063641105):1.6121293320280428):0.7614134241197354):0.11997500135173533,102:3.634760963863624):4.275667390608598):9.933052182066763):0.8086463788058644,((((((7:1.6953263415792137,19:1.6953263415792137):1.207754847955125,103:2.9030811895343387):0.9561000682168981,89:3.8591812577512368):0.7852909731245887,(((((65:1.7697560377090087,(93:0.23677268585553096,90:0.23677268585553096):1.53298334556485):1.1418407942541486,51:2.9115967435307):0.20438318944987754,(50:2.38246210572001,(57:2.2877286825703096,24:2.2877286825703096):0.09473342906328597):0.7335179097794393):0.1605781126087784,116:3.2765581340218133):1.2454726442563904,82:4.52203078763661):0.12244145259762185):0.6848738611802281,((((55:1.8809197426229338,30:1.8809197426229338):1.0000869383173714,(25:1.3681278747796235,75:1.3681278747796235):1.5128788061606817):0.2060677891246332,59:3.0870744700649384):0.3804264447571293,(71:2.5683935401392404,88:2.5683935401392404):0.8991073746828273):1.861845177233986):13.079604248608543,(32:7.630849286935217,((85:3.095804382135987,108:3.095804382135987):4.447935049989854,(((48:0.15860316651693213,70:0.15860316651693213):3.177919356527125,(49:2.2493065871522733,15:2.2493065871522733):1.0872159358917837):3.626755845819907,((((27:2.0839291484825537,64:2.0839291484825537):1.253012053852156,118:3.33694120233471):0.35431301163040363,(79:3.3853176108391354,((54:1.1061055821275523,66:1.1061055821275523):1.4262644209255009,58:2.532370003053053):0.8529476077860823):0.30593660312597803):0.482764836090086,72:4.1740190500551995):2.7892593188087647):0.5804610632618772):0.08710985480937605):10.77810105372938):0.24317657468025544):9.66068349539424;
tree new_tree33 = (((((((((11:0.505373527563347,69:0.505373527563347):5.064295770602765,(23:3.4200088769026245,36:3.4200088769026245):2.149660421263488):0.25565373726670426,((111:0.18997316011379312,47:0.18997316011379312):5.029920266087273,(126:0.03176602411770913,74:0.03176602411770913):5.188127402083357):0.6054296092317504):0.7068542681531449,(((((78:2.412418308031506,(3:2.0833309949846086,(112:1.674511729593038,(14:0.9400809092861957,8:0.9400809092861957):0.7344308203068424):0.40881926539157054):0.3290873130468972):0.6466610862230118,(114:1.953676617013033,((104:1.7117098830446131,(61:0.5242388708257836,67:0.5242388708257836):1.1874710122188294):0.12156825088314838,((92:0.28779126888232026,105:0.28779126888232026):0.7208364184516751,((56:0.36203241289803295,41:0.36203241289803295):0.40047645188554265,((35:0.04665349410361084,34:0.04665349410361084):0.16911533409400176,77:0.2157688281976126):0.546740036585963):0.24611882255041984):0.8246504465937661):0.12039848308527157):1.1054027772414845):0.086527974804393,5:3.1456073690589106):1.4628429639614593,97:4.60845033302037):0.9829493109712564,(((12:2.2425910168780283,21:2.2425910168780283):0.4716258406177114,(28:0.3789639814520326,4:0.3789639814520326):2.335252876043707):2.550417233506857,(100:4.487260469631585,81:4.487260469631585):0.7773736213710114):0.32676555298902965):0.9407776595943353):0.8545563456247134,(((53:5.281291516459982,((20:4.593607455028539,99:4.593607455028539):0.2761495774080922,((37:4.468278929203355,(((106:3.2331535642958436,((29:1.320662854688557,22:1.320662854688557):1.8567862846499448,((13:0.5109518377547824,45:0.5109518377547824):2.2613756351887107,(122:1.4769583834197428,80:1.4769583834197428):1.2953690895237502):0.4051216663950088):0.055704424957341736):0.35694411563948547,(124:3.2710520983942386,125:3.2710520983942386):0.3190455815410904):0.7292092894062603,117:4.319306969341589):0.1489719598617656):0.25733929115564536,(((84:0.8007776908804956,42:0.8007776908804956):0.45282327509367293,120:1.2536009659741685):1.292493871631031,62:2.5460948376051995):2.1795233827538008):0.1441388120776308):0.4115344840233508):0.8801886494397637,(95:4.523901656415778,113:4.523901656415778):1.6375785094839674):0.1009983104476202,(17:2.529811650611306,2:2.529811650611306):3.7326668257360596):1.1242551728633092):0.8159751214262032,((44:0.7911152831666868,123:0.7911152831666868):4.308369730663765,101:5.099485013830452):3.1032237568064263):3.3832194150419994,((52:2.331177665786139,46:2.331177665786139):1.9783617137115654,(33:3.629611683309935,(121:0.5216146007752093,107:0.5216146007752093):3.107997082534726):0.6799276961877694):7.27638880090004):5.346400959609092,(((6:1.6229862508041493,40:1.6229862508041493):3.021714585541864,(((60:2.8640856557091277,(83:0.5189926157248627,87:0.5189926157248627):2.345093039984265):0.8762929410786362,((((18:2.2347832902012574,109:2.2347832902012574):0.47555962296100196,91:2.7103429131622594):0.3357893996448458,(39:1.9748721498650323,86:1.9748721498650323):1.0712601629420728):0.06302372636778397,(16:1.9535279218532198,(10:1.3856915173066797,31:1.3856915173066797):0.56783640454654):1.1556281173216694):0.6312225576128747):0.0603921493726971,((96:1.3603752822509538,94:1.3603752822509538):2.3535899884054006,((98:1.6851027565951127,63:1.6851027565951127):0.1389426690663227,(9:1.4140766194438399,26:1.4140766194438399):0.40996880621759546):1.8899198449949193):0.08680547550410633):0.8439300901855522):4.697066772990494,(((68:3.1822755775446243,(((((76:0.32843302850996864,110:0.32843302850996864):0.4079183418688099,1:0.7363513703787785):0.11914426101207198,73:0.8554956313908505):1.341576851878116,115:2.1970724832689665):0.46280123333092815,(38:0.6905440135001081,119:0.6905440135001081):1.9693297030997865):0.5224018609447296):0.2185917930492285,43:3.400867370593853):1.3884129688718647,102:4.7892803394657175):4.55248726987079):7.590561535951462):1.2812772974013171,((((82:4.76718432027274,((((65:1.8063790414130978,(93:0.3173074132465677,90:0.3173074132465677):1.489071628655):0.7601737147758436,51:2.56655286063036):1.0600221273171817,(57:2.5811112983284015,(50:2.17904793005571,24:2.179047967431114):0.4020633308972874):1.0454635851777216):0.38457573812248214,116:4.011150621628605):0.7560338082633544):0.12294835010570004,(((7:1.2374286599065702,19:1.2374286599065702):1.9283367647730034,103:3.1657654246795737):1.2838680106184217,89:4.449633435297995):0.44049934469966434):0.3158903478827373,((25:1.5496758010547915,75:1.5496758010547915):1.1963506994580317,(59:2.585958173760841,((71:1.7986078338911264,88:1.7986078338911264):0.5896177291531326,(55:2.2175052201301337,30:2.2175052201301337):0.1707203429141253):0.197732610716582):0.16006832675198224):2.4599966273675737):9.815470625009926,((85:2.351502162275901,108:2.351502162275901):4.889761160698356,((((48:0.41722550571191175,70:0.41722550571191175):2.966997859487647,(49:1.4928992861376074,15:1.4928992861376074):1.8913240790619512):2.6227567072629525,((79:2.503604656722599,((54:0.7392229006280246,66:0.7392229006280246):0.281726204432992,58:1.0209491050610167):1.4826555516615825):0.4549635286232734,(((27:1.2852108281005254,64:1.2852108281005254):0.9389016092470144,118:2.22411243734754):0.2993239419987517,72:2.5234363793462915):0.435131805999581):3.0484118871166386):0.9275679876944789,32:6.93454806015699):0.30671526281726713):7.780230429916065):3.1921126897989645):11.6330529243194;
tree new_tree34 = (((((((44:2.747943469379153,123:2.747943469379153):2.755042098267339,101:5.502985567646492):3.8916738401949615,(((11:0.5074824295894443,69:0.5074824295894443):8.080469834996292,((111:0.14949634810847384,47:0.14949634810847384):5.78305284812252,(126:0.1409410171986977,74:0.1409410171986977):5.791608179032297):2.655403068354742):0.11017999184387506,((((95:5.574455988944772,113:5.574455988944772):1.0302627080735824,(17:1.1527503950513758,2:1.1527503950513758):5.4519683019669785):0.5779862472491084,((((106:4.050803079689552,((29:0.9807043991860933,22:0.9807043991860933):2.74506689760189,((13:0.8051796122032496,45:0.8051796122032496):2.6918966241587725,(122:1.7283030258330458,80:1.7283030258330458):1.7687732105289764):0.22869506042596122):0.32503178290156853):1.0111691448392905,(124:3.427675490143182,125:3.427675490143182):1.6342967343856607):0.7339728164794446,117:5.795945041008287):1.0978079038034068,(((20:5.652988524249888,99:5.652988524249888):0.788971789430823,(37:6.340647545098473,(((84:0.8271516620475662,42:0.8271516620475662):1.1483264920423655,120:1.9754781540899315):1.8516378581141832,62:3.827116012204115):2.513531532894358):0.10131276858223792):0.25445274443898924,53:6.6964130581197):0.19733988669199398):0.28895199945576877):0.6556784987123008,(((((78:3.7499678177625757,((14:0.6002479468031457,8:0.6002479468031457):2.655985243883566,(112:3.193634267605687,3:3.193634267605687):0.06259892308102488):0.493734627075864):0.7452919977117087,(114:2.099825238177443,((104:1.3090500281700557,(61:0.40785438747864733,67:0.40785438747864733):0.9011956406914083):0.5360718000423181,((92:0.2897258177115646,105:0.2897258177115646):1.0609550790668623,((56:0.45595012914530425,41:0.45595012914530425):0.12162989228570914,((35:0.1252568788433305,34:0.1252568788433305):0.27133854466803753,77:0.39659542351136806):0.18098459791964533):0.7731008753474136):0.49444093143394685):0.25470340996506935):2.3954345772968413):0.18373427491843675,5:4.678994090392721):1.4347700671787207,97:6.113764157571442):0.8584549318736805,(((21:2.0296063293601554,12:2.0296063293601554):2.501325447340215,(28:0.4836990095933719,4:0.4836990095933719):4.0472327671069985):1.713796455154525,(100:5.658285525043322,81:5.658285525043322):0.5864427068115736):0.7274908575902268):0.866164353534641):0.8597488134498477):0.6965271514118427):0.2610244901878005,(23:3.6857079714540055,36:3.6857079714540055):5.969975926575248):4.353627552721969,((33:3.65514594427787,(121:0.7097862441571925,107:0.7097862441571925):2.9453597001206777):0.23436774737619537,(52:3.6327560397693683,46:3.6327560397693683):0.25675765188469724):10.1197979218678):8.262389445991815,((((60:3.839627203856697,(83:1.269339116452547,87:1.269339116452547):2.5702880874041503):1.3040527648429991,(((96:1.5323371757078281,94:1.5323371757078281):3.4090128162365287,((63:2.1461929077352533,98:2.1461929077352533):0.09419615253255165,(9:0.5185816475818417,26:0.5185816475818417):1.7218074126859633):2.7009609316765517):0.1090179292559661,((16:2.5882865010636738,(10:1.6140274011249058,31:1.6140274011249058):0.9742590999387679):1.4307361596590504,(((18:2.5464155530382686,109:2.5464155530382686):0.3378691829353282,91:2.884284735973597):0.888841069868326,(39:1.6665217107587522,86:1.6665217107587522):2.1066040950831706):0.24589685488080137):1.0313452604775986):0.09331204749937339):0.6867248454142549,(6:2.708222674636769,40:2.708222674636769):3.1221821394771823):3.683391903789296,(((68:4.743491341911029,((((1:0.6721454904674302,73:0.6721454904674302):0.01272224588465043,(110:0.4274508767258193,76:0.4274508767258193):0.2574168596262614):0.9129816333471358,115:1.5978493696992164):2.5064240362153454,(38:1.5916990176691876,119:1.5916990176691876):2.512574388245374):0.6392179359964674):1.6613206674091865,43:6.404812009320215):0.7129941269899582,102:7.117806136310174):2.3959905815930735):12.75790417883979):0.46224754993180994,((((82:6.74355623049195,(((50:3.00119381921139,(57:2.605672004156413,24:2.605672004156413):0.39552183467213187):2.408723691375517,((65:2.62389393192539,(93:0.7318140090517585,90:0.7318140090517585):1.8920799228736316):0.913721616202609,51:3.53761563612327):1.8723019711551565):0.4377508222495967,116:5.847668352453659):0.8958877135510814):0.5082204101430081,(((59:2.120588319537027,(30:1.6048451581105658,55:1.6048451581105658):0.5157431614264614):0.7435990259671734,(71:1.8669274476918147,88:1.8669274476918147):0.9972598978123859):0.3249072579597745,(25:0.6994867666788968,75:0.6994867666788968):2.4896078367850785):4.062681872683774):0.31779808752895544,(((7:1.5704925726679937,19:1.5704925726679937):2.0962140627629964,103:3.66670663543099):1.0017238051628405,89:4.668430440593831):2.901144123082873):14.19228752033094,((85:2.1906719785841005,108:2.1906719785841005):5.732401344112512,((((48:0.692837098568833,70:0.692837098568833):2.8443779266597122,(49:2.360752002940615,15:2.360752002940615):1.1764630222879302):3.07867425268752,(((79:4.104573509006233,((54:0.7313671361207886,66:0.7313671361207886):2.3506106946914245,58:3.081977830812213):1.02259567819402):0.603943377522759,((27:2.372546433844189,64:2.372546433844189):1.3420845772395467,118:3.7146310110837355):0.9938858754452564):0.4447230469765744,72:5.153239933505566):1.462649344410499):0.7555448770032775,32:7.371434154919343):0.5516391677772692):13.83878876131103):0.9720863626672056):9.98006949758817;
tree new_tree35 = ((32:6.820326538609873,((((48:0.36778690817914444,70:0.36778690817914444):4.806796397649221,(49:3.421446458331925,15:3.421446458331925):1.7531368474964406):1.1983754925432164,(72:4.394907016383734,(((27:2.1851463813228587,64:2.1851463813228587):1.9622089168742165,118:4.147355298197075):0.1495298935020184,(79:3.4182718229917572,((54:0.7702788638365232,66:0.7702788638365232):1.6324350061288129,58:2.402713869965336):1.0155579530264212):0.8786133687073363):0.09802182468464071):1.9780517819878476):0.27795746613922034,(85:2.511159285897694,108:2.511159285897694):4.139756978613108):0.1694102740990706):17.212439017257115,((((((7:1.6916955265609204,19:1.6916955265609204):1.10243152472415,103:2.7941270512850704):0.9929707625118653,89:3.7870978137969358):2.327139339593849,(82:5.94007325144034,(((50:2.47185610493348,(24:2.4017876600463306,57:2.4017876600463306):0.07006844655533451):1.8747019066942388,((65:1.6479111398947712,(93:0.19729113696799255,90:0.19729113696799255):1.45062000385304):1.6091699463324896,51:3.25708118975413):1.089476927068643):0.8778280437651045,116:5.224386057061008):0.7156871327698457):0.17416396355993058):1.758702807172205,(((25:1.0032927547076662,75:1.0032927547076662):2.4165796152571013,30:3.4198723699647675):0.06585832252059909,((71:1.0450759789984654,88:1.0450759789984654):2.1302917858551114,(59:3.1122430330407855,55:3.1122430330407855):0.06312473181279143):0.31036292763178963):4.387209268077623):15.767135985141364,(((((11:2.980447591631735,69:2.980447591631735):7.673542246024235,(23:2.011337067899257,36:2.011337067899257):8.642652769756713):0.06169744005742217,(((44:1.2479664239079122,123:1.2479664239079122):3.0561085106208994,101:4.304074934528812):6.022556580805082,((((111:0.3800233197770397,47:0.3800233197770397):8.15810324759495,(126:0.9730568521840941,74:0.9730568521840941):7.565069715187896):1.3507621647607113,((((((3:2.7334935402732827,((14:1.9651632025460428,8:1.9651632025460428):0.22315423719134642,112:2.1883174397373892):0.5451761005358935):0.7381282174600452,78:3.471621757733328):0.4573169725807449,((104:1.1864501365773719,(61:0.7911283504868551,67:0.7911283504868551):0.3953217860905167):0.7511236039078177,(114:1.9352146656826281,((92:0.4827575390981553,105:0.4827575390981553):0.8151734983968675,((56:0.24165362643765959,41:0.24165362643765959):0.4682898911064796,((35:0.09070532664480664,34:0.09070532664480664):0.3882334277666656,77:0.4789387544114722):0.231004763132667):0.5879875199508836):0.6372836281876053):0.0023590748025614783):1.9913649898288832):0.33007451020724954,5:4.259013240521322):1.630355142518476,97:5.889368383039798):1.252731282044162,((100:5.347610777605223,81:5.347610777605223):1.150078350756825,((21:2.4156052214152153,12:2.4156052214152153):0.06273365326472202,(28:0.13707382708914384,4:0.13707382708914384):2.3412650475907935):4.019350253682111):0.644410536721912):2.7467890670487405):0.3510835584748051,(20:7.001766467843231,((((17:1.2335526262826755,2:1.2335526262826755):5.128569882835768,(((106:3.588259704049353,(29:1.6627008272044288,22:1.6627008272044288):1.925558876844924):0.36746676940761747,((13:0.6850748352083177,45:0.6850748352083177):2.5964576450855334,(122:1.495958285385838,80:1.495958285385838):1.7855741949080133):0.6741939931631191):1.269674023742407,(124:3.993476182906251,125:3.993476182906251):1.2319243142931264):1.1367220119190655):0.4319413131687897,((37:5.853743034798486,117:5.853743034798486):0.7232654756359436,(((84:1.4820247180820143,42:1.4820247180820143):0.3379215244586795,120:1.8199462425406938):2.4339221986706496,62:4.253868441211344):2.3231400692230855):0.21705531185280336):0.058904549306487475,(((95:3.9433419247526427,113:3.9433419247526427):1.7149098289924982,53:5.658251753745141):0.9861885394382313,99:6.644440293183372):0.20852807841034782):0.1487980962495108):3.238205822764275):0.08665922472638776):0.389055762379499):3.4326610951797267,(((121:0.5703488285131468,107:0.5703488285131468):3.251598788057028,33:3.8219476165701747):0.20630595282995978,(52:3.1622064426900676,46:3.1622064426900676):0.8660471267100669):10.1200948739663):8.143303405720362,(((((((9:1.7968949275339057,26:1.7968949275339057):2.3801327764560414,98:4.177027703989947):0.02915461507188155,63:4.206182319061829):1.6617671932244704,(60:3.487746065450472,(83:2.138140450584539,87:2.138140450584539):1.3496056148659332):2.380203446835827):0.8554138690481343,(((16:1.267315179540579,(10:0.9855425541503973,31:0.9855425541503973):0.2817726253901818):2.110480487012591,(39:1.5748583670713585,86:1.5748583670713585):1.8029372994818118):0.2189077540213109,(91:2.899551472059623,(109:2.6771096347930365,18:2.6771096347930365):0.22244183726658662):0.6971519485148581):3.126659960759952):0.19723355240797602,((6:3.851764446999139,40:3.851764446999139):2.8658847926692457,(96:1.5011769870436487,94:1.5011769870436487):5.216472252624736):0.2029476940740249):4.3413456058262305,(((((38:1.1614748234755994,119:1.1614748234755994):1.8201008063633952,(((1:0.31033752788615504,73:0.31033752788615504):0.10149512478023626,(76:0.3776380396580986,110:0.3776380396580986):0.034194613008292685):1.5603585767321297,115:1.972191229398521):1.0093844004404735):1.2719979456079047,68:4.253573575446899):0.5758072420149158,43:4.829380817461815):0.5326638420319405,102:5.362044659493756):5.899897880074884):11.029709239044841):1.3484241670908723):0.39268961016263404):9.30507071637382;
tree new_tree36 = ((((((((7:1.2327317313831732,19:1.2327317313831732):0.79765855828382,103:2.030390289666993):1.627731846447142,89:3.658122136114135):0.5766905276251477,((((24:1.098180153247881,57:1.098180153247881):0.377024553338575,50:1.475204709899):1.6077700309474932,((65:0.9420206545272806,(93:0.17909928233901398,90:0.17909928233901398):0.7629213721882666):1.96548442351522,51:2.90750523733237):0.1754696140544909):0.6022576513087641,116:3.685232388842713):0.5495802748965697):0.1517883176734829,82:4.38660108374619):0.33207467412622815,(((55:1.9086528804613467,30:1.9086528804613467):0.18299530353783955,(25:0.3813485165973282,75:0.3813485165973282):1.710299667401858):0.7189388586983627,(59:2.69952749751427,(71:2.180885015328643,88:2.180885015328643):0.5186424821856268):0.11105954518327898):1.908088612841445):12.6618428882858,(((((60:3.80960411932557,(83:0.5776570223795685,87:0.5776570223795685):3.2319470969460014):1.2913939774310812,(((((9:1.2707509165372863,26:1.2707509165372863):0.7765835669398637,98:2.04733448347715):0.12705932736301628,63:2.1743938108401664):2.1198342628322515,(96:0.8879628116488901,94:0.8879628116488901):3.4062652620235276):0.642865523479693,(6:2.069794440521441,40:2.069794440521441):2.86729915663067):0.16390449960454045):0.233912007336186,((39:2.131933738993608,86:2.131933738993608):1.6075004978951677,((16:1.1422825938266197,(10:0.8552289586392063,31:0.8552289586392063):0.28705363518741334):2.385784481874514,(91:3.28016927448032,(109:2.887058665829856,18:2.887058665829856):0.3931106086504643):0.24789780122081373):0.21136716118764198):1.5954758672040614):0.8691603329880406,((((38:0.4446547281462014,119:0.4446547281462014):3.1442432250023997,((73:0.946521784916125,(1:0.7730397493384426,(76:0.5903208722706003,110:0.5903208722706003):0.1827188770678423):0.1734820355776825):1.262925321981745,115:2.20944710689787):1.379450846250731):0.6095161247647933,(43:4.093475050125605,68:4.093475050125605):0.10493902778778974):0.6609091056843175,102:4.859323183597712):1.344747253483166):10.39657795448897,(((((111:0.21014087828296255,47:0.21014087828296255):5.935256880139434,(126:0.026535610847886706,74:0.026535610847886706):6.11886214757451):1.1140010494704473,(((((((((3:1.3265129154410042,112:1.3265129154410042):0.3178648898116063,(14:0.3024407461232096,8:0.3024407461232096):1.341937059129401):0.9699913436878254,78:2.614369148940436):0.13464406359679204,((104:0.7630141539494246,(61:0.2164024675962545,67:0.2164024675962545):0.5466116863531701):0.21040467297663168,(((92:0.22687551793426602,105:0.22687551793426602):0.4365429173725058,((56:0.2606891349150093,41:0.2606891349150093):0.09058579687741808,((35:0.06456634470476864,34:0.06456634470476864):0.18769995818958846,77:0.2522663028943571):0.09900862889807027):0.31214350351434444):0.30003868774733133,114:0.9634571230541031):0.009961703871953165):1.7755943856111718):0.07150155875182973,5:2.8205147712890577):2.436770709419773,97:5.2572854807088305):0.33282897501378184,((100:2.66469313731821,81:2.66469313731821):2.734035182539216,(((28:0.02778570198002555,4:0.02778570198002555):1.6077767335871498,12:1.6355624355671754):2.3185520276055644,21:3.95411446317274):1.4446138566846862):0.19138613586518627):0.9156194627781007,(((95:3.4964201005662665,113:3.4964201005662665):1.7290410810562569,((((((((13:0.5462742126014288,45:0.5462742126014288):1.6857244683256223,(122:1.2332347648933681,80:1.2332347648933681):0.998763916033683):1.272715499661298,(29:2.609481102441691,22:2.609481102441691):0.8952330781466582):0.09334379834872308,106:3.598057978937072):0.637841725280357,(124:3.9874652417218925,125:3.9874652417218925):0.24843446249553658):0.4944478300177524,20:4.7303475342351815):0.15531895037309162,(((84:0.6158369054459039,42:0.6158369054459039):0.6271770399605934,120:1.2430139454064972):1.0571129035009237,62:2.300126848907421):2.585539635700852):0.0809322472517735,(99:4.749991336922549,((37:3.2222732341230347,117:3.2222732341230347):0.48840830621054065,53:3.7106815403335753):1.0393097965889737):0.2166073949374976):0.25886244976247674):0.10313696789886873,(17:0.6756933225734627,2:0.6756933225734627):4.652904826947929):1.177135768979321):0.5612220151984495,(23:3.6015684829537173,36:3.6015684829537173):3.465387450745445):0.19244287419368167):0.6182303507719995,((11:0.568055410650454,69:0.568055410650454):5.953180119101333,((44:1.461699136580734,123:1.461699136580734):2.283234080134415,101:3.7449332167151486):2.7763023130366387):1.3563936289130565):2.4724651152451234,(((121:0.1688192732643668,107:0.1688192732643668):2.702401941449035,(52:2.202110480564971,46:2.202110480564971):0.6691107341484304):0.18752004049044846,33:3.05874125520385):7.29135304514097):6.250554117659881):0.7798701522549472):0.06869187119309927,(((((48:0.4629516875647431,70:0.4629516875647431):1.9984295172648838,(49:1.6215941219426462,15:1.6215941219426462):0.8397870828869807):1.2061386538895555,((((54:0.24536621449533394,66:0.24536621449533394):1.2477083526508346,58:1.4930745671461685):0.20615464304323616,79:1.6992292101894046):0.8618140436759336,(((27:1.5090428225732968,64:1.5090428225732968):0.6346429894801624,118:2.143685812053459):0.3332087646541808,72:2.47689457670764):0.08414867715769825):1.1064766048538441):2.034297753517553,32:5.701817612236735):0.0848021656580249,(85:2.4520883622096226,108:2.4520883622096226):3.3345314156851376):11.662590637123134):7.20001432307432;
tree new_tree37 = (((((((48:0.17532069296418984,70:0.17532069296418984):3.512931286872289,(49:1.1598177937376557,15:1.1598177937376557):2.5284341860988233):1.2546763724433916,(((((54:0.5317117902560262,66:0.5317117902560262):0.6820392730068414,58:1.2137510632628676):1.7252205124078865,79:2.938971575670754):0.23320385953716016,((27:1.287543123319079,64:1.287543123319079):1.3658009920632581,118:2.653344115382337):0.5188313198255772):0.05130854706374466,72:3.223483982271659):1.7194443700082114):0.3194797677754835,32:5.262408120055354):0.12525199987805813,(85:1.562363406988429,108:1.562363406988429):3.825296712944983):12.96212514270064,((((((7:1.0757369302922053,19:1.0757369302922053):1.5044447544699044,103:2.5801816847621097):1.2003793168854169,89:3.7805610016475266):0.480039004183499,((116:3.300979919682701,(((93:0.15541281011176333,90:0.15541281011176333):0.902969649309685,65:1.0583824594214484):2.01421604202597,51:3.07259855787811):0.22838139666297996):0.10089860398521777,((24:1.368813919563045,57:1.368813919563045):0.04783137634449908,50:1.41664530215011):1.9852332277603746):0.8587214821631068):0.1353532129013546,82:4.39595320192896):0.92706853580603,(((71:1.5438015024489822,88:1.5438015024489822):0.7032264391857916,((55:1.684001142220185,30:1.684001142220185):0.4475424113253663,59:2.1315435535455514):0.11548438808922246):0.03606872156651075,(25:0.44401425742711764,75:0.44401425742711764):1.839082405774167):3.0399250913371256):13.026763508095641):0.2838132014428645,((((((39:1.0191912331403217,86:1.0191912331403217):2.0815977241376222,(91:1.9022926134863314,(18:1.8589184625471384,109:1.8589184625471384):0.043374150939192946):1.1984963437916127):0.06339440557491205,(16:1.3972935640795117,(10:0.7568641149830809,31:0.7568641149830809):0.6404294490964307):1.7668897987733445):0.38086165113028647,(((6:2.005623446663704,40:2.005623446663704):1.249165473260164,(60:1.7721785139985933,(83:0.7820830200038446,87:0.7820830200038446):0.9900954939947487):1.482610405925275):0.05159332587528764,((63:1.8305834699195522,(98:1.6893393324724704,(9:0.9819028529990756,26:0.9819028529990756):0.7074364794733947):0.14124413744708186):0.8974416200202182,(96:1.1360389045092807,94:1.1360389045092807):1.5919861854304898):0.5783571558593854):0.2386627681839868):3.1291961280927048,(((((38:1.3650550773762937,119:1.3650550773762937):1.19191341970211,((1:0.955612102201551,((76:0.5016205499167866,110:0.5016205499167866):0.23812966879546504,73:0.7397502187122517):0.21586188348929936):0.5856265161398858,115:1.5412386183414368):1.0157298787369669):0.4854402860817699,68:3.0424087831601736):0.3680186177852045,43:3.410427400945378):0.28549002083390107,102:3.695917421779279):2.9783237202965682):10.772781933231915,((((((((5:3.621289371050205,((((14:0.8389153084869916,8:0.8389153084869916):0.9686893739825608,(112:1.600624563793954,3:1.600624563793954):0.2069801186755984):0.2789426801948083,78:2.0865473626643607):0.9383774787732229,(((104:1.2667337648984582,(61:0.3367071536750743,67:0.3367071536750743):0.9300266112233839):0.14755078432829816,((92:0.11089104392698186,105:0.11089104392698186):0.9932222303802474,((56:0.4624685916450757,41:0.4624685916450757):0.3500303157022232,((35:0.10572031037471304,34:0.10572031037471304):0.22134261906403646,77:0.3270629294387495):0.4854359779085494):0.29161436695993037):0.3101712749195271):0.07173400437466348,114:1.4860185536014199):1.5389062878361637):0.5963645296126217):0.8681187512051491,97:4.489408122255354):0.5735412593215834,((100:4.291834455487412,81:4.291834455487412):0.686148641962574,((21:2.6792557587405303,12:2.6792557587405303):0.06487557139905009,(28:0.25967759290449177,4:0.25967759290449177):2.4844537372350888):2.2338517673104055):0.08496628412695184):1.0820874786108634,(11:0.808813221919318,69:0.808813221919318):5.336223638268483):0.32724998725575993,((23:3.230805974791497,36:3.230805974791497):3.2376275602588813,((111:0.1567249408968731,47:0.1567249408968731):5.8484168791560265,(126:0.11923142872336356,74:0.11923142872336356):5.885910391329536):0.4632917149974789):0.0038533123931827618):1.4983409430424768,((((99:5.875246798091891,53:5.875246798091891):0.27427355623853344,((106:4.489346435849227,(((13:0.3685435640535208,45:0.3685435640535208):3.0458140083840655,(122:2.059186016360533,80:2.059186016360533):1.3551715560770532):1.0293139183303657,(29:3.525028142383126,22:3.525028142383126):0.9186433483848258):0.04567494508127545):0.32270471348660035,(124:4.074862358721088,125:4.074862358721088):0.7371887906147396):1.3374692049945969):0.05143969744829757,(20:6.190008846888305,((((84:0.5783947992373074,42:0.5783947992373074):0.8622868294816685,120:1.4406816287189759):1.1412774324142123,62:2.581959061133188):2.984327147377289,(37:5.394169543505562,117:5.394169543505562):0.17211666500491507):0.6237226383778278):0.01095120489041701):0.9349909115569899,((17:2.106484165174426,2:2.106484165174426):4.753819807140766,(95:5.26601242676841,113:5.26601242676841):1.594291545546782):0.2756469910205199):0.834676827150326):0.9134264297796992,((44:2.663610967262359,123:2.663610967262359):2.414827737573105,101:5.078438704835464):3.805615515430273):2.8951696317719247,((121:0.47002990104029396,107:0.47002990104029396):4.690499966090181,(33:4.680233772964847,(52:3.932852021784314,46:3.932852021784314):0.7473817511805332):0.48029609416562824):6.61869407393629):5.6677992232701):1.1865753887691532):10.4902770746691;
tree new_tree38 = (((((((7:1.006758558779361,19:1.006758558779361):1.109264965284999,103:2.11602352406436):1.8992494437931766,89:4.015272967857537):0.3187977940231974,(82:4.14049342386714,(116:3.6744712572544107,(((65:1.2394096056692807,(93:0.17450250695990727,90:0.17450250695990727):1.0649070987093734):1.65665261078959,51:2.89606222399777):0.31715633982874536,((57:1.8979159439728814,24:1.8979159439728814):0.3287326395263981,50:2.22664860998334):0.9865699664931):0.46125270726203116):0.4660220817392733):0.19357742288705015):0.3873486214879174,(((71:1.5689654903687122,88:1.5689654903687122):0.4638265633618821,59:2.0327920537305944):0.13731033311246454,((25:0.5239549151695261,75:0.5239549151695261):1.4389834964605006,(55:1.85029684362498,30:1.85029684362498):0.11264156800504677):0.2071639752130321):2.5513169965255926):14.194405713071397,((32:5.30804458321665,(((48:0.293781447653141,70:0.293781447653141):1.8936975664407931,(49:1.2679276927436485,15:1.2679276927436485):0.9195513213502857):2.704385418794723,((((54:0.7780827726750928,66:0.7780827726750928):0.5004128416156574,58:1.2784956142907502):1.317131183949813,79:2.595626798240563):0.46607573291169846,(72:2.9876728267794426,((27:1.6735433942710243,64:1.6735433942710243):0.8265450910858791,118:2.5000884853569034):0.48758434142253915):0.07402970437281908):1.8301619017363957):0.4161801503279925):0.7803377584185069,(85:2.001170351546484,108:2.001170351546484):4.087211990088672):12.827442754804892):0.28853647950912986,((((((63:1.6960718576827105,((9:1.0170519299728937,26:1.0170519299728937):0.45644915051897317,98:1.473501080491867):0.22257077719084362):0.5442779972408216,(96:0.46992259819832544,94:0.46992259819832544):1.7704272567252066):1.2678052194417702,(6:1.5383159001188529,40:1.5383159001188529):1.9698391742464494):0.05297432495877752,((((16:1.5859961938153195,(10:1.4495957781514721,31:1.4495957781514721):0.13640041566384742):1.2291674494507374,(39:1.535070033335867,86:1.535070033335867):1.28009360993019):0.07836286959953087,(91:2.8106161672399135,(18:2.122712834426788,109:2.122712834426788):0.6879033328131254):0.08291034562567434):0.6263546420482813,(60:2.5529688747679793,(83:0.7253898353781337,87:0.7253898353781337):1.8275790393898457):0.9669122801458898):0.04124824441021069):1.4718488461831596,((((38:0.7894085104695816,119:0.7894085104695816):1.3732806628521699,(((1:0.34897722966137107,(76:0.3342491459970856,110:0.3342491459970856):0.014728083664285463):0.0027246148910115564,73:0.3517018445523826):1.0023897725204045,115:1.3540916170727872):0.8085975562489642):0.7068366119550618,(68:2.6599452878846495,43:2.6599452878846495):0.20958049739216378):0.5672222675534639,102:3.436748052830277):1.5962301926769622):13.451933740174054,((((((23:4.666166103061659,36:4.666166103061659):2.770271969125374,(11:0.5210852751781084,69:0.5210852751781084):6.915352797008925):0.07437523222113285,((44:0.9942878147646734,123:0.9942878147646734):5.239986706257926,101:6.234274521022599):1.2765387833855666):0.28008467524375114,((17:1.4187460241353786,2:1.4187460241353786):5.116266188184358,((((84:0.7522750050565425,42:0.7522750050565425):0.8211144677778204,120:1.573389472834363):1.6386472012579412,62:3.212036674092304):3.0742279542891753,(20:6.111440667582499,(((95:4.510928661990144,113:4.510928661990144):1.2555789233984154,(99:5.703883808903857,(37:5.644270447978041,(((106:4.2957520371223605,(((13:0.40257208367235575,45:0.40257208367235575):2.176677883144832,(122:1.3738454094496968,80:1.3738454094496968):1.2054045573674912):1.113405139381212,(29:2.4154156807592195,22:2.4154156807592195):1.2772394254391806):0.6030969309239604):0.6495092267016336,(124:2.8126443616984007,125:2.8126443616984007):2.1326169021255934):0.614699895811726,117:5.55996115963572):0.08430928834232088):0.05961336092581604):0.06262377648470263):0.2863264084640518,53:6.0528339938526114):0.05860667372988715):0.17482396079898077):0.24874758393825758):1.2558857673321802):0.38920738235557994,(((111:0.19557801902546257,47:0.19557801902546257):5.394924955435991,(126:0.6509427670815137,74:0.6509427670815137):4.93956020737994):1.8497367826386606,(((((((14:1.009074056496433,8:1.009074056496433):0.6274212844780434,(3:1.4464625345933282,112:1.4464625345933282):0.19003280638114806):1.527739464681622,78:3.1642348056560983):0.5585858909239625,((((92:0.9614314000211198,105:0.9614314000211198):0.25593328623391465,((56:0.5047247963871146,41:0.5047247963871146):0.06891318816160952,((35:0.2717374571125402,34:0.2717374571125402):0.1317408998690599,77:0.4034783569816001):0.17015962756712405):0.6437267017063103):0.5508350861530316,(104:1.3934384782749418,(61:0.15854508775105886,67:0.15854508775105886):1.234893390523883):0.3747612941331242):0.1397813852562786,114:1.9079811576643446):1.8148395389157161):0.15257561252243113,5:3.875396309102492):1.702182644143146,97:5.577578953245638):0.9384361732380402,((12:3.1185403151636333,(21:3.0575127932768487,(28:0.04592330348698562,4:0.04592330348698562):3.011589489789863):0.06102752188678462):3.086553379051052,(100:5.797539258228235,81:5.797539258228235):0.4075544359864507):0.3109214322689926):0.9242246306164361):0.7398656049073828):3.609690826574804,(33:5.878066088153078,((52:5.193631693893427,46:5.193631693893427):0.13032924231472176,(121:1.6993783670226361,107:1.6993783670226361):3.6245825691855127):0.5541051519449294):5.91173006252976):6.6951157970989925):0.7194495902678852):8.33951145717531;
tree new_tree39 = (((((((7:0.770377429008972,19:0.770377429008972):0.7599377442887676,103:1.5303151732977396):0.7450701879984241,89:2.2753853612961636):2.528459255517827,(((((50:1.87212365379321,57:1.8721236378499764):0.02210635501899949,24:1.8942299928689759):1.1785083091343502,(((93:0.1478102206994184,90:0.1478102206994184):1.0121984928345125,65:1.160008713533931):1.0040494467288,51:2.16405821816732):0.9086801533663764):0.789102183326396,116:3.861840485329722):0.6610043725063548,82:4.52284483770832):0.28099975897791385):0.2545681981900314,((((25:0.6478077841685043,75:0.6478077841685043):0.8007136109061431,(71:1.0586908456052802,88:1.0586908456052802):0.38983054946936724):0.01712909720126965,(55:1.26981161630824,30:1.26981161630824):0.19583887596767702):0.07310215364569328,59:1.5387526459216103):3.519660169082412):9.630823245654307,(((48:0.3065255741488719,70:0.3065255741488719):1.885522976010462,(49:1.4817541516266923,15:1.4817541516266923):0.7102943985326415):2.931566827997358,((85:2.4217236524879073,108:2.4217236524879073):2.701242291968958,(32:5.042059563394677,(((((54:0.595519480855574,66:0.595519480855574):1.7554581738023565,58:2.3509776546579304):0.6631832353936509,79:3.0141608900515813):0.407578618041629,((27:1.594803741953594,64:1.594803741953594):1.0842267412388893,118:2.6790304831924834):0.7427090249007269):0.5710285007463414,72:3.9927680088395516):1.0492915545551251):0.08090638106218861):6.494336998263961E-4):9.565620682501638):2.62920395871304,(((((((96:1.2888392517304492,94:1.2888392517304492):1.6803851241264947,(63:1.3527415130657456,(98:1.2390701632856587,(9:0.7774900715945193,26:0.7774900715945193):0.46158009169113934):0.11367134978008697):1.6164828627911982):0.09416866189988626,(60:1.7210086846023023,(83:0.8919864222691725,87:0.8919864222691725):0.8290222623331298):1.3423843531545279):0.003899712566340252,(6:2.193391798549518,40:2.193391798549518):0.8739009517736522):0.4069118836373775,((91:2.340127736446135,(18:2.199810687763375,109:2.199810687763375):0.14031704868276007):0.4672251167312913,((39:1.1102718322180274,86:1.1102718322180274):1.6919016865264904,(16:1.4646639716274055,(10:1.059617379499126,31:1.059617379499126):0.40504659212827954):1.3375095471171123):0.005179334432908522):0.6668517807831216):2.912902842395534,(((43:3.015458835293472,68:3.015458835293472):0.6215354804827729,(((73:0.6555632395230189,(1:0.5991832616480163,(76:0.3854603100795308,110:0.3854603100795308):0.21372295156848548):0.056379977875002596):1.3786839847731678,115:2.0342472242961867):0.4582088500692052,(38:1.1677685645497762,119:1.1677685645497762):1.3246875098156157):1.144538241410853):0.34120103015891257,102:3.9781953459351573):2.4089121304209247):9.620623511237,((((44:1.066372600618682,123:1.066372600618682):4.693311175941045,101:5.7596837765597275):1.3268778780577026,((((((5:2.1260137232307175,(((14:0.7729248692451428,8:0.7729248692451428):0.7929108275310662,(3:1.208963045599032,112:1.208963045599032):0.35687265117717715):0.151126661516644,78:1.716962358292853):0.4090513649378644):0.14313268788968925,(((104:0.2802361174289115,(61:0.060459834215288916,67:0.060459834215288916):0.2197762832136226):0.9143756183247612,((92:0.5143645359420569,105:0.5143645359420569):0.4624569869878341,((56:0.29176459037071595,41:0.29176459037071595):0.15023138254614044,((35:0.02303114721348396,34:0.02303114721348396):0.09725115278937707,77:0.12028230000286103):0.32171367291399533):0.5348255500130346):0.21779021282378175):0.11349994680856623,114:1.308111682562239):0.9610347285581677):2.7326298963172557,97:5.001776307437662):0.61940369139431,(((12:2.330992076105852,21:2.330992076105852):0.220486782980172,(28:0.21095835799357399,4:0.21095835799357399):2.34052050109245):2.5893419796892543,(100:4.282299564410304,81:4.282299564410304):0.8585212743649739):0.4803591600566941):0.28788458490364466,(((23:2.601357428243238,36:2.601357428243238):2.56755313743727,((111:0.07522454709787736,47:0.07522454709787736):4.0978333018542115,(126:0.2053724462008076,74:0.2053724462008076):3.9676854027512816):0.995852716728419):0.37439593476571353,(11:0.8721415333894486,69:0.8721415333894486):4.671164967056773):0.3657580832893954):0.691071404826821,((95:4.72765637497655,113:4.72765637497655):0.6218861168547258,((53:4.829720040447397,((((84:0.37230763995300203,42:0.37230763995300203):1.0790731117747394,120:1.4513807517277415):1.0257828376713214,62:2.477163589399063):1.8223188193457895,(17:1.4526548206947623,2:1.4526548206947623):2.84682758805009):0.5302376317025441):0.050644737865735756,((99:2.9601602966349247,20:2.9601602966349247):1.57778233830037,((((106:3.187817937727972,(((13:0.3233695725318724,45:0.3233695725318724):2.1467292882257194,(122:1.1753878893406544,80:1.1753878893406544):1.2947109714169371):0.24650810592448558,(29:1.421930984706647,22:1.421930984706647):1.29467598197543):0.47121097104589493):0.7807549871206994,(124:3.0992317321433718,125:3.0992317321433718):0.8693411927052996):0.2047099413183453,117:4.173282866167017):0.17269882118082425,37:4.345981687347841):0.19196094758745375):0.3424221433778376):0.4691777135181434):1.2505934967311623):0.48642566605499216):4.180078141853253,((121:0.6237041900579922,107:0.6237041900579922):4.296042108974246,(33:4.835690715540526,(52:2.338797037351399,46:2.338797037351399):2.496893678189127):0.08405558349171294):6.34689352064211):4.741091191122399):1.3107090317782877):7.14867031173533;
tree new_tree40 = (((((85:3.7193063110939946,108:3.7193063110939946):3.3990641800999883,32:7.118370491193983):1.5106211952496418,((72:5.6965216268135315,((((54:1.2300253870676723,66:1.2300253870676723):3.0657340346214905,58:4.295759421689163):0.4182353639401466,79:4.71399478562931):0.6956773418466407,((27:3.003818841065021,64:3.003818841065021):1.6110886366057597,118:4.614907477670781):0.7947646498051695):0.2868494993375812):2.6876037244566504,((48:0.3375424315298046,70:0.3375424315298046):3.180715169737295,(49:2.572041223942166,15:2.572041223942166):0.9462163773249337):4.865867750003082):0.2448663351734428):11.745445754314465,((((116:5.018641274337492,(((65:0.9418948027693863,(93:0.10817627371945615,90:0.10817627371945615):0.8337185290499302):2.93872658860639,51:3.88062127893081):0.8103947000529308,((57:2.3255691275455725,50:2.32556911990358):0.09305069962814772,24:2.4186198271737203):2.272396145367683):0.32762530179608884):0.6850230775402286,(((7:1.8127047693086324,19:1.8127047693086324):1.2819816711740022,103:3.0946864404826346):1.0429347269144467,89:4.137621167397081):1.5660431844806393):0.10658225626433548,82:5.81024659598525):0.3716156666747432,(((59:1.7564869940193641,(25:0.8222345726323383,75:0.8222345726323383):0.9342524213870258):0.10408701697580036,(71:1.4575810683685753,88:1.4575810683685753):0.40299294262658925):0.005671418421268504,(55:1.2029939576536914,30:1.2029939576536914):0.6632514717627416):4.315616845400366):14.19257516594129):1.4126846036114102,((((((91:3.3164258976117624,(18:3.032873414990331,109:3.032873414990331):0.2835524826214315):0.6396543322752599,(16:2.4815511317540273,(10:1.7319958057607172,31:1.7319958057607172):0.7495553259933101):1.474529098132995):0.11059178697437755,(39:1.0991663739397952,86:1.0991663739397952):2.967505642921605):0.9982250530681283,(((63:2.5106938323719623,((9:1.1298960863011143,26:1.1298960863011143):0.5651760362473539,98:1.6950721225484682):0.8156217098234941):2.128444615651726,(96:1.6816859847095178,94:1.6816859847095178):2.9574524633141706):0.3841396139524038,((60:2.8886604368629807,(83:0.7684742467214704,87:0.7684742467214704):2.1201861901415104):1.216514194635384,(6:1.5088144269442385,40:1.5088144269442385):2.5963602045541263):0.9181034304777276):0.04161900795343598):3.1737556848883868,((43:4.27029520815507,(((((1:0.9531954805275986,(76:0.566882631848182,110:0.566882631848182):0.3863128486794166):0.29015758565174554,73:1.2433530661793442):1.351162334966277,115:2.594515401145621):0.7641440563816309,(38:0.9760396866254968,119:0.9760396866254968):2.382619770901755):0.7174065191536494,68:4.076065976680901):0.1942292314741687):1.3217913501015301,102:5.5920865582566):2.6465661965613148):11.820727168701138,((((44:2.047309684413931,123:2.047309684413931):3.0819553562611244,101:5.1292650406750555):4.345634946487123,(((((((((104:2.079743527179901,(61:0.3899496077083905,67:0.3899496077083905):1.6897939194715108):0.24536917254227264,((92:0.9460108111477749,105:0.9460108111477749):0.775421640518584,((56:0.4288824698299225,41:0.4288824698299225):0.5159860754852311,((35:0.06817280122442822,34:0.06817280122442822):0.14833420339543169,77:0.21650700461985992):0.7283615406952937):0.7765639063512052):0.603680248055815):0.11857118197515071,114:2.4436838816973245):1.207812851446644,(((112:1.6129517387558716,3:1.6129517387558716):0.04591158839344511,(14:0.7278357033071433,8:0.7278357033071433):0.9310276238421734):1.115644592547489,78:2.7745079196968057):0.8769888134471628):0.2926247167375333,5:3.944121449881502):1.466205420539322,97:5.410326870420824):1.5289285756301982,(((21:2.7955204935465887,12:2.7955204935465887):2.1682522469835956,(28:0.31589864585387545,4:0.31589864585387545):4.647874094676309):1.7098030030313014,(100:5.941415601042454,81:5.941415601042454):0.7321601425190316):0.2656797024895363):0.6161789901534585,((11:1.3699329712901136,69:1.3699329712901136):4.626566441180381,(((111:0.37736281835121616,47:0.37736281835121616):4.036304110900044,(126:0.27260339071106987,74:0.27260339071106987):4.14106353854019):1.2943351531463003,(23:2.2088873253108816,36:2.2088873253108816):3.4991147570866787):0.2884973300729339):1.5589350237339863):1.3790253004313282,((95:7.204938583866599,113:7.204938583866599):0.60572432603837,((((((106:5.2453039579853815,(((13:0.6001323396036478,45:0.6001323396036478):2.486611783179985,(122:2.2810807752700653,80:2.2810807752700653):0.8056633475135677):1.2355988817752777,(29:2.557314240192901,22:2.557314240192901):1.7650287643660096):0.9229609534264709):0.9093819225147861,(124:3.754869746642753,125:3.754869746642753):2.3998161338574144):0.30335225691341705,117:6.458038137413585):0.4020592652407986,53:6.860097402654383):0.33242800891614444,(20:6.731586287664917,(99:6.602899404412171,(37:6.343764269458148,(((84:0.6924760633766753,42:0.6924760633766753):1.078164285652899,120:1.7706403490295743):1.2017925696510812,62:2.9724329186806555):3.371331350777493):0.25913513495402274):0.1286868832527457):0.46093912390561087):0.31558311881372525,(17:3.3089991619849024,2:3.3089991619849024):4.19910936839935):0.30255437952071595):1.1237968267308398):0.5404402505263697):4.370791776487373,((52:2.7081993954161794,46:2.7081993954161794):0.5330887602404593,(33:2.5291724378906757,(121:0.6748932422260551,107:0.6748932422260551):1.8542791956646205):0.7121157177659629):10.6044035505735):6.213688159869502):1.727742120850447):14.9456870615499;
tree new_tree41 = ((((((((72:3.220200502866708,((27:1.7476698491156168,64:1.7476698491156168):1.1131618751022543,118:2.860831724217871):0.3593687786488369):0.20125938698167145,((54:0.7377521314906651,66:0.7377521314906651):1.0686282320727747,58:1.8063803635634397):1.6150795262849398):1.9684741124205898,79:5.389934002268969):0.6841370753138101,((48:0.38723323218732614,70:0.38723323218732614):3.5850736833896155,(49:1.4447496496433248,15:1.4447496496433248):2.5275572659336167):2.101764162005838):0.05851893679807496,32:6.132590014380854):0.39411605529583493,(85:1.738094759462621,108:1.738094759462621):4.788611310214068):6.758421553896096,((((25:0.9512609324761292,75:0.9512609324761292):1.3784560477896535,(71:0.7815210560542907,88:0.7815210560542907):1.548195924211492):0.1966648923706633,((55:0.7602283271942143,30:0.7602283271942143):0.2658523941986315,59:1.0260807213928458):1.5003011512436002):2.299419649982377,(((116:3.7284630518324953,(((65:1.3753432048165886,(93:0.2965507252366725,90:0.2965507252366725):1.0787924795799162):0.919317805684301,51:2.29466094812333):0.8938279003087297,((57:2.2469826303094513,24:2.2469826303094513):0.06330969909336837,50:2.31029235618972):0.8781965587041962):0.5399741637254794):0.5072799549269167,82:4.23574298153021):0.054891878756782475,(((7:0.8149152083817289,19:0.8149152083817289):1.8411941445490894,103:2.656109352930818):0.922513056221526,89:3.578622409152344):0.7120124763638502):0.5351666371026287):8.459326100953962):4.741615240365162,((((6:1.8886218700399224,40:1.8886218700399224):3.293568705533988,(((96:0.8255410086837943,94:0.8255410086837943):2.9035503886859177,((98:1.80972220917531,((9:0.502748411672976,26:0.502748411672976):1.0363254494326308,63:1.539073861105607):0.27064834806970306):1.8906962469285464,((16:1.5802856793413302,(10:1.290214916645021,31:1.290214916645021):0.29007076269630927):1.06178737807097,((91:2.4228347663061722,(18:2.1247483556814286,109:2.1247483556814286):0.2980864106247436):0.05522046592891883,(39:0.9375472119192554,86:0.9375472119192554):1.5405080203158357):0.1640178251772091):1.0583453986915563):0.028672941265855734):0.09109130595293635,(60:2.0921207503315036,(83:0.6891245661609151,87:0.6891245661609151):1.4029961841705885):1.728061952991145):1.362007872251262):1.418064031128785,(((43:2.832496739042056,((((76:0.37881186360827984,110:0.37881186360827984):0.07644057356549921,(73:0.45033952636723484,1:0.45033952636723484):0.004912910806544213):1.249189815008704,115:1.704442252182483):0.7840120640045882,(38:0.953452962356654,119:0.953452962356654):1.5350013538304172):0.34404242285498476):0.10321090344543116,68:2.935707642487487):0.8277526569009139,102:3.763460299388401):2.8367943073142947):10.656161878016164,((((44:0.9792213909086647,123:0.9792213909086647):3.7505009852342415,101:4.729722376142906):3.3676968599974177,(((((5:3.1666918604783474,(((3:1.7499795985150004,((14:0.9399393003145341,8:0.9399393003145341):0.7120290344912003,112:1.6519683348057344):0.09801126370926605):0.8797295729370629,78:2.6297091714520633):0.2746792970983045,((((92:0.3032511869675466,105:0.3032511869675466):0.4055551566588127,((56:0.33850543745325573,41:0.33850543745325573):0.11062747660081956,((35:0.14643370126182706,34:0.14643370126182706):0.24276396195699876,77:0.3891976632188258):0.059935250835249476):0.259673429572284):0.2576801008209255,(104:0.876667456933636,(61:0.34146980583265824,67:0.34146980583265824):0.5351976511009777):0.08981898751364881):0.36521956454082594,114:1.3317060089881108):1.572682459562257):0.2623033919279796):2.282186739266666,97:5.448878599745013):0.502878327534698,((100:3.806299369607929,81:3.806299369607929):1.186082903759019,((12:2.157011172151262,21:2.157011172151262):0.71340929175354,(28:0.07112590378283148,4:0.07112590378283148):2.7992945601219703):2.121961809462146):0.9593746539127634):1.004325752478537,(((111:0.08661646168128857,47:0.08661646168128857):5.083395954184335,(126:0.06068154213171641,74:0.06068154213171641):5.109330873733908):0.4896337567166107,((11:0.885137100714233,69:0.885137100714233):4.629933745190426,(23:3.5928708586835554,36:3.5928708586835554):1.9221999872211035):0.14457532667757622):1.296436507176013):0.7091137897566115,((((95:5.360908063878493,113:5.360908063878493):0.4167439769330201,((((84:0.3824389726664822,42:0.3824389726664822):0.9386261653551998,120:1.321065138021682):1.9149960050672652,62:3.236061143088947):1.9233188725906771,(99:4.40150236171029,(20:4.272632650276687,(53:2.646076169602536,37:2.646076169602536):1.6265564806741515):0.1288697114336026):0.7578776539693344):0.6182720251318887):0.010382693892205808,(((((13:0.34887080558818134,45:0.34887080558818134):2.9490850384021097,(122:2.2499331775291544,80:2.2499331775291544):1.0480226664611365):0.8606431319912646,(106:2.715701895151446,(29:1.5465239207640789,22:1.5465239207640789):1.1691779743873671):1.4428970808301096):0.887140225880974,(124:4.804764636448626,125:4.804764636448626):0.24097456541390372):0.40927518451743694,117:5.4550143863799665):0.3330203483237524):1.0366247231435812,(17:2.740557182027204,2:2.740557182027204):4.084102275820096):0.8405370116675597):0.4322227666254639):3.323780799953358,(((121:0.8436803127585293,107:0.8436803127585293):2.2079508216536072,33:3.0516311344121365):0.1788526504961765,(46:2.957289635356239,52:2.957289635356239):0.273194149552074):8.19071618941383):5.835216448625177):0.7703263792190889):8.12610259323644;
tree new_tree42 = ((((85:3.4324173347161557,108:3.4324173347161557):2.3915422115200564,(32:5.56085566814165,(((((54:0.7718379701543961,66:0.7718379701543961):1.0139553523204214,58:1.7857933224748177):1.047487799422979,79:2.8332811218977967):0.4969296208808043,(72:3.158563978371499,((27:1.3279358713733842,64:1.3279358713733842):1.125901540372868,118:2.4538374117462523):0.7047265666252467):0.17164676440710203):1.766225537262589,((48:0.3811521921720469,70:0.3811521921720469):3.298138581811349,(49:0.9876195303117433,15:0.9876195303117433):2.6916712436716526):1.417145506057794):0.4644193881004597):0.2631038780945625):10.937951348324672,((((7:1.0773531784399915,19:1.0773531784399915):1.487783347886644,103:2.5651365263266355):2.2949975590899427,89:4.860134085416578):0.28752534112133965,(((((50:1.95424470161483,(57:1.734352917395797,24:1.734352917395797):0.21989177181632424):1.5016979060060085,((65:1.0424346479725617,(93:0.0931103393430116,90:0.0931103393430116):0.9493243086295501):1.95717638214316,51:2.99961104968711):0.456331575698643):0.11432079681186558,116:3.5702633920299953):0.9305233417538905,82:4.50078683268546):0.22876902400769517,((71:1.9828688949768802,88:1.9828688949768802):0.3192620098283092,(((30:1.2693885689641806,55:1.2693885689641806):0.575861097303279,(25:0.8133530818419786,75:0.8133530818419786):1.031896584425481):0.014144010730737566,59:1.8593936769981971):0.4427372278069923):2.4274248529863915):0.41810366874633687):11.614251468022967):2.1510910832145917,(((((44:0.9722372684471827,123:0.9722372684471827):2.66307793379105,101:3.635315202238233):3.361265133039933,(((((5:2.6149042303311782,((((104:0.6507761860869948,(61:0.22014982134140798,67:0.22014982134140798):0.43062636474558685):0.5960136018525323,((92:0.1759429595326888,105:0.1759429595326888):0.4794499317678733,((56:0.20657276587499404,41:0.20657276587499404):0.19723346266846695,((35:0.04147151231665683,34:0.04147151231665683):0.10829625946878893,77:0.14976777178544576):0.25403845675801523):0.2515866627571011):0.591396896638965):0.1707710454273117,114:1.4175608333668388):1.0010322915028536,(((14:0.6378526938871852,8:0.6378526938871852):1.2129781654175966,(112:1.7676903974842642,3:1.7676903974842642):0.08314046182051782):0.3852357668344173,78:2.2360666261391993):0.1825264987304931):0.1963111054614859):1.6392965036394767,97:4.254200733970655):1.360970556142271,(((12:2.3197422056311665,21:2.3197422056311665):0.2265871855264816,(28:0.26262307659913187,4:0.26262307659913187):2.283706314558516):2.8364993113434935,(100:4.217973189857582,81:4.217973189857582):1.1648555126435598):0.23234258761178417):0.3173414379452888,((23:1.7706669637240253,36:1.7706669637240253):3.573592535867692,((11:0.8641243684192595,69:0.8641243684192595):4.161206466862467,((111:0.27186662949324947,47:0.27186662949324947):4.01424473341019,(126:0.21731413589843782,74:0.21731413589843782):4.068797227005002):0.739219472378287):0.3189286643099907):0.5882532284664972):0.4654487261745208,(((((((106:3.4582921531437916,(((13:0.3482418740981102,45:0.3482418740981102):2.3850056404275484,(122:1.5232819295903834,80:1.5232819295903834):1.209965584935275):0.6587825955441797,(29:2.1462219322713656,22:2.1462219322713656):1.2458081777984726):0.06626204307395334):0.4586937578179784,(124:3.1189256568991777,125:3.1189256568991777):0.7980602540625923):0.33770683448553784,117:4.254692745447308):0.3962688043575886,37:4.650961549804896):0.22594622288392419,(((53:4.528001437770361,(95:3.267321965572546,113:3.267321965572546):1.2606794721978152):0.032139381004622436,20:4.5601408187749835):0.11518474841923254,99:4.675325567194216):0.2015822054946046):0.3872400717926414,(((84:1.1247223693151407,42:1.1247223693151407):0.6630436211652009,120:1.7877659904803416):1.070919044627411,62:2.8586850351077526):2.4054628093737094):0.23444060584899962,(17:2.4219444417329403,2:2.4219444417329403):3.0766440085975213):0.8993730039022738):0.5986188810454305):4.233389633647148,((46:1.9499455059148685,52:1.9499455059148685):1.1939626471864726,((121:0.7074947522477548,107:0.7074947522477548):2.346874601404334,33:3.054369353652089):0.08953879944925225):8.0860616447942):6.36519815017467,((((60:3.360662123957417,(83:1.06235657774424,87:1.06235657774424):2.298305546213177):0.4763627522578573,(((16:2.1724929354593554,(10:1.7159304696576547,31:1.7159304696576547):0.4565624658017007):1.135963370609983,((39:1.0600208808422105,86:1.0600208808422105):2.1625843604130583,(91:2.9075426538515448,(18:2.7581347880261915,109:2.7581347880261915):0.14940786582535326):0.31506258740372406):0.08585106481406957):0.44744772488577444,(96:1.4106560702599087,94:1.4106560702599087):2.345247960695204):0.08112084526016128):0.22225567825024406,((((9:1.1397479511907653,26:1.1397479511907653):0.9438693105444627,63:2.083617261735228):0.0420307020400017,98:2.1256479637752297):0.8851876698154615,(6:1.3632875074438164,40:1.3632875074438164):1.6475481261468747):1.048444920874827):1.506875071641253,(((43:2.9118792908333337,68:2.9118792908333337):0.530550888644691,((38:0.4185031845927673,119:0.4185031845927673):2.0180723562224325,((73:0.702234228405216,((76:0.40162588182271575,110:0.40162588182271575):0.21947229726318718,1:0.6210981790859029):0.08113604931931306):1.3131342971768967,115:2.0153685255821125):0.4212070152330871):1.005854638662825):0.35440180904041085,102:3.7968319885184356):1.7693236375883354):12.029012492993214):1.3178338586754919):7.42450951333375;
tree new_tree43 = (((((((7:1.2762837342925182,19:1.2762837342925182):1.3449622265237569,103:2.621245960816275):0.132370501495382,89:2.753616462311657):1.7101214588585658,(82:4.29028516696486,(116:3.1801405340234794,(((65:0.9451006861796141,(93:0.3729174877708332,90:0.3729174877708332):0.5721831984087808):0.543726796240882,51:1.48882746869388):1.4656336261389666,(50:2.10284935438584,(57:1.7584674153470568,24:1.7584674153470568):0.3443819622061257):0.8516117185845493):0.22567943788574762):1.1101445905793614):0.173452796567382):1.4147663122282594,(((25:0.37115911464268936,75:0.37115911464268936):1.1445361958116822,((30:1.2699095717196942,55:1.2699095717196942):0.22194609240775542,(71:1.2674250588093765,88:1.2674250588093765):0.22443060531807313):0.023839646326921926):0.05749697317482827,59:1.5731922836291998):4.305311949769282):7.6098814444206475,(((72:3.1789079996714054,((79:2.3224579193920944,((54:0.6018846909980051,66:0.6018846909980051):1.3263134329909028,58:1.9281981239889079):0.39425979540318656):0.5542289377279932,((27:1.3853340522828381,64:1.3853340522828381):0.7554580610275738,118:2.140792113310412):0.7358947438096757):0.3022211425513177):1.4271584461360773,((48:0.36380192783136595,70:0.36380192783136595):2.920059332827332,(49:1.2211064217466476,15:1.2211064217466476):2.0627548389120505):1.3222051851487846):0.6811501626336893,(32:5.213120767126799,(85:2.5216558735315533,108:2.5216558735315533):2.691464893595246):0.07409584131437263):8.201169069377958):2.9393331150274573,(((((44:1.2400720738086577,123:1.2400720738086577):3.0702817065823407,101:4.310353780390998):2.2889864717812642,(((((111:0.13143389562001317,47:0.13143389562001317):3.5129920856009056,(126:0.1308372761632076,74:0.1308372761632076):3.5135887050577113):0.8638267808852316,((23:1.4311839973916953,36:1.4311839973916953):3.076142653619656,(11:0.39994286719662314,69:0.39994286719662314):4.107383783814728):9.261110947988982E-4):0.6445361692082621,(((5:3.2623625356760937,(((3:1.9244547440879438,((14:0.8828969433506652,8:0.8828969433506652):0.27474638822358843,112:1.1576433315742536):0.7668114125136902):0.417406733853414,78:2.341861477941358):0.23679599002509244,(((104:1.119919762019102,(61:0.9493664846869362,67:0.9493664846869362):0.17055327733216574):0.053863840914211814,((92:0.3084562682529276,105:0.3084562682529276):0.5285344632083768,((56:0.1234779511403518,41:0.1234779511403518):0.4778944717107327,((35:0.06728437239428747,34:0.06728437239428747):0.21984852361773188,77:0.28713289601201936):0.31423952683906514):0.23561830861021993):0.3367928714720093):0.6559657885735604,114:1.829749391506874):0.7489080764595761):0.6837050677096435):0.6494978261577207,97:3.9118603618338144):0.7458726844650689,((100:3.2880861814509754,81:3.2880861814509754):0.7312170307508912,((12:2.2110749024508993,21:2.2110749024508993):0.1702756591875847,(28:0.0723259854420042,4:0.0723259854420042):2.30902457619648):1.6379526505633826):0.6384298340970167):0.4950558850155291):0.7889563225034486,(((95:4.38209557298985,113:4.38209557298985):0.7621064502159021,((((106:3.395501224609914,(((13:0.4530408881781226,45:0.4530408881781226):2.0695905422863228,(122:1.285374335709019,80:1.285374335709019):1.2372570947554264):0.6262134470760428,(29:2.0635108086458778,22:2.0635108086458778):1.0853340688946105):0.24665634706942585):0.5086542481681646,(124:3.375116897997671,125:3.375116897997671):0.5290385747804076):0.6046262527173369,(37:4.31316800214793,117:4.31316800214793):0.19561372334748572):0.41715406425057644,(99:4.648069519288347,(20:4.630667969079193,((((84:0.5985360456953693,42:0.5985360456953693):0.29837750373303984,120:0.8969135494284092):1.6263229514428872,62:2.5232365008712963):1.6407463282257728,53:4.163982829097069):0.4666851399821237):0.017401550209154237):0.2778662704576451):0.21826623345975982):3.044553971163211E-4,(17:1.1826484689558545,2:1.1826484689558545):3.9618580096470137):0.7972387752149928):0.6575949983544014):2.056563864100567,(33:2.6381166265882303,((121:0.8659808934328224,107:0.8659808934328224):1.5367980825083856,(52:1.2755105040035561,46:1.2755105040035561):1.1272684719376518):0.2353376506470224):6.01778738401722):6.571165016119977,(((((6:1.2672818794153609,40:1.2672818794153609):2.8574099252588088,(60:2.5226130583341755,(83:0.6237015856743547,87:0.6237015856743547):1.8989114726598206):1.602078746339994):0.09532343676621036,(((91:2.897048933816165,(18:2.7569949739356816,109:2.7569949739356816):0.14005395988048353):0.8306683294189483,(39:1.1742187208979864,86:1.1742187208979864):2.553498542337127):0.29376430919124674,(16:1.8568472350209386,(10:1.6563027338623542,31:1.6563027338623542):0.20054450115858447):2.1646343374054213):0.1985336690140196):0.06311236267531406,((63:1.9474876195759898,(98:1.8607012172659836,(9:0.692957798465845,26:0.692957798465845):1.1677434188001385):0.08678640231000623):1.7460086461394986,(96:0.9598785519564923,94:0.9598785519564923):2.733617713758996):0.5896313384002054):1.5170626975047377,((68:3.6877009133943175,(43:2.9912168634147633,((38:0.903584663702446,119:0.903584663702446):1.1584201001633914,(((76:0.4245553390696583,110:0.4245553390696583):0.23177202359670407,(1:0.6402333656554308,73:0.6402333656554308):0.016093997010931615):0.8844425088873362,115:1.5407698715536986):0.5212348923121386):0.9292120995489261):0.6964840499795542):0.7936264794535703,102:4.481327392847888):1.3188629087725436):9.426878830772374):1.2006496604537809):5.56024967156945;
tree new_tree44 = (((((59:1.8818677176207887,((30:1.2475776513937427,55:1.2475776513937427):0.49568149279735696,(25:0.8770675146879866,75:0.8770675146879866):0.866191629503113):0.13860857342968913):1.1781289708420508,(71:2.5260079886660782,88:2.5260079886660782):0.5339886997967613):4.348245687023173,(((((24:1.6285705232950083,(57:1.6240457396077492,50:1.62404568862889):0.00452478368725906):1.7100868399818092,((65:1.642807016470442,(93:0.1851824997300744,90:0.1851824997300744):1.4576245167403676):1.36822365921379,51:3.01103072566306):0.32762668098730563):0.5525456690836035,116:3.891203032360421):1.1113642630588396,82:5.00256724622923):0.09099627198786653,(89:4.179802160927036,((7:0.7787301903327827,19:0.7787301903327827):1.2723761987061475,103:2.0511063890389303):2.1286957718881054):0.9137614064800914):2.3146788080788854):10.004046254398475,(((((((37:5.292100294222855,(117:5.136935791342978,((106:3.897638504182788,(((13:0.9341307721575018,45:0.9341307721575018):1.9746793032727348,(122:1.6124064797829372,80:1.6124064797829372):1.2964035956472995):0.20414042282244216,(29:1.4315290912240375,22:1.4315290912240375):1.6814214070286413):0.7846880059301093):0.7133589770538067,(124:4.341931331070849,125:4.341931331070849):0.2690661501657461):0.5259383101063833):0.15516450287987738):0.17439470298138282,(20:5.248195768260716,99:5.248195768260716):0.21829922894352194):0.5264594901065331,((17:2.112292976936303,2:2.112292976936303):3.8082786125760744,(((((84:0.6361684063416425,42:0.6361684063416425):0.8523946546207025,120:1.488563060962345):0.6929063001894433,62:2.1814693611517884):3.4789937530955592,53:5.660463114247348):0.09702331146221344,(95:4.099750695561019,113:4.099750695561019):1.6577357301485423):0.16308516380281635):0.07238289779839402):0.7586900215402945,(((23:3.5171921802501314,36:3.5171921802501314):1.8388136022340391,(((111:0.32019916665389264,47:0.32019916665389264):4.563277409212238,(126:0.37550718941108674,74:0.37550718941108674):4.507969386455044):0.13646343447008213,(11:1.1667358028226835,69:1.1667358028226835):3.8532042075135293):0.33606577214795763):0.4089886536914289,((((21:2.459628872693578,12:2.459628872693578):0.3515916828744121,(28:0.5077098870270931,4:0.5077098870270931):2.3035106685408975):2.4961698859632584,(100:2.950638245692843,81:2.950638245692843):2.3567521958384057):0.24980006192235038,(((((104:0.9363881132398648,(61:0.3835781145343282,67:0.3835781145343282):0.5528099987055366):0.666146465617903,((92:0.2628707813464072,105:0.2628707813464072):0.8325664886783545,((56:0.057528830640550484,41:0.057528830640550484):0.8533911990321176,((35:0.18053777312743843,34:0.18053777312743843):0.15634793394232874,77:0.33688570706976717):0.5740343226029009):0.1845172403520936):0.5070973088330062):1.1835276365839205,114:2.7860622154416883):0.7687419877905031,((((112:1.7360083338307137,(14:0.592304993240927,8:0.592304993240927):1.1437033405897867):0.026496848992400457,3:1.7625051828231142):1.184875600486791,78:2.9473807833099053):0.5503332545398782,5:3.4977140378497835):0.057090165382407854):1.1861289246752702,97:4.740933127907462):0.8162573755461375):0.20780393272200026):0.9866500726754666):0.7225334684259188,((44:1.593900279902415,123:1.593900279902415):3.679908279548071,101:5.273808559450486):2.200369417826499):3.3452274037732677,(33:3.9688368353098706,((121:0.9815181799439667,107:0.9815181799439667):2.912258293137584,(52:2.180000680733897,46:2.180000680733897):1.7137757923476538):0.07506036222831991):6.85056856441268):5.991950256439548,(((6:3.242031004610265,40:3.242031004610265):1.350779642601374,(((((16:2.754996360575416,(10:0.9431860939220483,31:0.9431860939220483):1.8118102666533678):1.1544281313638756,(39:1.837261887455936,86:1.837261887455936):2.0721626044833554):0.006430350084680292,(91:3.4797305410093755,(18:3.339098529996847,109:3.339098529996847):0.1406320110125283):0.4361243010145963):0.5930337506813892,(60:2.7287265043586832,(83:0.7809246356607921,87:0.7809246356607921):1.947801868697891):1.7801620883466778):0.06359004045325989,(((98:1.207502439661462,(9:0.6603886250708547,26:0.6603886250708547):0.5471138145906073):0.12542148335033243,63:1.3329239230117944):3.0851576493691866,(96:1.0918427282117205,94:1.0918427282117205):3.3262388441692603):0.15439706077764015):0.0203320140530181):3.3163919738231415,(((43:3.5087546871866406,68:3.5087546871866406):0.9458175212241269,(((((76:0.5858603529001252,110:0.5858603529001252):0.3173737053879496,1:0.9032340582880748):0.31266708157070255,73:1.2159011398587773):0.8591158526541698,115:2.075016992512947):1.6878251763205294,(38:1.0101536998204281,119:1.0101536998204281):2.7526884690130484):0.691730039577291):1.8534042147304932,102:6.307976423141261):1.6012261978935198):8.90215301645502):0.6009329923946858):0.35402599726404205,(((85:2.911058598606129,108:2.911058598606129):2.806173927199106,32:5.717232525805235):0.6448623796259314,(((79:3.044267082019922,((54:1.1472932744703892,66:1.1472932744703892):0.7463110000052158,58:1.893604274475605):1.150662807544317):0.9801452370518922,(((27:1.7200765743167072,64:1.7200765743167072):1.2253489373683677,118:2.945425511685075):0.8984494150218412,72:3.843874926706916):0.18053739236489807):1.5644076063678707,((48:0.35341978292185555,70:0.35341978292185555):2.5676077971031033,(49:1.450057556100949,15:1.450057556100949):1.4709700239240098):2.667792345414726):0.7732749799914815):11.40421972171736):4.37815733099815;
tree new_tree45 = (((((((((54:0.6154670883774641,66:0.6154670883774641):0.7155293703203546,58:1.3309964586978187):1.4409233106393655,(((27:1.1947414132285856,64:1.1947414132285856):1.2585832363861722,118:2.453324649614758):0.25795493801313985,72:2.7112795876278977):0.060640181709286534):0.04105100010090368,79:2.812970769438088):1.0133503953766088,((48:0.06007810448692156,70:0.06007810448692156):2.9465047723582694,(49:0.9907532807252308,15:0.9907532807252308):2.01582959611996):0.8197382879695057):0.28221572316496646,32:4.108536887979663):0.40361923134018785,(85:1.8221334553405233,108:1.8221334553405233):2.6900226639793274):7.671514988570692,((((71:1.1588977741352673,88:1.1588977741352673):0.22342653770214893,(25:0.84491834230855,75:0.84491834230855):0.5374059695288662):0.03450649129519445,((30:1.1189973519341083,55:1.1189973519341083):0.1710851695689426,59:1.290082521503051):0.12674828162955976):3.645069077552129,((82:4.40129715218767,(116:2.9520341550435063,((((93:0.20679732502018572,90:0.20679732502018572):0.5965172630061459,65:0.8033145880263317):1.09957300209725,51:1.90288761650139):0.6406991417262038,((24:0.8792577912962041,57:0.8792577912962041):0.6314864321794849,50:1.51074424096337):1.0328424933338365):0.4084474382339809):1.449262927489407):0.19973672955315003,(89:4.393065119055614,((7:2.0786470166603284,19:2.0786470166603284):1.7594597285618123,103:3.8381067452221407):0.5549583738334736):0.20796869303044918):0.4608660685986763):7.121771227205803):0.7117014512947453,(((((44:1.33569161862682,123:1.33569161862682):1.0451989598261824,101:2.3808905784530023):3.776255718777272,((((((111:0.311839586776457,47:0.311839586776457):2.6648437398899216,(126:0.33497571051657604,74:0.33497571051657604):2.6417076161498025):0.4973167506081233,(23:1.8094867918405593,36:1.8094867918405593):1.6645132854339428):0.20313216699730807,(11:0.34012299311280747,69:0.34012299311280747):3.3370092511590026):0.5337932553794058,((((12:1.7382236398506012,21:1.7382236398506012):0.7455684359806274,(28:0.08993212258324962,4:0.08993212258324962):2.393859953247979):0.9513294741144129,(100:3.0532699465125575,81:3.0532699465125575):0.3818516034330841):0.3126710848061256,(((((104:0.5536561553145004,(61:0.07532956458473618,67:0.07532956458473618):0.47832659072976424):0.10049326353852728,((92:0.39175586406025775,105:0.39175586406025775):0.11197857697078606,((56:0.15675239753152004,41:0.15675239753152004):0.25649118070902577,((35:0.09416373979442115,34:0.09416373979442115):0.05290965886427136,77:0.1470733986586925):0.2661701795818533):0.090490862790498):0.15041497782198388):0.05562440514805278,114:0.7097738240010805):1.5546009006526789,(78:2.0161786578655683,(((112:1.3290891675965761,(14:0.3673279405698527,8:0.3673279405698527):0.9617612270267235):0.09836681367312328,3:1.4274559812696994):0.32726409003148604,5:1.7547200713011855):0.2614585865643828):0.24819606678819106):1.1405475839234098,97:3.404922308577169):0.342870326174598):0.4631328648994488):0.5658998155159214,((17:2.713272985436762,2:2.713272985436762):1.7441512692123404,(((53:3.9434145991938045,(((95:2.614091547879374,113:2.614091547879374):1.2360714868355114,37:3.8501630347148854):0.02660880392078324,(((106:2.5201955686358755,(((13:0.35501156778617204,45:0.35501156778617204):1.5836025434736607,(122:0.9396800401925167,80:0.9396800401925167):0.998934071067316):0.4836484040596565,(29:0.6636933282267263,22:0.6636933282267263):1.7585691870927629):0.09793305331638624):0.7916423618468991,(124:2.7465056039146716,125:2.7465056039146716):0.565332326568103):0.1693961339562815,117:3.481234064439056):0.3955377741966126):0.0666427605581359):0.004291865535844597,((((84:1.1611484992774637,42:1.1611484992774637):0.8663632198272806,120:2.0275117191047443):0.6242064553689701,62:2.6517181744737144):0.9178077138295029,99:3.5695258883032173):0.3781805764264319):0.05058897806875118,20:3.9982954427984003):0.459128811850702):0.3194010605180351):1.3803209820631368):1.6685054392732246,((33:2.9324007610365816,(46:2.3027481404767567,52:2.3027481404767567):0.629652620559825):0.11880929278937558,(121:0.22409351901906577,107:0.22409351901906577):2.8271165348068914):4.77444167621472):4.150853426050352,((((91:2.8626981976529264,(18:2.513156453030646,109:2.513156453030646):0.3495417446222806):0.09709031356796505,((39:1.091572196787035,86:1.091572196787035):1.4611372382999341,(16:1.661223489329175,(10:0.8726952939073844,31:0.8726952939073844):0.7885281954217906):0.8914859457577942):0.40707907613392225):0.4587495522154996,((6:0.919941633023824,40:0.919941633023824):2.4361981047879206,((60:2.3245718570712035,(83:0.3406984495880837,87:0.3406984495880837):1.9838734074831197):0.8846673758736823,(((9:0.32277685775415865,26:0.32277685775415865):0.680645262004313,(63:0.9661931475694339,98:0.9661931475694339):0.03722897218903776):1.6445306066335355,(96:0.9375963001113464,94:0.9375963001113464):1.7103564262806605):0.5612865065528787):0.14690050486685902):0.06239832562464631):1.4265921068053071,((((((((76:0.3905555715126977,110:0.3905555715126977):0.21278142987001158,73:0.6033370013827093):0.12543511044104538,1:0.7287721118237547):0.5313892098150574,115:1.2601613216388121):0.21127384737737787,(38:0.6911132241066341,119:0.6911132241066341):0.7803219449095559):0.6896050525707653,68:2.1610402215869553):0.3405269408055811,43:2.5015671623925364):0.8817996686231733,102:3.3833668310157097):1.4617633392259886):7.1313749923121525):0.9188673966314376):3.46519145604743;
tree new_tree46 = ((((85:2.688512477088127,108:2.688512477088127):3.626062015039827,((((79:2.9870773315220847,((54:0.834098411433316,66:0.834098411433316):0.877895127920464,58:1.71199353935378):1.2750837921683047):0.8464604245494094,(72:3.7313595635815555,((27:1.9806834790028693,64:1.9806834790028693):1.1578659069960988,118:3.138549385998968):0.5928101775825874):0.10217819248993854):1.2332170544245677,((48:0.5777808528975209,70:0.5777808528975209):2.064066518509779,(49:1.9716475136277127,15:1.9716475136277127):0.6701998577795871):2.424907439088762):0.8207170992523221,32:5.887471909748384):0.42710258237957):11.63383227357141,((30:2.1517063532989096,((25:0.5700271998390365,75:0.5700271998390365):1.4762770591412884,((55:1.4236892893449176,59:1.4236892893449176):0.2692008162199311,(71:0.972934167986255,88:0.972934167986255):0.7199559375785937):0.3534141534154762):0.10540209431858472):5.5784507641924606,((82:6.14195827420117,(116:4.997031175432403,(((65:1.3255080886652197,(93:0.2362958638677786,90:0.2362958638677786):1.08921222563326):1.1330117530124006,51:2.45851985949883):2.1816559100957256,(50:1.76149114311394,(24:1.6314725282256866,57:1.6314725282256866):0.13001860627875916):2.8786846172689002):0.35685542365905665):1.1449269843412742):0.1331914748267451,(89:5.300953181969311,((7:1.1517837625489677,19:1.1517837625489677):3.38776667458178,103:4.539550437130748):0.7614027448385636):0.9741964526311104):1.4550074828909487):10.218249648207994):0.6708897001069722,(((((44:0.9113292353301934,123:0.9113292353301934):5.036797848085682,101:5.9481270834158755):3.082010193364906,(((((11:0.2529333338809809,69:0.2529333338809809):4.4383446480058435,(23:2.014626997230797,36:2.014626997230797):2.676650984656028):0.04920649590126569,((111:1.134349772446979,47:1.134349772446979):2.581987639882751,(126:0.4284157645717685,74:0.4284157645717685):3.287921647757962):1.0241470654583602):2.0508184813903236,((((12:2.477365410932863,21:2.477365410932863):0.26618530258843753,(28:0.47050804860858014,4:0.47050804860858014):2.2730426649127207):3.478625657501432,(100:5.337260023070446,81:5.337260023070446):0.884916347952287):0.18783420937194606,((((114:1.5431211887783791,((104:0.8450701675297622,(61:0.6828564155426641,67:0.6828564155426641):0.1622137519870981):0.56319927470028,((92:0.695106596774703,105:0.695106596774703):0.2960495046283891,((56:0.24609649568862244,41:0.24609649568862244):0.3316978576897459,((35:0.10372166006566019,34:0.10372166006566019):0.03569265676631275,77:0.13941431683197295):0.43838003654639546):0.4133617480247237):0.41711334082695006):0.13485174654833698):1.5140037746713289,(((14:1.205142450864887,8:1.205142450864887):0.9472137173650081,(3:2.132749315733261,112:2.132749315733261):0.019606852496634186):0.7450954891719666,78:2.8974516574018616):0.15967330604784635):0.16419737856225947,5:3.2213223420119674):1.8393090797051976,97:5.060631421717165):1.3493791586775137):0.38129237878373523):0.8707050468919943,((17:1.0471449464697367,2:1.0471449464697367):5.9216998989713945,(((37:5.1233617407604015,(((106:4.113905092889543,(((13:0.7090931354266458,45:0.7090931354266458):1.8244524753048772,(122:1.4390499185691406,80:1.4390499185691406):1.0944956921623823):1.2046639216427568,(29:2.1016875908766783,22:2.1016875908766783):1.6365219414976013):0.3756955605152634):0.5003337786327187,(124:3.592760500316773,125:3.592760500316773):1.0214783712054887):0.2674735430658277,117:4.8817124145880895):0.24164932617231205):0.27097019421586044,((((84:0.5902413983130951,42:0.5902413983130951):0.5723544328167928,120:1.1625958311298878):2.019072371079975,62:3.1816682022098632):2.208077359034668,((99:4.110309390507462,53:4.110309390507462):0.013103181103761408,20:4.123412571611223):1.266332989633308):0.004586373731730653):0.5901852743531695,(95:4.978858983508122,113:4.978858983508122):1.0056582258213096):0.9843276361116997):0.6931631606292772):1.368129270710373):2.7520493675344984,(((46:3.3352331286509647,52:3.3352331286509647):0.6691760962135267,(121:0.8929148396377101,107:0.8929148396377101):3.111494385226781):1.6563970121080276,33:5.660806236972519):6.12138035580264):5.4522753249804925,((((6:1.33814358013669,40:1.33814358013669):3.340772356549947,((((39:0.506186815545263,86:0.506186815545263):2.7109277013771313,((91:2.6121389281888283,(18:1.7764655145719441,109:1.7764655145719441):0.8356734136168842):0.4190238902153607,(16:1.7180512298180448,(10:1.2968737799434518,31:1.2968737799434518):0.42117744987459305):1.3131115885861442):0.18595169851820526):1.2600890958276718,(96:2.1324164488941566,94:2.1324164488941566):2.3447871638559095):0.0638905868476618,(63:1.7737268889169513,(98:1.434823686060244,(9:0.6650654144429521,26:0.6650654144429521):0.7697582716172918):0.3389032028567074):2.7673673106807763):0.13782173708890966):0.888050699068148,(60:3.269453615753243,(83:0.6299649114787198,87:0.6299649114787198):2.639488704274523):2.2975130200015426):2.9134869224809163,(((((38:0.9172382831551026,119:0.9172382831551026):1.2537395808910068,(((73:0.6776819474669113,1:0.6776819474669113):0.020670348077603817,(76:0.6456460600154214,110:0.6456460600154214):0.052706235529093814):1.1850222281346925,115:1.8833745236792077):0.2876033403669018):0.17145090575151256,68:2.342428769797622):1.1052091113848297,43:3.4476378811824517):0.956303789251149,102:4.403941670433601):4.076511887802101):8.75400841106007):1.384834496510564):6.12230935104456;
tree new_tree47 = ((((((6:1.454676330870491,40:1.454676330870491):3.8084324763079964,((96:1.9609081042857484,94:1.9609081042857484):2.8954420037105915,((98:1.1176187143220975,63:1.1176187143220975):0.34456274799575426,(9:0.3570416703430734,26:0.3570416703430734):1.1051397919747783):3.394168645678488):0.4067586991821477):0.0013010314418666624,((60:3.0783792396485774,(83:0.38202809793690284,87:0.38202809793690284):2.6963511417116743):2.0492990741304498,((39:1.790110360167882,86:1.790110360167882):2.0969111602994515,((16:1.6354245037197037,(10:1.587110884845267,31:1.587110884845267):0.04831361887443664):1.7226383507561613,(91:2.6607492116445797,(18:2.5883986266719843,109:2.5883986266719843):0.07235058497259539):0.6973136428312854):0.5289586659914685):1.2406567933116937):0.136731524841327):1.4899167518628964,((43:3.3461117873076267,(68:3.135587284347449,((((1:0.7190360075789366,(76:0.6848441732987008,110:0.6848441732987008):0.034191834280235756):0.13349833888238682,73:0.8525343464613234):1.724651718198221,115:2.5771860646595446):0.26703444725235537,(38:1.2748554333741162,119:1.2748554333741162):1.5693650785377837):0.29136677243554887):0.21052450296017788):1.2191600504198803,102:4.565271837727507):2.1890547527557436):10.766739275402232,((((((((17:1.7058312673375096,2:1.7058312673375096):4.340689901005962,((53:3.70595820533794,(((84:0.5766947229889453,42:0.5766947229889453):0.47582929127556517,120:1.0525240142645105):1.234536622262024,62:2.2870606365265345):1.4188975688114054):2.2332361190132297,99:5.93919432435117):0.10732684399230141):0.47542021226192777,(95:5.57114110032962,113:5.57114110032962):0.9508002802757787):0.1791146674537325,(((106:4.306141671774305,(((13:1.2445013202461073,45:1.2445013202461073):1.5673820620414787,(122:1.5694865750838307,80:1.5694865750838307):1.2423968072037552):1.0198070219000885,(29:2.219806048952693,22:2.219806048952693):1.6118843552349813):0.47445126758663037):0.7152446526157101,(124:4.66116780728958,125:4.66116780728958):0.36021851710043507):0.8834890772631052,(117:4.707652855635327,37:4.707652855635327):1.1972225460177928):0.796180646406011):0.018098722428661063,20:6.719154770487792):1.5853608614111323,(((((21:2.7407228176739786,12:2.7407228176739786):0.16862695729930977,(28:0.25831500132819807,4:0.25831500132819807):2.6510347736450903):2.5302418984797046,(100:4.176062131259917,81:4.176062131259917):1.2635295421930763):1.1525421239410267,((((((3:2.084530939350568,112:2.084530939350568):0.4662863162616069,(14:0.9978832611278965,8:0.9978832611278965):1.5529339944842784):0.5366650232476,78:3.087482278859775):0.711859054149905,(114:2.031216259963357,((104:0.886067722812959,(61:0.47788378727359954,67:0.47788378727359954):0.40818393553935944):0.7633616857288443,((92:0.6614476762350013,105:0.6614476762350013):0.4068360729933814,((56:0.40257121522595796,41:0.40257121522595796):0.2924944028807085,((35:0.12284829173572209,34:0.12284829173572209):0.31780587712025665,77:0.44065416885597875):0.2544114492506877):0.3732181311217163):0.5811456593134205):0.3817868514215539):1.7681250730463227):0.7461782907366596,5:4.5455196237463396):1.016427369241911,97:5.561946992988251):1.0301868044057692):0.2971799051539934,(((11:0.29838177247861136,69:0.29838177247861136):4.343248690712089,(23:2.0611431122666373,36:2.0611431122666373):2.580487350924064):0.1393504167232944,((111:0.22745456342073161,47:0.22745456342073161):3.834911874520176,(126:0.04100775743399709,74:0.04100775743399709):4.021358680506911):0.718614441973088):2.1083328226340177):1.4152019293509115):0.1651104563358885,((44:2.515540960217777,123:2.515540960217777):1.8027550734432989,101:4.318296033661076):4.151330054573737):2.893931467027757,(((121:0.8321446364298879,107:0.8321446364298879):3.192662308300699,(33:3.816399733985625,46:3.816399733985625):0.20840721074496216):0.4870905111281072,52:4.511897455858694):6.85166009305144):6.157508310622912):1.8154730045548142,(((((116:5.232661034184139,(((65:2.1947710041776483,(93:0.23359770174441913,90:0.23359770174441913):1.96117329712555):0.8070206809184302,51:3.001791672157):1.720816565678236,(50:2.20099486259443,(24:2.1204235260417668,57:2.1204235260417668):0.08057135510221025):2.5216133696303373):0.510052783409825):1.3126510750777234,82:6.54531211297503):0.2956692645709307,(89:3.768140506990668,((7:1.6704434448162997,19:1.6704434448162997):1.814394789717802,103:3.484838234534102):0.28330227245656614):3.0728408668421254):0.6652177974032822,((71:1.5756057729138768,88:1.5756057729138768):0.6962361647275661,((55:1.7189337116310466,30:1.7189337116310466):0.4739000649742946,((25:0.6761915851577504,75:0.6761915851577504):1.4251781717263858,59:2.1013697568841363):0.09146401972120488):0.07900816103610175):5.234357233594633):10.373738647502808,((85:3.741482384728455,108:3.741482384728455):3.691905680800593,(32:7.3859472670025,(((79:2.3481574067739226,((54:0.8110355480044983,66:0.8110355480044983):0.9279251820833313,58:1.7389607300878296):0.609196676686093):1.4967747185253208,(72:3.6521691341204425,((27:1.4634473919040938,64:1.4634473919040938):1.5340959721146399,118:2.9975433640187337):0.6546257701017089):0.1927629911788009):2.4657760551695254,((48:0.5881114192785654,70:0.5881114192785654):3.0402155242085307,(49:1.7214651300507207,15:1.7214651300507207):1.9068618134363753):2.682381236981673):1.0752390865337311):0.04744079852654792):10.446549753209837):1.456601051701412):9.87863625693664;
tree new_tree48 = ((((((116:4.003442765126573,(((65:1.3365755539435176,(93:0.36370218534443677,90:0.36370218534443677):0.972873363959384):1.527659474638496,51:2.86423513159559):0.3421291019658006,(57:2.057102833193494,(24:1.7471344758628247,50:1.74713448785691):0.3099683573306695):1.14926129735432):0.7970786345787593):0.6720684154013545,82:4.67551110340104):0.18916733515379391,(89:4.081456072421304,((7:0.6624707647563728,19:0.6624707647563728):2.455594218341075,103:3.118064983097448):0.963391089323856):0.783222443260418):0.5042603938484307,(((55:1.485920927655641,30:1.485920927655641):0.34152196825008674,((71:1.1311731575434982,88:1.1311731575434982):0.5576525332364577,59:1.688825690779956):0.13861720512577191):4.2560024430970955E-4,(25:0.5682064988972038,75:0.5682064988972038):1.2596619972528338):3.541070413380115):7.663983781340564,((((79:2.482703086600356,((54:0.6308789128616606,66:0.6308789128616606):1.1949265308718733,58:1.8258054437335338):0.6568976428668223):0.22155187925373676,(((27:1.0063066264670724,64:1.0063066264670724):1.2934596654130588,118:2.299766291880131):0.17955456863921881,72:2.47932086051935):0.2249341053347429):1.7507056533382221,((48:0.3900140749164639,70:0.3900140749164639):2.41424533400023,(49:1.1033606161539347,15:1.1033606161539347):1.7008987927627592):1.6507012102756211):0.7136626358958322,(32:5.104463868187174,(85:2.170467856500243,108:2.170467856500243):2.9339960116869306):0.06415938690097356):7.864299435782569):0.380098274600309,((((((((16:1.5749216367305225,(10:0.8465562638428769,31:0.8465562638428769):0.7283653728876457):1.2641989271962564,(39:2.016343387353526,86:2.016343387353526):0.8227771765732528):0.028510167576882406,(91:1.6517610921343278,(18:1.4542874752661126,109:1.4542874752661126):0.19747361686821518):1.2158696393693336):0.47352737286953817,(6:1.2151492858797697,40:1.2151492858797697):2.12600881849343):0.09818784453179452,(60:1.718328127455409,(83:0.8340619310991997,87:0.8340619310991997):0.8842661963562093):1.721017821449585):0.10359173659149956,(((98:1.0130897820553655,63:1.0130897820553655):5.744448452074113E-4,(9:0.8904739874389332,26:0.8904739874389332):0.12319023946163965):1.861013096205729,(96:1.4609856160533623,94:1.4609856160533623):1.4136917070529396):0.6682603623901917):1.9296521061123348,(((((((1:0.6082142250332677,(76:0.39368108907631627,110:0.39368108907631627):0.21453313595695145):0.11184004101618139,73:0.7200542660494491):0.9102102677124966,115:1.6302645337619457):0.07841936384648185,(38:0.5567717022520182,119:0.5567717022520182):1.1519121953564093):0.5692264929677446,68:2.277910390576172):0.6126292660961066,43:2.8905396566722787):1.4787994016836157,102:4.369339058355894):1.103250733252934):6.765051740330194,(((((((99:3.976392956201463,20:3.976392956201463):0.6358946333825046,(((106:2.6123172685649823,(((13:0.4674089293786611,45:0.4674089293786611):1.742902562888442,(122:0.9548455184304167,80:0.9548455184304167):1.2554659738366865):0.32083502854546087,(29:0.9930682585660997,22:0.9930682585660997):1.5380782622464642):0.08117074775241839):0.5451943843516442,(124:1.7964860489474643,125:1.7964860489474643):1.3610256039691622):0.6868079438939141,(37:3.797122609015224,117:3.797122609015224):0.04719698779531667):0.7679679927734271):0.011924078424051743,(53:4.372200207744926,(((84:0.5679714223671143,42:0.5679714223671143):0.39536325166539443,120:0.9633346740325087):0.6150220411191799,62:1.5783567151516886):2.793843492593237):0.25201146026309384):0.4029638429743745,((95:3.0347597773199064,113:3.0347597773199064):1.595697621663966,(17:0.704863760426082,2:0.704863760426082):3.9255936385577903):0.39671811199852147):0.3597940768708545,((((((28:0.4291528213571846,4:0.4291528213571846):0.9401388835339984,12:1.369291704891183):0.3084851156936781,21:1.677776820584861):0.8695804603978163,(100:2.2944868914890533,81:2.2944868914890533):0.25287038949362417):2.2373228298337007,(((114:0.9654915954196966,(((92:0.3265336442304452,105:0.3265336442304452):0.27833486515339567,((56:0.10268194794455743,41:0.10268194794455743):0.3757391944445117,((35:0.2391415451349717,34:0.2391415451349717):0.14872436628613622,77:0.38786591142110793):0.0905552309679612):0.12644736699477171):0.18893168932298188,(104:0.3950621163245274,(61:0.18685099039001005,67:0.18685099039001005):0.20821112593451738):0.3987380823822953):0.17169139671287392):1.9421163040270608,(5:2.7712315654649435,(((112:1.0483416416099613,3:1.0483416416099613):0.4786064784226636,(14:0.2836552699494053,8:0.2836552699494053):1.2432928500832197):0.7563769822204309,78:2.283325102253056):0.4879064632118877):0.13637633398181404):1.336406131174055,97:4.2440140306208125):0.5406660801955656):0.2820583400957828,(((23:0.9616446363446369,36:0.9616446363446369):3.551017217900262,(11:1.2105735011631376,69:1.2105735011631376):3.3020883530817615):0.3429412680822246,((111:0.15796407119507017,47:0.15796407119507017):3.3103934018593244,(126:0.05277185688885692,74:0.05277185688885692):3.4155856161655374):1.3872456492727294):0.21113532858503703):0.3202311369410875):0.3514650027635806,((44:1.8384626873813386,123:1.8384626873813386):2.1178507025852893,101:3.9563133899666276):1.7821212006502014):2.2536333754923463,((121:1.0221095761047123,107:1.0221095761047123):2.5151010101164877,((46:2.220362238472358,52:2.220362238472358):1.09927158810993,33:3.319633826582288):0.217576759638912):4.45485734875727):4.245573565829847):1.1753794335320027):5.09179360149039;
tree new_tree49 = (((((89:2.6842391885847365,((7:0.9911784298377085,19:0.9911784298377085):0.6474096595540407,103:1.6385880893917493):1.0456510991929873):1.8020889368422917,((116:3.183506834884269,((((93:0.37540704471170905,90:0.37540704471170905):0.4062940710792311,65:0.7817011157909401):1.5191364817634,51:2.30083761179949):0.7411744210074951,(50:1.80978125587406,(24:1.472827376411822,57:1.472827376411822):0.3369538329603361):1.2322307964079526):0.14149482910415845):1.0796565989245983,82:4.26316343405849):0.22316469161816066):0.19984038243849334,(((71:1.261520572481199,88:1.261520572481199):0.17659050132060794,((25:0.5037616199433518,75:0.5037616199433518):0.9343118074619575,(55:1.17413278474308,30:1.17413278474308):0.2639406426622293):3.764639649772583E-5):0.34864578862736173,59:1.7867568624291688):2.899411645436353):5.880981861450091,((85:2.5187965660068006,108:2.5187965660068006):2.5702682541404345,(32:4.049338124423145,((((79:2.4159748384388515,((54:0.34342830318789525,66:0.34342830318789525):0.7591319185010867,58:1.102560221688982):1.3134146167498695):0.459481736765194,72:2.8754565752040455):0.035311164852194654,((27:1.1126925318180125,64:1.1126925318180125):1.1398595585004825,118:2.252552090318495):0.6582156497377452):0.8569413402930488,((48:0.32291601786657065,70:0.32291601786657065):2.870983984517908,(49:1.4251222483762183,15:1.4251222483762183):1.7687777540082603):0.5738090779648104):0.28162904407385625):1.0397266957240898):5.4780855491683775):0.7593530945505993,((((((9:0.5051753914626198,26:0.5051753914626198):0.34512385753273067,(63:0.8379719043030803,98:0.8379719043030803):0.012327344692270148):2.2392168226721143,(96:1.623219092611235,94:1.623219092611235):1.4662969790562295):0.2625856899288772,(((60:2.031742914797013,(83:0.672213482948732,87:0.672213482948732):1.3595294318482813):1.1804290229708312,((16:1.5584305526670257,(10:0.6267147500411774,31:0.6267147500411774):0.9317158026258483):0.8348020585157652,((39:0.760688477407683,86:0.760688477407683):1.361095054200452,(91:1.7203958861054056,(18:1.5805737124913914,109:1.5805737124913914):0.13982217361401417):0.40138764550272943):0.2714490795746558):0.8189393265850535):0.02223171333090823,(6:0.8834302901079149,40:0.8834302901079149):2.350973360990838):0.11769811049758916):1.4171182811649263,((((38:0.6353200780266551,119:0.6353200780266551):1.7903654959708675,(((110:0.5368846156065984,(1:0.51422167517054,76:0.51422167517054):0.022662940436058432):0.05889862280979197,73:0.5957832384163904):1.1669799526577103,115:1.7627631910741006):0.6629223829234219):0.43926362140936304,(43:2.280356375600784,68:2.280356375600784):0.5845928198061014):0.08302534105189485,102:2.9479745364587804):1.8212455063024877):5.278140462448667,((((((((28:0.06138556627797633,4:0.06138556627797633):1.7108147876732334,(21:1.305066939230304,12:1.305066939230304):0.46713341472090564):1.3028274348243454,(100:2.4413485574804503,81:2.4413485574804503):0.6336792312951047):1.6548884863710973,(((5:2.0295111652061752,(((112:1.1977476242002907,3:1.1977476242002907):0.05439806485304066,(14:0.9009590361216119,8:0.9009590361216119):0.35118665293171947):0.5222087843022822,78:1.7743544733556136):0.25515669185056167):0.06509911894077369,(114:1.3298831832438327,(((92:0.23853306337392177,105:0.23853306337392177):0.2776331482206542,((56:0.10008646323774328,41:0.10008646323774328):0.16600721657235468,((35:0.028115932430374208,34:0.028115932430374208):0.04893946447175758,77:0.07705539690213178):0.18903828290796618):0.250072531784478):0.3229117066008068,(104:0.475430204861065,(61:0.14844209172889425,67:0.14844209172889425):0.3269881131321708):0.3636477133343178):0.4908052650484499):0.7647271009031162):2.0256861699957565,97:4.120296454142705):0.609619821003947):0.1566249393696033,((23:2.831998584009814,36:2.831998584009814):1.2282939978930094,((11:0.43438262892008805,69:0.43438262892008805):3.535939526434185,((111:0.18809157069011273,47:0.18809157069011273):3.359143237944508,(126:0.11079573724089446,74:0.11079573724089446):3.4364390713937265):0.42308734671965187):0.08997042654855036):0.8262486326134324):0.12344527062558175,((44:2.007263050547,123:2.007263050547):1.4365663663217192,101:3.443829416868719):1.5661570682731183):0.014412892740717886,((17:1.0305227214807031,2:1.0305227214807031):3.425361252155528,((95:2.4329328902293037,113:2.4329328902293037):1.9643585924631326,((20:3.9409595420212513,((((84:0.16799816834360115,42:0.16799816834360115):0.9945409126125655,120:1.1625390809561666):1.859812499177185,62:3.0223515801333516):0.8617028654315315,(53:3.7215342226132395,(((106:2.8007552586586573,(((13:1.2403724675942185,45:1.2403724675942185):1.2493800110595494,(122:1.1295038178218286,80:1.1295038178218286):1.3602486608319393):0.19290611211448327,(29:0.7507565037138196,22:0.7507565037138196):1.9319020870544317):0.11809666789040607):0.5474057856866632,(124:3.0532502724751254,125:3.0532502724751254):0.2949107718701951):0.368246692929072,(37:2.2409472333693885,117:2.2409472333693885):1.475460503905004):0.0051264853388470755):0.1625202229516436):0.05690509645636821):0.06523288578365793,99:4.006192427804909):0.39109905488752705):0.05859249094379493):0.5685154042463241):1.3582068437856964,((46:2.228328192352989,52:2.228328192352989):0.7849332396379762,((121:0.35237909923742106,107:0.35237909923742106):1.5961446000478547,33:1.948523699285276):1.0647377327056893):3.36934473262773):3.6647542835416838):1.2791429586562764):6.12797948350721;
tree new_tree50 = (((((((((24:2.3949263508968603,50:2.39492635540348):0.44619629462888577,57:2.841122645525746):2.723902405768891,((65:2.261625630975273,(93:0.23890966058432914,90:0.23890966058432914):2.022715970390944):2.02015819220772,51:4.28178395148599):1.283241201433806):0.20538878751470513,116:5.770413838809342):1.7128764928839173,82:7.48329038214655):0.2556967107971415,(89:7.657855684001968,((7:1.7749999278090816,19:1.7749999278090816):1.2001118660443886,103:2.97511179385347):4.6827438901484975):0.08113135848843367):1.9523502114971132,((55:1.7617460756111176,59:1.7617460756111176):0.9259107735161816,(((25:0.649578241963775,75:0.649578241963775):1.9012357061109022,(71:1.9278329507775078,88:1.9278329507775078):0.6229809972971694):0.01415378375963039,30:2.5649677318343076):0.12268911729299159):7.003680404860216):10.780150043158207,((85:5.156304613658609,108:5.156304613658609):2.521028135778759,(32:6.231520064488313,(((((27:1.952681042600255,64:1.952681042600255):0.9794867023048957,118:2.9321677449051506):0.9109961148044494,(79:3.4509197780451033,((54:0.5374821033434549,66:0.5374821033434549):1.5635028881697952,58:2.10098499151325):1.3499347865318532):0.39224408166449676):0.6484563923031761,72:4.491620252012776):1.408784676622835,((48:0.36841721020967955,70:0.36841721020967955):2.708838348904664,(49:1.4658123973287285,15:1.4658123973287285):1.6114431617856149):2.8231493695212677):0.331115135852702):1.445812684949055):12.794154547708352):2.3650087208069834,(((((60:3.695455331921883,(83:1.9973146716043035,87:1.9973146716043035):1.6981406603175793):2.0394633381385203,(((96:1.1972862701379663,94:1.1972862701379663):3.5388002659825,(63:3.5616337037754184,(98:3.3319757007089064,(9:2.0949104526415994,26:2.0949104526415994):1.237065248067307):0.22965800306651207):1.174452832345048):0.28352859626766413,((16:1.7844665183343666,(10:0.9994404329626779,31:0.9994404329626779):0.7850260853716887):2.6149152554396657,((39:2.3426649078118382,86:2.3426649078118382):1.3595218687122759,((109:2.707800576639867,18:2.707800576639867):0.2329297326397355,91:2.9407303092796027):0.7614564672445114):0.6971949972499183):0.6202333586140982):0.7153035376722725):0.20755336008363656,(6:1.8180553877637313,40:1.8180553877637313):4.124416642380308):1.9083952932669161,(((68:3.2744688142662057,((((76:0.7586179805469966,110:0.7586179805469966):0.17007284571242576,(73:0.41727488910952415,1:0.41727488910952415):0.5114159371498982):1.1306162341370927,115:2.059307060396515):1.0209172813910947,(38:1.722501084991426,119:1.722501084991426):1.3577232567961837):0.1942444724785961):0.019896587414687694,43:3.2943654016808934):1.940686278897005,102:5.235051680577898):2.6158156428330575):12.854410441823532,((((44:2.065147524077198,123:2.065147524077198):2.655330618879316,101:4.720478142956514):7.216934277583313,(((95:6.183906685074449,113:6.183906685074449):2.3488497527434635,(99:8.154850370218131,(((((106:6.320805664599861,(((13:0.663746011342608,45:0.663746011342608):3.1622887627820875,(122:2.1884648055285694,80:2.1884648055285694):1.637569968596126):2.1799328662062787,(29:1.3096750962167483,22:1.3096750962167483):4.696292544114225):0.3148380242688873):0.6126130889553867,(124:5.676760300716904,125:5.676760300716904):1.2566584528383444):0.7411811894642364,(37:6.316528031191571,117:6.316528031191571):1.3580719118279134):0.27815606568569073,20:7.952756008705175):0.17962468084464422,((17:3.1433340889047403,2:3.1433340889047403):3.314798474103154,((((84:1.3152554339166342,42:1.3152554339166342):0.9825277047776333,120:2.2977831386942675):1.8775176243748692,62:4.175300763069137):2.2233800772155075,53:6.398680840284644):0.05945172272325028):1.674248126541925):0.02246968066831201):0.3779060675997812):2.2335183181235028,(((((21:2.7049054387905658,12:2.7049054387905658):0.5428166177566571,(28:0.17827188471370162,4:0.17827188471370162):3.0694501718335214):4.3246153638920575,(100:6.9105686996333935,81:6.9105686996333935):0.6617687208058873):0.2639811373586358,(((((((14:1.3084508427086505,8:1.3084508427086505):0.858732194743622,112:2.1671830374522725):0.13748985950170756,3:2.30467289695398):0.90129300335028,78:3.20596590030426):0.27295724707051683,(114:2.19891182454617,(((92:0.9414261991465686,105:0.9414261991465686):0.5443354944248694,((56:0.3481154157833712,41:0.3481154157833712):0.5282149835151122,((34:0.12289952300464987,35:0.12289952300464987):0.5863517412191385,77:0.7092512642237884):0.16707913507469507):0.6094312942729545):0.39717519571140647,(104:1.3575466595186134,(61:0.8281061268110769,67:0.8281061268110769):0.5294405327075365):0.525390229764231):0.31597493526332543):1.280011322828607):1.162409312641007,5:4.641332460015784):1.7953415022292578,97:6.436673962245042):1.399644595552875):2.3794753514639133,(((111:0.13048114911821906,47:0.13048114911821906):6.111100251436322,(126:0.4604368083744833,74:0.4604368083744833):5.781144592180057):2.1628042182509333,((11:1.0852940959978068,69:1.0852940959978068):7.271398604915863,(23:2.8288030769130312,36:2.8288030769130312):5.527889624000638):0.047692917891804854):1.811408290456356):0.5504808466795854):1.1711376645984117):2.905211066360378,(52:5.419183188169398,((121:0.4945561234174478,107:0.4945561234174478):4.651993930140306,(33:3.995960885020939,46:3.995960885020939):1.1505891685368153):0.2726331346116435):9.42344036697556):5.862654278334283):2.1312182527182166):11.8096032473922;
tree new_tree51 = (((((((((57:1.2108381963731198,50:1.21083820768599):0.16792828603625476,24:1.3787664824093746):2.092573014686322,((65:1.0677603858644178,(93:0.09726601023873183,90:0.09726601023873183):0.970494375625686):2.2386128051738,51:3.30637311730868):0.16496636174205426):0.0932400748341542,116:3.5645795719298508):1.0204517873485268,82:4.58503144971242):0.40504827999123627,(89:2.8464489977802527,((7:1.1690799926439142,19:1.1690799926439142):1.0849799370148645,103:2.2540599296587787):0.5923890681214741):2.143630641489361):0.3155438601020002,(((30:1.9171595804713786,55:1.9171595804713786):1.164693275452793,((25:0.31924233828684495,75:0.31924233828684495):1.1456366680408656,59:1.4648790063277106):1.616973849596461):0.31832610619467916,(71:2.3928439998067517,88:2.3928439998067517):1.007334962312099):1.9054445372527633):12.867556003018073,((85:2.38613804153851,108:2.38613804153851):2.8960561149534265,((((48:0.23721841329337404,70:0.23721841329337404):3.0910013990325282,(49:2.462750416059318,15:2.462750416059318):0.8654693962665845):1.073811215024861,(79:3.3668875160522638,((72:3.11913664488864,((27:1.8485276718020027,64:1.8485276718020027):0.9022734970357211,118:2.750801168837724):0.3683354760509161):0.1119116607374373,((54:1.2600158908468377,66:1.2600158908468377):1.4788432344359257,58:2.7388591252827634):0.4921891803433138):0.13583921042618652):1.0351435112984997):0.5103496206604472,32:4.912380648011211):0.3698135084807257):12.89098534589775):0.41392342140488125,((((((96:2.4587032995671754,94:2.4587032995671754):2.681337025222228,((39:0.9794394371035258,86:0.9794394371035258):2.6204543600657173,((91:2.384707977972316,(18:2.1643660441444954,109:2.1643660441444954):0.22034193382782075):0.95067254219247,(16:1.8591647699213087,(10:1.4075104997200303,31:1.4075104997200303):0.45165427020127846):1.4762157502434774):0.2645132770044567):1.5401465276201605):0.07993887800744748,(60:3.800346951197814,(83:0.3867555407363257,87:0.3867555407363257):3.413591410461488):1.4196322515990367):0.2060266505982522,((63:2.1236500836073935,((9:0.7446631106878128,26:0.7446631106878128):0.9528096026261559,98:1.6974727133139687):0.42617737029342484):2.680333246911623,(6:2.006755909840045,40:2.006755909840045):2.797227420678971):0.6220225228760867):1.6145111880345908,(102:2.883855027919884,(43:2.4441061069877748,(68:2.3368674420434368,(((((76:0.28559493099954586,110:0.28559493099954586):0.11251275522916804,73:0.3981076862287139):0.0031932432942473055,1:0.4013009295229612):1.218710862353434,115:1.6200117918763952):0.5255525200791957,(38:0.6466055113013023,119:0.6466055113013023):1.4989588006542887):0.19130313008784583):0.10723866494433798):0.43974892093210904):4.15666201350981):9.108599950873867,((((23:4.215763203812848,36:4.215763203812848):1.6718414224000941,(11:0.1752203702640429,69:0.1752203702640429):5.7123842559488995):1.9940979238832854,(((44:0.9493273289376246,123:0.9493273289376246):3.0435317866935954,101:3.99285911563122):3.437491498274554,(((17:1.1866993835394708,2:1.1866993835394708):5.389363378152385,((20:6.280083514340052,((((95:4.539964173267261,113:4.539964173267261):1.2185395594206678,99:5.758503732687929):0.08083591596429596,(((84:0.6354084798289706,42:0.6354084798289706):1.4231759417778256,120:2.0585844216067963):1.1188562346464552,62:3.1774406562532516):2.6618989923989735):0.06247193227733927,53:5.901811580929564):0.37827193341048737):0.22426816713266096,(37:6.356655408984072,(((106:5.2141890418365575,(((13:0.5795937693666925,45:0.5795937693666925):3.5851834173763906,(122:1.7172923475650377,80:1.7172923475650377):2.4474848391780455):0.8271748142738904,(29:0.9838804263962629,22:0.9838804263962629):4.00807157462071):0.22223704081958395):0.5722026917678473,(124:5.183533416578365,125:5.183533416578365):0.6028583170260395):0.36938357101535324,117:6.155775304619758):0.20088010436431425):0.14769627248864037):0.07171108021914385):0.7036652927626958,(((((((((92:0.40960076349297997,105:0.40960076349297997):0.1701896585530432,((56:0.30498409584903635,41:0.30498409584903635):0.11465383442529314,((34:0.13721471972347543,35:0.13721471972347543):0.05729556184361684,77:0.19451028156709227):0.22512764870723723):0.16015249177169366):0.2819327901953761,(104:0.5962866921048763,(61:0.07840721674067425,67:0.07840721674067425):0.517879475364202):0.26543652013652297):0.22727586674904254,114:1.0889990789904418):1.6791574441147825,(((14:0.7118196068211841,8:0.7118196068211841):1.0263855272664704,(3:1.556287611866396,112:1.556287611866396):0.18191752222125857):0.466225061973105,78:2.2044301960607595):0.5637263270444648):0.5000991859412305,5:3.268255709046455):1.8228606879417515,97:5.091116396988206):0.7062034491124747,((100:4.022168755311252,81:4.022168755311252):1.3499076288619332,((12:2.629761652562569,(28:0.1702173102384905,4:0.1702173102384905):2.4595443423240786):0.02262396813114842,21:2.6523856206937175):2.719690763479468):0.4252434619274954):1.0397348444094456,((111:0.24734753790621955,47:0.24734753790621955):5.159754636137762,(126:0.06415866406117204,74:0.06415866406117204):5.34294350998281):1.4299525164661446):0.4426733639444258):0.1506225594512216):0.4513519361904539):2.845029836832947,(((46:2.5870629538629997,52:2.5870629538629997):1.0763528970454335,33:3.663415850908433):0.0713061283508476,(121:0.3593037318854018,107:0.3593037318854018):3.375418247373879):6.99201043527233):5.422384605374386):2.4379859314910064):6.24805373004463;
tree new_tree52 = (((((116:4.643026625098626,(((65:1.4757021281168392,(93:0.5114832696010719,90:0.5114832696010719):0.964218845291013):1.2761885164425826,51:2.75189072552675):1.0995908390861122,((50:2.19014536809574,57:2.1901453940090927):0.17044170788289792,24:2.3605871018919906):1.4908943817535434):0.7915451414530921):2.1893452139309337,((89:4.108951096033184,((7:1.2127847774972311,19:1.2127847774972311):1.8864871511259542,103:3.0992719286231853):1.009679167409999):2.472501484378128,82:6.581452775942):0.2509192586182474):0.8599713077603273,(((71:1.6203289161985486,88:1.6203289161985486):2.1376958724671473,(25:2.030789181715319,75:2.030789181715319):1.727235606950377):0.025398852424643792,(59:3.386353335483075,(30:3.246304024893222,55:3.246304024893222):0.14004931058985282):0.3970703056072651):3.908919505699547):11.894381489346742,((((((54:0.6095113119643348,66:0.6095113119643348):1.0798485550980281,58:1.689359867062363):0.6884067585485176,79:2.3777666256108807):1.8167894816216892,(((27:2.4545123827063544,64:2.4545123827063544):0.6802674919840759,118:3.1347798746904303):0.8002073196747022,72:3.9349871943651324):0.25956891286743744):2.1400422596787,((48:0.3695039441703229,70:0.3695039441703229):2.8435807978589143,(49:1.9973920605592137,15:1.9973920605592137):1.2156926814700233):3.121513624882033):0.3435928084559725,(32:6.467760951591507,(85:2.198228095163365,108:2.198228095163365):4.2695328564281425):0.2104302237757354):12.908533460769387):1.0898448821173936,((((((16:1.5038323040678234,(10:1.2352636214362285,31:1.2352636214362285):0.26856868263159495):3.152966801350434,((91:3.7100361680239757,(18:3.4644823009265204,109:3.4644823009265204):0.2455538670974553):0.05376096666131369,(39:1.100559199384116,86:1.100559199384116):2.6632379353011735):0.8930019707329682):0.7831407410239812,((60:3.9991506000986394,(83:1.9717391382047962,87:1.9717391382047962):2.027411461893843):1.0341280515029876,(6:2.5899361052871717,40:2.5899361052871717):2.4433425463144554):0.4066611948406118):0.06882483078388546,((96:1.8759073762613734,94:1.8759073762613734):3.4686751388091923,(98:3.089036337730508,(63:2.5179178637926163,(9:1.497572685186501,26:1.497572685186501):1.0203451786061153):0.5711184739378918):2.2555461773400576):0.1641821621555586):4.789108919012027,(102:6.676250527434653,((68:4.802367907716646,(((((110:0.27112563899869835,76:0.27112563899869835):0.19345617290259304,1:0.4645818119012914):0.07795693170272416,73:0.5425387436040155):1.425415530218475,115:1.9679542738224904):0.6309723854355169,(38:0.45418587554854806,119:0.45418587554854806):2.144740783709459):2.2034412484586388):1.4663852333515122,43:6.268753141068158):0.4074973863664946):3.6216230688034985):9.153088077135187,(((23:1.7360757411441867,36:1.7360757411441867):8.495885959549526,(((44:1.3534827124318183,123:1.3534827124318183):4.697572826422784,101:6.051055538854602):3.4858933453592353,(((95:7.585975561569032,113:7.585975561569032):1.0977285949484399,(((53:8.367235277439631,(((84:0.972243531135571,42:0.972243531135571):0.6904739384934337,120:1.6627174696290048):1.2951205220882205,62:2.9578379917172253):5.409397285722406):0.046883734453860626,((99:7.89910841258304,20:7.89910841258304):0.1554023083571714,(((106:4.845746307149929,(((13:0.4754383849908556,45:0.4754383849908556):3.2715033147814716,(122:2.2942439392044847,80:2.2942439392044847):1.4526977605678426):0.9074635780824374,(29:1.7371849489203177,22:1.7371849489203177):2.917220328934447):0.19134102929516406):0.4170743589892192,(124:3.462709089735655,125:3.462709089735655):1.8001115764034927):2.3161098668233864,(117:7.041407897900385,37:7.041407897900385):0.5375226350621496):0.47558018797767687):0.35960829095328073):0.2552247042040392,(17:2.4001693896676533,2:2.4001693896676533):6.269174326429878):0.014360440419940446):0.7171569970789449,(((111:0.32832076274126876,47:0.32832076274126876):4.592038412545889,(126:0.2172127239026234,74:0.2172127239026234):4.7031464513845345):3.611094456619136,((11:0.9926564045095134,69:0.9926564045095134):6.864037490438385,((((5:3.2062705170911743,(((14:0.9579960546881854,8:0.9579960546881854):0.950399495924884,(3:1.319944367056656,112:1.319944367056656):0.5884511835564135):0.9559255704330907,78:2.86432112104616):0.3419493960450142):0.12021400011393135,((((92:0.5872345687347608,105:0.5872345687347608):0.2934344581433682,((56:0.15296328617950244,41:0.15296328617950244):0.3822900818546932,((34:0.11269829859662367,35:0.11269829859662367):0.10477286022075491,77:0.21747115881737858):0.3177822092168171):0.3454156588439333):0.3918626616680354,(104:0.9917280744153697,(61:0.5479471732475699,67:0.5479471732475699):0.4437809011677998):0.2808036141307947):0.41033161358665615,114:1.6828633021328205):1.643621215072285):1.581028866749962,97:4.9075133839550675):1.1328117795223296,((100:4.3090435671883665,81:4.3090435671883665):0.7270914319295967,((28:0.007237897002387499,4:0.007237897002387499):2.6161785608229366,(12:2.3110179986239503,21:2.3110179986239503):0.31239845920137377):2.412718541292639):1.004190164359434):1.8163687314705008):0.6747597369583955):0.8694075216901229):0.13608773061742063):0.6950128164798759):2.6680417645801597,((52:3.1784733260735356,46:3.1784733260735356):1.1435078773104745,((121:1.2352947506357561,107:1.2352947506357561):2.6956286358991246,33:3.930923386534881):0.3910578168491292):8.57802215483829):6.550958208099466):1.2256078448806846):8.53917413614946;
tree new_tree53 = ((((85:4.57331012030802,108:4.57331012030802):4.4977098135137235,((((((54:0.3153294509801404,66:0.3153294509801404):1.7421234222168556,58:2.057452873196996):2.181168833284592,79:4.238621706481588):0.3039196359405114,(72:3.255545549781188,((27:2.085702617635908,64:2.085702617635908):0.9503381817334993,118:3.0360407993694074):0.2195047504117804):1.2869957926409117):3.0813438961499333,((48:0.07637264361970171,70:0.07637264361970171):2.574674949098645,(49:1.6516388997358757,15:1.6516388997358757):0.9994086929824708):4.972837645853686):0.5520633591087396,32:8.175948597680772):0.8950713361409708):9.780114967200847,(((89:5.056185779279078,((7:1.227932528909834,19:1.227932528909834):2.806600538198432,103:4.034533067108266):1.0216527121708117):0.48114049158618233,(82:4.7348664948145,(116:3.8048005119680264,(((65:1.0517851721851152,(93:0.14123507361887544,90:0.14123507361887544):0.910550095173741):1.69854163010609,51:2.75032674625431):0.6912645118023195,(50:2.02976270549195,(24:1.9164848519096005,57:1.9164848519096005):0.11327782542695641):1.411828636756968):0.36320919787450157):0.930066029957433):0.8024597289398008):0.3434767538118031,(59:1.7689066845244776,((30:1.2297435842733635,55:1.2297435842733635):0.41829771817334493,((25:0.8958369632551324,75:0.8958369632551324):0.47171009803178054,(71:1.248450582086963,88:1.248450582086963):0.11909647919995003):0.2804942411597955):0.1208653820777692):4.111896340152586):12.970331876345526):1.2018249321635643,((((((96:1.2232016684915614,94:1.2232016684915614):3.4417240044399264,((6:1.2936185403884717,40:1.2936185403884717):3.3543295295125994,(60:3.6035511934314526,(83:2.1034496373261784,87:2.1034496373261784):1.5001015561052742):1.0443968764696185):0.01697760303041651):0.028701610522759324,((63:1.4763946843150497,98:1.4763946843150497):0.5085962243096176,(9:1.0462787392074135,26:1.0462787392074135):0.9387121694172538):2.7086363748295796):0.27471658486897343,(((16:2.4835391717671653,(10:1.6356140873724172,31:1.6356140873724172):0.8479250843947481):1.2423944936561293,(39:1.495801463813424,86:1.495801463813424):2.2301322016098704):0.2507855711815328,(91:3.4839027201368427,(18:3.1449432268514244,109:3.1449432268514244):0.3389594932854183):0.49281651646798474):0.991624631718393):4.740991351286231,(102:6.459593411333133,((((((73:0.5566704477062978,(76:0.4939336994586643,110:0.4939336994586643):0.06273674824763353):0.16364824031128333,1:0.7203186880175811):0.59096813007089,115:1.3112868180884711):1.1223736722626603,(38:0.48524702136877856,119:0.48524702136877856):1.948413468982353):0.48757204785327257,68:2.921232538204404):1.285270900619476,43:4.20650343882388):2.253089972509253):3.249741808276319):9.213085398338405,(((23:3.1571393624735005,36:3.1571393624735005):5.66960838371093,(((((95:7.016027924986909,113:7.016027924986909):0.6875774628760842,(17:1.7441875133125602,2:1.7441875133125602):5.959417874550432):0.029107350906654617,((53:6.828708080530585,(((84:0.8568598199847526,42:0.8568598199847526):0.5875045175985909,120:1.4443643375833435):1.9208972794560764,62:3.36526161703942):3.463446463491165):0.3253270679319282,(99:7.094421273405196,(20:6.45360267807022,((37:4.751658559980885,117:4.751658559980885):0.6672880887936508,((106:4.326772280101657,(((13:0.6888266007221303,45:0.6888266007221303):2.1419962130877006,(122:2.16032796583314,80:2.16032796583314):0.6704948479766912):0.47111142689001495,(29:1.6644523337714172,22:1.6644523337714172):1.6374819069284288):1.0248380394018106):0.878174888189668,(124:4.330383944148139,125:4.330383944148139):0.874563224143186):0.21399948048321082):1.0346560292956841):0.6408185953349763):0.05961387505731697):0.5786775903071346):1.0068113139589911,((11:1.006646563586882,69:1.006646563586882):6.780750111596921,((44:1.9563129114507487,123:1.9563129114507487):2.862202300229542,101:4.818515211680291):2.9688814635035126):0.9521273775448353):0.013003271760153368,(((111:0.16935681356183444,47:0.16935681356183444):4.331689633283302,(126:0.14128974394368396,74:0.14128974394368396):4.359756702901453):2.6934761481442013,(((((78:2.4648443347957154,((14:0.3449294950708875,8:0.3449294950708875):1.3985206888826587,(112:1.4154103739833344,3:1.4154103739833344):0.32803980997021176):0.7213941508421693):0.8691592566463764,(114:1.0650765981965742,(((61:0.4814638971040691,67:0.4814638971040691):0.3437021196716833,104:0.8251660167757524):0.19969829147331986,((92:0.20350124533600383,105:0.20350124533600383):0.38880838875118323,((56:0.23371685897202515,41:0.23371685897202515):0.17966128032465722,((34:0.06481003483474478,35:0.06481003483474478):0.08671167107931714,77:0.15152170591406192):0.26185643338262043):0.17893149479050469):0.4325546741618852):0.04021228994750192):2.2689269932455174):1.1372233372565406,5:4.471226928698632):1.3265763786926712,97:5.797803307391304):0.3517803206495653,((100:3.216945690269945,81:3.216945690269945):0.9115507179763398,((28:0.47739806009337726,4:0.47739806009337726):1.5421743264611467,(12:1.9169164115375312,21:1.9169164115375312):0.10265597501699286):2.108924021691761):2.021087219794584):1.044938966948469):1.5580047294994541):0.0742204216956388):2.949288800452951,(((121:0.6487674655664027,107:0.6487674655664027):2.0710324581379576,33:2.71979992370436):0.08252191294787403,(52:2.5683006467260836,46:2.5683006467260836):0.23402118992615062):8.97371476638929):7.146384071310475):1.1305392152382971):6.51849008530434;
tree new_tree54 = ((((85:2.187932510208727,108:2.187932510208727):8.475144307481024,(32:10.165462072175243,((72:5.543419203561732,((((54:0.20483314936717045,66:0.20483314936717045):1.8100793131314679,58:2.0149124624986383):1.4339578872426983,79:3.4488703497413367):1.461430415154318,((27:2.213697772168449,64:2.213697772168449):1.6260749497313425,118:3.8397727218997915):1.0705280429958632):0.6331184386660773):4.296029740686225,((48:0.024166111607886155,70:0.024166111607886155):6.307929547587018,(49:2.6508084116762523,15:2.6508084116762523):3.6812872475186516):3.5073532850530533):0.3260131279272862):0.49761474551450746):10.003508322741125,(((((55:1.1715068848125914,30:1.1715068848125914):0.0995706855832621,59:1.2710775703958535):0.557915933292974,(25:1.191313333573706,75:1.191313333573706):0.6376801701151213):0.013151272009894743,(71:0.983682519948879,88:0.983682519948879):0.8584622557498431):5.432411892103568,((89:5.864513304078857,((7:0.8387449665607826,19:0.8387449665607826):2.7613777112679228,103:3.6001226778287054):2.2643906262501514):1.0502370412802913,(82:6.59803182832465,(116:5.169620785874178,((((93:0.264583922943281,90:0.264583922943281):0.8633638947641331,65:1.127947817707414):2.35832903721605,51:3.48627701390864):1.1230397683633115,(50:2.55433490023774,(57:2.420491672993593,24:2.420491672993593):0.13384329010884422):2.0549817098367087):0.5603041129350324):1.4284110922426816):0.31671846724228825):0.35980632244314226):13.392028472628585):1.6143215342301929,(((((((9:1.1725422137570538,26:1.1725422137570538):2.542811817610002,98:3.7153540313670557):0.17098157528975833,63:3.886335606656814):2.1169372130629243,(60:4.168592639871869,(83:1.2186210489472704,87:1.2186210489472704):2.9499715909245983):1.8346801798478696):0.039564156032042774,(((6:2.473441511855889,40:2.473441511855889):2.683099054633011,(((91:3.1574359828003415,(18:2.900345506875051,109:2.900345506875051):0.25709047592529055):0.08664189873609462,(16:2.087624391961712,(10:1.85642959048492,31:1.85642959048492):0.23119480147679194):1.1564534895747243):0.8370323289045358,(39:1.1319232819250302,86:1.1319232819250302):2.9491869285159416):1.075430356047928):0.43768692843812396,(96:3.180941629788795,94:3.180941629788795):2.4132858651382287):0.44860948082475716):2.722137301993264,(102:6.849162003948321,(((((1:0.7693281682137362,(73:0.7308365020521935,(76:0.4806657006035071,110:0.4806657006035071):0.2501708014486864):0.03849166616154265):1.0853328027058264,115:1.8546609709195625):1.5644260233240113,(38:0.503973755584243,119:0.503973755584243):2.915113238659331):1.4146129156215181,43:4.833699909865092):0.5677812223361283,68:5.40148113220122):1.4476808717471012):1.9158122737967238):11.767580240846991,((((((53:6.147075877069615,((37:5.548687963304816,(((84:0.690673875377542,42:0.690673875377542):0.6895877225677035,120:1.3802615979452455):1.6743913402087351,62:3.0546529381539806):2.494035025150835):0.16352606624309818,117:5.712214029547914):0.43486184752170143):1.3385409883080683,(99:7.4606419219152205,(((106:4.9440615213199814,(((13:0.8099636677555915,45:0.8099636677555915):2.8841619483627556,(122:2.6503469696958883,80:2.6503469696958883):1.0437786464224588):0.5720916588493044,(29:1.3775967096990926,22:1.3775967096990926):2.8886205652685586):0.67784424635233):1.9127383632281818,(124:4.975617123548822,125:4.975617123548822):1.8811827609993417):0.5407489843823763,20:7.3975488689305395):0.06309305298468093):0.024974943462463095):2.3550831944131856,(17:2.6766941382864244,2:2.6766941382864244):7.164005921504445):0.35119863929772244,(95:8.786590866970826,113:8.786590866970826):1.4053078321177654):1.6093225898928143,(((((((78:3.5531528345005827,(((14:1.7320643084799454,8:1.7320643084799454):0.5821125949958001,3:2.3141769034757456):0.37344760060384896,112:2.6876245040795945):0.8655283304209882):0.1037913950172955,(114:1.3557098039899116,(((61:0.22743634026353726,67:0.22743634026353726):0.7780176739909201,104:1.0054540142544575):0.31644839664690405,((92:0.46607128106772816,105:0.46607128106772816):0.7336355316023322,((56:0.20960272845869143,41:0.20960272845869143):0.48264000639900795,((34:0.11758760852232863,35:0.11758760852232863):0.2447306039441387,77:0.36231821246646734):0.32992452239123204):0.5074640778123609):0.12219559823130122):0.033807393088550075):2.3012344255279666):0.05123352153231364,5:3.708177751050192):2.733147342590004,97:6.441325093640196):2.3772179039041754,((100:4.991279084608737,81:4.991279084608737):2.0392751727632445,((12:3.299486209537763,21:3.299486209537763):0.20518012427655385,(28:0.1521083940809215,4:0.1521083940809215):3.3525579397333956):3.525887923557665):1.7879887401723895):1.2165600673490449,((((111:0.6887945594260437,47:0.6887945594260437):6.624166288480255,(126:0.09875786125549771,74:0.09875786125549771):7.2142029866508):1.2216456643719908,(23:2.125981060731941,36:2.125981060731941):6.408625451546348):1.0853725395875244,(11:2.835786845481825,69:2.835786845481825):6.784192206383988):0.4151240130276026):1.4923194788554248,((44:1.7979153345599999,123:1.7979153345599999):4.77859926366364,101:6.57651459822364):4.950907945525201):0.27379874523256476):2.1297764157676013,((46:3.3577226810770493,52:3.3577226810770493):0.5934985423587813,(33:3.8911918996135535,(121:1.1744798689590834,107:1.1744798689590834):2.7167120306544703):0.0600293238222771):9.97977661119739):6.601556813843029):1.748352156069032):9.98441612557966;
tree new_tree55 = (((((60:3.733365126862412,(83:1.885183131225754,87:1.885183131225754):1.848181995636658):1.5584288463188498,(((98:3.565875062883722,((9:2.969028526709329,26:2.969028526709329):0.5686495509790221,63:3.537678077688351):0.02819698519537095):1.0667021789629216,(6:2.8106683154780887,40:2.8106683154780887):1.8219089263685548):0.36740391494386326,(((16:1.7254674488688324,(10:1.233723204340416,31:1.233723204340416):0.49174424452841636):2.7477235177240833,((91:3.3135857059746003,(109:2.695630424515843,18:2.695630424515843):0.6179552814587574):0.6872635122628168,(39:1.1713291686421465,86:1.1713291686421465):2.8295200495952706):0.4723417483554986):0.3710390930395695,(96:1.2184976536533632,94:1.2184976536533632):3.625732405979122):0.1557510971580216):0.2918128163907552):2.655524010440284,(((68:3.380208335842479,((((73:0.71391690452676,1:0.71391690452676):0.34382792191100353,(76:0.3524788786273148,110:0.3524788786273148):0.7052659478104488):1.419440718547345,115:2.4771855449851086):0.6585452342997726,(38:1.4533536478709208,119:1.4533536478709208):1.6823771314139604):0.24447755655759762):1.1181145830990156,43:4.498322918941494):0.5035643938323391,102:5.0018873127738335):2.9454306708477125):10.795114908466047,((((11:0.1796345617636342,69:0.1796345617636342):7.957996065229916,((23:5.484029929359716,36:5.484029929359716):2.6372028797245015,((111:0.08501057725506253,47:0.08501057725506253):6.596349660453162,(126:0.03700865444794554,74:0.03700865444794554):6.6443515832602795):1.4398725713759921):0.0163978179093327):0.34815745564126743,(((44:1.6824351938751871,123:1.6824351938751871):3.542587774615143,101:5.22502296849033):2.607943657557515,((((17:1.8791091432334102,2:1.8791091432334102):4.544985263777081,(95:5.131117446596302,113:5.131117446596302):1.2929769604141885):0.015455368876014397,((((84:1.0673510292236252,42:1.0673510292236252):0.4268441710452209,120:1.4941952002688461):2.1497022353759743,62:3.64389743564482):2.5382141530089757,(99:5.893977014241814,((((117:5.495388040785925,((106:4.426393421774433,(((13:0.35752129031766916,45:0.35752129031766916):2.5266246603638076,(122:2.13864991258492,80:2.13864991258492):0.7454960380965567):0.7677088083531709,(29:1.8049374107554674,22:1.8049374107554674):1.8469173482791803):0.7745386627397854):0.528805519466923,(124:3.3948533213106415,125:3.3948533213106415):1.5603456199307146):0.5401890995445688):0.029433424867852054,37:5.524821465653777):0.1817259728859293,20:5.706547438539706):0.10061260146217865,53:5.807160040001885):0.0868169742399294):0.2881345744119814):0.25743818723270895):0.9656662042799491,(((((78:2.586630626778728,((3:1.7513060033930723,112:1.7513060033930723):0.07244544652722595,(14:1.480787654676804,8:1.480787654676804):0.3429637952434943):0.7628791768584298):0.16966816975556664,(114:2.1917689072637394,(((92:0.6611405983981898,105:0.6611405983981898):0.847065187619438,((56:0.2892550079364319,41:0.2892550079364319):0.63508597437647,((34:0.20243833450619858,35:0.20243833450619858):0.3849762984204393,77:0.5874146329266379):0.336926349386264):0.583864803704726):0.5903443741665078,((61:0.1691687182686001,67:0.1691687182686001):0.2453511382069173,104:0.4145198564755174):1.6840303037086182):0.09321874707960376):0.5645298892705553):0.29936773139998785,5:3.0556665279342825):1.7167046317560795,97:4.772371159690362):0.8400867942555621,((100:4.980139985087755,81:4.980139985087755):0.252022214740939,((12:2.224210947856629,21:2.224210947856629):0.11201620305724491,(28:0.6045364446869254,4:0.6045364446869254):1.7316907062269484):2.89593504891482):0.38029575411723027):1.7927580262205298):0.42775064588139067):0.652821456586973):2.1342036345357087,((121:0.5335149120345624,107:0.5335149120345624):4.311014243032682,((52:3.090313028790115,46:3.090313028790115):0.7838249933170829,33:3.8741380221071977):0.9703911329600463):5.77546246060644):8.122441174917066):1.9743303766795073,((((((25:0.837429080691398,75:0.837429080691398):0.8029067606489448,59:1.6403358413403428):0.21765257631668367,(55:1.4575798381338183,30:1.4575798381338183):0.4004085795232082):0.08929847522066892,(71:1.5963924288213163,88:1.5963924288213163):0.35089446405637914):3.4129804533579566,((116:3.587899322194406,(((65:1.29625548070121,(93:0.23051412254626236,90:0.23051412254626236):1.0657413581549477):1.78883632252004,51:3.08509180868169):0.21500494890368316,(50:2.02341206934727,(24:1.9439788455485327,57:1.9439788455485327):0.07943325402816659):1.2766846222555621):0.28780260036214456):1.3733035590660294,((89:4.510923293816942,((7:1.2831871469697842,19:1.2831871469697842):0.5654398023973863,103:1.8486269493671705):2.662296344449772):0.41831107211068286,82:4.92923439852496):0.0319685153328102):0.39906446497521664):14.446476432235816,((85:2.195902977224411,108:2.195902977224411):5.399987154656363,(32:7.585241571468508,(((72:2.8700206399413983,((27:1.1807759741600403,64:1.1807759741600403):0.903453940118482,118:2.0842299142785223):0.785790725662876):0.23627834161238548,(79:2.7590153000807685,((54:0.959691920670408,66:0.959691920670408):0.8693995883019896,58:1.8290915089723976):0.9299237911083709):0.34728368147301536):3.9914849319390227,((48:0.256988588331184,70:0.256988588331184):3.4939029748104824,(49:1.3059053772013227,15:1.3059053772013227):2.4449861859403437):3.34689235035114):0.4874576579757015):0.010648560412265695):12.210853646590694):0.9100194902956318):6.54461888138402;
tree new_tree56 = ((((((((98:2.5497319872980455,(63:2.0291927866345776,(9:0.8655776085068595,26:0.8655776085068595):1.163615178127718):0.5205392006634679):1.1751341725084403,(6:1.7980912427948208,40:1.7980912427948208):1.926774917011665):0.20776907554270263,(60:2.2354710830849793,(83:0.9300763405762287,87:0.9300763405762287):1.3053947425087506):1.6971641522642091):0.18493335309023884,(96:1.5056793959796397,94:1.5056793959796397):2.6118891924597873):0.06341935128075615,(((16:2.4028624101886766,(10:1.1501757990046664,31:1.1501757990046664):1.2526866111840103):1.2525801952042817,(39:2.165691701231797,86:2.165691701231797):1.4897509041611614):0.012783919538509547,(91:3.4698550452688153,(18:3.318258834259922,109:3.318258834259922):0.1515962110088931):0.19837147966265256):0.5127614147887156):3.442215610900158,(((68:2.5627443596572412,(((((76:0.2597160757749298,110:0.2597160757749298):0.2474397949783907,1:0.5071558707533205):0.3515202106676458,73:0.8586760814209663):0.5100852990552914,115:1.3687613804762577):0.9997793613408827,(38:0.7542966983845282,119:0.7542966983845282):1.6142440434326124):0.19420361784010076):0.8301130756568118,43:3.392857435314053):0.46408608397973605,102:3.856943519293789):3.7662600313265524):10.358428062850763,(((((23:2.705519186217237,36:2.705519186217237):3.6872155310995156,((111:0.22018831804307173,47:0.22018831804307173):4.894102154151803,(126:0.11048725002861413,74:0.11048725002861413):5.003803222166261):1.2784442451218778):0.028741801192772698,(11:0.5089254738827752,69:0.5089254738827752):5.91255104462675):0.6832654827335345,(((44:3.0618834288600367,123:3.0618834288600367):1.4747946409562114,101:4.536678069816248):2.3114350785990174,((((95:4.656303817929253,113:4.656303817929253):0.38807079242620635,(17:2.284742179189797,2:2.284742179189797):2.759632431165662):0.5660037854883573,((99:4.834376429871363,((37:3.4620523885982024,117:3.4620523885982024):0.7758380195518297,((106:3.2554504784498097,(((13:0.5022818767654954,45:0.5022818767654954):2.3426229868313957,(122:1.5754141418042291,80:1.5754141418042291):1.2694907217926619):0.18889505428364695,(29:1.4712663778981792,22:1.4712663778981792):1.5625335399823588):0.2216505605692718):0.5452603329282564,(124:3.4836005926237856,125:3.4836005926237856):0.31711021875428047):0.43717959677196605):0.596486021721331):0.2109735855308399,((53:4.223475131197987,(((84:1.0894505375172192,42:1.0894505375172192):0.621547617889028,120:1.7109981554062472):0.47597037194546377,62:2.186968527351711):2.0365066038462762):0.23152833440248433,20:4.455003465600472):0.5903465498017315):0.5650283804416132):0.7249405550142942,((((21:2.8524827394735324,12:2.8524827394735324):0.3382279298967106,(28:0.41720769979383937,4:0.41720769979383937):2.7735029695764037):1.872821501056812,(100:3.336234554878612,81:3.336234554878612):1.727297615548443):0.7510551704607797,((((114:1.4042830356669556,(((92:0.1186511255483258,105:0.1186511255483258):0.723239503257577,((56:0.17966595375944966,41:0.17966595375944966):0.2770506715647526,((34:0.10543064803241355,35:0.10543064803241355):0.1326900065240355,77:0.23812065455644907):0.2185959707677532):0.38517400348170056):0.21455848631936025,((61:0.08002790010280769,67:0.08002790010280769):0.25146802251176703,104:0.3314959226145747):0.7249531925106883):0.3478339205416925):1.0787992377259923,(((112:1.989176548834011,3:1.989176548834011):0.06470821058617626,(14:1.4723942333921176,8:1.4723942333921176):0.5814905260280696):0.16103866089153707,78:2.2149234203117243):0.26815885308122356):0.6567116110604925,5:3.1397938844534403):0.5540581250833765,97:3.693852009536817):2.120735331351018):0.5207316099702757):0.512794197557155):0.25662885282779424):4.703335290508245,((33:3.2258266784589793,46:3.2258266784589793):0.17647035521408805,((121:0.3863795136553561,107:0.3863795136553561):2.759578521922309,52:3.145958035577665):0.2563389980954023):8.40578020355618):6.1735543217198):0.5471684635921079,((((59:0.7408673102548579,55:0.7408673102548579):1.267325295747821,(((25:1.135600837585763,75:1.135600837585763):0.8459753810772437,(71:1.1339684879245915,88:1.1339684879245915):0.8476077307384151):0.020444615089535434,30:2.002020833752542):0.0061717722501368755):3.496062510086093,(((116:3.306648273726762,((((93:0.13752552756335013,90:0.13752552756335013):0.7992710834797292,65:0.9367966110430793):1.73621411937449,51:2.67301088698036):0.27942541435379775,(50:1.92876597159615,(24:1.7778777562559598,57:1.7778777562559598):0.15088817701301727):1.0236702600491179):0.35421208040866725):1.0207824468328912,82:4.32743072886692):0.0716301561319641,(89:2.659907866423163,((7:0.7808886427463168,19:0.7808886427463168):1.3120763672584674,103:2.092965010004784):0.5669428564183789):1.7391530102684545):1.1051942393971546):12.373268256859895,((32:6.288388369842832,((((79:2.512082511845929,((54:0.5066752172135838,66:0.5066752172135838):1.1403380812934478,58:1.6470132985070316):0.8650692133388975):0.21943831322999552,((27:1.5820573978832086,64:1.5820573978832086):0.9934150533334576,118:2.5754724512166662):0.1560483738592584):0.39435341091096543,72:3.12587423598689):2.588768579267855,((48:0.2351517991497397,70:0.2351517991497397):5.026262916978534,(49:3.2668698228593724,15:3.2668698228593724):1.994544893268901):0.45322809912647166):0.5737455545880872):2.5740965060340004,(85:3.0936062646056457,108:3.0936062646056457):5.768878611271187):9.015038497071833):0.6512767041145473):6.08488701069417;
tree new_tree57 = (((((((((91:3.2050782848101695,(18:2.6505210028320567,109:2.6505210028320567):0.5545572819781128):0.7060466806471433,(16:2.3721000178419174,(10:1.71148318988805,31:1.71148318988805):0.6606168279538673):1.5390249476153954):0.05859249529231869,(39:0.9736400530080814,86:0.9736400530080814):2.99607740774155):0.5113717300138756,((((9:1.1864334671491639,26:1.1864334671491639):0.5723845600617916,63:1.7588180272109555):0.9873722437189665,98:2.746190270929922):1.361423380655887,(96:1.4700036638761298,94:1.4700036638761298):2.6376099877096792):0.37347553917769805):0.6350805233830128,(60:3.568791578890147,(83:0.9370247393513406,87:0.9370247393513406):2.6317668395388063):1.547378135256373):0.0466677170883969,(6:2.674338619459412,40:2.674338619459412):2.488498811775505):0.8630626199079448,(102:3.3776966088304894,(((((76:0.5286598076575026,110:0.5286598076575026):0.22368269558310505,(73:0.6963105346414359,1:0.6963105346414359):0.05603196859917181):0.6442401633556585,115:1.3965826665962662):1.3787290188179746,(38:1.8462830544740343,119:1.8462830544740343):0.9290286309402065):0.18031940180328743,(43:2.7168214836781233,68:2.7168214836781233):0.23880960353940495):0.4220655216129612):2.648203442312372):9.342471094874565,(((11:0.600521030046753,69:0.600521030046753):6.821682228504992,((((111:0.058859416991877245,47:0.058859416991877245):4.9735797811598,(126:0.2605292214165511,74:0.2605292214165511):4.7719099767351265):2.0983106177790765,(23:2.697363111158468,36:2.697363111158468):4.4333867047722855):0.19897160154169402,(((44:0.772435255918528,123:0.772435255918528):4.0236670451643874,101:4.796102301082915):1.951287655277314,((((99:5.410507630144866,((53:5.27726422298468,(((84:0.5036000969727654,42:0.5036000969727654):0.844790192172532,120:1.3483902891452975):1.2455301658839935,62:2.593920455029291):2.6833437679553893):0.022267187981824144,20:5.299531410966504):0.11097621917836165):0.5318191460449428,(((37:5.44581860210589,117:5.44581860210589):0.2258269022555961,((106:3.4219040472751137,(((13:0.3319319619561558,45:0.3319319619561558):1.8087161505912432,(122:1.3140404584659717,80:1.3140404584659717):0.8266076540814273):1.0784557371361778,(29:0.5365242774441837,22:0.5365242774441837):2.6825795722393933):0.20280019759153678):1.3016997269330202,(124:4.688161721386629,125:4.688161721386629):0.03544205282150514):0.9480417301533519):0.2264763109433705,(95:5.411203884886676,113:5.411203884886676):0.4869179304181799):0.04420496088495263):0.0481372668127209,(17:2.6128767388853262,2:2.6128767388853262):3.3775873041172035):0.40630547048471843,((((((((112:1.399468884577781,3:1.399468884577781):0.7253306550934631,(14:0.5382051926444781,8:0.5382051926444781):1.5865943470267658):0.3753220689141967,78:2.5001216085854407):0.2132312808758372,(114:2.178081066467242,(((92:0.3735212080869623,105:0.3735212080869623):0.49207458261383996,((56:0.06161732458289354,41:0.06161732458289354):0.4803954384863007,((34:0.1452816503549415,35:0.1452816503549415):0.015920313564167732,77:0.16120196391910924):0.380810799150085):0.32358302763160807):0.46171951388517485,((61:0.38013746679832017,67:0.38013746679832017):0.8015954427157048,104:1.181732909514025):0.14558239507195214):0.850765761881265):0.5352718229940359):0.4439633296989536,5:3.1573162191602315):1.1798219830048668,97:4.337138202165098):0.6652166806175224,((21:3.2515175950551525,12:3.2515175950551525):0.03979158141425243,(28:0.012017044449079733,4:0.012017044449079733):3.279292132020325):1.7110457063132158):0.1353793470074809,(100:3.3353494043081438,81:3.3353494043081438):1.8023848254819579):1.2590352836971466):0.3506204428729811):0.5823314611122186):0.09248184107929713):2.326785558615004,(((46:3.031948714756672,52:3.031948714756672):0.6878550467025484,33:3.7198037614592203):0.36828550848384145,(121:0.5029585270293031,107:0.5029585270293031):3.5851307429137584):5.66089957175766):5.619382328850676):3.297185480106334,(((((72:4.02436020249815,((79:3.8838157581821444,((54:0.4697262548641053,66:0.4697262548641053):2.541425513565643,58:3.0111517684297486):0.8726639897523958):0.04635007675199798,(118:3.4890588851963296,(27:2.3719989949340716,64:2.3719989949340716):1.117059890262258):0.44110694973781284):0.09419436756400801):1.9525725850326383,((48:0.3714480214927295,70:0.3714480214927295):2.835524673948661,(49:1.4055502105851907,15:1.4055502105851907):1.8014224848561995):2.7699600920893985):0.4854793615635149,32:6.462412149094304):0.39074081853561626,(85:3.109315856074689,108:3.109315856074689):3.743837111555231):10.278876251719964,(((59:2.129472014188868,((71:1.4007548046749116,88:1.4007548046749116):0.7221301930035238,(25:0.34900966873212286,75:0.34900966873212286):1.7738753289463125):0.006587016510432697):0.02832545466608849,(55:1.8712986582178905,30:1.8712986582178905):0.28649881063706606):4.371629719881145,(((116:4.479970045932705,((((93:0.352294378428633,90:0.352294378428633):0.7713090422887909,65:1.123603420717424):2.05914172740875,51:3.18274508822338):0.3388717782525026,((50:2.23821187154371,57:2.2382118750475675):0.10470173451901799,24:2.3429136095665855):1.1787033671990277):0.9583530691670923):0.6653435289739109,82:5.1453134768219):0.35114831821318937,(89:4.2943903167143285,((7:0.5612531048672498,19:0.5612531048672498):2.748791006856623,103:3.310044111723873):0.9843462049904557):1.2020715764054772):1.0329652956162967):10.602602030613783):1.5335274067738744):7.39595889185091;
tree new_tree58 = ((((((63:2.48853095390386,(98:2.154913579056097,(9:1.9234585334101624,26:1.9234585334101624):0.23145504564593455):0.3336173748477629):1.4326375951540515,(60:2.241406927160069,(83:0.8765433026270469,87:0.8765433026270469):1.3648636245330223):1.6797616218978422):0.05046597075570558,(((6:1.4290536458231442,40:1.4290536458231442):2.0114265037202745,((16:1.734109144381834,(10:0.9330137524635264,31:0.9330137524635264):0.8010953919183076):1.2066850924494996,((39:0.8201788426512112,86:0.8201788426512112):2.0873704602759298,(91:2.868143128069258,(18:1.9978917947447363,109:1.9978917947447363):0.8702513333245219):0.03940617485788289):0.033244933904192475):0.4996859127120854):0.33502313979444054,(96:1.7164996371552883,94:1.7164996371552883):2.059003652182571):0.19613123047575742):1.9584200332280863,(102:3.8363151988545354,(43:2.936515703180562,(((38:0.6934190066659468,119:0.6934190066659468):1.104899429185397,(((73:0.4161233567033919,(76:0.17284705730222402,110:0.17284705730222402):0.24327629940116788):0.20647974554788134,1:0.6226031022512732):0.7836869330069349,115:1.4062900352582082):0.3920284005931358):0.3377428113443939,68:2.136061247195738):0.8004544559848243):0.8997994956739732):2.093739354187168):9.084743090497268,((((((44:1.3627765656379633,123:1.3627765656379633):2.226766059816803,101:3.5895426254547664):2.328312054423527,((((((37:3.315557600638621,117:3.315557600638621):0.9555464700500731,((106:3.1354748028027215,(((13:0.5086979140570992,45:0.5086979140570992):1.646613449036908,(122:1.3343575745839664,80:1.3343575745839664):0.8209537885100406):0.5705605792224184,(29:2.023395873737165,22:2.023395873737165):0.7024760685792604):0.409602860486296):0.5670647373966808,(124:3.3467106653681298,125:3.3467106653681298):0.35582887483127257):0.5685645304892919):0.3820450182249422,((99:4.372008581222801,20:4.372008581222801):0.08358694174851955,53:4.45559552297132):0.1975535659423162):0.3765159333713761,((95:4.497981211788626,113:4.497981211788626):0.46773660843714016,(((84:0.4549811326089203,42:0.4549811326089203):0.49593590464213116,120:0.9509170372510515):1.07822569369088,62:2.0291427309419316):2.9365750892838345):0.06394720205924642):0.13109688543062425,(17:2.210675946703639,2:2.210675946703639):2.9500859610119976):0.6555122662318231,((((114:1.268842567654582,(((92:0.42265011653284873,105:0.42265011653284873):0.28855649176728365,((56:0.29799025027236703,41:0.29799025027236703):0.09610009012793247,((34:0.027849360296110303,35:0.027849360296110303):0.08124325111858008,77:0.10909261141469039):0.2849977289856091):0.3171162678998329):0.21169459032214044,((61:0.29805186808404033,67:0.29805186808404033):0.0855677284445105,104:0.3836195965285508):0.539281602093722):0.3459413690323092):0.8122921201542599,((((14:0.647866325727519,8:0.647866325727519):0.591271931027114,(3:1.1815690953991567,112:1.1815690953991567):0.057569161355476295):0.5196114443355262,78:1.7587497010901592):0.21882610766138244,5:1.9775758087515416):0.10355887905730032):1.3378071241242657,97:3.4189418119331076):0.75011774566231,((100:2.57305738294233,81:2.57305738294233):1.4716944337340636,((21:2.7480095753774267,12:2.7480095753774267):0.09057318005060555,(28:0.29229665464055804,4:0.29229665464055804):2.546286100787474):1.2061690612483615):0.12430774091902386):1.6472146163520422):0.10158050593083345):0.21840180139918264,((111:0.2101055011031736,47:0.2101055011031736):4.5058679484897075,(126:0.2781146264316146,74:0.2781146264316146):4.437858823161267):1.420283031684595):0.14260599775822413,((11:0.9466689128115894,69:0.9466689128115894):4.599595943478089,(23:2.2462146788997357,36:2.2462146788997357):3.3000501773899433):0.7325976227460211):2.7800609004920265,(((52:3.1708690021383714,46:3.1708690021383714):0.3441496470605183,33:3.5150186491988897):0.425870584736435,(121:0.6296958466747252,107:0.6296958466747252):3.3111933872605994):5.11803410452948):5.9558742640112445):1.6532728388828826,(((89:5.082838036760069,((7:1.4857073908712835,19:1.4857073908712835):2.2196534971804045,103:3.705360888051688):1.3774771487083814):0.03348532695326867,((((30:1.4812028272369777,(25:0.6315236770180126,75:0.6315236770180126):0.8496791502189651):0.22926900963066377,55:1.7104718368676415):0.017680619526282637,((71:1.0602462792992282,88:1.0602462792992282):0.6392893290675077,59:1.699535608366736):0.028616848027188224):2.825409888936073,(82:3.97654515076772,(((50:1.60799803656137,(57:1.527481122403892,24:1.527481122403892):0.08051697201386077):1.1662507278516785,(((93:0.17728979712564436,90:0.17728979712564436):0.8901255555491161,65:1.0674153526747605):1.23052036901581,51:2.29793575107229):0.47631307204974815):0.38553070612823914,116:3.1597795283976704):0.8167655693537252):0.5770172475786013):0.5627610183833411):9.20701886830883,((((72:3.790978276424522,((79:3.4380067597556057,((54:0.3936327489016868,66:0.3936327489016868):1.3248279590272316,58:1.7184607079289185):1.7195460518266872):0.13548472574492365,(118:3.2520561643516626,(27:1.6312063316168044,64:1.6312063316168044):1.6208498327348582):0.32143532114886675):0.2174867909239926):2.452631397278823,((48:0.356288084583675,70:0.356288084583675):2.332976780712409,(49:1.6454249498969824,15:1.6454249498969824):1.0438399153991014):3.554344808407261):1.6131629722758474,32:7.856772645979192):1.332420788661664,(85:3.191040536583445,108:3.191040536583445):5.998152898057411):5.134148797381313):2.344728250399685):10.6369764559467;
tree new_tree59 = ((((((96:1.364483422266225,94:1.364483422266225):3.7986926522757734,(((16:2.701190266448886,(10:2.2003479860543065,31:2.2003479860543065):0.5008422803945796):1.9302126170202158,(((18:2.879398738662328,109:2.879398738662328):0.3527824003029867,91:3.2321811389653146):0.22155974833612246,(39:0.6479598971570553,86:0.6479598971570553):2.805780990144382):1.1776619961676649):0.3629926960793828,((63:3.2409029719904487,((9:1.2005701498847456,26:1.2005701498847456):0.36412829481071607,98:1.5646984446954617):1.676204527294987):1.5971166915289383,(6:2.3023583645745807,40:2.3023583645745807):2.5356612989448064):0.15637591602909762):0.16878049499351366):0.14350980966367555,(60:2.7236087412303376,(83:1.1010978517106593,87:1.1010978517106593):1.6225108895196783):2.5830771429753363):2.6712493236722574,(102:5.450434721106092,(43:4.823136204873013,(((38:0.8293633717585108,119:0.8293633717585108):2.4000579334256424,((1:0.9807763494625001,((76:0.40354203690783463,110:0.40354203690783463):0.3271415648398146,73:0.7306836017476492):0.2500927477148509):0.9533728875296208,115:1.934149236992121):1.2952720681920324):0.8528823164225012,68:4.082303621606655):0.740832583266358):0.6272985162330791):2.5275004867718396):12.711007015442323,((((((111:0.5375412008215854,47:0.5375412008215854):7.729225964399078,(126:0.15758713972162666,74:0.15758713972162666):8.109180025499036):1.3424744255126804,(23:1.9623943106017512,36:1.9623943106017512):7.646847280131593):0.34947007548225884,(11:1.0364517886849927,69:1.0364517886849927):8.92225987753061):0.5180564299731714,(((44:2.5453757938921333,123:2.5453757938921333):5.19142461527136,101:7.736800409163493):2.0703989129287574,(((17:2.3226517021616435,2:2.3226517021616435):6.3066367534643,(((((106:5.026439400082444,(((13:0.4811587154596487,45:0.4811587154596487):2.6997108848361497,(122:1.1722097348497973,80:1.1722097348497973):2.008659865446001):0.5672046591534112,(29:2.215533724853862,22:2.215533724853862):1.5325405345953476):1.2783651406332348):0.8626049781996574,(124:4.738811683072386,125:4.738811683072386):1.1502326952097155):1.169868656809216,(37:5.846794863496922,117:5.846794863496922):1.2121181715943958):0.17897565019833817,((99:5.939514055748997,20:5.939514055748997):0.05168662913877142,(53:5.451002995128688,(((84:0.6584884843491127,42:0.6584884843491127):1.2734677005413828,120:1.9319561848904954):0.8923147325446985,62:2.824270917435194):2.626732077693494):0.540197689759081):1.2466880004018872):1.3341970009335355,(95:8.396626818730658,113:8.396626818730658):0.1754588674925337):0.057202769402751485):1.0926514555081983,(((5:3.851200671131894,(((((92:0.7269160123807631,105:0.7269160123807631):0.4591458519476185,((56:0.46067856628742093,41:0.46067856628742093):0.2863082419689797,((34:0.09061567323645614,35:0.09061567323645614):0.13538257200196493,77:0.22599824523842107):0.5209885630179796):0.43907505607198094):0.20385494770671864,((61:0.15875037722899016,67:0.15875037722899016):0.7277548091547026,104:0.8865051863836928):0.5034116256514074):0.23707556568760313,114:1.6269923777227033):1.7039335336092374,(((14:1.2549178264184966,8:1.2549178264184966):0.6708236364179938,(112:1.7224134812113787,3:1.7224134812113787):0.20332798162511168):0.9115687884940771,78:2.8373102513305675):0.49361566000137325):0.5202747597999533):3.957945980721172,97:7.809146651853066):0.9975383980756138,((100:3.9959226190438377,81:3.9959226190438377):3.7191839538038103,((28:0.05294811874639713,4:0.05294811874639713):4.8280714579617445,(21:3.693599225064418,12:3.693599225064418):1.1874203516437238):2.834086996139506):1.0915784770810317):0.9152548612054616):0.08525941095810907):0.6695687740965237):2.7026760931866907,((121:0.3743270590851937,107:0.3743270590851937):4.681242227588382,((52:3.2984532796467834,33:3.2984532796467834):0.6067568587018752,46:3.9052101383486586):1.1503591483249171):8.12387510838376):7.509498033944789):1.192313910839637,(((((7:0.73640417032595,19:0.73640417032595):2.265555031146827,103:3.001959201472777):0.9798556127054572,89:3.981814814178234):2.744303029374194,(((55:2.001526513175715,30:2.001526513175715):0.10450049313093501,(((71:0.9220507426639197,88:0.9220507426639197):0.648570540089799,59:1.5706212827537187):0.2308325442860384,(25:1.5032091244016847,75:1.5032091244016847):0.29824470263807235):0.30457317926689287):4.00994882034218,(82:5.5416550275171,((((57:1.4268956632163305,24:1.4268956632163305):0.38676968192768046,50:1.81366534934404):2.8107447240218657,((65:2.5847399811318095,(93:0.6889769833966422,90:0.6889769833966422):1.89576298442869):1.7040965697982298,51:4.28883636296834):0.3355735182358375):0.5296968156803379,116:5.154106884846215):0.387548133803703):0.5743208079989115):0.6101420169035991):13.285453219919164,((32:9.709810301318957,(((((54:0.6706256957645433,66:0.6706256957645433):1.5695749869811568,58:2.2402006827457):1.5968206565441134,79:3.8370213392898136):2.2403952496280923,((118:4.890703401501131,(27:2.1424583225892486,64:2.1424583225892486):2.7482450789118826):1.0853492729528869,72:5.976052674454018):0.10136391446388782):2.7703849846031794,((48:0.7549761541202498,70:0.7549761541202498):2.7112271772442513,(49:2.0239904474037282,15:2.0239904474037282):1.4422128839607726):5.381598242156585):0.8620087277978712):0.04678210589790588,(85:1.7327211592395957,108:1.7327211592395957):8.023871247977267):10.25497865625473):1.8696850706882984):11.9027567344431;
tree new_tree60 = ((((((6:2.047480702174143,40:2.047480702174143):2.5974512123550992,(60:3.932730341602487,(83:1.405460687300518,87:1.405460687300518):2.527269654301969):0.7122015729267552):0.11996714251548557,(((96:2.1500271816179937,94:2.1500271816179937):2.1012381005666447,((98:1.7156695068168066,(9:1.2023469282642965,26:1.2023469282642965):0.5133225785525102):0.19311874959517517,63:1.9087882564119818):2.3424770257726566):0.3840615344357401,((16:2.196291350611536,(10:1.9311651106620045,31:1.9311651106620045):0.26512623994953133):1.66792230348263,((39:1.568527141949466,86:1.568527141949466):1.5726021656129752,((18:2.1142671791593846,109:2.1142671791593846):0.4846071969249186,91:2.598874376084303):0.542254931478138):0.7230843465317247):0.7711131625262126):0.12957224042434934):6.509522033227622,(102:6.044746218745444,(((38:0.7475231529616492,119:0.7475231529616492):2.613846203045857,(((76:0.5154588256764518,110:0.5154588256764518):0.47518211102987185,(1:0.40160901214107886,73:0.40160901214107886):0.5890319245652449):0.7864161016275127,115:1.7770570383338364):1.58431231767367):2.4253984467463376,(68:5.189143306658194,43:5.189143306658194):0.5976244960956505):0.2579784159915999):5.229674871526906):8.384772082765908,((((((111:0.17374178528946302,47:0.17374178528946302):7.170671735772046,(126:0.4122169848604904,74:0.4122169848604904):6.932196536201019):1.0883588269884665,(((((((84:0.5367760359650533,42:0.5367760359650533):1.1638071028155155,120:1.7005831387805688):0.5583537812237913,62:2.25893692000436):3.396177801052551,((((17:2.7468247506861623,2:2.7468247506861623):2.3467005113783106,(20:4.847193109845245,99:4.847193109845245):0.2463321522192281):0.37507968433218597,53:5.468604946396659):0.10583166186266801,((37:3.402638453882342,117:3.402638453882342):1.5890858042699767,((106:3.0403748520815403,(((13:0.4544608255215782,45:0.4544608255215782):1.8598045498984739,(122:1.2205010518807153,80:1.2205010518807153):1.0937643235393368):0.4993056217330958,(29:0.9762827405995428,22:0.9762827405995428):1.837288256553605):0.2268038549283924):0.3407674314004412,(124:2.6079164228594,125:2.6079164228594):0.7732258606225817):1.6105819746703371):0.5827123501070082):0.08067811279758441):0.3561767160460825,(95:5.132811061237911,113:5.132811061237911):0.8784803758650828):0.8945297124789953,(((((114:1.9046681984176,(((61:0.5698515088445382,67:0.5698515088445382):0.3615771607666646,104:0.9314286696112027):0.6572458696003477,((92:0.35120815930262717,105:0.35120815930262717):0.7223742030179617,((56:0.34416234131479584,41:0.34416234131479584):0.519585553011479,((34:0.052633840384112424,35:0.052633840384112424):0.6033919082784203,77:0.6560257486625327):0.20772214566374214):0.20983446799431404):0.5150921768909615):0.3159936592060495):1.2347905623190656,(((14:1.3761255713966212,8:1.3761255713966212):0.6225639292111431,(112:1.5977210498894676,3:1.5977210498894676):0.4009684507182967):0.8169462555713807,78:2.815635756179145):0.32382300455752056):0.22569755686045978,5:3.3651563175971253):1.642380340484407,97:5.007536658081532):1.0541785968028439,((100:2.9238822793135304,81:2.9238822793135304):2.881528906852373,((28:0.16902491347075804,4:0.16902491347075804):4.282286183940057,(21:2.138330192353149,12:2.138330192353149):2.312980905057666):1.3541000887550885):0.2563040687184728):0.8441058946976128):1.4039647295755593,(23:3.1488766126961103,36:3.1488766126961103):5.160909266461438):0.12298646889242804):0.03537776162416684,((44:1.556872252702342,123:1.556872252702342):5.19382179734967,101:6.750694050052012):1.7174560596221315):0.16164470660917019,(11:0.749720279716058,69:0.749720279716058):7.880074536567255):4.3732797695150385,((46:4.244957557297362,52:4.244957557297362):0.6952879939820447,((121:0.9576201476062246,107:0.9576201476062246):2.22128131297439,33:3.1789014605806143):1.7613440906987927):8.06282896015061):6.656118587239906):1.2508656971509104,((((((24:2.4480923194328326,57:2.4480923194328326):0.22586965503803258,50:2.6739619927632):1.8226056964515118,(((93:0.058664178302102285,90:0.058664178302102285):0.9775136545205889,65:1.0361778328226912):2.60444597841459,51:3.6406237770822):0.8559439156085489):1.3821147650073033,116:5.87868243592968):0.7223267528146575,(82:5.87618669247317,((((7:1.4986624853869361,19:1.4986624853869361):0.7048786401667109,103:2.203541125553647):1.1355439234240872,89:3.339085048977734):1.3200956796206893,(((71:1.6846529645306727,88:1.6846529645306727):0.19068128886119862,((55:1.4331306905980494,30:1.4331306905980494):0.21796033633916312,(25:0.3955647218920383,75:0.3955647218920383):1.2555263050451742):0.22424322645465877):0.545359464153125,59:2.4206937175449963):2.238487011053427):1.217005942984322):0.7248225171615923):9.417517539867614,((32:7.304850501071339,((((118:3.611317856816628,(27:2.5873780030056306,64:2.5873780030056306):1.0239398538109974):0.7817888167244122,72:4.39310667354104):0.16640357240093895,(((54:0.3788794185300561,66:0.3788794185300561):2.0718316690550114,58:2.4507110875850673):1.8922962643111694,79:4.343007351896237):0.21650289404574252):0.669949450560452,((48:0.202755540332447,70:0.202755540332447):3.325698702135628,(49:2.034507015743437,15:2.034507015743437):1.493947226724638):1.7010054540343562):2.075390804568908):0.7642681950626997,(85:5.594641928336116,108:5.594641928336116):2.474476767797923):7.949408032477914):4.8915321415772155):5.97081904336557;
tree new_tree61 = ((((((6:1.3210177832876866,40:1.3210177832876866):2.4248111584629686,(60:3.2834532501656626,(83:2.2350600657950257,87:2.2350600657950257):1.0483931843706369):0.4623756915849926):0.018076251164694135,((((18:1.2280521271354552,109:1.2280521271354552):0.6893555697571969,91:1.9174076968926521):1.1809027762625648,((16:2.022139676857865,(10:1.6409803992559064,31:1.6409803992559064):0.38115927760195856):0.8945746232117249,(39:0.7572089971446739,86:0.7572089971446739):2.159505302924916):0.18159617308562703):0.652996720233542,(((63:2.125284441031624,(9:0.7259117282739332,26:0.7259117282739332):1.3993727127576907):0.014123648565834035,98:2.139408089597458):1.4358778302591308,(96:1.704388888349316,94:1.704388888349316):1.8708970315072728):0.17602127353217023):0.012597999526590353):2.834377714792059,(102:4.128565669139294,(68:3.638132211038298,(43:3.487513881637911,((38:0.6239479833354095,119:0.6239479833354095):2.6126023923667114,((73:0.6024430133996242,(1:0.538550455639637,(76:0.45127219826050413,110:0.45127219826050413):0.08727825737913286):0.06389255775998726):1.79388400172019,115:2.396327015119814):0.8402233605823066):0.2509635059357902):0.1506183294003871):0.49043345810099614):2.469717238568114):9.322551116636305,(((23:1.7523338760513816,36:1.7523338760513816):6.005351768437252,(((11:0.8553062361274114,69:0.8553062361274114):5.938721465257908,((111:0.4506890162001741,47:0.4506890162001741):4.7410166828285,(126:0.18830663367821915,74:0.18830663367821915):5.003399065350455):1.6023220023566456):0.619372538099257,(((((17:1.1937346042697663,2:1.1937346042697663):4.193954958173746,(95:4.8823260871276934,113:4.8823260871276934):0.5053634753158187):0.05978869586315749,(((117:4.57609299918853,((106:3.4603973564212294,(((13:0.319458605899354,45:0.319458605899354):2.5025929482191045,(122:1.3709353383587324,80:1.3709353383587324):1.451116215759726):0.2827953989771954,(29:1.6507559565899046,22:1.6507559565899046):1.4540909965057491):0.35555040332557564):0.7007645152017736,(124:3.688443451148747,125:3.688443451148747):0.47271842047425583):0.4149311275655272):0.3028609274812242,37:4.878953926669754):0.21123878567219734,((99:4.4825079232172085,((((84:0.374676931838697,42:0.374676931838697):0.6868277642359352,120:1.0615046960746322):0.9656031208284703,62:2.0271078169031025):2.249694104125356,53:4.276801921028459):0.2057060021887498):0.1687436813172214,20:4.65125160453443):0.4389411078075218):0.35728554596471795):0.22177009522596247,(((5:3.2529084438966414,((((3:1.6485944274016904,112:1.6485944274016904):0.04575104357798798,(14:1.5043302430819456,8:1.5043302430819456):0.19001522789773273):0.2591459974829271,78:1.9534914684626055):0.5472927632167031,(114:1.3206662341297806,(((61:0.3187150499755643,67:0.3187150499755643):0.22259924608158954,104:0.5413142960571539):0.4978563129215755,((92:0.42886384519003573,105:0.42886384519003573):0.137661624915837,((56:0.21259526328936032,41:0.21259526328936032):0.2280177320000006,((34:0.2036325648231079,35:0.2036325648231079):0.10683127641823917,77:0.31046384124134707):0.13014915404801386):0.1259124748165118):0.47264513887285664):0.2814956251510512):1.180117997549528):0.7521242122173328):0.795445439880718,97:4.048353883777359):1.2167437710370157,((100:3.655802920737521,81:3.655802920737521):0.8678838233619683,((28:0.42493515415684807,4:0.42493515415684807):2.6672360350581115,(12:2.131782395329384,21:2.131782395329384):0.9603887938855755):1.4315155548845295):0.7414109107148859):0.40415069871825704):1.0977797247797056,((44:1.1538328521900476,123:1.1538328521900476):4.293054295613766,101:5.446887147803814):1.3201409305085239):0.6463721611722386):0.34428540500405713):1.9210497173151175,(33:3.6248720715174914,((121:0.6359469517534883,107:0.6359469517534883):2.8982570038375224,(46:2.400203710891827,52:2.400203710891827):1.1340002446991835):0.09066811592648083):6.05386324747841):6.242098662539963):0.5220079402711999,(((((25:0.7187853263901345,75:0.7187853263901345):1.654344424156652,59:2.3731297505467865):0.46631750931456883,((30:1.896465836967413,55:1.896465836967413):0.7384554764174032,(71:2.012696688356654,88:2.012696688356654):0.6222246250281622):0.2045259464765392):3.2107945197163392,(((((7:1.3058574052537772,19:1.3058574052537772):1.1156445870366052,103:2.4215019922903824):1.0292844195791546,89:3.450786411869537):0.7694516408703183,82:4.22023797348754):0.26220750969076345,((((24:1.6693660880294259,57:1.6693660880294259):0.23744067008988035,50:1.90680678276224):1.6414365610095782,((65:1.2527805875829154,(93:0.14692512507203676,90:0.14692512507203676):1.10585546397796):0.8702896233953596,51:2.12307024137029):1.4251731081506094):0.21257740535499003,116:3.7608207244838745):0.7216248379467443):1.5677962171470758):9.298678525014392,(((((118:3.230735708863104,(27:1.756722731300958,64:1.756722731300958):1.474012977562146):1.0181524200003644,((((54:0.6308302222662547,66:0.6308302222662547):1.1692939035068943,58:1.800124125773149):1.4621664181104506,79:3.2622905438835996):0.7250240360940707,72:3.9873145799776704):0.261573548885798):1.3008406720770136,((48:0.12305355959398417,70:0.12305355959398417):3.122717967082051,(49:1.5823220540723482,15:1.5823220540723482):1.663449472603687):2.3039572742644467):0.5374095120969891,(85:1.7250377262517793,108:1.7250377262517793):4.362100586785692):0.029224600505016518,32:6.1163629135424875):9.2325573910496):1.0939216600228274):8.41297442863231;
tree new_tree62 = ((((((((109:1.6819803281174093,18:1.6819803281174093):1.5329351057747649,91:3.214915433892174):0.6529923717664445,((16:1.5849061781225324,(10:1.2149858088638708,31:1.2149858088638708):0.3699203692586617):2.174310852157646,(39:1.0115722406271348,86:1.0115722406271348):2.7476447896530436):0.1086907753784403):0.6436209346022936,(60:3.0273659271236912,(83:1.6132489662071396,87:1.6132489662071396):1.4141169609165516):1.484162813137221):0.23158994928737098,((6:2.1638224031245485,40:2.1638224031245485):2.406639744721118,((96:0.7230149189138312,94:0.7230149189138312):3.700595265769887,(((9:1.4892006120252517,26:1.4892006120252517):0.8269072276937237,63:2.3161078397189754):0.06306068022273914,98:2.3791685199417145):2.0444416647420036):0.14685196316194826):0.1726565417026169):2.464529491299217,(102:4.763475711573156,(((68:2.92287124850998,(38:0.617564331082627,119:0.617564331082627):2.305306917427353):0.024875163116878873,((1:1.5520960529738317,(73:1.5347816067728968,(76:1.4234567941060634,110:1.4234567941060634):0.11132481266683336):0.01731444620093492):0.9850889989875764,115:2.537185051961408):0.4105613596654507):0.9508412993162878,43:3.8985877109431466):0.864888000630009):2.4441724692743447):11.748885129536816,((((44:3.818208185362421,123:3.818208185362421):2.8302203884772528,101:6.648428573839674):2.4239346366955115,((((11:0.4423372735918819,69:0.4423372735918819):4.957411165409873,(((111:0.4937441811650043,47:0.4937441811650043):3.5989073234127815,(126:0.2066353982349345,74:0.2066353982349345):3.8860161063428516):1.2601873212758044,(23:3.1239945681987833,36:3.1239945681987833):2.228844257654807):0.04690961314816455):0.6880465611134339,(((5:3.2463736228931257,((114:2.046526044806945,(((61:0.26351523343314004,67:0.26351523343314004):0.39390025194489425,104:0.6574154853780343):0.7759550665326704,((92:0.24615946829479884,105:0.24615946829479884):0.5689064135702001,((56:0.2023004262458286,41:0.2023004262458286):0.37244246374151996,((34:0.19523173021164852,35:0.19523173021164852):0.12225267205534768,77:0.3174844022669962):0.25725848772035237):0.24032299187765038):0.6183046700457058):0.6131554928962402):0.8934924246913853,(((112:1.6211126502368118,3:1.6211126502368118):0.23508162194632765,(14:0.953430646818675,8:0.953430646818675):0.9027636253644645):0.18202332376751595,78:2.0382175959506554):0.9018008735476748):0.30635515339479547):1.8543875527434395,97:5.100761175636565):0.3328189266897379,((100:3.4985693527679183,81:3.4985693527679183):0.882275318472066,((12:2.4160716775318862,21:2.4160716775318862):0.5436232758439794,(28:0.4321130504037169,4:0.4321130504037169):2.5275819029721487):1.4211497178641186):1.0527354310863188):0.6542148977888855):2.106303526620251,(((((113:3.25574580563087,95:3.25574580563087):3.000077698418806,(20:5.77721225487518,99:5.77721225487518):0.47861124917449605):0.06005341681389176,(53:6.1933921099493245,(37:4.696957636548265,(((84:0.6011337623963503,42:0.6011337623963503):0.3628311816983677,120:0.963964944094718):1.1486350469454536,62:2.1125999910401716):2.5843576455080934):1.4964344734010595):0.12248481091424335):0.8060219143040896,(17:2.753507179182367,2:2.753507179182367):4.36839165598529):0.1327806275803587,(((106:4.744811919734866,(((13:0.9217249219571528,45:0.9217249219571528):3.1624776412696622,(122:2.507441617328103,80:2.507441617328103):1.576760945898712):0.4696660326423885,(29:3.039378621592833,22:3.039378621592833):1.5144899742763704):0.19094332386566304):0.63477966450714,(124:4.529885600250343,125:4.529885600250343):0.8497059839916634):0.2866299924909397,117:5.666221576732946):1.5884578860150702):0.9394190639874234):0.8782646837997454):2.877659901222513,(((121:0.46158038377577604,107:0.46158038377577604):1.1781335894456326,52:1.6397139732214088):0.6352475817217456,(33:1.816057706936154,46:1.816057706936154):0.45890384800700024):9.67506164177015):7.006510198626618):0.636125137553293,((((71:1.7805932277322607,88:1.7805932277322607):0.600575086019882,(((25:1.2881212469671204,75:1.2881212469671204):0.8459325631209365,59:2.134053810088057):0.08801826424372239,(30:1.0281321655590463,55:1.0281321655590463):1.193939908772733):0.15909623942036344):5.228826434437954,((82:6.71115615163475,(((7:0.57983196625031,19:0.57983196625031):0.7723892305978122,103:1.3522211968481221):3.1585489638959023,89:4.510770160744024):2.2003861096955575):0.029561276069884457,((((57:2.1632214349006658,50:2.16322145571298):0.06876466465737252,24:2.2319860995580383):2.297727512648019,((65:1.271914649232454,(93:0.3198845489557977,90:0.3198845489557977):0.9520301002766562):2.9057718122717,51:4.17768658217453):0.35202709864854587):0.9459766779754988,116:5.475690290181556):1.26502725632791):0.8692772016806298):8.880425496028863,((((((((54:1.341072893201051,66:1.341072893201051):1.424173591442941,58:2.765246484643992):0.20261181081409374,79:2.9678582954580857):0.5650319334506158,72:3.5328902289087014):0.9665106015849196,(118:4.281715014216009,(27:2.393036874355541,64:2.393036874355541):1.8886781398604682):0.21768581627761208):1.5862606935820613,((48:0.3372272585095403,70:0.3372272585095403):3.030300549810099,(49:1.9456527568170137,15:1.9456527568170137):1.421875051502626):2.718133715756043):0.7653662496213407,32:6.851027773697023):0.1937505492693079,(85:1.5785244948427042,108:1.5785244948427042):5.466253828123627):9.44564192125263):3.102238203718649):8.46406590337644;
tree new_tree63 = (((((((60:3.3407792032478447,(83:0.9086297055529312,87:0.9086297055529312):2.4321494976949136):1.0555978258545613,(6:1.9827221937837287,40:1.9827221937837287):2.4136548353186775):0.4976908470074335,(((91:3.6683545406834006,109:3.6683545406834006):0.08986504817849017,18:3.758219588861891):0.1722434524178853,((16:2.260897917752053,(10:2.2482524769256704,31:2.2482524769256704):0.012645440826382526):1.6674849342239937,(39:1.2680587121469267,86:1.2680587121469267):2.66032413982912):0.0020801893037294406):0.9636048348300634):0.06891445534132323,((((9:1.5589872829075397,26:1.5589872829075397):0.6395158092526372,98:2.198503092160177):0.06512484061630319,63:2.26362793277648):2.3220053839275,(96:2.172546734288755,94:2.172546734288755):2.413086582415225):0.37734901474718274):1.4244720872751007,(((((((76:0.6004720929066593,110:0.6004720929066593):0.4486455552682821,73:1.0491176481749414):0.7412231456712861,1:1.7903407938462275):1.0124484555059903,115:2.8027892493522177):0.6618994933822533,(38:0.7158842130258137,119:0.7158842130258137):2.748804529708657):0.8553165893405037,(68:4.116678950740022,43:4.116678950740022):0.20332638133495262):0.6606430179530456,102:4.98064835002802):1.406806068698243):13.042381659415916,((((44:2.2687343475048634,123:2.2687343475048634):4.758874294623141,101:7.027608642128004):2.3548837459552905,(((((11:0.739400095971558,69:0.739400095971558):5.919967026606761,(23:3.5584802814703838,36:3.5584802814703838):3.100886841107935):0.07087596012996045,((111:0.19229509599708297,47:0.19229509599708297):5.264643595155683,(126:0.0916128669419313,74:0.0916128669419313):5.365325824210835):1.273304391555513):0.6452585779528661,((((((3:2.4710135190441336,112:2.4710135190441336):0.27676870923978436,(14:0.9920570648328267,8:0.9920570648328267):1.7557251634510913):0.31258631028652006,78:3.060368538570438):0.7593559304885371,((114:1.3974224264471855,(((61:0.2892608440180682,67:0.2892608440180682):0.34644092377133395,104:0.6357017677894021):0.632458035825896,((92:0.31605092337750373,105:0.31605092337750373):0.5703570036999879,((56:0.18069474488393605,41:0.18069474488393605):0.28717475573065504,((34:0.06798249402281403,35:0.06798249402281403):0.19286038142295509,77:0.2608428754457691):0.20702662516882198):0.4185384264629005):0.3817518765378065):0.12926262283188739):1.7645877621245758,5:3.1620101885717613):0.6577142804872138):2.028349090285991,97:5.848073559344966):0.7441617862739207,((100:5.054218345588916,81:5.054218345588916):1.3689793242175856,((12:3.2661641454850314,21:3.2661641454850314):0.38146294866604746,(28:0.0962318875681411,4:0.0962318875681411):3.5513952065829377):2.775570575655423):0.16903767581238505):0.7832663150422583):0.6147908108764977,(53:7.454271991243447,((113:5.1673707620490985,95:5.1673707620490985):2.244662295631856,((((((84:0.7248443684076115,42:0.7248443684076115):1.3329636425965008,120:2.0578080110041124):1.5613564951784777,62:3.61916450618259):2.975971187994745,(17:0.9366542953541062,2:0.9366542953541062):5.658481398823229):0.4068006674737674,(20:6.838490592521243,99:6.838490592521243):0.16344576912985964):0.07231067696583793,(37:6.697009871124488,(((106:4.635811235205037,(((13:0.6930436521563161,45:0.6930436521563161):2.8852401396544947,(122:1.8799520355022827,80:1.8799520355022827):1.6983317563085278):0.6566618103763862,(29:1.8958050770897965,22:1.8958050770897965):2.3391405250974002):0.4008656330178404):1.2403258599786229,(124:4.7682707824957955,125:4.7682707824957955):1.1078663126878645):0.5394366473872818,117:6.415573742570942):0.28143612855354583):0.37723716749245284):0.33778601906401384):0.04223893356249242):0.5360204802941961):1.3921999165456516):1.8790522512294547,((52:1.648701011476928,46:1.648701011476928):0.719594906977423,((121:0.40926368833172827,107:0.40926368833172827):1.3374584835780148,33:1.746722171909743):0.6215737465446081):8.89324869989896):8.168291438829431):1.2739936004120338,((32:7.44233822100394,((((72:4.803869903392379,(118:4.32945932708222,(27:2.4909501338818782,64:2.4909501338818782):1.8385091932003417):0.47441057631015937):0.5447166262616587,(((54:0.8990961066891899,66:0.8990961066891899):3.248865463833745,58:4.147961570522935):0.9534394326089144,79:5.1014010031318495):0.2471855265221885):1.3378914364054957,((48:0.5588178207061778,70:0.5588178207061778):3.672770733734925,(49:2.8083549599360866,15:2.8083549599360866):1.4232335945050165):2.4548894116184306):0.645248028194489,(85:3.2721827564925774,108:3.2721827564925774):4.059543237761446):0.11061222674991722):13.201873205677817,(((71:1.302076000835374,88:1.302076000835374):1.8636546860762757,((59:3.060899447074293,(25:0.936519615408092,75:0.936519615408092):2.124379831666201):0.011457329375482939,(30:2.768046135059047,55:2.768046135059047):0.30431064139072905):0.0933739104618736):6.044447116027964,(((((7:1.6392311089648939,19:1.6392311089648939):1.639556206403028,103:3.278787315367922):3.489208942333201,89:6.767996257701123):1.802118529831933,82:8.57011500159389):0.05029276830092755,((((24:2.3973566618125335,50:2.39735665626682):0.16567774439276794,57:2.5630344062053014):2.5745276717105137,(((93:0.24797038577650368,90:0.24797038577650368):1.5221186413494165,65:1.7700890271259202):3.10471379153843,51:4.87480301683716):0.26275925171229364):2.0940780326448287,116:7.231640110560644):1.3887674452733396):0.5897702471056299):11.434033623742144):0.059618251872457506):16.4118593869814;
tree new_tree64 = ((((((9:1.2403922319703025,26:1.2403922319703025):1.4328403780726906,(63:2.4367171133468224,98:2.4367171133468224):0.23651549669617067):1.5890780576669612,((((16:2.1956249092813493,(10:2.1308107161544796,31:2.1308107161544796):0.06481419312686976):1.2563668571990454,((39:1.6206730081060854,86:1.6206730081060854):1.604137622453062,((18:1.7043414066525437,109:1.7043414066525437):1.3052820437956842,91:3.009623450448228):0.2151871801109193):0.22718113592124745):0.33030574992928274,((6:0.7554211694453118,40:0.7554211694453118):3.0161517821548487,(96:1.8079311977401877,94:1.8079311977401877):1.9636417538599726):0.010724564809517112):0.15455395618154366,(60:1.9164077467340384,(83:0.5775929358125045,87:0.5775929358125045):1.3388148109215339):2.0204437258571826):0.3254591951187331):1.3991300361420675,(((((38:0.3699842814896272,119:0.3699842814896272):1.8994812846853715,68:2.2694655661749987):0.16838874464475762,(((76:0.5301445996950257,110:0.5301445996950257):0.14701382198791568,(1:0.5784198643961342,73:0.5784198643961342):0.09873855728680714):1.1370676172276335,115:1.8142260389105749):0.6236282719091815):0.4465448868398796,43:2.884399197659636):0.9974187941896528,102:3.8818179918492888):1.779622712002733):10.294298330165557,(((((((111:0.376161634139285,47:0.376161634139285):4.1776242036695,(126:0.2987854725538774,74:0.2987854725538774):4.255000365254907):1.4726592278818353,(11:1.5972511826788687,69:1.5972511826788687):4.429193883011751):0.21010045474883388,(23:3.2158864164583183,36:3.2158864164583183):3.0206591039811355):0.5607665018210461,(((5:3.726826660349063,((114:2.007331580566353,(((61:0.424511550272659,67:0.424511550272659):0.43347041564783567,104:0.8579819659204947):0.4029024706326757,((92:0.519121073791743,105:0.519121073791743):0.33028818716056174,((56:0.3352973494955331,41:0.3352973494955331):0.40881535463252944,((34:0.016481932305409598,35:0.016481932305409598):0.5655446530590577,77:0.5820265853644673):0.16208611876359524):0.10529655682424222):0.41147517560086566):0.7464471440131826):1.446356507234988,(((3:1.0534411890449091,112:1.0534411890449091):0.09957846391226188,(14:0.771664167426954,8:0.771664167426954):0.38135548553021703):0.7414928514790624,78:1.8945125044362334):1.5591755833651075):0.273138572547722):0.7405801529343088,97:4.467406813283372):1.9504794691313228,(((12:3.8434323648516835,21:3.8434323648516835):0.5676055772665394,(28:0.0599436681196615,4:0.0599436681196615):4.351094273998561):1.6414297049693696,(100:5.464566747414846,81:5.464566747414846):0.5879008996727464):0.36541863532710206):0.3794257398458054):0.6022757414942879,(((44:1.0505899829025687,123:1.0505899829025687):3.9956777944867614,101:5.04626777738933):1.980914675410169,((((106:2.966483040674949,(((13:0.39648785174902423,45:0.39648785174902423):1.221876876970062,(122:0.8933024585409826,80:0.8933024585409826):0.7250622701781038):0.9350676927017159,(29:1.5110486464014476,22:1.5110486464014476):1.0423837750193545):0.41305061925414677):1.8179716570579094,(124:2.912154973811098,125:2.912154973811098):1.8722997239217603):1.1382387560833616,(117:5.309670515402894,37:5.309670515402894):0.6130229384133257):0.41857850660841756,((113:3.1026866048091373,95:3.1026866048091373):2.769175058899485,(((53:5.374934448470974,(((84:0.5943652971728411,42:0.5943652971728411):0.4514292778688308,120:1.045794575041672):1.2706170066504763,62:2.3164115816921482):3.0585228667788256):0.026643777641732314,(17:1.5768937883687182,2:1.5768937883687182):3.824684437743988):0.018216880372010635,(20:5.22330622090425,99:5.22330622090425):0.19648888558046718):0.45206655722390554):0.4694102967160152):0.6859104923748616):0.3724053109552887):2.176782490637228,((52:1.386979981473543,(121:0.5340963106218141,107:0.5340963106218141):0.852883670851729):0.3428738394551909,(46:1.4132282533751703,33:1.4132282533751703):0.31662556755356364):7.84651623610472):6.379368779625564):1.6299604423065723,(((85:2.197942983238147,108:2.197942983238147):8.61522434891996,((((72:4.179547622379084,(((54:0.5673576617298118,66:0.5673576617298118):1.6952063134025908,58:2.2625639751324025):1.739850199153735,79:4.002414174286137):0.1771334480929463):0.3752892404356194,(118:2.11159651378283,(27:1.4718523121766998,64:1.4718523121766998):0.6397442016061303):2.443240349031873):0.9465002138980614,((48:1.6235292639969736,70:1.6235292639969736):1.3207803839593342,(49:2.293243459746846,15:2.293243459746846):0.6510661882094619):2.5570274287564567):3.337548922323612,32:8.838885999036377):1.9742813331217306):6.486433571819225,(((((71:0.9455448013934439,88:0.9455448013934439):1.0399390798377208,59:1.9854838812311648):0.203842170540673,(25:0.9932008536092347,75:0.9932008536092347):1.196125198162603):0.15427402771812648,(55:2.0151894488839126,30:2.0151894488839126):0.3284106306060517):3.945249803755619,(((((7:1.266196711316619,19:1.266196711316619):0.6120256028308615,103:1.8782223141474805):2.885107321400839,89:4.7633296355483195):1.1641975623230385,82:5.92752710180082):0.17874285905521337,((((57:2.49939871986338,50:2.49939871157195):0.08695611446454343,24:2.5863548343279232):2.1061546987475808,(((93:0.4744381732246429,90:0.4744381732246429):0.7337001836064351,65:1.208138356831078):2.18334246287572,51:3.39148081434182):1.3010287347825842):0.36303764012324446,116:5.0555471731987485):1.0507228837278229):0.18257982631901193):11.01075102073175):0.2860985723468197):6.18709730640635;
tree new_tree65 = ((((((6:2.0376513605061,40:2.0376513605061):2.1074524332191507,((((16:2.1056245988705466,(10:2.007118001566119,31:2.007118001566119):0.09850659730442768):1.28510957634413,(91:2.895486279938496,(109:2.4721488071385336,18:2.4721488071385336):0.42333747279996237):0.49524789527618074):0.1002417812666958,(39:1.128174287026854,86:1.128174287026854):2.3628016694545186):0.5986149398201577,(96:1.3288204013922718,94:1.3288204013922718):2.7607704949092584):0.05551289742372045):0.27041973443816225,((((9:1.105123749362454,26:1.105123749362454):0.7501094782667603,98:1.8552332276292143):0.45895205751313695,63:2.3141852851423512):2.092560167653715,(60:3.944199964177254,(83:1.6336116043708933,87:1.6336116043708933):2.310588359806361):0.4625454886188125):0.008778075367346538):2.982129841963073,(((((38:0.4795284830975248,119:0.4795284830975248):2.3015139482365843,((73:0.43581968659895964,((76:0.21139589477303744,110:0.21139589477303744):0.14063388408809407,1:0.3520297788611315):0.08378990773782813):0.677513876951156,115:1.1133335635501156):1.6677088677839935):0.49368716714102323,68:3.2747295984751323):0.33084000968402716,43:3.6055696081591595):1.822994434140707,102:5.428564042299866):1.9690893278266195):9.801796798978971,((((44:1.710503491421375,123:1.710503491421375):3.645076901455748,101:5.355580392877123):2.4295140759579708,((((((((84:1.4242558841910027,42:1.4242558841910027):0.259453685716976,120:1.6837095699079787):1.162111388145074,62:2.8458209580530527):1.8924154354611646,37:4.738236393514217):0.25212280934198716,53:4.9903592028562045):1.0411279605361603,(117:5.147698963086773,((106:3.815630309256882,(((13:0.7940985643268419,45:0.7940985643268419):2.2776875626776194,(122:1.2529591215639797,80:1.2529591215639797):1.8188270054404814):0.385606913543735,(29:0.8369023235033847,22:0.8369023235033847):2.6204907170448113):0.3582372687086859):0.5290163383422,(124:3.935788880123639,125:3.935788880123639):0.408857767475443):0.8030523154876912):0.8837882003055917):0.700072606123995,((99:5.703571323541622,(17:2.6545235135977663,2:2.6545235135977663):3.049047809943856):0.9709360393926332,(20:5.5716301908382295,(113:4.431374192654391,95:4.431374192654391):1.1402559981838385):1.1028771720960258):0.05705240658210453):0.6297984300504531,((((111:0.17370643777353445,47:0.17370643777353445):3.9024874796379785,(126:0.1894349586121703,74:0.1894349586121703):3.8867589587993425):2.0424035824775393,((23:4.58537664121671,36:4.58537664121671):1.0920809339431097,(11:0.5765936425276723,69:0.5765936425276723):5.100863932632148):0.44113992472923247):0.9469300233669573,(((5:4.491008848324364,((((3:2.239559793263466,112:2.239559793263466):0.035778878983214746,(14:1.0745366396293539,8:1.0745366396293539):1.2008020326173268):1.6290463020136356,78:3.9043849742603163):0.48527084944892707,(114:2.5342484200988067,(((61:0.13089030666820428,67:0.13089030666820428):1.5858702922226404,104:1.7167605988908448):0.5359755978339931,((92:0.45072607953168736,105:0.45072607953168736):1.073011058652865,((56:0.10197288721478395,41:0.10197288721478395):0.8660595719843417,((34:0.07548454112262948,35:0.07548454112262948):0.5027742828211366,77:0.578258823943766):0.3897736352553596):0.5557046789854267):0.7289990585402855):0.28151222337396886):1.8554074036104367):0.10135302461512108):1.0391082907913143,97:5.530117139115679):0.9286490007499655,(((21:3.632708845611897,12:3.632708845611897):0.5469825910741388,(28:0.14072896097312435,4:0.14072896097312435):4.0389624757129114):1.8370638715097822,(100:5.624861003397957,81:5.624861003397957):0.39189430479786136):0.44201083166982613):0.6067613833903653):0.2958306763108034):0.42373626926828045):2.136863330802117,((52:1.93082291310659,46:1.93082291310659):0.7463259225111232,((121:0.3371393779912131,107:0.3371393779912131):2.2686991029761456,33:2.6058384809673587):0.0713103546503544):7.24480898269846):7.277492369468247):2.4586397903321533,((32:11.059035471113962,(((((118:3.7460393717822105,(27:1.789935267279665,64:1.789935267279665):1.9561041045025456):0.41219266861562565,72:4.158232040397836):2.664606222978093,(((54:0.8077856479509973,66:0.8077856479509973):2.0535665232712312,58:2.8613521712222285):2.658000076696884,79:5.519352247919112):1.3034860154568166):3.076440565723952,((48:0.4641631677088457,70:0.4641631677088457):1.9234885902219232,(49:1.2085274180539445,15:1.2085274180539445):1.1791243398768243):7.511627071169112):0.26817359566065235,(85:5.075436737813887,108:5.075436737813887):5.092015686946646):0.8915830463534284):8.377239278337676,(((59:1.8257716162567537,(55:1.818609678008349,30:1.818609678008349):0.00716193824840472):0.06324848878214961,((25:0.48169113178676265,75:0.48169113178676265):1.0963196424906878,(71:1.1953615185964723,88:1.1953615185964723):0.3826492556809782):0.31100933076145276):7.435074545621371,((((116:4.649963861418926,(((93:0.2359210796234345,90:0.2359210796234345):1.15069897131558,65:1.3866200573864451):1.364991137571805,51:2.75161107577678):1.898352666460676):0.1245239706057717,((50:2.59656327625502,57:2.596563290932898):0.027982089044425784,24:2.6245453799773237):2.149942452047374):2.7102692498536998,82:7.48475706398641):0.2690580430242635,(((7:1.0101752291111952,19:1.0101752291111952):3.161771449067839,103:4.171946678179034):0.825162789695236,89:4.99710946787427):2.756705657028391):1.5702795257576136):10.112180098791363):0.22181520998597293):9.98674727601565;
tree new_tree66 = (((((((60:3.603196094736901,(83:0.776971905901293,87:0.776971905901293):2.8262241888356083):0.7605759652231465,(((16:2.0155710391631616,(10:1.590523477215405,31:1.590523477215405):0.4250475619477565):1.4307207601807725,(91:3.0270281385945386,(109:2.787033745348633,18:2.787033745348633):0.23999439324590544):0.4192636607493956):0.24927234741978976,(39:1.180321655564136,86:1.180321655564136):2.515242491199588):0.6682079131963237):0.007511026227662754,(6:3.229302053019328,40:3.229302053019328):1.1419810331683822):0.09066993989367678,((96:1.7593026488980361,94:1.7593026488980361):2.54021521367557,(63:2.4315606143599586,(98:2.321012001565906,(9:1.6090935442978205,26:1.6090935442978205):0.7119184572680857):0.11054861279405248):1.8679572482136475):0.16243516350778098):1.0164482821056966,(((68:2.629497888319844,((38:0.3642022372880899,119:0.3642022372880899):1.8861102117843915,((((76:0.7180459132081831,110:0.7180459132081831):0.02742473098434528,1:0.7454706441925284):0.08557181879594267,73:0.8310424629884711):0.7436294339992017,115:1.5746718969876727):0.6756405520848088):0.3791854392473626):0.4267852500984679,43:3.056283138418312):0.5543018557473944,102:3.6105849941657064):1.8678163140213773):16.132962475301785,((((44:2.3895647881053446,123:2.3895647881053446):1.1729859248539563,101:3.562550712959301):4.462802749836937,(((113:3.675850744415751,95:3.675850744415751):2.589831221298577,((17:1.8317701876875387,2:1.8317701876875387):4.400660158307611,((53:5.8697643465577345,((106:3.7235204389447287,(((13:0.5141514654520025,45:0.5141514654520025):2.558070093373229,(122:2.1437587109395686,80:2.1437587109395686):0.9284628478856627):0.5115082960466237,(29:2.0140891573614135,22:2.0140891573614135):1.5696406975104416):0.1397905840728737):0.630393891749367,(124:3.504581343387969,125:3.504581343387969):0.8493329873061266):1.5158500158636388):0.1229699719579731,((20:5.2509501416879925,(37:4.180342264588719,(((84:1.035798237410788,42:1.035798237410788):0.8227104813852097,120:1.8585087187959977):0.8238358764766025,62:2.6823445952726):1.4979976693161192):1.070607877099273):0.22949407382717624,(99:5.208116206300997,117:5.208116206300997):0.27232800921417155):0.5122901030005389):0.2396960274794422):0.033251619719178116):1.4232374654303763,(((11:1.1538428048576732,69:1.1538428048576732):4.617045819300525,(((111:0.19977546729923404,47:0.19977546729923404):3.731701165585406,(126:0.07275288912359178,74:0.07275288912359178):3.8587237437610487):0.8094796393511818,(23:2.7472092118056235,36:2.7472092118056235):1.9937470604301986):1.0299323519223762):1.387466120382971,((((21:3.552708691000109,12:3.552708691000109):0.5910105453440795,(28:0.037778141894339,4:0.037778141894339):4.105941094449849):1.586376828885765,(100:4.6707360647651965,81:4.6707360647651965):1.059360000464757):0.48642696858163514,((5:4.3786985345538,((((14:1.608192071899921,8:1.608192071899921):0.27572451522423136,(112:1.6921030236945613,3:1.6921030236945613):0.191813563429591):0.8643076035860677,78:2.74822419071022):0.6983311645616808,(114:1.6523807138521518,(((61:0.313646576424997,67:0.313646576424997):0.3264547945240483,104:0.6401013709490453):0.635048674643963,((92:0.14653738624322615,105:0.14653738624322615):0.9429869459227713,((56:0.33565788169916844,41:0.33565788169916844):0.26095132521976316,((34:0.12739567120602308,35:0.12739567120602308):0.009498427935730913,77:0.136894099141754):0.4597151077771776):0.49291512524706593):0.18562571342701073):0.37723066825914353):1.794174641419749):0.9321431792818995):0.940451880838971,97:5.319150415392771):0.8973726184188173):0.9418317107295806):0.530564686603535):0.3364340316515335):3.5310787483519235,(((52:1.4927007857411057,46:1.4927007857411057):1.459213388826293,(121:0.6572581563165811,107:0.6572581563165811):2.2946560182508176):0.21786788852767724,33:3.169782063095076):8.38665003501478):10.054931572340708):1.1564046178538625,(((85:2.765786933362394,108:2.765786933362394):6.962038151379236,(32:9.264766827027733,((((118:3.5299624172588744,(27:2.2222247072910757,64:2.2222247072910757):1.3077377099677987):0.3492365247123077,72:3.879198941971182):0.059539652503008966,(((54:0.7710298791889684,66:0.7710298791889684):1.4353033255970247,58:2.206333204785993):1.6906569523285802,79:3.896990157114573):0.041748437359617974):4.82144501175288,((48:0.30221341701721677,70:0.30221341701721677):3.159395748434939,(49:2.136979948095693,15:2.136979948095693):1.3246292173564629):5.298574440774916):0.5045832208006615):0.46305825771389664):12.405436569242452,((((59:1.2836684167163899,(25:0.5137928763314541,75:0.5137928763314541):0.7698755403849358):0.5478609830922532,(55:1.6164743515205957,30:1.6164743515205957):0.21505504828804733):0.010009102286110183,(71:1.1048395045614592,88:1.1048395045614592):0.736698997533294):4.779252322241971,((((7:2.1413251615017685,19:2.1413251615017685):2.346594169222744,103:4.487919330724512):1.7774619417276654,89:6.265381272452178):0.15087200994757133,(((116:4.696466897100339,(((93:0.5117603048193088,90:0.5117603048193088):0.699674508455885,65:1.2114348169927645):1.4612098875415904,51:2.67264470793279):2.023822192565984):0.35199372062452383,(57:3.3193416282270953,(50:3.29437650949187,24:3.294376559118053):0.024965069109042393):1.7291189894977674):0.943858820025155,82:5.99231932764971):0.4239338446497314):0.2045375419369755):15.512470829647357):0.6345067473586496):7.2231368251381;
tree new_tree67 = (((((((9:1.2352041093980448,26:1.2352041093980448):1.0729592489631328,(63:1.9077999516446886,98:1.9077999516446886):0.40036340671648896):2.3119019171004718,((96:2.0658222816126663,94:2.0658222816126663):2.3765844101693254,(((91:3.2694181896152883,(18:1.2661114358811845,109:1.2661114358811845):2.003306753734104):0.5752655851450585,(16:2.065078704743161,(10:1.308187031650111,31:1.308187031650111):0.7568916730930499):1.779605070017186):0.08757816134218599,(39:1.4438876860072607,86:1.4438876860072607):2.488374250095272):0.5101447556794589):0.1776585836796576):0.0038069372236853027,((60:2.331017526051378,(83:0.8237872536849943,87:0.8237872536849943):1.507230272366384):2.0577666786540187,(6:2.3416782671917193,40:2.3416782671917193):2.0471059375136775):0.23508800797993779):4.248948716289144,((((38:0.5644780773678124,119:0.5644780773678124):3.9257025526549953,((1:0.8889750349094911,(73:0.756605462370231,(76:0.6574029529713311,110:0.6574029529713311):0.09920250939889985):0.13236957253926018):1.4318397643616962,115:2.3208147992711874):2.1693658307516204):0.6145174915614726,(43:4.7833181113475485,68:4.7833181113475485):0.3213800102367319):0.9004502347405436,102:6.005148356324824):2.8676725726496546):14.371087165328264,(((((((99:6.381358130553819,20:6.381358130553819):0.03891860956037618,(113:3.835622776599614,95:3.835622776599614):2.5846539635145813):0.09191431697190389,(((106:4.3520514292896895,(((13:1.260868276782176,45:1.260868276782176):1.997977393379461,(122:1.7964939448643806,80:1.7964939448643806):1.4623517252972562):0.7176987783857127,(29:1.731995812857238,22:1.731995812857238):2.2445486356901116):0.3755069807423399):0.8405572112227429,(124:2.4524524719367884,125:2.4524524719367884):2.740156168575644):0.8332798955186513,((((84:0.6851652665778165,42:0.6851652665778165):0.9651136112336021,120:1.6502788778114186):2.0978090660401296,62:3.7480879438515484):1.8028227738236375,((53:5.019476799211762,37:5.019476799211762):0.25328351287588813,117:5.27276031208765):0.2781504055875361):0.4749778183558977):0.48630252105501537):0.24003360244787242,(17:1.5462879443568376,2:1.5462879443568376):5.205936715177134):1.7370579427694315,((((11:0.7216830018431255,69:0.7216830018431255):6.122658620130366,(23:1.694730142028503,36:1.694730142028503):5.149611479944989):0.5857375709641621,((111:0.04405607411012546,47:0.04405607411012546):6.464484493518143,(126:0.5019879746001376,74:0.5019879746001376):6.006552593028132):0.9215386253093847):0.5973030042894409,((((12:3.678747469352379,21:3.678747469352379):0.9443940604623404,(28:1.1832017884598938,4:1.1832017884598938):3.439939741354826):2.426943779221295,(100:5.71164176655454,81:5.71164176655454):1.3384435424814747):0.65764919221757,((((((14:1.2767495215383498,8:1.2767495215383498):0.7048949070105173,(112:1.9255181630113394,3:1.9255181630113394):0.05612626553752764):0.9195181664100438,78:2.901162594958911):0.8514784512548559,(114:2.6727817926756834,(((92:0.7014423283278395,105:0.7014423283278395):0.877089471786864,((56:0.3138520833641465,41:0.3138520833641465):0.2100214907087542,((34:0.11316239800938653,35:0.11316239800938653):0.0534978171312044,77:0.16666021514059093):0.35721335893230977):1.054658226041803):0.7223851479569332,((61:0.2516306426413258,67:0.2516306426413258):1.6080102326332193,104:1.859640875274545):0.4412760727970917):0.3718648446040467):1.0798592535380833):0.3957781789656005,5:4.148419225179367):2.6335880052014513,97:6.7820072303808185):0.9257272708727662):0.3196476959735097):0.4619004050763085):0.7124623919009494,((44:2.086338841689367,123:2.086338841689367):3.478541414039809,101:5.564880255729176):3.636864738475176):3.0724533982515254,(((52:2.7696365376025724,46:2.7696365376025724):0.72619489370891,33:3.4958314313114824):0.17500003028070532,(121:0.2530918399245626,107:0.2530918399245626):3.417739621667625):8.60336694017719):10.969709701846865):1.2904296567010718,((((((((54:0.5393558936711036,66:0.5393558936711036):2.8457689082509727,58:3.385124801922076):1.0389443403186767,(72:3.50135637295611,(118:3.1023014395669253,(27:2.218519386995227,64:2.218519386995227):0.8837820525716982):0.39905493338918463):0.9227127692846429):0.287961046210242,79:4.712030188450995):2.1560455661584976,((48:0.9088391885583915,70:0.9088391885583915):3.7358330771799517,(49:1.8400094920596568,15:1.8400094920596568):2.8046627736786864):2.223403488871149):1.3186931547355432,32:8.186768909345036):0.6154916777939157,(85:2.524042291852986,108:2.524042291852986):6.278218295285965):13.761104032243543,((((71:1.2085104652186116,88:1.2085104652186116):0.6124801945756893,((25:1.0026545848909165,75:1.0026545848909165):0.4081688491775537,59:1.4108234340684702):0.41016722572583064):0.8719126211356587,(30:2.529359679466986,55:2.529359679466986):0.16354360146297342):5.331997453004604,((((7:1.9723409027467782,19:1.9723409027467782):1.6871657095772417,103:3.65950661232402):3.0014650564205723,89:6.660971668744592):0.7161679260890228,(82:6.94916002830647,((((50:3.71725409749144,24:3.717254103789892):0.2915046761334894,57:4.008758779923381):1.75624231662096,(((93:0.09212602563851773,90:0.09212602563851773):1.8633255482891609,65:1.9554515739276785):1.44965529058051,51:3.4051067888728):2.359894214867879):0.28232212174513016,116:6.047323218289471):0.9018367418297863):0.4279796347143572):0.6477611391009486):14.53846388544793):1.9709731316213208):8.2963297653203;
tree new_tree68 = (((((((6:2.9414295766412764,40:2.9414295766412764):0.6669664270462268,(((16:1.2297769485599481,(10:1.159834471673799,31:1.159834471673799):0.06994247688614919):1.760224887202368,((39:0.8146752787947846,86:0.8146752787947846):2.14331109252867,(91:2.92996972558094,(18:1.8109095225636616,109:1.8109095225636616):1.1190602030172785):0.028016645742514612):0.032015464438861496):0.5269886405480007,(96:1.7807199396057674,94:1.7807199396057674):1.7362705367045494):0.09140552737718632):0.425903305951858,(((9:1.8532831739606208,26:1.8532831739606208):0.9802198515593363,98:2.833503025519957):0.05320297507172844,63:2.8867060005916856):1.1475933090476755):0.020853545558695785,(60:2.53179872969939,(83:0.6300812112335255,87:0.6300812112335255):1.9017175184658646):1.5233541254986669):5.272053243036569,((43:4.67183003563875,(((38:0.6403924316112467,119:0.6403924316112467):1.518274574438034,(((76:0.45074635653176065,110:0.45074635653176065):0.17281711155269097,(1:0.6027230454557472,73:0.6027230454557472):0.020840422628704447):0.7164020232405003,115:1.339965491324952):0.8187015147243286):0.442709476047797,68:2.6013764820970775):2.070453553541672):1.2234818495020914,102:5.895311885140841):3.431894213093785):8.956804339800463,(((((17:3.35405666388625,2:3.35405666388625):3.2921984520320615,((((113:4.613669155052349,95:4.613669155052349):0.9092938088845095,53:5.522962963936859):0.14273868886520003,(((((84:0.36246915648154016,42:0.36246915648154016):0.47250760773979666,120:0.8349767642213368):1.378800473324526,62:2.213777237545863):2.2717638778476608,99:4.485541115393524):0.9519241677657293,20:5.437465283159253):0.22823636964280603):0.14639440311125718,(((106:3.751828591431692,(((13:0.5471108752378141,45:0.5471108752378141):2.637487233874858,(122:1.9635012912580359,80:1.9635012912580359):1.2210968178546362):0.341797036613646,(29:1.0243849164839451,22:1.0243849164839451):2.502010229242373):0.22543344570537371):1.169740943217894,(124:3.6252992268197155,125:3.6252992268197155):1.2962703078298703):0.5878735335882697,(37:3.6070645668986567,117:3.6070645668986567):1.9023785013391987):0.30265298767546067):0.8341590600049953):0.7132528656928159,((((23:1.6919343801589903,36:1.6919343801589903):1.664940186334876,(11:0.6202237522059867,69:0.6202237522059867):2.73665081428788):1.420345372999546,((111:0.2251423929912263,47:0.2251423929912263):4.16319048345287,(126:0.13352245536705618,74:0.13352245536705618):4.25481042107704):0.3888870630493164):2.129499455033014,((((12:2.4062476593484603,21:2.4062476593484603):0.46156316097713823,(28:0.44353455068379627,4:0.44353455068379627):2.424276269641802):2.5386433392628693,(100:3.7086602735969367,81:3.7086602735969367):1.6977938859915311):0.5404841638612838,((((((14:0.7199024314571181,8:0.7199024314571181):1.235034545008472,(112:1.7483823130043081,3:1.7483823130043081):0.20655466346128204):0.27550257287642355,78:2.2304395493420137):0.46985992850905944,(114:1.3382148811333137,(((61:0.3474618423120426,67:0.3474618423120426):0.5447952060383114,104:0.892257048350354):0.21501977340932021,((92:0.22641287335441904,105:0.22641287335441904):0.3102421597529169,((56:0.05855460212490056,41:0.05855460212490056):0.1712849578687483,((34:0.0792273715363356,35:0.0792273715363356):0.02224277293499545,77:0.10147014447133106):0.12836941552231784):0.30681547311368706):0.5706217886523383):0.23093805937363943):1.3620845967177595):0.045316347106112875,5:2.745615824957186):1.5962788569638313,97:4.341894681921017):1.6050436415287344):0.9597810710766748):0.4527885870847008):0.2274892045055701,((44:1.9143960070365476,123:1.9143960070365476):1.865753871803954,101:3.7801498788405015):3.806847307276196):3.224934857972091,((52:2.85820211586063,46:2.85820211586063):0.4933042780571055,((121:0.5683319147581081,107:0.5683319147581081):2.6860305397954645,33:3.2543624545535725):0.09714393936416288):7.46042571458155):7.472078393946301):1.0506159923400098,((((((48:0.2706537900246196,70:0.2706537900246196):3.681771948582005,(49:1.201156614436531,15:1.201156614436531):2.7512691241700935):1.4173396988854572,((((54:0.2546493898494063,66:0.2546493898494063):1.5232335392974057,58:1.7778829291468121):1.1392399267455138,79:2.917122855892326):0.16076782778354337,((118:2.3999036646098473,(27:1.1957964389378115,64:1.1957964389378115):1.2041072256720358):0.3880477772899198,72:2.787951441899767):0.2899392417761022):2.2918747538162125):0.9812623149604986,32:6.35102775245258):0.04683095631137313,(85:3.256184514419933,108:3.256184514419933):3.1416741943440205):12.41167324406622,((89:5.757008091493228,(((((30:1.6085015281035728,55:1.6085015281035728):0.37975701491197844,(59:1.7615597825028568,(25:0.20035661083189282,75:0.20035661083189282):1.561203171670964):0.22669876051269444):0.06551911407266342,(71:1.01553880117545,88:1.01553880117545):1.0382388559127647):3.4153742484599205,82:5.4691517990545):0.040683561481104746,(((50:2.23057013013787,(57:2.0354135958900548,24:2.0354135958900548):0.19515653346715034):1.8087529017511352,(((93:0.2851481512842545,90:0.2851481512842545):0.621646894289922,65:0.906795042088855):2.841346812314555,51:3.74814173615486):0.2911811767049306):0.4780531261387857,116:4.517376157247126):0.9924593097821139):0.24717262446398802):0.1038352789728112,((7:0.7818036911119074,19:0.7818036911119074):3.0271886273938495,103:3.808992318505757):2.0518510519602824):12.948688582364134):0.5250944775449256):11.0152210619167;
tree new_tree69 = (((((((6:1.8798501881037684,40:1.8798501881037684):1.0394942618550123,((16:1.8711443494433033,(31:1.4315027626027648,10:1.4315027626027648):0.43964158684053856):0.719925101404828,((39:1.2096847245068578,86:1.2096847245068578):1.334935433843313,(91:2.273587756738021,(109:2.071684878387984,18:2.071684878387984):0.20190287835003717):0.2710324016121497):0.04644929249796048):0.3282749991106493):0.3278569920287979,(60:2.2265884587540885,(83:0.7231960297212104,87:0.7231960297212104):1.503392429032878):1.02061298323349):0.16066450776503283,(((98:1.6087696770527253,(9:1.1616085963670209,26:1.1616085963670209):0.4471610806857045):0.04744207111767551,63:1.6562117481704008):1.5769020580506077,(96:1.0062988963564474,94:1.0062988963564474):2.226814909864561):0.17475214353160284):2.785673454867544,(((((73:0.4860259568727496,(1:0.4652530160513656,(76:0.27583606977476643,110:0.27583606977476643):0.18941694627659916):0.02077294082138398):1.4881996804609268,115:1.9742256373336764):0.3779722077170258,(38:0.9419504246016787,119:0.9419504246016787):1.4102474204490236):1.135024808332333,(43:2.727316061551469,68:2.727316061551469):0.7599065918315664):1.3727642141185226,102:4.859986867501558):1.3335525371185977):10.937059158821873,(((((17:1.352622913643627,2:1.352622913643627):4.010255704762046,(((20:4.784908923479565,99:4.784908923479565):0.30745596361365823,((((106:2.9979936667817815,(((13:0.4709679621289624,45:0.4709679621289624):2.189283368918656,(122:2.331254855925662,80:2.331254855925662):0.32899647512195695):0.2242080415698431,(29:0.8130899859764293,22:0.8130899859764293):2.0713693866410328):0.1135342941643196):0.8422041108349334,(124:3.4393433221783045,125:3.4393433221783045):0.40085445543841036):0.840289627856901,(37:4.544446922592145,117:4.544446922592145):0.1360404828814712):0.2211140795352291,((((84:0.5521220406192845,42:0.5521220406192845):0.8388280397283842,120:1.3909500803476686):1.349212980368228,62:2.7401630607158967):2.112754724355345,53:4.8529177850712415):0.048683699937603464):0.1907634020843787):0.12118898023839986,(113:4.02279361882707,95:4.02279361882707):1.1907602485045539):0.1493247510740492):0.7403787815785927,((((11:0.6013363394664469,69:0.6013363394664469):3.7542525229444337,(23:1.6366947433108068,36:1.6366947433108068):2.7188941191000735):0.6947655623659186,((111:0.32184365952632976,47:0.32184365952632976):2.6855982205479756,(126:0.12522489633953496,74:0.12522489633953496):2.8822169837347706):2.0429125447024936):0.1630662159497911,((((28:0.08684643589521097,4:0.08684643589521097):2.3523130153657985,(21:1.8590967664086417,12:1.8590967664086417):0.5800626848523678):2.312337860585982,(100:3.6710759047782155,81:3.6710759047782155):1.0804214070687759):0.29536630003128206,((((((14:0.5095596642413167,8:0.5095596642413167):0.4880274853475073,(112:0.8388243696278165,3:0.8388243696278165):0.15876277996100752):0.3994472510497664,78:1.3970344006385904):0.906001549986728,(114:1.3167192261795584,(((92:0.20461577769604825,105:0.20461577769604825):0.7376142709727955,((56:0.20429676008328543,41:0.20429676008328543):0.20076458685510726,((34:0.08135343350313334,35:0.08135343350313334):0.1475278916635341,77:0.22888132516666745):0.17618002177172523):0.5371687017304511):0.3538732881253537,((61:0.5310975331714728,67:0.5310975331714728):0.09364402966013985,104:0.6247415628316126):0.6713617739625848):0.020615889385360964):0.98631672444576):0.13926243343093425,5:2.4422983840562527):2.1597233227601,97:4.602021706816353):0.4448419050619208):0.1665570288483167):0.8898367592576752):0.9889673446961318,((44:1.536558940400612,123:1.536558940400612):2.3513925998080842,101:3.887951540208696):3.204273204471701):2.817810519256387,((121:0.6917841916955232,107:0.6917841916955232):2.0294263098047103,(33:2.644075558689852,(52:2.471443151472447,46:2.471443151472447):0.17263240721740525):0.07713494281038136):7.18882458454372):7.220563299505244):1.2373980523051138,((((85:1.724577713586846,108:1.724577713586846):3.2870942218971124,(((48:0.14664012138079596,70:0.14664012138079596):2.711593878143229,(49:1.1560449355225506,15:1.1560449355225506):1.702189064001474):1.8347094408004523,((72:2.9557522736928714,(((54:0.5656956921865328,66:0.5656956921865328):0.74435725083955,58:1.3100529430260828):0.882547404373931,79:2.1926003474000137):0.7631519262928577):0.5352616636324927,(118:3.086935412741156,(27:2.044154185571708,64:2.044154185571708):1.0427812271694479):0.40407852458420823):1.2019295029991128):0.31872849515948154):0.2962885205484964,32:5.307960456032455):11.042054166857678,((89:6.086435049523941,((7:0.8768565859518042,19:0.8768565859518042):2.1929777603784664,103:3.0698343463302704):3.016600703193671):0.11480186790528979,(82:5.06671721392015,((116:4.334423645503987,((((93:0.4386518140294169,90:0.4386518140294169):0.7244975579597639,65:1.1631493719891808):1.99221098197112,51:3.15536036664927):0.7786031058714284,(57:1.845545135510492,(50:1.76067176910151,24:1.7606717634163802):0.08487337209411172):2.0884183081177845):0.4004602018757111):0.4845471685543794,((((71:0.7299746843858443,88:0.7299746843858443):0.3614875534533706,59:1.091462237839215):0.04377212781502271,(30:0.9713243993561991,55:0.9713243993561991):0.16390996629803856):0.06820804513790013,(25:0.611917065236442,75:0.611917065236442):0.5915253455556958):3.6155284032662287):0.24774632175727174):1.1345197816135926):10.148777705460901):2.0179819928570097):5.76218525857127;
tree new_tree70 = (((((((48:0.17452318311029127,70:0.17452318311029127):2.5377671402397506,(49:1.3027202601052525,15:1.3027202601052525):1.4095700632447892):2.0962137667586096,(((118:3.1876462870975852,(27:2.3000993741792484,64:2.3000993741792484):0.8875469129183369):0.491372471396581,72:3.6790187584941663):0.26613483660483706,(((54:0.9213980944466819,66:0.9213980944466819):1.4752689661788758,58:2.396667060625558):0.9051442421075238,79:3.3018113027330815):0.6433422923659218):0.863350495009648):0.185670577468942,32:4.994174667577593):0.19563160800755064,(85:1.2112790559687399,108:1.2112790559687399):3.978527219616404):10.350494840980545,(((((((55:0.9651267113447646,30:0.9651267113447646):0.05809575057040628,(25:0.46948092469266023,75:0.46948092469266023):0.5537415372225106):0.08986237144874742,59:1.1130848333639183):0.03211551793419032,(71:0.8297565433295243,88:0.8297565433295243):0.3154438079685843):3.686822724130243,(89:4.28792204774844,((7:0.6766236104966575,19:0.6766236104966575):2.7702798482193773,103:3.4469034587160348):0.8410185890324051):0.5441010276799121):0.13639646177765474,82:4.96841944334567):0.5053870534991471,(((((93:0.15321094291135587,90:0.15321094291135587):1.0043626489662665,65:1.1575735918776224):2.42890742135886,51:3.58648116910876):0.19776523344816033,(24:1.7954354127108125,(50:1.29217227040556,57:1.2921722791881904):0.5032631335226221):1.9888109326242973):0.37202485360705717,116:4.156271198942167):1.3175353917629868):10.066494525860534):1.1254212611824332,(((((96:0.7728002760325218,94:0.7728002760325218):3.0400544821153956,(((9:0.8034597281752331,26:0.8034597281752331):1.6345537301527981,98:2.4380134583280313):0.1641673936204131,63:2.6021808519484444):1.2106739061994731):0.19594375123747376,((60:3.0801132911556732,(83:1.5135435409193787,87:1.5135435409193787):1.5665697502362945):0.5322060675211304,((((16:2.0984382671252044,(31:1.7712723482778614,10:1.7712723482778614):0.32716591884734303):0.8069421523064597,(39:1.435669631819598,86:1.435669631819598):1.469710787612066):0.22335056601492376,(91:2.9443632487452227,(18:2.334431839853952,109:2.334431839853952):0.6099314088912706):0.1843677367013652):0.4658427641106022,(6:2.370244021393145,40:2.370244021393145):1.224329728164045):0.017745609119613537):0.39647915070858764):2.0515123127043653,((43:3.3749010384327334,(68:2.4959273263668003,(((73:1.0268956657493296,((1:0.670311327805269,110:0.670311327805269):0.21028744762815343,76:0.8805987754334225):0.1462968903159071):0.5688926620372288,115:1.5957883277865583):0.41970705629052385,(38:1.0308796289699151,119:1.0308796289699151):0.984615755107167):0.4804319422897181):0.8789737120659331):0.707687522388047,102:4.08258856082078):1.9777222612689762):10.113122799404763,(((((113:2.8112775320315557,95:2.8112775320315557):1.7203574538159399,(((((((84:0.49110188908579727,42:0.49110188908579727):0.5295051036670824,120:1.0206069927528796):1.0674319132371386,62:2.088038905990018):1.3274536785469757,(117:3.207724154223179,37:3.207724154223179):0.20776843031381498):0.6464411667442831,((((13:0.4563426561065959,45:0.4563426561065959):1.840900115363858,(122:1.3558778726279332,80:1.3558778726279332):0.9413648988425207):0.5226730286145402,(106:2.620652456507846,(29:1.080034388495855,22:1.080034388495855):1.540618068011991):0.19926334357714826):0.5104746549728008,(124:2.970018652171235,125:2.970018652171235):0.3603718028865601):0.731543296223482):0.013636187650546638,(53:3.80323349022162,(99:3.376558181625493,20:3.376558181625493):0.4266753085961268):0.2723364487102038):0.1735288658716687,(17:1.1772316225861745,2:1.1772316225861745):3.071867182217318):0.28253618104400324):0.6696639734796577,((((11:1.75391540560306,69:1.75391540560306):2.7864024431699344,((111:0.2976501009011573,47:0.2976501009011573):2.6337205495948375,(126:0.1041492185680464,74:0.1041492185680464):2.8272214319279483):1.6089471982769994):0.014125560281862626,(23:2.2669814884677213,36:2.2669814884677213):2.2874619205871354):0.3349485147606659,((((28:0.0780237650111906,4:0.0780237650111906):2.4484503668226885,(12:2.112315702924604,21:2.112315702924604):0.41415842890927523):1.3969219910804092,(100:3.5579017263148747,81:3.5579017263148747):0.36549439659941374):0.1646927742094042,((((((14:0.47694886440201567,8:0.47694886440201567):1.1738276020818081,(3:1.4689552368833863,112:1.4689552368833863):0.18182122960043756):0.4155979169068338,78:2.0663743833906576):0.21928255331426305,((((92:0.2853001881784812,105:0.2853001881784812):0.4215830084436509,((56:0.11752661474353651,41:0.11752661474353651):0.19674532593134827,((34:0.14409576549107653,35:0.14409576549107653):0.14991576375889218,77:0.2940115292499687):0.02026041142491608):0.3926112559472473):0.3205201185384765,((61:0.21938649846073613,67:0.21938649846073613):0.35893896526683955,104:0.5783254637275757):0.4490778514330329):0.054086651230887295,114:1.0814899663914959):1.2041669703134248):0.68516435879918,5:2.9708212955041007):0.6497554345572687,97:3.6205767300613694):0.46751216706232324):0.80130302669183):0.3119070355116307):0.4967055089222132,((44:1.2864430409928156,123:1.2864430409928156):2.578717312023142,101:3.8651603530159577):1.8328441152334087):1.9496257751566262,((33:2.666306636058276,(121:0.7896285926942492,107:0.7896285926942492):1.8766780433640267):0.09924025712985518,(46:2.5866296725829567,52:2.5866296725829567):0.17891722060517434):4.88208345099229):8.52580337808853):0.49228875625360047):11.4828474555812;
tree new_tree71 = ((((32:4.859171621310614,(((48:0.23094231682448246,70:0.23094231682448246):1.9135755518242599,(49:1.010809510610158,15:1.010809510610158):1.1337083580385843):1.9070179870197514,(((((54:0.49305287885950655,66:0.49305287885950655):0.7337589457094018,58:1.2268118245689084):0.8088048688995695,79:2.035616693468478):1.0426188096866773,(118:2.7137370371361516,(27:1.984576861335437,64:1.984576861335437):0.7291601758007145):0.3644984660190036):0.04009982587562222,72:3.1183353290307774):0.9332005266377164):0.8076357656421207):1.1146387750631064,(85:1.933483237532369,108:1.933483237532369):4.040327158841352):12.346459066633205,(((82:4.57642912601107,(89:3.683838463572861,((7:1.28030030353693,19:1.28030030353693):1.2374373284569533,103:2.5177376319938833):1.1661008315789778):0.8925907655059038):0.22150797489445928,(((((93:0.12535291498146423,90:0.12535291498146423):0.82089620942691,65:0.9462491223697551):1.8526076283438742,51:2.79885673027369):0.49952317912241284,((24:1.786619225060065,57:1.786619225060065):0.2962582006901402,50:2.08287738135636):1.215502504085837):0.32719713049033405,116:3.625577060326376):1.172360143646848):0.15960065459257944,(((55:0.8739202513927447,59:0.8739202513927447):0.08703980965638325,(71:0.7678770079606686,88:0.7678770079606686):0.1930830530884593):0.07172630952391168,((25:0.350233797745334,75:0.350233797745334):0.4902132568965187,30:0.8404470546418527):0.19223931593118693):3.924851487992764):13.362731604441123):0.3184185973440883,(((((6:1.0907826358693058,40:1.0907826358693058):2.202927216625211,((98:1.1599974645544746,(9:0.4456998095878493,26:0.4456998095878493):0.7142976549666253):1.034426790304559,63:2.1944242548590336):1.099285597635483):0.19746111633770624,(((60:1.9108056534204318,(83:0.6439954399386354,87:0.6439954399386354):1.2668102134817965):1.4794442885188936,(((39:0.9053053372542634,86:0.9053053372542634):2.183766689245918,(91:3.068256350822553,(109:2.6710917494752535,18:2.6710917494752535):0.3971646013472996):0.02081567567762832):0.002664993004607652,(16:2.4977105196425615,(31:1.83189637385168,10:1.83189637385168):0.6658141457908815):0.5940264998622276):0.2985129224345364):0.09309991063608747,(96:1.941967157298059,94:1.941967157298059):1.541382695277354):0.007821116256809812):1.9752600063243717,((((((76:0.2945384593127399,110:0.2945384593127399):0.3699655463334601,(73:0.6529066016966467,1:0.6529066016966467):0.011597403949553331):1.0371419346308235,115:1.7016459402770234):0.7058815477483056,(38:0.672827717425657,119:0.672827717425657):1.734699770599672):0.9453150277979154,(68:3.102637310670688,43:3.102637310670688):0.2502052051525565):0.11546039651576612,102:3.4683029123390106):1.998128062817584):11.579837907945507,((((44:0.9919927509991366,123:0.9919927509991366):3.168998890827206,101:4.160991641826342):2.7608542227583195,(((((23:2.5401503912505197,36:2.5401503912505197):1.1802083229944382,(11:0.6515077445860213,69:0.6515077445860213):3.0688509696589366):1.0312512125823905,((111:0.06783212242627651,47:0.06783212242627651):2.579785140876427,(126:0.11677795348420518,74:0.11677795348420518):2.5308393098184983):2.103992663524645):0.5793356676650783,((((28:0.10280067876904167,4:0.10280067876904167):3.3345143149882155,(12:2.9136176062583923,21:2.9136176062583923):0.5236973874988649):1.0894269409664479,(100:3.8475684407968522,81:3.8475684407968522):0.6791734939268528):0.6926954782259163,(((((((92:0.4881705880190706,105:0.4881705880190706):0.2874210781778535,((56:0.12526094125140638,41:0.12526094125140638):0.2791140611670333,((34:0.12215708239650012,35:0.12215708239650012):0.05076128875125312,77:0.17291837114775324):0.23145663127068647):0.3712166637784844):0.48042657829096325,((61:0.18330283866222785,67:0.18330283866222785):0.7200777897630287,104:0.9033806284252566):0.3526376160626308):0.10499253742471004,114:1.3610107819125974):1.373412968967102,(78:2.0306650719450747,(3:1.4383874689539935,((14:1.0188688964624073,8:1.0188688964624073):0.30196220695879483,112:1.3208311034212021):0.11755636553279136):0.5922776029910812):0.7037586789346246):0.06616806769141315,5:2.8005918185711125):1.935464858304465,97:4.736056676875577):0.48338073607404386):0.1115081815428054):0.3987786282875696,(((113:2.3481872996216873,95:2.3481872996216873):1.036703694342879,(((84:0.3642693303584852,42:0.3642693303584852):0.2707714712507694,120:0.6350408016092546):1.0605376071343104,62:1.695578408743565):1.6893125852210011):0.9472820362920933,(((37:3.968555285463709,(117:3.769533198969485,((106:3.2413475468079356,(((13:0.41483830136074307,45:0.41483830136074307):2.35229678286777,(122:2.092483894763741,80:2.092483894763741):0.6746511894647722):0.23079244696217716,(29:0.771173762656784,22:0.771173762656784):2.2267537685339063):0.24342001561724524):0.32835878435041677,(124:2.8077875786477646,125:2.8077875786477646):0.7619187525105877):0.19982686781113257):0.19902208649422404):0.03981500391918402,((20:2.7269814359542592,99:2.7269814359542592):0.1676425974053033,(17:1.1833005332537188,2:1.1833005332537188):1.7113235001058438):1.1137462560233304):0.02136364033792848,53:4.0297339297208215):0.302439100535838):1.3975511925233368):1.1921216418046656):3.3969182603014074,((46:2.7931106988618724,52:2.7931106988618724):0.3456192345431628,((121:0.5050902061612065,107:0.5050902061612065):2.4084826803069053,33:2.9135728864681116):0.2251570469369235):7.18003426447426):6.727504758216032):1.5924191772489138):3.97798797716399;
tree new_tree72 = (((((89:2.2500448012263226,((7:0.6409813616433614,19:0.6409813616433614):0.9285372965391169,103:1.5695186581824783):0.6805261430438443):0.16519574813311078,((((((93:0.08553190109722195,90:0.08553190109722195):0.308947272437252,65:0.3944791742264755):0.8863099380822252,51:1.28078913139371):0.6262810994320103,((57:0.8400186167975043,24:0.8400186167975043):0.028838981775683226,50:0.868857605303485):1.0382126131675236):0.1476902072279611,116:2.054760418968672):0.314271758843236,82:2.36903212379225):0.04620837154752522):0.3098314825992876,((71:0.2906292301718556,88:0.2906292301718556):0.2026007727771903,((55:0.35945633295318447,30:0.35945633295318447):0.0977371645341733,((25:0.1743570168534669,75:0.1743570168534669):0.23337296710607355,59:0.40772998395954047):0.049463513527817304):0.03603650546168813):2.231842029009675):6.348179927354023,(((((48:0.20470759608914782,70:0.20470759608914782):0.8862553568995362,(49:0.4301533063559084,15:0.4301533063559084):0.6608096466327755):0.9225229574362397,((((54:0.15267079167309763,66:0.15267079167309763):0.932472854030094,58:1.0851436457031916):0.33316490201501847,79:1.41830854771821):0.10564176054370655,(72:1.2842588754148052,(118:1.1955908542526035,(27:0.6649242964582818,64:0.6649242964582818):0.5306665577943217):0.08866802116220174):0.23969143284711136):0.48953560216300707):0.6896760508059647,(85:1.2098474304859779,108:1.2098474304859779):1.4933145307449105):0.3182115385963682,32:3.0213734998272566):6.051878459485487):1.0851873270693986,((((60:1.7172784248476802,(83:0.6406331973743424,87:0.6406331973743424):1.0766452274733378):0.624641164680819,(((39:0.7844682322355244,86:0.7844682322355244):0.7873731852268325,((16:1.0649476907310098,(31:0.9604105551863531,10:0.9604105551863531):0.10453713554465671):0.49756472410216235,(91:1.4277730095313554,(109:1.3662911934461852,18:1.3662911934461852):0.06148181608517023):0.13473940530181672):0.00932900262918479):0.7184616587260153,(((9:0.2947920754591371,26:0.2947920754591371):0.8332307132066081,(98:0.9690082076743874,63:0.9690082076743874):0.1590145809913578):0.7470952695804007,((96:1.13389777445835,94:1.13389777445835):0.6967004012738998,(6:0.5955088846852089,40:0.5955088846852089):1.235089291047041):0.04451988251389616):0.4151850179422263):0.05161651334012696):1.5980408591263697,((43:1.7353698341707902,(68:1.5126809866127353,((38:0.42687121048887566,119:0.42687121048887566):0.8744397839829832,((73:0.5688618378134943,((76:0.23731440706596504,110:0.23731440706596504):0.12638247230954483,1:0.3636968793755099):0.20516495843798443):0.6496383866321652,115:1.2185002244456595):0.0828107700261993):0.21136999214087648):0.22268884755805485):1.0306353096498313,102:2.7660051438206215):1.1739553048342475):5.949971581280298,((((44:0.6128844924171593,123:0.6128844924171593):1.549618655427817,101:2.1625031478449763):1.3303336364366527,(((((11:0.19374157402190892,69:0.19374157402190892):1.8444156187878709,(23:0.9210082315230803,36:0.9210082315230803):1.1171489612866994):0.3225102060884093,((111:0.11726425763289718,47:0.11726425763289718):1.99034251841212,(126:0.053615587733165535,74:0.053615587733165535):2.053991188311852):0.25306062285317177):0.17752346271990538,((((21:1.1333099898497547,12:1.1333099898497547):0.30228439663357687,(28:0.03485332039914393,4:0.03485332039914393):1.4007410660841877):0.9380666354895961,(100:1.5311128689652844,81:1.5311128689652844):0.8425481530076433):0.058761930478890445,(((((((92:0.09754047250060968,105:0.09754047250060968):0.19227054453486828,((56:0.10306015758627347,41:0.10306015758627347):0.08140665991009884,((34:0.03778344319086658,35:0.03778344319086658):0.0546553579296041,77:0.09243880112047068):0.09202801637590163):0.10534419953910565):0.30668646918183784,((61:0.11891664446858524,67:0.11891664446858524):0.37582080468852497,104:0.4947374491571102):0.10176003706020559):0.0953702653059183,114:0.6918677515232341):0.9574542509310575,5:1.6493220024542916):0.07666494828647963,(78:1.0956687334899522,((112:0.9527858399407976,3:0.9527858399407976):0.055224217982497326,(14:0.812760161820662,8:0.812760161820662):0.19524989610263288):0.0876586755666573):0.630318217250819):0.4930362075467358,97:2.219023158287507):0.2133997941643111):0.10576790916627621):0.4683015167359903,(((113:1.7603489991342058,95:1.7603489991342058):0.7070016638128027,(53:2.3058160955776796,(((20:1.9105939866669177,99:1.9105939866669177):0.27311363159481394,(17:0.6805565560519683,2:0.6805565560519683):1.5031510622097635):0.12063267265067479,(((106:1.7371765580913001,(((13:0.2147667200728238,45:0.2147667200728238):1.3341547734321135,(122:0.7879246607202325,80:0.7879246607202325):0.7609968327847049):0.12003265872550273,(29:1.073182636258923,22:1.073182636258923):0.5957715159715171):0.06822240586086004):0.17975903961193085,(124:1.4770219760624208,125:1.4770219760624208):0.43991362164081016):0.299867131208178,(117:1.8454384091002871,37:1.8454384091002871):0.37136431981112183):0.0875375620009975):0.0014758046652731949):0.16153456736932892):0.274656429212365,(((84:0.23148334084456315,42:0.23148334084456315):0.44244996384697777,120:0.6739333046915409):0.8894405436300666,62:1.5633738483216075):1.178633243837766):0.2644852861947111):0.48634440592754435):2.4151947412281527,((52:0.7274135934500304,46:0.7274135934500304):0.694435336394582,((121:0.1552042728802136,107:0.1552042728802136):0.849972079358132,33:1.0051763522383457):0.41667257760626675):4.48618258459729):3.9819005044253855):0.26850725644697526):2.3134878760614;
tree new_tree73 = (((((89:4.403687430101921,((7:1.3366103032663739,19:1.3366103032663739):1.5410920632805045,103:2.8777023665468784):1.5259850635550425):0.625075345492295,((((((93:0.4033981971441007,90:0.4033981971441007):2.330267258395631,65:2.733665455539732):0.771717281425669,51:3.50538266209779):0.37202171097907843,((24:1.5243986652186408,57:1.5243986652186408):0.45461356143671106,50:1.97901226981881):1.8983922438302723):0.33488820544554176,116:4.212292675931166):0.7149846926159373,82:4.92727725975175):0.10148540704711273):1.3625968429421285,((((71:1.421587060860153,88:1.421587060860153):0.19697194918698968,(25:0.5847506523294704,75:0.5847506523294704):1.0338083577176724):0.1886790566138774,(55:1.6058964197846937,30:1.6058964197846937):0.2013416468763265):0.20144522040487267,59:2.008683287065893):4.382676331470451):15.954848761055334,(32:5.564314611733777,((((48:0.24440773323248846,70:0.24440773323248846):2.9529265649635805,(49:1.9617679074172572,15:1.9617679074172572):1.2355663907788117):1.8935521479309272,((((54:0.47188409682442595,66:0.47188409682442595):1.6056575359730076,58:2.0775416327974336):1.0288750680946692,79:3.106416700892103):0.06833213466528187,((118:2.141743914844911,(27:1.3455320059446723,64:1.3455320059446723):0.7962119089002386):0.7760874428846187,72:2.9178313577295296):0.2569174778278551):1.9161376105696113):0.41912209869570294,(85:2.7821431967692,108:2.7821431967692):2.727865348053499):0.05430606691107798):16.781893767857902):0.17804793572186384,((((60:4.2460549779065655,(83:1.7996196002726983,87:1.7996196002726983):2.4464353776338674):1.2733862167067667,((6:0.9468564573751195,40:0.9468564573751195):4.5534921256925625,((((9:0.6071744207126782,26:0.6071744207126782):1.103154804257044,(98:1.6618803301012466,63:1.6618803301012466):0.04844889486847559):3.01663428128812,(96:1.1435077907308167,94:1.1435077907308167):3.583455715527026):0.6967199927524543,((16:2.564686857076196,(31:2.0683978656544713,10:2.0683978656544713):0.49628899142172456):1.4918591728643396,((39:1.1899989263132358,86:1.1899989263132358):2.0965204860648985,((109:2.4648688769266744,18:2.4648688769266744):0.4957900037191654,91:2.96065888064584):0.3258605317322947):0.7700266175624009):1.3671374690697613):0.07666508405738526):0.01909261154565023):6.277275246325122,(((68:5.065813102369509,((38:0.7725620006337887,119:0.7725620006337887):2.316457334582839,(((73:0.7694541342706964,1:0.7694541342706964):0.27055387853900714,(76:0.5827889987076618,110:0.5827889987076618):0.4572190141020418):1.4740953960383194,115:2.514103408848023):0.5749159263686048):1.976793767152881):0.5845931330967922,43:5.650406235466301):0.6190839995213508,102:6.269490234987652):5.527226205950802):9.571752782183928,((((((111:0.26532917450735644,47:0.26532917450735644):4.8104018823628385,(126:0.08393543192365834,74:0.08393543192365834):4.991795624946537):0.7454856363677571,((11:1.363757739756931,69:1.363757739756931):3.2093761902309668,(23:2.7729222911942517,36:2.7729222911942517):1.800211638793646):1.2480827632500544):0.36830798515040364,((((21:2.2612576761597545,12:2.2612576761597545):0.6202560242574897,(28:0.6028287073811509,4:0.6028287073811509):2.2786849930360935):1.4962639870002814,(100:3.0107301398630533,81:3.0107301398630533):1.3670475475544723):1.127677520910762,((5:3.930368489030346,((78:2.4065362230989122,((14:0.8248271815332177,8:0.8248271815332177):1.266757653270575,(3:2.0252280468025163,112:2.0252280468025163):0.06635678800127653):0.31495138829511937):0.7663666269320482,((((61:0.28765130748900075,67:0.28765130748900075):0.48995514955732616,104:0.7776064570463269):0.16248113201186298,((92:0.46681721886371214,105:0.46681721886371214):0.14865178406811547,((56:0.260978961572375,41:0.260978961572375):0.16841516975332582,((34:0.02921464453659389,35:0.02921464453659389):0.2685005153042041,77:0.297715159840798):0.13167897148490282):0.1860748716061268):0.3246185861263623):0.19115020423742335,114:1.1312377932956132):2.041665056735347):0.7574656389993857):0.6749529350368939,97:4.60532142406724):0.9001337842610475):0.6840694700600682):1.0680713812476315,(((44:1.6895420422696323,123:1.6895420422696323):4.205515846117476,101:5.895057888387108):1.1745690881415056,((17:1.5691929535187692,2:1.5691929535187692):3.747853235664918,((((106:3.826926006070183,(((13:0.5084769001375599,45:0.5084769001375599):2.6000646588684115,(122:2.3341035093757827,80:2.3341035093757827):0.7744380496301888):0.39347067627054333,(29:2.0546724301248354,22:2.0546724301248354):1.4473398051516795):0.324913770793668):0.5274127093634462,(124:3.575002548318561,125:3.575002548318561):0.7793361671150683):0.8648248500579792,((((84:0.6182108035351277,42:0.6182108035351277):0.7469659615450792,120:1.365176765080207):0.5303400184624869,62:1.8955167835426938):3.3193004530404373,((99:4.520400049484854,((117:3.630124052312322,37:3.630124052312322):0.7587958482612684,53:4.38891990057359):0.13148014891126358):0.671007579958613,20:5.191407629443467):0.02340960713966389):0.004346328908477304):0.06889504652816658,(113:3.42687080749193,95:3.42687080749193):1.861187804527845):0.028987577163912093):1.752580787344927):0.18796908310737326):4.098536821617022,((121:0.2947122499620687,107:0.2947122499620687):1.6978423746900249,((52:1.7377762744040166,46:1.7377762744040166):0.1870148247541279,33:1.9247910991581445):0.06776352549394904):9.36357823036644):10.012336341869373):1.1557870921911615):6.57251797668176;
[truncated: 5,009,812 more chars]
