# Supplementary material for: Evolutionary history of the Arctic flora
Source: Nat Commun. 2023 Jul 18;14:4021. doi: 10.1038/s41467-023-39555-6 (PMC10354081; doi:10.1038/s41467-023-39555-6)
Supplement: Supplementary file 8 — Source Data [file 41467_2023_39555_MOESM8_ESM.zip › Source Data/Supplementary Figure 29-35/Primula/Primula_dis.csv]

ID	Name	dis
32	Primula_advena	B
33	Primula_aff_denticulata	B
34	Primula_alcalina	B
35	Primula_algida	B
36	Primula_aliciae	B
37	Primula_amethystina	B
38	Primula_angustifolia	B
39	Primula_anvilensis_PAF	A
40	Primula_aurantiaca	B
41	Primula_aureata	B
42	Primula_auriculata	B
43	Primula_baldshuanica	B
44	Primula_bellidifolia	B
45	Primula_borealis_PAF	AB
46	Primula_bracteata	B
47	Primula_bracteosa	B
48	Primula_cachemiriana	B
49	Primula_calderiana	B
50	Primula_capillaris	B
51	Primula_capitata	B
52	Primula_capitellata	B
53	Primula_cernua	B
54	Primula_clarkei	B
55	Primula_clevelandii	B
56	Primula_clusiana	B
57	Primula_cockburniana	B
58	Primula_cortusoides	B
59	Primula_darialica	B
60	Primula_deflexa	B
61	Primula_deorum	B
62	Primula_deuteronana	B
63	Primula_dryadifolia	B
64	Primula_edelbergii	B
65	Primula_egaliksensis	AB
66	Primula_egaliksensis_PAF	AB
67	Primula_elliptica	B
68	Primula_erratica	B
69	Primula_eximia	B
70	Primula_exscapa	B
71	Primula_faberii	B
72	Primula_farinosa	B
73	Primula_fasciculata	B
74	Primula_fedtschenkoi	B
75	Primula_firmipes	B
76	Primula_flaccida	B
77	Primula_floribunda	B
78	Primula_florida	B
79	Primula_forbesii	B
80	Primula_forrestii	B
81	Primula_fragrans	B
82	Primula_frigida_PAF	AB
83	Primula_gaubaeana	B
84	Primula_gemmifera	B
85	Primula_geraniifolia	B
86	Primula_glutinosa	B
87	Primula_halleri	B
88	Primula_hendersonii	B
89	Primula_heucherifolia	B
90	Primula_hirsuta	B
91	Primula_hongshanensis	B
92	Primula_incana_PAF	AB
93	Primula_involucrata	B
94	Primula_japonica	B
95	Primula_kisoana	B
96	Primula_latiloba	B
97	Primula_latisecta	B
98	Primula_laurentiana_PAF	AB
99	Primula_littledalei	B
100	Primula_luteola	B
101	Primula_malacoides	B
102	Primula_marginata	B
103	Primula_matthioli_PAF	AB
104	Primula_maximowiczii	B
105	Primula_membranifolia	B
106	Primula_minima	B
107	Primula_minor	B
108	Primula_mistassinica_PAF	AB
109	Primula_modesta	B
110	Primula_mollis	B
111	Primula_muscarioides	B
112	Primula_muscoides	B
113	Primula_nipponica	B
114	Primula_nivalis	B
115	Primula_nutans_PAF	AB
116	Primula_obconica	B
117	Primula_odontocalyx	B
118	Primula_orbicularis	B
119	Primula_palinuri	B
120	Primula_parryi	B
121	Primula_pauciflora	B
122	Primula_petelotii	B
123	Primula_pinnata	B
124	Primula_poetica	B
125	Primula_prenantha	B
126	Primula_primulina	B
127	Primula_prolifera	B
128	Primula_pulchella	B
129	Primula_pulverulenta	B
130	Primula_pumilio	B
131	Primula_reptans	B
132	Primula_reticulata	B
133	Primula_rotundifolia	B
134	Primula_rusbyi	B
135	Primula_scandinavica	B
136	Primula_serrata	B
137	Primula_siamensis	B
138	Primula_simensis	B
139	Primula_sinolisteri	B
140	Primula_sonchifolia	B
141	Primula_soongii	B
142	Primula_souliei	B
143	Primula_specuicola	B
144	Primula_stirtoniana	B
145	Primula_stricta_PFA	AB
146	Primula_stuartii	B
147	Primula_suffrutescens	B
148	Primula_tenuiloba	B
149	Primula_tosaensis	B
150	Primula_tschuktschorum_PAF	AB
151	Primula_valentinae	B
152	Primula_verticillata	B
153	Primula_vialii	B
154	Primula_waltonii	B
155	Primula_watsonii	B
156	Primula_wigramiana	B
157	Primula_yunnanensis	B
