# Supplementary material for: Evolutionary history of the Arctic flora
Source: Nat Commun. 2023 Jul 18;14:4021. doi: 10.1038/s41467-023-39555-6 (PMC10354081; doi:10.1038/s41467-023-39555-6)
Supplement: Supplementary file 8 — Source Data [file 41467_2023_39555_MOESM8_ESM.zip › Source Data/Supplementary Figure 29-35/Puccinellia/Puccinellia.tre]

#NEXUS

Begin taxa;
	Dimensions ntax=39;
	Taxlabels
		Puccinellia_alaskana_PAF
		Puccinellia_andersonii_PAF
		Puccinellia_angustata_PAF
		Puccinellia_arctica_PAF
		Puccinellia_banksiensis_PAF
		Puccinellia_borealis_PAF
		Puccinellia_bruggemannii_PAF
		Puccinellia_capillaris
		Puccinellia_chinampoensis
		Puccinellia_ciliata
		Puccinellia_deschampsioides_PAF
		Puccinellia_distans_PAF
		Puccinellia_fasciculata
		Puccinellia_frigida
		Puccinellia_glaucescens
		Puccinellia_hauptiana_PAF
		Puccinellia_interior_PAF
		Puccinellia_lemmonii
		Puccinellia_longior
		Puccinellia_magellanica
		Puccinellia_maritima_PAF
		Puccinellia_mongolica
		Puccinellia_nutkaensis
		Puccinellia_nuttalliana_PAF
		Puccinellia_parishii
		Puccinellia_perlaxa
		Puccinellia_phryganodes_PAF
		Puccinellia_pumila_PAF
		Puccinellia_pusilla
		Puccinellia_roshevitsiana
		Puccinellia_rupestris
		Puccinellia_stricta
		Puccinellia_tenella_PAF
		Puccinellia_tenuiflora
		Puccinellia_vaginata_PAF
		Puccinellia_vahliana_PAF
		Puccinellia_vassica
		Puccinellia_walkeri
		Puccinellia_wrightii_PAF
		;
End;

Begin trees;
	Translate
		1 Puccinellia_alaskana_PAF,
		2 Puccinellia_andersonii_PAF,
		3 Puccinellia_angustata_PAF,
		4 Puccinellia_arctica_PAF,
		5 Puccinellia_banksiensis_PAF,
		6 Puccinellia_borealis_PAF,
		7 Puccinellia_bruggemannii_PAF,
		8 Puccinellia_capillaris,
		9 Puccinellia_chinampoensis,
		10 Puccinellia_ciliata,
		11 Puccinellia_deschampsioides_PAF,
		12 Puccinellia_distans_PAF,
		13 Puccinellia_fasciculata,
		14 Puccinellia_frigida,
		15 Puccinellia_glaucescens,
		16 Puccinellia_hauptiana_PAF,
		17 Puccinellia_interior_PAF,
		18 Puccinellia_lemmonii,
		19 Puccinellia_longior,
		20 Puccinellia_magellanica,
		21 Puccinellia_maritima_PAF,
		22 Puccinellia_mongolica,
		23 Puccinellia_nutkaensis,
		24 Puccinellia_nuttalliana_PAF,
		25 Puccinellia_parishii,
		26 Puccinellia_perlaxa,
		27 Puccinellia_phryganodes_PAF,
		28 Puccinellia_pumila_PAF,
		29 Puccinellia_pusilla,
		30 Puccinellia_roshevitsiana,
		31 Puccinellia_rupestris,
		32 Puccinellia_stricta,
		33 Puccinellia_tenella_PAF,
		34 Puccinellia_tenuiflora,
		35 Puccinellia_vaginata_PAF,
		36 Puccinellia_vahliana_PAF,
		37 Puccinellia_vassica,
		38 Puccinellia_walkeri,
		39 Puccinellia_wrightii_PAF
		;
tree TREE1 = [&R] ((((((((39[&length_range={0.10190723947759439,5.94225290855973},height_95%_HPD={0.0,3.552713678800501E-15},length_95%_HPD={0.19594692481499598,2.519564355930177},length=1.1228405566163233,length_median=0.949282951992699,height_median=8.881784197001252E-16,height_range={0.0,5.329070518200751E-15},height=1.0447198661722723E-15]:0.9492829519926989,36[&length_range={0.10190723947759439,5.94225290855973},height_95%_HPD={0.0,3.552713678800501E-15},length_95%_HPD={0.18760366699245903,2.519564355930177},length=1.1268155233390815,length_median=0.9500689569127149,height_median=8.881784197001252E-16,height_range={0.0,5.329070518200751E-15},height=1.0447198661722723E-15]:0.9492829519926989)[&length_range={0.03336578291136871,6.946268664152721},height_95%_HPD={0.21321580099305493,2.5195643559301786},length_95%_HPD={0.03336578291136871,2.76388613553196},length=1.0867174046017423,posterior=0.995,length_median=0.841906594769366,height_median=0.9492829519926997,height_range={0.10190723947759484,5.942252908559732},height=1.122028419134291]:0.8468025469134999,1[&length_range={0.39410601924900696,9.154087370001708},height_95%_HPD={0.0,1.7763568394002505E-15},length_95%_HPD={0.7953104872519249,4.945764225516451},length=2.431090029779291,length_median=2.2038385557845652,height_median=8.881784197001252E-16,height_range={0.0,7.105427357601002E-15},height=1.0419443086107094E-15]:1.7960854989061987)[&length_range={8.562899466402207E-5,7.088174566805071},height_95%_HPD={0.5155171391238556,3.505439415844233},length_95%_HPD={8.562899466402207E-5,2.4270384590306286},length=0.8357833220083031,posterior=0.24375,length_median=0.527446771980681,height_median=1.7960854989061996,height_range={0.4269852780325971,6.075968874172748},height=1.989490793675394]:0.7626667944086098,(27[&length_range={0.12474096733631719,6.927920407121618},height_95%_HPD={0.0,3.552713678800501E-15},length_95%_HPD={0.18634833890956023,2.703039610651371},length=1.2943983831917427,length_median=1.098151940955562,height_median=8.881784197001252E-16,height_range={0.0,7.105427357601002E-15},height=1.0313971898767703E-15]:1.0965553214639696,33[&length_range={0.12474096733631719,6.927920407121618},height_95%_HPD={0.0,3.552713678800501E-15},length_95%_HPD={0.18634833890956023,2.6937947944046696},length=1.2970688215631176,length_median=1.0991884325780124,height_median=8.881784197001252E-16,height_range={0.0,7.105427357601002E-15},height=1.0313971898767703E-15]:1.0965553214639696)[&length_range={0.06827908400769478,9.232461266876797},height_95%_HPD={0.18634833890956237,2.660258790892808},length_95%_HPD={0.09630458489787941,3.1032668312418332},length=1.2123624935703834,posterior=0.9925,length_median=0.935538123644766,height_median=1.0965553214639705,height_range={0.12474096733631734,6.927920407121619},height=1.288688650177698]:1.462196971850839)[&length_range={0.007778513717738633,8.191229140564628},height_95%_HPD={0.946382885755563,5.272092788228908},length_95%_HPD={0.007778513717738633,3.147129539805024},length=1.145666846788845,posterior=0.6675,length_median=0.8309619917336228,height_median=2.5587522933148095,height_range={0.7888760133011958,12.26751375266733},height=2.813292384854914]:0.8347960232867231,(18[&length_range={0.36241621622367204,9.691452459277603},height_95%_HPD={0.0,1.7763568394002505E-15},length_95%_HPD={0.7548387649535013,5.453149366610239},length=2.7735792107537014,length_median=2.549680514786452,height_median=8.881784197001252E-16,height_range={0.0,7.105427357601002E-15},height=1.0103029524088924E-15]:2.4701310176405515,29[&length_range={0.36241621622367204,10.074357090505652},height_95%_HPD={0.0,1.7763568394002505E-15},length_95%_HPD={0.7982581222364572,5.453149366610239},length=2.796085554377711,length_median=2.585186913273133,height_median=8.881784197001252E-16,height_range={0.0,7.105427357601002E-15},height=1.0169642905566434E-15]:2.4701310176405515)[&length_range={8.71152261709307E-4,9.833009420080359},height_95%_HPD={0.6975699026448865,5.157759464049777},length_95%_HPD={8.71152261709307E-4,3.4931108948970513},length=1.129665789966277,posterior=0.61,length_median=0.7763155031603273,height_median=2.4701310176405524,height_range={0.36241621622367504,7.820645595296882},height=2.6535529568495275]:0.9234172989609801)[&length_range={0.02617584951143348,8.447206617649716},height_95%_HPD={1.6000425510608762,6.968237636560192},length_95%_HPD={0.02617584951143348,3.945160721720199},length=1.4406161354395601,posterior=0.3325,length_median=1.105154801467854,height_median=3.3935483166015326,height_range={1.302053075896822,15.254410111195952},height=3.763206179127549]:1.132424208704344,((25[&length_range={0.5638615066455993,12.823111994680643},height_95%_HPD={0.0,1.7763568394002505E-15},length_95%_HPD={0.7779991834708553,5.285933996384029},length=2.8230203974242243,length_median=2.588552596412356,height_median=8.881784197001252E-16,height_range={0.0,5.329070518200751E-15},height=9.958700530887655E-16]:2.7367970681832063,14[&length_range={0.2586802696994311,11.398485171174658},height_95%_HPD={0.0,1.7763568394002505E-15},length_95%_HPD={0.7308736805734976,6.792198674085342},length=3.2725428316320055,length_median=2.9350902048513294,height_median=8.881784197001252E-16,height_range={0.0,5.329070518200751E-15},height=1.0019762797242038E-15]:2.7367970681832063)[&length_range={0.01802512491581343,4.374794209596727},height_95%_HPD={1.36062703151363,5.230848843652702},length_95%_HPD={0.01802512491581343,1.8177378476437447},length=0.6993664569231799,posterior=0.04625,length_median=0.44960900556147876,height_median=2.7367970681832072,height_range={1.36062703151363,5.691028992560257},height=2.860123511582846]:0.8918981899494747,(34[&length_range={0.45152429753106266,10.918602229758932},height_95%_HPD={0.0,1.7763568394002505E-15},length_95%_HPD={0.6194658671762759,5.907265399437658},length=2.9108205703855106,length_median=2.5742033177401646,height_median=8.881784197001252E-16,height_range={0.0,5.329070518200751E-15},height=1.003086502748829E-15]:1.9908207839556828,21[&length_range={0.16039370872993566,13.040668171797222},height_95%_HPD={0.0,1.7763568394002505E-15},length_95%_HPD={0.4858811313989729,6.1012945133559},length=2.925634347461966,length_median=2.555555990523697,height_median=8.881784197001252E-16,height_range={0.0,5.329070518200751E-15},height=1.010858063921205E-15]:1.9908207839556828)[&length_range={0.02255923234320134,7.656247605864026},height_95%_HPD={0.6194658671762774,4.608432546805958},length_95%_HPD={0.02255923234320134,3.6462975762931595},length=1.2943225648223364,posterior=0.19375,length_median=0.8861988958059541,height_median=1.9908207839556837,height_range={0.5192967708663767,6.931875399249591},height=2.2144945249014887]:1.6378744741769982)[&length_range={0.004530260107062034,6.614579517690881},height_95%_HPD={1.486884944988093,6.926709649769974},length_95%_HPD={0.004530260107062034,3.8651942623808937},length=1.2815485676909368,posterior=0.32125,length_median=0.8820674554050636,height_median=3.628695258132682,height_range={1.2818932103663663,12.344829037657554},height=3.901612997903833]:0.8972772671731946)[&length_range={0.001214501123759426,4.98820757526288},height_95%_HPD={2.345119690826035,7.3601797099338535},length_95%_HPD={0.001214501123759426,1.9512007772465392},length=0.605234405071223,posterior=0.1075,length_median=0.29032634660194034,height_median=4.5259725253058765,height_range={2.345119690826035,11.474811741604954},height=4.746580926693076]:0.3822987720928097,7[&length_range={0.4054216962858108,17.1262383217625},height_95%_HPD={0.0,1.7763568394002505E-15},length_95%_HPD={0.5429232019386605,7.609059446620132},length=3.835706416319189,length_median=3.614149476478586,height_median=8.881784197001252E-16,height_range={0.0,5.329070518200751E-15},height=1.0219602941674566E-15]:4.908271297398685)[&length_range={0.028974370743017897,8.92969752695716},height_95%_HPD={2.811267405671234,8.743096326058211},length_95%_HPD={0.028974370743017897,3.676264619634872},length=1.197192656525439,posterior=0.5375,length_median=0.8504107318838487,height_median=4.908271297398686,height_range={2.3494707144164932,12.83842194391727},height=5.263156732888424]:0.7218524925598677,(2[&length_range={0.43102493882315296,11.942057009127128},height_95%_HPD={0.0,1.7763568394002505E-15},length_95%_HPD={0.6103747125081652,5.284878244495367},length=2.6169983081821107,length_median=2.3134774465628207,height_median=8.881784197001252E-16,height_range={0.0,5.329070518200751E-15},height=9.969802761133906E-16]:3.0795574618240034,((6[&length_range={0.02875797433690562,7.6370955140426195},height_95%_HPD={0.0,1.7763568394002505E-15},length_95%_HPD={0.06422969313958177,2.3936944189509775},length=0.8608855993752794,length_median=0.63989728219996,height_median=8.881784197001252E-16,height_range={0.0,5.329070518200751E-15},height=9.953149415764528E-16]:0.6350076711742889,4[&length_range={0.02875797433690562,7.6370955140426195},height_95%_HPD={0.0,1.7763568394002505E-15},length_95%_HPD={0.0634390452357714,2.3936944189509775},length=0.857945686407632,length_median=0.638795785638846,height_median=8.881784197001252E-16,height_range={0.0,5.329070518200751E-15},height=9.942047185518277E-16]:0.6350076711742889)[&length_range={0.019128704153999143,8.76074463895688},height_95%_HPD={0.06422969313958404,2.393694418950979},length_95%_HPD={0.04050571813571485,3.5607045570110163},length=1.3247082447420706,posterior=0.9875,length_median=1.0048891126775419,height_median=0.6350076711742898,height_range={0.028757974336905967,7.637095514042621},height=0.850939756613834]:1.3187621874627582,(5[&length_range={0.11811082552905806,11.942057009127128},height_95%_HPD={0.0,1.7763568394002505E-15},length_95%_HPD={0.3223034901699391,5.072003318197258},length=2.0992542659881264,length_median=1.7713236886267316,height_median=8.881784197001252E-16,height_range={0.0,5.329070518200751E-15},height=9.753309271332E-16]:1.5673936532737762,3[&length_range={0.2936147590451034,8.165917061202645},height_95%_HPD={0.0,1.7763568394002505E-15},length_95%_HPD={0.3913211080090442,5.038820852813159},length=2.279330155587868,length_median=1.9948848328059927,height_median=8.881784197001252E-16,height_range={0.0,5.329070518200751E-15},height=9.886536034287018E-16]:1.5673936532737762)[&length_range={0.010812867250919567,5.267543533677641},height_95%_HPD={0.2936147590451048,3.856418476064134},length_95%_HPD={0.010812867250919567,2.704560926933676},length=0.8667348444705709,posterior=0.275,length_median=0.6210276440663228,height_median=1.567393653273777,height_range={0.2936147590451048,5.807874047994547},height=1.7666103781256486]:0.3863762053632709)[&length_range={7.241813928380303E-4,5.203289333804301},height_95%_HPD={0.3227162278051088,4.089446865544289},length_95%_HPD={7.241813928380303E-4,3.744992126746392},length=1.1638873039397464,posterior=0.3025,length_median=0.7378433715541634,height_median=1.953769858637048,height_range={0.3227162278051088,6.157572312667003},height=2.1444322557678297]:1.1257876031869563)[&length_range={0.08493592255191462,11.456516044936881},height_95%_HPD={0.8024504270090533,6.312216405490574},length_95%_HPD={0.08493592255191462,6.026821498942866},length=2.480582867002855,posterior=0.99875,length_median=2.118074092069817,height_median=3.0795574618240042,height_range={0.737060846734487,12.207667690795775},height=3.408132138063652]:2.5505663281345496)[&length_range={0.0011412412839031383,7.092440107974892},height_95%_HPD={3.0241775068304277,10.315019559023463},length_95%_HPD={0.0011412412839031383,2.9920405275988067},length=1.01808245507143,posterior=0.17625,length_median=0.6411308125086403,height_median=5.630123789958554,height_range={2.573823695308448,15.04186419234139},height=5.942813206849346]:1.8063022138602784,((28[&length_range={0.07324235272915174,11.17717781458354},height_95%_HPD={0.0,1.7763568394002505E-15},length_95%_HPD={0.07324235272915174,5.781847986851869},length=2.5965695765673003,length_median=2.3184776423207762,height_median=8.881784197001252E-16,height_range={0.0,5.329070518200751E-15},height=9.758860386455125E-16]:2.803096915212647,(((30[&length_range={0.006042754988042165,7.414438511394134},height_95%_HPD={0.0,1.7763568394002505E-15},length_95%_HPD={0.006042754988042165,3.5405132076723325},length=1.5451366468764332,length_median=1.3284318511870883,height_median=8.881784197001252E-16,height_range={0.0,5.329070518200751E-15},height=1.0152989560197056E-15]:1.7334549968730568,((16[&length_range={0.0019157455454499779,7.277553830523201},height_95%_HPD={0.0,2.6645352591003757E-15},length_95%_HPD={0.0019157455454499779,2.377924007222642},length=0.7686982387546493,length_median=0.5399902726280543,height_median=8.881784197001252E-16,height_range={0.0,7.105427357601002E-15},height=1.0130785099704553E-15]:0.3194108428089262,9[&length_range={0.001177844598665852,4.5937946778895355},height_95%_HPD={0.0,3.552713678800501E-15},length_95%_HPD={0.001177844598665852,2.207832640801632},length=0.7316873355640169,length_median=0.5234732445857226,height_median=8.881784197001252E-16,height_range={0.0,7.105427357601002E-15},height=1.0014211682118912E-15]:0.3194108428089262)[&length_range={3.785942323497604E-4,6.485978048923805},height_95%_HPD={0.0022438952920147415,1.500400665285687},length_95%_HPD={3.785942323497604E-4,2.398725657319578},length=0.8165964539677534,posterior=0.34125,length_median=0.5892351445386619,height_median=0.31941084280892706,height_range={0.0022438952920147415,2.990556222307058},height=0.4588208909937981]:0.3917007860278874,22[&length_range={0.001177844598665852,9.901039419207446},height_95%_HPD={0.0,1.7763568394002505E-15},length_95%_HPD={0.001177844598665852,2.286857719036591},length=0.777978264793486,length_median=0.5110384040835187,height_median=8.881784197001252E-16,height_range={0.0,5.329070518200751E-15},height=9.636735853746358E-16]:0.7111116288368136)[&length_range={2.1035321392770534E-4,6.063405696806942},height_95%_HPD={0.06229479844107466,2.3487348986036114},length_95%_HPD={2.1035321392770534E-4,3.263868396544201},length=1.1676065778559106,posterior=0.37625,length_median=0.8392781491285302,height_median=0.7111116288368144,height_range={0.024623887454922055,4.512005488304295},height=0.8936976074087977]:1.0223433680362433)[&length_range={0.01699738537400841,8.051740337805338},height_95%_HPD={0.37405244134368765,3.954001615927062},length_95%_HPD={0.01699738537400841,3.941237046989746},length=1.306563812838404,posterior=0.48,length_median=0.9167640842093076,height_median=1.7334549968730577,height_range={0.37405244134368765,9.901039419207448},height=1.9438830121487987]:0.2889296754658688,15[&length_range={0.012942223538798259,15.33998940377966},height_95%_HPD={0.0,1.7763568394002505E-15},length_95%_HPD={0.012942223538798259,5.626190848505614},length=1.9919914151298337,length_median=1.4483598285711228,height_median=8.881784197001252E-16,height_range={0.0,5.329070518200751E-15},height=9.49240686054509E-16]:2.0223846723389256)[&length_range={0.0022574848787342283,7.0042129925547965},height_95%_HPD={0.6361473606916288,4.377948404017282},length_95%_HPD={0.0022574848787342283,3.8070198729914937},length=1.3349138464132713,posterior=0.41875,length_median=0.9539650784656288,height_median=2.0223846723389265,height_range={0.3968760610570321,7.300528475661931},height=2.212178933180074]:0.5477783902518492,(13[&length_range={5.935811947297899E-4,10.079929448797959},height_95%_HPD={0.0,1.7763568394002505E-15},length_95%_HPD={5.935811947297899E-4,4.5784918986625565},length=1.4075725950488154,length_median=0.8326840332821085,height_median=8.881784197001252E-16,height_range={0.0,5.329070518200751E-15},height=9.631184738623234E-16]:0.414996276044302,8[&length_range={2.795163115765915E-4,7.110289972196762},height_95%_HPD={0.0,1.7763568394002505E-15},length_95%_HPD={2.795163115765915E-4,2.031627251427689},length=0.5807724836253844,length_median=0.3322282564097475,height_median=8.881784197001252E-16,height_range={0.0,5.329070518200751E-15},height=9.903189379656396E-16]:0.414996276044302)[&length_range={0.07404843277716466,9.113566652846023},height_95%_HPD={5.935811947317404E-4,2.30494142082496},length_95%_HPD={0.07404843277716466,4.66066896953479},length=2.0669568747407197,posterior=0.58625,length_median=1.8005876141915096,height_median=0.4149962760443029,height_range={5.935811947317404E-4,7.110289972196764},height=0.6854907651749094]:2.1551667865464728)[&length_range={8.505995357168672E-4,5.621902485774994},height_95%_HPD={1.0854266148098857,5.256716578750786},length_95%_HPD={8.505995357168672E-4,3.27884176936413},length=1.0832354631643313,posterior=0.07,length_median=0.6520418035509787,height_median=2.5701630625907756,height_range={1.0854266148098857,6.501374374697398},height=2.892647870224714]:0.23293385262187227)[&length_range={0.007954359067050554,6.16732445577245},height_95%_HPD={1.125576531899057,5.995737915007898},length_95%_HPD={0.007954359067050554,3.884146412322204},length=1.2012333321463071,posterior=0.125,length_median=0.8475105006655721,height_median=2.803096915212648,height_range={1.125576531899057,8.822994140778118},height=3.229596960241003]:1.8533133655585754,(((31[&length_range={0.6986972103289761,23.007470710530335},height_95%_HPD={0.0,1.7763568394002505E-15},length_95%_HPD={0.8736368848521651,11.023370496134698},length=4.715146917096955,length_median=3.4129456539002048,height_median=8.881784197001252E-16,height_range={0.0,3.552713678800501E-15},height=9.97535387625703E-16]:2.6539338026879338,(23[&length_range={0.0852991023517126,11.59318268534139},height_95%_HPD={0.0,1.7763568394002505E-15},length_95%_HPD={0.0852991023517126,3.217987417592925},length=1.3230290752998337,length_median=1.0297956897114349,height_median=8.881784197001252E-16,height_range={0.0,3.552713678800501E-15},height=9.831024883055762E-16]:0.9153148001340021,10[&length_range={2.795163115765915E-4,5.729638025632087},height_95%_HPD={0.0,1.7763568394002505E-15},length_95%_HPD={2.795163115765915E-4,2.551590722511065},length=0.8735822959158054,length_median=0.5779338057324499,height_median=8.881784197001252E-16,height_range={0.0,5.329070518200751E-15},height=9.786615962070754E-16]:0.9153148001340021)[&length_range={0.049461617289373816,11.38258158632745},height_95%_HPD={0.0852991023517129,2.778622799391977},length_95%_HPD={0.049461617289373816,4.395327190000287},length=1.973769025957407,posterior=0.5925,length_median=1.8007146387042352,height_median=0.915314800134003,height_range={0.0852991023517129,5.729638025632087},height=1.164098417522619]:1.7386190025539316)[&length_range={0.005955254597854509,5.377380344668827},height_95%_HPD={0.9045300640974725,4.685184701195142},length_95%_HPD={0.005955254597854509,2.944008460177858},length=0.8392718469936388,posterior=0.1825,length_median=0.5567150939621139,height_median=2.6539338026879347,height_range={0.7693094521751762,7.197395790941772},height=2.7855661463748342]:0.7349539657359405,((12[&length_range={0.0728963809888293,7.315870500088332},height_95%_HPD={0.0,1.7763568394002505E-15},length_95%_HPD={0.37176739214993443,3.435403138535311},length=1.7909776534823252,length_median=1.6405445417203006,height_median=8.881784197001252E-16,height_range={0.0,3.552713678800501E-15},height=9.78106484694763E-16]:1.6326707327434473,11[&length_range={0.03678659938291551,7.315870500088332},height_95%_HPD={0.0,1.7763568394002505E-15},length_95%_HPD={0.06077610708562103,3.485399645347203},length=1.6670121703217924,length_median=1.5582120450528951,height_median=8.881784197001252E-16,height_range={0.0,3.552713678800501E-15},height=9.797718192317006E-16]:1.6326707327434473)[&length_range={0.023074779719725935,5.071120666869806},height_95%_HPD={0.5553355576155625,3.1734667230913676},length_95%_HPD={0.027188647179227088,2.091710978685049},length=0.7463949321975867,posterior=0.52125,length_median=0.5474598351630591,height_median=1.6326707327434482,height_range={0.5063679946372384,7.3158705000883355},height=1.768260527613833]:0.7908802393201579,(17[&length_range={0.03678659938291551,6.348896541907414},height_95%_HPD={0.0,1.7763568394002505E-15},length_95%_HPD={0.03678659938291551,3.59646334157304},length=1.5883473637075878,length_median=1.4280816354126844,height_median=8.881784197001252E-16,height_range={0.0,3.552713678800501E-15},height=1.004196725773454E-15]:1.1329872396205167,(24[&length_range={6.930401716197542E-4,3.618151701213027},height_95%_HPD={0.0,1.7763568394002505E-15},length_95%_HPD={6.930401716197542E-4,2.1079500457219646},length=0.7067421579990816,length_median=0.4694349066888033,height_median=8.881784197001252E-16,height_range={0.0,5.329070518200751E-15},height=9.725553695716371E-16]:0.35454925750175503,35[&length_range={6.930401716197542E-4,8.472019355475396},height_95%_HPD={0.0,1.7763568394002505E-15},length_95%_HPD={6.930401716197542E-4,2.334135601783222},length=0.7881004202665488,length_median=0.5002369137812205,height_median=8.881784197001252E-16,height_range={0.0,5.329070518200751E-15},height=9.814371537686384E-16]:0.35454925750175503)[&length_range={0.018384483555261344,5.5133297578016975},height_95%_HPD={6.930401716207513E-4,1.7294499139283497},length_95%_HPD={0.018384483555261344,2.772213560650931},length=1.167951616452283,posterior=0.84,length_median=0.9523966491209731,height_median=0.3545492575017559,height_range={6.930401716207513E-4,3.3051929015028447},height=0.57116122372194]:0.7784379821187617)[&length_range={0.007509866968507861,6.687699280901704},height_95%_HPD={0.05047612101133936,2.8176137030582034},length_95%_HPD={0.007509866968507861,3.4413541064856292},length=1.2498692120622747,posterior=0.385,length_median=0.9300749742061503,height_median=1.1329872396205176,height_range={0.05047612101133936,5.14980686032542},height=1.3133755320081282]:1.2905637324430885)[&length_range={0.005147294270225755,8.527913349659864},height_95%_HPD={0.9442606080164184,4.575376425125317},length_95%_HPD={0.005147294270225755,2.0645163922054186},length=0.7382907931169084,posterior=0.91125,length_median=0.5264507274818104,height_median=2.423550972063606,height_range={0.7736491234666296,8.510836662247284},height=2.617690735741529]:0.965336796360269)[&length_range={0.014724512549579849,6.3796958222331925},height_95%_HPD={1.7984443269502384,6.255013567902705},length_95%_HPD={0.04696679353861999,2.7640656425275316},length=0.8407637129948788,posterior=0.39625,length_median=0.5910799827281017,height_median=3.388887768423875,height_range={1.4420741576439884,10.686759844873974},height=3.7105169047345035]:0.9974934989162492,((37[&length_range={0.016654966941844446,5.862298139820113},height_95%_HPD={0.0,1.7763568394002505E-15},length_95%_HPD={0.016654966941844446,2.6967740357792307},length=1.0376858468794596,length_median=0.8213229828009618,height_median=8.881784197001252E-16,height_range={0.0,5.329070518200751E-15},height=9.78106484694763E-16]:0.980821781861855,(19[&length_range={0.026963681755106925,5.72615305246274},height_95%_HPD={0.0,1.7763568394002505E-15},length_95%_HPD={0.026963681755106925,2.996132029328205},length=1.1779964360949382,length_median=0.948379351249331,height_median=8.881784197001252E-16,height_range={0.0,5.329070518200751E-15},height=1.0086376178719548E-15]:0.6056989664555017,20[&length_range={0.016654966941844446,7.735368459307164},height_95%_HPD={0.0,2.6645352591003757E-15},length_95%_HPD={0.016654966941844446,2.6544174838550054},length=1.0485201159493251,length_median=0.8233162261524527,height_median=8.881784197001252E-16,height_range={0.0,5.329070518200751E-15},height=1.0058620603103919E-15]:0.6056989664555017)[&length_range={0.0042065415164449504,4.477569624688393},height_95%_HPD={0.0405760704744047,2.1592594499392144},length_95%_HPD={0.0042065415164449504,1.9363322118141753},length=0.7463764652601513,posterior=0.215,length_median=0.4744050008472124,height_median=0.6056989664555026,height_range={0.0405760704744047,3.1502025457964526},height=0.7580471462174518]:0.3751228154063533)[&length_range={0.0020093689295356265,6.103086200390029},height_95%_HPD={0.16631543315400954,2.58771418943281},length_95%_HPD={0.0020093689295356265,2.7143601520910163},length=0.9269125110923798,posterior=0.3025,length_median=0.7060163277274107,height_median=0.9808217818618559,height_range={0.16631543315400954,3.6739098409384408},height=1.177617977541176]:1.150574867349027,(38[&length_range={0.06794528522684877,7.908359329645916},height_95%_HPD={0.0,2.6645352591003757E-15},length_95%_HPD={0.1349226179489777,3.0699779008138384},length=1.3599672137147334,length_median=1.146528369506755,height_median=8.881784197001252E-16,height_range={0.0,5.329070518200751E-15},height=9.903189379656396E-16]:1.2207997451837134,(32[&length_range={0.004648757559042852,4.5595877834774905},height_95%_HPD={0.0,3.552713678800501E-15},length_95%_HPD={0.004648757559042852,1.8560212951580874},length=0.6671080616259815,length_median=0.48977436248808326,height_median=8.881784197001252E-16,height_range={0.0,7.105427357601002E-15},height=1.0325074129013957E-15]:0.450407671034994,26[&length_range={0.004648757559042852,4.5595877834774905},height_95%_HPD={0.0,3.552713678800501E-15},length_95%_HPD={0.004648757559042852,1.7428835334358124},length=0.6508191779251736,length_median=0.48472349830344696,height_median=8.881784197001252E-16,height_range={0.0,7.105427357601002E-15},height=1.0341727474383333E-15]:0.450407671034994)[&length_range={0.011509195558235374,8.637003717199004},height_95%_HPD={0.014763414255883234,1.5678898949311915},length_95%_HPD={0.011509195558235374,2.814731601757275},length=1.0966117529776007,posterior=0.87875,length_median=0.8691736112995782,height_median=0.4504076710349949,height_range={0.00464875755904437,4.5595877834774905},height=0.5953407813506136]:0.7703920741487194)[&length_range={7.80796840390563E-4,3.634418353844956},height_95%_HPD={0.20300326417881376,3.0006401728060226},length_95%_HPD={7.80796840390563E-4,2.1734050653999324},length=0.775074636311947,posterior=0.32625,length_median=0.6037753381977509,height_median=1.2207997451837143,height_range={0.20300326417881376,5.226418819112498},height=1.4209119021955787]:0.9105969040271686)[&length_range={0.08810890459784693,7.218088027891035},height_95%_HPD={0.6268410300432254,4.427100263253961},length_95%_HPD={0.08810890459784693,3.8073395363432105},length=1.5984180883934898,posterior=0.99875,length_median=1.31084852598141,height_median=2.131396649210883,height_range={0.6268410300432254,8.897496206949855},height=2.393231125761695]:2.2549846181292414)[&length_range={0.012225829950657907,4.469366220198466},height_95%_HPD={1.946776305513941,7.686552086448204},length_95%_HPD={0.012225829950657907,1.9002301326125064},length=0.6730786257553236,posterior=0.0575,length_median=0.3390057345736057,height_median=4.386381267340124,height_range={1.946776305513941,10.56637119709586},height=4.597056918875135]:0.270029013431099)[&length_range={0.03407599121405269,7.990482043259307},height_95%_HPD={2.3760059347203653,8.525758704331878},length_95%_HPD={0.03407599121405269,3.453340230473594},length=1.1401354055997166,posterior=0.48125,length_median=0.7780993106984537,height_median=4.656410280771223,height_range={1.4786710126353795,15.339989403779661},height=5.045202274643357]:2.780015723047609)[&height_95%_HPD={3.82315693076148,13.736209479414264},length=0.0,posterior=1.0,height_median=7.436426003818832,height_range={2.873356883651573,23.007470710530335},height=7.975494942643448];
End;
