# Supplementary material for: Evolutionary history of the Arctic flora
Source: Nat Commun. 2023 Jul 18;14:4021. doi: 10.1038/s41467-023-39555-6 (PMC10354081; doi:10.1038/s41467-023-39555-6)
Supplement: Supplementary file 8 — Source Data [file 41467_2023_39555_MOESM8_ESM.zip › Source Data/Supplementary Figure 29-35/Puccinellia/Puccinellia.trees]

#NEXUS
Begin trees;
   Translate
1 Puccinellia_alaskana_PAF,
2 Puccinellia_andersonii_PAF,
3 Puccinellia_angustata_PAF,
4 Puccinellia_arctica_PAF,
5 Puccinellia_banksiensis_PAF,
6 Puccinellia_borealis_PAF,
7 Puccinellia_bruggemannii_PAF,
8 Puccinellia_capillaris,
9 Puccinellia_chinampoensis,
10 Puccinellia_ciliata,
11 Puccinellia_deschampsioides_PAF,
12 Puccinellia_distans_PAF,
13 Puccinellia_fasciculata,
14 Puccinellia_frigida,
15 Puccinellia_glaucescens,
16 Puccinellia_hauptiana_PAF,
17 Puccinellia_interior_PAF,
18 Puccinellia_lemmonii,
19 Puccinellia_longior,
20 Puccinellia_magellanica,
21 Puccinellia_maritima_PAF,
22 Puccinellia_mongolica,
23 Puccinellia_nutkaensis,
24 Puccinellia_nuttalliana_PAF,
25 Puccinellia_parishii,
26 Puccinellia_perlaxa,
27 Puccinellia_phryganodes_PAF,
28 Puccinellia_pumila_PAF,
29 Puccinellia_pusilla,
30 Puccinellia_roshevitsiana,
31 Puccinellia_rupestris,
32 Puccinellia_stricta,
33 Puccinellia_tenella_PAF,
34 Puccinellia_tenuiflora,
35 Puccinellia_vaginata_PAF,
36 Puccinellia_vahliana_PAF,
37 Puccinellia_vassica,
38 Puccinellia_walkeri,
39 Puccinellia_wrightii_PAF
		;
tree new_tree1 = (((((7:11.826913958211788,(35:5.10025947384116,(21:5.05510653778096,((22:1.51150483558031,5:1.5115048558904376):1.2992868185168103,24:2.810791674407248):2.24431474279577):0.04515300618827389):6.726654534567198):0.7103480386179708,(((18:1.36314352909729,17:1.3631434858890799):0.364777056528536,((14:0.26251839378834846,19:0.262518392361388):1.1930693385685671,3:1.4555877323569155):0.27233280761389045):2.7047751575737164,(26:1.6654740251496036,(9:0.9877848450067845,4:0.9877848450067845):0.6776891801428191):2.7672216723949186):8.10456618727143):14.336007299010703,((34:6.152489164458787,11:6.15248909678856):17.3721975091804,(((25:0.41203488397530563,16:0.41203488397530563):5.662286865674647,((30:2.2898356476058894,(38:2.21433592861729,(13:1.7952361107027888,10:1.79523612063136):0.41909987031851204):0.07549966658458862):2.3101415077347265,((39:2.6298147406435204,(2:2.60357621804944,36:2.603576216889502):0.026238523754018583):0.47912571274323357,(23:0.4378943049257542,32:0.4378943049257542):2.6710461484609995):1.491036701953862):1.4743445943093363):1.2580162547522864,12:7.33233801203326):16.192348787819913):3.34858250361831):13.756201670416562,(33:35.9535351066468,(1:2.600454562198022,(37:0.956502926881026,6:0.9565029406850584):1.6439516215129637):33.3530800482034):4.675936273961398):98.95977752421842,(((20:2.617750155728747,15:2.617750155728747):11.719003907285607,(31:5.22956841878639,(8:0.12573731857746434,27:0.12573731857746434):5.103830936949513):9.107185807487376):42.234079297604865,(29:50.38504533057282,28:50.38504533057282):6.185788030046396):83.01841512985624):274.3626998835339;
tree new_tree2 = (((((((((17:4.516618687516097,(12:2.0622709494190725,11:2.0622709494190725):2.4543477380970242):0.02208524438351578,(31:4.421003328057786,23:4.421003328057786):0.11770060384182646):0.5583030564699261,(16:0.8732739139179776,30:0.8732739139179776):4.223733074451561):0.10903723172601687,(7:3.2329901322795536,(28:0.04861533875170078,15:0.04861533875170078):3.184374793527853):1.973054087816002):0.26978396251374104,(13:1.5923211313192718,(24:0.8592389598997062,10:0.8592389598997062):0.7330821714195656):3.8835070512900245):2.124190330407936,(19:2.699608112396466,(26:0.42471926861297665,32:0.42471926861297665):2.274888843783489):4.900410400620767):2.1168307038264693,21:9.716849216843702):1.7922245015430285,(((5:0.6529862723115331,4:0.6529862723115331):2.753259583939809,(6:3.2493106229195616,35:3.2493106229195616):0.1569352333317804):4.5601529280469535,(3:7.866028896082069,(9:6.983617002229611,2:6.983617002229611):0.8824118938524581):0.1003698882162265):3.542674934088435):0.908425295858045,((34:5.577993376919491,(25:4.442865500012811,14:4.442865500012811):1.1351278769066804):0.9161987952347461,(((29:1.716030498233748,8:1.716030498233748):1.6667820056939964,(27:0.6712359286904432,(33:0.5586733651259609,22:0.5586733651259609):0.11256256356448235):2.7115765752373013):2.1198742645672928,((39:0.32454124251113187,36:0.32454124251113187):5.0517810493572375,((1:0.44178554666851444,((20:0.07019254017264918,38:0.07019254017264918):0.0029492121904228646,37:0.07314175236307205):0.36864379430544236):2.7530714120049105,18:3.194856958673425):2.1814653331949447):0.1263644766266676):0.9915054036592004):5.923306842090538):28.3250501131161;
tree new_tree3 = (((((((10:0.09027997148557425,8:0.09027997148557425):1.8448130727307899,23:1.935093044216364):1.6031795610020998,(17:2.4459583354044003,(12:2.319224232075568,11:2.319224232075568):0.1267341033288325):1.0923142698140635):0.23856478837187822,31:3.776837393590342):1.9604590024026836,(((13:1.5150238389442767,((37:0.7134392368822822,(20:0.2338123153285886,19:0.2338123153285886):0.4796269215536936):0.2943531836352189,((26:0.06167629390847219,32:0.06167629390847219):0.5038033034653503,(38:0.32050363216684064,24:0.32050363216684064):0.24497596520698184):0.4423128231436786):0.5072314184267757):0.11141459714090485,(28:0.4148554953143756,15:0.4148554953143756):1.211582940770806):0.7769031300564793,((16:0.270412558022854,9:0.270412558022854):1.8436819790836436,30:2.1140945371064976):0.2892470290351632):3.333954829851365):4.690852167328348,((((6:0.39671457266797194,35:0.39671457266797194):0.3428566437707723,5:0.7395712164387442):1.4911966405895625,2:2.2307678570283067):0.2868576745212241,(3:0.9001743109490716,4:0.9001743109490716):1.6174512206004592):7.910523031771843):1.3330748643964903,(((14:4.19065678854069,(21:0.1463765096762365,34:0.1463765096762365):4.044280278864454):2.3495793029806684,((25:3.1934763052703383,(18:1.815676247209948,29:1.815676247209948):1.3778000580603904):1.1329057916979366,((1:2.7739386520123808,(22:1.5049007316006386,(39:1.1826124105240357,36:1.1826124105240357):0.322288321076603):1.2690379204117421):0.765799281237987,(33:0.8107706623612767,27:0.8107706623612767):2.728967270889091):0.7866441637179071):2.2138539945530837):3.593066595535432,7:10.13330268705679):1.6279207406610734):25.452684578467;
tree new_tree4 = ((((((((10:0.33322842632761945,8:0.33322842632761945):0.41633182076723135,23:0.7495602470948508):1.4041985467152214,31:2.153758793810072):1.48025025494402,(17:3.158276988077747,(12:1.3931751340363971,11:1.3931751340363971):1.76510185404135):0.4757320606763451):0.3331381229298316,(13:3.8015710592445697,((32:0.3766680184923263,26:0.3766680184923263):1.7427931325497878,((20:0.43074907784843697,37:0.43074907784843697):0.8568185142776915,(38:0.8716703554782457,19:0.8716703554782457):0.4158972366478828):0.8318935589159857):1.6821099082024555):0.165576112439354):0.45947954336452135,(28:2.798202425206063,((16:0.27702377048758203,22:0.27702377048758203):1.4041668163734413,((30:0.8489188137585629,9:0.8489188137585629):0.676723699063985,15:1.525642512822548):0.15554807403847537):1.1170118383450398):1.628424289842382):1.8247853729529586,(((14:2.2855094540811485,21:2.2855094540811485):0.8260782467867762,34:3.1115877008679247):2.1650324150205416,(((((33:0.5031590639855684,27:0.5031590639855684):0.5187069068410809,1:1.0218659708266493):0.03153563619291777,(36:0.515393669757221,39:0.515393669757221):0.5380079372623461):1.1011136701976856,(29:1.805594051695173,(18:1.431912603245735,25:1.431912603245735):0.37368144844943796):0.3489212255220797):0.359260480890796,7:2.5137757581080487):2.7628443577804176):0.9747919721129374):0.06246314187062829,((2:2.4899264650767647,(4:1.24837514967366,(6:0.22419994177593822,(24:0.14262040844808466,35:0.14262040844808466):0.08157953332785356):1.0241752078977218):1.2415513154031048):2.1940142620909815,(5:1.602496038187112,3:1.602496038187112):3.081444688980634):1.6299345027042857):37.4831265580211;
tree new_tree5 = (7:8.423001814945515,(((((33:2.6636533076166495,27:2.6636533076166495):0.5405386753792474,(1:1.7123862675142023,(36:0.9135839069437193,39:0.9135839069437193):0.798802360570483):1.4918057154816946):0.17278055551505034,((29:1.663325189868745,25:1.663325189868745):1.3290751963762168,18:2.9924003862449617):0.3845721522659855):2.1967254047639795,(21:3.6752849759981294,(34:3.256345682641208,14:3.256345682641208):0.41893929335692137):1.8984129672767973):1.231579897648169,((((6:1.2494884066444754,(24:0.8347116996817581,35:0.8347116996817581):0.4147767069627173):1.8337832538827823,5:3.0832716605272577):0.3842705245925777,(2:2.2797324546475237,(4:1.9088969200495869,3:1.9088969200495869):0.37083553459793683):1.1878097304723116):2.9076855541323234,(((20:3.9273753415563597,(((32:1.0636496520545413,(26:0.46752641964735386,38:0.46752641964735386):0.5961232324071875):0.5978298739424066,19:1.661479525996948):2.130491500142898,37:3.791971026139846):0.13540431541651365):1.9559101865977357,((15:1.4793279942895112,(30:1.1915988257706784,22:1.1915988257706784):0.2877291685188328):4.245826131179808,(9:2.35608575622076,16:2.35608575622076):3.3690683692485583):0.1581314026847771):0.278041364414614,((((10:0.5344055448601525,8:0.5344055448601525):0.6535917064743318,23:1.1879972513344843):2.2402167713370567,((17:1.9466758321713198,(11:1.5950502152099337,12:1.5950502152099337):0.35162561696138606):1.124371188642538,31:3.071047020813858):0.35716700185768335):0.4953891891985447,(13:2.0083429353789,28:2.0083429353789):1.915260276491186):2.2377236806986236):0.21390084668344933):0.43005010167093705):1.617723974022419):33.8112633440872;
tree new_tree6 = (((((((15:1.4002418468300413,30:1.4002418468300413):1.4966899910709486,(22:0.793445194773871,(9:0.21126879455243494,16:0.21126879455243494):0.582176400221436):2.103486643127119):4.5425077894985195,(((17:2.888230977545885,(24:0.1043627597902475,35:0.1043627597902475):2.7838682177556375):2.5997429797433416,(11:5.267688095212888,12:5.267688095212888):0.22028586207633882):0.6938591021611451,(31:4.682356946028497,(23:2.2645391703634083,(10:1.226734362603476,8:1.226734362603476):1.0378048077599324):2.4178177756650885):1.499476113421875):1.2576065679491375):0.2792349326271779,((28:2.119754140868287,13:2.119754140868287):1.893021245342183,(((37:1.3732207283313564,20:1.3732207283313564):0.2700831512987216,(32:0.8901137789689314,26:0.8901137789689314):0.7531901006611467):0.45530012698758204,(19:1.7693358274817348,38:1.7693358274817348):0.3292681791359253):1.9141713795928101):3.705899173816217):0.9166816516931506,((3:7.847906292560078,(2:7.375887611037085,5:7.375887611037085):0.47201868152299387):0.22818120843695322,(6:1.2587575719561583,4:1.2587575719561583):6.8173299290408735):0.5592687107228063):0.7980849587910956,(7:8.259618486465179,21:8.259618486465179):1.1738226840457546):1.8976993444074441,(14:10.7421996434659,((34:5.599145917197397,(1:3.189415903812215,((36:1.7549682334303334,39:1.7549682334303334):0.5028265102732632,(33:0.3671395627546583,27:0.3671395627546583):1.8906551809489383):0.9316211601086186):2.409730013385182):3.4667825282414135,(25:8.610276045293352,(29:4.10032167674429,18:4.10032167674429):4.509954368549062):0.4556524001454587):1.6762711980270897):0.5889408714524773):32.0951734563554;
tree new_tree7 = (((21:7.1622262649637465,(3:4.514764387083715,((2:2.0751989277507255,(6:1.0423273054126827,4:1.0423273054126827):1.0328716223380427):1.1686485317206725,5:3.243847459471398):1.270916927612317):2.6474618778800316):0.8093273930791769,((((28:3.0207162873539715,13:3.0207162873539715):0.09770683851837125,15:3.1184231258723427):1.2691444455024419,(((9:0.5708387224284739,22:0.5708387224284739):2.131249746048412,(30:2.5411315942722807,16:2.5411315942722807):0.16095687420460525):1.5144932175768964,((32:2.1060641915560128,26:2.1060641915560128):0.6757020892288299,(((37:0.47339355393971483,19:0.47339355393971483):0.08485503031477049,20:0.5582485842544853):1.6602771634838878,38:2.218525747738373):0.5632405330464696):1.4348154052689397):0.17098588532100223):3.019478054175826,(31:6.9719871915756055,(((10:0.741094512224304,8:0.741094512224304):1.6045951922718416,23:2.3456897044961456):2.5081634664827672,((11:2.381051926415796,12:2.381051926415796):1.6289720709361601,(17:3.3403518995417136,(24:0.4544033547295577,35:0.4544033547295577):2.885948544812156):0.6696720978102424):0.8438291736269568):2.1181340205966928):0.435058433975005):0.5645080324923129):0.947838363825209,((((33:0.8788765264792221,27:0.8788765264792221):3.0597672126520212,(7:2.0093814602748936,(36:1.6541906572122596,39:1.6541906572122596):0.35519080306263406):1.9292622788563496):1.0370118723063717,1:4.975655611437615):3.545118400937451,((18:4.9289066489786935,(29:4.376227288871746,25:4.376227288871746):0.5526793601069473):1.221273661822452,(14:4.497906194606016,34:4.497906194606016):1.6522741161951293):2.3705937015739202):0.3986180094930667):34.2754301079066;
tree new_tree8 = ((((((9:0.4965411364433517,(22:0.053310983996993556,16:0.053310983996993556):0.4432301524463581):1.1679030199177765,30:1.664444156361128):5.5685227525810586,(((13:4.446929983938562,28:4.446929983938562):1.7103320118921568,((37:0.5301310752391498,20:0.5301310752391498):2.672028342505236,((38:2.378038530722325,(32:0.7599319890767023,26:0.7599319890767023):1.6181065416456226):0.5190003331033433,19:2.897038863825668):0.3051205539187176):2.9551025780863327):0.684891901403339,(21:5.499127416188178,(((17:1.1745981317741285,(35:0.2996506083363905,24:0.2996506083363905):0.874947523437738):3.3840285945028987,(12:2.2389786445939204,11:2.2389786445939204):2.319648081683107):0.4753298718203105,(((10:0.34250483925229425,8:0.34250483925229425):0.43302964530120347,23:0.7755344845534977):4.0232206275132505,31:4.798755112066749):0.2352014860305891):0.46517081809084004):1.3430264810458796):0.3908130117081292):0.05495173422358679,(5:6.785006871278774,((3:2.468728274241048,(6:0.11917805112141447,4:0.11917805112141447):2.3495502231196337):2.606686759799956,2:5.075415034041004):1.7095918372377694):0.5029117718869998):0.6572872284638525,15:7.945205871629626):0.732467038932433,((((25:1.454123588396513,29:1.454123588396513):2.257279347709356,18:3.711402936105869):0.2432796141393636,((33:0.27696606375799787,27:0.27696606375799787):2.571770299065561,(((36:1.48667652473905,7:1.48667652473905):0.06833749682192924,39:1.5550140215609793):0.6273382966444403,1:2.1823523182054196):0.6663840446181393):1.1059461874216736):0.6218924862061437,(34:2.598310860131473,14:2.598310860131473):1.9782641763199034):4.101097874110683):30.4093143912672;
tree new_tree9 = ((((3:2.3018889456090172,5:2.3018889456090172):4.675118315107353,(2:3.942590790596967,(4:0.8343409793804661,6:0.8343409793804661):3.108249811216501):3.0344164701194036):2.78629530943748,(((((37:5.487078086770829,20:5.487078086770829):0.13124952157492142,19:5.6183276083457505):1.917905272099949,(38:5.444221026462516,(32:1.086901825296253,26:1.086901825296253):4.357319201166264):2.092011853983183):0.49348839169548864,(21:1.2632689140296296,13:1.2632689140296296):6.766452358111558):0.48938381140571785,((28:7.114120441103632,(((12:4.237432668854426,11:4.237432668854426):2.0486696426717312,((24:0.20620825370118218,35:0.20620825370118218):6.0467843463204325,17:6.2529926000216145):0.033109711504542894):0.6080658226172675,(((10:0.3152718818188922,8:0.3152718818188922):1.1717662488590328,23:1.487038130677925):4.364456677295834,31:5.85149480797376):1.0426733261696652):0.21995230696020673):0.950827340585537,((30:2.3166412029185453,(16:0.1458617453720447,9:0.1458617453720447):2.1707794575465007):3.7543048174712355,(22:0.4466633073672459,15:0.4466633073672459):5.624282713022534):1.9940017612993879):0.4541573018577374):1.2441974866069447):0.7029491554232763,(((((33:3.700128413445725,27:3.700128413445725):0.6026860212150513,((36:0.9876016469226054,39:0.9876016469226054):2.1601204772968576,7:3.147722124219463):1.1550923104413133):0.3394540221718749,1:4.642268456832651):2.866964104047298,(29:6.005813232362271,18:6.005813232362271):1.503419328517679):0.4245227046487692,(34:4.479912724024054,(25:2.792880751393106,14:2.792880751393106):1.6870319726309475):3.453842541504665):2.5324964600484083):32.266779197502885;
tree new_tree10 = (((1:5.523854553335154,((33:1.4794850181991952,27:1.4794850181991952):2.1973765862244123,((36:1.7659822579247308,39:1.7659822579247308):0.09682891743685196,7:1.8628111753615828):1.8140504290620245):1.8469929489115464):2.4486037630458943,(14:7.533752492763367,(34:6.573570799310834,((25:5.6015117267530465,18:5.6015117267530465):0.4330157061146789,29:6.034527432867725):0.5390433664431082):0.9601816934525331):0.4387058236176813):4.966866283067806,((((((17:4.704403739077337,(12:3.9574528104857003,11:3.9574528104857003):0.7469509285916369):0.2168746822274059,(24:1.9893006011565209,35:1.9893006011565209):2.931977820148222):0.3272611476178824,(((10:0.2075102735429394,8:0.2075102735429394):1.1753157446436229,23:1.3828260181865624):0.8560814761837079,31:2.2389074943702703):3.0096320745523553):0.6718130648547831,(((((26:1.9318801745215972,(38:1.7835115809108673,32:1.7835115809108673):0.14836859361072996):0.29601888576401114,19:2.2278990602856084):0.21767307198219754,20:2.445572132267806):0.18239023507501928,37:2.627962367342825):2.611441199239185,(((30:0.6579004555618011,22:0.6579004555618011):1.7327185591965952,(16:1.6183983883562663,9:1.6183983883562663):0.7722206264021301):2.3580292302665873,((28:3.092640120508999,15:3.092640120508999):1.5476456440131536,13:4.640285764522153):0.10836248050283093):0.4907553215570264):0.6809490671953986):0.5779008887539021,21:6.498253522531311):5.099167169453899,(3:2.954692663967257,(((4:0.42172419937431666,6:0.42172419937431666):0.9293051558720788,2:1.3510293552463954):0.5147655941049813,5:1.8657949493513768):1.08889771461588):8.642728028017952):1.341903907463644):29.6166570945742;
tree new_tree11 = (((14:7.498968298988494,34:7.498968298988494):0.9822798965905228,((25:4.55453545990875,(18:3.7853115742868493,29:3.7853115742868493):0.7692238856219005):0.4117068589549353,((33:1.5283552205683453,27:1.5283552205683453):2.2667867472695815,(((39:1.857263742663971,36:1.857263742663971):0.5587586551169508,7:2.416022397780922):0.9731534037911747,1:3.3891758015720965):0.40596616626583026):1.1711003510257583):3.515005876715332):0.7484458655303818,((2:4.117228400267507,((4:0.7781493474447875,6:0.7781493474447875):2.591711856954946,(3:1.7736849886007928,5:1.7736849886007928):1.596176215798941):0.7473671958677732):4.379285053780361,(((13:1.606931234537048,15:1.606931234537048):4.490890455543452,((37:2.601179286373729,(((26:0.6380782680237667,32:0.6380782680237667):0.3518617192974238,19:0.9899399873211905):0.27321083565563664,(20:0.4791812554867151,38:0.4791812554867151):0.783969567490112):1.3380284633969017):2.893114136184763,((30:4.47646503991398,((22:0.29755740150069643,16:0.29755740150069643):3.464148781383115,9:3.7617061828838114):0.7147588570301684):0.9924504120170372,(21:5.240414428473032,(((35:2.6396999130279486,(12:1.4717859740231618,24:1.4717859740231618):1.1679139390047868):0.6402926674664546,(11:1.9227349720211444,17:1.9227349720211444):1.3572576084732588):0.9190164744419618,(((10:0.30907810876385244,8:0.30907810876385244):0.15708017230285487,23:0.4661582810667073):1.4529784258344245,31:1.9191367069011318):2.279872348035233):1.0414053735366666):0.2285010234579854):0.025377970627475044):0.6035282675220079):0.07123262352937143,28:6.169054313609871):2.3274591404379965):0.7331806070615308):29.9606528236408;
tree new_tree12 = ((((((15:1.3300883383705164,13:1.3300883383705164):4.0690701308250805,((37:0.3631368516275316,19:0.3631368516275316):3.597166371098418,(20:1.3143484123182905,((26:0.45284261731732983,32:0.45284261731732983):0.5847095728575666,38:1.0375521901748965):0.27679622214339394):2.645954810407659):1.4388552464696476):1.7492796372452037,((21:0.9965362667172369,28:0.9965362667172369):1.987916616836436,(16:2.263105922041947,(9:1.6091789070236446,(22:1.3928403580264515,30:1.3928403580264515):0.21633854899719318):0.6539270150183025):0.7213469615117258):4.163985222887128):1.398405178432534,(31:7.135567103485116,((((24:0.013091801174735343,35:0.013091801174735343):4.614264358996606,17:4.627356160171342):1.2812465773130741,(12:3.947655264603414,11:3.947655264603414):1.960947472881002):0.8862431980884091,((10:0.2943151804741548,8:0.2943151804741548):5.188213655633763,23:5.482528836107917):1.3123170994649076):0.34072116791229057):1.411276181388219):0.7449051915229834,((5:6.489763738856261,(3:5.886942638308303,(4:2.3183547850955097,6:2.3183547850955097):3.5685878532127937):0.6028211005479571):1.6080308394666192,2:8.09779457832288):1.1939538980734383):0.46642272788501593,((((((7:1.2015208726569344,(39:0.9123148599019613,36:0.9123148599019613):0.28920601275497315):1.831480022388279,1:3.0330008950452134):3.5549112712719557,(33:2.248237697896353,27:2.248237697896353):4.3396744684208155):0.4905146820660491,((18:4.146754439857606,25:4.146754439857606):2.508182476862304,29:6.65493691671991):0.4234899316633083):0.5756048516407981,14:7.654031700024016):0.17423521176004542,34:7.828266911784062):1.9299042924972722):30.5440667845416;
tree new_tree13 = (((((((10:0.29115996555304074,8:0.29115996555304074):1.679107733706736,23:1.9702676992597767):0.6912381457550498,31:2.6615058450148266):1.224604361466655,(11:3.5917548283468355,(17:2.4756597405461704,(12:2.017411554020788,(24:0.2413977511418975,35:0.2413977511418975):1.7760138028788905):0.45824818652538246):1.116095087800665):0.2943553781346462):0.722885304319036,((((21:1.7184637003978431,13:1.7184637003978431):0.3252592981889775,(37:1.4880676090591045,(((20:1.044387457392598,(26:0.06591039539789469,32:0.06591039539789469):0.9784770619947033):0.18915453668349835,38:1.2335419940760963):0.22904103161249934,19:1.4625830256885957):0.02548458337050885):0.5556553895277161):0.3794387393745393,28:2.42316173796136):0.9801616650574374,(9:2.3177586726755948,((16:1.6212955403185232,(30:1.4265877727098732,22:1.4265877727098732):0.19470776760864994):0.029825672611334175,15:1.6511212129298574):0.6666374597457374):1.0855647303432026):1.2056721077817203):0.5495565083315412,((3:1.8944281662046376,5:1.8944281662046376):0.8964653198872514,((4:1.8993171572532783,6:1.8993171572532783):0.22852424047058406,2:2.1278413977238624):0.6630520883680266):2.36765853304017):0.7120089271102827,(((14:2.3964064387322015,(25:2.332333285668442,34:2.332333285668442):0.06407315306375949):1.7086001282326944,(29:3.3792305490695362,18:3.3792305490695362):0.7257760178953596):0.5253141503671435,((7:2.1636503756453456,(39:0.8021624377883112,36:0.8021624377883112):1.3614879378570344):1.9753576625796168,(1:3.7018207167966404,(33:1.0068389973194394,27:1.0068389973194394):2.6949817194772008):0.43718732142832195):0.491312679107077):1.2402402289103023):36.8906917278643;
tree new_tree14 = (((((((4:0.47141517065016275,6:0.47141517065016275):1.7017960090351063,2:2.173211179685269):0.08985526544111133,3:2.2630664451263804):1.6560839151812372,5:3.9191503603076177):3.401130295875795,((((((32:0.3043563271514214,26:0.3043563271514214):0.5494426245932575,19:0.8537989517446789):2.0418106586965474,((38:1.3503387038624255,20:1.3503387038624255):0.7404374089736838,37:2.0907761128361093):0.804833497605117):0.6094501600741586,13:3.505059770515385):1.556032042575331,((15:4.134139892182597,(9:0.021064801729059817,30:0.021064801729059817):4.113075090453537):0.6248029175866563,(22:0.13695986342296732,16:0.13695986342296732):4.621982946346287):0.3021490033214622):0.07941269303118048,(28:4.802013141254056,(((10:0.20942431972371364,8:0.20942431972371364):1.7707322558431224,23:1.980156575566836):2.3707384106971725,((11:2.1860993696381406,17:2.1860993696381406):1.2515546599337837,((24:1.6209776535135643,35:1.6209776535135643):0.9835814447073508,12:2.604559098220915):0.8330949313510092):0.9132409566920843):0.4511181549900476):0.33849136486784026):2.1797761500615165):1.3946907141891272,((7:5.968342006168535,(25:4.765706969285337,(((1:1.8167585512969924,((33:0.5524227992175781,27:0.5524227992175781):0.8610922206595248,(36:0.5692166587532606,39:0.5692166587532606):0.8442983611238424):0.40324353141988944):0.16055157264978526,18:1.9773101239467776):1.8619054863165083,29:3.839215610263286):0.9264913590220512):1.2026350368831977):0.04311651061749888,((14:4.682273366163227,34:4.682273366163227):0.025850196268501158,21:4.708123562431728):1.3033349543543054):2.7035128535865063):1.6771187620481616,31:10.392090132420702):32.8347056347603;
tree new_tree15 = ((((((((37:0.1501353774511727,20:0.1501353774511727):0.6850951962429824,38:0.8352305736941551):0.8653404961504082,((32:1.5121645093657536,26:1.5121645093657536):0.06311951499535762,19:1.5752840243611113):0.12528704548345204):2.4468191262074024,(((15:2.5280861768576544,13:2.5280861768576544):0.30099324096773605,28:2.8290794178253904):0.17485368305508509,(30:2.0450593835351762,(9:1.1742048526763995,(16:0.11868571358554486,22:0.11868571358554486):1.0555191390908547):0.8708545308587767):0.9588737173452992):1.14345709517149):0.0029815786870868166,(((10:0.21487598684926534,8:0.21487598684926534):0.4597473523765686,23:0.674623339225834):3.4357226890087413,(((24:0.0779407077646912,35:0.0779407077646912):2.333485303743954,12:2.411426011508645):0.4705656335833144,(17:0.20985415341455552,11:0.20985415341455552):2.672137491677404):1.2283543831426158):0.04002574650447688):0.6834669383643073,((4:1.7059749478716126,6:1.7059749478716126):1.510677979792899,(3:0.7935166405783508,(2:0.5173148775213465,5:0.5173148775213465):0.2762017630570043):2.423136287086161):1.6171857854388478):2.0150887487561384,((7:3.0675736513072254,((34:1.5335083736729935,14:1.5335083736729935):0.736828440813442,(25:1.806920089721287,21:1.806920089721287):0.4634167247651486):0.7972368368207898):1.7599142556168923,((((33:2.0363529842591648,27:2.0363529842591648):0.9998896116514162,((36:0.7905198886971064,39:0.7905198886971064):1.8429276872771991,1:2.6334475759743055):0.40279501993627553):0.08907084715031965,29:3.1253134430609006):0.0068726982729505615,18:3.132186141333851):1.6953017655902665):2.0214395549353803):1.5660426321138878,31:8.414970093973386):37.7116425044824;
tree new_tree16 = (((7:5.980213698142788,(((1:1.2537188244289923,(36:0.8927510743591884,39:0.8927510743591884):0.36096775006980386):1.6733581136589741,(33:0.44043579117579323,27:0.44043579117579323):2.486641146912173):2.1230728476014344,(29:4.686275936389957,18:4.686275936389957):0.363873849299444):0.9300639124533872):0.07508953246887629,((34:2.8120451064830503,25:2.8120451064830503):3.060990567664355,(14:4.308458097104138,21:4.308458097104138):1.5645775770432673):0.18226755646425907):0.2557196291347621,((((((16:0.2524494577021112,9:0.2524494577021112):0.571928572753118,22:0.8243780304552292):0.6594905701692105,(15:1.1222879764264948,30:1.1222879764264948):0.3615806241979449):2.127187713601794,28:3.6110563142262335):1.7323799465330851,(((31:3.37887386077582,((10:0.8789131962901982,8:0.8789131962901982):1.0522730582074622,23:1.9311862544976603):1.4476876062781596):1.3855510086313139,((24:0.13073290412552205,35:0.13073290412552205):3.1752786986102133,(17:1.812595227405905,(11:1.5444866348446176,12:1.5444866348446176):0.2681085925612874):1.4934163753298304):1.4584132666713985):0.4759631182103403,((((38:1.5319155778198612,26:1.5319155778198612):0.23404774675906181,32:1.765963324578923):0.16513464865008043,((19:0.20072524027003907,37:0.20072524027003907):0.47467855154503574,20:0.6754037918150748):1.2556941814139286):1.6406536655058384,13:3.571751638734842):1.6686363488826323):0.1030482731418445):0.2851581729492585,((2:1.9327461468805671,(3:1.8078203999798401,5:1.8078203999798401):0.124925746900727):0.8478911276684857,(4:0.999625308519161,6:0.999625308519161):1.781011966029892):2.8479571591595243):0.6824284260378493):38.7856032775275;
tree new_tree17 = (31:8.997531988856124,((((((17:1.9329159431681393,(24:0.2473007874307728,35:0.2473007874307728):1.6856151557373664):1.1848850156436652,(11:2.8423362825375897,12:2.8423362825375897):0.2754646762742148):0.14389082581387758,((10:0.0316352255851599,8:0.0316352255851599):0.458027182853619,23:0.4896624084387789):2.7720293761869033):2.04511275364556,((((28:2.1407565194967226,(22:1.152716493177139,13:1.152716493177139):0.9880400263195837):0.2406358596550997,15:2.3813923791518223):0.8530795740382606,(16:1.1449975767575538,(30:0.9654200707768689,9:0.9654200707768689):0.1795775059806849):2.089474376432529):1.9491920465288755,(((37:0.14319424317389876,20:0.14319424317389876):1.7773373725997765,(32:1.1963195191129512,26:1.1963195191129512):0.7242120966607242):0.6143811248015252,(38:1.1210763930905716,19:1.1210763930905716):1.413836347484629):2.648751259143758):0.1231405385522839):0.18052224517810966,((((4:0.8213192723685562,6:0.8213192723685562):0.49168329486377316,3:1.3130025672323293):1.169305725118593,2:2.4823082923509223):0.032033252590927486,5:2.51434154494185):2.972985238507502):2.980313082403021,(((((33:1.0185606293397789,27:1.0185606293397789):1.2519900461502327,(36:0.6413377049137141,39:0.6413377049137141):1.6292129705762974):1.1479119511244207,1:3.4184626266144322):0.3585730963596516,(18:2.0725121721331368,29:2.0725121721331368):1.704523550840947):1.9531474525670793,(((34:3.5800726920256816,21:3.5800726920256816):0.4689787151873146,(25:4.046925409634986,14:4.046925409634986):0.0021259975780099083):0.8636459738357551,7:4.912697381048751):0.8174857944924119):2.73745669031121):0.5298921230037514):32.6482345374277;
tree new_tree18 = (31:6.362101298890547,((((((22:1.296676013226894,((30:0.638455788842111,(16:0.08871861975310076,15:0.08871861975310076):0.5497371690890102):0.3767939857374518,9:1.0152497745795628):0.2814262386473312):1.5270756409857302,28:2.823751654212624):1.0526168725485756,13:3.8763685267612):0.6668951597334334,(((32:0.6873895296913177,26:0.6873895296913177):1.4744265905007363,38:2.161816120192054):0.527973585768414,(19:1.656322173075481,(37:0.2804294388153809,20:0.2804294388153809):1.3758927342601):1.0334675328849872):1.8534739805341651):0.02564181507190355,(((10:0.005181073822372462,8:0.005181073822372462):3.929201197340152,23:3.9343822711625247):0.26566833550055247,((11:2.6751373014528923,12:2.6751373014528923):0.5722613529123213,(17:2.870408852690982,(24:0.6303136566266103,35:0.6303136566266103):2.240095196064372):0.37698980167423146):0.9526519522978636):0.3688548949034596):0.1339912339601348,((((4:2.190317799456585,6:2.190317799456585):0.7797265024183031,(3:2.063923400914039,5:2.063923400914039):0.9061209009608491):0.4761961650411526,2:3.4462404669160405):1.2094916744741235,(21:4.057924871583651,((((25:1.706475668526882,34:1.706475668526882):1.0191578853104222,14:2.725633553837304):1.0870770542632373,((((36:0.31633387096094706,39:0.31633387096094706):1.3984924817244064,1:1.7148263526853535):0.09115490379359925,(33:0.9647690861216922,27:0.9647690861216922):0.8412121703572606):0.9677958704396423,(18:2.4308097032284497,29:2.4308097032284497):0.34296742369014543):1.0389334811819464):0.24166750764565315,7:4.054378115746195):0.003546755837456672):0.5978072698065127):0.04716459413650753):1.6592045633638755):36.7586411085759;
tree new_tree19 = (((((30:1.2435367454692412,22:1.2435367454692412):0.030424424508911363,(9:0.6748708051358165,16:0.6748708051358165):0.599090364842336):2.396714652392788,((38:1.1520982739405528,((32:0.8662350126248637,26:0.8662350126248637):0.16246799196575745,((19:0.5714977748253801,20:0.5714977748253801):0.37915257459481855,37:0.9506503494201987):0.07805265517042248):0.12339526934993161):2.436021703177482,((13:2.298466049303159,15:2.298466049303159):0.7455866942422613,28:3.04405274354542):0.5440672335726142):0.08255584525290605):0.074564473841499,((11:2.526170051616404,((17:0.7459571017614638,(24:0.16096936374821666,35:0.16096936374821666):0.5849877380132471):1.7729008334951093,12:2.518857935256573):0.007312116359830867):0.6934439400411159,(((10:0.1445157130265105,8:0.1445157130265105):0.5418820415788685,23:0.686397754605379):1.4454117186911617,31:2.1318094732965407):1.0878045183609792):0.5256263045549194):0.44326606441210625,(((((((36:0.32369015821299113,39:0.32369015821299113):1.4476476358941546,(18:1.2877483476386231,29:1.2877483476386231):0.48358944646852264):0.36612351125793374,(33:0.6943391932594888,27:0.6943391932594888):1.4431221121055908):0.04383900226227144,1:2.181300307627351):0.7097730023633271,7:2.891073309990678):0.7559694377053567,((21:2.329117237816804,14:2.329117237816804):0.8655777505332161,(25:2.6503200982944994,34:2.6503200982944994):0.5443748900555208):0.45234775934601457):0.2533627933516147,(3:2.333838707675213,((6:0.606013076580546,4:0.606013076580546):0.6037159251607149,(5:1.121596772681238,2:1.121596772681238):0.08813222906002305):1.1241097059339522):1.5665668333724363):0.28810081957689615):39.8886817971411;
tree new_tree20 = (((((28:0.810588014617452,15:0.810588014617452):1.0715934754725926,13:1.8821814900900447):0.9528181309404533,(30:1.6669504008272096,((22:0.07338491127117226,9:0.07338491127117226):0.4325930843056734,16:0.5059779955768456):1.160972405250364):1.1680492202032884):0.4065321727417821,(((((10:1.4357134261908804,8:1.4357134261908804):0.6934019263456552,23:2.1291153525365356):0.3714315028460189,31:2.5005468553825545):0.10150663407821847,((12:1.0397721572094603,11:1.0397721572094603):1.1615124367755993,(17:0.5065248648231084,(35:0.0676356457705521,24:0.0676356457705521):0.43888921905255635):1.6947597291619512):0.40076889547571337):0.39947351090546945,((((32:0.7570148795678221,26:0.7570148795678221):0.5067554154810404,19:1.2637702950488625):0.10493700464423505,38:1.3687072996930976):0.44666872788266687,(20:0.18091973696703717,37:0.18091973696703717):1.6344562906087272):1.186150972790478):0.24000479340603764):2.8281162785213487,((2:2.4113202139254093,(((4:0.4994962088587316,3:0.4994962088587316):0.8692699610279133,6:1.368766169886645):0.0032581018282362706,5:1.3720242717148812):1.0392959422105281):3.009223792054898,((((14:2.3009429009838125,(34:2.210498166243312,25:2.210498166243312):0.09044473474050063):0.4690892082164386,21:2.770032109200251):1.5458267130306789,7:4.31585882223093):0.8373543994566033,(((36:1.3350073086301568,39:1.3350073086301568):1.3364487448218452,((33:1.6192851469251446,27:1.6192851469251446):0.996898959098445,1:2.6161841060235895):0.05527194742841246):1.0554591720048938,(29:2.8503928531971034,18:2.8503928531971034):0.8765223722597923):1.4262979962306375):0.2673307842927741):0.6491040663133214):36.3125712123203;
tree new_tree21 = (14:4.736652495646458,(((7:3.9938424853511205,(((1:2.526608810198372,(33:1.9452041472288046,27:1.9452041472288046):0.5814046629695673):0.4047161770916383,(36:2.4620974580294086,39:2.4620974580294086):0.46922752926060163):0.14010792604711408,(18:1.1634704534965195,29:1.1634704534965195):1.9079624598406049):0.9224095720139962):0.3023760732124541,((((4:0.10359884355678778,6:0.10359884355678778):1.2862631247226468,2:1.3898619682794346):0.8905263516700357,(5:1.1945888291403775,3:1.1945888291403775):1.0857994908090929):1.7706196355426296,((31:2.1610612695326683,(((17:1.3639551239348329,(12:1.1770177300310496,(35:0.22250915643061747,24:0.22250915643061747):0.9545085736004322):0.18693739390378328):0.05270669531884198,11:1.4166618192536748):0.22460841768921225,((10:0.4258675547258402,8:0.4258675547258402):0.4894088607185901,23:0.9152764154444303):0.7259938214984568):0.5197910325897812):0.11103062411327258,(((26:0.8172494681127016,32:0.8172494681127016):0.2478612588198783,(19:0.9721935460311038,(38:0.8977341100488967,(20:0.3964368053149134,37:0.3964368053149134):0.5012973047339833):0.07445943598220706):0.09291718090147616):1.2063120636542883,((28:0.6317825588532447,13:0.6317825588532447):0.9943104108014077,(30:1.169748927097887,(15:0.9487810715411406,(16:0.6714209519560165,(9:0.5176475169230947,22:0.5176475169230947):0.15377343503292173):0.2773601195851241):0.22096785555674636):0.45634404255676553):0.6453298209322158):6.691030590726399E-4):1.778916061846159):0.2452106030714747):0.18930267635659703,(21:4.314294550789452,(34:1.2750711314882184,25:1.2750711314882184):3.0392234193012335):0.17122668413071995):0.2511312607262868):34.1606828789202;
tree new_tree22 = (((25:1.6290038158734823,34:1.6290038158734823):3.9374989961334146,((7:5.254286182844942,(((4:1.162602551282403,6:1.162602551282403):1.0006958104802646,(2:2.0170056919821917,(3:1.3870970657804305,5:1.3870970657804305):0.6299086262017612):0.14629266978047584):2.4438455171583393,((((15:0.8026201134409578,(22:0.42008724714211054,(16:0.24381065067355778,9:0.24381065067355778):0.17627659646855276):0.3825328662988473):1.6483877383140435,30:2.4510078517550014):1.142819079202229,(((((26:0.23262252800644873,32:0.23262252800644873):0.151040115305053,(20:0.28972885396235104,19:0.28972885396235104):0.0939337893491507):0.8195433047816194,(37:1.0377126320983945,38:1.0377126320983945):0.16549331599472672):1.2347420304517145,13:2.4379479785448357):0.05784339002952166,28:2.4957913685743573):1.098035562382873):0.36379730021602974,(((31:1.3035128658877029,((10:0.16633177959570433,8:0.16633177959570433):0.31154203065233554,23:0.4778738102480399):0.825639055639663):0.32926137467070915,((17:1.4875947001166798,(12:1.1431266930417234,11:1.1431266930417234):0.3444680070749564):0.11019558466090706,(35:0.5241670864551686,24:0.5241670864551686):1.0736231983224183):0.03498395578082514):0.12311590998107214,21:1.7558901505394842):2.201734080633776):0.6495196477477467):0.6471423039239355):0.14697740066607778,(29:3.8603475939568517,(18:2.89501656881393,((1:1.4271671788810345,(33:1.1344663294880137,27:1.1344663294880137):0.29270084939302077):1.3620128602441872,(36:0.9536406559482207,39:0.9536406559482207):1.835539383177001):0.10583652968870849):0.9653310251429215):1.5409159895541684):0.16523922849587702):1.0119341635164725,14:6.57843697552337):37.6506119603182;
tree new_tree23 = (((((29:3.8372477896017916,(18:2.686557557980073,25:2.686557557980073):1.1506902316217187):0.8922177038624408,34:4.729465493464232):0.19701050993451652,(((36:1.1808022831695462,39:1.1808022831695462):0.5210094110823988,(27:1.0915873327735888,33:1.0915873327735888):0.6102243614783562):0.06704827571313121,1:1.7688599699650762):3.1576160334336727):0.7867495196025427,((((3:1.1359550027887553,5:1.1359550027887553):0.7075395415274826,(2:1.7459785110216037,(4:1.6173530224298736,6:1.6173530224298736):0.12862548859173017):0.0975160332946341):2.143975595646123,((((16:2.8883293635924234,((9:0.5181456349310293,15:0.5181456349310293):2.0596822818186467,30:2.577827916749676):0.3105014468427476):0.29090401952149714,28:3.1792333831139206):0.5215063828104887,13:3.7007397659244092):0.04571629031302882,((((37:1.6959082239748784,(32:0.05391158111890652,26:0.05391158111890652):1.6419966428559718):0.5401619694551267,19:2.236070193430005):0.538059718572597,(20:2.5125865269458263,38:2.5125865269458263):0.2615433850567759):0.7460659483730501,(21:3.354001387113636,((22:1.800776915060212,31:1.800776915060212):1.4590989449180718,((23:1.543781591542635,(10:0.06240488679128541,8:0.06240488679128541):1.4813767047513495):1.6629324332066058,((17:0.5396256061805881,11:0.5396256061805881):2.395560449535083,(35:2.38978103591422,(24:0.8819305025881168,12:0.8819305025881168):1.5078505333261034):0.5454050198014508):0.2715279690335697):0.05316183522904305):0.09412552713535227):0.1661944732620162):0.2262601958617858):0.24101408372492283):0.8272057842838825,7:4.814675924246243):0.8985495987550483):0.3307065431620497,14:6.043932066163341):38.3323018697521;
tree new_tree24 = (((((27:0.3022787844498431,33:0.3022787844498431):0.6665485313708339,1:0.968827315820677):0.30646343573248536,(36:0.8374630475941409,39:0.8374630475941409):0.4378277039590215):5.023085403346377,((34:4.248658385417481,14:4.248658385417481):1.3352438063009648,((25:3.108270654163664,29:3.108270654163664):2.036985518700645,18:5.145256172864309):0.43864601885413634):0.7144739631810939):3.206716860844777,((7:4.298048454611593,(2:2.4235317558314704,(5:1.2714183662839758,(3:1.25785729872719,(4:0.5308453391628957,6:0.5308453391628957):0.7270119595642944):0.013561067556785655):1.1521133895474946):1.874516698780123):0.9828591341102904,((((((10:0.20140020380936985,8:0.20140020380936985):1.210305172509943,23:1.4117053763193128):0.5482327622982344,((11:1.701836862296272,17:1.701836862296272):0.1570744185601809,((12:1.6195887837135121,24:1.6195887837135121):0.04527368760134842,35:1.6648624713148605):0.19404880954159243):0.10102685776109421):1.656736981131789,((38:2.639969702852714,(32:2.038920001073375,26:2.038920001073375):0.6010497017793393):0.24023037748228182,((20:0.9643170832289204,37:0.9643170832289204):1.612836513817646,19:2.5771535970465664):0.3030464832884294):0.7364750394143402):0.13331181328470088,13:3.749986933034037):1.3136626082219132,(((16:1.5112200787120507,(9:0.013515693951550705,22:0.013515693951550705):1.4977043847605):1.681313517957504,30:3.1925335966695547):0.5906188520407438,(((15:1.6399363475951991,28:1.6399363475951991):0.23051125577447662,31:1.8704476033696757):1.7294846950904186,21:3.5999322984600943):0.18322015025020422):1.2804970925456516):0.21725804746593358):4.224185427022433):33.7216912525754;
tree new_tree25 = ((14:7.141749025698854,(((25:2.5318741922312427,(29:1.89181368942774,18:1.89181368942774):0.6400605028035027):1.2132318967803433,34:3.745106089011586):2.037949739335461,(((36:0.485396704973765,39:0.485396704973765):0.6043552881620704,7:1.0897519931358355):4.500246598192089,((27:1.1235023171485943,33:1.1235023171485943):3.887562502523552,1:5.011064819672146):0.5789337716557785):0.19305723701912214):1.3586931973518066):0.7638432552411567,(((((4:0.24207560815756354,6:0.24207560815756354):1.8929911706425726,5:2.135066778800136):0.2243859543729969,3:2.359452733173133):0.03685797446227124,2:2.396310707635404):3.9664308742332013,(((((9:0.39245409306789425,16:0.39245409306789425):1.2735851212317084,(30:0.5562069540120134,22:0.5562069540120134):1.1098322602875894):1.1631357227053714,((28:2.2659712985162046,21:2.2659712985162046):0.35420073869986046,15:2.620172037216065):0.20900289978890907):2.670503886395168,13:5.499678823400142):0.4369035146867519,((31:2.9731855247433385,((((10:0.745135420610093,8:0.745135420610093):0.8892947567478943,23:1.6344301773579872):0.7835700775986092,(11:1.4945836883234511,17:1.4945836883234511):0.9234165666331453):0.3221859938584104,((35:0.5432803334995938,24:0.5432803334995938):1.4840011728006646,12:2.0272815063002585):0.7129047425147483):0.2329992759283317):0.5111276495220616,((((26:0.45435817369685316,32:0.45435817369685316):0.5732308335311223,20:1.0275890072279754):0.07318751842021154,37:1.100776525648187):0.04746366223177101,(19:0.6986787253301737,38:0.6986787253301737):0.44956146254978424):2.3360729863854424):2.452269163821494):0.42615924378171144):1.5428506990714048):34.1249737010885;
tree new_tree26 = ((((18:2.411407014270619,29:2.411407014270619):1.958086700815664,(14:4.339398741348326,(25:4.167712709393499,34:4.167712709393499):0.17168603195482657):0.030094973737956998):2.093236010003417,((27:1.8342823398915467,33:1.8342823398915467):2.259352718846543,((7:1.4252759411107074,(39:0.24617333759483215,36:0.24617333759483215):1.1791026035158754):2.0319337434246423,1:3.45720968453535):0.6364253742027399):2.36909466635161):0.6588746583984486,(((5:3.803968123626179,(2:3.608247726316262,((4:1.2545263421007373,6:1.2545263421007373):1.1913863896185282,3:2.4459127317192655):1.1623349945969963):0.19572039730991708):2.60976200776492,(((((((19:1.8268500475250082,((38:1.0107911560378522,37:1.0107911560378522):0.052563463963663404,20:1.0633546200015156):0.7634954275234926):0.055281351896961706,(26:0.42480901725052234,32:0.42480901725052234):1.4573223821714476):0.4692352788515075,(((22:0.025987817998732957,30:0.025987817998732957):0.35570005606120575,9:0.3816878740599387):1.6287637186978248,16:2.0104515927577635):0.3409150855157139):0.9205429845109232,(21:2.331654157287929,13:2.331654157287929):0.9402555054964719):0.5994396335351251,(((10:0.25237992511867524,8:0.25237992511867524):1.1657070207286617,23:1.418086945847337):2.0777645615989346,((17:1.2674455638383353,(24:0.09080858322451928,35:0.09080858322451928):1.176636980613816):1.9447005375879998,(12:2.8174700438269844,11:2.8174700438269844):0.39467605759935065):0.28370540601993666):0.375497788873254):0.07761776622466199,28:3.9489670625441877):0.2677797091266405,31:4.216746771670828):2.196983359720271):0.015389159482847248,15:6.429119290873946):0.6924850926142021):35.0592446426336;
tree new_tree27 = ((((25:4.825075310975678,(29:2.9962721458544594,18:2.9962721458544594):1.8288031651212187):1.9748895444843901,((1:2.395691115238582,(7:1.8385991993612412,(39:0.8288728224120285,36:0.8288728224120285):1.0097263769492126):0.5570919158773409):1.8062647087069021,(27:1.8530392770091244,33:1.8530392770091244):2.3489165469363598):2.598009031514584):0.8192779551528426,((34:6.871910271481229,21:6.871910271481229):0.3076909097053466,14:7.179601181186576):0.439641629426335):0.2302429751217243,((((((19:1.6670187424846639,(26:0.7735185162070382,32:0.7735185162070382):0.8935002262776257):0.2967854590695036,38:1.9638042015541675):0.9701581564580051,(37:0.935305751004239,20:0.935305751004239):1.9986566070079337):1.4973561236868735,(28:3.0922965693557,(((11:1.6044409405134505,17:1.6044409405134505):0.4036737428015704,((24:0.1038462983807854,35:0.1038462983807854):1.7993907205454667,12:1.903237018926252):0.104877664388769):0.9732326490734526,(31:1.062969459788955,(23:0.6099619799671557,(10:0.402360968940431,8:0.402360968940431):0.20760101102672474):0.45300747982179923):1.9183778725995186):0.11094923696722647):1.339021912343346):0.30381830157073075,((30:0.740372532566401,(((16:0.015567483174477223,22:0.015567483174477223):0.2645438626458003,9:0.2801113458202775):0.07176583087538763,15:0.35187717669566515):0.38849535587073586):2.313633350436519,13:3.05400588300292):1.6811309002668566):1.4610846365521812,((3:3.6186455735428935,((4:1.3766503842638909,6:1.3766503842638909):1.5997050285131278,5:2.9763554127770186):0.6422901607658749):0.03340140058464325,2:3.6520469741275368):2.5441744456944213):1.6532643659126771):37.6730983272838;
tree new_tree28 = (14:6.897328427678604,(((28:5.203901239205621,(21:5.145778636456548,((2:2.9237037625013875,((3:1.9297667517839263,5:1.9297667517839263):0.523804174482869,(4:1.8176772686089568,6:1.8176772686089568):0.6358936576578385):0.47013283623459223):1.8933287007761543,(((((35:2.037559476221346,(12:1.7834022927151645,24:1.7834022927151645):0.25415718350618133):0.2838207478689756,11:2.3213802240903214):0.25890993401485884,17:2.5802901581051803):0.5852602530972528,(31:2.5445577456551445,(23:1.5129589455713381,(10:0.8972207639820313,8:0.8972207639820313):0.6157381815893068):1.0315988000838063):0.6209926655472886):1.4712375637920885,(((((32:0.22463740264798338,26:0.22463740264798338):0.7942791528839173,38:1.0189165555319006):1.0504198215649454,((37:0.6944314993199191,20:0.6944314993199191):1.0238818202813196,19:1.7183133196012386):0.35102305749560747):0.8818919655296633,(9:2.6110833236197255,((16:0.8032627867074327,22:0.8032627867074327):1.184954108007928,(15:1.575915364044369,30:1.575915364044369):0.4123015306709916):0.6228664289043648):0.34014501900678384):1.4498595548481705,13:4.40108789747468):0.23570007751984168):0.1802444882830203):0.328746173179006):0.05812260274907288):0.38598062430600244,((29:4.710061402470812,(25:4.642077449131907,18:4.642077449131907):0.06798395333890461):0.4354172303677082,(((7:2.4218056398676624,(39:1.0002459046749266,36:1.0002459046749266):1.4215597351927358):0.9865877773990936,1:3.408393417266756):0.001291512198529965,(27:2.507408078671605,33:2.507408078671605):0.9022768507936809):1.735793703373234):0.44440323067310317):1.1901307334578046,34:6.780012596969428):0.11731583070917662):37.5114637685078;
tree new_tree29 = (((14:6.776718437216676,34:6.776718437216676):0.5305509996542739,(((7:2.1209288509063207,(39:0.5082587320802873,36:0.5082587320802873):1.6126701188260335):1.5654175933837138,((27:2.6609334067822514,33:2.6609334067822514):0.567550134112178,1:3.2284835408944295):0.457862903395605):1.9800374391728788,(18:5.345844923241692,(29:4.134941293469773,25:4.134941293469773):1.2109036297719182):0.32053896022122164):1.6408855534080367):2.3384193907621356,(28:6.638013631503112,(((38:1.6222741502899376,(((37:0.7359662304093163,20:0.7359662304093163):0.5755282488656562,(26:0.7060658675545781,32:0.7060658675545781):0.6054286117203944):0.007038256150593281,19:1.3185327354255658):0.3037414148643718):4.236934221689439,((((13:0.09908972088383393,8:0.09908972088383393):0.8205581160470105,21:0.9196478369308444):0.964411131044281,((9:1.084065085831382,((30:0.8620011942809386,15:0.8620011942809386):0.024633735843591298,22:0.8866349301245299):0.19743015570685218):0.04086363767972112,16:1.1249287235111032):0.7591302444640222):2.7568771074126808,(31:2.842493185210105,(((12:1.4636060253125875,11:1.4636060253125875):0.2390637728663334,(17:0.6001627641982878,(24:0.42566916322841736,35:0.42566916322841736):0.1744936009698705):1.102507033980633):0.08221586185987984,(23:0.29743292517631403,10:0.29743292517631403):1.4874527348624866):1.0576075251713044):1.798442890177701):1.2182722965915707):0.08290715039392182,(3:2.2207448876505027,((2:1.5205163302711637,5:1.5205163302711637):0.46277544176855057,(4:1.16177181887899,6:1.16177181887899):0.8215199531607242):0.2374531156107884):3.721370634722796):0.6958981091298133):3.0076751961299735):36.1521742482522;
tree new_tree30 = ((5:5.342122268727712,(2:1.4709309276957367,((4:0.1514961093369169,6:0.1514961093369169):1.0747700528495199,3:1.2262661621864368):0.24466476550929994):3.871191341031975):3.5464116117372253,(((((18:4.515335274542423,29:4.515335274542423):2.8407196214520116,((39:0.2203602164717368,36:0.2203602164717368):6.321830333335104,((27:1.0169157459303817,33:1.0169157459303817):1.996188834868909,1:3.0131045807992907):3.52908596900755):0.8138643461875938):0.2850987318104874,(25:5.196934868314447,34:5.196934868314447):2.444218759490475):0.10549293550598371,(14:7.250136313459903,7:7.250136313459903):0.4965102498510028):0.7070396471683278,(((((13:0.13111458245198393,8:0.13111458245198393):0.20516430523674328,22:0.3362788876887272):1.9482202221042073,((9:0.9709697974077257,(30:0.9476342395402284,(15:0.35482005507861164,16:0.35482005507861164):0.5928141844616168):0.023335557867497303):0.2951632628963553,28:1.266133060304081):1.0183660494888536):2.6980583374302536,(((((11:1.52718015151694,((35:0.49946519564334413,24:0.49946519564334413):0.7683512557053435,12:1.2678164513486876):0.2593637001682525):0.16397298572087204,17:1.6911531372378121):2.0634012582512518,31:3.754554395489064):0.03626020134829,(23:1.2430608364044566,10:1.2430608364044566):2.5477537604328973):0.8283901371786637,21:4.619204734016018):0.36335271320717055):0.7566200228530615,(19:4.406914734897532,((20:1.5238321124987773,38:1.5238321124987773):1.931086333715698,((26:0.5805727319204622,32:0.5805727319204622):0.29915075764737464,37:0.8797234895678369):2.5751949566466386):0.9519962886830564):1.332262735178718):2.7145087404029837):0.4348476699857038):28.2694112502974;
tree new_tree31 = ((((34:0.8523007362096499,25:0.8523007362096499):5.416541540217257,(((((4:2.0747425573073137,6:2.0747425573073137):0.1889961187827982,5:2.263738676090112):0.5984526381876369,(3:2.83933572210999,2:2.83933572210999):0.022855592167758676):1.551864761971558,((((((20:0.6637161431828122,38:0.6637161431828122):0.26761558265756635,19:0.9313317258403786):1.9859735011121358,((26:0.5349064972890599,32:0.5349064972890599):0.49430247213533296,37:1.0292089694243929):1.8880962575281215):0.3546641366427785,(16:1.4675234273710425,((9:0.9673415264514165,30:0.9673415264514165):0.042614266987611504,22:1.009955793439028):0.4575676339320145):1.8044459362242504):0.4996820640193378,((23:0.4253182378756403,10:0.4253182378756403):2.711653343162966,(((11:1.3416360767777125,12:1.3416360767777125):0.7614721683146555,(17:1.850245833487556,(35:0.10621572599852835,24:0.10621572599852835):1.7440301074890276):0.25286241160481193):0.6730796871019407,31:2.7761879321943086):0.3607836488442979):0.6346798465760242):0.500406961638856,(28:1.9392174951061114,((15:1.0554936165206388,(13:0.003541541395944078,8:0.003541541395944078):1.0519520751246947):0.7363760132719661,21:1.791869629792605):0.14734786531350652):2.3328408941473753):0.14199768699582016):1.5277162310209746,7:5.9417723072702815):0.3270699691566259):0.05927475231392432,((18:5.3218939797203815,29:5.3218939797203815):0.36269417859861086,((1:1.5610290218861926,(27:0.7597150052437335,33:0.7597150052437335):0.8013140166424592):0.43075504288898125,(39:1.0479315270058183,36:1.0479315270058183):0.9438525377693556):3.6928040935438187):0.6435288704218394):0.4765268814517052,14:6.804643910192537):34.4353067821644;
tree new_tree32 = ((((2:4.95434919604508,((3:0.5753201483221532,5:0.5753201483221532):4.284118207136682,(4:0.3461063993703667,6:0.3461063993703667):4.513331956088469):0.09491084058624466):0.8354799343587711,(((19:1.018041494608057,(((26:0.5034704251407348,32:0.5034704251407348):0.19445776760334033,37:0.6979281927440751):0.18118216629528705,38:0.8791103590393622):0.13893113556869474):0.042850186153086556,20:1.0608916807611435):4.653943188809577,(((31:1.9333505039113488,(23:1.185566178810897,10:1.185566178810897):0.7477843251004517):0.6393149307040507,((11:0.4315381277133038,17:0.4315381277133038):1.7908216919897733,(35:2.159376015786602,(12:1.8641596167739807,24:1.8641596167739807):0.29521639901262153):0.06298380391647473):0.3503056149123225):1.6721485468727693,((30:1.9327039536134603,((9:0.832445226912544,(22:0.2683393350542046,15:0.2683393350542046):0.5641058918583394):0.15425301103572087,16:0.9866982379482648):0.9460057156651954):0.551165487800088,((13:0.18227566824166533,8:0.18227566824166533):0.5408651997300061,28:0.7231408679716714):1.760728573441877):1.7609445400746204):1.4700208880825514):0.07499426083313132):0.5801953589310953,(21:4.60247757707823,7:4.60247757707823):1.7675469122567167):0.431057051991254,(((25:3.5428016601682106,34:3.5428016601682106):0.17116569284578853,14:3.713967353013999):1.6214495462628142,((18:4.429861004767327,29:4.429861004767327):0.4556585070700079,((27:0.4416963973898592,33:0.4416963973898592):1.525456172156756,((39:1.244865025110809,36:1.244865025110809):0.06384709466900707,1:1.3087121197798162):0.658440449766799):2.9183669422907195):0.4498973874394787):1.4656646420493873):36.5318965328089;
tree new_tree33 = (((((2:2.831497899873745,5:2.831497899873745):0.20430985983802774,3:3.0358077597117727):0.3681194813059516,(4:0.3173161049518577,6:0.3173161049518577):3.0866111360658666):0.6136144560322903,(((((17:0.37228099912073953,(24:0.09985465115517471,35:0.09985465115517471):0.2724263479655648):1.7436508767408272,(11:1.6533517860505635,12:1.6533517860505635):0.46258008981100307):0.7385383311534612,((23:0.7203003259865458,10:0.7203003259865458):1.8163791196174413,31:2.536679445603987):0.3177907614110409):0.2575015393022482,(28:2.667794057567795,((((26:0.8709838567393385,38:0.8709838567393385):0.09089357491508043,32:0.961877431654419):0.49736874383119933,19:1.4592461754856183):0.2803958632989261,(20:1.4207833017632128,37:1.4207833017632128):0.3188587370213316):0.9281520187832508):0.4441776887494808):0.4908318249841832,((16:2.3562404197785245,((9:0.1760063086511337,22:0.1760063086511337):0.4330968707157891,30:0.6091031793669228):1.7471372404116017):1.1093900439007047,(15:2.454912755449692,(13:0.326973176516908,8:0.326973176516908):2.127939578932784):1.0107177082295373):0.13717310762223):0.4147381257485554):0.8557645605513962,(((1:1.900195177506154,((27:0.5095246922202907,33:0.5095246922202907):0.9803393860650143,(39:1.1646970198233382,36:1.1646970198233382):0.3251670584619668):0.4103310992208491):1.575542540387805,(18:2.8418737910628744,29:2.8418737910628744):0.6338639268310846):0.37641578562417566,(7:3.8264437725257423,(21:3.228576041510519,((34:1.3347667247276174,25:1.3347667247276174):1.0809460666100346,14:2.415712791337652):0.812863250172867):0.5978677310152234):0.025709730992392377):1.021152754083276):38.4120168249361;
tree new_tree34 = (((28:1.0058039504765157,(13:0.19549370139922195,8:0.19549370139922195):0.8103102490772938):3.6609317037307276,((31:2.8712461387979338,((23:1.6996902249903578,10:1.6996902249903578):0.5150634691743332,((11:1.4715541899290714,12:1.4715541899290714):0.2724584495013127,((24:0.34981923084053673,35:0.34981923084053673):1.0219550614530382,17:1.371774292293575):0.37223834713680914):0.47074105473430694):0.6564924446332427):0.9845307044225531,((30:3.179148876637492,((22:0.3654070456828624,16:0.3654070456828624):0.2035084482312196,9:0.568915493914082):2.61023338272341):0.38169900254257527,((19:1.3442085489617706,(20:0.8734424198636341,(38:0.4644240333018414,37:0.4644240333018414):0.40901838656179274):0.4707661290981364):1.9625858851239861,(26:1.8528576181385639,32:1.8528576181385639):1.4539368159471928):0.2540534450943106):0.2949289640404196):0.8109588109867563):1.504895109544119,(((2:3.336798895287127,(3:1.7707267411468695,((4:0.17373248532779173,6:0.17373248532779173):1.0798392837033801,5:1.2535717690311718):0.5171549721156976):1.5660721541402576):2.472084433518643,15:5.80888332880577):0.17222723024786557,((((21:3.0818913259897673,14:3.0818913259897673):0.35726871392767157,34:3.439160039917439):0.3997811305094503,25:3.838941170426889):1.3561774423379283,(((1:2.3943584256883144,((27:0.8721642608330269,33:0.8721642608330269):1.3116046703565072,(39:0.24801537212846772,36:0.24801537212846772):1.9357535590610664):0.21058949449878028):0.013662633448219275,(18:2.1016862827839744,29:2.1016862827839744):0.30633477635255923):1.4564447727361847,7:3.8644658318727183):1.3306527808920992):0.7859919462888181):0.19052020469772657):35.2175473326532;
tree new_tree35 = ((((7:2.5661180917507798,((((27:1.165259892769301,33:1.165259892769301):0.6414781310811657,1:1.8067380238504667):0.3017210008436644,(39:1.2378007577194798,36:1.2378007577194798):0.8706582669746512):0.1342680417086286,(18:1.2986877890032973,29:1.2986877890032973):0.9440392773994624):0.3233910253480201):0.764642390572452,((25:1.0485114053048636,34:1.0485114053048636):1.0449457678404992,(21:1.2388185336888162,14:1.2388185336888162):0.8546386394565466):1.237303309177869):0.8510879204312074,(((28:0.2667875895249073,15:0.2667875895249073):3.6328805209430315,((37:0.6056613985964892,(19:0.26358151700658455,20:0.26358151700658455):0.3420798815899046):2.423840661838741,((38:0.8493802483063411,32:0.8493802483063411):0.0014828399607259568,26:0.850863088267067):2.178638972168163):0.8701660500327089):0.061030986051332725,(((23:1.6749182890130756,10:1.6749182890130756):1.727399687158961,((11:2.2188071792970288,((12:1.9342760480926577,(24:0.39020505471651923,35:0.39020505471651923):1.5440709933761385):0.14813069151974045,17:2.082406739612398):0.13640043968463056):1.1688000877835423,31:3.387607267080571):0.014710709091465546):0.5368126744744983,((30:1.8651531060186333,((16:0.15545596069474463,22:0.15545596069474463):0.5549516814159816,9:0.7104076421107263):1.1547454639079069):0.27308464853768255,(13:0.4912240548881267,8:0.4912240548881267):1.647013699668189):1.800892896090219):0.021568445872736763):0.2211493062351675):2.363393126842995,(((6:0.4211239646459559,4:0.4211239646459559):0.3241287828456151,(3:0.5901899985275847,5:0.5901899985275847):0.1550627489639863):5.427160730242236,2:6.172413477733807):0.37282805186362733):33.4733277640095;
tree new_tree36 = (((5:3.1854392137039333,((6:1.2502623154427481,4:1.2502623154427481):1.144813616725366,(3:1.1196438403044928,2:1.1196438403044928):1.2754320918636213):0.7903632815358193):1.1825870799405287,((((((27:1.948586813953013,33:1.948586813953013):0.29597973694912594,(39:1.2304781603194015,36:1.2304781603194015):1.0140883905827374):0.11534437466883851,1:2.3599109255709774):0.36757098310869996,(29:2.66151913334825,18:2.66151913334825):0.06596277533142736):1.2348770699029665,(34:1.552074938067519,(21:1.4729537421710108,(25:1.2136827846395928,14:1.2136827846395928):0.25927095753141804):0.07912119589650812):2.410284040515125):0.3862406954267681,7:4.348599674009412):0.019426619635050102):0.9107356392447254,(((26:0.06866265016205875,32:0.06866265016205875):2.5947115288253864,(37:2.094381784305408,(38:1.5830614837811192,(19:0.3283223094896345,20:0.3283223094896345):1.2547391742914846):0.5113203005242888):0.568992394682037):1.800161986519917,(((((24:1.7505051503294498,12:1.7505051503294498):0.5434022981117841,35:2.293907448441234):0.38534384850783976,(11:1.5996730593768593,17:1.5996730593768593):1.0795782375722143):0.31069234358039655,(31:2.542392074952105,(23:0.6651379601028112,10:0.6651379601028112):1.8772541148492938):0.4475515655773652):0.9008732627626506,(28:3.2996072049837037,(((16:1.166273595989999,((9:0.22035126270623404,15:0.22035126270623404):0.8453836911813992,30:1.0657349538876333):0.10053864210236574):0.6060757686556579,22:1.772349364645657):1.5257905431498622,(13:0.3105688805818622,8:0.3105688805818622):2.987571027213657):0.001467297188184613):0.591209698308417):0.5727192622152413):0.8152257673818255):36.5781350337199;
tree new_tree37 = ((((((32:0.34543906352847875,26:0.34543906352847875):0.33565582670743477,38:0.6810948902359135):2.4482998139382612,(20:1.0522702851111385,(19:0.2349381644271361,37:0.2349381644271361):0.8173321206840024):2.0771244190630362):3.659424995324617,((((23:0.4677847903486739,10:0.4677847903486739):2.5545483930573236,31:3.0223331834059977):0.9970744439263166,(((35:1.5381253215324338,24:1.5381253215324338):0.47093435131435624,17:2.00905967284679):1.5391687652003707,(11:2.0087233165345784,12:2.0087233165345784):1.5395051215125823):0.47117918928515357):0.7561169824354366,(((((22:0.023258965388939744,9:0.023258965388939744):0.03333560738448227,16:0.05659457277342201):2.552179304571043,30:2.608773877344465):0.22303077375528435,28:2.831804651099749):1.624978871771047,(15:1.0806985625369268,(13:0.3149956482574466,8:0.3149956482574466):0.7657029142794802):3.3760849603338694):0.3187410868969547):2.0132950897310407):0.17536402662499917,(2:2.5645426760619516,(3:1.7834636908647243,((6:0.3929222470094532,4:0.3929222470094532):1.3857730282947478,5:1.7786952753042011):0.004768415560523209):0.7810789851972273):4.399641050061839):0.6651664521852405,((((34:2.9211741464673793,14:2.9211741464673793):0.7026282078849824,(25:2.2593069523017753,21:2.2593069523017753):1.3644954020505864):0.6233557760200141,7:4.247158130372376):2.3380770085325775,(((27:2.1984628575098646,33:2.1984628575098646):0.43565911683715264,(1:2.0229747485558005,(39:1.4382472654557925,36:1.4382472654557925):0.584727483100008):0.6111472257912167):0.9864093350140033,(29:3.1354774242110275,18:3.1354774242110275):0.48505388514999304):2.9647038295439327):1.044115039404078):37.13632433278;
tree new_tree38 = (((((5:2.9373862832421387,3:2.9373862832421387):0.3416706403020022,((6:2.1732344248710262,4:2.1732344248710262):0.8598998226170043,2:3.0331342474880305):0.2459226760561104):2.078073147256801,15:5.357130070800942):1.873039796168153,(((21:4.121622293150924,7:4.121622293150924):2.4379707524094476,((34:3.133088053783967,25:3.133088053783967):1.43925807293645,14:4.572346126720417):1.987246918839955):0.1230114525393331,(((27:1.5373615731828807,33:1.5373615731828807):2.663948397238298,((39:2.2910468646619693,36:2.2910468646619693):1.4228506867459134,1:3.7138975514078827):0.4874124190132956):1.679894346597349,(18:5.448342938877832,29:5.448342938877832):0.4328613781406956):0.8014001810811777):0.5475653688693898):0.11393740856962609,((13:5.600867218866864,8:5.600867218866864):0.5275678146322926,(((31:2.2455077919100703,(23:0.9995484179968587,10:0.9995484179968587):1.2459593739132115):2.289687998382386,(((35:1.7724701346850888,24:1.7724701346850888):1.8844484271079358,12:3.6569185617930247):0.6253450589235952,(11:1.967838923295066,17:1.967838923295066):2.314424697421554):0.2529321695758364):0.9556595034927229,((28:3.1430377337513944,((30:1.434791386855832,(9:0.3316080589518877,22:0.3316080589518877):1.1031833279039442):0.7652162378156682,16:2.2000076246715):0.9430301090798943):0.0037641828497743113,((20:1.5260835536411068,(19:1.380414105988569,(37:1.3715386870016166,(26:0.3967853813749203,32:0.3967853813749203):0.9747533056266964):0.008875418986952432):0.14566944765253775):1.3071079616073973,38:2.833191515248504):0.3136104013526646):2.3440533771840104):0.6375797397139777):1.215672242039564):36.1315260528192;
tree new_tree39 = (31:13.514535423716817,((((((13:0.3008353924704108,8:0.3008353924704108):5.096149848702123,((23:0.5204586611309774,10:0.5204586611309774):4.711890847990304,((12:2.083089633830134,24:2.083089633830134):1.8821925636531671,(11:0.791043867921012,(35:0.7782171644382487,17:0.7782171644382487):0.012826703482763269):3.174238329562289):1.2670673116379803):0.16463573205125304):0.6048364095137391,((22:0.854715282312361,16:0.854715282312361):1.4139839668597265,(30:2.0112606259975627,9:2.0112606259975627):0.2574386231745249):3.7331224015141857):1.1075043282983819,(((15:0.22212899429164062,28:0.22212899429164062):2.467388093327755,21:2.6895170876193957):4.081638106454892,(((26:0.38880032761453454,32:0.38880032761453454):0.859177676506408,(19:0.3588795131025808,37:0.3588795131025808):0.8890984910183617):4.478447875170226,(38:1.7812691168707802,20:1.7812691168707802):3.9451567624203885):1.044729314783119):0.33817078491036767):1.6517027309630592,(3:2.420603365125175,(2:1.8545579187734753,(5:0.8532642236960621,(6:0.3573397359975718,4:0.3573397359975718):0.49592448769849035):1.0012936950774132):0.5660454463516995):6.34042534482254):0.4357445418110082,((((29:2.027537648236731,18:2.027537648236731):2.14474498743446,((1:1.9294450441040716,(27:1.3910200785728337,33:1.3910200785728337):0.5384249655312379):0.4790178471113047,(39:1.5258744824718493,36:1.5258744824718493):0.882588408743527):1.763819744455815):0.2563119941395886,14:4.42859462981078):0.31605821222570185,((25:3.8409608336431207,34:3.8409608336431207):0.5626141678686336,7:4.403575001511754):0.34107784052472745):4.452120409722241):4.317762171958094):27.5098875400561;
tree new_tree40 = (31:8.095463558827516,((3:1.7624208078463592,(((6:0.921767144648719,4:0.921767144648719):0.6117573953223128,2:1.5335245399710318):0.17853241395312902,5:1.7120569539241608):0.05036385392219844):4.852153464232109,((21:4.779979663638076,((((22:0.7656989706251323,16:0.7656989706251323):0.2862619606594232,9:1.0519609312845555):0.36278910963644817,(30:0.8794022739904142,15:0.8794022739904142):0.5353477669305895):2.482788462555128,((((13:0.2487706276005744,8:0.2487706276005744):1.4715678781828776,28:1.720338505783452):1.928890450451394,((26:0.7324376219613344,32:0.7324376219613344):0.7408923968199979,(((20:0.1059011977993273,37:0.1059011977993273):0.5237972178912995,19:0.6296984156906268):0.6556357249984045,38:1.2853341406890313):0.187995878092301):2.1758989374535136):0.15184189194990205,((((35:1.3354614855282407,24:1.3354614855282407):0.20502429266326438,17:1.5404857781915051):1.1501546939276175,(12:1.2100540015547976,11:1.2100540015547976):1.480586470564325):0.39060943110360347,(10:1.9271088585382807,23:1.9271088585382807):1.1541410446844453):0.7198209449620219):0.0964676552913839):0.8824411601619442):1.0027186339746974,(((34:4.246261593253821,((29:3.762125220519529,(18:3.1656900427003465,25:3.1656900427003465):0.5964351778191825):0.38136619518812864,14:4.143491415707658):0.10277017754616313):0.38482374842202915,((1:2.125048600893938,(27:1.0457378661707648,33:1.0457378661707648):1.0793107347231734):1.8787967056891781,(39:1.302892978518132,36:1.302892978518132):2.700952328064984):0.6272400350927336):0.4455725437916742,7:5.076657885467524):0.7060404121452493):0.831875974465695):1.480889286749048):29.3661341375367;
tree new_tree41 = (31:12.230086369284566,((2:4.9222397646331695,(3:1.9537868289571467,(5:1.5770288957851557,(6:0.18263175076385765,4:0.18263175076385765):1.394397145021298):0.376757933171991):2.968452935676023):0.33762902574345155,((((14:3.4735270319854834,21:3.4735270319854834):0.16552115556202773,34:3.639048187547511):0.9980558801756492,((29:2.397609297586703,(18:1.1388990170197872,25:1.1388990170197872):1.2587102805669157):2.1733033236324824,(((27:1.7951621411526464,33:1.7951621411526464):0.28261856645295813,((39:0.8010825093719067,36:0.8010825093719067):1.1715804473367564,1:1.972662956708663):0.10511775089694142):1.2717897603647814,7:3.349570467970386):1.2213421532487994):0.06619144650397502):0.4265555785067683,(((((12:1.5109783887342103,11:1.5109783887342103):0.7226279911655231,(17:1.117942346919627,(35:0.010517273402946134,24:0.010517273402946134):1.1074250735166808):1.1156640329801064):0.08078989730642006,(10:0.21204353384863134,23:0.21204353384863134):2.102352743357522):1.6212096477566074,((19:0.9201818301586133,(((38:0.6076389200109795,20:0.6076389200109795):0.07290075924179173,37:0.6805396792527713):0.0351424326350781,(26:0.4191267946535344,32:0.4191267946535344):0.29655531723431494):0.20449971827076396):3.0086723015586454,((9:0.696651827450379,(16:0.0677755393021837,22:0.0677755393021837):0.6288762881481953):0.2324307367278705,30:0.9290825641782495):2.999771567539009):0.0067517932455021246):0.1713787899157153,((15:0.18033388149659704,28:0.18033388149659704):3.422189882341584,(13:0.6980889908045556,8:0.6980889908045556):2.9044347730336257):0.5044609510402949):0.9566749313514524):0.19620914414669244):6.970217578907945):29.7170684810082;
tree new_tree42 = (31:12.590050690292507,((((21:4.587691787011361,14:4.587691787011361):1.9442201734692155,34:6.531911960480577):1.6115847253296023,(7:5.552745773467267,((25:2.206851625035219,(29:2.0488032848042685,18:2.0488032848042685):0.1580483402309505):2.273651429942912,((1:2.6605095334893636,(27:1.3199048985324466,33:1.3199048985324466):1.340604634956917):0.7393448871300636,(39:1.5625663985510565,36:1.5625663985510565):1.8372880220683707):1.0806486343587038):1.0722427184891359):2.590750912342912):1.1897871344973723,(((((30:1.1882796083355067,22:1.1882796083355067):2.12726449947366,(16:0.8358940319164754,9:0.8358940319164754):2.479650075892691):1.4691624716067229,((32:2.0557188559328576,26:2.0557188559328576):0.573541218095976,(38:1.2443037176450662,(19:1.005744705536873,(37:0.693692652547781,20:0.693692652547781):0.3120520529890919):0.2385590121081933):1.3849563563837675):2.1554465053870557):0.923453367048487,(((((11:3.434930835441828,12:3.434930835441828):0.1582859987183971,(35:1.6889951782156218,24:1.6889951782156218):1.9042216559446035):0.08135869775182236,17:3.6745755319120477):0.4377309276406445,(10:3.2280405720822776,23:3.2280405720822776):0.8842658874704146):0.2831834831559288,((13:0.14267094126603588,8:0.14267094126603588):2.341556722893319,(15:0.3011895425950184,28:0.3011895425950184):2.183038121564337):1.9112622785492657):1.3126700037557555):2.13972220820881,((2:2.5442513900019788,(3:1.5477546043409767,5:1.5477546043409767):0.9964967856610021):0.3301648849882217,(6:0.27823763528608425,4:0.27823763528608425):2.5961786397041164):4.973465879682986):1.485401665634365):3.256766869984956):31.2332111964758;
tree new_tree43 = (31:14.02882060075496,(((((17:1.909162151754183,11:1.909162151754183):3.734066587102431,(12:4.8366191509831555,(35:1.652263274184598,24:1.652263274184598):3.1843558767985574):0.8066095878734583):2.177156379430939,(10:0.8734687129648393,23:0.8734687129648393):6.946916405322714):1.1700484314693407,(((20:1.7999469051808326,((32:0.5707889912952844,26:0.5707889912952844):0.4295160984587689,(37:0.9557522051413244,19:0.9557522051413244):0.04455288461272888):0.7996418154267793):0.30021965527108185,38:2.1001665604519144):5.930146053179792,((30:5.351929911563242,(9:3.7509196026500597,(22:3.4218605284059525,16:3.4218605284059525):0.3290590742441073):1.6010103089131822):2.5548520489766604,((15:0.7566644599021872,(13:0.31090335470576946,8:0.31090335470576946):0.44576110519641776):6.428602284578593,28:7.1852667444807805):0.7215152160591218):0.12353065309180344):0.9601209361251879):1.3520380964718477,((((18:4.437518488514875,(25:3.0163739442938176,29:3.0163739442938176):1.421144544221057):1.6717326048303125,((27:3.067161793787458,33:3.067161793787458):0.7860930009290503,(1:3.8282971340238037,(39:2.7752836933853673,36:2.7752836933853673):1.0530134406384364):0.024957660692704664):2.255996298628679):0.39392764547880965,((14:2.5003397310327617,7:2.5003397310327617):1.087194211283399,(34:2.4063181332167902,21:2.4063181332167902):1.1812158090993705):2.915644796507836):3.7888920285308005,(2:9.713577317126335,((5:2.3966502341797993,3:2.3966502341797993):0.6698205562319579,(6:0.9822628544883686,4:0.9822628544883686):2.0842079359233887):6.647106526714578):0.5784934502284624):0.050400878873944066):3.6863489545262187):29.4046544520547;
tree new_tree44 = (31:13.49515708399196,((((((30:3.223929462546586,((9:2.607229574138708,16:2.607229574138708):0.3665390253870111,22:2.973768599525719):0.25016086302086693):5.427474695819203,((17:4.249639611114508,((11:1.9122625787171645,12:1.9122625787171645):2.294496909332015,(35:0.21120677888680287,24:0.21120677888680287):3.995552709162377):0.04288012306532796):2.155082941184747,(10:1.000480518674788,23:1.000480518674788):5.404242033624467):2.2466816060665344):0.4688750631016969,((((26:0.6140344653984892,32:0.6140344653984892):4.4416051388706235,38:5.055639604269112):2.8121921363683544,((37:1.6109292160489297,20:1.6109292160489297):4.365730296644968,19:5.976659512693898):1.891172227943569):1.0540581543489758,(13:0.7256705828331118,8:0.7256705828331118):8.19621931215333):0.19838932648104368):1.2126034680552458,(15:0.08557158129833364,28:0.08557158129833364):10.247311108224398):2.600911271562815,(2:11.122506252713979,((6:0.7554495172896105,4:0.7554495172896105):9.567189662933703,(5:2.969443884567711,3:2.969443884567711):7.353195295655603):0.7998670724906649):1.8112877083715677):0.036602068944400656,((7:9.12162151812188,((25:3.6319537560542616,(18:1.2507438939511422,29:1.2507438939511422):2.3812098621031197):0.5395344294516131,((27:1.3878984270239911,33:1.3878984270239911):2.304077367133173,((39:0.39713222007934335,36:0.39713222007934335):2.8409320665208786,1:3.238064286600222):0.45391150755694243):0.4795123913487105):4.950133332616006):0.9051425644050912,(21:7.936866000881094,(34:6.480832258705409,14:6.480832258705409):1.456033742175685):2.0898980816458783):2.9436319475029755):0.5247610539620133):26.9315446201527;
tree new_tree45 = (31:23.28112831585946,((((14:6.952694430895108,34:6.952694430895108):3.580322878913239,21:10.533017309808347):7.608983229014569,((((27:3.878275579949656,33:3.878275579949656):1.5564601258735293,(7:2.641503082830111,(39:1.2390231676490593,36:1.2390231676490593):1.4024799151810516):2.7932326229930746):0.09247070287723691,1:5.5272064087004225):2.620374286756114,((29:2.4480109353908297,18:2.4480109353908297):0.37912941447279325,25:2.827140349863623):5.320440345592914):9.99441984336638):0.5531446693617177,((((28:2.0680847420426547,(13:0.8520930540189818,8:0.8520930540189818):1.215991688023673):9.924642907810004,((((11:1.4113250973954388,17:1.4113250973954388):3.048590479683564,(24:3.7772219653231454,(12:3.1606106711895587,35:3.1606106711895587):0.6166112941335866):0.6826936117558575):0.9428341362016468,(10:2.6115265511805914,23:2.6115265511805914):2.7912231621000583):1.052353007921801,(((15:1.0482507710425804,22:1.0482507710425804):0.41210983284325664,9:1.460360603885837):4.831686018036105,(30:1.5779422149419613,16:1.5779422149419613):4.714104406979981):0.16305609928050835):5.537624928650208):1.413876885243706,((((37:1.1445004515890471,20:1.1445004515890471):0.28892258422820616,19:1.4334230358172533):9.948169619913687,38:11.38159265573094):1.625842004081699,(26:0.2980971462254178,32:0.2980971462254178):12.70933751358722):0.39916987528372694):2.7559786635014536,(2:11.982412157885433,((6:3.717839844706375,4:3.717839844706375):5.495315622706405,(3:3.853298301447426,5:3.853298301447426):5.359857165965355):2.769256690472652):4.180171040712386):2.5325620095868153):4.585983107674824):20.6613583558436;
tree new_tree46 = (31:15.473997199129359,((((2:8.964995378266275,5:8.964995378266275):0.5455242951632027,(6:1.9842441064961354,4:1.9842441064961354):7.526275566933343):1.0647532753524072,3:10.575272948781885):3.1660038667424395,(((21:1.781443729443632,(14:1.7065989776500037,34:1.7065989776500037):0.07484475179362837):8.206730220639727,((29:5.996044561387833,(18:5.135776064551669,25:5.135776064551669):0.8602684968361638):1.1316027064676648,((1:3.3444433255061656,(27:1.3987627347858813,33:1.3987627347858813):1.9456805907202843):1.9423019219764508,((36:1.1486421962855944,39:1.1486421962855944):0.25229848375115127,7:1.4009406800367457):3.885804567445871):1.840902020372881):2.860526682227862):3.3842898842717535,((((10:0.9367881659692484,23:0.9367881659692484):3.4773673455240695,((12:1.1818091908801884,11:1.1818091908801884):0.23935970398797757,((24:0.2683575827866555,35:0.2683575827866555):0.65663577810725,17:0.9249933608939056):0.4961755339742604):2.992986616625152):3.2208170093155895,(((13:0.09234868584249034,8:0.09234868584249034):2.067306318445943,28:2.159655004288433):5.045230080881826,(((9:2.1076996563345025,16:2.1076996563345025):0.3510947812154135,(22:1.1744215337549238,30:1.1744215337549238):1.2843729037949922):0.2592645892290051,15:2.718059026778921):4.486826058391339):0.43008743563864815):3.6569885749752578,((37:1.4943697532466198,20:1.4943697532466198):3.6495687383892648,(((26:0.6151949533355224,32:0.6151949533355224):2.5019728518901303,38:3.1171678052256526):0.6258814610914873,19:3.74304926631714):1.4008892253187444):6.148022604148281):2.0805027385709476):0.3688129811692118):1.7327203836050344):25.8342891389417;
tree new_tree47 = (31:16.43506515652379,(((((34:1.797720638545063,14:1.797720638545063):3.9087218670172827,21:5.706442505562346):4.865735750393502,7:10.572178255955848):0.3636233102096771,((18:5.0157539952917025,(25:2.876888036624495,29:2.876888036624495):2.1388659586672074):2.2828962117429343,((27:0.9680814187191813,33:0.9680814187191813):0.938093152986319,(1:1.7373890981239177,(36:0.9866168712696078,39:0.9866168712696078):0.7507722268543099):0.16878547358158258):5.392475635329136):3.637151359130888):1.5512966330411135,((((15:1.6589282483820704,(16:1.1350776108736944,(30:0.7060940795067678,(22:0.14536732640681213,9:0.14536732640681213):0.5607267530999557):0.4289835313669266):0.523850637508376):2.729496273752115,((((10:1.0338067083400804,23:1.0338067083400804):0.7539645665442223,(8:0.4182763635402716,13:0.4182763635402716):1.3694949113440311):1.5504652276806246,28:3.338236502564927):0.6663776516182822,((26:1.629677364184438,32:1.629677364184438):1.015320913617656,(19:1.903970591650735,(37:0.9347536436405177,(38:0.8388938859396076,20:0.8388938859396076):0.09585975770091015):0.9692169480102173):0.7410276861513589):1.3596158763811155):0.3838103679509759):4.612291921893888,(((12:2.410320510799884,(35:0.03763949232306604,24:0.03763949232306604):2.3726810184768183):5.0522382284483935,11:7.462558739248278):0.31267196761168936,17:7.7752307068599675):1.225485737168106):2.102291580676299,(((6:0.7201724466220426,4:0.7201724466220426):1.359393960453406,2:2.0795664070754487):2.894124714365029,(3:2.1644966531044867,5:2.1644966531044867):2.809194468335991):6.129316903263895):1.3840901745022656):3.9479669573171527):28.0090151354473;
tree new_tree48 = (31:8.916796994291353,((15:7.293680464437479,((28:4.658074332292195,(((10:4.125288693868219,23:4.125288693868219):0.18003529242859706,((((16:0.547923569426961,22:0.547923569426961):1.1044567332928628,9:1.6523803027198236):1.0993376359128006,30:2.7517179386326243):1.086745145720124,(8:0.132704976037561,13:0.132704976037561):3.7057581083151874):0.46686090194406793):0.13282899983695629,(((12:2.2694486687936863,24:2.2694486687936863):0.45200783120436405,35:2.7214564999980504):0.8450938722374417,(11:0.17260736685342856,17:0.17260736685342856):3.3939430053820634):0.8716026138982804):0.21992134615842218):2.109033233918776,((37:2.0252068076750858,((38:1.1521358066937157,20:1.1521358066937157):0.4374031244953238,19:1.5895389311890396):0.4356678764860462):0.40092441702563786,(32:2.0268853450137163,26:2.0268853450137163):0.3992458796870073):4.340976341510247):0.5265728982265081):0.8784017350807769,((((5:2.238377102783447,(6:1.3780614883136846,4:1.3780614883136846):0.8603156144697623):0.05871327647471736,3:2.2970903792581643):2.6237266942492035,2:4.920817073507368):3.1541937940657485,((7:7.5711206790828465,(((29:5.429898833452702,18:5.429898833452702):0.36101513388425577,25:5.790913967336958):1.1635781409839643,((27:1.6569715598212018,33:1.6569715598212018):5.09028095515216,(1:3.9187038610074407,(36:0.7114884375702692,39:0.7114884375702692):3.2072154234371713):2.8285486539659206):0.2072395933475608):0.6166285707619243):0.42640148465124117,((34:2.167445594398288,21:2.167445594398288):1.4765146714383564,14:3.6439602658366446):4.353561897897443):0.07748870383902862):0.0970713319451395):0.7447147947730972):30.356527869052;
tree new_tree49 = (((((5:1.6386405484126136,(6:0.35069118790535936,4:0.35069118790535936):1.2879493605072543):1.26818943547599,(2:1.2266834914841473,3:1.2266834914841473):1.6801464924044562):1.7523751526632365,((((21:1.6561455857123932,34:1.6561455857123932):1.9619572218437131,14:3.6181028075561064):0.6427550598758693,7:4.260857867431976):0.17654692906581015,(((1:2.2591779069790663,(36:0.3577337471060593,39:0.3577337471060593):1.901444159873007):0.8148667040743258,(27:2.2117701616579195,33:2.2117701616579195):0.8622744493954726):0.592088471833113,((25:1.6168682392477969,18:1.6168682392477969):1.9428449314904492,29:3.559713170738246):0.10641991214825897):0.7712717136112808):0.22180034005405425):0.3375491140227922,(((10:0.8438958208969041,23:0.8438958208969041):1.8358204718092623,((17:2.3894944659044905,(24:0.7510222087305731,35:0.7510222087305731):1.6384722571739174):0.1864264007983798,(12:2.153030377472621,11:2.153030377472621):0.4228904892302494):0.10379542600329605):1.8282182572324692,(((((30:2.74751066830258,9:2.74751066830258):0.04223607810223884,((16:0.1640235691671865,22:0.1640235691671865):0.32484241052639706,15:0.4888659796935836):2.300880766711235):0.5223767194524189,(8:1.6788019491149229,13:1.6788019491149229):1.633321516742315):0.47592603701220293,28:3.7880495028694408):0.3376570884137666,((19:0.763562944935269,(32:0.1279201346344815,26:0.1279201346344815):0.6356428103007875):0.9251802909372202,((38:1.540557539842359,37:1.540557539842359):0.009193603223175195,20:1.5497511430655342):0.13899209280695501):2.436963355410718):0.38222795865542825):0.48881970063599667):4.094318000457363,31:9.091072251031996):36.5443841838456;
tree new_tree50 = (((((6:0.5422078627781034,4:0.5422078627781034):3.7731323146202067,5:4.31534017739831):0.7326483760243176,(3:1.3789543019957955,2:1.3789543019957955):3.669034251426832):1.2038732764381423,(((((15:2.804154437548075,(8:0.39753852345843227,13:0.39753852345843227):2.406615914089643):1.8045776486470513,((16:1.7146866726491499,(9:0.6766615706614991,30:0.6766615706614991):1.0380251019876507):1.8458770002257914,(22:1.140498961576752,28:1.140498961576752):2.4200647112981892):1.0481684133201852):0.22220342026628703,((37:2.730801403061061,19:2.730801403061061):1.3647402034734033,(38:1.931103746853658,(20:1.656435313475948,(32:0.34303564440845496,26:0.34303564440845496):1.313399669067493):0.2746684333777101):2.164437859680806):0.7353938999269491):0.08009655940342952,((10:0.18643667117277876,23:0.18643667117277876):2.596946928301266,(((12:1.107112799121895,(24:0.6914477584062546,35:0.6914477584062546):0.41566504071564037):0.15484612601247805,17:1.261958925134373):0.7232111167297033,11:1.9851700418640763):0.7982135576099685):2.127648466390798):0.40638780896766047,((7:4.7141703798104695,(((36:0.2772959834252153,39:0.2772959834252153):1.6809857060143407,(1:1.6798027799331234,(27:1.137362880653755,33:1.137362880653755):0.5424398992793684):0.2784789095064326):2.224190921627407,(29:3.396685746455528,(25:3.2058549176789826,18:3.2058549176789826):0.19083082877654522):0.7857868646114352):0.5316977687435065):0.0901039004536468,(34:4.100094385854824,(21:0.6251670699757729,14:0.6251670699757729):3.474927315879051):0.7041798944092923):0.5131455945683872):0.9344419550282668):2.051855744561786,31:8.303717574422556):34.7296561317595;
tree new_tree51 = (((((34:2.258868031487033,14:2.258868031487033):0.0412903417390762,21:2.3001583732261093):1.2905231758923184,(((1:0.7457308909080108,(27:0.5727579329262468,33:0.5727579329262468):0.17297295798176404):0.7882923035712203,(7:0.9291466057761045,(36:0.5519517834472121,39:0.5519517834472121):0.37719482232889245):0.6048765887031265):0.47433890437269555,((25:0.722268720589134,29:0.722268720589134):0.512591925472849,18:1.234860646061983):0.7735014527899435):1.582319450266501):1.1416916860928539,((((38:0.6653685336235858,20:0.6653685336235858):2.3219686671876327,((32:1.071899212379154,26:1.071899212379154):0.3087829836146416,(37:0.04821844279432359,19:0.04821844279432359):1.332463753199472):1.6066550048174228):1.0799894890032178,(((10:0.6823762052753758,23:0.6823762052753758):3.1445592614339066,(((12:1.164105571564351,11:1.164105571564351):1.5915402249483035,17:2.7556457965126544):0.08212239587809567,(24:0.14141773025801715,35:0.14141773025801715):2.6963504621327328):0.9891672743185325):0.2354102759520913,(((8:0.0233316315198962,13:0.0233316315198962):2.3778259202354572,((30:1.776596641014886,(9:0.6092722378613182,22:0.6092722378613182):1.1673244031535677):0.09069821476620987,(16:0.6782703174159792,15:0.6782703174159792):1.1890245383651166):0.5338626959742576):0.5869611291994521,28:2.9881186809548055):1.0742270617065683):0.004980947153062409):0.24515149329893138,(2:3.4166300073561584,((3:2.8803914905934906,(6:1.8405035284845501,4:1.8405035284845501):1.0398879621089405):0.3480430675254542,5:3.228434558118945):0.18819544923721354):0.8958481757572092):0.4198950520979139):3.1883000236028947,31:7.920673258814176):35.7554161924448;
tree new_tree52 = ((((((6:0.20538011162084166,4:0.20538011162084166):0.8760213336218355,(3:0.8860724801494464,5:0.8860724801494464):0.19532896509323083):0.17430103804115604,2:1.2557024832838333):1.8264300615780864,((((1:0.9110590866521275,(27:0.6011947571740178,33:0.6011947571740178):0.3098643294781097):0.42664333167207813,(7:1.1028006588284267,(36:0.9658462879152842,39:0.9658462879152842):0.13695437091314255):0.23490175949577896):0.7790917340655259,(25:1.8314050278648497,(29:1.6984686169890602,18:1.6984686169890602):0.13293641087578956):0.28538912452488185):0.7105070241396461,((14:2.4087133849839133,34:2.4087133849839133):0.380650920798304,21:2.7893643057822173):0.037936870747160345):0.25483136833254205):0.22094056309253896,((((10:1.5478579002708246,23:1.5478579002708246):0.7886452051852895,((17:0.6381332913434181,11:0.6381332913434181):1.2090081213157886,((24:0.017697580087846398,35:0.017697580087846398):1.5890387778762733,12:1.6067363579641198):0.24040505469508688):0.48936169279690733):0.21766463329302832,((37:1.2687196877590543,((38:0.5583555868296415,(32:0.452707803745647,26:0.452707803745647):0.10564778308399447):0.7034113940644489,20:1.2617669808940903):0.0069527068649639645):0.028782612700106958,19:1.2975023004591613):1.2566654382899811):0.14962863675089633,((28:1.5900738684925333,(((13:0.5851075496112966,22:0.5851075496112966):0.27968969453006187,8:0.8647972441413585):0.32476873314196886,15:1.1895659772833274):0.40050789120920594):0.2845905215280733,((16:0.2905012761893088,9:0.2905012761893088):1.2493675744067874,30:1.5398688505960962):0.33479553942451035):0.8291319854794321):0.5992767324544199):5.676290825947573,31:8.979363933902032):31.7064271514072;
tree new_tree53 = (((((3:2.0268646977671163,5:2.0268646977671163):0.13478279270957128,(6:0.43449497326685804,4:0.43449497326685804):1.7271525172098294):0.5279175024150744,2:2.689564992891762):2.774649651623075,((((((26:0.12165431367343672,32:0.12165431367343672):0.7525866335802318,38:0.8742409472536685):0.14261208660004643,19:1.016853033853715):0.07795895244343409,(20:0.17761474729094237,37:0.17761474729094237):0.9171972390062066):2.3268692821196053,((28:2.654576479363701,((30:0.581001379089079,((16:0.45104981030071273,15:0.45104981030071273):0.0212401277123348,(9:0.2425718487721472,22:0.2425718487721472):0.22971808924090031):0.10871144107603148):1.6946777173487915,(13:0.1953235188349739,8:0.1953235188349739):2.0803555776028966):0.3788973829258304):0.21437753731315867,((10:1.205714190522987,23:1.205714190522987):1.1680502575914427,((11:0.6483671253891294,17:0.6483671253891294):1.3914050088059813,((24:0.2745253693761366,35:0.2745253693761366):1.5930404493140968,12:1.8675658186902333):0.17220631550487742):0.33399231391931883):0.4951895685624299):0.5527272517398947):0.6985805948296466,((14:2.8278896970868983,(34:2.0517274491526494,21:2.0517274491526494):0.7761622479342489):1.1334707480180426,(7:3.931358185421855,((18:2.6413145925435484,(29:2.0181234128433596,25:2.0181234128433596):0.6231911797001888):0.11954973011624137,((36:1.6227856924400041,39:1.6227856924400041):0.5252325296019953,(1:2.1229504765427225,(27:0.659034147909647,33:0.659034147909647):1.4639163286330756):0.025067745499276928):0.6128461006177903):1.1704938627620654):0.030002259683085786):0.15890141814145986):1.3439527812684364):5.392453733804204,31:10.856668378319041):31.8069250350388;
tree new_tree54 = ((((((19:1.6398686974937784,((26:0.32426505998489275,32:0.32426505998489275):1.1699650917658717,((38:0.5984597456023936,20:0.5984597456023936):0.20254135854032163,37:0.8010011041427152):0.6932290476080494):0.14563854574301383):1.6799057536614603,((13:0.16221813319610867,8:0.16221813319610867):2.2798738121381588,(28:2.142356465146292,(30:1.6650927955474322,(15:1.2820141419298157,(22:1.2161739477917182,(16:0.495067428856272,9:0.495067428856272):0.7211065189354462):0.0658401941380975):0.3830786536176165):0.4772636695988599):0.29973548018797525):0.8776825058209714):1.029078401042256,((10:1.183094061252238,23:1.183094061252238):3.0391799098192,(((24:0.08313953567870165,35:0.08313953567870165):0.9369405292733604,17:1.020080064952062):2.1969380536276075,(12:2.6631538538508326,11:2.6631538538508326):0.553864264728837):1.0052558524917683):0.12657888112605686):0.5297304768113884,((34:3.4056228946812173,(14:1.082429444816041,21:1.082429444816041):2.323193449865176):0.6186511617023571,(((18:1.6366912810617338,(25:1.246240367523165,29:1.246240367523165):0.39045091353856876):1.6293485099992369,(((27:1.7876667908622463,33:1.7876667908622463):0.8202900480313897,(36:0.8324508056007152,39:0.8324508056007152):1.775506033292921):0.13926502204143087,1:2.747221860935067):0.5188179301259037):0.6285546845974612,7:3.894594475658432):0.12967958072514252):0.8543092726253088):4.219749149001927,(5:6.166283497476928,((6:0.7582281521333678,4:0.7582281521333678):2.562292518563626,(3:1.801689956178,2:1.801689956178):1.518830714518994):2.845762826779934):2.9320489805338825):2.338664124101065,31:11.436996602111876):33.3939314171567;
tree new_tree55 = (((((14:2.3642499371467522,34:2.3642499371467522):0.415966826449504,21:2.7802167635962562):0.48710742537940677,(7:2.7495038970161954,(((25:0.6082446078330223,18:0.6082446078330223):0.03755037425344432,29:0.6457949820864666):1.6868148396122373,((36:0.8178501019794,39:0.8178501019794):0.689037370132989,((27:0.48082052942632986,33:0.48082052942632986):0.6312695763409866,1:1.1120901057673165):0.39479736634507256):0.8257223495863149):0.41689407531749145):0.5178202919594677):3.994482977118466,((((((32:0.9807205213015459,26:0.9807205213015459):0.8933153660246494,(37:1.175417915270146,19:1.175417915270146):0.6986179720560493):0.019510071808881202,20:1.8935459591350765):0.7796110711677839,38:2.6731570303028604):2.232386003700814,((((16:0.9043957070693615,(22:0.3781936917573989,9:0.3781936917573989):0.5262020153119625):0.4264185394440768,30:1.3308142465134383):0.9917884415459639,((13:0.30435738943216967,8:0.30435738943216967):1.779075861919233,28:2.0834332513514027):0.2391694367079995):0.07534847844988013,15:2.3979511665092823):2.507591867494392):0.5583428634978311,((10:1.6671146139014288,23:1.6671146139014288):3.2527551262945193,(31:4.428166232624852,((11:3.526447057592613,17:3.526447057592613):0.06709030206405409,(12:3.111212409071705,(35:0.32781746514243043,24:0.32781746514243043):2.7833949439292747):0.48232495058496205):0.8346288729681848):0.4917035075710965):0.5440161573055571):1.7979212685926234):1.7457368330931802,(2:5.542678393356141,((6:1.2981890157439258,4:1.2981890157439258):0.9241717318429898,(3:2.057952585330335,5:2.057952585330335):0.1644081622565805):3.3203176457692254):3.464865605831168):36.2058971185962;
tree new_tree56 = ((((((((35:1.5049948204527124,(12:1.0657790500994448,24:1.0657790500994448):0.43921577035326753):0.22683953177523564,(11:0.5288262283371411,17:0.5288262283371411):1.203008123890807):1.0886364039765144,(10:0.37056807577106066,23:0.37056807577106066):2.449902680433402):0.1812971067319289,31:3.0017678629363913):1.3727328815875297,(28:1.9958199001395078,((16:0.7215193334999935,((22:0.15617842213381936,15:0.15617842213381936):0.08169284897190948,9:0.23787127110572884):0.4836480623942647):0.15239522907902647,30:0.87391456257902):1.121905337560488):2.378680844384413):0.4767451625938781,(((19:0.6046017739107161,(32:0.19259811984879122,26:0.19259811984879122):0.4120036540619249):0.7612072658491671,(20:0.5823340158738746,37:0.5823340158738746):0.7834750238860086):2.41523411032383,38:3.7810431500837134):1.0702027570340857):0.898032234628829,(((7:4.104138828162692,((34:2.4667579525241043,14:2.4667579525241043):0.8465224539355174,((18:2.0863047237999996,(29:1.1937598318790374,25:1.1937598318790374):0.8925448919209622):0.5085904594367068,((27:0.7013484689393811,33:0.7013484689393811):1.4322575243407152,(1:1.6933405290830377,(36:0.7100715059720423,39:0.7100715059720423):0.9832690231109954):0.4402654641970585):0.4612891899566103):0.7183852232229153):0.7908584217030703):0.8970829157819491,21:5.001221743944641):0.22800795398696838,((3:2.6559025914496757,2:2.6559025914496757):0.850998119360983,(5:1.879884439600852,(6:0.18032341531754303,4:0.18032341531754303):1.699561024283309):1.6270162712098066):1.7223289871209508):0.5200484438150186):1.6585626609396824,(13:0.3085667982504959,8:0.3085667982504959):7.099274004435815):32.2194512137996;
tree new_tree57 = ((((6:1.6149871488405854,4:1.6149871488405854):2.4028000318479013,((3:2.9351672017334938,5:2.9351672017334938):0.6198880230117747,2:3.5550552247452685):0.46273195594321814):0.793111324585511,(((28:0.3632774442840271,15:0.3632774442840271):3.645350962600204,((13:0.17673041315170318,8:0.17673041315170318):2.9040835195889527,((((19:0.14981479145490734,37:0.14981479145490734):0.4793542638297738,38:0.6291690552846811):0.5943954544674874,(20:1.128822492065193,(32:0.7473170069456941,26:0.7473170069456941):0.3815054851194989):0.09474201768697554):1.6065306571007003,((9:0.02942159708291124,22:0.02942159708291124):0.05542112626265994,16:0.08484272334557118):2.745252443507298):0.25071876588778697):0.9278144741435752):0.006993241335266909,((31:2.198584022608791,30:2.198584022608791):0.09795770154944528,((10:0.5981896588514223,23:0.5981896588514223):1.626470008174322,((24:0.785644790925642,35:0.785644790925642):0.46782018488708166,(17:1.1643188251376138,(12:1.071250188633423,11:1.071250188633423):0.09306863650419084):0.08914615067510989):0.9711946912130207):0.07188205713249207):1.7190799240612615):0.7952768570544997):0.7775867345841903,(7:3.2702866905846655,(((34:0.49599546562856167,21:0.49599546562856167):1.8978297632607029,14:2.3938252288892645):0.741878753044352,(((36:0.7190143420867542,39:0.7190143420867542):1.3841334315794898,((27:0.5005922838038167,33:0.5005922838038167):1.4638226531381076,1:1.9644149369419244):0.13873283672431946):0.35053663922830225,(29:1.8592559416463514,(25:1.5856266568360429,18:1.5856266568360429):0.27362928481030857):0.5944284712481946):0.6820195690390705):0.13458270865104893):2.3181985492735224):35.7425236235327;
tree new_tree58 = (31:8.09430087436893,((((((38:1.068153542957965,(37:0.790976441932633,(19:0.7603907205457362,20:0.7603907205457362):0.030585721386896747):0.277177101025332):0.6386496266076549,(26:0.18682883093391206,32:0.18682883093391206):1.5199743386317077):0.7531986071734929,(13:0.6302793461222237,8:0.6302793461222237):1.829722430616889):2.308247452027603,(28:4.0882486810245275,(((((12:1.0329236860994988,11:1.0329236860994988):0.7145028299900242,(24:0.14734919178009648,35:0.14734919178009648):1.6000773243094266):0.6345475841693533,17:2.3819741002588763):0.6241895077560287,(10:2.6151953495198264,23:2.6151953495198264):0.39096825849507866):0.4095564652358674,((16:0.3869449896164859,15:0.3869449896164859):0.9292526002707602,(30:1.2280595171735769,(9:0.06996405099429631,22:0.06996405099429631):1.1580954661792806):0.08813807271366914):2.0995224833635264):0.6725286077737551):0.6800005477421882):1.3169216881350598,((3:3.076409966443332,5:3.076409966443332):2.482186738030769,((6:2.18434774121767,4:2.18434774121767):1.036618428190387,2:3.220966169408057):2.337630535066044):0.5265742124276747):0.5148029600079269,(((25:2.433371683612065,(29:2.2737393524496308,18:2.2737393524496308):0.15963233116243414):2.736053361389927,((1:2.254392919457278,(27:2.0069761095686136,33:2.0069761095686136):0.24741680988866444):0.22409857744888173,(36:0.7862851562336552,39:0.7862851562336552):1.6922063406725045):2.690933548095832):1.2312370140026143,(7:2.9010108149074534,(34:2.748915609062109,(21:2.6334984441954905,14:2.6334984441954905):0.11541716486661846):0.15209520584534442):3.499651244097153):0.19931181790509633):1.4943269974592273):34.2980969219349;
tree new_tree59 = ((((25:5.843064756733186,29:5.843064756733186):1.163948078984455,18:7.007012835717641):0.15860725131180686,((36:3.7059429310733876,39:3.7059429310733876):2.465316492962139,((27:0.9778786377937148,33:0.9778786377937148):3.2411383435288,1:4.219016981322515):1.952242442713012):0.9943606629939215):1.0216774590439828,(((((19:1.6699488035511674,((38:1.0327103809355749,(20:0.8605446993561298,37:0.8605446993561298):0.17216568157944512):0.010181656949376672,(32:0.20367755277719665,26:0.20367755277719665):0.8392144851077549):0.6270567656662158):3.213971085333756,((((13:0.3852567217759455,8:0.3852567217759455):1.8265217514080352,(16:1.3687974276470827,(30:0.7505648954612346,(9:0.025708840635880612,22:0.025708840635880612):0.724856054825354):0.6182325321858481):0.842981045536898):2.502872683578933,((31:2.559349935523062,(10:0.5011925673323702,23:0.5011925673323702):2.0581573681906917):1.7899319043747326,((12:3.940883498476312,(35:3.2119845994366654,24:3.2119845994366654):0.7288988990396468):0.22106975422919994,(11:0.5676339008251059,17:0.5676339008251059):3.594319351880406):0.1873285871922823):0.3653693168651193):0.0663012435270307,(15:2.7031346190679777,28:2.7031346190679777):2.0778177812219667):0.10296748859497917):0.14544043196852918,(((6:0.52501219655397,4:0.52501219655397):0.6776023207817126,5:1.2026145173356826):2.4001458171867274,(2:2.5392062612951722,3:2.5392062612951722):1.0635540732272375):1.426599986331043):1.0821030668824303,((34:1.98177063985492,21:1.98177063985492):1.961187870281753,14:3.942958510136673):2.16850487759921):0.013332338907565244,7:6.124795726643448):2.0625018194299827):36.187741254955;
tree new_tree60 = ((((36:1.4668601230425933,39:1.4668601230425933):0.7701964070590763,(1:1.6600007928500096,(27:0.6510474671376227,33:0.6510474671376227):1.0089533257123868):0.57705573725166):4.597222779130801,(18:2.8591296380308884,(29:2.1021686683195826,25:2.1021686683195826):0.7569609697113058):3.975149671201583):0.2412372667240268,(((((31:2.161017793068343,(8:0.765724838052977,10:0.765724838052977):1.3952929550153663):0.9619243624365517,13:3.122942155504895):1.0526094458212447,(((23:3.3504250741955146,((12:1.6009066762492306,11:1.6009066762492306):1.2292141511051913,(17:0.5247965256444739,(24:0.04683315891282123,35:0.04683315891282123):0.47796336673165263):2.305324301709948):0.5203042468410928):0.13076064599629422,((((32:0.5980266166844028,26:0.5980266166844028):0.23318083522506683,(19:0.7665920314994237,38:0.7665920314994237):0.06461542041004598):0.5678641654822849,20:1.3990716173917546):1.0487016065039774,37:2.447773223895732):1.033412496296077):0.30969126507904887,(28:2.0689746193907546,(30:0.6247131200944025,(((22:0.5091848809229209,15:0.5091848809229209):0.03785654506704639,16:0.5470414259899673):0.02661688507087534,9:0.5736583110608426):0.051054809033559856):1.444261499296352):1.7219023658801031):0.38467461605528186):0.68072352293379,((((6:0.19411571770465316,4:0.19411571770465316):0.6991038812454237,5:0.8932195989500769):0.16581172567143931,2:1.0590313246215162):0.014241527663128029,3:1.0732728522846442):3.7830022719752856):0.3240707814887678,(7:4.823996091366576,((21:0.8582398006342487,34:0.8582398006342487):0.5539598821513494,14:1.412199682785598):3.4117964085809778):0.35634981438212154):1.8951706702078006):35.051322134296;
tree new_tree61 = ((((3:2.072304356872508,2:2.072304356872508):0.9641214241532938,(5:1.6667729684704493,(6:0.8938237681079793,4:0.8938237681079793):0.7729492003624701):1.3696528125553524):2.156066398234495,(((((8:0.03062370799662174,10:0.03062370799662174):2.7121645898958753,13:2.742788297892497):0.21502253361274049,((15:1.412382059489052,(16:1.238370764363888,(9:0.3821620581283748,22:0.3821620581283748):0.8562087062355132):0.174011295125164):1.054779349281636,30:2.467161408770688):0.4906494227345495):0.36615506575700385,(((20:1.1414117524265448,(37:0.7990643302543189,19:0.7990643302543189):0.3423474221722259):0.22726628101078328,((32:0.4266805423346468,26:0.4266805423346468):0.1658945109717822,38:0.592575053306429):0.7761029801308991):0.5136511942883617,28:1.8823292277256898):1.4416366695365515):1.4864539164497725,((23:3.608165451478659,31:3.608165451478659):0.4552065988254195,((17:0.8351022831606371,(24:0.1922489959668141,35:0.1922489959668141):0.642853287193823):1.1499149988675366,(12:1.4663938620694843,11:1.4663938620694843):0.5186234199586894):2.0783547682759047):0.7470477634079353):0.38207236554828317):1.6530760950237093,((14:5.379678486297616,(34:4.579153747853776,21:4.579153747853776):0.8005247384438396):0.7616591530525216,(((36:4.20787462014864,39:4.20787462014864):0.28620436991890585,(((27:1.379976233504405,33:1.379976233504405):0.7193620953581805,1:2.0993383288625855):1.5263546456198447,((18:3.001852133667888,29:3.001852133667888):0.41306340539282926,25:3.414915539060717):0.21077743542171312):0.868386015585116):1.5292899889049378,7:6.023368978972484):0.1179686603776533):0.704230634933869):32.2656763329898;
tree new_tree62 = ((((2:4.117589579422422,5:4.117589579422422):0.35489749545943194,(3:4.0323817608246815,(6:0.3361288705827794,4:0.3361288705827794):3.696252890241902):0.44010531405717224):1.0697953522828163,(((16:0.4996386973136509,(22:0.4311998279285239,9:0.4311998279285239):0.068438869385127):0.8325639053816556,30:1.3322026026953064):3.079171518825696,((15:2.860864203293599,((38:1.2654108072725871,(32:0.37574656376163856,26:0.37574656376163856):0.8896642435109485):1.0833456604382463,((19:0.1836515633202462,20:0.1836515633202462):0.5767857806654271,37:0.7604373439856733):1.5883191237251602):0.5121077355827657):1.2379049998929572,(((13:0.019588424395976738,8:0.019588424395976738):3.572510884179738,(((23:0.5997044313580885,10:0.5997044313580885):2.1458593051430257,(((12:0.8286769396950887,11:0.8286769396950887):1.0548585181555148,17:1.8835354578506036):0.5938860909677788,(24:0.4101232818834709,35:0.4101232818834709):2.0672982669349116):0.2681421876827317):0.12413865726985618,31:2.8697023937709703):0.7223969148047447):0.016451125082657114,28:3.608550433658372):0.49021876952818433):0.31260491833444615):1.1309083056436675):0.33283028667733383,((7:5.5619126091340805,((29:2.9636337102608272,18:2.9636337102608272):0.5171755289640481,(((36:1.3338576965603606,39:1.3338576965603606):1.2631618957036461,1:2.5970195922640067):0.27272761650452226,(33:1.98724932774305,27:1.98724932774305):0.8824978810254789):0.6110620304563463):2.081103369909205):0.034127472032723816,((21:2.99484094823306,25:2.99484094823306):0.9742787227047058,(14:2.51902750813766,34:2.51902750813766):1.450092162800106):1.6269204102290384):0.27907263267519955):35.0207538119088;
tree new_tree63 = (((1:2.7758617511573735,((36:0.6915113165253691,39:0.6915113165253691):1.3367717498161484,(33:1.691357060122343,27:1.691357060122343):0.33692600621917457):0.7475786848158559):1.6982979840231378,(18:4.294218986076498,29:4.294218986076498):0.1799407491040137):1.7486582854158597,(7:5.081317741542011,((14:3.541282888623258,(21:2.947348177317328,(25:2.0673111831536493,34:2.0673111831536493):0.8800369941636785):0.5939347113059301):1.0605370424701772,((5:2.9238873312695075,(((6:0.983204856754413,4:0.983204856754413):0.6751998639757345,2:1.6584047207301476):1.2434245444211487,3:2.9018292651512962):0.02205806611821126):1.1328256402155477,(((28:3.358756806284101,(13:0.5139572027095206,8:0.5139572027095206):2.84479960357458):0.48340574743653697,((31:3.2725201492800142,(((24:0.5211284489144893,35:0.5211284489144893):2.2182415858199453,(11:2.4291591989733146,(17:2.377167842941434,12:2.377167842941434):0.05199135603188054):0.31021083576111996):0.28873242765746987,(23:0.8078261658468967,10:0.8078261658468967):2.220276296545008):0.24441768688810983):0.4917668363475518,((32:0.10329633915368804,26:0.10329633915368804):3.122426603801947,(((37:1.078174118809238,38:1.078174118809238):0.3244050069061284,19:1.4025791257153664):0.8444573875030956,20:2.247036513218462):0.9786864297371731):0.5385640426719309):0.07787556809307183):0.09568125939867578,((9:2.9191031825614013,30:2.9191031825614013):0.24062099795556158,((15:1.5696235376463248,16:1.5696235376463248):0.3234132772144287,22:1.8930368148607535):1.2666873656562094):0.7781196326023507):0.11886915836574152):0.54510695960838):0.4794978104485761):1.1415002790543598):37.1321338429331;
tree new_tree64 = (((6:1.1489763159259376,4:1.1489763159259376):2.349087366974056,(2:2.980398064740256,(3:2.7614253196296623,5:2.7614253196296623):0.21897274511059361):0.5176656181597377):2.5208673226321467,((7:5.289214667688216,((25:1.8223158332432046,((14:1.3133529555615866,21:1.3133529555615866):0.37835245374438453,34:1.6917054093059711):0.13061042393723343):2.9165906437135325,((18:3.0040084322467315,29:3.0040084322467315):1.1670105239468667,(((33:1.5192099074325947,27:1.5192099074325947):2.043677702598031,(36:1.9489920972129786,39:1.9489920972129786):1.6138955128176473):0.01425449365900544,1:3.5771421036896314):0.5938768525039668):0.5678875207631391):0.5503081907314789):0.4869981451007872,(((13:0.43877655531012466,8:0.43877655531012466):0.7956719625388142,15:1.2344485178489388):3.7522514956802797,((((31:2.489722641473773,(23:0.6766729618991185,10:0.6766729618991185):1.8130496795746547):1.9576976535202943,(17:3.165506821594936,(11:2.8178012595124096,(12:1.9623285837233795,(24:1.810617082267218,35:1.810617082267218):0.1517115014561614):0.8554726757890301):0.34770556208252623):1.2819134733991318):0.18551776872136916,(((38:2.35602879827736,(32:0.4972794476488429,26:0.4972794476488429):1.858749350628517):0.1370192838812314,((19:0.7601179130213278,20:0.7601179130213278):0.07229525484498311,37:0.8324131678663109):1.6606349142922805):0.996778877388123,28:3.4898269595467144):1.1431111041687223):0.2810840157067709,((30:1.8374839072632208,16:1.8374839072632208):0.7600667172346798,(9:0.6932576280241431,22:0.6932576280241431):1.9042929964737574):2.316471454924307):0.07267793410701096):0.7895127992597848):0.242718192743137):38.8633524494464;
tree new_tree65 = (((((36:1.4923035701288834,39:1.4923035701288834):0.556814672551246,(33:0.8414261021823237,27:0.8414261021823237):1.2076921404978056):0.11013871355985438,1:2.1592569562399837):2.795179811083346,(29:4.469390196161745,18:4.469390196161745):0.48504657116158434):5.490792969705646,(((((5:2.6850322111512686,((6:0.7936527313459293,4:0.7936527313459293):1.6565002055096727,2:2.450152936855602):0.23487927429566646):0.04582766099416968,3:2.7308598721454382):1.934291454374664,((((23:0.9949477954860969,10:0.9949477954860969):2.5598810760632023,31:3.554828871549299):0.41062641068431827,(((24:0.7321418455988333,35:0.7321418455988333):1.4172263611082327,12:2.149368206707066):0.942632139324151,(11:0.6569238815190896,17:0.6569238815190896):2.4350764645121274):0.8734549362024002):0.13329460517820912,((((30:2.010710557856039,(((16:0.11368664030144852,9:0.11368664030144852):0.08177311955432072,22:0.19545975985576924):0.8230720998632859,15:1.0185318597190551):0.992178698136984):0.7364881087990449,28:2.747198666655084):0.8373143045755471,((38:0.6467792585515401,37:0.6467792585515401):0.7595619515525257,((20:0.47329194657618834,19:0.47329194657618834):0.9114877502050299,(32:1.2035189603371474,26:1.2035189603371474):0.1812607364440708):0.021561513322847503):2.178171761126565):0.05946869460631721,(13:3.3856756895316105,8:3.3856756895316105):0.2583059763053379):0.45476822157487806):0.5664014391082759):1.8628693636029343,7:6.528020690123037):1.606065195168294,((34:7.767419279955212,25:7.767419279955212):0.02232776136802883,(21:5.213765315321302,14:5.213765315321302):2.575981726001939):0.34433884396808967):2.3111438517376452):30.7291983530617;
tree new_tree66 = (((3:4.158832651343959,5:4.158832651343959):0.2905208650054538,(2:0.78717504601808,(6:0.1892167713201844,4:0.1892167713201844):0.5979582746978955):3.6621784703313325):2.3004243959327244,((((((26:0.5706588340139672,32:0.5706588340139672):1.0917137335885778,19:1.6623725676025451):0.10792437987828563,((38:1.6827404474929828,37:1.6827404474929828):0.05404348786310442,20:1.7367839353560872):0.03351301212474356):2.2329091507594123,((13:0.7962260368731605,8:0.7962260368731605):3.047440027759875,(((35:2.7379902083258725,(12:1.9602395937088384,24:1.9602395937088384):0.7777506146170341):0.11261316919715547,(11:1.3112476484450188,17:1.3112476484450188):1.539355729078009):0.8750555682870531,(31:1.6844364648493255,(23:0.6316724733873023,10:0.6316724733873023):1.0527639914620233):2.0412224809607555):0.11800711882295456):0.15954003360720748):0.1871533514218484,(((30:0.8520281707910503,22:0.8520281707910503):1.3080451393458947,(9:0.08193070095281757,16:0.08193070095281757):2.0781426091841277):1.8334391599285866,(28:1.291585714090241,15:1.291585714090241):2.7019267559752906):0.19684697959655972):1.610888412321331,(((21:2.009291261101789,14:2.009291261101789):1.2565823794037385,(34:3.227000426508675,25:3.227000426508675):0.038873213996852396):2.292435711368778,(7:5.435743158266188,((((33:1.046786395240719,27:1.046786395240719):1.2058215530694703,1:2.2526079483101893):0.8642910673828403,(29:2.642277978709299,18:2.642277978709299):0.4746210369837307):0.43427451242221027,(36:0.7951275860615793,39:0.7951275860615793):2.7560459420536607):1.8845696301509482):0.12256619360811705):0.24293851010911727):0.9485300502987144):36.5740919934372;
tree new_tree67 = (((((6:0.5894080746641116,4:0.5894080746641116):1.0096385666377676,(2:1.1166922463976159,(3:0.6464147209610682,5:0.6464147209610682):0.47027752543654766):0.48235439490426346):3.1494329733895903,((((38:1.6015007820502996,37:1.6015007820502996):0.6077433730200534,(20:0.48789167067827577,19:0.48789167067827577):1.721352484392077):0.3364665190036642,(32:0.1922868648040385,26:0.1922868648040385):2.353423809269979):1.863373916978825,((30:0.9363839327484803,(15:0.8113432133729677,(16:0.43532584561269233,(9:0.18415775748066018,22:0.18415775748066018):0.2511680881320322):0.37601736776027533):0.12504071937551264):2.914949194728143,((31:2.966801921907936,(((11:1.9142668184017835,(35:1.7508998342023205,(24:1.2925778178928695,12:1.2925778178928695):0.458322016309451):0.16336698419946294):0.2630547144315962,17:2.1773215328333797):0.7540002685933214,(23:0.6278243093319649,10:0.6278243093319649):2.303497492094736):0.035480120481234945):0.727889177218346,((21:2.5671874810235664,28:2.5671874810235664):0.858804892973505,(8:0.14718542843839927,13:0.14718542843839927):3.278806945558672):0.26869872512921056):0.15664202835034136):0.5577514635762189):0.3393950236386276):0.08101163327120364,7:4.8294912479626735):0.2876431606529186,((14:3.4358810909178414,(25:1.9907013888539056,34:1.9907013888539056):1.4451797020639359):0.4823122460187186,(((1:1.6975806241581366,(33:1.0222340491046824,27:1.0222340491046824):0.6753465750534542):0.9051913715335775,(36:1.5691939951629938,39:1.5691939951629938):1.0335780005287203):0.9871966469940316,(29:3.106669927857439,18:3.106669927857439):0.4832987148283068):0.32822469425081424):1.198941071679032):38.848702168778;
tree new_tree68 = ((((6:1.913329938572574,4:1.913329938572574):2.334452519319002,((3:3.9846087099020067,2:3.9846087099020067):0.039723022740138614,5:4.024331732642145):0.22345072524943088):1.745618284918888,((31:4.510933068193515,((23:1.1459389031896683,10:1.1459389031896683):2.724363421440205,((12:2.7423865099755913,11:2.7423865099755913):0.7919264097724676,((35:1.1976017834693666,24:1.1976017834693666):1.9284459664196818,17:3.1260477498890484):0.4082651698590105):0.3359894048818144):0.640630743563642):1.1521304813722422,(((9:2.875177641323471,((30:0.3283510193350411,16:0.3283510193350411):0.5528490123368284,(8:0.8060425388357636,22:0.8060425388357636):0.07515749283610584):1.9939776096516018):0.25164531951687774,(13:2.4606197705312325,21:2.4606197705312325):0.6662031903091163):1.405423210146687,(((32:0.493525482879216,26:0.493525482879216):1.8544551474932185,((19:1.248789555029565,(20:0.8826054584877864,37:0.8826054584877864):0.3661840965417785):0.15622552952888746,38:1.4050150845584524):0.9429655458139821):0.8785556422185463,(28:0.8437500840718934,15:0.8437500840718934):2.3827861885190873):1.3057098983960551):1.1308173785787217):0.33033719324470656):0.47572636432581117,((((14:2.213279537769935,(34:1.7453253534746636,25:1.7453253534746636):0.46795418429527125):0.49318730004165223,(29:1.5923319852228213,18:1.5923319852228213):1.1141348525887658):0.11127154503410974,(1:2.315721493427826,((36:1.1805213712536216,39:1.1805213712536216):0.6997267419460502,(33:1.0748209644816753,27:1.0748209644816753):0.8054271487179965):0.4354733802281543):0.5020168894178707):2.5446688968081848,7:5.3624072796538815):1.1067198274823937):37.4543461186188;
tree new_tree69 = (((((4:2.283285674751631,6:2.283285674751631):7.15806095013721,(3:1.2799516073885315,2:1.2799516073885315):8.16139501750031):0.010777482689347195,5:9.452124107578188):2.022385697770387,((((23:5.032274793511046,(8:0.26332988033548904,10:0.26332988033548904):4.768944913175558):0.5975874517813979,((12:4.1813190292259845,11:4.1813190292259845):0.8308910534333442,(17:2.284416316488363,(35:1.3620027796346525,24:1.3620027796346525):0.9224135368537103):2.727793766170966):0.6176521626331155):0.007033228059809105,31:5.636895473352253):3.4931037659939674,((15:6.564260084509826,((20:4.5460785589458235,(37:1.182967768464446,19:1.182967768464446):3.3631107904813775):0.6772607209187624,((26:1.5919567448877954,38:1.5919567448877954):0.658767919410671,32:2.2507246642984664):2.9726146155661195):1.3409208046452399):2.0477111900294993,(28:4.370101988399512,(((16:2.3125196652632694,(30:1.673227831509979,(22:0.08873230660087088,9:0.08873230660087088):1.584495524909108):0.6392918337532905):1.131286855736422,13:3.4438065209996913):0.5275214708954965,21:3.971327991895188):0.39877399650432377):4.2418692861398135):0.5180279648068957):2.344510566002354):1.2304046182305672,(29:7.885092972968669,(((((36:3.121648027619434,39:3.121648027619434):1.8260236934312837,7:4.9476717210507175):1.551414047457671,((33:1.4824577302041215,27:1.4824577302041215):2.1568049856918092,1:3.6392627158959305):2.859823052612458):0.8747708006296389,(14:5.9105521354208745,(25:4.439303741722946,34:4.439303741722946):1.4712483936979286):1.4633044337171528):0.179959075715451,18:7.553815644853478):0.33127732811519106):4.819821450610473):30.4480903623375;
tree new_tree70 = (((((15:0.4077444018838066,13:0.4077444018838066):1.980689686089396,((9:0.1554173286873502,16:0.1554173286873502):1.4461701304014518,(22:0.21019836819345566,30:0.21019836819345566):1.3913890908953463):0.7868466288844007):3.51244946217987,((((38:0.8132039791712807,19:0.8132039791712807):3.371133894443827,20:4.184337873615108):0.143203301615638,((26:0.2985294567623777,32:0.2985294567623777):0.14510045047509934,37:0.44362990723747703):3.8839112679932684):0.6017143064803037,(28:3.1056124471055693,((31:2.7017946344000645,(23:2.2441123990879315,(8:0.12599899724548966,10:0.12599899724548966):2.1181134018424417):0.45768223531213303):0.1355383582537555,((((35:0.23518308434499802,24:0.23518308434499802):0.9629225739008851,12:1.198105658245883):0.10759959373110628,17:1.3057052519769894):0.0405093355080306,11:1.34621458748502):1.4911184051688):0.2682794544517493):1.82364303460548):0.9716280684420235):1.7542409567590056,(3:5.597706514445482,((2:4.716934484519121,5:4.716934484519121):0.3729105891885611,(6:0.8040709586998254,4:0.8040709586998254):4.2857741150078565):0.5078614407378002):2.057417992466596):2.4245326947936983,(((18:2.091431879953722,29:2.091431879953722):3.4016327270313327,(((36:1.3182262351683556,39:1.3182262351683556):0.2702652626657105,7:1.588491497834066):2.628336771614605,((33:2.128983432622543,27:2.128983432622543):0.8117180550957928,1:2.9407014877183357):1.2761267817303352):1.2762363375363837):2.719101111664223,(25:6.637327296554831,((34:4.2094275089109745,14:4.2094275089109745):2.1773683259586543,21:6.386795834869629):0.25053146168520257):1.5748384220944462):1.867491483056499):32.5893071519253;
tree new_tree71 = (14:11.873968106968157,((((3:7.84053123743891,(2:3.74941777464485,((6:0.91709979502353,4:0.91709979502353):0.4498071185284378,5:1.3669069135519678):2.3825108610928822):4.09111346279406):1.8420165415237157,(((22:0.8471166418532904,16:0.8471166418532904):2.16698183910538,(9:2.4896315756017904,30:2.4896315756017904):0.52446690535688):4.230580537299238,((((23:1.8494794532532959,(8:1.063548475128351,10:1.063548475128351):0.7859309781249448):0.9069957807696318,31:2.7564752340229277):1.3879924711517178,(((24:0.015147358160679969,35:0.015147358160679969):3.5227834116271444,17:3.5379307697878244):0.08206795129157518,(11:2.0922679990757875,12:2.0922679990757875):1.527730722003612):0.5244689840952459):1.479144085721316,(((32:1.1628300168034176,26:1.1628300168034176):1.1023670983138396,((37:1.3845942492384902,(19:0.49650465840756214,20:0.49650465840756214):0.8880895908309281):0.5998571949327423,38:1.9844514441712324):0.28074567094602476):1.206132885015725,((13:1.9420431941437812,28:1.9420431941437812):0.4168922796141945,15:2.3589354737579757):1.1123945263750064):2.1522817907629794):1.6210672273619462):2.437868760704718):0.9797561012662843,(7:3.958511972731187,(29:3.1897263119416555,((((33:0.4902995950842343,27:0.4902995950842343):1.1953787622157968,1:1.6856783573000311):0.01899174283619187,(36:1.1396031016359307,39:1.1396031016359307):0.5650669985002923):1.0974035135320426,18:2.8020736136682656):0.3876526982733899):0.7687856607895314):6.703791907497723):1.0774865220015641,(21:10.788935465996568,(25:7.0206101318308844,34:7.0206101318308844):3.7683253341656835):0.950854936233906):0.13417770473768265):32.3929977175798;
tree new_tree72 = (((((34:1.1276678770496187,21:1.1276678770496187):3.8325052421057118,(25:3.622893181538669,14:3.622893181538669):1.3372799376166613):3.3473059512821237,(((((6:1.5441415159482883,4:1.5441415159482883):0.9252907102486319,((5:0.49753422857180224,3:0.49753422857180224):0.014055631966474358,2:0.5115898605382766):1.9578423656586437):2.8829862960146135,(((22:0.19222267604708487,15:0.19222267604708487):1.538969524302838,(30:0.6563987544810779,(16:0.46133979632192945,9:0.46133979632192945):0.19505895815914842):1.074793445868845):3.577722320199076,((20:1.2295675738034773,(37:0.6191952169431242,19:0.6191952169431242):0.6103723568603531):1.2898062995653679,((32:0.14241119211718087,26:0.14241119211718087):1.0903549486794635,38:1.2327661407966444):1.2866077325722007):2.789540647180154):0.04350400166253454):0.4163556688055232,(13:0.4628008147633377,28:0.4628008147633377):5.30597337625372):0.2503629898113484,((((12:1.7984302308418247,(35:1.6940603514031065,24:1.6940603514031065):0.10436987943871823):0.4042846123307535,(17:0.25009630019539236,11:0.25009630019539236):1.9526185429771858):1.206383451131686,(23:3.2167884601317103,(8:0.02931637219713728,10:0.02931637219713728):3.187472087934573):0.19230983417255398):1.980413177885676,31:5.38951147218994):0.6296257086384651):2.2883418896090486):0.7634895506157626,7:9.070968621053217):0.9014667402532286,((29:2.89868123498549,18:2.89868123498549):6.021582073340477,((1:0.8454262604293998,(33:0.47346624160314443,27:0.47346624160314443):0.3719600188262554):4.501360727899867,(36:0.7216815904481464,39:0.7216815904481464):4.62510539788112):3.5734763199967015):1.0521720529804774):30.5678647925421;
tree new_tree73 = (((((((33:1.75354606694254,27:1.75354606694254):0.1484689627556901,(36:0.48637355244192987,39:0.48637355244192987):1.4156414772563002):0.36226598792928133,1:2.2642810176275114):4.594213655891224,(34:2.318579922853615,14:2.318579922853615):4.539914750665121):0.0889427005526695,(29:6.609554524379925,(18:3.6100474169042065,25:3.6100474169042065):2.999507107475719):0.3378828496914794):5.025715477846096,((((((19:0.35548368278189996,20:0.35548368278189996):6.017480275305581,(37:6.347736983100178,((32:2.3256114622717283,38:2.3256114622717283):3.1952104536609416,26:5.52082191593267):0.8269150671675085):0.02522697498730242):1.345292054218251,13:7.718256012305732):1.9878848298218053,(((16:0.09997083573785959,9:0.09997083573785959):3.4434939906488737,(22:1.5399390505277326,30:1.5399390505277326):2.003525775859001):5.745473480521566,(((((35:1.1914036802977228,24:1.1914036802977228):1.7704302544621444,(12:2.7771302372920803,11:2.7771302372920803):0.18470369746778692):0.07595504634667183,17:3.037788981106539):0.41687796135410116,(31:2.5101295280661375,(23:1.1190399326819673,(8:0.021718108184507194,10:0.021718108184507194):1.09732182449746):1.3910895953841702):0.9445374143945027):0.8541304702096739,28:4.308797412670314):4.9801408942379854):0.41720253521923745):0.5577593455643992,((3:2.2803008861502536,5:2.2803008861502536):0.2874277699371599,((6:1.0384167460908507,4:1.0384167460908507):0.2130992657470696,2:1.2515160118379203):1.3162126442494932):7.696171531604523):1.2408261964997038,15:11.50472638419164):0.4684264677258607):1.4289229256124294,(7:2.6635406513249764,21:2.6635406513249764):10.738535126204955):27.1727290160458;
tree new_tree74 = ((((((((16:0.11919588950381745,22:0.11919588950381745):2.9111437004105674,30:3.030339589914385):0.11856748798189098,9:3.148907077896276):1.8365612659062962,15:4.985468343802572):0.6762660834618774,((37:1.4237750528995432,(((32:0.30081721132887485,38:0.30081721132887485):0.15295577968269908,26:0.4537729910115739):0.6653662056901992,(20:0.1965299492320852,19:0.1965299492320852):0.922609247469688):0.30463585619777):0.43823751066005645,(13:0.402643881915699,28:0.402643881915699):1.4593686816439007):3.7997218637048498):0.00468058366680868,((23:1.3939222975751602,(8:0.9955554117460751,10:0.9955554117460751):0.3983668858290851):4.168568233318228,(31:5.133275714059334,((24:1.1374281684933405,35:1.1374281684933405):3.583932028380859,(17:4.693410069111975,(11:4.084312219503236,12:4.084312219503236):0.6090978496087391):0.027950127762224497):0.4119155171851343):0.4292148168340546):0.10392448003787003):2.4075795717144484,(2:4.1303039592006305,(5:4.1297037631333895,((6:0.3502327089424443,4:0.3502327089424443):0.4570345167625044,3:0.8072672257049487):3.322436537428441):6.001960672410434E-4):3.943690623445076):0.9967468311010776,(7:7.918218340481446,((14:4.75621822223411,(34:2.951994137919949,21:2.951994137919949):1.804224084314161):0.6492976570793161,((((33:1.0262189592482813,27:1.0262189592482813):0.7572586306030322,(36:0.7582328248139172,39:0.7582328248139172):1.0252447650373964):0.3119361672102938,1:2.0954137570616074):2.1179726822480016,((18:3.723024800578312,29:3.723024800578312):0.16803716738360697,25:3.891061967961919):0.3223244713476898):1.192129440003817):2.51270246116802):1.1525230732653382):35.0425899029356;
tree new_tree75 = ((((2:3.775876044988427,(3:3.0921343975122193,5:3.0921343975122193):0.6837416474762077):0.5366946460730868,(6:4.065147120648037,4:4.065147120648037):0.24742357041347685):3.3406285854362343,(((9:1.9515839800908945,(22:1.5608313387306358,30:1.5608313387306358):0.39075264136025867):2.983056524330794,16:4.934640504421688):0.9046918946371685,(((31:3.738407181849044,(23:0.3549550500669941,(8:0.25993188891966923,10:0.25993188891966923):0.0950231611473249):3.38345213178205):1.2084199568878686,((17:1.6062696618840648,11:1.6062696618840648):1.8343186920183239,(35:2.1285444213486167,(24:2.1042502486574275,12:2.1042502486574275):0.024294172691189164):1.312043932553772):1.5062387848345238):0.6254615423419327,((28:5.250178882702256,(13:4.247232833751969,15:4.247232833751969):1.002946048950287):0.05800131715656054,((20:3.5268632040649397,(19:3.071284933509892,((26:1.8068993926511645,38:1.8068993926511645):1.1131400010798922,32:2.9200393937310567):0.15124553977883526):0.45557827055504774):0.6641981133282462,37:4.191061317393186):1.1171188824656308):0.2641084812200285):0.2670437179800116):1.8138668774388913):2.966759569587289,((((1:2.086071028632093,(7:1.6250946033945795,(36:1.2373968950524301,39:1.2373968950524301):0.38769770834214934):0.4609764252375137):0.6328415489771051,(33:0.8458664798360488,27:0.8458664798360488):1.8730460977731496):1.7688886454909865,(25:3.709513233975421,(18:3.38162873135963,29:3.38162873135963):0.3278845026157913):0.7782879891247636):5.299802014230281,((21:0.678690226007429,14:0.678690226007429):2.18040665852571,34:2.8590968845331393):6.928506352797326):0.8323556087545718):34.1847297074662;
tree new_tree76 = ((((3:6.417442681645117,5:6.417442681645117):0.591166274580389,(2:6.157556398605305,(4:1.3097256979969871,6:1.3097256979969871):4.847830700608318):0.8510525576202008):6.133899563618166,((((7:2.594062276538499,(36:1.1914431661862388,39:1.1914431661862388):1.40261911035226):2.9784466728167898,((33:2.340174385628835,27:2.340174385628835):1.1469701914885682,1:3.487144577117403):2.0853643722378856):2.5939604716006848,(25:2.9430195622372315,(18:1.610144915276908,29:1.610144915276908):1.3328746469603234):5.223449858718742):4.320887704057261,((21:3.2840587159710677,14:3.2840587159710677):2.3943500251151213,34:5.678408741086189):6.808948383927046):0.6551513948304368):4.1466341219391705,((((23:1.6901069219162443,(8:0.6294736624407365,10:0.6294736624407365):1.060633259475508):7.545741182964981,(31:7.2752191814675475,((12:4.579650450033132,11:4.579650450033132):2.228718188880504,((24:0.759750190973669,35:0.759750190973669):4.592436714929715,17:5.352186905903384):1.4561817330102516):0.466850542553912):1.9606289234136787):0.8284148213944498,((19:1.0994801668034195,(26:0.6080982932682724,32:0.6080982932682724):0.4913818735351472):0.3893418247113489,((20:0.6485870539882964,38:0.6485870539882964):0.38260689639387546,37:1.0311939503821719):0.4576280411325966):8.575440934760907):4.238933038304491,(28:5.74336135501671,(((9:4.129996812384663,(30:0.6916025838373457,15:0.6916025838373457):3.4383942285473172):1.3991955790110184,(22:4.693903719706268,16:4.693903719706268):0.8352886716894137):0.14801935224862728,13:5.677211743644309):0.06614961137240183):8.559834609563456):2.9859466772026746):27.7659135859518;
tree new_tree77 = (((28:5.40953783493723,((13:4.343817021103886,((20:1.44197542809111,37:1.44197542809111):0.2815912049487952,(19:1.6147322490476013,(32:1.1637831176938294,(26:0.8149523798711648,38:0.8149523798711648):0.3488307378226646):0.4509491313537719):0.10883438399230383):2.6202503880639814):1.0572682009410723,((((11:2.0759981528658926,17:2.0759981528658926):0.38633497953582685,(24:1.992928488183932,(35:1.0672182658438674,12:1.0672182658438674):0.9257102223400646):0.4694046442177875):2.308167027467442,(31:3.6781046918221967,(23:3.357245024611986,(10:2.0615852428233,8:2.0615852428233):1.295659781788686):0.32085966721021064):1.092395468046965):0.04101964838466721,((21:2.3369526235666735,30:2.3369526235666735):1.3631978985824458,(((9:2.078483814968904,22:2.078483814968904):0.028103334718732054,15:2.1065871496876363):0.3785394467870664,16:2.4851265964747027):1.2150239256744166):1.1113692861047095):0.5895654137911297):0.008452612892271283):2.5996887593973392,((5:5.889867003778202,((4:3.314668838873639,6:3.314668838873639):0.4443377943511355,2:3.7590066332247747):2.1308603705534277):0.1088020059498902,3:5.998669009728093):2.0105575846064765):0.8188114872513559,(((29:6.909452008999217,18:6.909452008999217):0.378496783977579,25:7.287948792976796):0.40744192144757996,((((33:1.845920023975912,27:1.845920023975912):0.9675896865399132,((36:0.48999308946038134,39:0.48999308946038134):0.4991788969911497,7:0.989171986451531):1.8243377240642942):0.0838631174660458,1:2.897372827981871):0.9175190746065227,(34:1.0691579073214152,14:1.0691579073214152):2.7457339952669786):3.8804988118359827):1.1326473671615487):34.1294905194922;
tree new_tree78 = (((3:6.386439485587553,((4:3.4142135988245115,6:3.4142135988245115):1.0690163961475538,(2:4.1542529903169125,5:4.1542529903169125):0.3289770046551528):1.9032094906154873):3.348482392035568,(((((9:0.7645377866935649,30:0.7645377866935649):0.30959444848476714,16:1.074132235178332):2.273412044035152,(21:3.2000464206896715,((15:1.2942793377495496,(22:0.1658882523196724,28:0.1658882523196724):1.128391085429877):0.5772877997117916,13:1.8715671374613412):1.3284792832283303):0.14749785852381248):2.042315245383574,((((12:1.8197151412421213,11:1.8197151412421213):0.7051006628060954,((35:0.15387029802264837,24:0.15387029802264837):0.4740349286056941,17:0.6279052266283425):1.8969105774198742):0.7298732433910438,(23:1.649780274938955,(10:0.3459086962481794,8:0.3459086962481794):1.3038715786907755):1.6049087725003055):1.6137491925241783,31:4.868438239963439):0.521421284633619):0.6910816929920456,(19:1.3903069086431454,((37:0.7315416760131084,38:0.7315416760131084):0.14977060804513354,((32:0.5596226050172518,26:0.5596226050172518):0.19820831986255605,20:0.7578309248798079):0.12348135917843406):0.5089946245849035):4.690634308945958):3.6539806600340174):1.0581793073374666,(((1:3.3257296180083804,(33:0.7670321600849673,27:0.7670321600849673):2.558697457923413):2.7135466799817793,(7:5.194381337177697,(36:1.4663701587043527,39:1.4663701587043527):3.7280111784733445):0.8448949608124625):2.91722694034938,((18:2.1215920207840298,29:2.1215920207840298):2.1485696033817017,(25:4.093231101030844,(34:2.1677558730382223,14:2.1677558730382223):1.9254752279926222):0.176930523134887):4.686341614173808):1.8365979466210476):33.2840139207779;
tree new_tree79 = (((((((((10:0.19313882011668257,8:0.19313882011668257):0.08190450244349648,23:0.27504332256017905):1.1717220650469349,((12:1.0488033765423874,11:1.0488033765423874):0.3374380429805288,(17:1.2416665349476603,(35:0.753812990698926,24:0.753812990698926):0.4878535442487343):0.1445748845752559):0.0605239680841978):0.4587348998376586,31:1.9055002874447726):2.211299652535968,(((20:0.4631276726261207,37:0.4631276726261207):0.1814663312585127,19:0.6445940038846334):1.510662143733758,((38:0.797530686646454,26:0.797530686646454):0.10146255159520745,32:0.8989932382416614):1.25626290937673):1.9615437923623493):0.298787822956351,(13:1.5377720888891389,(28:1.3465691939122204,15:1.3465691939122204):0.19120289497691845):2.8778156740479526):0.14810306743380774,((30:2.4823037279878033,(16:0.13043439970409562,9:0.13043439970409562):2.3518693282837075):0.4382568507354967,22:2.9205605787233):1.6431302516475994):0.6158236957357603,(((4:0.28553692065851277,6:0.28553692065851277):2.806374607096858,((5:3.0553442657509278,3:3.0553442657509278):0.010416074434576927,2:3.0657603401855047):0.02615118756986634):1.5750908726732589,21:4.66700240042863):0.5125121256780298):4.396824159858653,((((25:3.605174312599611,34:3.605174312599611):1.4086025288661457,14:5.013776841465757):1.6994467685704953,(29:3.1427201458421785,18:3.1427201458421785):3.5705034641940734):0.5910763183730241,((1:4.657634653704384,(36:4.079871256733489,39:4.079871256733489):0.5777633969708944):0.6735357604864998,((33:1.7304257172409698,27:1.7304257172409698):2.18041827467745,7:3.91084399191842):1.4203264222724634):1.9731295142183924):2.272038757556037):33.1214332521278;
tree new_tree80 = ((((3:1.7226116143785937,5:1.7226116143785937):2.865201051305432,((4:1.4484035075073944,6:1.4484035075073944):3.109934412806676,2:4.55833792031407):0.029474745369955535):0.641874070116347,(((((30:1.4101762518192777,(22:1.0043985443546826,9:1.0043985443546826):0.4057777074645952):0.49126696917131585,(16:0.29180085591550864,15:0.29180085591550864):1.6096423650750848):0.6680703983548069,(((38:1.6720259859057902,20:1.6720259859057902):0.019424368866893582,37:1.6914503547726838):0.14695560456271384,((32:0.49053373952642965,26:0.49053373952642965):0.29741283547092434,19:0.787946574997354):1.0504593843380436):0.7311076600100028):0.12281273953087224,(28:0.9556853729775967,13:0.9556853729775967):1.736640985898676):1.587273694510118,(21:2.3465242760561726,(((10:0.2976085984022267,8:0.2976085984022267):0.5959982068931042,23:0.893606805295331):0.6745467080853145,(31:1.5216903130075896,((12:1.076936005230212,(24:0.061929114373535044,35:0.061929114373535044):1.015006890856677):0.30447708569593934,(17:0.8095092812319734,11:0.8095092812319734):0.5719038096941779):0.14027722208143834):0.046463200373055846):0.7783707626755272):1.933075777330218):0.950086682413982):4.329317218543576,((34:2.5609290314055566,14:2.5609290314055566):0.570260511813077,((((33:0.7756061743869043,27:0.7756061743869043):1.3874509006231888,1:2.163057075010093):4.6651250700247004E-5,(7:0.8409518260566716,(39:0.6124268639908506,36:0.6124268639908506):0.22852496206582107):1.3221519002041218):0.7022973989773309,((29:1.8265454211904006,18:1.8265454211904006):0.9104661224539896,25:2.7370115436443903):0.12838958159373393):0.26578841798050945):6.427814411125315):32.5152841581296;
tree new_tree81 = (((2:6.35309391548201,(((4:0.15750016073916864,6:0.15750016073916864):1.6326333152491088,5:1.7901334759882774):3.263527539279898,3:5.053661015268175):1.2994329002138345):0.23912273601325928,(28:6.211318102679781,(((21:4.217756655900975,(((30:0.4704281530123877,(22:0.05430928784073403,9:0.05430928784073403):0.4161188651716537):0.9096804030042118,16:1.3801085560165995):1.1022661352351564,(13:1.5671061713724719,15:1.5671061713724719):0.915268519879284):1.735381964649219):0.4648458621508178,(19:3.140637085802777,((32:0.2734771498551419,26:0.2734771498551419):2.845384217113018,((20:0.5290824646135379,37:0.5290824646135379):0.8926193581851067,38:1.4217018227986447):1.697159544169515):0.02177571883461704):1.541965432249016):0.09316261307795237,((((10:0.0077579850460254935,8:0.0077579850460254935):0.39967174937186206,23:0.40742973441788755):1.7232911308258991,31:2.1307208652437866):0.8475926558251916,(17:2.8512798759235984,(11:2.7431545193132365,(35:1.222252786273578,(12:1.1783445919346849,24:1.1783445919346849):0.043908194338893036):1.5209017330396586):0.10812535661036193):0.12703364514537974):1.797451610060767):1.4355529715500355):0.38089854881548835):1.003439189677131,(((((36:0.4627743341378883,39:0.4627743341378883):2.064412362505415,7:2.5271866966433034):0.9066219565850151,((33:2.0463804626729005,27:2.0463804626729005):0.5979041719476421,1:2.6442846346205426):0.7895240186077759):0.46870905764404736,(29:3.088483935197033,18:3.088483935197033):0.8140337756753331):1.309270028358446,(14:4.017462659274625,(34:3.363888408303657,25:3.363888408303657):0.6535742509709683):1.1943250799561866):2.383868101941588):38.8460206433762;
tree new_tree82 = ((((4:0.3247012652019197,6:0.3247012652019197):1.5836592187758023,((3:1.2548809614254528,5:1.2548809614254528):0.41662079632278415,2:1.671501757748237):0.236858726229485):2.852927408457541,(((28:2.604795008553705,(38:2.2997434627075553,((19:1.4321132066242652,(26:0.4641494618055314,32:0.4641494618055314):0.9679637448187338):0.5143581446764494,(37:0.7655373425242787,20:0.7655373425242787):1.1809340087764357):0.35327211140684067):0.3050515458461498):1.1763816917111263,(13:1.8195222277773346,((15:0.343755723226629,(16:0.027015420791045876,22:0.027015420791045876):0.31674030243558315):0.6815967123617217,(9:0.6614022262453723,30:0.6614022262453723):0.3639502093429785):0.7941697921889839):1.9616544724874967):0.8269723932163817,(21:4.163142964716106,((17:2.821848608649719,(11:2.672268673995032,((31:1.3989092623853387,12:1.3989092623853387):0.21323584204249002,(24:0.021898624089193238,35:0.021898624089193238):1.5902464803386356):1.0601235695672033):0.1495799346546871):1.3168777585826295,((10:0.6018306730438946,8:0.6018306730438946):1.8391518604283483,23:2.440982533472243):1.6977438337601058):0.02441659748375713):0.44500612876510726):0.1531387989540498):5.1534841680333034,((((34:2.4665717745655384,25:2.4665717745655384):1.2710366477780144,(29:2.147743405935498,18:2.147743405935498):1.589865016408055):0.29524308961175283,((((36:1.3192965994747445,39:1.3192965994747445):0.04862777554300757,7:1.367924375017752):2.0990302165557218,(33:1.988062603195387,27:1.988062603195387):1.4788919883780867):0.22376397843584783,1:3.6907185700093215):0.3421329419459842):1.1314531657910019,14:5.1643046777463075):4.750467382722259):32.6330822146593;
tree new_tree83 = (((((1:1.8418299888678622,(7:1.4159299744811442,(39:0.290458923514578,36:0.290458923514578):1.1254710509665662):0.425900014386718):0.004461953564846022,(33:1.215079723396293,27:1.215079723396293):0.6312122190364151):0.6226596240565705,(14:1.8175807252787424,34:1.8175807252787424):0.6513708412105363):0.02931855688437901,(25:1.4598263958234157,(18:1.3753028052030465,29:1.3753028052030465):0.08452359062036918):1.038443727550242):2.419386398154418,((((28:3.5228932194933145,(31:2.3811739159303262,(((10:0.3443987031743648,8:0.3443987031743648):0.5786069140819377,23:0.9230056172563025):1.2111094361573786,(17:1.7024996956217724,((12:1.4397661122164833,(35:0.37016001076259375,24:0.37016001076259375):1.0696061014538896):0.17224858296608114,11:1.6120146951825645):0.09048500043920793):0.4316153577919086):0.24705886251664522):1.1417193035629882):0.3837950274774924,(21:3.3960785100850694,((((9:0.6225371071968169,22:0.6225371071968169):0.3028309314877198,16:0.9253680386845367):0.8668638833780062,30:1.792231922062543):0.8313198902380527,(13:1.6999705228236952,15:1.6999705228236952):0.9235812894769004):0.7725266977844738):0.5106097368857374):0.3320273265418545,((20:1.2868725694764305,37:1.2868725694764305):0.36436694931563385,(((32:0.511400379457295,26:0.511400379457295):0.7983603563650681,19:1.309760735822363):0.0667287776817489,38:1.376489513504112):0.27475000528795235):2.587476054720597):0.3837237124556383,((5:0.6614607762854131,3:0.6614607762854131):1.5424416980747568,((4:1.2351711345840808,6:1.2351711345840808):0.6085726921959738,2:1.8437438267800546):0.3601586475801155):2.4185368116081296):0.2952172355597762):34.9649862883403;
tree new_tree84 = (((((33:1.4144232178572844,27:1.4144232178572844):0.3975026235167576,1:1.811925841374042):0.5155245624415818,(7:1.8535432858957337,(39:1.5383983059335613,36:1.5383983059335613):0.3151449799621724):0.47390711791989015):0.9518569679375952,((34:2.8812397985287435,(14:2.6455870174218843,25:2.6455870174218843):0.23565278110685917):0.36102314736259533,(29:3.0780258706980734,18:3.0780258706980734):0.16423707519326536):0.03704442586188028):3.144757185324282,((21:5.758090987427638,(((4:0.33671976255134584,6:0.33671976255134584):1.3075896315188085,2:1.6443093940701543):0.4019640712383834,(3:0.9768069302644762,5:0.9768069302644762):1.0694665350440615):3.7118175221191):0.4724619537460253,(((((10:0.5364990382892897,8:0.5364990382892897):2.7603604086525406,23:3.29685944694183):0.5738115025766444,(((12:1.988942928773959,((24:0.16283729982153194,35:0.16283729982153194):0.4541756632400681,11:0.6170129630616):1.3719299657123591):0.3452920405091804,17:2.3342349692831394):1.3283756166370417,31:3.662610585920181):0.20806036359829339):0.30320243509310396,((((((38:1.142242765578435,26:1.142242765578435):0.20817743250333298,32:1.350420198081768):0.34971965545953654,20:1.7001398535413046):0.5153977333701827,(37:1.4070960745728733,19:1.4070960745728733):0.8084415123386139):1.0358914077707189,(28:0.35589149294988764,15:0.35589149294988764):2.8955375017323184):0.01996569339405596,(9:2.1076397355780214,((22:0.9587840098324419,16:0.9587840098324419):0.520240760767137,30:1.479024770599579):0.6286149649784425):1.1637549524982407):0.9024786965353164):1.2979380630827047,13:5.471811447694283):0.7587414934793797):0.19351161590383814):39.3938419037735;
tree new_tree85 = (((14:4.718687779684464,(21:4.363613173567572,34:4.363613173567572):0.3550746061168919):2.500135437229657,((18:3.6812894697504914,(29:2.442614570973838,25:2.442614570973838):1.2386748987766536):0.3565900265262991,(((7:2.2410343660858074,(39:0.38773064768633425,36:0.38773064768633425):1.8533037183994732):0.34092978962059917,(33:1.3803409348609932,27:1.3803409348609932):1.2016232208454134):0.08856605825392716,1:2.6705302139603337):1.3673492823164568):3.1809437206373303):3.478045464281049,((((((9:0.8335393223018567,30:0.8335393223018567):0.016248864538779828,16:0.8497881868406365):0.18717649851918838,22:1.036964685359825):1.419008270733696,(((26:0.6305801652249043,32:0.6305801652249043):0.33854546646332484,(((37:0.451768770913983,20:0.451768770913983):0.254191477438305,19:0.705960248352288):0.22596776194259371,38:0.9319280102948817):0.03719762139334748):1.224504723025647,(28:1.7758872721461074,(13:0.9469967792704659,15:0.9469967792704659):0.8288904928756415):0.4177430825677688):0.2623426013796446):0.7256134049261589,(((((24:0.7833415268403895,35:0.7833415268403895):1.0107842806876457,12:1.7941258075280353):0.6496738510814319,(17:0.14708214064206732,11:0.14708214064206732):2.2967175179673998):0.3818070023917599,((10:0.22168125385516288,8:0.22168125385516288):0.5568992870600917,23:0.7785805409152546):2.0470261200859725):0.13494662239233657,31:2.9605532833935637):0.22103307762611601):1.4104845617881145,((4:0.5570977212035152,6:0.5570977212035152):1.7917933439266531,((3:0.4443819369972976,5:0.4443819369972976):1.767843286868567,2:2.2122252238658646):0.1366658412643038):2.243179857677626):6.104797758387376):35.1708611415923;
tree new_tree86 = ((((1:2.5588482731190623,(33:0.5432331333730741,27:0.5432331333730741):2.015615139745988):1.5114821218651433,(7:3.1556236528614128,(39:1.7986755350604124,36:1.7986755350604124):1.3569481178010003):0.9147067421227928):0.37232719498886535,((29:2.7168207806027733,18:2.7168207806027733):0.12241777984181867,25:2.839238560444592):1.603419029528479):2.2412170244824745,(((((5:1.4414092712850513,2:1.4414092712850513):0.04592502493550055,(4:0.877065337822645,6:0.877065337822645):0.6102689583979068):1.0158751032567905,3:2.5032093994773423):0.9178808738233539,((21:1.039333222338464,14:1.039333222338464):0.001432180942260608,34:1.0407654032807245):2.3803248700199715):3.0188447301639725,(((13:1.2182728843260684,(30:1.1924613041566863,28:1.1924613041566863):0.02581158016938212):2.1341305742605465,((((10:0.022136546040145484,8:0.022136546040145484):0.40288832319557466,23:0.42502486923572014):1.787842468880313,((24:1.7549571565313071,(35:1.7038591592242078,12:1.7038591592242078):0.0510979973070993):0.33263327198540704,(11:0.972881854020077,17:0.972881854020077):1.1147085744966372):0.12527690959931892):0.26441584676299845,31:2.4772831848790315):0.8751202737075832):0.06823728658155881,((((16:1.043612303086009,9:1.043612303086009):1.1442604301476849,22:2.187872733233694):0.6903066247355523,15:2.878179357969246):0.13273249988314584,(((38:1.3982168787006197,(26:0.811967068324138,32:0.811967068324138):0.5862498103764817):0.3085412393774649,(20:0.2458319993709428,37:0.2458319993709428):1.4609261187071418):0.42248972876767676,19:2.1292478468457614):0.8816640110066305):0.4097288873157816):3.0192942582964952):0.2439396109908767):33.6598059092887;
tree new_tree87 = ((((5:2.4389521023826437,(2:0.510320235764124,3:0.510320235764124):1.9286318666185198):0.010391555373518102,(4:1.9505424604398638,6:1.9505424604398638):0.498801197316298):2.5252297235849723,(7:4.455192509579104,((((33:2.097980262292359,27:2.097980262292359):1.3023168511944778,(1:3.0073690785231078,(39:1.834011054257957,36:1.834011054257957):1.1733580242651507):0.3929280349637292):0.7063906396980038,(18:2.1096677889238005,(29:1.9940627821610566,25:1.9940627821610566):0.11560500676274388):1.9970199642610402):0.2067337447777362,(21:1.8976413991335819,(14:1.7133923503802622,34:1.7133923503802622):0.1842490487533197):2.415780098828995):0.14177101161652672):0.5193808717620305):0.6790027774772733,(((30:4.095173176020576,((22:0.1234386333208413,16:0.1234386333208413):1.85237335638875,9:1.9758119897095912):2.119361186310985):1.2251662431921657,((((31:1.679836703821734,((10:0.010456852758217148,8:0.010456852758217148):1.022811018245503,23:1.0332678710037202):0.6465688328180137):1.8636806579573137,(((12:3.141710821545781,11:3.141710821545781):0.22577922160683261,(24:2.2149453393232728,35:2.2149453393232728):1.1525447038293408):0.02518981384079,17:3.3926798569934036):0.15083750478564406):1.4904104856562648,15:5.033927847435312):0.28636443845481807,(13:2.676929476775384,(((19:1.2968915030070767,20:1.2968915030070767):0.02550269762108548,(37:1.0207772029977955,38:1.0207772029977955):0.30161699763036665):0.1682959980695946,(26:0.7786561492991156,32:0.7786561492991156):0.7120340493986411):1.1862392780776272):2.6433628091147465):4.7133322611081496E-5):0.2740846313019869,28:5.5944240505147285):0.05915210830367901):38.9340211452419;
tree new_tree88 = (((34:2.6850286821125597,(25:2.570746464375772,(14:1.9178077897837453,21:1.9178077897837453):0.6529386745920265):0.11428221773678793):2.226481337015042,(7:3.9791815118397444,((29:2.6310722783215112,18:2.6310722783215112):0.6157890565694943,(((33:2.0744214941932415,27:2.0744214941932415):0.761426711971366,1:2.8358482061646075):0.01789031682065767,(39:0.3824364004916088,36:0.3824364004916088):2.471302122493656):0.3931228119057404):0.7323201769487389):0.9323285072878571):1.0923000350318013,((((((10:0.039427039306742226,8:0.039427039306742226):0.5124328128068136,23:0.5518598521135558):2.9712125320143494,((12:1.5360501752576248,11:1.5360501752576248):1.614658635094134,((35:1.6023646750477307,24:1.6023646750477307):0.8566793094975789,17:2.4590439845453096):0.6916648258064493):0.3723635737761466):0.5377388018159799,31:4.060811185943885):1.2289547349539571,((((38:1.3285982050993743,((37:0.288377750309285,20:0.288377750309285):0.1358917004268112,19:0.4242694507360962):0.9043287543632781):2.47086110954781,(32:2.1114601578110936,26:2.1114601578110936):1.6879991568360908):0.08716203205457296,28:3.8866213467017574):1.2979447854750794,(((16:2.739811139792807,(9:2.377872168835688,(30:1.4663527099180058,22:1.4663527099180058):0.9115194589176823):0.361938970957119):0.020221565038633482,15:2.7600327048314406):1.0209095717276644,13:3.780942276559105):1.4036238556177318):0.10519978872100566):0.32577750807826344,(2:2.670407507228415,(3:2.5834019020766186,((4:0.6105018207693048,6:0.6105018207693048):1.9328167657018738,5:2.5433185864711785):0.040083315605440095):0.08700560515179623):2.945135921747691):0.3882666251832969):39.0646730935815;
tree new_tree89 = (15:7.632434392572091,((((((24:1.0388962444112684,35:1.0388962444112684):1.5739760934528904,((12:1.945842226242959,11:1.945842226242959):0.5738530060389906,17:2.5196952322819497):0.09317710558220904):0.20975021972061203,(31:2.3134832297146923,((10:1.0133881812321817,8:1.0133881812321817):0.11671917228765971,23:1.1301073535198414):1.183375876194851):0.5091393278700784):0.5228694128099614,(((9:0.1274793045417069,30:0.1274793045417069):1.5664643183406584,(16:0.9142777545140648,22:0.9142777545140648):0.7796658683683004):0.9930695782408434,(28:2.5739955944121156,13:2.5739955944121156):0.11301760671109307):0.6584787692715235):1.1794486109089095,(20:1.2511704289148475,(37:1.1216084567786762,((38:0.8269163906404913,(32:0.4129530572976442,26:0.4129530572976442):0.4139633333428471):0.20659796261503827,19:1.0335143532555295):0.08809410352314662):0.12956197213617138):3.273770152388794):1.5992238459345556,((7:4.671551330775115,((25:2.3671178052027186,(34:2.2224766923752526,(21:2.156677650135017,14:2.156677650135017):0.06579904224023547):0.14464111282746606):1.65145171236616,((18:3.19311277967792,29:3.19311277967792):0.14091275931057679,((1:0.9856870330127855,(39:0.33495330430490206,36:0.33495330430490206):0.6507337287078834):0.3013088557414084,(33:0.8874870181664515,27:0.8874870181664515):0.3995088705877424):2.047029650234303):0.6845439785803817):0.6529818132062362):0.3073634164399648,(((4:0.47988422524670116,6:0.47988422524670116):2.8945969792039676,(2:3.099274235320639,5:3.099274235320639):0.27520696913002984):0.4461556937922886,3:3.8206368982429573):1.1582778489721224):1.1452496800231176):1.508269965333894):39.6516278270363;
tree new_tree90 = ((((((13:3.1301437229145193,(28:3.0589308223975524,((((10:0.2795033071467214,8:0.2795033071467214):1.1743878055550732,23:1.4538911127017946):0.4998133062397401,(30:1.6666659904125771,31:1.6666659904125771):0.28703842852895756):0.2373370163456625,(17:1.8761849475737422,(11:1.8683535794687154,((35:0.8228469047630881,24:0.8228469047630881):0.7322244848382836,12:1.5550713896013717):0.3132821898673437):0.007831368105026826):0.314856487713455):0.8678893871103552):0.07121290051696683):0.2736512864094949,15:3.403795009324014):4.984806604756949,((22:0.10435765455775889,16:0.10435765455775889):0.21047826548329104,9:0.31483592004104993):8.073765694039913):0.37080166299642947,(((32:0.20254827005068746,26:0.20254827005068746):1.6046157329749768,19:1.8071640030256644):1.7365044059056252,(38:2.708116395059659,(37:0.5409397470795013,20:0.5409397470795013):2.167176647980158):0.8355520138716304):5.215734868146104):0.6653556941124439,((7:4.799364421052704,(1:4.463498667951358,(((39:1.1477291154271603,36:1.1477291154271603):1.4071516875753622,(33:1.376282637552805,27:1.376282637552805):1.1785981654497175):1.7038338207545398,(18:2.670675908804911,29:2.670675908804911):1.5880387149521513):0.2047840441942954):0.3358657531013467):0.4929176770043737,((14:2.8426700698267937,21:2.8426700698267937):0.8808135039360407,(34:2.2572653955298074,25:2.2572653955298074):1.466218178233027):1.5687985242942437):4.132476873132759):0.09770173095648182,((4:0.5082849259948407,6:0.5082849259948407):1.4427472272903898,(3:1.8668133546261338,(2:1.2145299615910785,5:1.2145299615910785):0.6522833930350553):0.08421879865909654):7.571428548861088):32.8667048844364;
tree new_tree91 = ((((((20:3.0236721930553183,(32:0.6569478905000526,26:0.6569478905000526):2.366724302555266):0.06796582984647337,(38:2.3442327562019636,(19:0.7276464523268339,37:0.7276464523268339):1.6165863038751298):0.7474052666998281):1.332907276054177,13:4.424545298955969):0.791622305958894,((((9:0.08242155403212129,22:0.08242155403212129):0.4810242064507203,30:0.5634457604828416):0.9968721841755728,15:1.5603179446584143):0.1298603089319943,16:1.6901782535904086):3.525989351324454):0.6478873461149135,(((31:2.95919382171685,(((12:1.3945971058377964,11:1.3945971058377964):0.6598051007092582,17:2.0544022065470546):0.4270134200000242,(24:0.4334971048123198,35:0.4334971048123198):2.047918521734759):0.47777819516977127):1.788639801732823,((10:0.14778535027935866,8:0.14778535027935866):1.042359641661198,23:1.1901449919405567):3.5576886315091167):0.5528615653971505,28:5.300695188846824):0.5633597621829525):0.07790748159849947,((((14:2.675180023200011,(21:2.3435404053596742,34:2.3435404053596742):0.3316396178403367):1.4757094471007521,7:4.150889470300763):0.17097157821608278,((((39:0.8645700389258054,36:0.8645700389258054):2.5138806690686297,(1:3.008440313655107,(33:0.8157635416541844,27:0.8157635416541844):2.1926767720009224):0.37001039433932803):0.22855362975660531,(29:1.8826151580840276,18:1.8826151580840276):1.7243891796670128):0.513491430858581,25:4.120495768609621):0.20136527990722453):1.3420014409068397,((4:1.2684086573871003,6:1.2684086573871003):0.7954965249250985,((3:1.6509685890758627,5:1.6509685890758627):0.30278322307524674,2:1.9537518121511095):0.11015337016108928):3.5999573071114868):0.2780999432045901):39.5595856142297;
tree new_tree92 = (((25:2.5899244219348985,(29:2.1711813411494476,18:2.1711813411494476):0.41874308078545086):2.7178981800216784,((((39:2.7533607055227516,36:2.7533607055227516):1.6519934719917928,(33:1.0905539274736935,27:1.0905539274736935):3.314800250040851):0.020687680115167417,1:4.426041857629712):0.25888621879062956,14:4.684928076420341):0.6228945255362355):3.337346138887691,(((21:2.305697215749116,34:2.305697215749116):2.410997764184148,7:4.716694979933264):0.13061224761683832,(((2:2.4929252014740713,(3:2.4334309018072857,(4:1.90119466309428,6:1.90119466309428):0.5322362387130057):0.059494299666785544):1.0545930042502651,5:3.5475182057243364):1.0696218447587489,((((((10:1.0476685823298442,8:1.0476685823298442):0.39642075376069896,23:1.4440893360905431):1.090854354246791,31:2.534943690337334):0.9936941289996719,(((24:0.3975227486794263,35:0.3975227486794263):1.2921347361813713,12:1.6896574848607975):0.5788885773298131,(11:1.3386131766761256,17:1.3386131766761256):0.929932885514485):1.2600917571463954):0.2862069070062945,(((19:0.35960610305332946,20:0.35960610305332946):2.2154257097770547,(37:1.855185880518729,(38:1.5940097343631192,(26:0.9794835110519565,32:0.9794835110519565):0.6145262233111627):0.2611761461556097):0.7198459323116551):1.0789053324806694,(30:0.6094439159820874,15:0.6094439159820874):3.044493229328966):0.16090758103224712):0.01287664145141676,((28:1.8481226033649258,(9:0.3497109817381539,(22:0.06709915532949447,16:0.06709915532949447):0.28261182640865945):1.498411621626772):1.8076794779718142,13:3.65580208133674):0.17191928645797727):0.789418682688368):0.23016717706701684):3.7978615132941655):32.0044938552094;
tree new_tree93 = ((((25:3.4414140132905384,(29:1.9713659710540983,18:1.9713659710540983):1.4700480422364401):0.5111394901780182,(((39:1.1856831327586663,36:1.1856831327586663):0.13411487885445905,(27:1.0017756211376658,33:1.0017756211376658):0.31802239047545955):0.24464345936463205,1:1.5644414709777574):2.388112032490799):4.173525718671578,(7:5.759668600890087,(14:5.516602069064684,(21:3.34080471652711,34:3.34080471652711):2.1757973525375744):0.24306653182540217):2.366410621250048):0.12713895023943955,(((3:1.2795527232038293,(5:0.7592599563339522,(4:0.30750736184466143,6:0.30750736184466143):0.4517525944892907):0.5202927668698771):0.020213012758926396,2:1.2997657359627557):6.747516332878159,((((9:0.680147497743078,30:0.680147497743078):1.2960436144523944,16:1.9761911121954725):0.13173629001318465,((28:0.8900424323111383,(15:0.44076167877913114,22:0.44076167877913114):0.4492807535320072):0.5955832732622109,13:1.4856257055733493):0.6223016966353079):1.539344470836546,((((12:1.2865004464490652,11:1.2865004464490652):0.4100985221602813,((24:0.1329172757559361,35:0.1329172757559361):1.0837999619544567,17:1.2167172377103928):0.4798817308989538):0.5497575549465641,(31:2.0727752653327562,((10:0.0977956282030697,8:0.0977956282030697):0.5579456667206419,23:0.6557412949237116):1.4170339704090447):0.1735812582231544):1.0359243367838276,(((19:0.5882344017186517,(37:0.3060474717964367,20:0.3060474717964367):0.282186929922215):1.721110478625142,38:2.3093448803437937):0.2894723458119044,(32:0.0761048027719055,26:0.0761048027719055):2.5227124233837928):0.6834636341840401):0.36499101270546497):4.400010195795711):0.20593610353865976):37.4069695640395;
tree new_tree94 = (((25:3.8306135018905763,(18:3.763615155286577,29:3.763615155286577):0.06699834660399917):0.33348590132706635,(1:2.1201172653467255,((39:1.067022534894379,36:1.067022534894379):1.046562501798214,(27:0.9164799026515339,33:0.9164799026515339):1.1971051340410592):0.006532228654132499):2.043982137870917):1.024356788396874,(((((((30:2.2303911496971023,(16:0.06322853872217321,9:0.06322853872217321):2.167162610974929):1.0005177023167278,((15:0.5307693606492571,22:0.5307693606492571):0.5100914839004193,28:1.0408608445496763):2.1900480074641537):0.4078271909756719,((20:0.9497287309063752,(38:0.7846439782007053,(37:0.3530876605757088,19:0.3530876605757088):0.4315563176249965):0.1650847527056699):0.9591771365847638,(26:0.5257408557956977,32:0.5257408557956977):1.3831650116954413):1.729830175498363):0.1437703288104517,13:3.7825063717999536):0.025358265330851282,((31:1.8260310684454513,(((12:1.1365839876583381,24:1.1365839876583381):0.011146845680575224,35:1.1477308333389133):0.20573631968046202,(17:1.034213810182732,11:1.034213810182732):0.3192533428366433):0.4725639154260759):0.043205348697029855,((10:0.6250874549363677,8:0.6250874549363677):1.0459547920450256,23:1.6710422469813935):0.19819417016108765):1.9386282199883238):0.6932986167576982,((3:1.9953731759693403,(4:0.5595254449067433,6:0.5595254449067433):1.435847731062597):1.7543023756345892,(2:3.390095285744028,5:3.390095285744028):0.35958026585990144):0.7514877022845736):0.4862036615612233,(((14:3.0692416045641107,21:3.0692416045641107):0.1613714943517297,34:3.2306130989158404):1.493473127954179,7:4.7240862268700194):0.263280688579707):0.20108927616479022):36.6976450615911;
tree new_tree95 = (((34:6.595269629071072,21:6.595269629071072):0.31752443099112426,14:6.912794060062196):1.9684617418591257,((((((26:0.7028729830216682,32:0.7028729830216682):0.9936197649512011,(37:1.0293692198673625,38:1.0293692198673625):0.6671235281055068):0.01146583732505757,(20:1.0014823841235863,19:1.0014823841235863):0.7064762011743406):2.319667349530814,((31:3.339511104906432,((11:2.801583300499051,(17:2.7655206848869494,(12:1.9748146449553319,(24:0.42542905152465377,35:0.42542905152465377):1.5493855934306782):0.7907060399316175):0.036062615612101556):0.3312338115512383,((10:0.11910661438533084,8:0.11910661438533084):1.7857888960531665,23:1.9048955104384973):1.227921601611792):0.20669399285614265):0.5750300842956526,(((16:0.06159995451310481,22:0.06159995451310481):1.422817098752996,((9:0.07144462997881795,30:0.07144462997881795):1.325270004135278,15:1.3967146341140961):0.08770241915200461):2.3106580676163304,(28:1.7777876634731522,13:1.7777876634731522):2.017287457409279):0.11946606831965356):0.1130847456266566):1.554109027237078,(5:1.9315475471671497,(2:1.7642561329859425,(3:1.6225595079294695,(4:1.5146233520661365,6:1.5146233520661365):0.10793615586333294):0.14169662505647307):0.1672914141812072):3.650187414898669):1.2298850532493137,(7:5.376485953053738,((18:2.7307159510811245,(25:2.250443191441915,29:2.250443191441915):0.48027275963920957):0.37029761973875264,(((27:0.7774184248816725,33:0.7774184248816725):1.037374679393332,(39:1.0988402487658455,36:1.0988402487658455):0.715952855509159):0.6547532304927417,1:2.469546334767746):0.631467236052131):2.2754723822338607):1.4351340622613948):2.069635786606189):32.6377194555654;
tree new_tree96 = (((((39:1.9254908026664201,36:1.9254908026664201):1.0977495654292555,(1:2.500380012347667,(27:1.2065475116566364,33:1.2065475116566364):1.2938325006910307):0.5228603557480085):1.2315536915129326,((34:1.6162728561850153,14:1.6162728561850153):2.2503700405982867,(29:3.513336831530289,(18:2.6197950686477247,25:2.6197950686477247):0.8935417628825642):0.3533060652530131):0.38815116282530626):1.852241792660779,7:6.107035852269387):0.9247996919859132,(((4:0.9841770077081141,6:0.9841770077081141):1.4034753901808776,(3:2.2254884788647127,(2:1.7018089584043212,5:1.7018089584043212):0.5236795204603915):0.16216391902427896):1.77336484174957,(21:3.5192400568289,((((30:0.6063648832878412,(15:0.48615319695678344,((9:0.16206701158165626,16:0.16206701158165626):0.10035204205991965,22:0.2624190536415759):0.22373414331520752):0.12021168633105778):0.4247493444187478,13:1.031114227706589):2.3491864834720264,((((32:0.24639199871245232,26:0.24639199871245232):0.8013325480715512,38:1.0477245467840035):0.16155283145878663,((19:0.25637660039027627,20:0.25637660039027627):0.08404560044097126,37:0.3404222008312475):0.8688551774115426):1.5167980501590073,28:2.7260754284017974):0.6542252827768182):0.10719321305705432,(((10:0.04695447708360754,8:0.04695447708360754):1.2955100647392486,23:1.342464541822856):1.4043426043878298,(31:2.4410256735328266,((12:2.209399787220101,(24:1.5153209780526269,35:1.5153209780526269):0.6940788091674741):0.15043371061309418,(17:0.9805456010239547,11:0.9805456010239547):1.3792878968092404):0.08119217569963144):0.30578147267785916):0.7406867780249842):0.031746132593230225):0.6417771828096615):2.870818304616739):34.2379915077245;
tree new_tree97 = ((((((((16:0.015831971961473495,9:0.015831971961473495):0.3593211633112345,22:0.375153135272708):1.114701702592463,30:1.489854837865171):3.1832220951451307,((28:1.006731070446192,13:1.006731070446192):1.7575857058133286,15:2.7643167762595207):1.9087601567507813):0.43037829307369524,(38:2.32871771382489,((32:1.2250685325437902,26:1.2250685325437902):0.7789803875289572,(20:1.2081457737225485,(19:0.16051187825554272,37:0.16051187825554272):1.0476338954670057):0.7959031463501989):0.32466879375214264):2.774737512259107):1.0224128671821182,((((10:0.11284039442748683,8:0.11284039442748683):1.7151175502962683,23:1.8279579447237553):3.4899949792365326,(31:2.898684296074368,((17:0.906629333591534,11:0.906629333591534):1.88681310334964,(12:1.8807987478454207,(35:1.512767601899453,24:1.512767601899453):0.36803114594596775):0.9126436890957534):0.10524185913319384):2.41926862788592):0.4786048130028471,21:5.796557736963135):0.32931035630298044):0.13666533240604828,((2:1.6771658154101845,5:1.6771658154101845):3.641592818628763,(3:1.4465503079600288,(4:0.47606977858258787,6:0.47606977858258787):0.970480529377441):3.8722083260789186):0.9437747916332162):1.5091452465996724,(7:4.388553423442281,(34:3.4164371668387448,((((29:1.2840024480858487,18:1.2840024480858487):0.9886550334965267,25:2.2726574815823755):0.5123334559238399,14:2.7849909375062154):0.05728204623428024,(1:2.002376684951399,((39:0.5501540827426145,36:0.5501540827426145):1.0441857298271344,(27:0.6744130684569934,33:0.6744130684569934):0.9199267441127555):0.4080368723816501):0.8398962987890966):0.5741641830982491):0.9721162566035364):3.383125248829555):32.0454547400809;
tree new_tree98 = (31:8.362704532153908,(((((((10:0.4154989736802223,8:0.4154989736802223):3.009984970397389,23:3.425483944077611):0.5834035647511793,((17:2.6158414993707066,11:2.6158414993707066):0.15494139759249093,(12:1.728279721755578,(35:0.3917234464215996,24:0.3917234464215996):1.3365562753339786):1.0425031752076195):1.2381046118655927):0.2774215327772538,(13:3.388918068402382,((30:1.5115367673872477,(16:0.7214415345352865,(22:0.002265067849949972,9:0.002265067849949972):0.7191764666853365):0.7900952328519613):1.5601595093990468,(15:2.9609892658193155,((38:2.0152682899187147,(20:0.9715196885599786,(37:0.6365186242744726,19:0.6365186242744726):0.335001064285506):1.043748601358736):0.37569444273861485,(26:1.0958841906165042,32:1.0958841906165042):1.2950785420408253):0.570026533161986):0.11070701096697899):0.3172217916160873):0.8973909732036622):0.3506706686757308,28:4.636979710281775):0.9674448900373847,(((2:0.8773071350031019,5:0.8773071350031019):0.9213095642807763,3:1.7986166992838781):0.8670645613260846,(4:0.45703800699366975,6:0.45703800699366975):2.2086432536162928):2.938743339709197):1.3476383445206706,((34:5.389482799021326,((14:2.00137219168663,21:2.00137219168663):0.22744723874284922,7:2.2288194304294793):3.1606633685918464):1.1762712631198804,(((1:2.6445934288820006,(39:1.7589016567182538,36:1.7589016567182538):0.8856917721637467):1.5269978670067381,(27:2.984303857662941,33:2.984303857662941):1.1872874382257979):1.235905672447445,((18:2.6450209470237476,25:2.6450209470237476):1.5919214022095631,29:4.236942349233311):1.170554619102873):1.1582570938050223):0.38630888269862407):1.4106415873140774):36.4422013700595;
tree new_tree99 = (31:9.532296896421572,(((((((10:1.4034914620966106,8:1.4034914620966106):0.38229530117866317,23:1.7857867632752737):0.7780172787842685,((11:1.7233501555241324,(12:1.5447897701162623,(35:0.9465081349267759,24:0.9465081349267759):0.5982816351894864):0.17856038540787011):0.36693805559199144,17:2.090288211116124):0.4735158309434184):1.934047763596754,(((15:0.1792977467078578,13:0.1792977467078578):1.6852787410850467,28:1.8645764877929045):1.0076767727774645,((38:2.272019440428871,(((26:0.1025336457868694,32:0.1025336457868694):1.82492233322596,(37:1.0421502559355658,19:1.0421502559355658):0.8853057230772636):0.2359197780250193,20:2.1633757570378487):0.10864368339102226):0.15382169196327222,((22:0.5155819831265498,16:0.5155819831265498):0.07302610628900463,9:0.5886080894155544):1.8372330429765888):0.44641212817822584):1.6255985450859272):0.3132960445298725,30:4.811147850186169):3.2593400591408397,((7:5.002463421565513,(((39:0.45274134714497116,36:0.45274134714497116):1.5742870578001575,((27:1.0061400743004887,33:1.0061400743004887):0.5587755639935994,1:1.564915638294088):0.4621127666510405):0.7821496591877288,(29:2.0714048506430687,18:2.0714048506430687):0.7377732134897887):2.1932853574326554):0.00800303697716842,((14:2.496310742782536,(34:0.7488577313441063,21:0.7488577313441063):1.74745301143843):2.04620681514241,25:4.542517557924946):0.46794890061773486):3.060021450784327):0.3287663738738136,((5:1.7984952241486567,(3:1.2307050134867799,(4:0.6227880682281479,6:0.6227880682281479):0.6079169452586319):0.5677902106618768):2.1851914772699184,2:3.9836867014185753):4.415567581782247):1.1330426132207503):27.9486196424572;
tree new_tree100 = ((((((4:0.7865960463422008,6:0.7865960463422008):1.86461128692207,5:2.6512073332642707):0.28607939116347403,2:2.9372867244277447):3.391434186534095,3:6.32872091096184):4.5721564045181555,(((((27:2.1240020671049287,33:2.1240020671049287):1.0989755296430297,(1:2.5845426944548273,(39:1.1214573206724323,36:1.1214573206724323):1.463085373782395):0.638434902293131):1.069931595846842,(29:2.5982417550481984,18:2.5982417550481984):1.694667437546602):3.6644145255221234,(((14:3.081385356344053,34:3.081385356344053):1.157680749962906,(21:3.94163439047679,25:3.94163439047679):0.2974317158301689):2.3768968086722646,7:6.615962914979224):1.3413608031377002):0.41925196169455337,(((28:3.6872708191812658,(((10:0.29448811747193726,8:0.29448811747193726):0.9770349014173351,23:1.2715230188892723):1.5204807765338628,((11:1.2616458848802392,17:1.2616458848802392):0.8752471982023027,(12:1.5598662406806478,(24:0.8891055622774982,35:0.8891055622774982):0.6707606784031497):0.5770268424018941):0.6551107123405933):0.8952670237581306):0.5827625809649195,13:4.270033400146185):3.255384274181581,(((15:1.2711258803667118,(22:0.6265603269810148,(9:0.27820315463138456,16:0.27820315463138456):0.34835717234963026):0.644565553385697):1.71838256191705,30:2.989508442283762):3.9245236513243387,(((32:0.4166442983902783,26:0.4166442983902783):1.0807302732609487,((37:0.1960627857871682,19:0.1960627857871682):0.37600417840122924,20:0.5720669641883974):0.9253076074628296):0.7988002380809327,38:2.2961748097321597):4.61785728387594):0.6113855807196655):0.8511580054837111):2.524301635668518):0.8721370531994985,31:11.773014368679494):27.950473500468;
tree new_tree101 = ((((7:1.575801427244166,15:1.575801427244166):7.186339843480672,(((((((16:0.7748612766616101,9:0.7748612766616101):2.2006344939231717,22:2.9754957705847818):1.8357400215474216,30:4.811235792132203):0.09168240257594373,((13:0.2318247734439668,8:0.2318247734439668):4.641106881757741,28:4.872931655201708):0.029986539506438703):0.3020283773042154,((37:3.2419260028960775,38:3.2419260028960775):0.7530674783512117,(((32:0.9660933501399326,26:0.9660933501399326):0.8684213959383243,20:1.834514746078257):0.0068438417998910595,19:1.841358587878148):2.153634893369141):1.2099530907650733):1.4100120936711429,((10:0.7653897870532916,23:0.7653897870532916):2.5705757054520664,((35:0.6992497466044766,24:0.6992497466044766):2.265449114278374,((11:1.9002458971097373,12:1.9002458971097373):0.15395369257563618,17:2.0541995896853735):0.9104992711974771):0.3712666316225075):3.278993173178147):1.5903263523921192,((3:4.508670566114285,2:4.508670566114285):0.1454790933462995,((4:0.22425121483369176,6:0.22425121483369176):1.2961276438379068,5:1.5203788586715985):3.1337708007889855):3.5511353586150403):0.5568562526492133):0.09919035028512901,((((27:1.4693157975512467,33:1.4693157975512467):0.32822726847714323,((39:0.9940116763321463,36:0.9940116763321463):0.28990065491521544,1:1.2839123312473617):0.5136307347810283):3.355896878149502,(29:3.6183119337473753,18:3.6183119337473753):1.5351280104305167):1.6591899963366759,(21:2.0973618491351536,(14:1.8947412146309317,(34:1.6550544223253674,25:1.6550544223253674):0.23968679230556433):0.20262063450422185):4.715268091379414):2.048701680495399):1.521720186486947,31:10.383051807496914):37.0877119401366;
tree new_tree102 = (((15:7.219715945317243,(((34:1.7062764059272695,21:1.7062764059272695):2.932533010400669,14:4.6388094163279385):1.7500318965070987,((((18:1.1607379965593827,29:1.1607379965593827):1.6905493453188867,25:2.8512873418782694):0.5545923836005269,(1:3.0316118111872163,((27:1.3406154439444387,33:1.3406154439444387):1.0098513663274398,(39:0.7708262522697452,36:0.7708262522697452):1.5796405580021333):0.6811450009153379):0.3742679142915799):1.931916762067471,7:5.337796487546267):1.0510448252887699):0.8308746324822058):3.379416435958995,((((16:1.123318642663773,22:1.123318642663773):1.648966787376738,9:2.772285430040511):1.5901435595635327,30:4.362428989604044):6.027651608237995,((28:2.6049194653632832,(13:0.6978503379008829,8:0.6978503379008829):1.9070691274624003):7.738684257126259,(((10:0.45220162475176506,23:0.45220162475176506):3.5357870957871524,((11:1.4334030816902512,17:1.4334030816902512):2.440695009978188,((24:1.007982628873125,35:1.007982628873125):2.227786101641758,12:3.235768730514883):0.6383293611535561):0.1138906288704784):4.979216451670467,(((((32:0.6024102683660754,38:0.6024102683660754):0.130058405976479,26:0.7324686743425544):0.50796900312516,37:1.2404376774677144):1.696352912179,(19:1.7267262298730108,20:1.7267262298730108):1.2100643597737035):5.389885756768326,(((5:2.488604872947531,(4:2.260513033167706,6:2.260513033167706):0.22809183977982528):0.04398986951922579,2:2.532594742466757):0.10353871937222792,3:2.636133461838985):5.690542884576055):0.6405288257943447):1.3763985502801575):0.04647687535249645):0.20905178343419983):2.1930035044980674,31:12.792135885774305):32.6244834928177;
tree new_tree103 = ((15:9.90356889098361,(((((20:0.7710950864037963,37:0.7710950864037963):0.28557333279909247,19:1.0566684192028888):0.035931720213085994,(38:0.8697157478062185,(26:0.727958539331034,32:0.727958539331034):0.14175720847518447):0.22288439160975626):7.614603557003116,((((13:0.1041721200443759,8:0.1041721200443759):5.024639505265926,28:5.128811625310301):0.36098858701793635,((22:0.2307922030781809,(16:0.2050066868194611,9:0.2050066868194611):0.025785516258719804):4.498131479082668,30:4.728923682160849):0.7608765301673888):1.544891891151865,(((10:1.4373474657423493,23:1.4373474657423493):4.887502972435316,((35:1.9716919618486377,(24:1.9555523727523545,12:1.9555523727523545):0.016139589096283213):2.83567132874135,(11:0.41769029117945405,17:0.41769029117945405):4.389672999410534):1.5174871475876772):0.5495806378548593,((((25:3.407035258752857,(21:2.658554754761896,34:2.658554754761896):0.7484805039909608):0.2656928549742217,14:3.6727281137270786):0.32706089842665076,(((1:3.063225890571705,(39:1.4577613524798558,36:1.4577613524798558):1.605464538091849):0.08835208450570153,(27:1.5256887396497876,33:1.5256887396497876):1.6258892354276189):0.29048815908064807,(18:3.153508060131689,29:3.153508060131689):0.2885580740263656):0.5577228779956749):0.40722222956183796,7:4.407011241715567):2.4674198343169573):0.16026102744757775):1.6725115929389887):0.6742327500881853,((5:1.866243777771312,((4:0.41054164109059693,6:0.41054164109059693):1.0689926601128756,3:1.4795343012034725):0.3867094765678394):0.24009879182543403,2:2.106342569596746):7.27509387691053):0.522132444476334):0.300323209853806,31:10.203892100837416):28.5843400288368;
tree new_tree104 = (((((21:2.033469626901372,(14:1.6768563926621323,(34:1.5921622804151618,25:1.5921622804151618):0.08469411224697043):0.35661323423923963):3.5447437295841313,((29:4.426589008226521,18:4.426589008226521):0.2695006647176701,(((27:3.414819730585412,33:3.414819730585412):0.7200101506497374,(39:2.262541327857371,36:2.262541327857371):1.8722885533777784):0.20701342254820343,1:4.341843303783353):0.35424636916083774):0.8821236835413124):1.7409182225237094,7:7.319131579009213):0.8904863981385702,((((5:1.1278062912493407,2:1.1278062912493407):0.07285486299007204,3:1.2006611542394128):2.721997872550763,(6:0.5767503474400327,4:0.5767503474400327):3.345908679350143):4.123318395389929,(((10:1.8858213360221565,23:1.8858213360221565):1.220620706088552,(((35:0.5260121768296022,24:0.5260121768296022):0.20274436683561958,17:0.7287565436652218):2.3332250536192327,(12:2.073568912225287,11:2.073568912225287):0.9884126850591675):0.044460444826254):3.754007417594145,(15:6.6302143433143135,((((30:1.5910326176747365,(22:1.4758219735924731,(16:1.3714323268804847,9:1.3714323268804847):0.10438964671198847):0.11521064408226334):0.7216810530678663,(13:1.259902667400872,8:1.259902667400872):1.0528110033417308):0.671414602236176,28:2.984128272978779):3.1721640384219074,(20:4.629130131629278,((19:2.3298618245165215,(37:1.8143964888249127,38:1.8143964888249127):0.5154653356916088):2.294427393544525,(32:1.3587309423564964,26:1.3587309423564964):3.2655582757045503):0.004840913568231464):1.5271621797714081):0.47392203191362725):0.23023511639054028):1.185527962475251):0.16364055496767804):0.8989219361305061,31:9.108539913278289):34.5599264376374;
tree new_tree105 = ((((((((10:0.3506454094942407,23:0.3506454094942407):1.7047884362513464,((17:0.7253416384342041,(35:0.5425251880866019,24:0.5425251880866019):0.1828164503476022):1.1904693264937851,(12:1.4504219723464686,11:1.4504219723464686):0.46538899258152044):0.1396228808175981):0.14246939481259613,(((((22:0.21627925151842198,16:0.21627925151842198):0.262449805733573,9:0.478729057251995):1.2518480489751433,30:1.7305771062271385):0.31806495658217804,28:2.0486420628093165):0.0040115698265217326,15:2.052653632635838):0.1452496079223451):1.0249940677494527,(8:2.170217802148999,13:2.170217802148999):1.0526795061586371):0.8189351895023362,(((32:0.5491051564100313,26:0.5491051564100313):0.9476851965408284,(37:0.6583529460630473,20:0.6583529460630473):0.8384374068878124):1.0817265092143147,(19:0.8557050705304527,38:0.8557050705304527):1.7228117916347216):1.4633156356447978):2.5565812540144934,(5:1.0900259802342365,(((6:0.4788344036639817,4:0.4788344036639817):0.18920302391083305,2:0.6680374275748148):0.09352585762287058,3:0.7615632851976853):0.3284626950365511):5.508387771590229):0.004112425600597547,((34:3.071883547861471,(21:1.6178427727988232,14:1.6178427727988232):1.4540407750626478):1.4864817933856345,((((27:0.7327576942398639,33:0.7327576942398639):0.3148385752590217,1:1.0475962694988856):1.1105134161073738,((39:1.5033824206473916,36:1.5033824206473916):0.1456114243263511,7:1.6489938449737427):0.5091158406325167):1.103477179055182,(29:2.939296370083598,(25:2.7256399548079626,18:2.7256399548079626):0.2136564152756355):0.3222904945778433):1.296778476585664):2.0441608361779577):1.5459428740739947,31:8.148469051499058):35.5387197820306;
tree new_tree106 = (((((10:2.8936534094390356,23:2.8936534094390356):0.4176974357241803,((11:0.6351410804571995,17:0.6351410804571995):1.8844700431189048,(35:2.3497248372922197,(24:1.7942636106360037,12:1.7942636106360037):0.555461226656216):0.16988628628388458):0.7917397215871116):3.427156224891174,((28:6.565960260363828,(8:3.549053138374709,13:3.549053138374709):3.016907121989119):0.08020637094636474,((((32:0.16418328966008602,26:0.16418328966008602):2.435892328639312,(((37:0.8791305164051023,38:0.8791305164051023):1.0522801636510621,20:1.9314106800561643):0.4089788459293118,19:2.340389525985476):0.25968609231392215):1.2234276041314431,(30:3.6999321621231327,(22:2.8998928686920245,(16:0.2561116617507048,9:0.2561116617507048):2.64378120694132):0.8000392934311082):0.1235710603077087):2.798674488959466,15:6.622177711390307):0.023988919919885276):0.0923404387441975):0.5460111364543323,(((7:4.659566400594951,(21:1.6243231514009704,(34:1.246548109994358,14:1.246548109994358):0.37777504140661233):3.0352432491939805):1.47280654174435,((((36:3.0964759940659343,39:3.0964759940659343):0.29566260078598194,(27:1.813179944260258,33:1.813179944260258):1.5789586505916582):0.5025171272512692,1:3.8946557221031854):0.4246724348223605,(18:4.2989567146816565,(25:3.49105395164195,29:3.49105395164195):0.8079027630397064):0.020371442243889426):1.813044785413755):0.807506293519924,((3:1.1028540859147653,2:1.1028540859147653):5.425998571398367,(5:2.855263715400996,(4:1.9136321395324623,6:1.9136321395324623):0.9416315758685339):3.6735889419121355):0.41102657854609337):0.34463897064949744):0.0940362370618697,31:7.378554443570592):35.7407757605365;
tree new_tree107 = ((((7:4.596153990574881,21:4.596153990574881):5.455907096206562,(34:8.781252010562568,(14:3.616065775875196,(((25:2.0059101583993972,18:2.0059101583993972):0.6570016772558103,29:2.6629118356552075):0.5496475176452997,((27:1.8943374640958024,33:1.8943374640958024):1.0340795197078068,(1:2.6462206459389432,(36:1.2929718261106098,39:1.2929718261106098):1.3532488198283334):0.2821963378646659):0.2841423694968981):0.4035064225746887):5.165186234687372):1.2708090762188746):1.1197513984196128,(((5:3.5851558244036346,(3:2.6734419737289103,(4:2.186924094833826,6:2.186924094833826):0.48651787889508435):0.9117138506747242):2.0666559199313648,2:5.651811744334999):5.337235616401314,(((((10:1.1367976976919174,23:1.1367976976919174):4.561372051638824,((12:3.0813826207287485,(35:0.38493032401065513,24:0.38493032401065513):2.6964522967180935):1.307371368066765,(17:1.655154604778622,11:1.655154604778622):2.733599384016891):1.3094157605352281):0.4844002554286462,((((26:0.40984479247818795,32:0.40984479247818795):1.6059450481572712,37:2.0157898406354593):0.8236326581235596,((19:0.35729951338768223,20:0.35729951338768223):1.3592174311084984,38:1.7165169444961805):1.1229055542628383):0.6960316995979712,15:3.53545419835699):2.6471158064023976):3.1334663192140084,((30:4.538355192881221,(16:1.341348134653166,(9:0.11219055844646367,22:0.11219055844646367):1.2291575762067022):3.1970070582280554):0.45193165910725686,28:4.990286851988478):4.325749471984918):0.13305347739645512,(13:0.060404346972179626,8:0.060404346972179626):9.388685454397672):1.5399575593664618):0.18276512446474236):0.8953493599263318,31:12.067161845127387):29.387314389621;
tree new_tree108 = (((((((10:2.5228009145813606,23:2.5228009145813606):1.5037180052839427,((11:1.9948928515967483,17:1.9948928515967483):1.9625555051320727,((35:2.998301798105319,24:2.998301798105319):0.5945325946162265,12:3.5928343927215454):0.36461396400727564):0.0690705631364823):2.0053243517604527,(((37:0.34129345242384074,20:0.34129345242384074):0.7021869502493023,(32:0.9387664942659114,26:0.9387664942659114):0.1047139084072316):0.08551355676050854,(19:1.1155218485384943,38:1.1155218485384943):0.013472110895157208):4.902849312192105):0.5357280646239744,(15:1.4987256254971484,(28:1.3914721353507244,((30:0.8902896239528872,(22:0.6084415473502413,(16:0.014742807760356677,9:0.014742807760356677):0.5936987395898846):0.281848076602646):0.1549866891800875,(13:0.6086436560095484,8:0.6086436560095484):0.43663265712342636):0.3461958222177497):0.10725349014642394):5.068845710752582):0.8024813100563302,(((3:3.8434400839223692,5:3.8434400839223692):1.071426786160583,2:4.914866870082952):0.7311062324911894,(4:2.6993514185464584,6:2.6993514185464584):2.9466216840276833):1.7240795437319187):0.2249510517662605,(((14:1.8836532246911002,21:1.8836532246911002):2.469044004216454,34:4.352697228907554):0.349732370178951,(((29:2.5088045528437077,25:2.5088045528437077):0.6947769541100159,18:3.2035815069537237):0.05139369731393684,(((27:1.227128883254175,33:1.227128883254175):1.2631735706210085,1:2.4903024538751835):0.10973520052850816,(7:1.9475376590970865,(36:0.6831134821937016,39:0.6831134821937016):1.2644241769033848):0.6524999953066051):0.6549375498639689):1.4474543948188447):2.8925740989858157):1.056425090794014,31:8.651428788866335):30.82223791046;
tree new_tree109 = ((((5:2.485443295140606,(3:1.4491791850830846,((4:1.1205891037324598,6:1.1205891037324598):0.13215025135357905,2:1.2527393550860388):0.1964398299970458):1.0362641100575212):1.588349783867962,((((25:2.0521381392331794,18:2.0521381392331794):0.5525600559352855,29:2.604698195168465):0.0399598127222931,(1:1.3698510066094227,((7:0.7689235603407292,(39:0.5195141301063241,36:0.5195141301063241):0.2494094302344051):0.03391060655707068,(27:0.6401933631533034,33:0.6401933631533034):0.1626408037444964):0.5670168397116229):1.2748070012813353):1.187354292116348,((21:1.404570141186756,34:1.404570141186756):0.9072007606487908,14:2.311770901835547):1.5202413981715592):0.2417807790014619):1.323174579278688,(((15:2.9018641728953383,((19:1.643386642239773,((38:0.5133120186325202,20:0.5133120186325202):0.4594956975769271,37:0.9728077162094473):0.6705789260303257):0.31794101852506573,(32:1.0751416932975937,26:1.0751416932975937):0.886185967467245):0.9405365121304996):1.8363224361338681,(28:4.2234066849874,((13:0.1679045418346175,8:0.1679045418346175):3.7342818391865373,((10:1.7630886156355359,23:1.7630886156355359):1.7617612394909223,((17:1.0478612030342813,11:1.0478612030342813):2.0670738025206354,(12:3.0536086466272088,(24:0.7267973680938159,35:0.7267973680938159):2.326811278533393):0.06132635892770777):0.4099148495715417):0.3773365258946968):0.3212203039662449):0.5147799240418065):0.032942705334369826,((9:3.2291051057322364,(22:0.4382125668408343,30:0.4382125668408343):2.790892538891402):0.3220151897369017,16:3.551120295469138):1.2200090188944381):0.6258383439236797):6.2057231939799316,31:11.602690852267187):33.0250521813067;
tree new_tree110 = (((((((37:1.7972055035553314,((38:0.33100942902504893,(20:0.2164267975930873,19:0.2164267975930873):0.11458263143196162):1.4161648722837474,(32:0.5840663891002245,26:0.5840663891002245):1.163107912208572):0.05003120224653501):0.7545525480536235,((15:2.302530220184863,(13:1.0513752002291412,8:1.0513752002291412):1.251155019955722):0.17264286350074975,28:2.475173083685613):0.0765849679233419):1.8132752530091674,((30:1.8790743285882958,22:1.8790743285882958):1.0687658678972358,(9:0.1285235692029559,16:0.1285235692029559):2.819316627282576):1.4171931081325906):0.08184621229456557,(((17:1.640434654261454,(11:1.4063074548900298,12:1.4063074548900298):0.23412719937142423):0.057017538851510396,(35:0.8986985711826725,24:0.8986985711826725):0.798753621930292):0.39257272308408675,(10:1.048984277393498,23:1.048984277393498):1.0410406388035531):2.3568546007156366):0.4555025677617657,(((5:3.14040292894825,3:3.14040292894825):0.06787660797235917,(4:0.35882177655934616,6:0.35882177655934616):2.849457760361263):0.7812807235720252,2:3.989560260492634):0.9128218241818193):0.07423905210171,((34:3.862462639683689,(14:2.6672493780632784,21:2.6672493780632784):1.1952132616204105):1.02139992697379,(((29:1.6415815743294382,(18:1.3240716239871022,25:1.3240716239871022):0.317509950342336):1.3150356189696444,((1:2.3546541317727976,(39:1.9376250252031677,36:1.9376250252031677):0.4170291065696299):0.0698354569346189,(27:1.4344556228252503,33:1.4344556228252503):0.9900339658821662):0.5321276045916661):0.40233990134280617,7:3.3589570946418887):1.5249054720155901):0.0927585701186846):2.833191254990859,31:7.809812391767022):36.5925932194484;
tree new_tree111 = (((((4:1.104232231456051,6:1.104232231456051):0.6810469067326841,2:1.7852791381887352):0.9577850092870857,(5:2.5250446034332854,3:2.5250446034332854):0.21801954404253543):1.4857678867690916,((((((1:1.538905095313499,(27:0.7709853728471574,33:0.7709853728471574):0.7679197224663417):0.04550072792306037,(39:0.6570943047709347,36:0.6570943047709347):0.9273115184656248):0.019171905857425342,(29:0.7541023787525538,18:0.7541023787525538):0.849475350341431):1.7818980863696012,7:3.385475815463586):0.01115160098266621,((14:2.4911713876860904,(25:1.7719311771578794,34:1.7719311771578794):0.719240210528211):0.1826827352860274,21:2.6738541229721178):0.7227732934741344):0.007799956959313903,31:3.404427373405566):0.8244046608393463):0.037705668383739344,(((32:1.1988010692631224,26:1.1988010692631224):0.5204196024679719,(19:1.2349201923568494,(38:1.234901403890867,(37:0.7557610035888632,20:0.7557610035888632):0.4791404003020038):1.8788465982355618E-5):0.4843004793742449):1.7732439867203467,((((12:2.489247669073,(35:0.43425370365469873,24:0.43425370365469873):2.0549939654183014):0.16187153575196156,(17:2.6196730413769975,11:2.6196730413769975):0.031446163447963915):0.4192147032324005,(10:0.3727488578098863,23:0.3727488578098863):2.6975850502474756):0.249241169299796,((((13:0.26541704465329524,8:0.26541704465329524):0.21648847364382662,15:0.48190551829712186):0.6347688811585115,(28:0.4082298732823452,22:0.4082298732823452):0.7084445261732881):0.6982251216091708,((16:1.2014276221643019,9:1.2014276221643019):0.11166292394132427,30:1.3130905461056261):0.5018089749591781):1.5046755562923537):0.17288958109428298):0.7740730441772108):38.2026703765325;
tree new_tree112 = (31:9.324879837837972,((((((11:3.3009072845472085,12:3.3009072845472085):0.29916323600242034,(17:2.0937191499061396,(35:0.47974985896998407,24:0.47974985896998407):1.6139692909361556):1.5063513706434892):0.32953194576577527,(10:1.3376070977558345,23:1.3376070977558345):2.5919953685595694):0.8132716675723355,(((28:0.8109660339957564,((8:0.09531811308397889,13:0.09531811308397889):0.14931496068584166,22:0.24463307376982055):0.5663329602259358):1.8624251460423196,((16:0.7369673635809739,(9:0.6132261008342281,30:0.6132261008342281):0.1237412627467458):1.857109609804571,15:2.594076973385545):0.0793142066525312):0.3404098177125179,((26:1.7933804736315537,32:1.7933804736315537):0.4539741671625295,((20:0.7261708069692098,(38:0.6126232154594443,37:0.6126232154594443):0.11354759150976546):0.5623597921517839,19:1.2885305991209937):0.9588240416730895):0.7664463569565108):1.7290731361371456):2.610098735308707,(((4:2.4443299660402285,6:2.4443299660402285):1.787996281551289,2:4.2323262475915175):0.06581040017101092,(5:2.092391406385436,3:2.092391406385436):2.2057452413770924):3.054836221433918):0.18107426461963438,(((((39:1.0437388937480225,36:1.0437388937480225):2.278850421950608,1:3.3225893156986306):0.02197448449088446,(27:3.023928451153549,33:3.023928451153549):0.32063534903596613):0.9929566639160057,(29:1.4998880003357518,18:1.4998880003357518):2.837632463769769):1.8919396352824966,(((21:1.9449159993174987,14:1.9449159993174987):2.382319201231269,(25:3.9363849995309503,34:3.9363849995309503):0.3908502010178174):1.2937242733856884,7:5.620959473934456):0.6085006254535612):1.3045870344280637):1.7908327040218914):35.0795573947288;
tree new_tree113 = (31:10.465319108336503,((((((19:2.945200661184763,(26:0.8137786889285235,32:0.8137786889285235):2.1314219722562395):0.050975972848631645,((20:0.7125591016981565,37:0.7125591016981565):1.4285621483491326,38:2.141121250047289):0.8550553839861057):0.6535242563542294,(15:3.1574946635708776,(28:2.834240977111617,((8:1.1124095238230913,13:1.1124095238230913):0.5017246532629969,(((9:0.0655227448437026,16:0.0655227448437026):0.2501296184901113,22:0.31565236333381386):0.6200349820186055,30:0.9356873453524194):0.6784468317336688):1.2201068000255286):0.3232536864592608):0.49220622681674664):0.2818348345550725,(((35:2.4827020616852153,(24:0.6657955730863908,12:0.6657955730863908):1.8169064885988244):0.12967046010438787,(17:2.5742892066093552,11:2.5742892066093552):0.03808331518024799):1.1114435308052055,(10:3.115331459813478,23:3.115331459813478):0.6084845927813309):0.20771967234788802):2.876567490847419,((3:2.9968681332279985,5:2.9968681332279985):0.4673344844212788,(2:2.4354765189421026,(6:0.7166093123389915,4:0.7166093123389915):1.718867206603111):1.0287260987071747):3.3439005981408383):1.379469917444002,((((((39:2.133857596340589,36:2.133857596340589):0.019735169009144293,7:2.153592765349733):1.151752026837312,1:3.305344792187045):0.2572905698384038,(27:1.0321842678183841,33:1.0321842678183841):2.5304510942070646):2.526358149719657,(29:3.9828730590148957,18:3.9828730590148957):2.1061204527302104):0.3072554120656834,(34:3.1044578664605122,(21:2.794367916093865,(25:2.7214094820995705,14:2.7214094820995705):0.07295843399429458):0.3100899503666472):3.2917910573502773):1.791324209423328):2.277745975102386):34.3551819488237;
tree new_tree114 = (31:7.727167589271152,((((((26:0.17446049982286074,32:0.17446049982286074):2.1937900381477218,(((19:1.220747744277428,20:1.220747744277428):0.5378570658862349,38:1.7586048101636629):0.30436011597430257,37:2.0629649261379654):0.30528561183261704):1.6461111387529321,((8:0.01164019191799902,13:0.01164019191799902):2.8279567034243924,(((30:0.8228824412687819,(15:0.41820597799900716,22:0.41820597799900716):0.4046764632697747):0.8728040938702362,(16:0.3625463465731057,9:0.3625463465731057):1.3331401885659124):0.8076442237133497,28:2.5033307588523677):0.3362661364900239):1.174764781381123):1.7537974980126139,((11:2.2070034414556243,(((35:0.2781352954927202,24:0.2781352954927202):0.943440037519761,12:1.2215753330124812):0.3853947932071966,17:1.6069701262196778):0.6000333152359465):0.983807000157626,(10:3.1195603349827055,23:3.1195603349827055):0.07125010663054487):2.577348733122878):0.12554687470290293,(((29:0.6622583260328608,18:0.6622583260328608):2.1978047486745216,(((39:1.1998151109313693,36:1.1998151109313693):0.588053780393857,7:1.7878688913252263):0.963052285920224,((27:0.48160022325971413,33:0.48160022325971413):0.9157183675193479,1:1.397318590779062):1.3536025864663883):0.10914189746193204):0.6231214186408427,((25:2.255951377775601,21:2.255951377775601):1.1353034154229866,(14:2.04610018321407,34:2.04610018321407):1.3451546099845175):0.0919297001496373):2.4105215560908064):0.043417619763364,((2:1.321021615090663,(6:0.5768203613590903,4:0.5768203613590903):0.7442012537315728):3.121247036789682,(3:0.3379020348932587,5:0.3379020348932587):4.104366616987086):1.4948550173220507):1.790043920068757):34.2031984349739;
tree new_tree115 = (31:11.974903865704794,(((((((18:1.9890300841438104,25:1.9890300841438104):0.7096537957564009,29:2.6986838799002113):1.564964759352165,(((39:0.418939298816693,36:0.418939298816693):2.07179747760728,(27:1.3859768166587443,33:1.3859768166587443):1.104759959765229):0.4536077900153854,1:2.9443445664393586):1.3193040728130176):1.3984762567909828,14:5.662124896043359):0.19982208954685365,(7:5.628977826739813,(34:3.9552524620153564,21:3.9552524620153564):1.673725364724457):0.23296915885039926):0.4936628558673881,(((10:0.9330695081919869,23:0.9330695081919869):3.6518561789808937,((11:0.10261994616527835,17:0.10261994616527835):2.7178836955617025,((24:0.29767337824594653,12:0.29767337824594653):1.9679303797613872,35:2.265603758007334):0.554899883719647):1.7644220454458996):1.65336693367116,((8:0.03367539162244719,13:0.03367539162244719):6.048970695112703,(((30:1.5960044789842136,((22:0.3135866034810182,9:0.3135866034810182):0.09098216364015138,16:0.40456876712116957):1.191435711863044):3.16563162969791,(28:2.667820988801275,15:2.667820988801275):2.093815119880849):0.04884789018584623,(((19:0.1599932628676679,20:0.1599932628676679):0.34148277244941394,37:0.5014760353170818):0.9240927244518297,(38:1.275774178287834,(32:1.2240104969668204,26:1.2240104969668204):0.05176368132101361):0.1497945814810775):3.3849152390990587):1.27216208786718):0.1556465341088904):0.1173172206135602):0.010102404540326404,(((5:1.0972084279034124,(6:0.39192984252402147,4:0.39192984252402147):0.705278585379391):1.8050866153854934,2:2.902295043288906):2.396078086577449,3:5.298373129866355):1.0673391161315724):5.609191619706867):34.6771088508649;
tree new_tree116 = (31:5.374861847669546,(((28:4.142168497428794,((16:1.3113203379795735,(22:0.7177177559072138,(30:0.28720064671763557,9:0.28720064671763557):0.4305171091895782):0.5936025820723597):2.1564571823898895,(((10:1.1701168893147291,23:1.1701168893147291):1.4973919907374427,((17:1.8175340001258713,11:1.8175340001258713):0.43373231366137044,(12:1.965724965665829,(35:0.06348222925017835,24:0.06348222925017835):1.9022427364156507):0.28554134812141263):0.41624256626493006):0.1547917243849395,(15:2.8133702632049986,(8:0.5309522698202251,13:0.5309522698202251):2.2824179933847732):0.00893034123211267):0.6454769159323517):0.674390977059331):0.10748667929069633,((38:0.6163161887157114,(26:0.46117784725486316,32:0.46117784725486316):0.1551383414608482):2.295733786348599,(19:1.1214629348589389,(37:0.25448457983774814,20:0.25448457983774814):0.8669783550211907):1.7905870402053714):1.33760520165518):0.553695513099977,((((5:3.0888872164325285,(6:2.0960258355381938,4:2.0960258355381938):0.9928613808943347):0.23779090693735405,2:3.3266781233698826):0.442042673270862,3:3.7687207966407446):0.9908977263064012,(7:3.730829316720266,(((21:1.010847780628597,14:1.010847780628597):0.9347189442718815,34:1.9455667249004784):1.6476813113985467,((((39:0.4811464651502009,36:0.4811464651502009):2.0344741511272315,1:2.5156206162774324):0.22874240453743067,(27:0.6885712078069506,33:0.6885712078069506):2.0557918130079127):0.4629456032906427,(18:3.0343761598247188,(25:2.8843862934295905,29:2.8843862934295905):0.14998986639512824):0.172932464280787):0.38593941219351935):0.13758128042124085):1.0287892062268797):0.04373216687232162):0.5715111578500789):36.8720163409235;
tree new_tree117 = (31:7.919884909644343,(((5:2.3499077237580313,(((6:0.46464716939440737,4:0.46464716939440737):0.18058975901916446,3:0.6452369284135718):1.678971072375825,2:2.324208000789397):0.02569972296863421):1.006311023466715,(14:2.3652003320598007,((34:1.89591959187526,7:1.89591959187526):0.35874760400790695,(((39:0.584116055547221,36:0.584116055547221):0.6669953655861988,(1:1.0561617264124767,(27:0.5197188436597242,33:0.5197188436597242):0.5364428827527525):0.19494969472094303):0.5133459812935111,(29:1.7155738768782345,(18:0.8569736140065985,25:0.8569736140065985):0.8586002628716359):0.04888352554869635):0.49020979345623616):0.11053313617663374):0.9910184151649455):0.11708493994072988,(((((((15:1.3057075793839614,16:1.3057075793839614):0.45654313725062146,22:1.7622507166345829):0.10506632904918733,(9:0.029211886725327853,30:0.029211886725327853):1.8381051589584423):0.6982280072025568,21:2.565545052886327):0.08136774906665245,(((26:0.4104152698059302,32:0.4104152698059302):1.0697995631614472,(38:0.8542101741239612,20:0.8542101741239612):0.6260046588434163):0.4106218179353005,(19:0.47228264954805865,37:0.47228264954805865):1.4185540013546194):0.7560761510503016):0.16207404518769897,(28:0.441108508813068,(8:0.29762079437455047,13:0.29762079437455047):0.14348771443851754):2.3678783383276105):0.5687767865221014,((10:0.3363021380761809,23:0.3363021380761809):2.7696487201110207,((11:0.9060854580143695,17:0.9060854580143695):1.8390691208347345,(35:1.629755373226942,(24:1.305559963654235,12:1.305559963654235):0.3241954095727071):1.115399205622162):0.36079627933809766):0.27181277547557814):0.09554005350269623):4.446581222478867):33.2373919295596;
tree new_tree118 = (31:5.34790292535911,((((1:1.6290010086121676,(27:1.2759993636823224,33:1.2759993636823224):0.3530016449298452):0.4642350926027241,(18:1.7086298226962149,(29:1.2484920103650312,25:1.2484920103650312):0.46013781233118367):0.3846062785186768):1.783621874464418,(34:3.674000528798842,(((39:1.4366940998629831,36:1.4366940998629831):0.7272739680507245,7:2.1639680679137077):0.9253884701075377,14:3.0893565380212453):0.5846439907775967):0.20285744688046758):0.1286343838621895,(((3:1.1064625014983418,((6:0.19470313735727285,4:0.19470313735727285):0.6789598671130006,5:0.8736630044702735):0.23279949702806835):0.06914708834369399,2:1.1756095898420358):2.7179216278148943,(((((8:0.2266632464117584,13:0.2266632464117584):1.6302101704958127,21:1.8568734169075711):0.15165615447138392,28:2.008529571378955):0.7191823913369935,((16:0.6561407016282502,(9:0.4567114342909542,(22:0.3997072543113607,15:0.3997072543113607):0.05700417997959345):0.19942926733729605):1.0426099352951934,30:1.6987506369234437):1.0289613257925048):0.40577534093499823,(((37:0.45958978301266556,20:0.45958978301266556):1.453532415745169,((19:1.0685399037276375,(32:0.3873838381627054,26:0.3873838381627054):0.6811560655649321):0.3252503579590724,38:1.39379026168671):0.5193319370711247):0.556485106409685,((10:0.4270167553715,23:0.4270167553715):1.6117337851557552,(((12:1.0360796693780316,11:1.0360796693780316):0.2088473057350686,(24:0.7852548063557651,35:0.7852548063557651):0.4596721687573352):0.10710313348553213,17:1.3520301085986324):0.6867204319286229):0.43085676464026434):0.6638799984834272):0.7600439140059834):0.11196114188456896):1.3424105658176106):36.4596482210891;
tree new_tree119 = (((((39:0.7617986880300165,36:0.7617986880300165):2.896318170772653,7:3.6581168588026696):1.3704885789919823,((27:1.5387545885389688,33:1.5387545885389688):3.102090410376463,1:4.640844998915432):0.3877604388792202):2.521292401574069,((14:1.1113461533267726,34:1.1113461533267726):5.371677825494327,((25:5.695567025681241,18:5.695567025681241):0.09280801185576593,29:5.788375037537007):0.6946489412840933):1.066873860547621):1.3487725499878982,(((21:6.433495369205121,(((8:0.38775878914676887,13:0.38775878914676887):4.5623438135484315,((9:0.565646219823342,16:0.565646219823342):0.70761560762869,22:1.273261827452032):3.6768407752431687):0.5565758212415606,(((12:3.7252418725423584,11:3.7252418725423584):0.9931831920761582,((((30:1.460923339438827,35:1.460923339438827):0.8726971296233006,31:2.3336204690621276):0.08348553591504082,24:2.4171060049771684):1.6823141285809626,17:4.099420133558131):0.6190049310603856):0.49091687970774167,(10:3.8861790147101334,23:3.8861790147101334):1.323162929616125):0.2973364796105029):0.9268169452683601):1.4047927809762788,((15:7.303551335922945,((((19:1.398451116633629,(26:0.8253544530111325,32:0.8253544530111325):0.5730966636224966):0.3593095960076005,20:1.7577607126412296):2.6370135921289393,38:4.394774304770169):0.269142996030622,37:4.663917300800791):2.639634035122154):0.3540513763764661,28:7.657602712299411):0.18068543788198888):0.5475318133145439,((2:1.9436610828741794,(5:0.9666154432190996,6:0.9666154432190996):0.9770456396550797):2.9228031605267324,(4:1.567758425699358,3:1.567758425699358):3.2987058177015536):3.5193557200950325):0.512850425860675):34.3919900193089;
tree new_tree120 = ((((6:0.7335625821677063,4:0.7335625821677063):2.6295997625721235,(3:3.304462680304395,(2:3.2279979008984614,5:3.2279979008984614):0.07646477940593366):0.058699664435434507):1.6538296374155692,(((8:0.24084471841790756,13:0.24084471841790756):2.9795644113995614,(15:0.8702217414274112,((9:0.006469898730276607,22:0.006469898730276607):0.766625780013423,16:0.7730956787436996):0.0971260626837116):2.350187388390058):0.9633386037322706,(((28:3.898921638483369,21:3.898921638483369):0.14673114274208388,(((23:0.24523934206816067,10:0.24523934206816067):0.7777342058661958,31:1.0229735479343565):2.6961470240256227,(((11:1.7437489607406764,12:1.7437489607406764):0.16739073525330528,(30:1.614269653161387,(24:0.481208739835561,35:0.481208739835561):1.133060913325826):0.29687004283259477):0.39694211441439653,17:2.3080818104083782):1.411038761551601):0.32653220926547366):0.05679678503410113,(((32:0.6695790468051145,26:0.6695790468051145):2.361885320667283,19:3.0314643674723976):0.15526324513746248,((37:0.5152298539898041,20:0.5152298539898041):2.4129346084688965,38:2.928164462458701):0.25856315015115916):0.9157219536496939):0.08129816729018557):0.8332442486056593):5.612358478769804,(((34:3.2618729521336483,14:3.2618729521336483):0.3215001154603869,((((39:1.0635168135604316,36:1.0635168135604316):0.4781764658806915,7:1.541693279441123):1.635156807186391,1:3.176850086627514):0.08502998345690393,(27:0.7312854712210696,33:0.7312854712210696):2.5305945988633485):0.32149299750961724):0.11196339979497383,((25:0.9454542625608567,18:0.9454542625608567):0.035501218393947265,29:0.980955480954804):2.714380986434205):6.934013993536194):34.0401743434064;
tree new_tree121 = ((((((4:0.8345955866923773,6:0.8345955866923773):0.5909744981416039,5:1.4255700848339812):0.17802311103635193,3:1.603593195870333):1.6132241899933517,2:3.216817385863685):1.3762578344217093,((21:3.3593448279972957,((20:1.50534022663818,19:1.50534022663818):1.0184846701172476,(38:1.236623758742973,(37:1.0967937447344058,(26:0.8235060684544429,32:0.8235060684544429):0.273287676279963):0.1398300140085671):1.2872011380124546):0.8355199312418682):0.7132850339557884,((22:2.1726407831831285,(30:1.6321184149924368,(9:1.3871090641168982,16:1.3871090641168982):0.24500935087553866):0.5405223681906917):1.5204607567514739,((15:1.5527280414770672,28:1.5527280414770672):1.3031302145118442,(((((11:1.4905997491920315,12:1.4905997491920315):0.11089271342840235,((24:0.11923187510962648,35:0.11923187510962648):1.243063241432375,17:1.3622951165420014):0.23919734607843246):0.7122806037311853,(10:2.1073256109228553,23:2.1073256109228553):0.20644745542876386):0.14829503264736266,31:2.462068098998982):0.20813903889713092,(8:0.6801919477496661,13:0.6801919477496661):1.9900151901464467):0.18565111809279866):0.8372432839456909):0.37952832201848175):0.5204453583323101):1.3010516795685616,(((14:1.4258620729490419,34:1.4258620729490419):3.1372992508551176,((((39:1.5324128479422796,36:1.5324128479422796):0.30219426890243883,7:1.8346071168447184):0.73535908935219,1:2.5699662061969084):0.5699560726651587,(27:0.9725309632691455,33:0.9725309632691455):2.167391315592922):1.4232390449420924):0.2117065019933717,(25:3.6707483410366977,(29:1.6688865988084927,18:1.6688865988084927):2.001861742228205):1.1041194847608335):1.1192590740564246):36.7856625948514;
tree new_tree122 = (((28:1.7988359826117453,(8:1.5567695225110796,13:1.5567695225110796):0.24206646010066568):1.6953692883000682,((((31:2.2441392630532766,((10:1.261650255835952,23:1.261650255835952):0.18313258677493005,(((35:0.05130074411443487,24:0.05130074411443487):0.21866838164327485,17:0.2699691257577097):0.67196260868711,(11:0.3717244504531181,12:0.3717244504531181):0.5702072839917016):0.5028511081660623):0.7993564204423946):0.2516984502564479,((((16:0.051237342496443565,22:0.051237342496443565):0.8068524131149003,(30:0.7852365624096662,9:0.7852365624096662):0.0728531932016776):0.00845472657932056,15:0.8665444821906644):1.323589656348763,(((38:0.7783336656207176,20:0.7783336656207176):0.031505014910063744,(19:0.6724556591475748,37:0.6724556591475748):0.13738302138320657):0.15193420459680207,(26:0.25317114027122095,32:0.25317114027122095):0.7086017448563624):1.228361253411844):0.30570357477029697):0.07015360079415434,21:2.565991314103879):0.574907067821524,(5:2.1305882145569166,((3:0.8433772295898698,(4:0.5010652468592834,6:0.5010652468592834):0.3423119827305864):1.120818221893668,2:1.9641954514835378):0.1663927630733788):1.0103101673684862):0.3533068889864106):2.8574448505465733,(((25:1.021032488704193,29:1.021032488704193):0.9717183916020173,18:1.9927508803062104):1.7095508149241703,((((7:0.9340155145693964,(39:0.6430529505227738,36:0.6430529505227738):0.2909625640466226):1.1246657382090781,(27:1.16059574123643,33:1.16059574123643):0.8980855115420445):0.3378667947714553,1:2.39654804754993):1.0657735145499072,(14:2.956657036987292,34:2.956657036987292):0.5056645251125449):0.23998013313054356):2.649348426228006):36.5587297554119;
tree new_tree123 = (((7:5.097154316461902,((((5:1.5432162292282396,(2:1.2888160707102236,(6:0.27142007033811755,4:0.27142007033811755):1.017396000372106):0.254400158518016):1.8548382516445185,3:3.398054480872758):1.2125519741470083,(((28:1.3764769086504545,((8:0.15365578222750434,13:0.15365578222750434):0.2691142377143526,15:0.4227700199418569):0.9537068887085975):2.1568284186119486,(((((11:1.2629445791525145,12:1.2629445791525145):0.7531466476705404,(35:0.8215145228447837,24:0.8215145228447837):1.1945767039782713):0.14618159297082833,17:2.162272819793883):0.15369848941284303,31:2.3159713092067262):0.29296194964617506,(10:0.45020132957043035,23:0.45020132957043035):2.158731929282471):0.924372068409502):0.21104291453631907,((((22:0.29282360753142983,9:0.29282360753142983):0.24803244413307163,16:0.5408560516645015):1.516049869379156,30:2.0569059210436573):1.631762288544612,(((37:1.2669786185099086,38:1.2669786185099086):0.14931945769939214,(20:0.38244028091065724,19:0.38244028091065724):1.0338577952986434):1.2560568996703123,(26:0.4071325646279368,32:0.4071325646279368):2.2652224112516763):1.0163132337086562):0.055680032210453145):0.8662582132210441):0.27462712921583865,(34:3.3642686811902154,21:3.3642686811902154):1.5209649030453898):0.2119207322262966):0.2091704176875231,(((25:2.06899949760716,18:2.06899949760716):0.34116332514704206,29:2.4101628227542022):2.3248035064188057,(((27:0.4791316418617145,33:0.4791316418617145):1.688765910653151,1:2.1678975525148654):1.4081713920888146,(39:1.9563442174043253,36:1.9563442174043253):1.6197247271993547):1.158897384569328):0.5713584049764169):1.541102314090705,14:6.84742704824013):34.5167817874449;
tree new_tree124 = (((((30:4.701274902155994,((9:0.2295905340813751,(22:0.18745863683555644,16:0.18745863683555644):0.04213189724581867):0.9663550382581969,15:1.195945572339572):3.505329329816422):0.5091055995691462,(((8:0.3511063378196513,13:0.3511063378196513):4.002684951663138,(((32:1.3673071490809614,26:1.3673071490809614):2.218725586188614,((38:0.42028478159778404,20:0.42028478159778404):2.142258117066266,19:2.56254289866405):1.0234898366055254):0.21188881852208086,37:3.797921553791656):0.5558697356911328):0.10437814448180571,28:4.458169433964595):0.7522110677605456):0.5304455300088415,((((11:0.8341259284788324,17:0.8341259284788324):2.3017904826145994,((24:1.578146706556431,12:1.578146706556431):0.6194799606697474,35:2.1976266672261784):0.9382897438672533):0.19545943030242263,(10:1.9773932167245802,23:1.9773932167245802):1.353982624671274):0.6037269879532903,31:3.9351028293491446):1.8057232023848373):2.3203019206963598,((3:2.168523462228505,2:2.168523462228505):0.290841594350292,(5:1.1353609291826172,(6:0.20676543835764624,4:0.20676543835764624):0.928595490824971):1.3240041273961796):5.601762895851545):1.3940826777776305,(7:7.587678422045663,(((21:4.373267681935369,14:4.373267681935369):1.665940320912271,34:6.03920800284764):1.4915546546830658,(((25:3.748813984475288,18:3.748813984475288):0.7515446195265794,29:4.5003586040018675):1.5547382181467642,(((27:2.332249895834359,33:2.332249895834359):0.6370458286980529,(39:0.5873544325271787,36:0.5873544325271787):2.3819412920052336):0.2885553382642798,1:3.257851062796692):2.7972457593519398):1.475665835382074):0.05691576451495717):1.8675322081623094):36.4895868888696;
tree new_tree125 = ((((((39:2.216061334639021,36:2.216061334639021):0.47889101987334604,(1:1.5962860652064605,(27:1.3253021853313378,33:1.3253021853313378):0.27098387987512274):1.0986662893059067):0.1521829885224535,(29:2.6579333170055923,(18:1.2322920256993797,25:1.2322920256993797):1.4256412913062126):0.18920202602922842):2.4313538118173836,(21:2.6982453841758893,(14:2.207817160625125,34:2.207817160625125):0.4904282235507642):2.580243770676315):1.2174442374188308,((((((38:0.838402830575785,20:0.838402830575785):0.13200830679031827,(32:0.7267574391980736,26:0.7267574391980736):0.24365369816802973):0.08528225094846453,(19:0.672064688059255,37:0.672064688059255):0.3836287002553128):3.86694825409987,((((16:0.08153133440226061,9:0.08153133440226061):3.073300113841598,(30:1.8678817980973859,15:1.8678817980973859):1.2869496501464728):0.35961436245298506,((13:0.09586991174324089,8:0.09586991174324089):2.7599976439730316,(22:2.2864273619090243,28:2.2864273619090243):0.5694401938072482):0.6585782549805712):0.8862679620320013,((17:3.2841060077864266,((24:1.9268892993898166,(12:1.910996926601163,35:1.910996926601163):0.01589237278865352):1.265695273531457,11:3.1925845729212736):0.09152143486515296):0.3530969554517247,(10:1.030072492102061,23:1.030072492102061):2.6071304711360903):0.7635108094906937):0.5219278696855927):0.22596550140522798,((2:1.0677705397806518,(6:0.9303699549595059,4:0.9303699549595059):0.13740058482114592):3.937695158679417,(5:4.448230818469678,3:4.448230818469678):0.5572348799903901):0.14314144535959716):1.2666715765048613,7:6.415278720324527):0.08065467194650822):3.7922560967403465,31:10.288189489011382):33.4670335309818;
tree new_tree126 = ((((7:4.965013450890457,(34:3.781083815466965,(21:3.470036747806066,14:3.470036747806066):0.31104706766089896):1.1839296354234925):0.4688770076338322,((25:3.9150754234611673,(29:3.0095115651574234,18:3.0095115651574234):0.905563858303744):1.1921672317596208,(1:4.843118146560675,((27:3.763234957971255,33:3.763234957971255):0.7716733737500219,(39:1.6618721795528248,36:1.6618721795528248):2.873036152168452):0.30820981483939835):0.26412450866011294):0.3266478033035014):1.2245629115650214,((((((12:2.9070758760978896,11:2.9070758760978896):0.47553002225105434,((35:0.5087022018981064,24:0.5087022018981064):0.12359130636111682,17:0.6322935082592233):2.7503123900897206):0.8441051021685904,23:4.226711000517534):0.7503607960716376,(28:1.3744165075852683,(10:0.5154978439892629,(13:0.4284505985966414,8:0.4284505985966414):0.08704724539262149):0.8589186635960054):3.602655289003904):0.2827214915750247,((22:2.0761888672774824,((15:1.6030419846592898,30:1.6030419846592898):0.3140806961407834,(9:0.31984205470473465,16:0.31984205470473465):1.5972806260953385):0.15906618647740922):1.7745208301704998,(((19:0.9054374844830698,38:0.9054374844830698):1.0988276192425106,(37:0.5613168592027513,20:0.5613168592027513):1.442948244522829):0.16143357262268143,(32:0.13140585975352534,26:0.13140585975352534):2.0342928165947365):1.6850110210997205):1.4090835907162145):1.257152944194189,(((6:1.477266789923031,4:1.477266789923031):3.1045585840397276,5:4.581825373962759):0.12602732498433245,(3:3.8937302397815827,2:3.8937302397815827):0.8141224591655085):1.8090935334112945):0.14150713773092516):2.20741752763909,31:8.865870897728401):37.7974263947594;
tree new_tree127 = ((((25:2.149419094974203,(18:1.7104367592346843,29:1.7104367592346843):0.43898233573951884):2.2961950077171855,(1:4.175768956969021,((27:1.5716139916206182,33:1.5716139916206182):2.5238303464601617,(39:0.4525409465767816,36:0.4525409465767816):3.642903391503998):0.08032461888824116):0.2698451457223676):0.23612314676558022,((7:3.365463485400886,21:3.365463485400886):1.070681180510844,(34:3.1909829050620706,14:3.1909829050620706):1.2451617608496592):0.24559258354523905):0.1698163189903621,((((((20:2.5654921252058918,(38:0.9694345428353263,(32:0.8001893942258806,26:0.8001893942258806):0.16924514860944562):1.5960575823705656):0.22915843768394772,(19:0.9374675053752789,37:0.9374675053752789):1.8571830575145607):0.9689881962939513,(((17:0.313901538638924,11:0.313901538638924):2.04610689292781,((24:0.9986910943593655,35:0.9986910943593655):0.8526426128239161,12:1.8513337071832816):0.5086747243834524):0.5747437028979334,31:2.9347521344646674):0.8288866247191233):0.20248606360496346,((10:0.36338783044065165,23:0.36338783044065165):3.5232333957071713,(13:0.5340496996935012,8:0.5340496996935012):3.3525715264543217):0.0795035966409312):0.12798610264659072,((((9:0.639728511269265,16:0.639728511269265):0.31008917142144266,(15:0.81514248839141,22:0.81514248839141):0.13467519429929764):0.6394841937592195,30:1.5893018764499272):0.6261423863642941,28:2.2154442628142212):1.8786666626211237):0.6613655887560892,(2:1.604688850575833,(((6:0.3052502310799229,4:0.3052502310799229):0.19257723372428748,5:0.49782746480421036):0.841569517156482,3:1.3393969819606923):0.26529186861514065):3.150787663615601):0.09607705425589685):36.418217167268;
tree new_tree128 = (((((14:1.1455027019341861,(34:0.9733137919790391,7:0.9733137919790391):0.17218890995514702):0.12571064430650036,21:1.2712133462406865):2.206978228128679,(((18:1.2350758382364144,29:1.2350758382364144):1.445387354981163,25:2.6804631932175775):0.12494880878707537,(((27:1.1027113427046897,33:1.1027113427046897):0.5331347489600278,(39:0.6811859365266953,36:0.6811859365266953):0.9546601551380222):0.978085863595505,1:2.6139319552602225):0.19148004674443042):0.6727795723647128):0.9250070077176518,((31:3.817850501361318,((17:1.8291207550134732,((35:0.014525979472567913,24:0.014525979472567913):1.5867822681072135,(11:1.1580885308392341,12:1.1580885308392341):0.44321971674054716):0.22781250743369186):1.8888913254506239,(10:1.0340865812736628,23:1.0340865812736628):2.683925499190434):0.09983842089722117):0.4356254855530399,(((30:2.7636095298117835,(22:0.9365815150212985,(16:0.3671328671107238,9:0.3671328671107238):0.5694486479105747):1.8270280147904852):0.7891755464980879,28:3.5527850763098714):0.05407060267704322,(15:2.64269303810987,(((38:0.7541443629736908,(32:0.3735984209676004,26:0.3735984209676004):0.38054594200609043):0.3967918005333442,((20:0.9096863520746877,37:0.9096863520746877):0.19528434303050213,19:1.1049706951051899):0.04596546840184512):1.3849830628037239,(13:1.39796945965629,8:1.39796945965629):1.137949766654469):0.10677381179911105):0.9641626408770447):0.6466203079274435):0.1497225951726593):1.6441876181606494,((5:2.598563676517622,2:2.598563676517622):1.6952188316737962,(3:4.046243501746615,(4:3.824899060139173,6:3.824899060139173):0.22134444160744238):0.24753900644480265):1.7536036920562488):38.6238974677275;
tree new_tree129 = (((((4:0.3890351779397145,6:0.3890351779397145):5.139122678534405,2:5.528157856474119):1.7165365972059954,(3:1.1836871927830694,5:1.1836871927830694):6.061007260897045):0.5427383383945621,((7:4.75309235274638,(((27:2.192655891732748,33:2.192655891732748):1.0361301587323304,(1:3.046553206949399,(39:1.1713976795585976,36:1.1713976795585976):1.8751555273908012):0.18223284351567948):1.1962721768376618,((18:0.5818763865771764,25:0.5818763865771764):2.9574325735737372,29:3.5393089601509136):0.8857492671518266):0.3280341254436401):0.3539265767773907,(34:4.619355547618991,(21:2.1926436315237723,14:2.1926436315237723):2.4267119160952184):0.4876633819047802):2.680413862550906):0.03182308124759725,(((28:2.8780734943628525,(30:1.8688138883199898,(((15:0.10674114878850353,22:0.10674114878850353):0.3395674381297719,9:0.44630858691827546):1.1302082037316485,16:1.576516790649924):0.29229709767006584):1.0092596060428627):0.7130792501910985,((20:0.7845955193752397,19:0.7845955193752397):0.6121162628095486,((32:0.4703194355920358,26:0.4703194355920358):0.8519911886279153,(38:1.2282673972093525,37:1.2282673972093525):0.09404322701059864):0.07440115796483715):2.1944409623691628):2.9801738718249764,((((12:2.0218688265395137,11:2.0218688265395137):1.3382750321441144,((35:0.7865219020310538,24:0.7865219020310538):0.7686303250808141,17:1.5551522271118678):1.8049916315717602):0.15772300137388306,(31:3.4383585945178803,(23:0.5339355913861779,10:0.5339355913861779):2.9044230031317024):0.07950826553963086):1.6246972953423517,(13:0.10895501617434773,8:0.10895501617434773):5.033609139225515):1.4287624609790646):1.2479292569433467):36.0091218610102;
tree new_tree130 = ((((34:3.2693535496128825,(14:2.0476250713459287,21:2.0476250713459287):1.2217284782669537):0.7083938445765554,((31:3.4318712105737945,((((32:1.01048450137233,26:1.01048450137233):0.5289010407577457,(20:0.5130632925753673,19:0.5130632925753673):1.0263222495547084):0.7841009337203242,(37:1.22042922906561,38:1.22042922906561):1.10305724678479):0.693403236132875,(((28:1.4636785540214197,(8:0.5609083693809759,13:0.5609083693809759):0.9027701846404438):0.8489703940625875,(30:1.8587247164641794,(22:0.8261763995306388,((15:0.2109787300601886,16:0.2109787300601886):0.04959169986964054,9:0.26057042992982915):0.5656059696008097):1.0325483169335405):0.45392423161982776):0.5954718531345278,((((12:0.6185199676561978,11:0.6185199676561978):0.6112237273726967,17:1.2297436950288945):0.4557926965628798,(35:0.6855634156800637,24:0.6855634156800637):0.9999729759117105):0.45447087243509343,(10:0.8262820991614934,23:0.8262820991614934):1.3137251648653743):0.7681135371916672):0.10876891076474005):0.4149814985905196):0.37637553010747293,((2:2.2706693918454675,((6:0.28492786646853613,4:0.28492786646853613):1.8730653928762075,3:2.1579932593447437):0.11267613250072372):0.7692023240742429,5:3.0398717159197104):0.7683750247615571):0.16950065350817045):0.26762290387363263,7:4.2453702980630705):0.7875206590695596,((25:3.5146209039511263,(29:3.0041568748490572,18:3.0041568748490572):0.510464029102069):0.2577454528699836,(1:3.0426239974817455,((27:1.3375678175508545,33:1.3375678175508545):1.2954576196618661,(39:1.289771080733091,36:1.289771080733091):1.3432543564796295):0.40959856026902486):0.7297423593393644):1.2605246003115202):40.4438755283353;
tree new_tree131 = ((((29:4.636820802440944,25:4.636820802440944):0.021346347752870365,18:4.658167150193814):1.4305150208869408,((27:0.6585719552108286,33:0.6585719552108286):1.8869621841742124,(1:1.4280742850501396,(39:1.0562962530688798,36:1.0562962530688798):0.3717780319812598):1.1174598543349012):3.5431480316957145):0.587220261210951,((7:4.423831205780058,((14:2.5177476751250705,21:2.5177476751250705):0.3594696410136531,34:2.8772173161387236):1.5466138896413342):0.4313189933366406,(((((22:0.4506890795122505,16:0.4506890795122505):0.02544948499154437,(30:0.225577205835665,9:0.225577205835665):0.2505613586681299):2.0969802242467845,((28:1.9843010762633932,(10:0.6951867194600798,23:0.6951867194600798):1.2891143568033134):0.20095544188614722,(((32:0.6546089936061843,26:0.6546089936061843):1.007495396566047,(20:0.8297998822671689,37:0.8297998822671689):0.8323045079050623):0.10880972210192308,(19:1.273452557318318,38:1.273452557318318):0.4974615549558363):0.4143424058753862):0.38786227060103906):0.6506897934188474,((15:1.8917490840559479,(8:0.8512203441617469,13:0.8512203441617469):1.0405287398942011):1.011585970136546,((11:1.594930194712268,17:1.594930194712268):0.9991787385975808,((12:1.6371862779321928,31:1.6371862779321928):0.8308739198581756,(35:1.9306231470610613,24:1.9306231470610613):0.5374370507293071):0.12604873551948037):0.309226120882645):0.32047352797693307):1.140193453248171,(((6:1.3909898456739624,(3:0.7067174774369738,4:0.7067174774369738):0.6842723682369887):1.4001664472132653,5:2.7911562928872278):0.14466444660528177,2:2.9358207394925095):1.4281812959250884):0.4911481636991004):1.820752233175008):35.0132001255606;
tree new_tree132 = (((39:0.5141195455241541,36:0.5141195455241541):9.224018534594261,(((14:4.345637796436164,34:4.345637796436164):1.878093591632508,((29:2.079235428338873,18:2.079235428338873):0.2153538542560307,25:2.2945892825949037):3.9291421054737685):0.8617387927093683,((27:2.2419997555944273,33:2.2419997555944273):0.4979654293305864,1:2.7399651849250137):4.345504995853027):2.6526678993403756):0.01913421515251379,((((((8:1.1050650923416319,13:1.1050650923416319):1.1116613131021826,(30:1.6391200937675763,((16:0.6887295146645276,22:0.6887295146645276):0.1613500403834831,9:0.8500795550480107):0.7890405387195656):0.5776063116762382):1.0156294847669884,((21:0.9805494942169684,15:0.9805494942169684):0.22531986186512065,28:1.205869356082089):2.026486534128714):0.8397677120639777,((((10:0.6942967000358986,23:0.6942967000358986):1.1269317835703379,31:1.8212284836062365):0.5965073267647045,(17:2.128328021209771,((12:0.9704136245285964,11:0.9704136245285964):1.1534322077290897,(35:0.49246078446566355,24:0.49246078446566355):1.6313850477920226):0.0044821889520849645):0.28940778916116994):1.213397957890873,((((37:0.9151934971957483,38:0.9151934971957483):0.7321505720087882,(26:0.9624560295393357,32:0.9624560295393357):0.6848880396652007):0.22817093064000393,20:1.8755149998445404):1.047797258562876,19:2.9233122584074165):0.7078215098543974):0.44098983401296676):0.34987010845421374,((5:3.1955311155038055,(3:0.9851218396417095,2:0.9851218396417095):2.210409275862096):0.2712900792437667,(6:0.7011315194407797,4:0.7011315194407797):2.7656896753067928):0.9551725159814222):1.7088755954114339,7:6.130869306140428):3.6264029891305016):34.1826032293299;
tree new_tree133 = (((((18:3.429298162611084,25:3.429298162611084):0.6115781454356952,29:4.040876308046779):0.6520400274344418,((39:1.5034723819759934,36:1.5034723819759934):1.0656121567587844,((27:0.5925230447993753,33:0.5925230447993753):0.3708223284692974,1:0.9633453732686728):1.605739165466105):2.123831796746443):0.9816519621596411,(34:3.906741557421698,14:3.906741557421698):1.767826740219164):1.3995101122889002,((((3:3.4400818836560094,2:3.4400818836560094):0.559428145240759,((6:0.7810087008427333,4:0.7810087008427333):0.5669499897686681,5:1.3479586906114014):2.6515513382853673):1.0359085740390874,(7:3.5860008031311312,15:3.5860008031311312):1.4494177998047246):1.7745168512641945,(((31:4.154887778143144,((10:0.7877983296832368,23:0.7877983296832368):1.753111797422016,(((35:1.294966914011751,24:1.294966914011751):0.6719961415390088,12:1.9669630555507598):0.15197910323290387,(17:2.1139688077111582,11:2.1139688077111582):0.004973351072505405):0.4219679683215891):1.6139776510378914):0.15320593610480593,(((8:0.6335455617057518,13:0.6335455617057518):2.1167240749712706,21:2.7502696366770225):1.339351550812446,((((20:0.8967335056623394,19:0.8967335056623394):0.12951148116083833,38:1.0262449868231778):0.9071687220247806,37:1.9334137088479584):0.188519232383916,(32:0.49645088402959325,26:0.49645088402959325):1.625482057202281):1.9676882462575942):0.2184725267584815):0.07697453906488327,((30:1.5258732934851063,(16:1.236722425536644,(22:0.5406692401200635,9:0.5406692401200635):0.6960531854165806):0.28915086794846223):1.2041572822004296,28:2.730030575685536):1.6550376776272975):2.424867200887217):0.2641429557297119):35.2267886418235;
tree new_tree134 = ((((5:1.0632842659327313,3:1.0632842659327313):0.2523454510768568,(2:1.1811403647984695,(6:0.548765707687978,4:0.548765707687978):0.6323746571104915):0.13448935221111857):6.5991308038625505,((((13:0.0384814722636069,8:0.0384814722636069):5.230132275877218,28:5.268613748140825):0.059679312256636585,(((((12:2.1819209788495977,(24:1.553212346955668,35:1.553212346955668):0.6287086318939297):0.40475894482807506,(11:1.6608739936086507,17:1.6608739936086507):0.925805930069022):0.08920029144898223,((10:1.7394397880198949,23:1.7394397880198949):0.34369780216665347,31:2.0831375901865483):0.5927426249401067):1.6575316732132586,((37:0.6096563688056165,19:0.6096563688056165):1.9316566113766664,((38:2.336716029082284,(26:1.764874381104048,32:1.764874381104048):0.5718416479782362):0.17423366093403647,20:2.5109496900163206):0.030363290165962287):1.7920989081576306):0.0250224836321582,21:4.358434371972072):0.9698586884253899):0.743902414942041,(((9:0.16757300862930563,22:0.16757300862930563):1.8652614906128466,(15:0.011833418377767633,16:0.011833418377767633):2.0210010808643846):0.17938852970884156,30:2.212223028950994):3.859972446388509):1.842565045532636):0.647969659703894,(((1:2.600475959284441,((39:1.1767790514274779,36:1.1767790514274779):1.0477058438968616,7:2.2244848953243395):0.3759910639601016):2.2618336986059986,(27:1.6689907599838936,33:1.6689907599838936):3.193318897906546):0.0513883686062,((34:3.409791505484446,14:3.409791505484446):0.4987361022162675,(29:2.367561268415104,(25:2.0136273284431048,18:2.0136273284431048):0.3539339399719994):1.5409663392856094):1.005170418795926):3.649032154079393):32.6346843322549;
tree new_tree135 = (((3:4.989680201157296,(5:4.879919923619771,((6:0.906501895897723,4:0.906501895897723):2.685714266639979,2:3.592216162537702):1.287703761082069):0.10976027753752504):1.1194715634236587,((((30:1.0071257123108532,15:1.0071257123108532):1.5701273246747882,(9:1.4429462235858515,(16:0.10417187486622544,22:0.10417187486622544):1.338774348719626):1.13430681339979):0.6523424056893647,(((20:0.8015092046099491,38:0.8015092046099491):0.35460184994596167,(32:0.16213004988842525,26:0.16213004988842525):0.9939810046674855):0.8003880030739932,(37:1.1282687094294441,19:1.1282687094294441):0.8282303482004598):1.2730963850451023):0.11089138328584625,(((21:2.230202705278135,28:2.230202705278135):0.38585545650517483,(((10:0.06512343433212428,23:0.06512343433212428):2.130386452162676,(11:1.857532993742042,(17:1.8081892082574067,(12:1.2533271583317975,(24:0.00939369263807305,35:0.00939369263807305):1.2439334656937244):0.5548620499256092):0.04934378548463525):0.3379768927527582):0.03301340679257825,31:2.2285232932873784):0.3875348684959312):0.6194774393951237,(8:3.0891425277461946,13:3.0891425277461946):0.14639307343223873):0.10495122478241914):2.7686649386201023):2.174750938121572,(((1:3.4975306237213597,(((39:0.8981324521866146,36:0.8981324521866146):1.085830012254032,7:1.9839624644406468):1.5023758527156277,(27:2.6194415883374256,33:2.6194415883374256):0.8668967288188489):0.011192306565085186):0.4940487796572621,(14:1.9964742761336032,34:1.9964742761336032):1.9951051272450187):1.51113146899195,(18:5.13033795816448,(25:3.074294750920239,29:3.074294750920239):2.056043207244241):0.37237291420609164):2.781191830331955):37.8154607380796;
tree new_tree136 = (((((18:2.03806544592272,29:2.03806544592272):0.6163997037617186,25:2.6544651496844387):0.38525699935491886,(14:2.511009444218235,34:2.511009444218235):0.5287127048211224):0.9611704608135292,(((27:0.5994932137637687,33:0.5994932137637687):2.07370942379824,1:2.673202637562009):0.6052833264321218,((36:0.4666448833401348,39:0.4666448833401348):0.6193372146271239,7:1.0859820979672588):2.192503866026872):0.7224066458587561):0.07920162933964736,(((((32:0.7070747923435873,26:0.7070747923435873):1.617760463453319,(19:2.24504426848816,((20:0.22973332415592776,37:0.22973332415592776):1.186817193382882,38:1.4165505175388098):0.8284937509493504):0.0797909873087459):0.3680788687433014,(21:2.3661533017038634,((((24:0.09058219464694738,35:0.09058219464694738):0.4666202733497413,17:0.5572024679966887):1.2721931010844227,(12:1.0312368769611602,11:1.0312368769611602):0.7981586921199513):0.07188121214111409,((10:0.9936290028320721,23:0.9936290028320721):0.8968163235282728,31:1.890445326360345):0.01083145486188064):0.46487652048163786):0.3267608228363441):0.33033284021785114,((13:0.37240131814660443,8:0.37240131814660443):1.428242274907696,(28:1.1383565893739107,(((9:0.3683060996024107,22:0.3683060996024107):0.29760930906123806,(30:0.36291312692188965,16:0.36291312692188965):0.3030022817417591):0.016024336967681796,15:0.6819397456313305):0.4564168437425802):0.6622870036803896):1.2226033717037583):0.8606074742319731,((3:1.1965888486774163,(2:1.0858806239264769,(6:0.6210986628734336,4:0.6210986628734336):0.46478196105304326):0.11070822475093944):0.06168892416837668,5:1.258277772845793):2.625576666144239):0.1962398002025023):38.5322259099487;
tree new_tree137 = ((((27:1.7401452196700642,33:1.7401452196700642):0.5287366736056553,(((36:0.594161291626413,39:0.594161291626413):0.5875080560873795,7:1.1816693477137925):0.9305546742993738,1:2.1122240220131663):0.15665787126255326):1.9169404834466395,((18:3.4883785008275234,(25:1.8214572622184582,29:1.8214572622184582):1.6669212386090653):0.48269538636467413,(14:3.785513438654058,34:3.785513438654058):0.1855604485381397):0.21474848953016146):1.5144119853523543,((((5:1.2936708698309167,(4:0.7692503174131223,6:0.7692503174131223):0.5244205524177944):0.4584425937137697,3:1.7521134635446864):0.30663065710793025,2:2.0587441206526167):3.492568611059445,(((10:2.0990728671621075,23:2.0990728671621075):1.0449155542934956,(31:2.978981590362055,(((24:0.012172516582824944,35:0.012172516582824944):1.2474126580690867,17:1.2595851746519118):1.5205280994095103,(11:2.094274663770629,12:2.094274663770629):0.685838610290793):0.19886831630063284):0.1650068310935482):0.2555769545644706,(((20:1.3403398067351593,(19:1.110580679511857,((32:0.4765668370674011,26:0.4765668370674011):0.4340846219248443,38:0.9106514589922454):0.19992922051961148):0.22975912722330238):0.5493347746677681,37:1.8896745814029274):0.9460946790507472,((22:2.2638910874226377,(9:2.1179475676624575,((30:1.117459723805846,16:1.117459723805846):0.11105787003687029,15:1.2285175938427162):0.8894299738197413):0.14594351976018016):0.22153727551701685,(21:2.3124348785172213,((13:0.7812032336815589,8:0.7812032336815589):0.17444542232535354,28:0.9556486560069124):1.356786222510309):0.17299348442243323):0.3503408975140201):0.5637961155663991):2.151747355691988):0.1489216303626515):36.2222395578719;
tree new_tree138 = (((14:5.205649501380802,34:5.205649501380802):3.7185517086325897,((((27:1.7960036386564793,33:1.7960036386564793):0.37289898096164786,1:2.168902619618127):1.3877357222384066,((36:0.5001801839806252,39:0.5001801839806252):1.6539048867168074,7:2.1540850706974326):1.4025532711591011):2.6191109351829462,((25:2.1755458080750496,18:2.1755458080750496):2.099265473016636,29:4.274811281091686):1.9009379959477943):2.7484519329739117):0.7584907364043563,(((((((13:0.8004510077347453,8:0.8004510077347453):1.7076016691166622,(30:1.3324679200993612,((16:0.41529691061436796,9:0.41529691061436796):0.5495866672771925,22:0.9648835778915605):0.3675843422078007):1.1755847567520463):0.8655899130007683,(38:1.7884914536936054,(((20:0.38511776519835467,19:0.38511776519835467):0.08420929416759859,37:0.46932705936595326):1.292356828303551,(26:0.6529534798273751,32:0.6529534798273751):1.1087304078421292):0.02680756602410117):1.5851511361585704):0.36210044838604283,28:3.7357430382382186):0.12121852951270373,((((17:1.8930198823652344,(24:0.598642060295099,35:0.598642060295099):1.2943778220701354):0.004896019482645064,(11:1.848691590535883,12:1.848691590535883):0.04922431131199656):0.263549318693004,31:2.1614652205408835):0.5573453937554875,(23:2.341263343658328,10:2.341263343658328):0.37754727063804294):1.1381509534545513):0.18811903461921675,(((5:1.3594783353957733,3:1.3594783353957733):0.18320418183072906,(6:0.5422369133492996,4:0.5422369133492996):1.000445603877203):0.34124874719113163,2:1.883931264417634):2.161149337952505):1.0107971996433642,(21:0.28647252350598973,15:0.28647252350598973):4.769405278507514):4.6268141444042445):32.088929818352;
tree new_tree139 = (((3:3.2144940021228234,((6:1.5789919312283052,4:1.5789919312283052):1.3267457950142496,(5:2.86406654534576,2:2.86406654534576):0.04167118089679489):0.30875627588026866):4.439646226910854,((((((30:0.5573952246201141,9:0.5573952246201141):0.07911863834295718,22:0.6365138629630713):0.39939536477515225,(16:0.30742432474770504,15:0.30742432474770504):0.7284849029905185):4.750583218162065,((23:2.1302931749942666,10:2.1302931749942666):2.1123527030826863,(((((24:0.390363185759568,35:0.390363185759568):0.7601732530294758,12:1.1505364387890438):0.15973014408271902,11:1.3102665828717628):0.15279415780231287,17:1.4630607406740757):1.7171188862162896,31:3.1801796268903653):1.0624662511865877):1.5438465678233353):0.2628447490408057,((21:2.6977301261990823,28:2.6977301261990823):0.047923104947800166,(13:0.653853224012322,8:0.653853224012322):2.0918000071345606):3.3036839637942115):0.1751390783132365,((20:1.2152331502569933,(19:1.1651513666753441,(26:0.511388624959654,32:0.511388624959654):0.6537627417156902):0.050081783581649164):0.8495705772241913,(37:1.0741912867983896,38:1.0741912867983896):0.990612440682795):4.159672545773146):1.429663955779347):0.43390309713203123,((((18:2.213469500333023,25:2.213469500333023):0.6698834565285021,29:2.883352956861525):0.3257276593215983,(14:2.647558958807829,34:2.647558958807829):0.5615216573752941):0.16282020090270732,((1:2.2180047157107157,((36:1.4322732432336287,39:1.4322732432336287):0.5120212790984731,7:1.9442945223321018):0.2737101933786139):0.4162562055292969,(27:1.18475450143558,33:1.18475450143558):1.4495064198044325):0.7376398958458181):4.716142509079878):33.0318116495462;
tree new_tree140 = ((((6:0.6959397244000177,4:0.6959397244000177):3.661735799816022,(2:4.2176069315246165,(5:2.93100767509888,3:2.93100767509888):1.2865992564257365):0.14006859269142335):0.7078538671353005,((30:1.262587160912003,((16:0.015964368728072637,22:0.015964368728072637):0.12367360088763882,9:0.13963796961571145):1.1229491912962914):1.8424386259131509,(((((24:0.02632140031299717,35:0.02632140031299717):0.9608982921690349,17:0.987219692482032):0.37757508351455793,(11:1.2770824422484008,12:1.2770824422484008):0.0877123337481891):0.919293422948344,(31:1.1006863593597167,(23:0.5790436728460345,10:0.5790436728460345):0.5216426865136822):1.1834018395852173):0.7060559721581727,(((15:1.405324916415107,(13:0.06643566896928184,8:0.06643566896928184):1.3388892474458252):9.818392231124573E-4,28:1.4063067556382194):1.2297108360750588,(21:2.0141701878332,(38:1.277615861286783,(20:1.0067590614673476,((32:0.28307825584248897,26:0.28307825584248897):0.40444829083345607,(37:0.3721089610450026,19:0.3721089610450026):0.31541758563094247):0.3192325147914026):0.27085679981943533):0.7365543265464172):0.6218474038800781):0.3541265793898285):0.11488161572204714):1.9605036045261865):1.0386381302693861,(((34:4.1837249494614,14:4.1837249494614):1.3350121210556223,((27:0.9464058279705295,33:0.9464058279705295):1.1764276575589867,(((36:0.3842345328132843,39:0.3842345328132843):0.8980377031426945,7:1.2822722359559788):0.47836916887132297,1:1.7606414048273018):0.3621920807022143):3.395903584987506):0.2510159763668316,((25:1.5194207652420244,18:1.5194207652420244):0.9153668459582069,29:2.4347876112002313):3.3349654356836225):0.3344144747368727):34.6507357848249;
tree new_tree141 = (((((((8:0.18264068242864595,13:0.18264068242864595):1.6416415138748823,28:1.8242821963035283):1.3007373374739926,((30:1.8789478307804806,((9:0.6084493961845109,(22:0.43642175161410635,15:0.43642175161410635):0.17202764457040454):1.05817702682759,16:1.6666264230121008):0.2123214077683797):0.5801547180029449,21:2.4591025487834255):0.6659169849940954):0.27502214690476867,((17:1.2684467407598017,(((24:0.056950070429271776,35:0.056950070429271776):0.8512922320428888,12:0.9082423024721606):0.24194077871449626,11:1.150183081186657):0.11826365957314477):0.12119059636318452,(31:1.368345669801959,(23:0.5583808095917213,10:0.5583808095917213):0.8099648602102376):0.021291667321027274):2.010404343559303):0.6499180759374306,((19:0.9056431951402681,((38:0.31344173807021886,20:0.31344173807021886):0.15219246551450483,37:0.4656342035847237):0.44000899155554446):1.2504846975834736,(26:1.9440334602839973,32:1.9440334602839973):0.21209443243974446):1.8938318638959784):0.21769608949210717,(2:1.763367894732599,(5:0.46328305917214274,(3:0.3705638805383089,(6:0.10889391164377737,4:0.10889391164377737):0.26166996889453153):0.09271917863383383):1.3000848355604564):2.5042879513792284):3.0866815365188796,(34:6.341230417552992,(((((39:0.6248391131640579,36:0.6248391131640579):0.12359070772618108,7:0.748429820890239):2.2942217024139575,((27:1.254728799697924,33:1.254728799697924):0.11325490122143833,1:1.3679837009193623):1.6746678223848344):2.865525106985352,14:5.908176630289549):0.43117052576922177,((25:2.20778115484708,18:2.20778115484708):3.8493908257509055,29:6.057171980597985):0.2821751754607851):0.0018832614942212444):1.0131069650777151):35.0286392870432;
tree new_tree142 = (((((((8:0.08025062156555893,13:0.08025062156555893):0.5986332016262742,21:0.6788838231918332):0.21644409814983845,(22:0.5344945450291853,28:0.5344945450291853):0.36083337631248635):0.46957700168526384,(30:1.236929313949132,(9:0.07947536365019232,16:0.07947536365019232):1.1574539502989396):0.12797560907780348):1.2026121645805001,((38:1.5438247663260432,(20:1.1752963511487666,(37:0.08513019596067027,19:0.08513019596067027):1.0901661551880963):0.3685284151772765):0.5731342517984717,(32:0.3796862719673866,26:0.3796862719673866):1.7372727461571282):0.45055806948292076):0.894658078674631,((15:2.839193619315867,((((11:1.5976742223213878,12:1.5976742223213878):0.7116665129795872,(24:0.25797687085764676,35:0.25797687085764676):2.0513638644433283):0.06450462104133603,17:2.373845356342311):0.09222337306091966,((23:0.7166380250755854,10:0.7166380250755854):0.7521184706388374,31:1.4687564957144228):0.9973122336888078):0.37312488991263626):0.10425518348641738,((3:1.3397159665649252,(5:1.1728081509788821,(6:0.9898746472487419,4:0.9898746472487419):0.18293350373014028):0.16690781558604306):1.1773151850378636,2:2.517031151602789):0.4264176511994955):0.5187263634797823):1.8734023082517313,(((((27:0.6374406947725813,33:0.6374406947725813):1.9388248513641708,1:2.576265546136752):0.008203931120700947,((39:0.6618689454593203,36:0.6618689454593203):0.35041466373892494,7:1.0122836091982452):1.5721858680592078):1.9613792822932852,(18:4.27901724561778,29:4.27901724561778):0.26683151393295823):0.13044798399028856,((34:2.622026314176226,25:2.622026314176226):0.16096081960658548,14:2.7829871337828114):1.8933096097582154):0.6592807309927711):37.7802490097993;
tree new_tree143 = ((((5:0.937143624701234,(2:0.9250850892332828,(4:0.22731845019241007,6:0.22731845019241007):0.6977666390408728):0.012058535467951215):0.3558973672771105,3:1.2930409919783445):2.868181171036924,(((28:3.0183313447305355,((8:0.31126900981924155,13:0.31126900981924155):0.5119297083577625,21:0.8231987181770041):2.1951326265535314):0.1198319384541846,((15:1.744755044714489,(30:1.7090391677385242,((9:0.07874848853881164,16:0.07874848853881164):1.2900789817128133,22:1.368827470251625):0.34021169748689917):0.0357158769759649):1.2067301307452558,((((26:0.8933890224803961,32:0.8933890224803961):0.30618085754494817,38:1.1995698800253443):0.2197258801911639,(20:1.053319381891579,37:1.053319381891579):0.36597637832492924):0.6379601919068867,19:2.057255952123395):0.89422922333635):0.18667810772497528):0.054957606456508934,((23:1.6877914470530853,10:1.6877914470530853):0.6617235615689216,(31:2.174628203809107,((11:1.2352941669558324,12:1.2352941669558324):0.03139406287586466,(17:1.0816202562042019,(24:0.04720762380898865,35:0.04720762380898865):1.0344126323952132):0.18506797362749516):0.9079399739774101):0.17488680481289975):0.8436058810192222):0.9681012733740393):0.8932994996280978,((34:2.5731309789365184,14:2.5731309789365184):2.1233849879367224,(((29:2.4719693986414044,18:2.4719693986414044):0.9597426261549251,25:3.4317120247963295):0.24308865622254228,(((7:2.8525909251409245,(39:1.8937658433670923,36:1.8937658433670923):0.9588250817738322):0.4341185429749821,1:3.2867094681159066):0.1063697945758455,(27:1.5833371452783251,33:1.5833371452783251):1.809742117413427):0.2817214183271197):1.021715285854369):0.3580056957701254):38.2401933499343;
tree new_tree144 = (((((27:1.3849135983957757,33:1.3849135983957757):1.010633130482121,((7:1.6503459534190288,(39:1.274766169613664,36:1.274766169613664):0.3755797838053647):0.0810604220598714,1:1.7314063754789002):0.6641403533989965):0.8698028860611831,(18:2.3836133321548156,29:2.3836133321548156):0.8817362827842641):1.0881599039925458,(14:3.410509260599197,(34:1.561548440954297,25:1.561548440954297):1.8489608196449):0.9430002583324284):1.3440916954045443,((((((23:0.5796846069740893,10:0.5796846069740893):0.8346105252954683,31:1.4142951322695576):1.4253266560229298,((11:1.9157415953608383,12:1.9157415953608383):0.4768652165901377,((24:0.5453584489248904,35:0.5453584489248904):0.34657482342856516,17:0.8919332723534555):1.5006735395975204):0.44701497634151144):1.213846377681266,((((8:0.8392815449855154,13:0.8392815449855154):0.23242899285005858,28:1.071710537835574):0.6987138297339264,15:1.7704243675695004):1.6987279032471738,(((19:0.769178502322835,(20:0.44444776151110293,37:0.44444776151110293):0.3247307408117321):0.09266988889399896,(38:0.7761464918747377,(32:0.28346826831950817,26:0.28346826831950817):0.49267822355522956):0.08570189934209627):2.351178007504222,(30:1.8575734409837217,((9:0.8119397168839979,22:0.8119397168839979):0.09217140264720469,16:0.9041111195312026):0.9534623214525191):1.3554529577373342):0.2561258720956183):0.5843158951570793):0.18538129242415113,(3:2.4509393433159876,(2:2.306295642725002,(5:1.514928424628178,(4:0.5536353594930264,6:0.5536353594930264):0.9612930651351516):0.7913672180968241):0.14464370059098552):1.787910115081917):0.35896271444426553,21:4.59781217284217):1.0997890414939997):39.4018115719921;
tree new_tree145 = (((18:1.6129414459205547,(25:1.584923910411242,29:1.584923910411242):0.02801753550931263):2.270579511462957,((14:3.249373455425364,34:3.249373455425364):0.4729326654427739,((1:2.7794531087982404,((36:1.247035030331128,39:1.247035030331128):0.9556525416387818,7:2.2026875719699097):0.5767655368283306):0.24168999243562972,(27:1.83308114039491,33:1.83308114039491):1.18806196083896):0.7011630196342677):0.16121483651537405):2.0731713813103703,(((28:5.06818645635204,(((15:2.5739804459463254,((16:0.5125952433094771,(22:0.41312571068532405,9:0.41312571068532405):0.09946953262415309):0.38271328845422903,30:0.8953085317637062):1.6786719141826192):0.9412948987719072,((8:1.1359535914264316,13:1.1359535914264316):1.103928632570058,21:2.2398822239964895):1.275393120721743):0.6611805894559586,(31:3.488353181520351,((((35:2.1225183965991827,(12:0.5309822536095841,24:0.5309822536095841):1.5915361429895987):0.3456119652982874,11:2.46813036189747):0.4411461736968141,17:2.9092765355942842):0.12422152593554436,(23:0.8284952464325719,10:0.8284952464325719):2.2050028150972567):0.4548551199905222):0.6881027526538404):0.8917305221778484):0.32576869135945064,(((19:2.271570390459757,37:2.271570390459757):1.2165912754203916,20:3.4881616658801486):0.13129083487369098,(38:2.7647135149094946,(32:0.5494620241549639,26:0.5494620241549639):2.2152514907545306):0.854738985844345):1.7745026469576506):0.33717883212098343,(((4:1.902574224614606,6:1.902574224614606):0.45100484222845294,(3:1.9781233559491334,5:1.9781233559491334):0.3754557108939256):0.2902980534438808,2:2.6438771202869398):3.087256859545534):0.22555835886140851):36.3546768132059;
tree new_tree146 = ((((((38:1.2474613178847378,((((32:0.2974702342833251,26:0.2974702342833251):0.3319300822240624,22:0.6294003165073875):0.32155216095372563,(19:0.12229451805676052,37:0.12229451805676052):0.8286579594043526):0.25103637986962424,20:1.2019888573307373):0.04547246055400045):0.6517453846773673,(8:0.1475380866171254,13:0.1475380866171254):1.7516686159449797):0.9578741502525736,((30:1.2531028320696298,(16:1.057535134559998,(9:0.9436414593971466,15:0.9436414593971466):0.11389367516285132):0.19556769750963188):1.3737037546315185,(21:0.6932022481951283,28:0.6932022481951283):1.93360433850602):0.2302742661135304):0.9218184883405103,((31:1.436328525367309,(23:1.1962350584310106,10:1.1962350584310106):0.2400934669362984):0.17983554084475184,((12:1.2908556813195131,11:1.2908556813195131):0.11662876267538858,((24:0.9306212716872637,35:0.9306212716872637):0.15626936001437897,17:1.0868906317016427):0.320593812293259):0.2086796222171592):2.1627352749431283):0.28844726100455764,(2:3.056986573755216,(3:1.9120950446080007,(5:1.8841311272976882,(4:0.5219943404208324,6:0.5219943404208324):1.3621367868768557):0.027963917310312558):1.1448915291472153):1.0103600284045307):1.1099470155246944,(((14:3.6239153430940503,34:3.6239153430940503):0.4206035970840336,(((27:0.6790662344519786,33:0.6790662344519786):1.1372837347281024,((39:0.3565455441766873,36:0.3565455441766873):1.2697101036916956,7:1.626255647868383):0.19009432131169812):0.02051419642044383,1:1.836864165600525):2.207654774577559):0.015306994730161172,((29:1.9001939485119983,25:1.9001939485119983):1.9797096462324129,18:3.879903594744411):0.1799223401638339):1.117467682776196):36.0205722040994;
tree new_tree147 = (((((1:3.144239284438516,(27:2.9423921515119975,33:2.9423921515119975):0.20184713292651857):0.9903841814638836,((39:0.3657571465238557,36:0.3657571465238557):1.2327991769255626,7:1.5985563234494182):2.5360671424529815):1.0352973518376292,34:5.169920817740029):0.24630287744643642,((29:4.536528473838875,18:4.536528473838875):0.0874830199604002,25:4.624011493799276):0.7922122013871897):2.9938950671152256,((((9:0.3474561103300593,16:0.3474561103300593):0.09321514047810281,22:0.4406712508081621):7.123406675757553,(((8:0.4075639713117626,13:0.4075639713117626):3.290583018038333,((((14:2.3891081232954328,21:2.3891081232954328):0.5993112803224196,((((4:0.8005435781024449,6:0.8005435781024449):1.3020310004984026,5:2.1025745786008474):0.2783143100739065,3:2.380888888674754):0.15471382671590517,2:2.535602715390659):0.45281668822719334):0.26766866374888254,28:3.256088067366735):0.3754632212257438,(19:2.515482067226793,(20:1.431440334996277,(37:1.3786308896487145,(38:1.063869035844166,(26:0.8189778142424674,32:0.8189778142424674):0.24489122160169863):0.31476185380454846):0.05280944534756249):1.084041732230516):1.1160692213656858):0.06659570075761678):2.7063419729125533,15:6.404488962262649):1.1595889643030661):0.10766117363734562,(30:7.063883732755448,(31:6.051880559388691,((23:0.3325406924501469,10:0.3325406924501469):5.573555131087744,((11:3.333575457449899,17:3.333575457449899):0.9400503171077856,(35:2.3994262562809525,(24:0.37494102097585946,12:0.37494102097585946):2.024485235305093):1.8741995182767321):1.6324700489802062):0.14578473585079976):1.0120031733667574):0.6078553674476126):0.7383796620986303):34.4582436519284;
tree new_tree148 = (((((((11:1.085658692988232,17:1.085658692988232):3.3835945551326354,(((24:1.3495332528606108,12:1.3495332528606108):0.24905290075219777,31:1.5985861536128085):0.01125475932307185,35:1.6098409129358804):2.8594123351849867):0.06937685945214689,(30:3.659602849620735,(10:2.5297543803934515,23:2.5297543803934515):1.1298484692272837):0.8790272579522789):0.42394717488435774,((8:2.3738532437079103,13:2.3738532437079103):0.2576054886117993,(15:1.3436026363437379,(28:0.7522645720199819,((22:0.20634211234892144,9:0.20634211234892144):0.21597801668984148,16:0.4223201290387629):0.32994444298121894):0.591338064323756):1.2878560959759717):2.331118550137662):0.4872080924818656,((20:3.515707670803932,((26:0.43625149141738384,32:0.43625149141738384):0.8461249820040673,37:1.2823764734214511):2.2333311973824808):1.2508092421580153,(38:2.94278982187561,19:2.94278982187561):1.823727091086337):0.6832684619772902):3.6579352102563547,(((14:4.900114820736281,21:4.900114820736281):0.2849730734036209,34:5.185087894139902):0.42208827130808935,(((((39:0.8577234906485441,36:0.8577234906485441):0.7920694320420635,(27:0.8347342658861271,33:0.8347342658861271):0.8150586568044805):0.21525857287502492,1:1.8650514955656325):1.8451438066077486,(25:1.9708764633504854,(18:1.9424665487844843,29:1.9424665487844843):0.02840991456600106):1.7393188388228957):1.4887602519024865,7:5.198955554075868):0.4082206113721236):3.5005444197476008):0.40692863907997,(((4:4.375232497495124,5:4.375232497495124):2.3953699480806003,6:6.770602445575724):0.05093342199712669,(2:1.9343285194116713,3:1.9343285194116713):4.88720734816118):2.6931133567027112):30.8809575979809;
tree new_tree149 = (((((5:2.5011518865556974,(4:0.5794750695012406,6:0.5794750695012406):1.9216768170544567):1.5530437889150894,2:4.054195675470787):0.34800044738088953,3:4.402196122851676):3.6478852805309705,((((14:2.126009840484629,21:2.126009840484629):1.419167238593194,34:3.5451770790778228):2.4436834155775613,7:5.988860494655384):0.4867346489668245,(((25:3.8308247047762225,29:3.8308247047762225):0.071099366327259,18:3.9019240711034815):1.0004090191635733,((39:1.5081504326669615,36:1.5081504326669615):2.377625741950998,(1:3.538489875267361,(27:0.9450858599224611,33:0.9450858599224611):2.5934040153449):0.3472862993505985):1.0165569156490952):1.5732620533551538):1.5744862597604383):2.1380258886762373,((((19:1.1270661731734946,(32:0.2761403840266769,26:0.2761403840266769):0.8509257891468176):1.700668281612027,(38:1.6715647774340558,(37:1.1492173671702117,20:1.1492173671702117):0.5223474102638441):1.1561696773514658):6.161515019789252,((((9:1.7526877326967825,16:1.7526877326967825):0.8116287531061219,15:2.5643164858029044):0.8071884725497518,30:3.371504958352656):4.547589644898919,(22:5.071984793847196,(8:0.7666868792233289,13:0.7666868792233289):4.305297914623867):2.8471098094043787):1.070154871323199):0.267435499146794,(28:8.837810064820166,((((24:0.1278832493048806,35:0.1278832493048806):1.2030840362403032,17:1.330967285545184):1.2542777474046602,(12:1.42381464194108,11:1.42381464194108):1.1614303910087642):3.3390610720467375,(31:3.0700194563903387,(23:0.25350964342729093,10:0.25350964342729093):2.816509812963048):2.854286648606243):2.9135039598235846):0.418874908901401):0.9314223183373169):30.6607273739351;
tree new_tree150 = (31:13.522421949601863,((((((15:2.426743698274345,(16:2.0175453671616914,(30:0.3408816642106874,9:0.3408816642106874):1.676663702951004):0.4091983311126537):1.2841486401616997,(28:3.234180740581252,22:3.234180740581252):0.47671159785479267):0.32100158835384374,((23:0.9666394046135025,10:0.9666394046135025):2.3944261549720385,((17:2.7608037314222216,(12:1.9277363378358987,11:1.9277363378358987):0.8330673935863229):0.21934923350363267,(24:0.5867368559642803,35:0.5867368559642803):2.393416108961574):0.38091259465968674):0.6708283672043476):0.24694899347022758,(((37:0.3828438553182538,19:0.3828438553182538):0.6339814652642912,20:1.016825320582545):0.7941649007915441,(38:1.5685450478420027,(32:1.486354967063564,26:1.486354967063564):0.08219008077843859):0.2424451735320865):2.467852698886027):0.18483201192646526,(13:0.488457463972246,8:0.488457463972246):3.9752174682143355):4.639319892912409,((((18:2.6704994845609678,(29:2.6585042496519433,25:2.6585042496519433):0.011995234909024433):1.298628912360575,(((27:0.7314814955250658,33:0.7314814955250658):0.9140106297521468,1:1.6454921252772126):0.29091761835186536,(7:1.476285987178019,(39:0.9446247988829086,36:0.9446247988829086):0.5316611882951103):0.46012375645105896):2.0327186532924646):3.084468478133704,(34:1.6983298353177616,(14:1.473206280962215,21:1.473206280962215):0.22512355435554654):5.355267039737485):1.789660407382728,((2:1.07677076225437,3:1.07677076225437):0.8656227090892177,(5:1.194576384544289,(4:0.3458642832550547,6:0.3458642832550547):0.8487121012892342):0.7478170867992988):6.900863811094387):0.259737542661016):4.419427124502873):25.9672780757249;
tree new_tree151 = (31:7.35786771186394,((((14:2.5320451070690138,(34:1.9576300244257,21:1.9576300244257):0.5744150826433136):1.231058812681364,((27:0.7796568388671725,33:0.7796568388671725):2.5470852238187653,(1:3.2218997150055393,((36:0.7748839701531004,39:0.7748839701531004):0.4015862308406374,7:1.1764702009937378):2.0454295140118015):0.1048423476803988):0.43636185706443964):0.356232672264174,((25:3.5526989980591295,29:3.5526989980591295):0.12820138475184972,18:3.680900382810979):0.4384362092035725):2.6414817121001315,((((37:2.4034725703873714,(20:0.5255184229579256,19:0.5255184229579256):1.8779541474294459):1.3864888113344076,((38:1.1979121772697146,26:1.1979121772697146):0.172235857527961,32:1.3701480347976756):2.419813346924103):2.419924644086447,(((23:0.9908371098877752,10:0.9908371098877752):4.104415851031951,((17:0.47089880791709565,11:0.47089880791709565):1.3892875536791467,(12:1.1446598653571016,(24:0.526689593576522,35:0.526689593576522):0.6179702717805796):0.7155264962391408):3.235066599323484):0.05578188722471289,(((30:2.2958452398423215,(9:0.9543894911057254,16:0.9543894911057254):1.3414557487365961):0.9579485754270372,(28:2.346720542556898,((13:0.18341609510120968,8:0.18341609510120968):0.5001317642533892,15:0.6835478593545989):1.663172683202299):0.9070732727124606):0.7303059981571107,22:3.9840998134264693):1.1669350347179699):1.0588511776637866):0.13261203096872975,(((4:1.8128748829758377,3:1.8128748829758377):0.015059264425592467,(6:0.9379261879587345,5:0.9379261879587345):0.8900079594426956):1.7362707041363952,2:3.5642048515378253):2.7782932052391303):0.41832024733772766):0.5970494077492567):35.0787579721524;
tree new_tree152 = (31:7.307563073938866,(((((((15:1.6583203301254328,(16:0.1169470202115646,22:0.1169470202115646):1.5413733099138682):0.3645646166882919,(9:1.0068309645599776,30:1.0068309645599776):1.016053982253747):0.28473654764633505,(((23:1.8890713223796178,10:1.8890713223796178):0.2744051159677754,((11:0.9226293444158313,12:0.9226293444158313):0.21292660293378085,((24:0.1148384417359336,35:0.1148384417359336):0.9326720232590093,17:1.047510464994943):0.08804548235466925):1.027920490997781):0.0486224233082182,(13:0.8599800156506366,8:0.8599800156506366):1.352118846004975):0.09552263280444828):0.2768837697708233,(((19:1.0134822738085354,20:1.0134822738085354):0.1285944259270948,37:1.1420766997356302):1.016971077611998,((32:0.45349973538546345,26:0.45349973538546345):0.5639096730478452,38:1.0174094084333087):1.1416383689143195):0.4254574868832548):0.28350107687324977,28:2.8680063411041328):1.4349384137047032,((5:1.7881948576117739,(2:1.5906229072989457,(6:0.3633480221360255,4:0.3633480221360255):1.2272748851629203):0.19757195031282815):1.9539284562446193,3:3.742123313856393):0.5608214409524428):0.264185748708881,((((27:1.1053018449749896,33:1.1053018449749896):1.4509161933816281,(((36:0.2884885009033779,39:0.2884885009033779):0.11080434836355002,7:0.39929284926692793):1.6894639078966067,1:2.0887567571635346):0.46746128119308317):0.8540228365028248,((18:3.004266614334973,29:3.004266614334973):0.043004969045691066,25:3.047271583380664):0.36296929147877854):0.42319294352367276,(14:1.565707443160532,(34:1.2196131820115723,21:1.2196131820115723):0.3460942611489597):2.2677263752225834):0.7336966851346016):2.7404325704211487):34.9666522429454;
tree new_tree153 = (31:7.874764956709703,((((28:3.6851334636976794,((((20:0.8901406976298255,38:0.8901406976298255):0.27994272797055164,(19:0.3398479732415303,37:0.3398479732415303):0.8302354523588469):0.8353299665556779,(32:1.7631862073704414,26:1.7631862073704414):0.24222718478561367):0.5915351230474548,(((24:1.334016345253853,(12:1.2880540507649012,35:1.2880540507649012):0.04596229448895173):0.8022692242945173,(11:0.3238301216619387,17:0.3238301216619387):1.8124554478864314):0.2699752736195764,(23:0.4756857890104907,10:0.4756857890104907):1.930575054157456):0.19068767203556325):1.0881849484941695):0.012343136234145291,((15:0.91193659204874,((13:0.14509420500349537,8:0.14509420500349537):0.6529354862234729,22:0.7980296912269682):0.1139069008217718):1.0904723178355114,(30:0.9412772107226752,(16:0.8387555932128667,9:0.8387555932128667):0.10252161750980848):1.0611316991615762):1.6950676900475732):0.5964414056703151,((((1:2.397910771836043,((39:0.6869586110067465,36:0.6869586110067465):1.044902519717717,(27:0.580297345450631,33:0.580297345450631):1.1515637852738325):0.6660496411115795):0.9539668019153842,(29:2.676800983564394,(25:2.6188893052730657,18:2.6188893052730657):0.05791167829132826):0.6750765901870333):0.300045661289023,7:3.6519232350404502):0.3333509090681779,(14:3.471164961113383,(34:3.4599781571343704,21:3.4599781571343704):0.011186803979012616):0.5141091829952451):0.30864386149351164):0.7429487449512893,(((2:1.3742719647365074,(6:0.5703111515216293,4:0.5703111515216293):0.8039608132148781):1.4894057443531432,3:2.8636777090896506):0.22200316763093397,5:3.0856808767205846):1.9511858738328445):2.8378982061562743):32.7935283155825;
tree new_tree154 = (31:12.747537372525793,((((((35:1.7594496170599534,(12:1.0441773489275852,24:1.0441773489275852):0.7152722681323682):0.6973997705877162,(11:0.6841727334530425,17:0.6841727334530425):1.772676654194627):2.0026516429070638,(23:1.8678630956272886,10:1.8678630956272886):2.5916379349274448):0.9046917212990326,((15:2.0000003830109288,(28:1.73387828350543,(13:0.8483195493543293,8:0.8483195493543293):0.8855587341511008):0.2661220995054987):0.100564216022486,(((38:1.0646066318734775,(19:0.9566352290612822,37:0.9566352290612822):0.1079714028121953):0.1420871039545908,(32:0.5137075101952362,26:0.5137075101952362):0.6929862256328321):0.6646593086262595,20:1.8713530444543278):0.22921155457908693):3.2636281528203512):0.4695355087671862,((30:2.782550597737825,(9:0.010560538567329088,22:0.010560538567329088):2.771990059170496):2.2903266230733186,16:5.072877220811144):0.7608510398098085):1.8454212208268403,((((((39:0.5863795018750088,36:0.5863795018750088):0.6534823194121447,((27:0.7611867808933976,33:0.7611867808933976):0.1997325547971902,1:0.9609193356905879):0.27894248559656565):1.804577705726438,(18:2.7063101184055385,(29:2.4558784034416843,25:2.4558784034416843):0.2504317149638542):0.3381294086080531):3.2354606901331273,(34:3.397586624362393,14:3.397586624362393):2.882313592784326):0.8664468992428196,(21:5.778799970185729,7:5.778799970185729):1.3675471462038091):0.21868519383523832,(3:3.8637025808746452,((5:0.8383017017208223,(6:0.4979000802197491,4:0.4979000802197491):0.3404016215010732):0.9866248373065993,2:1.8249265390274216):2.038776041847224):3.5013297293501315):0.31411717122301575):5.068387891078):28.7256533865592;
tree new_tree155 = (31:8.246211453141012,(((((5:2.1061404516473137,(2:1.8089843163666435,(6:0.9615905785166292,4:0.9615905785166292):0.8473937378500143):0.2971561352806702):3.0552338011342424,3:5.161374252781556):0.03216286325540274,34:5.193537116036959):0.6628328318253507,(((((29:1.4706849596868516,25:1.4706849596868516):0.1176232598174598,18:1.5883082195043114):2.825937857158719,((33:1.116194908650046,27:1.116194908650046):0.6736337717615613,((39:0.6089296111117325,36:0.6089296111117325):1.173052851146569,1:1.7819824622583014):0.007846218153305884):2.624417396251423):0.829597965534659,7:5.243844042197689):0.11450627820872139,(21:3.4993774623444773,14:3.4993774623444773):1.8589728580619331):0.498019627455899):1.1167215453923722,(((13:0.627333925991169,8:0.627333925991169):3.035622863005793,((37:2.364476501104487,((20:2.159568927421345,19:2.159568927421345):0.10863231311930699,(38:1.740366427019496,(26:0.2772504148803271,32:0.2772504148803271):1.463116012139169):0.5278348135211561):0.09627526056383484):1.1446556124085832,(((11:1.8177854895592618,12:1.8177854895592618):0.9480842068996833,(17:1.9051483172582788,(35:0.4331489090361506,24:0.4331489090361506):1.4719994082221282):0.8607213792006663):0.2938684243806131,(23:2.3868646700785594,10:2.3868646700785594):0.6728734507609988):0.449393992673512):0.15382467548389167):0.4446693272906441,(28:3.826456614379598,(15:1.5708855554379233,(16:1.4688760323366752,((22:0.8108929615177883,30:0.8108929615177883):0.2996530694037566,9:1.110546030921545):0.3583300014151303):0.10200952310124811):2.255571058941675):0.2811695019080078):2.8654653769670757):1.2731199598863299):33.3335213718558;
tree new_tree156 = ((((((14:1.2931061037462983,21:1.2931061037462983):0.19315459829081405,(25:1.368421690267027,34:1.368421690267027):0.11783901177008538):1.4909420651748129,((((29:1.2697783227142867,18:1.2697783227142867):1.2751300284612304,((39:0.6815556739355264,36:0.6815556739355264):0.1945130662645458,(33:0.3395215262174466,27:0.3395215262174466):0.5365472139826256):1.6688396109754449):0.02642762643777319,1:2.5713359776132902):0.18286806962031443,7:2.7542040472336047):0.22299871997832055):2.36884341091816,(3:2.8670203273841297,((2:1.8669393491323978,(6:1.6539744722131426,4:1.6539744722131426):0.21296487691925514):0.03926153637938645,5:1.9062008855117842):0.9608194418723455):2.4790258507459555):0.2822051147204334,(((28:1.8862828954887574,30:1.8862828954887574):1.5843962418722204,((((19:0.40789997945131296,20:0.40789997945131296):0.46772736709098317,(38:0.7857883449711668,37:0.7857883449711668):0.08983900157112934):1.2042054734413232,(26:1.1768402664376523,32:1.1768402664376523):0.9029925535459671):0.8969651744447567,(15:2.8760324313217165,(22:2.152956962012763,(16:0.19299361944113164,9:0.19299361944113164):1.9599633425716312):0.7230754693089536):0.10076556310665952):0.49388114293260177):0.07949834042667137,(((10:0.874205574161256,(13:0.024153616245386405,8:0.024153616245386405):0.8500519579158696):1.748559381994515,23:2.622764956155771):0.3223350561476299,((11:1.2822553313983993,17:1.2822553313983993):0.9192784743572424,(12:1.0711642167979212,(24:0.3322526529213252,35:0.3322526529213252):0.738911563876596):1.1303695889577206):0.7435662065477593):0.6050774654842481):2.0780738150628695):3.4818262904893755,31:9.110077583339894):36.1524582269306;
tree new_tree157 = ((((2:3.3360113609963635,((5:0.7092718991037245,(6:0.24794562442125764,4:0.24794562442125764):0.4613262746824668):0.898380578787802,3:1.6076524778915264):1.728358883104837):1.1100664204514485,(((((33:1.030980999170513,27:1.030980999170513):0.9981018060684694,((39:1.4093628927773274,36:1.4093628927773274):0.47601690679852826,1:1.8853797995758557):0.14370300566312677):1.5146074573295616,(18:2.6763319415978604,29:2.6763319415978604):0.8673583209706837):0.46488066715002363,(14:3.57895819986756,(25:1.1164232615605647,34:1.1164232615605647):2.4625349383069954):0.42961272985100774):0.019798264386364117,7:4.028369194104932):0.4177085873428803):1.60359571504517,(((37:0.3517197702737573,19:0.3517197702737573):1.308122263301351,(((26:0.3428630896707847,32:0.3428630896707847):0.424784907553464,38:0.7676479972242487):0.8088260274168646,20:1.5764740246411133):0.08336800893399499):1.9421227762814457,(((((9:0.44871342019468585,16:0.44871342019468585):1.2651862278518213,((30:0.4966218952532972,15:0.4966218952532972):0.21247414924824853,22:0.7090960445015457):1.0048036035449615):0.1271136559927626,(21:1.7506810204673386,28:1.7506810204673386):0.09033228357193113):0.24601537445936672,((23:0.5826484152383624,(10:0.09643592748114717,8:0.09643592748114717):0.48621248775721526):1.4513922304599614,(11:1.6730777616628358,(17:1.6176529546492509,(12:1.1571228006912095,(24:0.04671346759783362,35:0.04671346759783362):1.110409333093376):0.4605301539580413):0.05542480701358499):0.36096288403548793):0.05298803280031272):1.184424749323894,13:3.2714534278225305):0.3305113820340235):2.447708686636428):5.062475060405394,31:11.112148556898376):30.7731482187032;
tree new_tree158 = (((((((((37:0.21072641463146558,19:0.21072641463146558):0.9089687066713894,38:1.119695121302855):0.18183753988788554,20:1.3015326611907405):0.07002363219392516,(26:0.44211242088306757,32:0.44211242088306757):0.9294438725015981):1.8667361498072481,(15:2.708079999740773,((13:1.548099226078929,21:1.548099226078929):0.16945814968875283,(((30:1.0973587971187486,9:1.0973587971187486):0.24130979598690594,(16:0.8610281053672254,22:0.8610281053672254):0.47764048773842915):0.3559115588692243,28:1.6945801519748789):0.02297722379280298):0.9905226239730911):0.5302124434511408):0.0897698900109214,((23:1.642057999936714,(10:0.22441486311327236,8:0.22441486311327236):1.4176431368234417):1.297133922861754,((11:2.052242890972461,12:2.052242890972461):0.5437021185694917,((35:0.4599236276481503,24:0.4599236276481503):1.0373852669416683,17:1.4973088945898185):1.098636114952134):0.34324691325651546):0.3888704104043672):0.3466825278401662,((((6:1.4457519908346412,4:1.4457519908346412):0.1291854106493595,2:1.5749374014840007):0.722373558102593,5:2.2973109595865937):0.3567283719907657,3:2.6540393315773594):1.020705529465642):0.8287943456901563,(((14:2.8186213627152235,(18:2.649002569355374,29:2.649002569355374):0.16961879335984964):0.05522026315815376,((1:1.436296425978174,((39:0.32318897228382293,36:0.32318897228382293):0.7329835196783204,7:1.0561724919621434):0.38012393401603073):1.2915370624103142,(33:1.1914692853479405,27:1.1914692853479405):1.5363642030405478):0.14600813748488894):1.395757756778138,(25:3.8951887335759587,34:3.8951887335759587):0.37441064907555655):0.23393982408164238):1.3947751227925957,31:5.898314329525753):37.4271630383596;
tree new_tree159 = ((((2:3.297414398757031,((3:0.689685735344442,(6:0.2699320955865782,4:0.2699320955865782):0.4197536397578638):0.018595901307847273,5:0.7082816366522893):2.5891327621047413):1.8201510317519674,((14:4.435392244283764,(34:1.933529875183499,((((39:0.5056376121147976,36:0.5056376121147976):0.9691318748481341,7:1.4747694869629318):0.013791472073114264,1:1.488560959036046):0.07015219127971495,(33:0.9867284230283078,27:0.9867284230283078):0.5719847272874532):0.3748167248677381):2.501862369100265):0.1236217784344209,((18:2.8960772515828186,25:2.8960772515828186):0.31657234516302735,29:3.212649596745846):1.346364425972339):0.5585514077908131):0.14055665478288404,((((((9:0.007275415702506668,30:0.007275415702506668):2.1422124410268424,16:2.149487856729349):0.12430586586040882,(13:1.747529638512634,(28:0.5829089264965549,15:0.5829089264965549):1.1646207120160792):0.5262640840771238):0.0074397916390323005,(22:1.0891594812612981,21:1.0891594812612981):1.192074032967492):0.8161303652096619,(37:1.465514163257562,((32:1.1401082335948842,26:1.1401082335948842):0.2341451598748845,(38:1.3681431420554986,(20:0.04209347457434904,19:0.04209347457434904):1.3260496674811495):0.006110251414270129):0.09126076978779318):1.63184971618089):0.13423172362391833,((23:0.28767687989240226,(10:0.13318356058175393,8:0.13318356058175393):0.15449331931064833):2.6183340578980205,(((35:0.7707945030017915,24:0.7707945030017915):0.577450316480772,17:1.3482448194825636):0.6420280106323721,(11:1.450543393987499,12:1.450543393987499):0.5397294361274367):0.9157381076754871):0.3255846652719474):2.026526482229512):4.649894971874163,31:9.908017057166045):33.2699943276684;
tree new_tree160 = (((3:2.933341614088738,2:2.933341614088738):1.5739149847215024,((6:1.9637094881510921,4:1.9637094881510921):1.7805747574601019,5:3.744284245611194):0.7629723531990464):1.100128301336765,(((((1:2.195136662223729,((39:1.0754682826282287,36:1.0754682826282287):0.7595151515107634,7:1.8349834341389921):0.3601532280847368):0.911034245204962,(33:2.0340668817211545,27:2.0340668817211545):1.0721040257075365):1.0939098334320292,(29:1.8844941986584758,18:1.8844941986584758):2.3155865422022446):0.45615579634297454,(((34:3.733320827828017,25:3.733320827828017):0.1292185819849081,21:3.8625394098129253):0.2559248260588949,14:4.11846423587182):0.5377723013318745):0.8469829012186496,((((20:0.10659012700032723,37:0.10659012700032723):0.5456955886678067,19:0.6522857156681339):0.4957480058722197,(38:0.8539070966869371,(32:0.6283310238356863,26:0.6283310238356863):0.2255760728512508):0.29412662485341645):2.818139135595121,(13:2.810175750732612,((28:1.9675738849659739,((9:0.1748100291111051,30:0.1748100291111051):1.1094603754519587,((15:0.5164919622892822,22:0.5164919622892822):0.16673473455829935,16:0.6832266968475815):0.6010437077154822):0.6833034804029101):0.2304076803536812,((((17:1.1225524202938233,11:1.1225524202938233):0.02138941946094275,((24:0.9136874107113718,35:0.9136874107113718):0.17290846580000008,12:1.086595876511372):0.05734596324339414):0.6700213640071151,(23:0.47749109264424233,(10:0.0494116976539587,8:0.0494116976539587):0.42807939499028363):1.3364721111176388):0.2506663027630991,31:2.0646295065249802):0.13335205879467482):0.6121941854129571):1.1559971064028622):1.5370465812868699):0.10416546172466123):36.1076945645866;
tree new_tree161 = ((((3:0.9390250002598262,(6:0.4335950266433297,4:0.4335950266433297):0.5054299736164964):0.25732595335476627,2:1.1963509536145924):2.6896981155553186,5:3.886049069169911):4.249764271449473,(((((13:1.1308971124796932,(15:0.1224172365573725,28:0.1224172365573725):1.0084798759223206):0.019526926723150373,(((9:0.2178188753145792,16:0.2178188753145792):0.529340470676542,22:0.7471593459911212):0.2474079246074189,30:0.9945672705985401):0.15585676860430342):4.7329474147697645,(((37:0.3216339743492597,19:0.3216339743492597):0.06646664524382606,20:0.3881006195930858):2.3039236292345917,(38:1.775128144688543,(26:1.1561857709168,32:1.1561857709168):0.618942373771743):0.9168961041391346):3.1913472051449308):0.08420265181847153,((((12:2.7152206218900163,11:2.7152206218900163):0.357602517950403,((35:0.028862054144695698,24:0.028862054144695698):1.57201523489845,17:1.6008772890431457):1.4719458507972736):2.0590925282972106,((8:0.0832107096327135,10:0.0832107096327135):1.6093580375562195,23:1.692568747188933):3.439346920948697):0.4780061165991194,31:5.609921784736749):0.35765232105433054):1.7516114689250077,((7:4.768329191002071,((((33:0.34330150274312693,27:0.34330150274312693):0.4661198418867068,1:0.8094213446298337):0.5227839330672002,(39:0.6783744898632185,36:0.6783744898632185):0.6538307878338154):2.4430138745732135,(29:3.175385176716445,18:3.175385176716445):0.5998339755538025):0.9931100387318232):1.6353931757188933,((25:2.182066282195691,34:2.182066282195691):3.9318343144587815,(14:1.9780038265670299,21:1.9780038265670299):4.1358967700874425):0.28982177006649135):1.3154632079951236):0.4166277659032964):33.8750403425747;
tree new_tree162 = ((((34:4.025112609674094,25:4.025112609674094):0.5529920944980118,(14:2.447857057796364,21:2.447857057796364):2.130247646375742):2.363235044753572,(7:5.178858914887075,((((39:1.0073610851490196,36:1.0073610851490196):0.6392413956687728,1:1.6466024808177924):0.6479559000076365,(33:0.7910583744175931,27:0.7910583744175931):1.5035000064078359):0.7382572081942462,(18:2.3879761904081414,29:2.3879761904081414):0.6448393986115337):2.1460433258674003):1.7624808340386027):0.2317438475783158,(((37:2.4127972036823016,(19:2.074229893324873,(20:1.6868064131306477,((26:0.5449446573887122,38:0.5449446573887122):0.05801770625548963,32:0.6029623636442019):1.0838440494864459):0.38742348019422534):0.3385673103574285):2.834414218073036,(30:4.948522144402026,(5:2.627240615905303,((3:1.8884461997792799,2:1.8884461997792799):0.7168250018508968,(6:0.45274303723335885,4:0.45274303723335885):2.1525281643968177):0.02196941427512611):2.321281528496723):0.2986892773533114):0.2968227333483977,(((13:0.66319558491254,(28:0.58154345193888,15:0.58154345193888):0.08165213297366003):4.445364028830976,((16:0.8108288651490143,9:0.8108288651490143):0.3471657572479607,22:1.157994622396975):3.950564991346541):0.2421799647721805,(((24:0.12022587803575696,35:0.12022587803575696):2.7694397312285397,((12:1.8062213012262067,11:1.8062213012262067):0.8877972275494732,17:2.69401852877568):0.1956470804886168):0.9129842920404845,(31:2.184910605523803,(23:0.9426360167351948,(8:0.33179560613189235,10:0.33179560613189235):0.6108404106033025):1.2422745887886082):1.6177392957809782):1.5480896772109154):0.1932945765880385):1.6290494414002588):39.0970569351027;
tree new_tree163 = ((((((6:0.1739905330290373,4:0.1739905330290373):0.9641999178641266,2:1.138190450893164):2.878007972875594,(5:1.498098576087339,3:1.498098576087339):2.5180998476814187):1.2654586444069524,((((38:1.580428605447194,19:1.580428605447194):0.6596974534247666,((20:0.28545026748744134,37:0.28545026748744134):1.3234391369131464,(32:1.0985441495737336,26:1.0985441495737336):0.5103452548268541):0.631236654471373):1.8395752116236004,(((22:0.34129570962035016,30:0.34129570962035016):0.4099957812612641,(9:0.7158251486544732,15:0.7158251486544732):0.03546634222714107):0.04790558620373586,16:0.7991970770853501):3.280504193410211):0.03007373521101897,(13:2.937641987870241,(((31:1.9259682506293596,((11:1.0368053376995594,12:1.0368053376995594):0.6836524246781623,((35:0.20603968746393525,24:0.20603968746393525):0.744711614046055,17:0.9507513015099903):0.7697064608677314):0.20551048825163787):0.20886028033466308,(23:0.16040061595616778,(8:0.09780539644171903,10:0.09780539644171903):0.06259521951444875):1.974427915007855):0.34581111272014775,28:2.4806396436841704):0.45700234418607044):1.1721330178363392):1.1718820624691304):0.20785593231771937,((14:2.0130725131732037,(21:1.89821475103575,34:1.89821475103575):0.11485776213745358):0.3966463361478114,7:2.409718849321015):3.0797941511724147):1.219324760227157,(((1:1.5971870866734386,(39:0.37513367614602955,36:0.37513367614602955):1.222053410527409):0.6041779103514098,(33:1.8216507916145297,27:1.8216507916145297):0.37971420541031864):4.233920816785267,((25:4.954100980677951,29:4.954100980677951):1.2632186672823513,18:6.217319647960302):0.21796616584981354):0.27355194691047124):36.7996538488087;
tree new_tree164 = (((7:4.903368742438245,(34:2.288420892347512,(21:1.704965085080042,14:1.704965085080042):0.5834558072674698):2.614947850090733):0.7653539029585099,((28:5.029460356975238,(((((37:0.3807522491690956,20:0.3807522491690956):1.2851715080946196,19:1.665923757263715):1.2533995747738835,((26:0.26064282937221533,32:0.26064282937221533):1.2347883149623555,38:1.495431144334571):1.4238921877030277):0.4620591831775389,15:3.3813825152151376):0.25220402594040037,((16:3.3829427139730943,(9:1.397039554666439,(30:0.8707341256532583,22:0.8707341256532583):0.5263054290131807):1.9859031593066554):0.20060902603656272,((((31:2.784451175120232,12:2.784451175120232):0.4563557821302462,(((35:0.08331860674275793,24:0.08331860674275793):1.9273330563066868,17:2.010651663049445):0.33856305008517795,11:2.349214713134623):0.8915922441158552):0.0019515535970007214,(23:0.34855826522048516,(8:0.09817268369024028,10:0.09817268369024028):0.25038558153024487):2.8942002456269935):0.06643036154949833,13:3.309188872396977):0.2743628676126799):0.05003480114588088):1.3958738158197002):0.47167490909191745,((3:1.8420445598462691,5:1.8420445598462691):0.4952945304272165,(2:1.8427838472460938,(6:0.5051627255381393,4:0.5051627255381393):1.3376211217079543):0.49455524302739184):3.16379617579367):0.167587379329599):0.24989291923499657,(((1:3.1912190313069138,(33:1.327234513718659,27:1.327234513718659):1.8639845175882548):0.04287325048803403,(39:1.6177928195124405,36:1.6177928195124405):1.6162994622825073):0.8678200507610185,(29:2.9364242370575626,(18:2.647628920931,25:2.647628920931):0.2887953161265626):1.1654880954984037):1.8167032320757848):34.8179953778676;
tree new_tree165 = ((((1:2.646437260330592,(39:1.3617271872215717,36:1.3617271872215717):1.2847100731090202):1.3716082925409014,(33:2.2203980073690803,27:2.2203980073690803):1.797647545502413):1.17061845260136,(29:4.0587137881479425,(25:3.464326333716647,18:3.464326333716647):0.5943874544312955):1.129950217324911):1.081114374067072,((34:1.8451552815926677,(14:1.3874970672856932,21:1.3874970672856932):0.4576582143069745):3.1701306403712692,(7:4.350885133250531,((((13:3.5207051845351205,((((9:0.3342900263080418,16:0.3342900263080418):0.5995952681174064,30:0.9338852944254481):1.039975468405276,22:1.973860762830724):1.250358529473286,15:3.22421929230401):0.29648589223111044):0.2670748083709622,(3:1.3929110762714012,((5:1.1220466401957427,2:1.1220466401957427):0.2521449313139865,(6:0.8342532137115718,4:0.8342532137115718):0.5399383577981575):0.018719504761671946):2.3948689166346817):0.1633973394341206,(((((35:0.6234105992205556,24:0.6234105992205556):0.5840157139459854,17:1.207426313166541):1.7394449108872618,(12:2.281972790762584,11:2.281972790762584):0.6648984332912189):0.46254337504370424,31:3.409414599097507):0.26955337330797624,(23:2.401637626362472,(8:1.0843530125068566,10:1.0843530125068566):1.3172846138556156):1.2773303460430112):0.27220935993471995):0.12077878937094022,(((((20:0.24670133060028504,37:0.24670133060028504):0.4267776328602458,38:0.6734789634605308):1.2970552418108108,19:1.9705342052713417):0.19267884703845373,(26:0.8122544430060714,32:0.8122544430060714):1.350958609303724):0.7129491765806244,28:2.87616222889042):1.1957938928207237):0.27892901153938787):0.6644007887134054):1.2544924575759886):35.1037629296052;
tree new_tree166 = ((((33:1.2112370240571435,27:1.2112370240571435):1.3175955348150787,(1:2.0759464479721323,(39:1.4541126153443693,36:1.4541126153443693):0.621833832627763):0.4528861109000899):0.815959588686205,((25:2.619428823275526,18:2.619428823275526):0.14815434189517118,29:2.7675831651706972):0.57720898238773):4.011045150354725,(((34:3.3076521351974195,(14:3.067138397811884,21:3.067138397811884):0.24051373738553572):0.5135401611637347,7:3.821192296361154):2.354580564472206,((((15:3.2952615621094234,((((4:0.7285147895732504,6:0.7285147895732504):0.6243139812121887,3:1.3528287707854392):0.06245633178057508,5:1.4152851025660143):0.25470004470943763,2:1.6699851472754519):1.6252764148339716):1.2534687983688308,((32:0.8004048068061244,26:0.8004048068061244):0.7513008757185905,((37:0.6684883121198151,20:0.6684883121198151):0.8649908552705308,(38:0.7974591747232627,19:0.7974591747232627):0.7360199926670832):0.018226515134369015):2.997024677953539):0.20170493969157022,(28:1.7743941565197916,13:1.7743941565197916):2.9760411436500327):0.9212401280520162,((((16:0.2739269442614692,9:0.2739269442614692):1.78571675351302,22:2.059643697774489):1.399178969956027,30:3.4588226677305163):1.087614280019992,(31:4.179349600759888,(((35:2.244077324431722,(12:0.7327383153311603,24:0.7327383153311603):1.5113390091005616):0.2024894112190112,(11:0.3376898600906028,17:0.3376898600906028):2.10887687556013):1.355016099647672,(23:1.0896099622585593,(8:0.10812305343985225,10:0.10812305343985225):0.981486908818707):2.7119728730398456):0.37776676546148336):0.36708734699061996):1.1252384804713325):0.5040974326115197):1.1800644370797926):37.168497394443;
tree new_tree167 = (14:10.9217762979205,((7:8.662472255639821,(((((2:2.0538044264723436,3:2.0538044264723436):1.7146545673627833,5:3.768458993835127):1.352125127511549,(4:0.49142956903059454,6:0.49142956903059454):4.6291545523160815):1.9665562284728235,((((23:2.0365535971573996,(8:0.026856840051401834,10:0.026856840051401834):2.009696757105998):2.730151694480221,31:4.766705291637621):1.4830184696328637,(17:4.544358225083511,((35:2.9264408616648803,(24:1.2995686152144879,12:1.2995686152144879):1.6268722464503924):0.9245924040486972,11:3.8510332657135775):0.6933249593699333):1.7053655361869735):0.7346517038901919,((((15:2.0334388950795534,(30:1.6867555564054189,(9:1.2447052001522394,16:1.2447052001522394):0.44205035625317946):0.3466833386741346):1.1077057529365195,22:3.141144648016073):0.48261063465954823,13:3.623755282675621):0.16024029890745428,(28:3.0539474587193465,(((26:0.3245068134745276,32:0.3245068134745276):2.1705376453850014,(19:1.3790133694841884,38:1.3790133694841884):1.1160310893753407):0.11529604795526849,(37:2.4168918721975663,20:2.4168918721975663):0.19344863461723127):0.4436069519045489):0.730048122863729):3.2003798835776007):0.10276488465882316):0.6916039321560534,(((29:2.627309506426973,25:2.627309506426973):0.6517762747777067,18:3.27908578120468):3.4079639977949174,((33:0.8646524311850694,27:0.8646524311850694):5.567948599725488,((39:0.626029156944108,36:0.626029156944108):0.17485190818845864,1:0.8008810651325666):5.631719965777991):0.2544487480890396):1.0916945029759555):0.8837279736642687):0.8260258944953165,(34:9.459113982715827,21:9.459113982715827):0.029384167419310714):1.4332781477853622):34.6254180886649;
tree new_tree168 = (((((((11:3.561479351908335,12:3.561479351908335):0.5378652175865013,((35:0.14232619086841453,24:0.14232619086841453):2.462790713999184,17:2.6051169048675984):1.494227664627238):1.5156782558705908,(((8:0.9546581267001251,10:0.9546581267001251):2.2382073628523376,23:3.1928654895524624):1.5353678945483629,31:4.728233384100825):0.886789441264602):0.7066883702435591,((15:2.676052164753835,28:2.676052164753835):0.40834588306237185,(13:2.5299960531676473,((16:0.9261297315907768,9:0.9261297315907768):0.6529968885960589,(22:1.1903724863728082,30:1.1903724863728082):0.38875413381402746):0.9508694329808116):0.5544019946485594):3.2373131477927797):2.5520506391418865,(((37:0.17999648292233028,20:0.17999648292233028):0.9330489744054217,((32:0.7091005895532944,26:0.7091005895532944):0.40220313848131617,19:1.1113037280346105):0.0017417292931414252):3.0583013012137377,38:4.17134675854149):4.702415076209383):0.5402081345069956,((5:2.23147141788941,(2:0.7622424646629488,(4:0.3840186300412171,6:0.3840186300412171):0.37822383462173165):1.4692289532264615):0.4255331058431273,3:2.6570045237325375):6.756965445525331):2.5446061963179076,(((((29:1.7484977622433657,18:1.7484977622433657):0.07786625062910457,25:1.8263640128724703):1.6034497262729979,((1:1.798576100653927,(33:0.6610389847630473,27:0.6610389847630473):1.1375371158908796):0.10423688202608372,(39:1.0691033166812023,36:1.0691033166812023):0.8337096659988084):1.5270007564654575):2.255578987624484,(7:5.327152204711987,21:5.327152204711987):0.3582405220579652):0.3270515915365806,(14:5.0526516677435716,34:5.0526516677435716):0.959792650562961):5.9461318472692435):29.8940461177857;
tree new_tree169 = ((34:3.633130504766575,(14:3.448177131121709,(((33:0.7707751095499921,27:0.7707751095499921):1.8428418097335766,(1:1.5088568300194583,(39:0.7830462789838114,36:0.7830462789838114):0.7258105510356468):1.1047600892641105):0.406095091404612,((25:1.9391823450804588,29:1.9391823450804588):0.6226986942368307,18:2.5618810393172895):0.45783097137089124):0.42846512043352813):0.1849533736448663):5.269540282835003,(7:8.67867216299461,((21:3.3365983566833166,((3:0.6563877781774301,(2:0.338006800986761,5:0.338006800986761):0.3183809771906691):0.6593583084881294,(6:0.32831459001018126,4:0.32831459001018126):0.9874314966553782):2.020852270017757):4.63321297823191,((((8:1.323032095720761,10:1.323032095720761):0.9139900018824023,23:2.2370220976031634):2.967565396325641,((35:3.08799811823287,24:3.08799811823287):0.8381425383644472,((12:1.4702184603909638,11:1.4702184603909638):1.384440744407519,(17:2.0629078056544787,31:2.0629078056544787):0.7917513991440042):1.0714814517988343):1.2784468373314875):0.88646698949319,(((20:3.3196476987005337,(((32:0.676544567402621,26:0.676544567402621):1.9287596389573234,19:2.6053042063599445):0.1855889082516886,38:2.790893114611633):0.5287545840889005):0.8945612505522842,37:4.214208949252818):0.5532985044721759,(28:4.176384445386811,((((15:0.2318204134012099,16:0.2318204134012099):0.358116041118072,22:0.5899364545192819):0.2007454966389446,(30:0.6785991878456025,9:0.6785991878456025):0.11208276331262401):2.492093946768356,13:3.2827758979265824):0.8936085474602282):0.5911230083381831):1.3235470296970009):1.8787568514932325):0.7088608280793833):0.22399862460696696):31.1921648642944;
tree new_tree170 = ((((5:4.456502454989851,(2:4.182008585514431,(3:4.129213911595918,(6:1.0477344929893342,4:1.0477344929893342):3.081479418606584):0.052794673918513446):0.2744938694754193):2.443282608144229,(((13:2.9694319082448097,21:2.9694319082448097):2.140608413071124,(((22:0.43492243446574086,(9:0.3486711732132194,16:0.3486711732132194):0.08625126125252147):0.20429831130393494,15:0.6392207457696758):2.229455813965916,30:2.868676559735592):2.2413637615803417):1.0168475023293952,((((32:0.6885966083023314,26:0.6885966083023314):0.2826115077327258,20:0.9712081160350572):2.1508635896539454,((19:0.16495258804801183,37:0.16495258804801183):1.2025975800454423,38:1.367550168093454):1.7545215375955483):2.0722790122004158,(28:5.101563563597371,((23:2.010231615487512,(8:0.275993892372578,10:0.275993892372578):1.7342377231149342):2.436423872730033,(((17:1.1435226893879478,(24:0.2058348100870904,35:0.2058348100870904):0.9376878793008574):1.4746588662877753,31:2.618181555675723):1.2869492852418736,(12:3.3286849901725293,11:3.3286849901725293):0.5764458507450674):0.5415246472999486):0.6549080753798258):0.09278715429204709):0.9325371057559106):0.772897239488751):0.21720311796477088,7:7.116988181098851):0.6405682365793464,(((34:3.8294204502195415,25:3.8294204502195415):1.7952867419266072,14:5.624707192146149):1.9041215015918684,((((39:0.8350860079630729,36:0.8350860079630729):1.9730969513283556,(33:1.279119793475308,27:1.279119793475308):1.5290631658161205):1.0925171839865784,1:3.900700143278007):0.3030023305475922,(29:2.7183476167074287,18:2.7183476167074287):1.4853548571181703):3.325126219912418):0.22872772394017993):38.92281041637;
tree new_tree171 = ((((14:5.237878135958157,(25:4.475863767739967,34:4.475863767739967):0.7620143682181899):1.4954749937487177,(((33:1.2090338051648948,27:1.2090338051648948):1.967503065793277,((39:2.6553179146370556,36:2.6553179146370556):0.47837699517160726,1:3.133694909808663):0.042841961149509):2.7352243496174333,(29:4.174488939403816,18:4.174488939403816):1.737272281171789):0.8215919091312696):2.6619632068491503,7:9.395316336556025):0.6515024027421337,(((13:6.523169763441983,((((17:1.949567747498322,(35:0.44029327495466936,24:0.44029327495466936):1.5092744725436527):1.893760731086081,(11:2.233559992996072,12:2.233559992996072):1.6097684855883307):0.08820887326721083,((23:3.111657293713502,(8:0.5435928522057754,10:0.5435928522057754):2.568064441507727):0.24458201723108353,31:3.3562393109445856):0.5752980409070281):0.3289446387214059,(21:4.252392043521292,15:4.252392043521292):0.00808994705172772):2.262687772868963):0.6928696155806628,((((26:0.5450377843493952,32:0.5450377843493952):1.8822714119449782,(((37:0.8076493765866471,20:0.8076493765866471):0.9768579959970677,19:1.7845073725837148):0.13067671940877945,38:1.9151840919924943):0.5121251043018791):1.233516291537446,28:3.6608254878318194):2.1606115336736833,(((9:1.9967494048672592,22:1.9967494048672592):0.4081480838281024,30:2.4048974886953616):1.126293018504907,16:3.5311905072002685):2.290246514305234):1.394602357517143):0.41510037851218584,(2:3.3163166961849524,((5:3.0070372889022017,(6:1.7513697017468646,4:1.7513697017468646):1.255667587155337):0.00841767262269455,3:3.0154549615248962):0.30086173466005617):4.314823061349879):2.4156789817633273):33.0097985499042;
tree new_tree172 = ((7:9.47532284003879,((34:3.1077932450137755,21:3.1077932450137755):6.230101036687765,((((((26:0.39147949654567477,32:0.39147949654567477):0.49975082015334577,(20:0.8873144558827765,(37:0.015594569434038119,19:0.015594569434038119):0.8717198864487383):0.003915860816244066):1.076036767882428,38:1.9672670845814486):5.011779029897854,((23:1.5579191359675164,(8:0.4475863637557897,10:0.4475863637557897):1.1103327722117267):2.463795259528757,(((((35:0.42883528081399025,24:0.42883528081399025):1.4552251417982816,12:1.8840604226122717):0.3833737968761328,11:2.2674342194884045):0.2456526525519469,17:2.5130868720403514):0.3363822697475065,31:2.849469141787858):1.1722452537084154):2.9573317189830286):0.10008672006051622,(28:5.319229794188789,(((16:0.6792055350970582,(9:0.2651000277208118,22:0.2651000277208118):0.41410550737624635):1.7656475638488995,30:2.444853098945958):1.7695028576445888,(13:3.658983178101629,15:3.658983178101629):0.5553727784889175):1.1048738375982428):1.7599030403510287):0.37897796336226186,((6:0.32717274805776747,4:0.32717274805776747):2.6688033946192977,((5:1.1817361198573977,3:1.1817361198573977):1.0007813415339508,2:2.1825174613913485):0.8134586812857165):4.4621346552250145):1.8797834837994607):0.1374285583372501):0.536558047977957,(14:8.060752864473878,((18:5.020516980711752,(25:2.1230244654057384,29:2.1230244654057384):2.897492515306013):1.8488472114811998,(1:6.057262838663942,((39:2.667321266639902,36:2.667321266639902):2.1670798900506143,(33:3.5562187815361597,27:3.5562187815361597):1.2781823751543566):1.2228616819734262):0.8121013535290089):1.1913886722809268):1.9511280235428696):33.9313925941074;
tree new_tree173 = (((((39:0.5929823059001504,36:0.5929823059001504):2.5401861196062576,(33:1.7139526625617498,27:1.7139526625617498):1.4192157629446585):0.29110631732429315,1:3.4242747428307014):1.2536846567907425,((29:2.2919588880324766,25:2.2919588880324766):0.18750774537095216,18:2.4794666334034288):2.198492766218015):2.5273799726606496,(7:5.046737077182652,(((21:1.45003005071413,34:1.45003005071413):1.7828382941388077,14:3.2328683448529376):0.5079992171831904,((((((19:1.1317648630457113,20:1.1317648630457113):0.020278268287315715,37:1.152043131333027):1.1492787934448838,(38:1.3775195208334772,(32:0.8045668793285871,26:0.8045668793285871):0.5729526415048901):0.9238024039444337):0.7496930352349911,((((9:0.09151740050819704,22:0.09151740050819704):0.0018547694263684328,16:0.09337216993456547):0.5264713539216268,30:0.6198435238561922):1.9338604528736196,(13:0.9998217958975599,15:0.9998217958975599):1.5538821808322518):0.4973109832830902):0.2655986654628224,(((23:1.766853771852714,(8:0.6226558286640507,10:0.6226558286640507):1.1441979431886633):0.7609787033186253,((((11:1.4860619056573934,12:1.4860619056573934):0.7452465745233772,(35:1.2144476838990677,24:1.2144476838990677):1.016860796281703):0.13271442846239667,17:2.364022908643167):0.0403218240295482,31:2.4043447326727154):0.12348774249862382):0.050696045282903945,28:2.578528520454243):0.7380851050214812):0.31654933787321715,((2:1.8265780203738604,(3:1.2407330952531441,5:1.2407330952531441):0.5858449251207163):1.1257436136034946,(6:1.7403535605542684,4:1.7403535605542684):1.2119680734230867):0.6808413293715865):0.10770459868718651):1.3058695151465236):2.158602295099442):33.8423619185149;
tree new_tree174 = (((((39:0.44531655052649005,36:0.44531655052649005):3.53053311862867,1:3.9758496691551604):0.9333752083725178,(33:0.6276138185740735,27:0.6276138185740735):4.2816110589536045):4.60827348133295,((18:6.457543879102233,29:6.457543879102233):0.21981618167639372,25:6.677360060778627):2.8401382980820014):2.7540790789671394,(7:9.829071698779648,((21:1.5704352184625157,(34:1.2729539603014686,14:1.2729539603014686):0.2974812581610471):7.561145343491411,((5:3.940472230122971,(((6:0.45183584836388363,4:0.45183584836388363):0.2854890275975665,3:0.7373248759614501):1.1698843109003056,2:1.9072091868617558):2.0332630432612153):3.1561577386720376,((28:4.824023719436658,(((23:2.907782440150801,(8:0.31981591976306456,10:0.31981591976306456):2.5879665203877362):0.35080373507675944,(((17:1.8683120905823858,(24:1.6621388606898984,35:1.6621388606898984):0.20617322989248743):0.13203496341911403,(12:1.4452185356685683,11:1.4452185356685683):0.5551285183329315):0.6252967887283774,31:2.625643842729877):0.6329423324976831):0.8851508435589408,13:4.143737018786501):0.6802867006501572):0.6730371410405134,((((15:0.267007057460293,22:0.267007057460293):0.36193772948377395,(16:0.16308744474448414,9:0.16308744474448414):0.46585734219958286):1.4026515982938457,30:2.0315963852379126):0.4428780718789511,(20:1.8345389277419164,((26:0.44291472962302086,(32:0.220141262170657,38:0.220141262170657):0.22277346745236387):0.5952272266967185,(19:0.8434438274377087,37:0.8434438274377087):0.19469812888203064):0.796396971422177):0.6399355293749474):3.022586403360308):1.5995691083178372):2.034950593158918):0.6974911368257217):2.4425057390481193):30.6763875302228;
tree new_tree175 = (((29:4.462458338372127,(25:3.523936938036524,18:3.523936938036524):0.9385214003356026):1.0655498623123583,(((39:2.0875709545236125,36:2.0875709545236125):0.5557704330273006,(33:1.3334321973539478,27:1.3334321973539478):1.3099091901969653):2.2215617609575316,1:4.864903148508445):0.6631050521760402):2.955492133024319,(((((((20:1.1160092466220422,19:1.1160092466220422):2.234913241451813,(32:0.92794156148063,26:0.92794156148063):2.4229809265932247):0.3306943940324585,(37:1.3416495080921924,38:1.3416495080921924):2.3399673740141207):1.342957704363072,(13:2.4604634063512405,(((22:0.9772387993461912,(30:0.7869250338879774,15:0.7869250338879774):0.19031376545821377):0.041019866166561614,(16:0.8638675159189074,9:0.8638675159189074):0.15439114959384537):0.9248767528721751,28:1.9431354183849279):0.5173279879663126):2.564111180118145):1.0224052753899189,((((24:1.4151977282199732,(35:1.067894025486741,12:1.067894025486741):0.3473037027332322):0.1348986007422155,17:1.5500963289621887):0.5807954381508973,11:2.130891767113086):2.4173374124833735,(31:4.155554069640402,(23:1.666784715719441,(8:0.07634069501388689,10:0.07634069501388689):1.5904440207055541):2.4887693539209614):0.39267510995605726):1.4987506822628447):1.1920943558802097,(2:5.955320260244472,((6:0.31365059350441654,4:0.31365059350441654):0.8095137755482835,(5:0.7179072585018009,3:0.7179072585018009):0.4052571105508991):4.832155891191771):1.2837539574950423):1.011078981998713,(((14:2.0022485733779694,21:2.0022485733779694):0.10546530511167784,34:2.107713878489647):1.1285551314128464,7:3.2362690099024936):5.013884189835734):0.23334713397057705):32.4865360481435;
tree new_tree176 = (((25:5.164925406187091,(29:1.973960074733725,18:1.973960074733725):3.1909653314533664):0.17453807420287948,(((39:0.4256701705638289,36:0.4256701705638289):3.0389801119024584,(33:1.2660331201043562,27:1.2660331201043562):2.1986171623619315):1.1423504137706564,1:4.607000696236944):0.7324627841530269):1.9999230500073013,(((((3:0.7690980787314878,5:0.7690980787314878):0.8897568019874418,(6:1.3589441917618983,4:1.3589441917618983):0.2999106889570313):2.3558367258192767,2:4.014691606538206):0.26532985651987673,((((((17:0.7620629668727079,11:0.7620629668727079):0.771805083396677,(12:0.6779378435645642,(35:0.24534399667166004,24:0.24534399667166004):0.43259384689290414):0.8559302067048207):0.5499528695175997,(23:1.9979693794763873,(8:0.2190322119034922,10:0.2190322119034922):1.778937167572895):0.08585154031059727):1.1535301623877108,31:3.2373510821746954):0.06358707594033675,((19:0.23555250285941734,37:0.23555250285941734):1.7628666303499254,((32:0.14918621727160736,26:0.14918621727160736):1.184366232506379,(20:1.224117767259572,38:1.224117767259572):0.10943468251841448):0.6648666834313564):1.3025190249056893):0.8851362712632489,((22:0.8349987958346905,13:0.8349987958346905):1.2610029506206184,((30:1.5443194144211763,(9:0.08141708424966698,16:0.08141708424966698):1.4629023301715094):0.42623101890931814,(15:0.13956457834383904,28:0.13956457834383904):1.8309858549866553):0.1254513131248145):2.090072682922972):0.09394703367980206):1.46133045878857,((21:1.9279638540196036,(14:1.1826395397094882,34:1.1826395397094882):0.7453243143101154):3.5531205716492984,7:5.481084425668902):0.26026749617775113):1.598034608550619):37.6480784823634;
tree new_tree177 = ((((((2:1.93984911357991,((6:0.8946934941847594,4:0.8946934941847594):0.748395367497977,3:1.6430888616827364):0.2967602518971737):2.2096834549410374,5:4.149532568520947):0.2638902202156306,(7:2.6737166945759463,21:2.6737166945759463):1.7397060941606317):0.19256515273335406,((((35:0.10422074012837305,24:0.10422074012837305):2.3144102365092416,((12:0.9312494399024345,11:0.9312494399024345):0.5071300271559072,17:1.4383794670583416):0.980251509579273):0.9499785395655005,(31:2.32866544030581,(23:1.431900712934003,(8:0.366222219551267,10:0.366222219551267):1.065678493382736):0.8967647273718071):1.039944075897305):0.646058396596664,(28:3.511986756228873,(((((22:1.1757342150609913,(16:0.36357859171549567,9:0.36357859171549567):0.8121556233454956):1.103124443809678,30:2.278858658870669):0.26592819188442585,15:2.544786850755095):0.3882975076121502,13:2.9330843583672452):0.5095431274879312,(37:1.5468403857551756,(((19:0.12190712986664604,20:0.12190712986664604):0.8532999571672015,(26:0.23837413274206642,32:0.23837413274206642):0.7368329542917812):0.20198906579807208,38:1.1771961528319197):0.3696442329232559):1.8957871001000008):0.06935927037369671):0.502681156570906):0.591320028670153):1.128154706011748,(14:1.4665189569905608,34:1.4665189569905608):4.267623690491119):0.7943361543940659,((29:2.577353987562356,(25:2.518307547939886,18:2.518307547939886):0.059046439622469915):3.490645344534852,((33:0.41186466136029387,27:0.41186466136029387):4.983278782384473,((39:1.6903271792708385,36:1.6903271792708385):2.238947401988096,1:3.9292745812589347):1.4658688624858325):0.6728558883524407):0.46047946977853815):34.972477456771;
tree new_tree178 = ((((29:2.872690561501804,18:2.872690561501804):0.15912121440798233,((39:0.8193495291284261,36:0.8193495291284261):2.056452967481664,(1:1.332562996314525,(27:0.29886903396695097,33:0.29886903396695097):1.033693962347574):1.5432395002955652):0.15600927929969632):2.8063950939513775,((14:4.4597285319440285,(25:2.1246058947603417,34:2.1246058947603417):2.335122637183687):1.207811315925614,7:5.667539847869643):0.1706670219915214):0.4806573083664212,(((((12:1.757316225326102,11:1.757316225326102):1.3394696097041705,((35:0.040210295545972226,24:0.040210295545972226):2.69904469930511,17:2.7392549948510823):0.35753084017919035):0.9897624949234243,((23:1.378542053914234,(8:0.22650463872787613,10:0.22650463872787613):1.1520374151863577):2.227481854862663,31:3.606023908776897):0.48052442117680005):0.9814837395042133,(((30:3.5461487725845107,(9:1.3926553956675498,(22:0.8457860429809556,16:0.8457860429809556):0.5468693526865942):2.153493376916961):0.4838962518312284,((13:0.8624955310310274,(28:0.45629263994956465,15:0.45629263994956465):0.40620289108146274):2.9659195400312566,21:3.8284150710622837):0.20162995335345535):0.04392883292351257,(((26:0.8189270633468467,32:0.8189270633468467):0.7594300257829395,(38:0.7618208836749281,20:0.7618208836749281):0.8165362054548582):0.21296994788166823,(19:0.9115243399379641,37:0.9115243399379641):0.8798026970734903):2.2826468203277974):0.9940582121186585):0.42456233398234833,(2:4.984633979113747,((5:4.636669780485315,(6:0.2673965060700479,4:0.2673965060700479):4.369273274415267):0.21738230229079392,3:4.854052082776109):0.13058189633763817):0.5079604243265115):0.8262697747873267):34.5857248224896;
tree new_tree179 = (7:9.66283319561223,((((((((30:1.93502024054357,(9:1.5748144589660984,22:1.5748144589660984):0.3602057815774715):0.7155725865345322,(15:0.9912908674986646,16:0.9912908674986646):1.6593019595794374):0.09834922116013756,(13:0.002449337302430483,8:0.002449337302430483):2.7464927109358093):1.1427223577039043,28:3.891664405942144):0.11016657302445809,((19:2.001666122310415,(26:0.8212082274104479,32:0.8212082274104479):1.180457894899967):0.5769577774510566,(38:1.6434562374501704,(20:0.08316858954419509,37:0.08316858954419509):1.5602876479059753):0.935167662311301):1.4232070792051306):0.07472253529278472,((((35:0.008365565656383507,24:0.008365565656383507):0.46878503278210953,17:0.47715059843849306):2.147299911961992,(11:0.7853905672716246,12:0.7853905672716246):1.8390599431288603):0.4546599254687891,((23:1.708510667105449,10:1.708510667105449):0.8935447527921232,31:2.6020554198975723):0.47705501597170175):0.9974430783901127):1.034261048973689,((5:2.5335128334812085,(4:0.9893568126075194,6:0.9893568126075194):1.544156020873689):0.6935505831882733,(2:3.0522832903744814,3:3.0522832903744814):0.1747801262950004):1.8837511465635939):2.1655911525227634,(((34:4.383816398586072,21:4.383816398586072):1.3359192969519098,14:5.719735695537982):1.526413619617287,(((1:1.8387571995023282,(27:0.6206981560888111,33:0.6206981560888111):1.218059043413517):1.5296631337697582,(39:0.7192658576750413,36:0.7192658576750413):2.649154475597045):1.3201237426907961,((18:1.3420363361213863,25:1.3420363361213863):0.8465623061846264,29:2.1885986423060126):2.49994543365687):2.5576052391923865):0.03025640060057011):2.3864274798563905):30.8047471723648;
tree new_tree180 = ((((3:1.132634232764805,(4:0.3211424079896379,6:0.3211424079896379):0.811491824775167):1.5280943911254996,(2:1.4303502245944266,5:1.4303502245944266):1.230378399295878):5.57846272072807,(((((23:1.6979733284352097,10:1.6979733284352097):0.6536300515661939,31:2.3516033800014036):0.21936825999762677,((((35:0.07262028989860864,24:0.07262028989860864):0.838688286083282,12:0.9113085759818907):0.5468628204553904,17:1.458171396437281):0.07609312270019997,11:1.534264519137481):1.0367071208615493):0.5816692755278914,((15:1.3332982039108092,(13:0.2557438124685744,8:0.2557438124685744):1.0775543914422347):0.8068398815973623,28:2.1401380855081715):1.0125028300187502):0.7452771940363032,(30:3.8339930571468455,(((38:0.5429299963237977,(32:0.1751966405550044,26:0.1751966405550044):0.3677333557687933):0.38054370001666704,(37:0.45138413074722705,(20:0.06764068235990826,19:0.06764068235990826):0.3837434483873188):0.47208956559323767):1.8891095805551377,(9:1.448448182336259,(22:0.7749868138563513,16:0.7749868138563513):0.6734613684799077):1.3641350945593436):1.021409780251243):0.06392505241637947):4.34127323505515):0.7295721023501187,((((39:0.3671089388347687,36:0.3671089388347687):3.9131693140036954,(1:1.8909876534043422,(27:0.6637821922621413,33:0.6637821922621413):1.227205461142201):2.389290599434122):0.5652287930480764,(25:4.31508054869782,(29:2.0509576073557514,18:2.0509576073557514):2.2641229413420683):0.5304264971887207):0.8321914244028674,((14:2.621877306298797,(34:2.369756762710331,21:2.369756762710331):0.2521205435884659):1.9217975558227791,7:4.543674862121576):1.1340236081678317):3.2910649766790856):34.8659353434644;
tree new_tree181 = (((((21:0.9189390557772652,7:0.9189390557772652):0.2867423504887494,34:1.2056814062660146):3.6324203975933322,(((18:2.7508242093522366,(25:2.5785491935305704,29:2.5785491935305704):0.17227501582166616):0.8960051500621731,14:3.6468293594144097):0.11328432350171802,((1:1.3711122819903905,(39:0.7253613415057297,36:0.7253613415057297):0.6457509404846608):0.43417119355918943,(27:1.7379647973793853,33:1.7379647973793853):0.06731867817019466):1.9548302073665478):1.0779881209432194):0.4703163940458701,(2:3.138791899700184,((5:1.308170895944603,(6:0.49898136450974473,4:0.49898136450974473):0.8091895314348583):0.013707879217479402,3:1.3218787751620824):1.8169131245381016):2.169626298205033):0.07366988059691604,((((16:0.26067336005946773,9:0.26067336005946773):0.24844483904878822,(22:0.07089036495261439,30:0.07089036495261439):0.4382278341556416):4.328825373738845,((((37:0.9876471761068404,20:0.9876471761068404):0.71290166110406,(32:0.5149987162657349,26:0.5149987162657349):1.1855501209451655):0.8245338640462847,(38:2.50471341710055,19:2.50471341710055):0.020369284156635192):2.169022857015598,((23:4.287114435791325,10:4.287114435791325):0.179021522300034,(((31:2.0640416729813076,(24:1.6885227320862881,12:1.6885227320862881):0.37551894089501947):0.23267487810644116,35:2.2967165510877487):0.3008992617431625,(11:1.5852334478739123,17:1.5852334478739123):1.012382364956999):1.8685201452604474):0.22796960018142443):0.14383801457431833):0.07820614207840393,(28:2.368926425223016,((13:0.5059468439868794,8:0.5059468439868794):0.5171353181353356,15:1.023082162122215):1.345844263100801):2.5472232897024893):0.4659383635766279):38.5517011549298;
tree new_tree182 = (((((3:1.5784261184174557,(6:0.580363707154009,4:0.580363707154009):0.9980624112634467):0.16460516664620517,2:1.743031285063661):0.4047938709767891,5:2.14782515604045):6.596803626146703,(((21:5.110097472766438,(34:4.913172534702762,14:4.913172534702762):0.19692493806367573):3.1651626967112216,(((18:5.021683131831938,25:5.021683131831938):0.09644977527662846,29:5.118132907108566):1.4146320692217023,(1:4.765726185552605,((39:3.1527371288512605,36:3.1527371288512605):0.9178778787749984,(27:1.3948911405486342,33:1.3948911405486342):2.6757238670776244):0.6951111779263464):1.7670387907776632):1.7424951931473913):0.32783017553269644,7:8.603090345010356):0.1415384371767967):2.3500474692109155,((28:5.167897091896995,(((22:0.6883525744110444,9:0.6883525744110444):1.0417610765611347,16:1.730113650972179):0.25334432222273096,30:1.98345797319491):3.184439118702085):2.0815580904694198,(((13:0.2442891004879882,8:0.2442891004879882):4.3815753678272245,((((37:1.7265239497392921,20:1.7265239497392921):0.5053795133103829,38:2.231903463049675):0.03894343721806015,19:2.270846900267735):0.47548572640952713,(26:0.3172916999451958,32:0.3172916999451958):2.4290409267320667):1.87953184163795):2.5009320757103577,(15:6.586247258283671,(31:4.751147048025293,(((((35:0.24771975657986992,24:0.24771975657986992):1.0004231906505303,12:1.2481429472304002):0.19808624895332216,11:1.4462291961837224):0.7143854586113187,17:2.160614654795041):1.9305443320212108,(23:0.5002353366352218,10:0.5002353366352218):3.59092365018103):0.6599880612090407):1.8351002102583784):0.540549285741899):0.12265863834084456):3.8452210690316537):33.2964715924998;
tree new_tree183 = (((((((30:1.056303851010333,((22:0.22288258304540137,16:0.22288258304540137):8.227428237999324E-4,9:0.2237053258692013):0.8325985251411318):2.017613865914629,15:3.0739177169249623):2.2691783117770297,(((19:1.4830332005812212,((37:0.23162585632961555,20:0.23162585632961555):0.7352441670565004,38:0.9668700233861159):0.5161631771951053):2.1680471572725954,(32:0.4907229787754701,26:0.4907229787754701):3.160357379078347):1.6784040638012967,((((12:0.8370515753997323,11:0.8370515753997323):0.3237928891374193,((35:0.11946595184937416,24:0.11946595184937416):0.39106255835584813,17:0.5105285102052223):0.6503159543319293):0.27703336468358164,(23:0.1025510936391684,10:0.1025510936391684):1.3353267355815648):2.035472794920447,31:3.4733506241411805):1.856133797513933):0.013611607046878582):0.5230378389926811,(28:1.1028859922301522,(13:0.3537090328503782,8:0.3537090328503782):0.7491769593797739):4.763247875464521):0.01948689554353944,((5:0.7831911567340579,(6:0.3925051091601327,4:0.3925051091601327):0.3906860475739252):1.1256451881195653,(3:1.727962029360832,2:1.727962029360832):0.1808743154927912):3.9767844183845895):4.834950782767048,((34:3.2572559599675697,(21:2.6139025837747383,14:2.6139025837747383):0.6433533761928314):0.8992373448031956,7:4.156493304770765):6.564078241234495):2.8318372543892742,(((1:2.223343435501378,(39:1.6657731462577599,36:1.6657731462577599):0.5575702892436181):1.0222931096908883,(27:0.42302164396703684,33:0.42302164396703684):2.8226149012252293):6.113130378945105,((25:9.011331767662817,29:9.011331767662817):6.114232771974315E-4,18:9.011943190940015):0.3468237331973558):4.193641876257164):28.922425282041;
tree new_tree184 = (((14:1.7583322640479686,(34:1.2750859560404435,21:1.2750859560404435):0.4832463080075251):3.978202855570019,(((((6:0.2360626803732551,4:0.2360626803732551):1.4426773912072968,5:1.6787400715805518):0.33674053241214597,(3:1.9362943057716064,2:1.9362943057716064):0.07918629822109136):2.288108890235822,((15:1.8470591623723132,((((22:0.14013918996668645,9:0.14013918996668645):0.40512599490040274,16:0.5452651848670892):0.5754777222719608,30:1.12074290713905):0.5702070690631977,(28:1.5937939225447868,(((19:0.07060620051256866,20:0.07060620051256866):0.5453425048639373,38:0.615948705376506):0.2749561149980082,((26:0.29914595422480067,32:0.29914595422480067):0.5615998796199881,37:0.8607458338447889):0.030158986529725373):0.7028891021702726):0.09715605365746094):0.15610918617006542):1.8309488083171361,(((23:1.9432490712823542,10:1.9432490712823542):0.8819170371367842,((17:0.35315517831724935,11:0.35315517831724935):2.2547495976689444,((35:1.832543312407646,24:1.832543312407646):0.31635674390205915,(12:1.7983028753793828,31:1.7983028753793828):0.3505971809303223):0.4590047196764888):0.21726133243294443):0.37912768929784235,(13:0.4840272004625654,8:0.4840272004625654):2.7202665972544153):0.47371417297246854):0.6255815235390707):1.2479773747792517,((((39:0.8052274791090216,36:0.8052274791090216):1.3812995328651638,1:2.1865270119741855):0.4035448075843844,(27:1.3800188689431143,33:1.3800188689431143):1.2100529506154556):0.10125213724973436,(25:2.2935051692543094,(18:1.9970959490944549,29:1.9970959490944549):0.2964092201598545):0.3978187875539949):2.8602429121994675):0.1849682506102157):3.899477750028006,7:9.636012869645993):32.0634757145461;
tree new_tree185 = (((((((26:0.7052047799624559,(32:0.4257285701447341,38:0.4257285701447341):0.2794762098177218):0.6988539390848942,(20:0.24036053930349716,37:0.24036053930349716):1.163698179743853):0.8844666973479476,19:2.2885254163952977):1.4945782766821294,(((13:1.1565445839029591,8:1.1565445839029591):0.38863451942975447,28:1.5451791033327136):0.20994364405940624,((((22:0.18770350750864476,16:0.18770350750864476):0.27595219316897135,9:0.4636557006776161):0.3622023288444013,30:0.8258580295220174):0.39110413106179276,15:1.2169621605838101):0.5381605868083097):2.0279809456853073):1.1413323434005616,(31:1.8939049980703453,((23:0.033206926917850266,10:0.033206926917850266):1.763925392510379,((17:0.7874911872366316,(24:0.01072109063643598,35:0.01072109063643598):0.7767700966001956):0.6964788212436851,(12:1.208268893067236,11:1.208268893067236):0.2757011154130806):0.3131623109479127):0.09677267864211592):3.030531038407643):0.49748481389967747,((((6:1.2508069568937352,4:1.2508069568937352):0.2235100110783086,5:1.4743169679720438):0.3676895184565445,3:1.8420064864285883):0.039053277002614406,2:1.8810597634312027):3.5408610869464634):0.16256023282605092,((7:3.0755886488262227,(((29:1.6301957075209823,18:1.6301957075209823):0.4711948045344778,((39:1.1090223679855775,36:1.1090223679855775):0.2492004043819389,((27:0.43854128990472047,33:0.43854128990472047):0.7074545084462993,1:1.1459957983510198):0.2122269740164966):0.7431677396879437):0.3398446097194756,25:2.4412351217749357):0.634353527051287):2.423216974607942,(21:2.6555980971422652,(34:2.5635349874042768,14:2.5635349874042768):0.09206310973798848):2.8432075262918994):0.08567545976955238):32.655731051185;
tree new_tree186 = (((((5:1.106377688480733,3:1.106377688480733):1.5257306591560416,2:2.6321083476367746):0.01006665029080489,(6:0.47261240809170396,4:0.47261240809170396):2.1695625898358757):1.193692580876824,((((13:0.8013025471988903,8:0.8013025471988903):1.277772710077711,28:2.0790752572766014):0.8665487430697754,(9:0.8908824559175207,((30:0.49093405866657563,16:0.49093405866657563):0.11582406191702427,(22:0.20725940632005774,15:0.20725940632005774):0.39949871426354217):0.2841243353339208):2.054741544428856):0.6682239585073351,((((32:0.048461405993627915,26:0.048461405993627915):0.39753039764861936,37:0.4459918036422473):2.8582214361769127,(19:1.5383963701489185,(38:1.1184296149753654,20:1.1184296149753654):0.4199667551735531):1.7658168696702414):0.20864995469157543,(((17:1.2326607114827737,(24:0.13863039829276483,35:0.13863039829276483):1.0940303131900089):1.0914128733387876,(12:1.7288990987752317,11:1.7288990987752317):0.5951744860463295):0.9077709518268455,(31:2.5858362462497073,(10:1.9730062821638514,23:1.9730062821638514):0.6128299640858559):0.6460082903986994):0.2810186578623286):0.10098476434297643):0.22201961995069164):2.425046852647187,(((14:2.993269509650475,(25:2.859896099846583,(34:2.146899292915892,21:2.146899292915892):0.7129968069306911):0.1333734098038919):0.6215813375020418,7:3.6148508471525167):1.0251622076146214,(((27:1.288315644420315,33:1.288315644420315):1.0900556222918019,(1:1.5617219307454149,(39:0.2248116574263932,36:0.2248116574263932):1.3369102733190217):0.816649335966702):0.997250282698618,(18:3.3652278817017094,29:3.3652278817017094):0.0103936677090255):1.2643915053564032):1.6209013766844524):36.6105882668375;
tree new_tree187 = (((((14:1.1577084333553025,21:1.1577084333553025):1.1316633153705637,(34:1.3863476201092055,25:1.3863476201092055):0.9030241286166607):1.795784228341077,(7:2.99711080601548,(18:2.3629940700818737,(29:1.7792064957428444,(((27:1.0962451781095337,33:1.0962451781095337):0.44866170225127044,1:1.5449068803608041):0.1317465082542244,(39:1.208096447836505,36:1.208096447836505):0.4685569407785235):0.10255310712781585):0.5837875743390293):0.6341167359336062):1.0880451710514634):0.47660006962143076,((2:2.4491091824088325,5:2.4491091824088325):1.92820793804407,((6:0.5285429546515061,4:0.5285429546515061):3.404640932064998,3:3.9331838867165043):0.4441332337363981):0.18443892623547153):0.043498802948756854,((((22:2.389586104743594,(8:0.09561172892705078,13:0.09561172892705078):2.293974375816543):1.0281647486947727,((30:1.1039899448453971,((15:0.1998258439057069,16:0.1998258439057069):0.7380516034183408,9:0.9378774473240477):0.1661124975213495):0.5383805586979946,28:1.6423705035433918):1.7753803498949747):0.6208908640046134,(((19:0.4508369521987645,(37:0.3597344043592399,20:0.3597344043592399):0.0911025478395246):2.2995876278119423,(32:0.9060326645937944,26:0.9060326645937944):1.8443919154169124):0.30326030301542684,38:3.0536848830261336):0.9849568344168462):0.3572880445254665,((17:3.1702221314015295,((35:0.2613746201824635,24:0.2613746201824635):2.8344733940144264,(12:1.582263003695418,11:1.582263003695418):1.513585010501472):0.07437411720463949):0.3134609109469202,((10:0.07312617236048527,23:0.07312617236048527):3.3333059673613548,31:3.40643213972184):0.07725090262660972):0.9122467196199966):0.20932508766868452):37.0804561171783;
tree new_tree188 = ((((3:1.6666965692389117,((6:0.22107157862602025,4:0.22107157862602025):0.3441601668495792,5:0.5652317454755994):1.1014648237633122):1.0686488461966384,2:2.73534541543555):2.738150706684275,((8:1.0204951803154576,13:1.0204951803154576):3.6005495846301963,(((38:1.9675517051689229,((37:0.5355204327741596,20:0.5355204327741596):0.5509649614781669,(19:0.3008196682789229,(32:0.21768456263609337,26:0.21768456263609337):0.08313510564282955):0.7856657259734036):0.8810663109165964):0.5550748150065139,(28:0.95408086083646,15:0.95408086083646):1.5685456593389766):1.5594386762940893,((((12:1.6978432957254164,11:1.6978432957254164):1.0462948280975803,(17:1.6945792396410422,(24:0.35424201677492856,35:0.35424201677492856):1.3403372228661137):1.0495588841819545):0.23584224950976784,((10:1.06582413139085,23:1.06582413139085):1.457578988883277,31:2.523403120274127):0.4565772530586374):0.4093649148868672,((22:1.931234072941347,(30:1.7831310838468444,9:1.7831310838468444):0.1481029890945027):1.0261682663874612,16:2.9574023393288082):0.4319429488908235):0.6927199082498943):0.5389795684761278):0.8524513571741714):0.3948733051819371,(((((27:1.9500482484004567,33:1.9500482484004567):1.3221785174114744,((39:1.2732098802972278,36:1.2732098802972278):1.5626799282582324,1:2.8358898085554602):0.4363369572564708):0.6928333775265427,(18:2.685107103214964,29:2.685107103214964):1.2799530401235097):0.7961353523375925,(14:3.863752868996634,(21:2.5228023833161,(25:1.0486290864488481,34:1.0486290864488481):1.474173296867252):1.3409504856805339):0.8974426266794322):0.3268985689919077,7:5.088094064667974):0.7802753626337884):35.7152536286055;
tree new_tree189 = (((((6:0.5800053899527143,4:0.5800053899527143):0.6579779511043732,3:1.2379833410570875):0.3056173335063268,2:1.5436006745634143):0.3612388154701698,5:1.904839490033584):6.2618410569666825,((((21:3.6289496467567175,25:3.6289496467567175):1.390284150047465,(14:2.1995869603694165,34:2.1995869603694165):2.819646836434766):1.3085688993712994,(((29:1.1257984006330541,18:1.1257984006330541):1.7418851789747432,((1:1.5456630426872913,(27:1.0397091693792389,33:1.0397091693792389):0.5059538733080524):0.3385176705538395,(39:1.1129072618684515,36:1.1129072618684515):0.7712734513726793):0.9835028663666665):3.2888754506649867,7:6.156559030272784):0.1712436659026979):0.8442606463521116,((28:4.692263785652713,(((9:0.03192572659209707,16:0.03192572659209707):0.4477947795959297,(15:0.1363210027129968,22:0.1363210027129968):0.34339950347503):1.2682656426144416,30:1.7479861488024684):2.944277636850245):0.4568776135506818,(((((35:0.2901450287555992,24:0.2901450287555992):1.5747860755010858,(17:1.3690137565936538,(12:1.173472726599533,11:1.173472726599533):0.1955410299941207):0.4959173476630314):0.48483003138082936,(31:1.9557402810405995,(23:0.5030293867067472,10:0.5030293867067472):1.4527108943338523):0.39402085459691505):0.8241126651433142,(((19:0.2217603482450298,37:0.2217603482450298):0.09200456548021604,20:0.31376491372524584):2.5029778417139434,((26:1.7825569232491472,32:1.7825569232491472):0.5045491721752537,38:2.287106095424401):0.5296366600147882):0.35713104534163964):1.7177583125045954,(13:1.4879301093186976,8:1.4879301093186976):3.4037020039667265):0.25750928591797084):2.0229219433241985):0.9946172044726733):36.8452706862303;
tree new_tree190 = (((7:2.624051674677314,((18:1.6535714763647258,29:1.6535714763647258):0.2978243509155032,((27:0.727868383274799,33:0.727868383274799):0.5524050071154931,(1:1.07597311996086,(39:0.6950875156878447,36:0.6950875156878447):0.3808856042730153):0.2043002704294321):0.6711224368899369):0.6726558473970852):2.55841309672009,(((25:3.1199209028063493,34:3.1199209028063493):0.04603649112342634,14:3.1659573939297756):0.46539971339632125,21:3.631357107326097):1.5511076640713073):0.13495724233075634,((((19:0.6512999679269131,(37:0.5586279418610094,38:0.5586279418610094):0.09267202606590375):2.156093649966189,((26:0.5380047547138903,32:0.5380047547138903):1.3640835576684043,20:1.9020883123822947):0.9053053055108076):1.192528565133252,(((15:1.439505769426184,28:1.439505769426184):2.4559664572486337,((((23:2.123274860362143,30:2.123274860362143):0.2724787135711124,10:2.3957535739332556):0.6480531057523566,31:3.0438066796856122):0.5417025720299722,((12:2.4351474545751577,11:2.4351474545751577):0.6404142398214447,(17:2.688620756429506,(24:0.027290138810772024,35:0.027290138810772024):2.661330617618734):0.3869409379670965):0.509947557318982):0.3099629749592334):0.09528531330339707,((13:0.1433820114079985,8:0.1433820114079985):3.7741742023937417,((9:0.8713190941793064,16:0.8713190941793064):2.26648696160838,22:3.1378060557876863):0.7797501580140538):0.07320132617647479):0.009164643048139354):1.1612113822697556,(5:2.508637488755795,((2:1.8383588402687119,(6:1.4700427151409985,4:1.4700427151409985):0.3683161251277134):0.3343272537482611,3:2.172686094016973):0.3359513947388222):2.6524960765403147):0.1562884484320506):36.9784439829899;
tree new_tree191 = ((((3:0.8524309905491272,2:0.8524309905491272):0.08457429378514858,(5:0.9033462877354791,(4:0.6836444497718165,6:0.6836444497718165):0.2197018379636626):0.033658996598796675):3.3380815101301464,(15:3.651393782033019,(((28:1.1027273616256628,((16:0.16942732722120565,9:0.16942732722120565):0.6671464430352401,22:0.8365737702564457):0.266153591369217):2.2005656807720833,(31:2.9621419207604185,((23:1.6649317597060167,10:1.6649317597060167):1.122602775673083,(((30:0.7080753110297662,17:0.7080753110297662):0.8278676472954658,(12:1.2987995537511579,11:1.2987995537511579):0.23714340457407412):0.12908944479465378,(35:0.2177692872142829,24:0.2177692872142829):1.4472631159056029):1.122502132259214):0.1746073853813188):0.34115112163732775):0.1776323601820149,((((20:0.38733563360931395,19:0.38733563360931395):1.3513674365932247,(38:0.7853967141826692,37:0.7853967141826692):0.9533063560198693):0.4015954345809707,(32:1.5086344504799782,26:1.5086344504799782):0.631664054303531):0.9457347654146773,(13:0.21384189942879492,8:0.21384189942879492):2.8721913707693916):0.3948921323815746):0.17046837945325777):0.6236930124314033):0.07061026706776463,((((1:2.2474919894842453,((27:0.6534396298549536,33:0.6534396298549536):1.5693975755566658,(39:1.6512520024875956,36:1.6512520024875956):0.5715852029240238):0.02465478407262589):0.11308237539556476,(29:2.1659922563866765,18:2.1659922563866765):0.19458210849313362):0.4376428141787758,7:2.798217179058586):1.0870813377562096,((14:1.012158578514548,34:1.012158578514548):0.7640506337042308,(25:1.4395714579763286,21:1.4395714579763286):0.3366377542424501):2.109089304596017):0.4603985447173913):39.2739726104835;
tree new_tree192 = (((29:2.397405059168092,18:2.397405059168092):0.7563248696462228,(1:1.6202256833567141,((39:1.099680268455263,36:1.099680268455263):0.17185013890626744,(27:0.47748744052167474,33:0.47748744052167474):0.7940429668398556):0.3486952759951838):1.533504245457601):0.9252438281007014,((((((((38:1.350991350001707,(32:0.2709226396838792,26:0.2709226396838792):1.080068710317828):0.6133265803577128,(37:0.987290374115603,(20:0.8432442583819055,19:0.8432442583819055):0.14404611573369752):0.9770275562438168):0.2830967115487597,28:2.2474146419081795):0.7214296409620591,(30:1.2723121318890849,((22:0.3303687342989779,9:0.3303687342989779):0.14718258953228447,(15:0.21873658699574478,16:0.21873658699574478):0.2588147368355176):0.7947608080578226):1.6965321509811537):0.012936919143010872,(13:1.5284884723188534,8:1.5284884723188534):1.453292729694396):0.5181995269664736,(((23:2.237615604136601,10:2.237615604136601):0.39470476679378264,31:2.6323203709303837):0.46924923427464416,((11:1.2070541892778988,17:1.2070541892778988):1.8323991008417797,(35:2.608615476895507,(12:1.5138713162481077,24:1.5138713162481077):1.0947441606473993):0.4308378132241715):0.06211631508534943):0.39841112377469523):0.09627156752444233,(((6:0.2163322571434553,4:0.2163322571434553):1.4819925408829946,2:1.69832479802645):0.05846637999430859,(3:0.9187182434046435,5:0.9187182434046435):0.8380729346161151):1.8394611184834069):0.3058396172293181,(7:3.5897127107709474,((34:3.080689828607639,(25:0.9771648025916319,21:0.9771648025916319):2.103525026016007):0.42527350253507645,14:3.5059633311427154):0.08374937962823203):0.3123792029625361):0.17688184318153288):33.9283497772376;
tree new_tree193 = (((29:1.2125682657506245,18:1.2125682657506245):1.9859072128744188,((27:1.6220284424105957,33:1.6220284424105957):1.451294739589623,((39:0.9978127893651022,36:0.9978127893651022):0.5510885536158724,1:1.5489013429809746):1.524421839019244):0.12515229662482463):2.018754922697194,(((21:3.446047445545866,14:3.446047445545866):0.9248164279410984,(25:4.178624053191244,34:4.178624053191244):0.19223982029572007):0.30134470483846254,((((38:1.945438561933654,((37:0.8600479987058247,(20:0.6952976398152065,19:0.6952976398152065):0.16475035889061818):0.07532112341915764,(32:0.10252948261545046,26:0.10252948261545046):0.8328396395095319):1.0100694398086718):0.9166402368180884,(((31:1.6905244597318447,(23:0.7477643474479235,10:0.7477643474479235):0.9427601122839212):0.8240613684526894,((17:1.6066301165335173,(35:0.1807391601118478,24:0.1807391601118478):1.4258909564216695):0.4043145980959004,(11:1.496090132808796,12:1.496090132808796):0.5148545818206216):0.5036411135551164):0.2209442560405952,((((16:0.5501772497188057,9:0.5501772497188057):0.8646765704868905,30:1.4148538202056962):0.047362683484628576,28:1.4622165036903247):0.019992707299604007,((22:0.8102489545643738,(13:0.2600337499095751,8:0.2600337499095751):0.5502152046547988):0.4892209022913425,15:1.2994698568557164):0.18273935413421238):1.2533208732352006):0.1265487145266131):0.8308715867011602,((2:0.6855435681219928,5:0.6855435681219928):0.4272791455476459,(3:1.0379736279820648,(4:0.5678921855149192,6:0.5678921855149192):0.47008144246714567):0.07484908568757387):2.5801276717832637):0.7752592573128276,7:4.46820964276573):0.20399893555969673):0.5450218229968105):40.476356363668;
tree new_tree194 = (((29:3.2326564040743855,18:3.2326564040743855):5.3559416541650275,(((27:2.018239105303541,33:2.018239105303541):0.4940607438715987,(39:1.2174291206337788,36:1.2174291206337788):1.2948707285413608):0.8498366112355233,1:3.362136460410663):5.22646159782875):0.6646848507336127,(7:7.943984915860935,(((((28:1.8464569495271217,(9:0.37419746319916036,((22:0.12529437065504165,16:0.12529437065504165):0.06235880759745829,30:0.18765317825249994):0.18654428494666042):1.4722594863279612):1.2050361270994636,(((23:2.01059851945221,10:2.01059851945221):0.1517331635004835,((11:1.9007542507179445,((35:0.21848972123614344,24:0.21848972123614344):1.3164961157607857,12:1.5349858369969291):0.3657684137210153):0.010586872177550832,17:1.9113411228954953):0.2509905600571982):0.6065847257193755,31:2.768916408672069):0.2825766679545163):2.203320311780589,((15:1.2958747447589507,(13:0.2198033285923953,8:0.2198033285923953):1.0760714161665554):2.258645938390406,(((37:0.6651715693166848,(19:0.5186010659936569,(26:0.06401192646760215,32:0.06401192646760215):0.45458913952605473):0.1465705033230279):0.1716235872462858,38:0.8367951565629705):0.35637872642863133,20:1.1931738829916019):2.361346800157755):1.7002927052578176):1.0248046708655378,(5:3.369664511266838,((2:1.6439686397946713,3:1.6439686397946713):0.04328060335594097,(4:0.6627742490034217,6:0.6627742490034217):1.0244749941471905):1.6824152681162257):2.9099535480058742):1.421328991813171,((34:5.628762438556528,25:5.628762438556528):1.6761434887464892,(14:3.9816918499032687,21:3.9816918499032687):3.3232140773997485):0.39604112378286604):0.24303786477505174):1.3092979931120903):31.8193092308227;
tree new_tree195 = ((((28:4.018055428389625,(30:3.1496522801802143,((22:1.0479438638857637,15:1.0479438638857637):2.00330993730885,(16:0.20424733282165644,9:0.20424733282165644):2.8470064683729572):0.0983984789856005):0.8684031482094103):0.6249011705048328,(13:0.4422837776416711,8:0.4422837776416711):4.200672821252787):1.7171439661012107,((2:4.9619740373426025,(((4:0.721855089074685,6:0.721855089074685):3.21315739361293,3:3.935012482687615):0.995632119876467,5:4.930644602564082):0.03132943477852024):0.3435376116100253,((14:3.3239080321713796,(7:2.8243358851795786,((18:1.8647310255018785,29:1.8647310255018785):0.6576523225139612,((27:1.4662293007032452,33:1.4662293007032452):0.4508205440403874,((39:0.5353034939740188,36:0.5353034939740188):0.6083356664863474,1:1.1436391604603662):0.7734106842832664):0.6053335032722071):0.3019525371637388):0.4995721469918011):0.8410049446954453,((21:2.0128417555195575,25:2.0128417555195575):0.854439135207667,34:2.8672808907272245):1.2976320861396005):1.1405986720858028):1.0545889160430404):0.28205788368272966,(((38:2.016015907847756,(26:0.28400709318850537,32:0.28400709318850537):1.7320088146592507):0.7985300862666489,(19:2.2557630412962637,(37:1.627360487607789,20:1.627360487607789):0.6284025536884748):0.5587829528181412):0.9676047058590305,(((23:1.0768357178728123,10:1.0768357178728123):2.3735743988204456,31:3.450410116693258):0.16542555501453027,((12:2.6635446896822423,11:2.6635446896822423):0.20946293072813837,((24:0.29141929071238526,35:0.29141929071238526):1.3439476870624074,17:1.6353669777747926):1.2376406426355882):0.7428280512974075):0.16631502826564715):2.8600077487049624):31.3216415958377;
tree new_tree196 = ((((((3:0.9526967887527696,5:0.9526967887527696):1.4333491615340028,(4:1.2510757344650942,6:1.2510757344650942):1.1349702158216783):0.5948738572927228,2:2.9809198075794954):1.732944037454208,(28:4.029783940680159,((((30:1.7006104408661926,(((9:1.0307459797264842,15:1.0307459797264842):0.09596156849014403,22:1.1267075482166282):0.13157236471434564,16:1.2582799129309739):0.44233052793521876):0.6820135901495767,(13:0.7740391775182257,8:0.7740391775182257):1.6085848534975438):0.3306144427682751,(((23:2.3032899014736428,10:2.3032899014736428):0.29254091636771706,(((24:0.1888581424371504,35:0.1888581424371504):0.7970177545513046,12:0.985875896988455):0.5278804279044874,(17:1.0043141210160096,11:1.0043141210160096):0.5094422038769328):1.0820744929484174):0.023174120197141157,31:2.619004938038501):0.0942335357455435):1.265275654286679,(((26:1.2687831977645978,32:1.2687831977645978):0.2202854005287158,38:1.4890685982933136):0.09999099125195454,(20:0.920200691120648,(19:0.18179699881638464,37:0.18179699881638464):0.7384036923042633):0.6688588984246202):2.389454538525455):0.051269812609435306):0.6840799043535446):0.6170520044257408,(7:3.869223556176754,(25:3.8282748416586916,(34:3.3026991254030866,(14:1.8784170945197276,21:1.8784170945197276):1.424282030883359):0.525575716255605):0.04094871451806226):1.4616922932826903):1.2841026057855558,((18:4.502029882557287,29:4.502029882557287):1.4411923102878008,((1:1.687743616001951,(39:0.8676328820693223,36:0.8676328820693223):0.8201107339326287):3.171862247955695,(27:4.719046808795907,33:4.719046808795907):0.14055905516173883):1.0836163288874419):0.6717962623999121):29.957525948309;
tree new_tree197 = ((((21:2.127683660785718,14:2.127683660785718):0.08374973707776467,(25:1.5417680986879958,34:1.5417680986879958):0.6696652991754868):2.6041302869238714,((1:2.445669255476738,((29:2.2490669818758118,18:2.2490669818758118):0.1505837996805406,((27:1.6799028603876491,33:1.6799028603876491):0.6619849950128807,(39:1.8780523064193597,36:1.8780523064193597):0.4638355489811701):0.05776292615582257):0.046018473920385716):1.3109892277835185,7:3.7566584832602565):1.0589052015270974):0.9996409479742576,((2:1.6388935696258915,((3:0.8719664194853268,5:0.8719664194853268):0.007602731584332889,(6:0.6657157469511796,4:0.6657157469511796):0.21385340411848008):0.7593244185562318):3.0363100529518983,(((((23:1.1274800644249858,10:1.1274800644249858):0.7143379103273109,(11:1.812935390677784,(17:1.7979851947369752,((24:0.2861833105798951,35:0.2861833105798951):1.3366517422249728,12:1.6228350528048678):0.17515014193210732):0.01495019594080893):0.028882584074512607):0.23740233768345864,((30:0.7664272355197886,((16:0.2949182033208817,22:0.2949182033208817):0.19277982618522316,(9:0.4575760754687509,15:0.4575760754687509):0.03012195403735396):0.2787292060136838):0.9882063907123223,((13:0.553923125847377,8:0.553923125847377):0.8452457483166179,((38:0.42924881333876497,19:0.42924881333876497):0.6000529669321578,((26:0.3231343015804732,32:0.3231343015804732):0.5503980138526652,(20:0.2662376452003349,37:0.2662376452003349):0.6072946702328035):0.15576946483778442):0.36986709389307215):0.355464752068116):0.3245866862036444):0.35626380305782934,28:2.4354841154935847):0.5956002635098012,31:3.031084379003386):1.644119243574404):1.1400010101838216):36.3433545979568;
tree new_tree198 = ((((((11:2.270027938139885,12:2.270027938139885):0.49461630715100924,(17:0.8830352205941798,(35:0.5283999499913925,24:0.5283999499913925):0.3546352706027873):1.8816090246967145):0.45568287308705235,(31:3.210169814201762,(23:1.4206857686233305,10:1.4206857686233305):1.7894840455784315):0.010157304176184656):0.2621393271238657,(((9:1.908889911259466,(16:0.3431376165333999,(22:0.25089089844692036,15:0.25089089844692036):0.09224671808647955):1.565752294726066):1.1764744817941124,30:3.0853643930535783):0.31663881992064,(((19:2.010188405897307,20:2.010188405897307):0.9032822978054851,(38:2.48541359620004,(37:2.4768639597263133,(32:0.03144493794399871,26:0.03144493794399871):2.445419021782315):0.00854963647372653):0.4280571075027524):0.4089127463934932,(28:0.9865038154343158,(13:0.010073284253989857,8:0.010073284253989857):0.9764305311803259):2.3358796346619695):0.07961976287793293):0.08046323252759402):1.197498183467094,((((21:3.0310755862669025,34:3.0310755862669025):0.47132873843013723,14:3.5024043246970398):0.1261846944099747,7:3.6285890191070145):0.14746223883854226,(((1:2.590878787007407,(27:1.5127027250189713,33:1.5127027250189713):1.0781760619884355):0.3905926320239548,(39:1.0363522934541647,36:1.0363522934541647):1.945119125577197):0.30500203874657794,(29:2.5793486344746572,(18:1.5170019010792226,25:1.5170019010792226):1.0623467333954346):0.7071248233032823):0.4895778001676172):0.9039133710233496):0.09147282002253121,((2:2.21871323114988,(6:0.39774572375056094,4:0.39774572375056094):1.820967507399319):0.2949101067706503,(3:1.5502928875462332,5:1.5502928875462332):0.963330450374297):2.2578141110709073):37.5752364528167;
tree new_tree199 = (((6:1.3335359092130694,4:1.3335359092130694):2.846415296087125,((2:3.522262709774886,5:3.522262709774886):0.4250795109775023,3:3.9473422207523883):0.23260898454780632):4.804262267049778,(((14:6.101268530520849,(21:4.829593907422912,34:4.829593907422912):1.2716746230979368):0.9200799530782975,((((18:2.2198045658448837,25:2.2198045658448837):0.17800151762721894,29:2.3978060834721027):0.28071142165608043,((33:1.0458383689203894,(36:0.7398801514210659,39:0.7398801514210659):0.3059582174993235):1.4905424000684968,(27:2.2397178428010567,1:2.2397178428010567):0.2966629261878295):0.1421367361392969):3.027799308386574,7:5.706316813514757):1.3150316700843891):0.02756126893141886,(((((30:0.8486641290599948,((22:0.08693423652941641,16:0.08693423652941641):0.28206427106883025,9:0.36899850759824665):0.4796656214617481):0.23063301899816135,15:1.0792971480581561):0.08236331106537143,(13:0.3663166035817169,8:0.3663166035817169):0.7953438555418106):0.8086129829022961,(((37:0.7768772734036318,((26:0.4662354464058294,32:0.4662354464058294):0.303010686230278,(20:0.7525267969671153,38:0.7525267969671153):0.016719335668992086):0.007631140767524358):0.09395122276420054,19:0.8708284961678323):1.093656048884407,28:1.9644845450522392):0.005788896973584423):4.594835172051756,((31:3.840469662242938,(((35:0.22153299732638246,24:0.22153299732638246):1.2543014215108932,17:1.4758344188372756):1.703863390117011,(12:2.9098122499665027,11:2.9098122499665027):0.269885558987784):0.6607718532886513):0.6458574904278831,(23:1.3270757368702897,10:1.3270757368702897):3.159251415800531):2.0787814614067583):0.48380113845298567):1.9353037198194079):33.5542128944219;
tree new_tree200 = ((((5:1.4908527151086324,2:1.4908527151086324):1.0110985080344406,(3:1.4223226988936024,(6:0.6781890052056179,4:0.6781890052056179):0.7441336936879845):1.0796285242494705):1.0815797834501106,((((1:2.4352750291235927,(((36:0.8550482048933246,39:0.8550482048933246):0.9142872904783708,7:1.7693354953716953):0.46594243676514435,(33:0.9540027448747964,27:0.9540027448747964):1.2812751872620431):0.19999709698675305):0.1823301833810782,((18:1.713383028850447,29:1.713383028850447):0.3891316738157802,25:2.102514702666227):0.5150905098384437):0.21283584498348063,((21:2.0198430386444364,14:2.0198430386444364):0.28434174978725846,34:2.304184788431695):0.5262562690564567):0.7103408550626398,15:3.5407819125507913):0.042749094042392244):5.906671512594695,(((((35:0.7822601946305276,24:0.7822601946305276):0.8954950143782969,((12:1.2255038965233018,11:1.2255038965233018):0.4475596875153347,17:1.6730635840386365):0.004691624970188046):0.3132770069124373,(23:0.10530974990608226,10:0.10530974990608226):1.8857224660151797):3.7374665464252015,31:5.728498762346463):1.7411748094640522,(((((38:1.7187397469825159,20:1.7187397469825159):0.7260625846397926,(((26:0.6699143135404598,32:0.6699143135404598):0.5365497667086169,37:1.2064640802490767):0.2832933772062014,19:1.489757457455278):0.9550448741670303):0.4024035294266395,28:2.847205861048948):1.6091851599267986,(30:1.5482474544821698,(22:0.8059652115350748,(16:0.3633625233862815,9:0.3633625233862815):0.44260268814879333):0.742282242947095):2.9081435664935764):2.144577223720238,(8:0.05183191314165548,13:0.05183191314165548):6.549136331554329):0.8687053271145313):2.020528947377363):32.1860640792073;
tree new_tree201 = (((((28:1.0887868305171018,15:1.0887868305171018):5.717568151804381,((23:0.6023405093259778,10:0.6023405093259778):4.899626012207411,((((35:0.531007583843073,24:0.531007583843073):2.153058706398739,(12:1.960894684023196,11:1.960894684023196):0.7231716062186164):0.17510944072122792,17:2.8591757309630403):1.982911066805714,31:4.842086797768754):0.6598797237646341):1.3043884607880942):0.3752256854359386,((((9:0.4439573202046265,16:0.4439573202046265):2.2060797329572277,30:2.6500370531618542):0.6028869247651629,22:3.252923977927017):2.550543754674661,(13:2.6993782496435186,8:2.6993782496435186):3.10408948295816):1.3781129351557428):0.7340592811481708,(((3:2.981092393783907,(2:2.432342655537692,(6:0.8735033882469496,4:0.8735033882469496):1.5588392672907423):0.5487497382462152):1.5870731762524262,5:4.568165570036333):3.127837028465609,((19:3.089265439371431,38:3.089265439371431):0.11260378183097153,((20:2.08617253136338,37:2.08617253136338):0.4752875575412854,(26:1.9808393327018514,32:1.9808393327018514):0.5806207562028138):0.6404091322977372):4.49413337729954):0.21963735040364973):1.153066877768695,((((21:5.395715396285011,14:5.395715396285011):0.2859784394410463,34:5.681693835726057):0.4850601668059138,7:6.166754002531971):0.2684910307444994,(((1:4.250821811767128,(33:3.199447064877808,27:3.199447064877808):1.0513747468893202):1.0946930567540898,(36:1.2761231537507618,39:1.2761231537507618):4.069391714770457):0.2950061475659993,((29:4.114743732394234,25:4.114743732394234):0.24313265496181646,18:4.35787638735605):1.282644628731167):0.7947240171892531):2.6334617933978164):32.7315940472564;
tree new_tree202 = (((((30:4.36551008634111,((16:0.18574239270318163,22:0.18574239270318163):0.48428440262760064,9:0.6700267953307822):3.6954832910103277):2.1443084516892297,(28:0.8803437968862018,(13:0.010712667233740866,8:0.010712667233740866):0.8696311296524609):5.629474741144138):0.405387490690285,((((23:0.5471697378953401,10:0.5471697378953401):4.600253681514649,31:5.147423419409988):0.781542026673681,((17:1.9663158227906685,11:1.9663158227906685):3.364187947244991,(35:4.360730795149177,(12:1.7452949011845722,24:1.7452949011845722):2.6154358939646047):0.9697729748864825):0.5984616760480099):0.2246335255091756,(((20:2.6544174838550054,38:2.6544174838550054):0.05753382469987356,(37:0.9482284471596288,19:0.9482284471596288):1.7637228613952503):0.8648220331402747,(32:0.18989014496512374,26:0.18989014496512374):3.38688319673003):2.5768256298976913):0.7616070571277795):1.1007970005211627,((7:5.178673551858424,(21:4.487670825151743,(34:4.320911354171801,14:4.320911354171801):0.16675947097994204):0.6910027267066807):0.7647821292497738,(((33:4.097973972118431,27:4.097973972118431):1.1366700728605572,(1:4.665718656546352,(36:4.511623263312027,39:4.511623263312027):0.15409539323432586):0.5689253884326355):0.1515685095894197,((25:1.6390431748792151,29:1.6390431748792151):1.650391412590126,18:3.289434587469341):2.0967779670990665):0.5572431265397899):2.0725473481335897):0.12184324099408705,(15:6.6814054245874575,((3:3.1863495060914873,5:3.1863495060914873):0.4629328509288011,(2:2.7682420862109485,(6:1.3962538147588675,4:1.3962538147588675):1.371988271452081):0.8810402708093399):3.032123067567169):1.4564408456484168):36.0333608969874;
tree new_tree203 = (((7:5.943018874869596,((14:2.5684082688194096,21:2.5684082688194096):0.5800137662175304,34:3.14842203503694):2.7945968398326557):0.7661661671494748,(((29:3.2328338633437506,25:3.2328338633437506):0.8909825539523828,18:4.123816417296133):0.2920246170699725,((36:1.845146854996021,39:1.845146854996021):0.28718149161347317,((33:0.19418598180021804,27:0.19418598180021804):1.549359606160793,1:1.7435455879610111):0.3887827586484831):2.2835126877566116):2.2933440076529648):1.8646814210345095,(((((20:1.2432650607254405,37:1.2432650607254405):2.2969856361240613,19:3.540250696849502):0.2845825719601196,((32:1.2490186776256034,26:1.2490186776256034):0.9502823652519778,38:2.199301042877581):1.6255322259320404):3.045239023929459,((28:5.023112336048575,(13:4.408825262374663,(15:4.33466376865339,((((17:1.6040978035238151,(24:0.014198461050369668,35:0.014198461050369668):1.5898993424734456):1.9423017701893486,(11:3.1734667230913685,12:3.1734667230913685):0.37293285062179526):0.5218248765566087,31:4.068224450269772):0.030733719358917888,(23:0.6196276313635666,(10:0.2813745900298987,8:0.2813745900298987):0.3382530413336679):3.4793305382651236):0.23570559902469945):0.0741614937212729):0.6142870736739123):0.5624426456583631,(16:2.911010954185017,((22:2.033647219076484,30:2.033647219076484):0.8178025248223553,9:2.851449743898839):0.05956121028617778):2.674544027521921):1.2845173110321424):1.2613067964480242,((((6:0.7874644006783694,4:0.7874644006783694):0.06542555097919245,3:0.8528899516575619):1.061221391261832,2:1.9141113429193939):1.2511439914722415,5:3.1652553343916354):4.966123754795469):0.4424873738664754):33.6738607523969;
tree new_tree204 = ((((7:6.1024186580345745,(14:5.87576393923171,(34:3.1742502038888056,21:3.1742502038888056):2.7015137353429046):0.22665471880286425):1.5640638598745547,(((((32:0.8749298146818733,26:0.8749298146818733):0.6037273856510842,((37:1.2577839669712367,19:1.2577839669712367):0.04243893780779029,(38:1.138245188097088,20:1.138245188097088):0.16197771668193894):0.17843429555393042):1.575319471916059,((15:0.2911996919052016,28:0.2911996919052016):0.1572565438312825,13:0.44845623573648413):2.605520436512532):1.9968827518066887,((23:2.00516661793276,(10:0.16228407337018924,8:0.16228407337018924):1.842882544562571):1.8113789109396627,(31:1.9022104542751517,(17:1.7676877662309873,((12:0.8713870469410707,11:0.8713870469410707):0.5615432857346943,(24:1.1934850417213807,35:1.1934850417213807):0.23944529095438427):0.33475743355522236):0.13452268804416434):1.9143350745972711):1.2343138951832824):0.9064423482538437,((2:2.1123791286610105,(3:2.0370619284954756,((6:1.24784221780404,4:1.24784221780404):0.511195963905178,5:1.759038181709218):0.27802374678625763):0.07531720016553489):3.5620364918732497,(9:3.5809078464757307,((16:0.29344906815577515,22:0.29344906815577515):2.8162982148591316,30:3.1097472830149067):0.471160563460824):2.0935077740585295):0.28288615177528875):1.7091807455995802):0.6861040011744581,(18:6.324631280085939,(25:6.14167563700851,29:6.14167563700851):0.1829556430774284):2.0279552389976487):1.0844776117684916,(1:1.2458349902874508,((33:0.7755792141396329,27:0.7755792141396329):0.3718716971211802,(36:0.5831228890286108,39:0.5831228890286108):0.5643280222322024):0.0983840790266377):8.191229140564628):37.8069046099403;
tree new_tree205 = (14:8.081719692295152,((((((((19:0.45356585224684726,(32:0.05790213501048429,26:0.05790213501048429):0.39566371723636296):0.02537271008872599,38:0.47893856233557325):0.4990695234093468,(37:0.4921621862918019,20:0.4921621862918019):0.4858458994531181):2.7888573885874393,((15:2.4007480573580553,(13:2.360864897377941,28:2.360864897377941):0.03988315998011416):0.47532341617379403,(((30:0.34968981009188754,22:0.34968981009188754):1.0744128813971658,(9:1.0389430162647957,16:1.0389430162647957):0.38515967522425765):1.3844304421969194,((17:1.9790216962767464,((12:0.8584829518955454,11:0.8584829518955454):0.4374595074415567,(24:0.21895630209890216,35:0.21895630209890216):1.0769861572382):0.6830792369396443):0.7118430144107308,((23:0.9734950054427429,(10:0.5368927462264597,8:0.5368927462264597):0.43660225921628326):1.341869122242687,31:2.31536412768543):0.37550058300204725):0.11766842299849545):0.06753833984587665):0.89079400080051):0.5040628375222438,((3:1.2829799138999491,(6:0.9060972516867017,4:0.9060972516867017):0.3768826622132474):0.5411791241599286,(2:1.0255847904321742,5:1.0255847904321742):0.7985742476277036):2.4467692737947253):0.2853985079061676,(21:4.11261086665501,7:4.11261086665501):0.4437159531057606):0.3944813217423784,((25:3.188284754147392,(18:3.184431751046375,29:3.184431751046375):0.003853003101017105):0.4677895587315728,(((36:0.6487305338986209,39:0.6487305338986209):0.9767553590444948,1:1.6254858929431157):1.8822474654439816,(33:1.8538248862361644,27:1.8538248862361644):1.653908472150933):0.14834095449186746):1.2947338286241843):0.5526248658934207,34:5.50343300739657):2.5782866848985826):36.2094736751488;
tree new_tree206 = ((((1:0.8877168004971959,(33:0.7618948152994918,27:0.7618948152994918):0.12582198519770416):1.704098576575194,(39:2.541572666065291,36:2.541572666065291):0.05024271100709887):1.283887957500938,(29:2.954017044462581,18:2.954017044462581):0.9216862901107468):0.02617584951143348,(((((((6:0.41740749360711127,4:0.41740749360711127):1.069404158552892,3:1.4868116521600032):0.002840352432040616,5:1.4896520045920438):0.277025704130782,2:1.7666777087228258):0.5881521773328555,((((((35:0.80331773135061,24:0.80331773135061):1.0803323344806128,(17:1.537766814817599,(11:1.4197469517289982,12:1.4197469517289982):0.11801986308860068):0.3458832510136238):0.09620141008345118,31:1.979851475914674):0.08377939612907515,(23:0.6903582100954635,(10:0.014470624159342268,8:0.014470624159342268):0.6758875859361212):1.3732726619482856):0.023638484347728195,((15:1.5219995058795392,(((37:0.8079340554496331,(20:0.1253658695888926,19:0.1253658695888926):0.6825681858607405):0.13121073988898446,((38:0.5363111441042528,32:0.5363111441042528):0.29049195665175254,26:0.8268031007560054):0.11234169458261223):0.5773140403703052,28:1.5164588357089228):0.005540670170616435):0.5281896712019689,13:2.050189177081508):0.0370801793099691):0.019016907728130583,((16:0.5672651578288825,22:0.5672651578288825):1.175101033313847,(30:0.6129202382420968,9:0.6129202382420968):1.1294459529006327):0.36392007297687834):0.2485436219360735):0.5632627288489944,((34:1.5690698425359122,21:1.5690698425359122):0.5669630389020173,(14:1.9119078963706584,25:1.9119078963706584):0.22412498506727108):0.7820597334667463):0.012313721440929903,7:2.9304063363456057):0.9714728477391557):40.6064409843022;
tree new_tree207 = (((((21:2.9717264770567673,14:2.9717264770567673):0.3289928837101943,(25:2.5952383988944008,34:2.5952383988944008):0.7054809618725608):1.5881893412925652,((15:3.4176510221709013,((3:1.3742648743508017,((6:0.24574494596496466,4:0.24574494596496466):1.0924515021341161,5:1.3381964480990807):0.03606842625172102):0.6368348345160166,2:2.0110997088668183):1.406551313304083):0.12937468225929383,((28:2.0475014597393297,((16:0.04105688939532478,9:0.04105688939532478):0.3143595427812992,22:0.35541643217662394):1.6920850275627057):1.1692539565312159,(((13:0.6692265499563602,8:0.6692265499563602):2.447055897485368,((32:1.147897013817032,26:1.147897013817032):1.0292316433921278,(20:2.0674246882890905,(38:1.3793811688268536,(19:1.2099193155825767,37:1.2099193155825767):0.16946185324427687):0.688043519462237):0.10970396892006917):0.9391537902325684):0.01380182079164527,(((30:1.0276296989971903,17:1.0276296989971903):1.0594912633293878,(11:1.99744902360073,(12:1.8299379224694259,(24:1.470499890257487,35:1.470499890257487):0.3594380322119388):0.16751110113130419):0.089671938725848):0.6719575794187151,((23:1.4038648445459803,10:1.4038648445459803):1.1825834179701542,31:2.5864482625161345):0.17263027922915875):0.37100572648808017):0.08667114803717224):0.33027028815964954):1.3418829976293316):0.26159793474622894,7:5.150506636805756):0.22329223584197067,(((33:1.658640679432945,27:1.658640679432945):0.9032550747742569,(1:2.11507178483001,(39:1.541462515522675,36:1.541462515522675):0.5736092693073347):0.44682396937719204):1.3074962602734033,(29:3.5768469316773857,18:3.5768469316773857):0.29254508280321945):1.5044068581671213):37.2243218492496;
tree new_tree208 = (((((13:0.4073167650002331,8:0.4073167650002331):1.4935079246711107,(16:0.9779705812424795,((9:0.9448369052174697,(22:0.7560500960180542,15:0.7560500960180542):0.18878680919941548):0.010657181612499178,30:0.9554940868299688):0.02247649441251065):0.9228541084288644):5.621902485774994,(28:7.029552450019863,((((35:2.252708547156867,(24:2.1646913641762238,12:2.1646913641762238):0.08801718298064332):0.8879982811519365,(17:1.558627430859015,11:1.558627430859015):1.5820793974497886):1.0997086148758184,(23:0.572469738623824,10:0.572469738623824):3.6679457045607977):1.2840487448927753,31:5.524464188077397):1.5050882619424657):0.4931747254264751):0.3667185873843044,((19:0.861687537078488,37:0.861687537078488):4.880382470425981,(20:5.667461119240877,((32:0.38556441776802614,26:0.38556441776802614):2.7382465819076507,38:3.1238109996756767):2.5436501195652004):0.07460888826359202):2.1473757553261734):0.2503856237254487,((3:5.590593237123569,(((6:0.18401953929217874,4:0.18401953929217874):0.5559712917145064,5:0.7399908310066852):1.086609969003204,2:1.8266008000098892):3.7639924371136795):1.6527110221065877,((7:5.163906976792566,((((33:1.3783752782395864,27:1.3783752782395864):0.49694593668234566,1:1.875321214921932):1.6519135360361703,(39:1.6616569090427622,36:1.6616569090427622):1.8655778419153402):1.3963132044662658,(29:1.0976454220146235,18:1.0976454220146235):3.825902533409745):0.24035902136819765):1.8597200582373494,(14:6.151432254583742,((34:1.6151760807420867,21:1.6151760807420867):2.983401932809061,25:4.598578013551148):1.5528542410325947):0.8721947804461729):0.21967722420024138):0.8965271273259345):38.8240112660251;
tree new_tree209 = (((7:6.3853084860823355,((((23:1.7667379049749619,10:1.7667379049749619):2.9415542363298,(((35:0.564112039178395,24:0.564112039178395):1.8009316673359779,(17:2.147954844117834,(12:1.6095687333449236,11:1.6095687333449236):0.5383861107729107):0.21708886239653857):0.5338464508126575,31:2.8988901573270303):1.8094019839777316):1.0403036928058524,((((32:0.8784633586567409,(26:0.5591217805465071,38:0.5591217805465071):0.3193415781102338):0.7407304440895136,(19:1.46604977333966,(20:0.6599268960733228,37:0.6599268960733228):0.8061228772663372):0.15314402940659444):3.02237065546501,(28:4.490025395074997,(13:1.1798611189275856,8:1.1798611189275856):3.310164276147411):0.15153906313626742):0.33546736051364245,((((15:0.5415159406892931,16:0.5415159406892931):0.05380919324425637,22:0.5953251339335495):0.022891199513486615,9:0.6182163334470361):0.7684385911735176,30:1.3866549246205537):3.5903768941043532):0.7715640153857075):0.35369379470984175,((2:2.0806890980656476,((6:0.48038173251823946,4:0.48038173251823946):0.44637932197789787,5:0.9267610544961373):1.1539280435695103):2.154408897011634,3:4.235097995077282):1.8671916337431744):0.2830188572618795):2.0478553919199953,((21:1.3286854759725673,34:1.3286854759725673):1.051366180035945,(14:1.8267196559698469,25:1.8267196559698469):0.5533320000386655):6.0531122219938185):1.659486374972369,(29:4.636116164678239,(18:2.8060715009581383,(((33:0.8966841663519353,27:0.8966841663519353):0.6671947767721259,1:1.5638789431240612):0.45328226862445775,(39:1.5596818580386056,36:1.5596818580386056):0.45747935370991333):0.7889102892096194):1.830044663720101):5.45653408829646):30.3498282445514;
tree new_tree210 = ((((((((11:1.1361346736228253,((24:0.008151253081907249,35:0.008151253081907249):0.557265388717242,17:0.5654166417991492):0.5707180318236761):0.7245190100936183,(23:0.46505521550889406,(10:0.051859792653613665,8:0.051859792653613665):0.4131954228552804):1.3955984682075495):1.4456817002591653,(31:2.2890563598903872,12:2.2890563598903872):1.0172790240852216):0.055253299044660587,(28:0.5619888575903226,(13:0.5174044136701008,15:0.5174044136701008):0.04458444392022176):2.799599825429947):0.11373318604438154,((((20:0.5786986902659224,38:0.5786986902659224):0.18846757930033486,19:0.7671662695662572):0.25304453917350533,(32:0.701390973341981,26:0.701390973341981):0.3188198353977816):0.14375228755470482,37:1.1639630962944674):2.3113587727701836):0.6236021985892415,((16:0.2590575645332479,9:0.2590575645332479):1.5192465643805404,(22:1.2927222799382512,30:1.2927222799382512):0.485581848975537):2.320619938740104):2.7828807862951974,(2:2.610059209720782,(5:1.4878978541245542,((6:0.3420836315180293,4:0.3420836315180293):0.9506469936451003,3:1.2927306251631296):0.19516722896142458):1.122161355596228):4.271745644228307):0.45959014256718866,((7:4.783966082582165,((29:2.1402137054579096,18:2.1402137054579096):1.259675114859082,((33:1.3338459009756276,27:1.3338459009756276):0.9573239527675619,(1:1.4540785499284596,(39:0.9322652032849853,36:0.9322652032849853):0.5218133466434743):0.8370913038147298):1.108718966573802):1.3840772622651731):0.8507028845512261,((25:3.836278417240769,34:3.836278417240769):1.0716261689248405,(21:3.7071092430081976,14:3.7071092430081976):1.200795343157412):0.7267643809677811):1.7067260293828879):32.6461082303853;
tree new_tree211 = ((((25:1.9479727072300808,34:1.9479727072300808):1.158310769239466,(21:2.5181285126710606,14:2.5181285126710606):0.5881549637984862):1.439374778254149,(7:3.5460838052353485,((18:1.9846569843483697,29:1.9846569843483697):1.0131389027832567,(((39:0.4891765647543405,36:0.4891765647543405):1.348971532394553,1:1.8381480971488935):0.3278326758184742,(33:1.601727844893232,27:1.601727844893232):0.5642529280741357):0.8318151141642587):0.5482879181037221):0.9995744494883474):3.1205147448781645,(((2:1.20873041754781,(4:0.3270086296139693,6:0.3270086296139693):0.8817217879338406):0.769610559252784,(3:1.8830346547775954,5:1.8830346547775954):0.0953063220229986):2.7568737192698287,(((28:3.0275911178792723,((19:0.9485302553390333,(37:0.8761586370338784,20:0.8761586370338784):0.07237161830515493):0.33747770925442033,(26:0.6773253819925837,(38:0.5411108443810957,32:0.5411108443810957):0.13621453761148805):0.6086825826008699):1.7415831532858186):1.0718877268629954,((((16:0.4841532051163395,(30:0.2714132540721365,15:0.2714132540721365):0.212739951044203):0.8301207721619976,22:1.3142739772783372):0.4176144318628183,9:1.7318884091411555):0.9739948538733747,13:2.70588326301453):1.3935955817277375):0.3028658671817732,(31:4.144426058874809,(((11:3.2407481811273686,12:3.2407481811273686):0.35677901123247047,((24:1.8361196955399643,35:1.8361196955399643):0.613278341879588,17:2.4493980374195523):1.1481291549402868):0.35524127623135104,(23:2.7119280846480427,(10:0.7993351220698188,8:0.7993351220698188):1.9125929625782239):1.2408403839431474):0.19165759028361906):0.25791865304923167):0.3328699841463818):2.9309583035314377):35.3486121478161;
tree new_tree212 = ((((14:1.8920525572139082,34:1.8920525572139082):0.5290577768116902,25:2.4211103340255984):1.2344604325598123,(21:3.016828332175098,(7:2.582025591714994,((((39:1.05670237454568,36:1.05670237454568):0.2141113522134972,(33:0.32774738584238766,27:0.32774738584238766):0.9430663409167896):0.3272941102785232,1:1.5981078370377004):0.631436981990843,(18:0.6975699026448852,29:0.6975699026448852):1.5319749163836582):0.3524807726864507):0.4348027404601038):0.6387424344103128):6.121577932144367,(((((17:4.366802285784094,11:4.366802285784094):0.16790377002664147,((24:1.3976542375716297,35:1.3976542375716297):1.262782320396203,12:2.6604365579678326):1.8742694978429029):2.908015504343811,((23:1.5358754617505266,(10:0.25679962039448634,8:0.25679962039448634):1.2790758413560401):1.5480517038179071,31:3.0839271655684337):4.358794394586113):1.2181208673625514,(((13:2.1086300255340187,((9:0.7093114025681463,(22:0.624744239906067,30:0.624744239906067):0.08456716266207931):0.921969608927809,(16:0.4210901638547256,15:0.4210901638547256):1.2101908476412297):0.4773490140380634):0.8741944451141461,28:2.982824470648165):5.664259801466937,((20:0.8706013829174153,(19:0.5752422480400348,(37:0.18073510119516567,38:0.18073510119516567):0.3945071468448691):0.2953591348773805):1.9518076844042507,(26:0.712776616877749,32:0.712776616877749):2.1096324504439172):5.824675204793436):0.01375815540199632):0.2575095584498115,(5:6.785262569181727,(((4:0.29949647891746134,6:0.29949647891746134):2.452463911913202,3:2.7519603908306633):3.084457997585493,2:5.836418388416156):0.9488441807655708):2.1330894167851824):0.8587967127628691):34.4528839096285;
tree new_tree213 = (((2:1.0170081883244335,(3:0.4975208179120802,5:0.4975208179120802):0.5194873704123533):7.300868305975008,(4:4.871264120656635,6:4.871264120656635):3.4466123736428074):2.1405575189761255,(((((((((35:1.0257576364109333,24:1.0257576364109333):0.35991185982838125,17:1.3856694962393146):0.5833991788891599,11:1.9690686751284745):0.11150165005868873,12:2.0805703251871632):0.550372540997198,31:2.6309428661843612):0.6591001282718834,((10:1.0870230265387477,8:1.0870230265387477):1.471302646613929,23:2.5583256731526767):0.7317173213035679):3.074704521648076,(((20:1.268791248164875,37:1.268791248164875):3.1237615969274484,(38:3.9042746802160564,((26:0.9214615120563885,32:0.9214615120563885):0.4925256735111483,19:1.4139871855675368):2.49028749464852):0.4882781648762671):1.4526067348011233,28:5.845159579893447):0.5195879362108737):1.8115538307373962,((13:1.5299082642486648,15:1.5299082642486648):5.923724051037998,(((9:0.005800529576741177,22:0.005800529576741177):1.047487257842955,30:1.0532877874196962):1.5230805644842884,16:2.5763683519039846):4.877263963382678):0.7226690315550544):0.7436721079138149,(((18:2.6137620663257217,29:2.6137620663257217):0.4761189386104765,((1:2.2551270673142003,(33:0.6835395710633272,27:0.6835395710633272):1.5715874962508731):0.08312708958791992,(39:0.51329889001374,36:0.51329889001374):1.8249552668883804):0.751626848034078):2.1179507492214613,((14:4.7018720319669685,(25:3.6926126371428976,(34:2.725445607296828,21:2.725445607296828):0.9671670298460695):1.009259394824071):0.342829533751174,7:5.044701565718142):0.1631301884395171):3.712141700597872):1.5384605585200362):31.264481558629;
tree new_tree214 = ((2:4.364327111754025,(5:1.3251980817065363,(3:0.7316328264894365,(4:0.18157382604893718,6:0.18157382604893718):0.5500590004404993):0.5935652552170998):3.039129030047489):0.43685084083369485,((7:4.028621686802411,(((14:2.3111503013371215,21:2.3111503013371215):0.8922238597257013,(34:2.259597579266519,25:2.259597579266519):0.9437765817963037):0.7902055762121325,((18:1.8698837473306889,29:1.8698837473306889):1.2504353598372424,((33:0.628347271520717,27:0.628347271520717):1.6618629663442273,(1:1.5073264784052864,(39:0.746798853832902,36:0.746798853832902):0.7605276245723844):0.7828837594596578):0.830108869302987):0.873260630107024):0.03504194952745543):0.5769804989028771,(((((15:1.7461695402776234,((22:0.14292203927050215,9:0.14292203927050215):1.2073167691706412,30:1.3502388084411434):0.39593073183648):0.2331202366542664,16:1.9792897769318898):1.1908085704851155,(38:2.0144934005700015,(((20:0.6086897386920157,19:0.6086897386920157):0.7069919323764188,37:1.3156816710684345):0.35754881482944034,(32:0.27319200998233195,26:0.27319200998233195):1.4000384759155429):0.34126291467212666):1.1556049468470038):1.0633258800852725,((((10:1.3052916598957416,8:1.3052916598957416):0.3118893164387775,23:1.617180976334519):1.021167097066723,(12:1.6820119098126485,11:1.6820119098126485):0.9563361635885936):1.2149679270108589,(31:2.889149093605504,((24:0.5116795073149528,35:0.5116795073149528):0.20574964048118438,17:0.7174291477961372):2.171719945809367):0.964166906806597):0.3801082270901768):0.20336294051376846,(13:3.9300178748566905,28:3.9300178748566905):0.5067692931593557):0.16881501768924156):0.19557576688243206):38.9729210730464;
tree new_tree215 = ((15:5.503206194709777,(3:4.184512279022198,(5:3.651730234685567,(2:2.323442755741874,(4:0.6100348985345786,6:0.6100348985345786):1.7134078572072955):1.3282874789436931):0.5327820443366309):1.3186939156875788):0.8206911203488403,((((((10:0.23075405625985204,8:0.23075405625985204):0.17602742319777828,23:0.4067814794576303):3.443726872111429,(31:3.1909839450593935,(((35:0.177220953867122,24:0.177220953867122):1.2808418541660207,12:1.4580628080331426):0.46250407254264525,(17:1.1036435749020441,11:1.1036435749020441):0.8169233056737437):1.2704170644836057):0.6595244065096662):0.8150931296056054,(28:4.280316168047782,(((22:2.2353589654105472,9:2.2353589654105472):0.36013539641054937,(16:1.403265210804106,30:1.403265210804106):1.1922291510169907):1.287816614747984,13:3.8833109765690805):0.3970051914787014):0.3852853131268832):0.41577131800398703,(((38:1.043690521562341,20:1.043690521562341):0.8587379149876919,(37:0.9924018581574447,19:0.9924018581574447):0.9100265783925883):1.5711555546236933,(32:2.588873338064644,26:2.588873338064644):0.8847106531090825):1.6077888080049259):0.7870607458679713,((7:4.59885465599346,21:4.59885465599346):0.42882007877622375,(((25:2.9095949637704526,34:2.9095949637704526):1.2546445115552092,14:4.164239475325662):0.6672292801239657,((((36:1.5096807339958946,39:1.5096807339958946):1.4490257149132377,(27:2.1015068909242913,33:2.1015068909242913):0.857199557984841):0.246436376665776,1:3.2051428255749084):0.8598494932062186,(29:3.737736029135734,18:3.737736029135734):0.3272562896453928):0.7664764366685004):0.19620597932005612):0.8407588102769399):0.4554637700119937):38.6366819276031;
tree new_tree216 = ((((21:5.31900581010871,((34:3.4944327516318583,14:3.4944327516318583):1.4501052686103617,25:4.94453802024222):0.37446778986648965):0.31793574023180504,7:5.636941550340515):2.3289186219500184,((1:2.8506773099961507,((27:0.792907681467174,33:0.792907681467174):0.42013126950340274,(36:0.37461576182394213,39:0.37461576182394213):0.8384231891466347):1.6376383590255739):4.117560326564042,(29:1.133282661718425,18:1.133282661718425):5.834954974841767):0.9976225357303408):0.1327272224314484,((((16:0.5711356532796572,22:0.5711356532796572):0.44606715477590875,9:1.017202808055566):4.313835806504184,(((((32:0.4596288466665204,26:0.4596288466665204):1.2259111548191837,20:1.685540001485704):0.2827019114248066,((38:0.33016543488265515,19:0.33016543488265515):0.07067404754241924,37:0.4008394824250744):1.5674024304854361):1.399114601417533,(13:2.449790673202343,((30:1.2716960639231,28:1.2716960639231):0.45784270028906215,15:1.7295387642121622):0.7202519089901807):0.9175658411257008):1.9161424724597622,(((10:1.9758267853442193,8:1.9758267853442193):1.6828297690446654,23:3.6586565543888847):1.1953482144614131,(31:4.805608241044613,((11:1.3629757237810927,12:1.3629757237810927):0.6566559725558052,((24:0.07862271961062778,35:0.07862271961062778):0.2492666614927168,17:0.3278893811033446):1.6917423152335533):2.785976544707715):0.04839652780568482):0.4294942179375081):0.047539627771944204):1.010393963866706,(((3:0.8355109296131069,(6:0.2477337547119795,4:0.2477337547119795):0.5877771749011274):0.12321182557190324,5:0.9587227551850102):4.189106755457762,2:5.147829510642772):1.193603067783684):1.7571548162955253):33.1102711311652;
tree new_tree217 = ((((20:2.1995973728294316,19:2.1995973728294316):4.010860760172717,(((32:0.45394555755620125,26:0.45394555755620125):0.35679259395297636,37:0.8107381515091776):1.2894418086790045,38:2.100179960188182):4.110278172813967):1.5855082011440196,(13:5.6636960805471785,((30:3.275023366184451,(28:1.9825001053856945,((22:0.1269554558271809,9:0.1269554558271809):0.7442791998216073,(16:0.24972188553704078,15:0.24972188553704078):0.6215127701117474):1.1112654497369063):1.2925232607987562):0.2549473061371561,((((24:0.02707160965240234,35:0.02707160965240234):1.4625545018474753,12:1.4896261114998777):0.6478422482832467,(11:0.1254164895467138,17:0.1254164895467138):2.0120518702364105):0.9590524484658038,(23:1.6029164739365311,(10:0.3258950106544373,8:0.3258950106544373):1.2770214632820938):1.493604334312397):0.4334498640726787):2.1337254082255717):2.13227025359899):1.6599422128182244,((((4:0.21257215283938405,6:0.21257215283938405):1.6504483685045228,3:1.8630205213439068):4.059463827931818,(5:1.1485479805236325,2:1.1485479805236325):4.773936368752093):2.94150609437645,(31:8.092779274846956,(((21:1.0423814499429398,14:1.0423814499429398):2.62082938042078,7:3.66321083036372):0.6837098310448835,((34:3.498091998261839,(1:3.0159549641856884,((27:0.8852772537040824,33:0.8852772537040824):1.6251881532488053,(36:0.7680211108055753,39:0.7680211108055753):1.7424442961473123):0.5054895572328006):0.4821370340761506):0.001099550472265065,(25:1.3295660318302271,(29:1.0928722629299814,18:1.0928722629299814):0.23669376890024574):2.169625516903877):0.8477291126744992):3.7458586134383527):0.7712111688052197):0.5919181033122172):28.8729261257441;
tree new_tree218 = (31:6.594951375086465,((((((20:2.204556404414815,37:2.204556404414815):0.16719302552378634,19:2.3717494299386015):0.6073979664934326,((26:0.5841247490674243,38:0.5841247490674243):0.145078205891916,32:0.7292029549593403):2.2499444414726937):0.893034655650486,((13:0.8309638113770746,28:0.8309638113770746):2.240594503548734,((30:2.0123123344301024,((16:0.3518403163592623,15:0.3518403163592623):1.1368119791288183,22:1.4886522954880805):0.5236600389420218):0.22213414209983906,9:2.2344464765299414):0.8371118383958671):0.8006237371567115):0.07910597782031958,((17:2.84944666267104,(11:2.254183865023128,(35:2.2221498371792614,(24:1.9437355499730022,12:1.9437355499730022):0.27841428720625916):0.032034027843866664):0.5952627976479121):0.25131397975456116,(23:2.000140108803069,(10:0.06341393380533017,8:0.06341393380533017):1.9367261749977387):1.1006205336225325):0.8505273874772383):1.014854397820804,(((2:1.3562276486367268,(4:0.3406874309239388,6:0.3406874309239388):1.015540217712788):0.24067501271340186,(5:1.2725488778375191,3:1.2725488778375191):0.3243537835126096):3.277785608624704,((((29:1.7760899336579752,18:1.7760899336579752):0.15386776781166223,(((27:0.6019450952186475,33:0.6019450952186475):0.7981673758873921,(36:0.419100067439571,39:0.419100067439571):0.9810124036664685):0.13753580615854233,1:1.5376482772645819):0.39230942420505555):1.177225624334282,(21:2.2235612093236155,(14:1.6503706937590468,(34:0.9730793116147779,25:0.9730793116147779):0.6772913821442689):0.5731905155645687):0.883622116480304):0.020821850372753747,7:3.128005176176673):1.7466830937981594):0.09145415774881105):1.6288089473628213):35.9275797855109;
tree new_tree219 = (31:12.320486888361275,(((((27:2.008216031850553,33:2.008216031850553):0.4087679823652497,1:2.4169840142158026):1.6259237870238832,(36:0.7144022073463666,39:0.7144022073463666):3.3285055938933192):3.0657273351959535,(29:2.2101261144646656,18:2.2101261144646656):4.898509021970973):0.6632872609277412,((7:7.286775220840311,(34:5.781410675705118,(14:3.911634931012976,(25:2.3811039725692376,21:2.3811039725692376):1.5305309584437383):1.869775744692142):1.5053645451351931):0.06903576060387451,((2:6.56933603026037,((3:3.814334339532925,5:3.814334339532925):2.343237973134076,(4:1.8647493785280698,6:1.8647493785280698):4.292822934138931):0.41176371759336927):0.415321021783293,(((15:1.552165118487348,30:1.552165118487348):0.5386368866965059,(22:0.22409909890595292,(16:0.08399130204667127,9:0.08399130204667127):0.14010779685928165):1.8667029062779008):4.334045015622422,(((((11:2.1361594804111355,12:2.1361594804111355):1.3167970896455614,(23:2.8508129776029336,(10:0.7506178960119064,8:0.7506178960119064):2.100195081591027):0.6021435924537633):0.055928005475950116,(17:1.2218964316534062,(24:0.38831194907413696,35:0.38831194907413696):0.8335844825792693):2.286988143879241):2.3885141974560464,((((20:0.34403822404084844,19:0.34403822404084844):1.1847827469820746,38:1.528820971022923):0.07280765850459292,37:1.601628629527516):0.7151915343981454,(26:0.3787938596557624,32:0.3787938596557624):1.9380263042698989):3.580578609063032):0.40299478576853964,(28:4.862242619680432,13:4.862242619680432):1.4381509390768015):0.1244534620490434):0.5598100312373866):0.3711539294005224):0.416111415919195):4.548564490997895):30.5822786841269;
tree new_tree220 = (31:10.911344707168045,((((((((36:1.338745653460369,39:1.338745653460369):0.4732026045709927,(33:0.7917348960589435,27:0.7917348960589435):1.0202133619724183):0.4075956957597038,1:2.2195439537910655):0.8976164139666185,(18:2.657288286705183,29:2.657288286705183):0.459872081052501):0.6727701554310008,(34:2.4627941477681174,(14:2.211364220997756,25:2.211364220997756):0.25142992677036125):1.3271363754205674):0.23934459948150488,(7:2.0464708473591235,21:2.0464708473591235):1.9828042753110662):1.8888606079743449,(((((35:0.7317968005775414,24:0.7317968005775414):2.693231038922076,(17:2.6819665662029872,(12:2.4268368786762524,11:2.4268368786762524):0.2551296875267348):0.7430612732966302):1.1622384436268893,(23:2.2168006034118033,(10:0.023136334497824047,8:0.023136334497824047):2.193664268913979):2.3704656797147035):0.6775059859905506,((28:1.6727512541171117,((((30:0.7175071490808664,22:0.7175071490808664):0.04130061873398316,16:0.7588077678148496):0.11531362604303375,9:0.8741213938578833):0.5938030989343415,13:1.4679244927922248):0.20482676132488686):0.17962038526462787,15:1.8523716393817395):3.412400629735318):0.03831418822761101,(((38:2.096660177722554,(26:1.3660885334934354,32:1.3660885334934354):0.7305716442291186):0.23142036333784288,(37:0.5491292098804352,20:0.5491292098804352):1.7789513311799616):1.93127446638958,19:4.259355007449977):1.0437314498946915):0.6150492732998663):0.13672425984973913,((4:3.2705054388848795,6:3.2705054388848795):2.3391147296066617,((2:2.4563775165079416,3:2.4563775165079416):0.08952044810943782,5:2.5458979646173794):3.063722203874162):0.4452398220027325):4.856484716673771):31.3738869083515;
tree new_tree221 = (31:9.852937722730944,(((((((33:0.8215221440669409,27:0.8215221440669409):1.3438342144880604,1:2.1653563585550013):0.27697987564126825,(36:0.5476935049021734,39:0.5476935049021734):1.8946427292940962):0.618417386159686,(18:1.905715614337624,29:1.905715614337624):1.1550380060183316):1.4759013620520594,7:4.536654982408015):0.38551113821535665,(14:3.341450337239743,(25:3.152387199911028,34:3.152387199911028):0.18906313732871505):1.5807157833836287):0.5320550958680226,(((((((15:1.2235592455805564,9:1.2235592455805564):1.1406629763588423,(16:1.3065284333522564,30:1.3065284333522564):1.0576937885871422):0.8542139515838221,((21:1.9961644464776274,13:1.9961644464776274):0.6165305839441284,22:2.6126950304217558):0.605741143101465):0.15391092789771976,28:3.3723471014209405):0.9769069570819049,((38:1.2987400610028208,(19:1.2244252389268093,(20:0.9295458533989436,37:0.9295458533989436):0.29487938552786574):0.07431482207601148):1.3199129998480406,(32:0.19241037978934486,26:0.19241037978934486):2.4262426810615163):1.730600997651984):0.42921403721031304,((23:0.9709216430065809,(10:0.14760954237738177,8:0.14760954237738177):0.8233121006291991):3.372202571391327,(((11:0.7849777706548768,12:0.7849777706548768):2.0905212230967365,17:2.8754989937516133):0.934809314349756,(35:0.63453860149975,24:0.63453860149975):3.1757697066016193):0.5328159062965385):0.4353438813152506):0.3876873628277542,((3:1.5421478992703281,5:1.5421478992703281):2.389277050578567,((4:0.1900338096547393,6:0.1900338096547393):2.9696386198003304,2:3.1596724294550698):0.7717525203938251):1.2347305086920177):0.2880657579504815):4.39871650623955):36.6871860935837;
tree new_tree222 = (31:14.582649513712106,((((2:2.752383227878738,(4:2.38123701872001,6:2.38123701872001):0.3711462091587281):0.12115330713932781,(3:2.8194412769003163,5:2.8194412769003163):0.05409525811774962):4.135800631704877,((14:2.641068839328197,(34:2.4020829480038888,25:2.4020829480038888):0.23898589132430814):3.2741496832857466,((((33:1.318022090194106,27:1.318022090194106):2.4077718280398734,1:3.7257939182339794):0.2771413991060361,((36:0.5210208443855403,39:0.5210208443855403):1.2946660467514022,7:1.8156868911369424):2.187248426203073):1.7663768575574963,(18:2.5751287941395686,29:2.5751287941395686):3.194183380757943):0.14590634771643174):1.0941186441089998):7.075932644579948,(((28:7.335790417143908,13:7.335790417143908):0.7918812706146792,((21:5.66108205983142,15:5.66108205983142):0.1063687882878277,(((30:1.701045010058228,16:1.701045010058228):0.08100648259972076,(22:1.5141608081150424,9:1.5141608081150424):0.2678906845429063):0.9374842205941589,((23:2.04220745654429,(10:0.380878523349692,8:0.380878523349692):1.6613289331945977):0.5551523015320727,(((24:1.1849054871953124,35:1.1849054871953124):0.34157588741808764,12:1.5264813746134):0.11771165308135578,(17:0.5375040411835875,11:0.5375040411835875):1.1066889865111684):0.9531667303816067):0.12217595517574509):3.0479151348671403):2.3602208396393394):0.9263070481281321,(37:2.5538122474906615,((38:1.0760725638950812,(26:0.8121652956856776,32:0.8121652956856776):0.2639072682094036):0.5521462810455913,(19:0.97754552887483,20:0.97754552887483):0.6506733160658424):0.925593402549989):6.500166488396058):5.031291075416172):0.4973797024092139):28.786351577625;
tree new_tree223 = (31:8.666090208500659,(((((5:2.261702923224431,(4:1.419028438297403,6:1.419028438297403):0.8426744849270278):2.530443612981707,2:4.792146536206138):0.3672167935029087,3:5.159363329709047):1.0136856669611412,((((23:0.6247909050704004,(10:0.5170708760355354,8:0.5170708760355354):0.107720029034865):1.4504623631512445,((17:1.779376059535102,(24:0.28178989071791105,35:0.28178989071791105):1.497586168817191):0.18375122930975274,(11:1.2735436156725437,12:1.2735436156725437):0.6895836731723111):0.11212597937679014):1.083183210879581,((26:0.044181734069445235,32:0.044181734069445235):2.3670929097127127,(38:2.0373564821757855,((20:0.8753275979215697,37:0.8753275979215697):1.0286803687525317,19:1.9040079666741014):0.13334851550168403):0.3739181616063725):0.7471618353190679):1.4609065519132884,(((21:0.9655086275230076,28:0.9655086275230076):2.245115311544061,((16:1.9713902330850352,((30:0.6325832613890898,22:0.6325832613890898):1.1933146198882638,9:1.8258978812773536):0.1454923518076816):0.4404219076897524,13:2.4118121407747877):0.7988117982922809):0.689772614524796,15:3.9003965535918645):0.7189464774226497):1.5537059656556735):0.4016956482040239,(((34:2.3796264108031977,14:2.3796264108031977):1.2434602637996206,(((33:1.9372173463028866,27:1.9372173463028866):0.5041967154575102,1:2.4414140617603968):0.8693556537643206,((36:1.5054633620860236,39:1.5054633620860236):1.1208479737130177,7:2.6263113357990413):0.684458379725676):0.312316959078101):0.5332866005855643,(29:3.646339305889228,(18:3.5636240589133417,25:3.5636240589133417):0.08271524697588628):0.5100339692991547):2.418371369685829):2.0913455636264473):34.6855826358607;
tree new_tree224 = (31:10.276008279048567,((((((13:1.3791571215669791,28:1.3791571215669791):1.0149079794316902,((15:2.0782721266833697,((22:0.5670410766769366,16:0.5670410766769366):0.6476949372139206,30:1.2147360138908572):0.8635361127925125):0.17878125757611096,9:2.2570533842594807):0.13701171673918866):1.3764979227665508,(23:3.5352583580154917,(10:0.753470655052473,8:0.753470655052473):2.781787702963019):0.23530466574972841):3.7372431469301723,((21:4.484102644686256,(((26:0.5051492571677488,32:0.5051492571677488):0.732965949495839,38:1.2381152066635879):0.3745206176736402,(20:0.808920078096556,(37:0.36426523751783507,19:0.36426523751783507):0.4446548405787209):0.8037157462406721):2.8714668203490286):0.061414182455676425,((12:3.435403138535311,(11:1.7723671457064016,17:1.7723671457064016):1.6630359928289096):0.1399910800194588,(24:0.19675714066876784,35:0.19675714066876784):3.378637077886002):0.9701226085871628):2.9622893435534596):0.44000461059947416,(3:5.436676650183815,(((4:0.3532913856927624,6:0.3532913856927624):4.885764057131924,5:5.239055442824687):0.18565963222012805,2:5.424715075044815):0.01196157513899987):2.511134131111052):0.35008005477545634,((1:3.4701598392707522,((33:2.7160255400780007,27:2.7160255400780007):0.7272558854808642,((18:1.7323815847957722,29:1.7323815847957722):0.731406852792954,((36:0.7376939457649676,39:0.7376939457649676):0.9031000647512599,7:1.6407940105162275):0.8229944270724987):0.9794929879701386):0.026878413711887372):0.7777743837008941,(14:2.4870038906505343,(34:2.4041972502425293,25:2.4041972502425293):0.082806640408005):1.760930332321112):4.049956613098677):1.9781174429782435):31.6138152033564;
tree new_tree225 = (31:12.836985291789754,((((18:6.592440265474553,29:6.592440265474553):0.2622011972922689,(((36:1.5183528196072493,39:1.5183528196072493):0.6253142874926723,7:2.1436671070999216):1.8811582757171088,(1:3.8590440100428918,(33:1.0650343090750467,27:1.0650343090750467):2.794009700967845):0.16578137277413862):2.829816079949792):0.2614882206915947,((34:0.9043294053191728,25:0.9043294053191728):1.3344928857584064,(21:1.1969342150528832,14:1.1969342150528832):1.041888076024696):4.877307392380837):1.340501112028016,(((3:1.4825953086763437,2:1.4825953086763437):2.94416953737821,((4:0.76175384239382,6:0.76175384239382):0.5562344299377365,5:1.3179882723315566):3.1087765737229973):1.4313631875968351,(((38:2.593534306337686,(((32:1.099711032408941,26:1.099711032408941):0.41547380127237665,19:1.5151848336813176):0.6571705993156163,(37:0.49717493255711986,20:0.49717493255711986):1.6751805004398141):0.421178873340752):2.1845240089013895,13:4.778058315239075):0.057386948408643335,(((((15:0.29159074472446506,22:0.29159074472446506):1.105377347164139,(16:0.6114047339805215,9:0.6114047339805215):0.7855633579080825):0.7507428987692872,30:2.1477109906578913):0.7590017054822393,28:2.9067126961401306):1.0424704344005882,((23:0.4993747259367767,(8:0.2638065642831507,10:0.2638065642831507):0.23556816165362598):3.2461121940903954,((11:0.8203396403227202,17:0.8203396403227202):1.1298692680872104,((35:0.05277347212618602,24:0.05277347212618602):1.5475762365110417,12:1.6003497086372278):0.34985919977270274):1.7952780116172418):0.20369621051354647):0.886262133107):1.0226827700036702):2.598502761835044):4.380354496303321):33.1900123512842;
tree new_tree226 = (31:8.104248869723499,(((((3:2.0868376667881217,2:2.0868376667881217):0.4300809776247889,5:2.5169186444129106):1.4205914694772512,(4:0.15856983818723686,6:0.15856983818723686):3.778940275702925):0.7290148115069233,21:4.666524925397085):0.5189817329048241,(((14:3.75413561255969,((((36:0.904412414954516,39:0.904412414954516):2.018013494585854,1:2.9224259095403697):0.2792543134388752,(33:0.8248625281340749,27:0.8248625281340749):2.37681769484517):0.45157373984027194,(25:2.489911688373195,(18:1.8128034151813899,29:1.8128034151813899):0.6771082731918052):1.1633422744463218):0.100881649740173):0.4771174758650769,(7:1.3048744637478094,34:1.3048744637478094):2.9263786246769574):0.02241245946723769,(((((((26:0.06463203216427256,32:0.06463203216427256):2.205964634605917,19:2.2705966667701896):0.1699710553464855,((38:1.372618859593775,20:1.372618859593775):0.14275525267945421,37:1.5153741122732292):0.9251936098434459):0.7108795884559203,((23:1.8724263484005625,(8:1.5805382915386972,10:1.5805382915386972):0.29188805686186536):0.38088939463822813,(((24:1.0415605643681847,35:1.0415605643681847):0.7801939521367967,12:1.8217545165049813):0.15550136353168376,(17:0.6468450456954047,11:0.6468450456954047):1.3304108343412604):0.2760598630021256):0.8981315675338046):0.046785163968113164,(30:2.1032617020834836,((9:0.19470545578905465,16:0.19470545578905465):0.3648313713367386,22:0.5595368271257932):1.5437248749576904):1.0949707724572249):0.14714279185469925,(28:0.8756338218584845,13:0.8756338218584845):2.4697414445369232):0.2402050479840181,15:3.585580314379426):0.6680852335125786):0.9318411104099047):2.9187422114215895):36.230425588033;
tree new_tree227 = ((((1:2.3260811093006653,(33:0.7149280337686512,27:0.7149280337686512):1.611153075532014):0.3216712918783595,(36:2.273196742636834,39:2.273196742636834):0.374555658542191):2.737194379154631,(25:3.500347195624798,(29:1.5288653958406486,18:1.5288653958406486):1.9714817997841492):1.884599584708858):1.5564148868580654,((((((((32:0.34675414008172367,26:0.34675414008172367):0.6528615494827382,19:0.9996156895644619):1.3561555326712416,20:2.3557712222357035):1.1412910834738477,(37:2.4705217673829116,38:2.4705217673829116):1.0265405383266395):0.4846162898662749,(13:3.810595059890648,(((23:0.7396071552299082,(8:0.44002142676990824,10:0.44002142676990824):0.2995857284599999):2.020065242824394,((12:1.3455189705143367,11:1.3455189705143367):1.1277321189123577,(17:1.2694806935559912,(35:0.0525117363769089,24:0.0525117363769089):1.2169689571790823):1.2037703958707031):0.28642130862760773):0.3500978806265338,(((15:1.133918160137906,16:1.133918160137906):0.7693409332539347,((30:0.5496828392686545,9:0.5496828392686545):0.9498246099751516,22:1.499507449243806):0.40375164414803466):0.7804052629980824,28:2.683664356389923):0.4261059222909127):0.7008247812098123):0.17108353568517787):0.22547763960760436,((((4:0.9116223646833523,6:0.9116223646833523):1.2983726604369608,3:2.209995025120313):0.539083133377336,5:2.749078158497649):0.10057103401712597,2:2.849649192514775):1.3575070426686553):0.164699976982857,(7:2.1070605137288076,31:2.1070605137288076):2.2647956984374797):0.45250344620188176,(34:4.5106658652530065,(21:3.77260398508467,14:3.77260398508467):0.7380618801683365):0.31369379311516266):2.117002008823552):34.5533566726225;
tree new_tree228 = (((21:0.7311627778480088,14:0.7311627778480088):3.826669425533198,7:4.557832203381206):0.3742245038823757,(34:4.931865318466079,(((((5:2.1703841813833926,3:2.1703841813833926):0.9641820120124032,(4:1.4631069406734423,6:1.4631069406734423):1.6714592527223535):0.21336020655918153,2:3.3479263999549773):1.2352792291297994,((28:3.7349183266456834,((((23:1.6062902728134971,(8:0.34774121818486,10:0.34774121818486):1.258549054628637):0.3706059160307358,31:1.976896188844233):0.45825476915850394,(17:1.94211500623128,(11:1.8845599581825567,(12:1.6318594811167833,(35:1.109722242207338,24:1.109722242207338):0.5221372389094452):0.2527004770657735):0.057555048048723245):0.49303595177145687):1.0394598489107216,((15:2.924930024813255,(((9:0.569993657404738,22:0.569993657404738):0.12335311518215719,16:0.6933467725868951):0.29236055981413056,30:0.9857073324010257):1.939222692412229):0.3540245716212662,13:3.278954596434521):0.19565621047893744):0.2603075197322249):0.1523801954998194,((((37:0.08541176066426803,19:0.08541176066426803):1.4083611951809352,20:1.493772955845203):0.03918686800850968,(26:0.7716381473359403,32:0.7716381473359403):0.7613216765177725):0.06133175386116996,38:1.5942915777148827):2.29300694443062):0.6959071069392739):0.16994835230430638,(((29:3.621307700102377,(18:2.3965147364133017,25:2.3965147364133017):1.224792963689075):0.309278945988261,1:3.930586646090638):0.28981760737308626,((36:0.564927033243576,39:0.564927033243576):1.1429791547954307,(33:0.557151214294514,27:0.557151214294514):1.1507549737444926):2.5124980654247175):0.532749727925359):0.1787113370769955):1.9138879750357773E-4):38.2694162593701;
tree new_tree229 = (((((((37:0.9706248292377478,38:0.9706248292377478):0.5594782149439838,(19:1.083383311610341,20:1.083383311610341):0.4467197325713905):0.37700539191601057,(32:0.2915168393939133,26:0.2915168393939133):1.6155915967038288):2.351613591133077,((((17:1.4443428902509297,11:1.4443428902509297):0.559075397995136,(35:1.7483240343170705,(24:1.643172141432749,12:1.643172141432749):0.10515189288432158):0.2550942539289951):0.6152122795934756,(23:0.37341064851728056,(8:0.09564363118579579,10:0.09564363118579579):0.2777670173314848):2.2452199193222606):0.8716810888981588,31:3.4903116567377):0.7684103704931191):2.8676867965446355,((28:4.110430528651065,13:4.110430528651065):1.5143762186867136,(9:2.013163496367696,(((30:1.1348297404784669,15:1.1348297404784669):0.4545811530694577,16:1.5894108935479245):0.2996193830978866,22:1.8890302766458111):0.12413321972188474):3.611643250970083):1.5016020764376758):1.6040677794619782,((7:2.896835676616901,(34:2.7037529778989087,(21:1.352932684817687,14:1.352932684817687):1.3508202930812216):0.19308269871799233):5.708069735035632,(((25:2.2911739102721516,29:2.2911739102721516):0.6389670089647477,18:2.9301409192368992):2.243331519869012,(1:4.174806920988184,((33:0.5384072261711219,27:0.5384072261711219):1.5802574215384328,(36:1.6208310255580656,39:1.6208310255580656):0.4978336221514892):2.056142273278629):0.9986655181177273):3.431432972546622):0.12557119158489982):2.7601514396118034,((4:0.12051435002590027,6:0.12051435002590027):2.6857170888457467,((5:2.0520186855644367,3:2.0520186855644367):0.6322599863069964,2:2.684278671871433):0.12195276700021385):8.68439660397759):28.8298126067846;
tree new_tree230 = ((((((30:0.13364411858427522,9:0.13364411858427522):3.1917986625769004,(16:1.8325050198283743,22:1.8325050198283743):1.4929377613328012):1.6270710720200539,(((((38:0.46949548335239905,(32:0.029981740165485552,26:0.029981740165485552):0.4395137431869135):0.5364707746005186,(37:0.9810656577084096,20:0.9810656577084096):0.02490060024450802):0.24782300208953156,19:1.2537892600424492):0.500529092707136,28:1.7543183527495851):0.835377328985965,(13:0.12977274419667467,15:0.12977274419667467):2.4599229375388756):2.3628181714456793):1.159758152375602,(((17:0.55436933721098,(24:0.12199821311895961,35:0.12199821311895961):0.4323711240920204):3.4413541064856292,(11:1.5778842974346345,12:1.5778842974346345):2.417839146261975):1.7972807867471072,((23:2.9985479055791098,(8:0.6817163518935234,10:0.6817163518935234):2.3168315536855864):2.73582352384523,31:5.73437142942434):0.0586328010193764):0.319267775113115):5.229183013280623,((((18:2.9442817976438014,(29:2.8039834744527923,25:2.8039834744527923):0.1402983231910091):2.609590037182087,(((36:5.043674687384416,39:5.043674687384416):0.16638444523277585,1:5.210059132617192):0.16211580725886066,(33:1.5742120023608261,27:1.5742120023608261):3.7979629375152264):0.18169689494983565):1.0520534248794338,((34:1.6743098739765443,21:1.6743098739765443):0.7120169435724464,14:2.3863268175489907):4.2195984421563315):3.749814787060493,7:10.355740046765815):0.9857149720716389):0.6668832969002736,((3:5.807874047994545,5:5.807874047994545):0.23814180568755905,(2:4.039136410479387,(4:1.7472497237698834,6:1.7472497237698834):2.2918866867095042):2.006879443202717):5.962322462055623):31.8579690881632;
tree new_tree231 = (31:9.334430367075935,(((((2:1.0676391412355324,(6:0.3572798789706387,4:0.3572798789706387):0.7103592622648938):0.16009980096432663,3:1.227738942199859):0.8883463966330232,5:2.116085338832882):3.5210735955553294,((((17:0.5226350836151111,11:0.5226350836151111):2.8574198156123063,((24:0.31184198657830736,35:0.31184198657830736):2.350626423272855,12:2.6624684098511624):0.7175864893762549):0.43267614141661337,(23:1.02558997435922,(8:0.506077360693119,10:0.506077360693119):0.519512613666101):2.7871410662848106):0.9141359690055504,(((19:2.3741838993639566,((26:0.9155295921223975,32:0.9155295921223975):1.2950063051654035,(37:2.0005216452837007,(38:1.7660527515968247,20:1.7660527515968247):0.23446889368687596):0.2100142520041004):0.16364800207615549):2.114293840672524,(9:2.5948385141591954,(22:2.569931582308755,(30:1.9395526818491353,16:1.9395526818491353):0.6303789004596196):0.02490693185044046):1.8936392258772852):0.11013726437064797,((28:0.16409568428379323,13:0.16409568428379323):0.3465679647532895,15:0.5106636490370827):4.087951355370046):0.1282520052424525):0.9102919247386305):3.2376642599900984,((((25:4.54021613238797,29:4.54021613238797):0.25110604286078697,18:4.791322175248757):0.5733625305513685,((33:0.9806319617581672,27:0.9806319617581672):2.46581493216831,(1:2.8320500986780996,((36:2.068231025354389,39:2.068231025354389):0.5011450128297832,7:2.5693760381841724):0.2626740604939273):0.6143967952483775):1.9182378118736483):1.4400230995063454,(14:1.0166972609736482,(34:0.6983987568309792,21:0.6983987568309792):0.318298504142669):5.788010544332822):2.070115389071839):0.4596071726976252):36.1179098539993;
tree new_tree232 = (31:9.389700774532418,((((((30:2.5221861551476206,(9:0.15432328725518962,(16:0.12817687644419073,22:0.12817687644419073):0.026146410810998888):2.367862867892431):0.6266194894271528,(((12:0.9757864259123796,11:0.9757864259123796):0.424795384563567,((24:0.07293689572116684,35:0.07293689572116684):0.8578045176057933,17:0.9307414133269601):0.4698403971489865):1.5458405890468452,(23:2.156721083366212,(8:0.164126633558353,10:0.164126633558353):1.992594449807859):0.78970131615658):0.20238324505198158):0.4223550302519663,(28:3.5532721460668815,(((26:0.3121073437475093,32:0.3121073437475093):0.7421888301569868,37:1.054296173904496):0.029692314763118288,(20:1.0430914100151825,(38:0.32794993128302274,19:0.32794993128302274):0.7151414787321597):0.04089707865243186):2.4692836573992674):0.017888528759858247):0.12073460233000821,(13:0.34811375165723135,15:0.34811375165723135):3.3437815254995167):1.619200287995148,(2:4.560844475862543,(((6:0.14393347715964158,4:0.14393347715964158):1.2412005597592106,3:1.3851340369188523):0.38605133708950135,5:1.7711853740083536):2.789659101854189):0.7502510892893532):0.14954504118834322,(7:5.12182744954024,(((29:2.822388796243703,18:2.822388796243703):0.5110314040991195,(((33:0.8112127187447159,27:0.8112127187447159):0.8830420476543387,1:1.6942547663990546):0.370949637901387,(36:0.6771944940205605,39:0.6771944940205605):1.388009910279881):1.268215796042381):0.8841118895841475,(14:3.9349565464283516,((34:2.4613067695999313,25:2.4613067695999313):1.3084811636418752,21:3.7697879332418065):0.16516861318654508):0.2825755434986186):0.9042953596132701):0.3388131567999988):3.929060168192179):31.8584795373371;
tree new_tree233 = (31:4.963211371813676,(((7:2.9977383603031043,(((1:2.040593110054188,(33:1.3352531802672374,27:1.3352531802672374):0.7053399297869505):0.06445948259631384,(36:0.19594692481499598,39:0.19594692481499598):1.9091056678355058):0.6728719034319632,((29:2.17977382699024,25:2.17977382699024):0.2323456581060932,18:2.412119485096333):0.36580501098613194):0.2198138642206393):0.03120257077312072,((14:1.7150685533114676,34:1.7150685533114676):0.3686980104324389,21:2.0837665637439065):0.9451743673323185):0.7216559720701023,(((((23:0.763812447528981,(8:0.37553400424969746,10:0.37553400424969746):0.38827844327928357):1.314657268185095,((11:1.7678437174077652,12:1.7678437174077652):0.11455491573911747,(17:0.8350784913812163,(24:0.29911716537414645,35:0.29911716537414645):0.5359613260070698):1.0473201417656663):0.1960710825671934):1.045103532934891,(((19:0.5671838933805292,37:0.5671838933805292):0.2851852717305413,((26:0.1873411735836786,32:0.1873411735836786):0.29331566950073984,20:0.4806568430844185):0.37171232202665205):0.13057934767998247,38:0.982948512791053):2.140624735857914):0.01765850670248792,(28:1.9407051972787426,((13:1.5915268439993704,22:1.5915268439993704):0.05695634733720634,(30:1.059088589134496,(16:0.08423970084687628,9:0.08423970084687628):0.9748488882876198):0.5893946022020806):0.29222200594216585):1.2005265580727125):0.10953492807978416,(15:2.7555605870336493,(2:2.1156386534640994,((5:1.768708011459196,(6:0.8621752227848039,4:0.8621752227848039):0.9065327886743921):0.3462064606120654,3:2.1149144720712614):7.241813928380303E-4):0.6399219335695499):0.49520609639758995):0.4998302197150881):1.2126144686673488):36.880084030945;
tree new_tree234 = (31:4.689991256594391,(((2:1.744979425121295,(5:0.9857783911750838,3:0.9857783911750838):0.7592010339462111):0.4063042553284246,(6:0.4784046837922088,4:0.4784046837922088):1.6728789966575106):2.027405321167119,((((14:1.1905592346380103,34:1.1905592346380103):0.25636977015391627,21:1.4469290047919265):0.9943107680697694,(7:2.1218062623786373,(((18:1.177599789759577,25:1.177599789759577):0.5896369349048178,29:1.7672367246643947):0.18832579087877166,(((36:0.5088895892431143,39:0.5088895892431143):0.3096994892470627,1:0.818589078490177):0.9249635843807698,(33:1.3812454045813363,27:1.3812454045813363):0.3623072582896105):0.2120098526722196):0.16624374683547094):0.31943351048305857):1.5110164641216963,((28:3.4624163199446403,((23:0.9649870778735659,(8:0.07117718977937217,10:0.07117718977937217):0.8938098880941937):1.3379571990115575,((24:0.6095832274715504,35:0.6095832274715504):1.099350698495817,(17:1.541211198365128,(12:1.3685900902011368,11:1.3685900902011368):0.17262110816399123):0.16772272760223927):0.5940103509177561):1.159472043059517):0.14177650263504438,(((15:1.3205708856813079,13:1.3205708856813079):1.5642399809829315,((9:0.7808345248948995,(16:0.331883794140458,22:0.331883794140458):0.4489507307544415):1.7120734361514254,30:2.492907961046325):0.3919029056179144):0.5420638162811975,(((37:0.21612940705700553,19:0.21612940705700553):0.22919276910472583,20:0.44532217616173136):0.7250424653315763,((26:0.1744500035615472,32:0.1744500035615472):0.8643140903429477,38:1.0387640939044949):0.1316005475888129):2.2565100414521293):0.1773181396342478):0.3480634144037076):0.2264327646334463):0.5113022549775526):39.6452566685361;
tree new_tree235 = (31:9.499365175093827,(((7:1.8606776638927796,(34:1.1752508128066383,25:1.1752508128066383):0.6854268510861412):3.787245208045153,((21:0.7666192085767116,14:0.7666192085767116):3.471104869023061,((29:2.3519144301544053,18:2.3519144301544053):0.47381656757697943,(((33:0.916774561270345,27:0.916774561270345):1.0852221001637425,1:2.0019966614340876):0.4383860969619464,(36:1.3093465742763293,39:1.3093465742763293):1.1310361841197047):0.3853482393353507):1.4119930798683882):1.41019879433816):1.2963942969001296,(((2:1.9380833785235339,(3:1.9201149967588707,5:1.9201149967588707):0.0179683817646632):0.0591681200296823,(6:0.6355312002802481,4:0.6355312002802481):1.3617202982729681):4.839701668762232,((((((15:1.333126156335658,22:1.333126156335658):1.421535689730719,16:2.754661846066377):1.8391328318231586,9:4.5937946778895355):0.10788914200610833,30:4.701683819895644):0.6392545130690115,((23:2.580322025449539,(8:0.035814893035898035,10:0.035814893035898035):2.5445071324136412):1.2498284140699139,((17:0.3232001743316472,(24:0.07883209658009713,35:0.07883209658009713):0.2443680777515501):2.7302976564662957,(11:2.0815998620714926,12:2.0815998620714926):0.9718979687264504):0.77665260872151):1.5107878934452024):0.09529595019392634,(((20:1.4490889922153505,(((26:0.3174624424249532,32:0.3174624424249532):0.44468326639591355,(38:0.5541449122703022,19:0.5541449122703022):0.20800079655056458):0.22321435284012048,37:0.9853600616609872):0.46372893055436326):2.5777935057199555,13:4.026882497935306):1.4039850755358376,28:5.430867573471144):0.0053667096874381315):1.4007188841568663):0.1073640015226145):2.555048006255764):34.2808694153062;
tree new_tree236 = ((((((6:0.18836389299158132,4:0.18836389299158132):3.0167639010083898,(2:3.009080791809714,(5:2.0234324882453576,3:2.0234324882453576):0.9856483035643566):0.19604700219025695):2.3559173640930635,(((29:2.3595741806263337,18:2.3595741806263337):1.3000723504068712,(((36:1.78482240052951,39:1.78482240052951):0.7784560283494908,7:2.5632784288790007):0.9378933087111263,((33:0.8630370254101046,27:0.8630370254101046):2.5762379586845925,1:3.439274984094697):0.06189675349543):0.1584747934430779):0.7540449846940649,((25:3.1636726810949,(14:2.320340976415209,34:2.320340976415209):0.8433317046796911):0.6714294360283244,21:3.8351021171232245):0.5785893986040453):1.1473536423657649):0.20736844399773346,(((16:1.626488039185875,((22:0.6375810533122493,9:0.6375810533122493):0.9448785961604277,(30:1.3378389585912775,15:1.3378389585912775):0.24462069088139948):0.04402838971319789):1.6257970606273846,(13:0.7391044368936721,28:0.7391044368936721):2.5131806629195874):0.04672595786392364,((23:0.5985436734119403,(8:0.06796874168506911,10:0.06796874168506911):0.5305749317268711):2.4968084555929315,(((24:0.7143395434118335,35:0.7143395434118335):1.2282791413909036,12:1.942618684802737):0.6845513891835762,(11:0.511459596290639,17:0.511459596290639):2.115710477695674):0.4681820550185587):0.2036589286723114):2.469402544413585):0.07778081021517025,(((26:0.22842598298075917,32:0.22842598298075917):0.9070171716735709,(19:0.8876045256327333,38:0.8876045256327333):0.2478386290215967):0.7466694907344751,(20:0.1844107152069776,37:0.1844107152069776):1.6977019301818275):3.9640817669171335):4.297556619332489,31:10.143751031638427):29.7180937492338;
tree new_tree237 = ((((5:1.5783011161412197,2:1.5783011161412197):3.0524445243839846,(3:3.8873410058503928,(6:0.8452798161559578,4:0.8452798161559578):3.0420611896944347):0.7434046346748118):1.9578235993524622,((((18:2.2487579959040924,29:2.2487579959040924):0.4169867499091984,((36:0.18760366699245903,39:0.18760366699245903):1.191535641771901,((33:0.3528044515338653,27:0.3528044515338653):0.12788777010685148,1:0.4806922216407168):0.8984470871236432):1.2866054370489308):2.3243901317313367,(7:4.476674329290264,((21:3.021851102812878,14:3.021851102812878):0.6293842618021182,(34:3.583449538922856,25:3.583449538922856):0.0677858256921402):0.8254389646752682):0.513460548254363):1.45317983985694,(((23:0.7935054281885068,(8:0.12505170254987716,10:0.12505170254987716):0.6684537256386296):1.8396994184466695,((17:0.859980931462187,11:0.859980931462187):0.9772625962817972,((24:0.5773751848539039,35:0.5773751848539039):0.5789593724885853,12:1.1563345573424892):0.680908970401495):0.795961318891192):2.833920710176754,((19:1.1689580714294152,((38:1.0800600755191667,37:1.0800600755191667):0.036048283777375456,((32:0.10913551338424857,26:0.10913551338424857):0.530545090222935,20:0.6396806036071835):0.4764277556893587):0.05284971213287304):1.9726623758424546,(28:2.17863475717499,((((22:0.8357692645948357,30:0.8357692645948357):0.2410100636547473,(16:0.9056113096391134,15:0.9056113096391134):0.1711680186104696):0.06811297896368118,9:1.1448923072132642):0.9785808538486158,13:2.12347316106188):0.05516159611311):0.9629856900968798):2.3255051095400603):0.9761891605896373):0.14525452247609927):0.5904562127041846,31:7.179025452581851):40.6348221311523;
tree new_tree238 = (((((7:5.721963164483611,(25:5.233600910550227,(14:2.8755322629184,(21:2.5507017454981797,34:2.5507017454981797):0.3248305174202204):2.358068647631827):0.48836225393338406):2.0762895117221456,(18:4.387186334468489,(((33:2.6336264827464007,27:2.6336264827464007):1.1572054519810386,(1:1.3765376736535444,(36:0.6867377856232992,39:0.6867377856232992):0.6897998880302452):2.414294261073895):0.34306883003453414,29:4.133900764761973):0.2532855697065157):3.4110663417372677):3.4453118792435076,((((20:1.2901171817236838,19:1.2901171817236838):0.9706485549263826,((38:1.4008376316061475,(32:0.29282471983088765,26:0.29282471983088765):1.1080129117752597):0.3520592420862849,37:1.7528968736924324):0.507868862957634):4.346766028215475,((23:1.4969765843152134,(8:1.0194280697165483,10:1.0194280697165483):0.4775485145986651):2.9657684370135406,((12:1.7562131730087374,11:1.7562131730087374):1.525401599850404,((24:0.18105235315169313,35:0.18105235315169313):2.036242383277422,17:2.217294736429115):1.0643200364300265):1.1811302484696125):2.1447867435367876):2.5799420549909726,(28:9.05404045852598,(13:8.789203894833166,((((15:0.08631556303614342,22:0.08631556303614342):0.3431123881666313,16:0.4294279512027747):0.5740920465393007,9:1.0035199977420755):2.3076565811428997,30:3.311176578884975):5.478027315948191):0.26483656369281405):0.13343336133053363):2.0560907355927505):0.74334079535992,(5:6.27979685906133,(2:6.094941115126533,(3:1.7266214558686235,(4:0.2239345740960308,6:0.2239345740960308):1.5026868817725927):4.368319659257909):0.1848557439347971):5.707108491747855):0.8426627489090972,31:12.829568099718282):29.1972754560399;
tree new_tree239 = (((((14:1.100100497679622,34:1.100100497679622):0.33355912615937644,21:1.4336596238389985):2.7788441328629476,7:4.212503756701946):0.14351364787850418,(((1:1.0371155829917666,(33:0.613016998091741,27:0.613016998091741):0.4240985849000256):1.8354620731676101,(36:2.027798561060221,39:2.027798561060221):0.8447790950991556):0.19803729869031628,((29:1.5651593190108146,18:1.5651593190108146):0.37516999525442385,25:1.9403293142652385):1.1302856405844546):1.2854024497307575):0.9047642729148473,(((((23:0.5549724660861409,(8:0.313992349720664,10:0.313992349720664):0.24098011636547695):2.7190332085647766,(((24:0.7838006429232045,12:0.7838006429232045):1.8709038523134465,35:2.654704495236651):0.5381423467373607,(17:0.28724885829958013,11:0.28724885829958013):2.9055979836744315):0.08115883267690593):0.9155542082292762,(((((22:0.06766763357705224,9:0.06766763357705224):0.05425220354767764,16:0.12191983712472988):3.1314304470880763,30:3.2533502842128064):0.47404576811400956,(13:0.8377025484538759,(28:0.7238618177607997,15:0.7238618177607997):0.11384073069307621):2.88969350387294):0.4123521302741433,31:4.139748182600959):0.04981170027923465):0.49007592081711593,(19:2.8532117844299654,(((37:0.3178989901260372,38:0.3178989901260372):0.36409099779899545,20:0.6819899879250326):1.2451316577608704,(32:1.4904142487734688,26:1.4904142487734688):0.4367073969124342):0.9260901387440623):1.8264240192673444):0.28981361643742076,(((5:0.847825483776248,3:0.847825483776248):0.2115667209358869,(4:0.4020750366854329,6:0.4020750366854329):0.657317168026702):1.5663300630526582,2:2.625722267764793):2.3437271523699374):0.2913322573605672):34.1002284346009;
tree new_tree240 = ((((7:4.012732668251414,((14:3.176792284506794,21:3.176792284506794):0.05754166456643306,34:3.234333949073227):0.7783987191781869):0.5848369325690319,((((33:1.337100181818231,27:1.337100181818231):1.0405593151765684,1:2.3776594969947995):0.6853333443234781,(36:1.0323554418844703,39:1.0323554418844703):2.0306373994338074):0.5019214912701337,(29:1.5217548205493896,(18:1.4719509512408138,25:1.4719509512408138):0.04980386930857583):2.043159512039022):1.0326552682320345):0.04553883506169587,(5:1.8588463692612853,(2:1.4582733444946805,(3:1.0927741969366302,(4:0.5443589957691539,6:0.5443589957691539):0.5484152011674763):0.36549914755805024):0.40057302476660483):2.7842620666208564):0.6411308125086403,(((38:1.866415651407614,(32:1.5107397899372474,26:1.5107397899372474):0.35567586147036656):2.286887689680092,((20:0.3140856803634036,19:0.3140856803634036):0.9159099336584029,37:1.2299956140218065):2.9233077270658994):0.5822169717605226,((16:2.036192908288777,(22:0.4491052060859197,(9:0.2835610145875768,30:0.2835610145875768):0.16554419149834287):1.587087702202857):1.6457927324355657,((31:2.8739804927914077,(((17:1.9040103862428974,11:1.9040103862428974):0.2473457792967093,(12:2.0390360978919415,(35:1.607951114403985,24:1.607951114403985):0.43108498348795643):0.11232006764766522):0.6081749808289492,(23:0.772637006261642,(8:0.3865129585730371,10:0.3865129585730371):0.3861240476886049):1.986894140106914):0.11444934642285176):0.7996598218014972,(15:1.3169659900788184,(28:0.7201531301909055,13:0.7201531301909055):0.5968128598879129):2.3566743245140866):0.00834532613143768):1.0535346721238859):0.5487189355425537):36.3619327040629;
[truncated: 1,264,740 more chars]
