# Supplementary material for: Evolutionary history of the Arctic flora
Source: Nat Commun. 2023 Jul 18;14:4021. doi: 10.1038/s41467-023-39555-6 (PMC10354081; doi:10.1038/s41467-023-39555-6)
Supplement: Supplementary file 8 — Source Data [file 41467_2023_39555_MOESM8_ESM.zip › Source Data/Supplementary Figure 29-35/Puccinellia/Puccinellia_dis.csv]

ID	Name	Dis
25	Puccinellia_alaskana_PAF	AB
26	Puccinellia_andersonii_PAF	A
27	Puccinellia_angustata_PAF	A
28	Puccinellia_arctica_PAF	AB
29	Puccinellia_banksiensis_PAF	AB
30	Puccinellia_borealis_PAF	AB
31	Puccinellia_bruggemannii_PAF	A
32	Puccinellia_capillaris	B
33	Puccinellia_chinampoensis	B
34	Puccinellia_ciliata	B
35	Puccinellia_deschampsioides_PAF	AB
36	Puccinellia_distans_PAF	AB
37	Puccinellia_fasciculata	B
38	Puccinellia_frigida	B
39	Puccinellia_glaucescens	B
40	Puccinellia_hauptiana_PAF	AB
41	Puccinellia_interior_PAF	AB
42	Puccinellia_lemmonii	B
43	Puccinellia_longior	B
44	Puccinellia_magellanica	B
45	Puccinellia_maritima_PAF	AB
46	Puccinellia_mongolica	B
47	Puccinellia_nutkaensis	AB
48	Puccinellia_nuttalliana_PAF	AB
49	Puccinellia_parishii	B
50	Puccinellia_perlaxa	B
51	Puccinellia_phryganodes_PAF	AB
52	Puccinellia_pumila_PAF	AB
53	Puccinellia_pusilla	B
54	Puccinellia_roshevitsiana	B
55	Puccinellia_rupestris	B
56	Puccinellia_stricta	B
57	Puccinellia_tenella_PAF	AB
58	Puccinellia_tenuiflora	B
59	Puccinellia_vaginata_PAF	AB
60	Puccinellia_vahliana_PAF	A
61	Puccinellia_vassica	B
62	Puccinellia_walkeri	B
63	Puccinellia_wrightii_PAF	A
