# Supplementary material for: Evolutionary history of the Arctic flora
Source: Nat Commun. 2023 Jul 18;14:4021. doi: 10.1038/s41467-023-39555-6 (PMC10354081; doi:10.1038/s41467-023-39555-6)
Supplement: Supplementary file 8 — Source Data [file 41467_2023_39555_MOESM8_ESM.zip › Source Data/Supplementary Figure 29-35/Ranunculus/Ranunculus.tre]

#NEXUS
Begin taxa;
	Dimensions ntax=304;
	Taxlabels
		Ranunculus_abortivus
		Ranunculus_acaulis
		Ranunculus_acetosellifolius
		Ranunculus_aconitifolius
		Ranunculus_acriformis
		Ranunculus_acris
		Ranunculus_acris_subsp_pumilus
		Ranunculus_adoneus
		Ranunculus_adoxifolius
		Ranunculus_aduncus
		Ranunculus_affinis
		Ranunculus_afghanicus
		Ranunculus_alismifolius
		Ranunculus_allegheniensis
		Ranunculus_allemannii
		Ranunculus_allenii
		Ranunculus_alpestris
		Ranunculus_altaicus
		Ranunculus_amblyolobus
		Ranunculus_ampelophyllus
		Ranunculus_amphitrichus
		Ranunculus_amplexicaulis
		Ranunculus_amurensis
		Ranunculus_anadyriensis
		Ranunculus_angustifolius_subsp_angustifolius
		Ranunculus_apenninus
		Ranunculus_apiifolius
		Ranunculus_aquatilis
		Ranunculus_aquatilis_2
		Ranunculus_aquatilis_var_diffusus
		Ranunculus_arcticus
		Ranunculus_argyreus
		Ranunculus_arvensis
		Ranunculus_ashibetsuensis
		Ranunculus_asiaticus
		Ranunculus_aucheri
		Ranunculus_auricomus
		Ranunculus_austro_oreganus
		Ranunculus_baldshuanicus
		Ranunculus_baudotii
		Ranunculus_bequaertii
		Ranunculus_bilobus
		Ranunculus_biternatus
		Ranunculus_bonariensis
		Ranunculus_borealis
		Ranunculus_brachylobus
		Ranunculus_brevifolius
		Ranunculus_breyninus
		Ranunculus_brotherusii
		Ranunculus_brutius
		Ranunculus_buhsei
		Ranunculus_bulbosus
		Ranunculus_bullatus
		Ranunculus_bupleuroides_subsp_bupleuroides
		Ranunculus_cabrerensis
		Ranunculus_cacuminis
		Ranunculus_calandrinioides
		Ranunculus_californicus
		Ranunculus_cantoniensis_X22_22
		Ranunculus_canus
		Ranunculus_cappadocicus
		Ranunculus_caprarum
		Ranunculus_cardiophyllus
		Ranunculus_carinthiacus
		Ranunculus_carpaticola
		Ranunculus_carpaticus
		Ranunculus_cassius
		Ranunculus_cassubicifolius
		Ranunculus_cassubicus
		Ranunculus_caucasicus
		Ranunculus_cheirophyllus
		Ranunculus_cherubicus_subsp_cherubicus
		Ranunculus_chilensis
		Ranunculus_chinensis
		Ranunculus_chius
		Ranunculus_cicutarius
		Ranunculus_circinatus
		Ranunculus_collinus
		Ranunculus_confervoides
		Ranunculus_constantinopolitanus
		Ranunculus_cooleyae
		Ranunculus_cortusifolius
		Ranunculus_crassipes
		Ranunculus_crenatus
		Ranunculus_creticus
		Ranunculus_crithmifolius
		Ranunculus_cupreus
		Ranunculus_dahuricus
		Ranunculus_damascenus
		Ranunculus_diffusus
		Ranunculus_dissectus
		Ranunculus_distans_X22_2
		Ranunculus_elbrusensis
		Ranunculus_enysii
		Ranunculus_eschscholtzii
		Ranunculus_fallax
		Ranunculus_fascicularis
		Ranunculus_felixii_X22_3
		Ranunculus_ficariifolius
		Ranunculus_flabellaris
		Ranunculus_flagelliformis
		Ranunculus_flammula
		Ranunculus_fluitans
		Ranunculus_formosa_montanus
		Ranunculus_formosa_montanus_TW583
		Ranunculus_franchetii_X22_23
		Ranunculus_fuegianus
		Ranunculus_garganicus
		Ranunculus_gelidus
		Ranunculus_glaberrimus
		Ranunculus_glabrifolius
		Ranunculus_glabriusculus
		Ranunculus_glacialis
		Ranunculus_gmelinii
		Ranunculus_gmelinii_subsp_purshii
		Ranunculus_gouanii
		Ranunculus_gracilis
		Ranunculus_gramineus
		Ranunculus_granatensis
		Ranunculus_grandiflorus
		Ranunculus_grandifolius
		Ranunculus_gregarius
		Ranunculus_haastii_2
		Ranunculus_hawaiensis
		Ranunculus_hederaceus
		Ranunculus_helenae_X22_21
		Ranunculus_heterorrhizus
		Ranunculus_hierosolymitanus
		Ranunculus_hirtellus_X22_5
		Ranunculus_hispidus
		Ranunculus_hungaricus
		Ranunculus_hybridus
		Ranunculus_hydrophilus
		Ranunculus_hyperboreus
		Ranunculus_illyricus
		Ranunculus_inamoenus
		Ranunculus_inamoenus_2
		Ranunculus_insignis
		Ranunculus_janipericolus_TW585
		Ranunculus_japonicus_X22_24
		Ranunculus_jovis
		Ranunculus_junipericola
		Ranunculus_kadzusensis
		Ranunculus_kotschyi
		Ranunculus_krylovii
		Ranunculus_kuepferi
		Ranunculus_laetus_X22_6
		Ranunculus_lanuginosus
		Ranunculus_lapponicus
		Ranunculus_lasiocarpus
		Ranunculus_lateriflorus
		Ranunculus_leptorrhynchus
		Ranunculus_linearilobus
		Ranunculus_lingua
		Ranunculus_longicaulis
		Ranunculus_lyallii
		Ranunculus_macauleyi
		Ranunculus_maclovianus
		Ranunculus_macounii
		Ranunculus_macranthus
		Ranunculus_macropodoides
		Ranunculus_macrorrhynchus
		Ranunculus_magellensis
		Ranunculus_makaluensis
		Ranunculus_marginatus
		Ranunculus_marschlinsii
		Ranunculus_mauiensis
		Ranunculus_membranaceus_X22_7
		Ranunculus_meyeri
		Ranunculus_micranthus
		Ranunculus_millefoliatus
		Ranunculus_montanus
		Ranunculus_montenegrinus
		Ranunculus_moseleyi
		Ranunculus_multifidus
		Ranunculus_munroanus_X22_28
		Ranunculus_muricatus_X22_8
		Ranunculus_natans
		Ranunculus_neapolitanus
		Ranunculus_nephelogenes_var_longicaulis_X22_9
		Ranunculus_nipponicus
		Ranunculus_nirtellus_X22_10
		Ranunculus_nivalis
		Ranunculus_notabilis
		Ranunculus_novus
		Ranunculus_occidentalis
		Ranunculus_ollissiponensis
		Ranunculus_omiophyllus
		Ranunculus_ophioglossifolius
		Ranunculus_oreophytus
		Ranunculus_orthorhynchus
		Ranunculus_oxyspermus
		Ranunculus_palmatifidus
		Ranunculus_paludosus
		Ranunculus_pannonicus
		Ranunculus_papulentus
		Ranunculus_papyrocarpus
		Ranunculus_parnassifolius
		Ranunculus_parviflorus
		Ranunculus_pedatifidus
		Ranunculus_peduncularis
		Ranunculus_pegaeus
		Ranunculus_peltatus
		Ranunculus_peltatus_2
		Ranunculus_penicillatus
		Ranunculus_pensylvanicus
		Ranunculus_petiolaris
		Ranunculus_pilisiensis
		Ranunculus_pinardi
		Ranunculus_pinguis
		Ranunculus_pinnatus
		Ranunculus_platanifolius
		Ranunculus_polii
		Ranunculus_pollinensis
		Ranunculus_polyanthemoides
		Ranunculus_polyanthemos
		Ranunculus_polyphyllus
		Ranunculus_polyrhizos
		Ranunculus_potaninii
		Ranunculus_pseudohirculus
		Ranunculus_pseudomillefoliatus
		Ranunculus_pseudomontanus
		Ranunculus_pseudopygmaeus
		Ranunculus_pseudotrullifolius
		Ranunculus_psilostachys
		Ranunculus_pulchellus
		Ranunculus_pulchellus_X22_11
		Ranunculus_punctatus
		Ranunculus_pygmaeus
		Ranunculus_pyrenaeus
		Ranunculus_radicans_X22_12
		Ranunculus_raeae
		Ranunculus_recurvatus
		Ranunculus_regelianus
		Ranunculus_repens
		Ranunculus_reptabundus
		Ranunculus_reptans
		Ranunculus_rhomboideus
		Ranunculus_rigescens
		Ranunculus_rionii
		Ranunculus_rubrocalyx
		Ranunculus_rufosepalus
		Ranunculus_rufosepalus_X22_13
		Ranunculus_rumelicus
		Ranunculus_sabinei
		Ranunculus_sardous
		Ranunculus_sartorianus
		Ranunculus_sceleratus_X22_14
		Ranunculus_seguieri
		Ranunculus_septentrionalis
		Ranunculus_serbicus
		Ranunculus_sericeus
		Ranunculus_sericophyllus
		Ranunculus_serpens_nemorosus
		Ranunculus_shuichengensis
		Ranunculus_sieboldii
		Ranunculus_sieboldii_X22_15
		Ranunculus_silerifolius
		Ranunculus_silerifolius_var_dolicathus
		Ranunculus_simensis
		Ranunculus_sinovaginatus_X22_26
		Ranunculus_sojakii
		Ranunculus_sp_X22_31
		Ranunculus_sphaerospermus
		Ranunculus_spicatus
		Ranunculus_sprunerianus
		Ranunculus_stagnalis
		Ranunculus_steveni
		Ranunculus_strigillosus
		Ranunculus_subcorymbosus
		Ranunculus_submarginatus
		Ranunculus_subrigidus
		Ranunculus_subscaposus
		Ranunculus_sulphureus
		Ranunculus_suprasericeus_X22_16
		Ranunculus_taisanensis_X22_17
		Ranunculus_tanguticus_X22_18
		Ranunculus_tembensis
		Ranunculus_tenuirostris
		Ranunculus_termei
		Ranunculus_ternatus
		Ranunculus_thora
		Ranunculus_traunfellneri
		Ranunculus_trichophyllus
		Ranunculus_trigonus
		Ranunculus_trilobus
		Ranunculus_tripartitus
		Ranunculus_tuberosus
		Ranunculus_turneri
		Ranunculus_turneri_subsp_jacuticus
		Ranunculus_uncinatus
		Ranunculus_vaginatus
		Ranunculus_vaginatus_X22_19
		Ranunculus_velutinus
		Ranunculus_venetus
		Ranunculus_verticillatus
		Ranunculus_villarsii
		Ranunculus_vindobonensis
		Ranunculus_volkensii
		Ranunculus_wettsteinii
		Ranunculus_weyleri
		Ranunculus_xinningensis_X22_25
		Ranunculus_yezoensis
		Ranunculus_yunnanensis_X22_20
		;
End;
Begin trees;
	Translate
		1 Ranunculus_abortivus,
		2 Ranunculus_acaulis,
		3 Ranunculus_acetosellifolius,
		4 Ranunculus_aconitifolius,
		5 Ranunculus_acriformis,
		6 Ranunculus_acris,
		7 Ranunculus_acris_subsp_pumilus,
		8 Ranunculus_adoneus,
		9 Ranunculus_adoxifolius,
		10 Ranunculus_aduncus,
		11 Ranunculus_affinis,
		12 Ranunculus_afghanicus,
		13 Ranunculus_alismifolius,
		14 Ranunculus_allegheniensis,
		15 Ranunculus_allemannii,
		16 Ranunculus_allenii,
		17 Ranunculus_alpestris,
		18 Ranunculus_altaicus,
		19 Ranunculus_amblyolobus,
		20 Ranunculus_ampelophyllus,
		21 Ranunculus_amphitrichus,
		22 Ranunculus_amplexicaulis,
		23 Ranunculus_amurensis,
		24 Ranunculus_anadyriensis,
		25 Ranunculus_angustifolius_subsp_angustifolius,
		26 Ranunculus_apenninus,
		27 Ranunculus_apiifolius,
		28 Ranunculus_aquatilis,
		29 Ranunculus_aquatilis_2,
		30 Ranunculus_aquatilis_var_diffusus,
		31 Ranunculus_arcticus,
		32 Ranunculus_argyreus,
		33 Ranunculus_arvensis,
		34 Ranunculus_ashibetsuensis,
		35 Ranunculus_asiaticus,
		36 Ranunculus_aucheri,
		37 Ranunculus_auricomus,
		38 Ranunculus_austro_oreganus,
		39 Ranunculus_baldshuanicus,
		40 Ranunculus_baudotii,
		41 Ranunculus_bequaertii,
		42 Ranunculus_bilobus,
		43 Ranunculus_biternatus,
		44 Ranunculus_bonariensis,
		45 Ranunculus_borealis,
		46 Ranunculus_brachylobus,
		47 Ranunculus_brevifolius,
		48 Ranunculus_breyninus,
		49 Ranunculus_brotherusii,
		50 Ranunculus_brutius,
		51 Ranunculus_buhsei,
		52 Ranunculus_bulbosus,
		53 Ranunculus_bullatus,
		54 Ranunculus_bupleuroides_subsp_bupleuroides,
		55 Ranunculus_cabrerensis,
		56 Ranunculus_cacuminis,
		57 Ranunculus_calandrinioides,
		58 Ranunculus_californicus,
		59 Ranunculus_cantoniensis_X22_22,
		60 Ranunculus_canus,
		61 Ranunculus_cappadocicus,
		62 Ranunculus_caprarum,
		63 Ranunculus_cardiophyllus,
		64 Ranunculus_carinthiacus,
		65 Ranunculus_carpaticola,
		66 Ranunculus_carpaticus,
		67 Ranunculus_cassius,
		68 Ranunculus_cassubicifolius,
		69 Ranunculus_cassubicus,
		70 Ranunculus_caucasicus,
		71 Ranunculus_cheirophyllus,
		72 Ranunculus_cherubicus_subsp_cherubicus,
		73 Ranunculus_chilensis,
		74 Ranunculus_chinensis,
		75 Ranunculus_chius,
		76 Ranunculus_cicutarius,
		77 Ranunculus_circinatus,
		78 Ranunculus_collinus,
		79 Ranunculus_confervoides,
		80 Ranunculus_constantinopolitanus,
		81 Ranunculus_cooleyae,
		82 Ranunculus_cortusifolius,
		83 Ranunculus_crassipes,
		84 Ranunculus_crenatus,
		85 Ranunculus_creticus,
		86 Ranunculus_crithmifolius,
		87 Ranunculus_cupreus,
		88 Ranunculus_dahuricus,
		89 Ranunculus_damascenus,
		90 Ranunculus_diffusus,
		91 Ranunculus_dissectus,
		92 Ranunculus_distans_X22_2,
		93 Ranunculus_elbrusensis,
		94 Ranunculus_enysii,
		95 Ranunculus_eschscholtzii,
		96 Ranunculus_fallax,
		97 Ranunculus_fascicularis,
		98 Ranunculus_felixii_X22_3,
		99 Ranunculus_ficariifolius,
		100 Ranunculus_flabellaris,
		101 Ranunculus_flagelliformis,
		102 Ranunculus_flammula,
		103 Ranunculus_fluitans,
		104 Ranunculus_formosa_montanus,
		105 Ranunculus_formosa_montanus_TW583,
		106 Ranunculus_franchetii_X22_23,
		107 Ranunculus_fuegianus,
		108 Ranunculus_garganicus,
		109 Ranunculus_gelidus,
		110 Ranunculus_glaberrimus,
		111 Ranunculus_glabrifolius,
		112 Ranunculus_glabriusculus,
		113 Ranunculus_glacialis,
		114 Ranunculus_gmelinii,
		115 Ranunculus_gmelinii_subsp_purshii,
		116 Ranunculus_gouanii,
		117 Ranunculus_gracilis,
		118 Ranunculus_gramineus,
		119 Ranunculus_granatensis,
		120 Ranunculus_grandiflorus,
		121 Ranunculus_grandifolius,
		122 Ranunculus_gregarius,
		123 Ranunculus_haastii_2,
		124 Ranunculus_hawaiensis,
		125 Ranunculus_hederaceus,
		126 Ranunculus_helenae_X22_21,
		127 Ranunculus_heterorrhizus,
		128 Ranunculus_hierosolymitanus,
		129 Ranunculus_hirtellus_X22_5,
		130 Ranunculus_hispidus,
		131 Ranunculus_hungaricus,
		132 Ranunculus_hybridus,
		133 Ranunculus_hydrophilus,
		134 Ranunculus_hyperboreus,
		135 Ranunculus_illyricus,
		136 Ranunculus_inamoenus,
		137 Ranunculus_inamoenus_2,
		138 Ranunculus_insignis,
		139 Ranunculus_janipericolus_TW585,
		140 Ranunculus_japonicus_X22_24,
		141 Ranunculus_jovis,
		142 Ranunculus_junipericola,
		143 Ranunculus_kadzusensis,
		144 Ranunculus_kotschyi,
		145 Ranunculus_krylovii,
		146 Ranunculus_kuepferi,
		147 Ranunculus_laetus_X22_6,
		148 Ranunculus_lanuginosus,
		149 Ranunculus_lapponicus,
		150 Ranunculus_lasiocarpus,
		151 Ranunculus_lateriflorus,
		152 Ranunculus_leptorrhynchus,
		153 Ranunculus_linearilobus,
		154 Ranunculus_lingua,
		155 Ranunculus_longicaulis,
		156 Ranunculus_lyallii,
		157 Ranunculus_macauleyi,
		158 Ranunculus_maclovianus,
		159 Ranunculus_macounii,
		160 Ranunculus_macranthus,
		161 Ranunculus_macropodoides,
		162 Ranunculus_macrorrhynchus,
		163 Ranunculus_magellensis,
		164 Ranunculus_makaluensis,
		165 Ranunculus_marginatus,
		166 Ranunculus_marschlinsii,
		167 Ranunculus_mauiensis,
		168 Ranunculus_membranaceus_X22_7,
		169 Ranunculus_meyeri,
		170 Ranunculus_micranthus,
		171 Ranunculus_millefoliatus,
		172 Ranunculus_montanus,
		173 Ranunculus_montenegrinus,
		174 Ranunculus_moseleyi,
		175 Ranunculus_multifidus,
		176 Ranunculus_munroanus_X22_28,
		177 Ranunculus_muricatus_X22_8,
		178 Ranunculus_natans,
		179 Ranunculus_neapolitanus,
		180 Ranunculus_nephelogenes_var_longicaulis_X22_9,
		181 Ranunculus_nipponicus,
		182 Ranunculus_nirtellus_X22_10,
		183 Ranunculus_nivalis,
		184 Ranunculus_notabilis,
		185 Ranunculus_novus,
		186 Ranunculus_occidentalis,
		187 Ranunculus_ollissiponensis,
		188 Ranunculus_omiophyllus,
		189 Ranunculus_ophioglossifolius,
		190 Ranunculus_oreophytus,
		191 Ranunculus_orthorhynchus,
		192 Ranunculus_oxyspermus,
		193 Ranunculus_palmatifidus,
		194 Ranunculus_paludosus,
		195 Ranunculus_pannonicus,
		196 Ranunculus_papulentus,
		197 Ranunculus_papyrocarpus,
		198 Ranunculus_parnassifolius,
		199 Ranunculus_parviflorus,
		200 Ranunculus_pedatifidus,
		201 Ranunculus_peduncularis,
		202 Ranunculus_pegaeus,
		203 Ranunculus_peltatus,
		204 Ranunculus_peltatus_2,
		205 Ranunculus_penicillatus,
		206 Ranunculus_pensylvanicus,
		207 Ranunculus_petiolaris,
		208 Ranunculus_pilisiensis,
		209 Ranunculus_pinardi,
		210 Ranunculus_pinguis,
		211 Ranunculus_pinnatus,
		212 Ranunculus_platanifolius,
		213 Ranunculus_polii,
		214 Ranunculus_pollinensis,
		215 Ranunculus_polyanthemoides,
		216 Ranunculus_polyanthemos,
		217 Ranunculus_polyphyllus,
		218 Ranunculus_polyrhizos,
		219 Ranunculus_potaninii,
		220 Ranunculus_pseudohirculus,
		221 Ranunculus_pseudomillefoliatus,
		222 Ranunculus_pseudomontanus,
		223 Ranunculus_pseudopygmaeus,
		224 Ranunculus_pseudotrullifolius,
		225 Ranunculus_psilostachys,
		226 Ranunculus_pulchellus,
		227 Ranunculus_pulchellus_X22_11,
		228 Ranunculus_punctatus,
		229 Ranunculus_pygmaeus,
		230 Ranunculus_pyrenaeus,
		231 Ranunculus_radicans_X22_12,
		232 Ranunculus_raeae,
		233 Ranunculus_recurvatus,
		234 Ranunculus_regelianus,
		235 Ranunculus_repens,
		236 Ranunculus_reptabundus,
		237 Ranunculus_reptans,
		238 Ranunculus_rhomboideus,
		239 Ranunculus_rigescens,
		240 Ranunculus_rionii,
		241 Ranunculus_rubrocalyx,
		242 Ranunculus_rufosepalus,
		243 Ranunculus_rufosepalus_X22_13,
		244 Ranunculus_rumelicus,
		245 Ranunculus_sabinei,
		246 Ranunculus_sardous,
		247 Ranunculus_sartorianus,
		248 Ranunculus_sceleratus_X22_14,
		249 Ranunculus_seguieri,
		250 Ranunculus_septentrionalis,
		251 Ranunculus_serbicus,
		252 Ranunculus_sericeus,
		253 Ranunculus_sericophyllus,
		254 Ranunculus_serpens_nemorosus,
		255 Ranunculus_shuichengensis,
		256 Ranunculus_sieboldii,
		257 Ranunculus_sieboldii_X22_15,
		258 Ranunculus_silerifolius,
		259 Ranunculus_silerifolius_var_dolicathus,
		260 Ranunculus_simensis,
		261 Ranunculus_sinovaginatus_X22_26,
		262 Ranunculus_sojakii,
		263 Ranunculus_sp_X22_31,
		264 Ranunculus_sphaerospermus,
		265 Ranunculus_spicatus,
		266 Ranunculus_sprunerianus,
		267 Ranunculus_stagnalis,
		268 Ranunculus_steveni,
		269 Ranunculus_strigillosus,
		270 Ranunculus_subcorymbosus,
		271 Ranunculus_submarginatus,
		272 Ranunculus_subrigidus,
		273 Ranunculus_subscaposus,
		274 Ranunculus_sulphureus,
		275 Ranunculus_suprasericeus_X22_16,
		276 Ranunculus_taisanensis_X22_17,
		277 Ranunculus_tanguticus_X22_18,
		278 Ranunculus_tembensis,
		279 Ranunculus_tenuirostris,
		280 Ranunculus_termei,
		281 Ranunculus_ternatus,
		282 Ranunculus_thora,
		283 Ranunculus_traunfellneri,
		284 Ranunculus_trichophyllus,
		285 Ranunculus_trigonus,
		286 Ranunculus_trilobus,
		287 Ranunculus_tripartitus,
		288 Ranunculus_tuberosus,
		289 Ranunculus_turneri,
		290 Ranunculus_turneri_subsp_jacuticus,
		291 Ranunculus_uncinatus,
		292 Ranunculus_vaginatus,
		293 Ranunculus_vaginatus_X22_19,
		294 Ranunculus_velutinus,
		295 Ranunculus_venetus,
		296 Ranunculus_verticillatus,
		297 Ranunculus_villarsii,
		298 Ranunculus_vindobonensis,
		299 Ranunculus_volkensii,
		300 Ranunculus_wettsteinii,
		301 Ranunculus_weyleri,
		302 Ranunculus_xinningensis_X22_25,
		303 Ranunculus_yezoensis,
		304 Ranunculus_yunnanensis_X22_20
		;
tree TREE1 = [&R] ((149[&length_range={5.2434177150467685,36.983099696069345},height_95%_HPD={7.105427357601002E-15,1.4210854715202004E-14},length_95%_HPD={7.603974678580734,26.590957692817128},length=16.70586203402022,length_median=16.401627911337542,height_median=1.4210854715202004E-14,height_range={7.105427357601002E-15,2.8421709430404007E-14},height=1.2203571486679721E-14]:24.456707405789547,…
End;
