# Supplementary material for: Evolutionary history of the Arctic flora
Source: Nat Commun. 2023 Jul 18;14:4021. doi: 10.1038/s41467-023-39555-6 (PMC10354081; doi:10.1038/s41467-023-39555-6)
Supplement: Supplementary file 8 — Source Data [file 41467_2023_39555_MOESM8_ESM.zip › Source Data/Supplementary Figure 29-35/Ranunculus/Ranunculus.trees]

#NEXUS
Begin trees;
   Translate
1 Ranunculus_abortivus,
2 Ranunculus_acaulis,
3 Ranunculus_acetosellifolius,
4 Ranunculus_aconitifolius,
5 Ranunculus_acriformis,
6 Ranunculus_acris,
7 Ranunculus_acris_subsp_pumilus,
8 Ranunculus_adoneus,
9 Ranunculus_adoxifolius,
10 Ranunculus_aduncus,
11 Ranunculus_affinis,
12 Ranunculus_afghanicus,
13 Ranunculus_alismifolius,
14 Ranunculus_allegheniensis,
15 Ranunculus_allemannii,
16 Ranunculus_allenii,
17 Ranunculus_alpestris,
18 Ranunculus_altaicus,
19 Ranunculus_amblyolobus,
20 Ranunculus_ampelophyllus,
21 Ranunculus_amphitrichus,
22 Ranunculus_amplexicaulis,
23 Ranunculus_amurensis,
24 Ranunculus_anadyriensis,
25 Ranunculus_angustifolius_subsp_angustifolius,
26 Ranunculus_apenninus,
27 Ranunculus_apiifolius,
28 Ranunculus_aquatilis,
29 Ranunculus_aquatilis_2,
30 Ranunculus_aquatilis_var_diffusus,
31 Ranunculus_arcticus,
32 Ranunculus_argyreus,
33 Ranunculus_arvensis,
34 Ranunculus_ashibetsuensis,
35 Ranunculus_asiaticus,
36 Ranunculus_aucheri,
37 Ranunculus_auricomus,
38 Ranunculus_austro_oreganus,
39 Ranunculus_baldshuanicus,
40 Ranunculus_baudotii,
41 Ranunculus_bequaertii,
42 Ranunculus_bilobus,
43 Ranunculus_biternatus,
44 Ranunculus_bonariensis,
45 Ranunculus_borealis,
46 Ranunculus_brachylobus,
47 Ranunculus_brevifolius,
48 Ranunculus_breyninus,
49 Ranunculus_brotherusii,
50 Ranunculus_brutius,
51 Ranunculus_buhsei,
52 Ranunculus_bulbosus,
53 Ranunculus_bullatus,
54 Ranunculus_bupleuroides_subsp_bupleuroides,
55 Ranunculus_cabrerensis,
56 Ranunculus_cacuminis,
57 Ranunculus_calandrinioides,
58 Ranunculus_californicus,
59 Ranunculus_cantoniensis_X22_22,
60 Ranunculus_canus,
61 Ranunculus_cappadocicus,
62 Ranunculus_caprarum,
63 Ranunculus_cardiophyllus,
64 Ranunculus_carinthiacus,
65 Ranunculus_carpaticola,
66 Ranunculus_carpaticus,
67 Ranunculus_cassius,
68 Ranunculus_cassubicifolius,
69 Ranunculus_cassubicus,
70 Ranunculus_caucasicus,
71 Ranunculus_cheirophyllus,
72 Ranunculus_cherubicus_subsp_cherubicus,
73 Ranunculus_chilensis,
74 Ranunculus_chinensis,
75 Ranunculus_chius,
76 Ranunculus_cicutarius,
77 Ranunculus_circinatus,
78 Ranunculus_collinus,
79 Ranunculus_confervoides,
80 Ranunculus_constantinopolitanus,
81 Ranunculus_cooleyae,
82 Ranunculus_cortusifolius,
83 Ranunculus_crassipes,
84 Ranunculus_crenatus,
85 Ranunculus_creticus,
86 Ranunculus_crithmifolius,
87 Ranunculus_cupreus,
88 Ranunculus_dahuricus,
89 Ranunculus_damascenus,
90 Ranunculus_diffusus,
91 Ranunculus_dissectus,
92 Ranunculus_distans_X22_2,
93 Ranunculus_elbrusensis,
94 Ranunculus_enysii,
95 Ranunculus_eschscholtzii,
96 Ranunculus_fallax,
97 Ranunculus_fascicularis,
98 Ranunculus_felixii_X22_3,
99 Ranunculus_ficariifolius,
100 Ranunculus_flabellaris,
101 Ranunculus_flagelliformis,
102 Ranunculus_flammula,
103 Ranunculus_fluitans,
104 Ranunculus_formosa_montanus,
105 Ranunculus_formosa_montanus_TW583,
106 Ranunculus_franchetii_X22_23,
107 Ranunculus_fuegianus,
108 Ranunculus_garganicus,
109 Ranunculus_gelidus,
110 Ranunculus_glaberrimus,
111 Ranunculus_glabrifolius,
112 Ranunculus_glabriusculus,
113 Ranunculus_glacialis,
114 Ranunculus_gmelinii,
115 Ranunculus_gmelinii_subsp_purshii,
116 Ranunculus_gouanii,
117 Ranunculus_gracilis,
118 Ranunculus_gramineus,
119 Ranunculus_granatensis,
120 Ranunculus_grandiflorus,
121 Ranunculus_grandifolius,
122 Ranunculus_gregarius,
123 Ranunculus_haastii_2,
124 Ranunculus_hawaiensis,
125 Ranunculus_hederaceus,
126 Ranunculus_helenae_X22_21,
127 Ranunculus_heterorrhizus,
128 Ranunculus_hierosolymitanus,
129 Ranunculus_hirtellus_X22_5,
130 Ranunculus_hispidus,
131 Ranunculus_hungaricus,
132 Ranunculus_hybridus,
133 Ranunculus_hydrophilus,
134 Ranunculus_hyperboreus,
135 Ranunculus_illyricus,
136 Ranunculus_inamoenus,
137 Ranunculus_inamoenus_2,
138 Ranunculus_insignis,
139 Ranunculus_janipericolus_TW585,
140 Ranunculus_japonicus_X22_24,
141 Ranunculus_jovis,
142 Ranunculus_junipericola,
143 Ranunculus_kadzusensis,
144 Ranunculus_kotschyi,
145 Ranunculus_krylovii,
146 Ranunculus_kuepferi,
147 Ranunculus_laetus_X22_6,
148 Ranunculus_lanuginosus,
149 Ranunculus_lapponicus,
150 Ranunculus_lasiocarpus,
151 Ranunculus_lateriflorus,
152 Ranunculus_leptorrhynchus,
153 Ranunculus_linearilobus,
154 Ranunculus_lingua,
155 Ranunculus_longicaulis,
156 Ranunculus_lyallii,
157 Ranunculus_macauleyi,
158 Ranunculus_maclovianus,
159 Ranunculus_macounii,
160 Ranunculus_macranthus,
161 Ranunculus_macropodoides,
162 Ranunculus_macrorrhynchus,
163 Ranunculus_magellensis,
164 Ranunculus_makaluensis,
165 Ranunculus_marginatus,
166 Ranunculus_marschlinsii,
167 Ranunculus_mauiensis,
168 Ranunculus_membranaceus_X22_7,
169 Ranunculus_meyeri,
170 Ranunculus_micranthus,
171 Ranunculus_millefoliatus,
172 Ranunculus_montanus,
173 Ranunculus_montenegrinus,
174 Ranunculus_moseleyi,
175 Ranunculus_multifidus,
176 Ranunculus_munroanus_X22_28,
177 Ranunculus_muricatus_X22_8,
178 Ranunculus_natans,
179 Ranunculus_neapolitanus,
180 Ranunculus_nephelogenes_var_longicaulis_X22_9,
181 Ranunculus_nipponicus,
182 Ranunculus_nirtellus_X22_10,
183 Ranunculus_nivalis,
184 Ranunculus_notabilis,
185 Ranunculus_novus,
186 Ranunculus_occidentalis,
187 Ranunculus_ollissiponensis,
188 Ranunculus_omiophyllus,
189 Ranunculus_ophioglossifolius,
190 Ranunculus_oreophytus,
191 Ranunculus_orthorhynchus,
192 Ranunculus_oxyspermus,
193 Ranunculus_palmatifidus,
194 Ranunculus_paludosus,
195 Ranunculus_pannonicus,
196 Ranunculus_papulentus,
197 Ranunculus_papyrocarpus,
198 Ranunculus_parnassifolius,
199 Ranunculus_parviflorus,
200 Ranunculus_pedatifidus,
201 Ranunculus_peduncularis,
202 Ranunculus_pegaeus,
203 Ranunculus_peltatus,
204 Ranunculus_peltatus_2,
205 Ranunculus_penicillatus,
206 Ranunculus_pensylvanicus,
207 Ranunculus_petiolaris,
208 Ranunculus_pilisiensis,
209 Ranunculus_pinardi,
210 Ranunculus_pinguis,
211 Ranunculus_pinnatus,
212 Ranunculus_platanifolius,
213 Ranunculus_polii,
214 Ranunculus_pollinensis,
215 Ranunculus_polyanthemoides,
216 Ranunculus_polyanthemos,
217 Ranunculus_polyphyllus,
218 Ranunculus_polyrhizos,
219 Ranunculus_potaninii,
220 Ranunculus_pseudohirculus,
221 Ranunculus_pseudomillefoliatus,
222 Ranunculus_pseudomontanus,
223 Ranunculus_pseudopygmaeus,
224 Ranunculus_pseudotrullifolius,
225 Ranunculus_psilostachys,
226 Ranunculus_pulchellus,
227 Ranunculus_pulchellus_X22_11,
228 Ranunculus_punctatus,
229 Ranunculus_pygmaeus,
230 Ranunculus_pyrenaeus,
231 Ranunculus_radicans_X22_12,
232 Ranunculus_raeae,
233 Ranunculus_recurvatus,
234 Ranunculus_regelianus,
235 Ranunculus_repens,
236 Ranunculus_reptabundus,
237 Ranunculus_reptans,
238 Ranunculus_rhomboideus,
239 Ranunculus_rigescens,
240 Ranunculus_rionii,
241 Ranunculus_rubrocalyx,
242 Ranunculus_rufosepalus,
243 Ranunculus_rufosepalus_X22_13,
244 Ranunculus_rumelicus,
245 Ranunculus_sabinei,
246 Ranunculus_sardous,
247 Ranunculus_sartorianus,
248 Ranunculus_sceleratus_X22_14,
249 Ranunculus_seguieri,
250 Ranunculus_septentrionalis,
251 Ranunculus_serbicus,
252 Ranunculus_sericeus,
253 Ranunculus_sericophyllus,
254 Ranunculus_serpens_nemorosus,
255 Ranunculus_shuichengensis,
256 Ranunculus_sieboldii,
257 Ranunculus_sieboldii_X22_15,
258 Ranunculus_silerifolius,
259 Ranunculus_silerifolius_var_dolicathus,
260 Ranunculus_simensis,
261 Ranunculus_sinovaginatus_X22_26,
262 Ranunculus_sojakii,
263 Ranunculus_sp_X22_31,
264 Ranunculus_sphaerospermus,
265 Ranunculus_spicatus,
266 Ranunculus_sprunerianus,
267 Ranunculus_stagnalis,
268 Ranunculus_steveni,
269 Ranunculus_strigillosus,
270 Ranunculus_subcorymbosus,
271 Ranunculus_submarginatus,
272 Ranunculus_subrigidus,
273 Ranunculus_subscaposus,
274 Ranunculus_sulphureus,
275 Ranunculus_suprasericeus_X22_16,
276 Ranunculus_taisanensis_X22_17,
277 Ranunculus_tanguticus_X22_18,
278 Ranunculus_tembensis,
279 Ranunculus_tenuirostris,
280 Ranunculus_termei,
281 Ranunculus_ternatus,
282 Ranunculus_thora,
283 Ranunculus_traunfellneri,
284 Ranunculus_trichophyllus,
285 Ranunculus_trigonus,
286 Ranunculus_trilobus,
287 Ranunculus_tripartitus,
288 Ranunculus_tuberosus,
289 Ranunculus_turneri,
290 Ranunculus_turneri_subsp_jacuticus,
291 Ranunculus_uncinatus,
292 Ranunculus_vaginatus,
293 Ranunculus_vaginatus_X22_19,
294 Ranunculus_velutinus,
295 Ranunculus_venetus,
296 Ranunculus_verticillatus,
297 Ranunculus_villarsii,
298 Ranunculus_vindobonensis,
299 Ranunculus_volkensii,
300 Ranunculus_wettsteinii,
301 Ranunculus_weyleri,
302 Ranunculus_xinningensis_X22_25,
303 Ranunculus_yezoensis,
304 Ranunculus_yunnanensis_X22_20
		;
tree new_tree1 = ((((((130:0.935299724961418,172:0.935299724961418):0.9777973792171138,((74:0.5623997114725466,171:0.5623997114725466):0.8177391461575988,73:1.3801388576301454):0.5329582465483864):5.145432226493943,((((((68:0.3013308313823196,264:0.3013308313823196):0.4885568835679513,285:0.7898877149502709):1.3673866391475404,237:2.157274354097811):0.5527771923798848,(226:0.4346496834271839,64:0.4346496834271839):2.275401863050512):2.1108564046835836,((((46:0.25662236520381076,(96:0.02219338239988581,267:0.02219338239988581):0.23442898280392496):0.06217756125756979,109:0.31879992646138056):0.8412648013200592,(273:0.28639329094420063,106:0.28639329094420063):0.8736714368372391):1.2542971850691718,((83:0.8917771718304036,(117:0.1315729551539788,30:0.1315729551539788):0.7602042166764248):0.9106731814265466,((287:0.31120234920513584,(288:0.07671227313782535,59:0.07671227313782535):0.23449007606731048):0.8527545917545001,((47:0.07977655905966133,199:0.07977655905966133):0.4863288815163912,277:0.5661054405760525):0.5978515003835835):0.6384934122973143):0.6119115595936613):2.406546038310668):0.08326572375932972,(((192:0.8728634225126579,((49:0.03014775404071103,125:0.03014775404071103):0.4501500283850857,151:0.48029778242579674):0.3925656400868612):0.7168506615906054,((240:0.9903284779787318,87:0.9903284779787318):0.12803094656174285,(160:0.030276224434646205,197:0.030276224434646205):1.0880832001058285):0.47135465956278866):3.1052323778528934,(250:1.3096412961134978,((((129:0.10829225067078574,248:0.10829225067078574):0.1341984075087276,293:0.24249065817951335):0.602401655127432,92:0.8448923133069454):0.23371115366386175,(231:0.952433324163905,((39:0.11325023562277053,85:0.11325023562277053):0.6775964597760014,(94:0.09933038085603686,2:0.09933038085603686):0.691516314542735):0.1615866287651332):0.12617014280690209):0.23103782914269066):3.385305165842659):0.20922721296445257):2.154355655751866):2.7505951315855457,(91:0.07306720549377338,48:0.07306720549377338):9.736057256764248):22.031866991246496,((((((((44:0.17080859693599076,9:0.17080859693599076):0.07236310990584982,278:0.24317170684184058):2.2890299084709778,(187:0.05204261127943342,227:0.05204261127943342):2.4801590040333847):2.387230299835241,(((71:0.7212109749261876,1:0.7212109749261876):1.3267659013699604,(290:0.5400423334951545,6:0.5400423334951545):1.5079345428009934):2.426219914898871,(((246:0.11561568851172188,(7:0.0021585524665710177,51:0.0021585524665710177):0.11345713604515087):0.8047227876133073,29:0.9203384761250292):1.4070254386153258,((158:0.10322814443132146,149:0.10322814443132146):1.4345983672938223,131:1.5378265117251437):0.7895374030152114):2.146832876454664):0.4452351239530401):1.5814611265332559,((90:0.44250645087132384,((272:0.08756868338659232,152:0.08756868338659232):0.10970873401521875,256:0.19727741740181107):0.24522903346951277):2.2892349606593765,(121:1.4942943171415386,(((((268:0.09314901753170385,169:0.09314901753170385):0.012411684627150033,213:0.10556070215885388):0.0364085095377259,16:0.14196921169657978):0.8852727415135513,(114:0.7011683003639518,238:0.7011683003639518):0.3260736528461793):0.03542466453591753,(93:0.3585893811494073,(245:0.30727571733260783,150:0.30727571733260783):0.05131366381679947):0.7040772365966413):0.43162769939548995):1.2374470943891616):3.7691516301506147):4.326098173073544,(((257:0.5213843935486602,43:0.5213843935486602):3.177353511686624,19:3.698737905235284):1.009537601718677,(72:1.2365649184146612,36:1.2365649184146612):3.4717105885393):6.118715707800898):0.9714928626864641,(126:0.19410659746896025,(31:0.03474488365853616,98:0.03474488365853616):0.15936171381042408):11.604377479972362):1.547146073240242,(156:0.6217219426995715,(111:0.16198822016144063,229:0.16198822016144063):0.45973372253813083):12.723908207981994):18.495361302822953):222.8541704440087,((((((266:0.37828767396170326,((270:0.2456520701944243,239:0.2456520701944243):0.025699967212755415,135:0.2713520374071797):0.10693563655452354):0.5739891571571131,(107:0.09918619120397651,((177:0.010061723855983607,193:0.010061723855983607):0.07288813569214997,(265:0.06611488655762147,75:0.06611488655762147):0.016834972990512106):0.016236331655842928):0.8530906399148398):2.4456758147306576,(34:1.6093771092442422,(((33:0.5691274207959287,((66:0.24582233573975956,105:0.24582233573975956):0.11940998748939743,67:0.365232323229157):0.2038950975667717):0.24661820137439006,(61:0.8061422557659169,221:0.8061422557659169):0.009603366404401847):0.20148122218891196,((40:0.08896117452645673,178:0.08896117452645673):0.6478035129752173,205:0.736764687501674):0.2804621568575567):0.5921502648850114):1.7885755366052318):1.4487964133769347,15:4.846749059226409):1.6794772984995436,((((275:0.0027389368868168283,14:0.0027389368868168283):0.31798388287756946,54:0.32072281976438627):2.0635236642487818,(143:0.400968128337074,210:0.400968128337074):1.9832783556760938):0.768747510864852,((255:0.35433731796350226,259:0.35433731796350226):0.20563516127106257,102:0.5599724792345648):2.5930215156434553):3.3732323628479324):48.03620004029013,(((38:0.08737945148729052,136:0.08737945148729052):0.7121222857300706,(104:0.07713715633876021,(233:0.020789995069296376,35:0.020789995069296376):0.05634716126946383):0.722364580878601):28.428671780691385,(((((52:0.53442725230401,(180:0.5140905202877003,146:0.5140905202877003):0.0203367320163097):0.6590977808926891,(21:0.10461537302422112,154:0.10461537302422112):1.088909660172478):1.7694979670789845,(((179:0.012527176926285105,13:0.012527176926285105):0.001918820021604416,116:0.014445996947889521):0.19417510065479113,164:0.20862109760268066):2.754401902673003):5.817154907235599,((230:1.366158661628153,((147:0.7085648845282608,301:0.7085648845282608):0.12309642236696461,(141:0.4651739652045288,(86:0.3968699022451812,214:0.3968699022451812):0.0683040629593476):0.36648734169069663):0.5344973547329275):0.6270117680873322,(204:1.9670845885526003,((5:0.015240282987549965,222:0.015240282987549965):0.7387394210949755,(190:0.3695798385579737,138:0.3695798385579737):0.38439986552455174):1.213104884470075):0.026085841162884815):6.787007477795797):17.405113471525866,((((((298:0.46641297431926043,258:0.46641297431926043):1.1010155681175595,((78:0.17944385808708985,123:0.17944385808708985):0.04993920106901653,252:0.22938305915610638):1.3380454832807136):1.835137244918145,(((212:0.4764982803745643,24:0.4764982803745643):0.08396806587317573,167:0.56046634624774):0.8359520524129692,(148:0.5217356179737135,((263:0.014138703142028806,97:0.014138703142028806):0.3682571812214318,(161:0.21881989177852396,261:0.21881989177852396):0.16357599258493666):0.13933973361025287):0.8746827806869958):2.006147388694256):0.7965883287621627,(((133:0.11247482622947108,(84:0.06334200644087372,254:0.06334200644087372):0.04913281978859736):0.6572411874176638,((182:0.15588918953470965,112:0.15588918953470965):0.5952001223784782,100:0.7510893119131878):0.018626701733946982):2.625719976977736,((218:0.22798275763343465,(196:0.09367231469807205,244:0.09367231469807205):0.1343104429353626):0.9392178796648821,144:1.1672006372983168):2.2282353533265544):0.8037181254922565):4.100520767912514,(((274:3.2369618946842675,(139:2.5715547985390206,(((303:0.9183032357666133,(11:0.9029529872172468,242:0.9029529872172468):0.015350248549366508):0.2589716359429898,(185:0.8386424713875531,((32:0.16819976341286297,53:0.16819976341286297):0.0016454671739836446,56:0.1698452305868466):0.6687972408007065):0.33863240032205):0.0973022785586306,(27:0.05173152508592017,220:0.05173152508592017):1.2228456251823134):1.2969776482707869):0.665407096145247):1.374417335306759,((((127:0.37177397881940083,(124:0.31939607809028425,183:0.31939607809028425):0.05237790072911658):0.7750721157766529,(174:0.03847283471307997,23:0.03847283471307997):1.1083732598829736):1.3383432939496385,((((((76:0.20001515197058356,140:0.20001515197058356):0.1080998066025301,137:0.30811495857311366):0.3961520740063228,(243:0.5198644646196795,241:0.5198644646196795):0.18440256795975696):0.17269336706173166,(296:0.511190844680645,10:0.511190844680645):0.3657695549605231):1.2803335346736375,((297:0.020092973971912946,3:0.020092973971912946):1.7117220969680325,173:1.7318150709399454):0.4254788633748603):0.16189526764177264,(234:0.7560719419972799,(99:0.09361890712226148,103:0.09361890712226148):0.6624530348750184):1.5631172599592984):0.16600018658911386):0.9071761131526865,(77:0.4449245717047267,113:0.4449245717047267):2.947440929993652):1.2190137282926479):3.3179466250401646,(((81:1.1238858579555995,60:1.1238858579555995):0.6579076722060404,208:1.7817935301616399):2.493409130180957,(276:2.13089120877391,(25:0.717128324142385,(280:0.10980586913948058,(153:0.03215706773817782,251:0.03215706773817782):0.07764880140130276):0.6073224550029045):1.4137628846315247):2.144311451568687):3.6541231946885944):0.3703490289984508):13.230078755957784,(((120:5.944573020657282,((217:1.8220507541304811,284:1.8220507541304811):0.4953295246829974,(57:1.8903468127041716,69:1.8903468127041716):0.4270334661093069):3.6271927418438037):7.44418373166474,(((((((225:0.28035143705333343,304:0.28035143705333343):0.7490930743190686,170:1.029444511372402):0.5782763352534375,(202:0.030674128193748016,110:0.030674128193748016):1.5770467184320915):0.03178420006595828,((249:0.14189614588972432,188:0.14189614588972432):1.1191685910589615,(191:0.7918661106134157,12:0.7918661106134157):0.4691986263352701):0.37844030974311194):0.18451886267013773,211:1.8240239093619355):2.4970617362285337,(155:1.4816010639345765,(22:0.729566010325789,((247:0.5498000701320174,(279:0.3413173135189716,294:0.3413173135189716):0.20848275661304577):0.07889184244159753,115:0.6286919125736149):0.10087409775217415):0.7520350536087874):2.839484581655893):5.640899638619346,((((88:0.9474221050332271,((((299:0.09371779020728763,145:0.09371779020728763):0.16965820628251402,(228:0.010440310050494441,253:0.010440310050494441):0.2529356864393072):0.23214665798066164,((134:0.02457450150190658,63:0.02457450150190658):0.2822098264870889,82:0.3067843279889955):0.18873832648146777):0.19138312770061927,(194:0.5144623212738384,(18:0.16926321341013395,165:0.16926321341013395):0.34519910786370445):0.17244346089724416):0.26051632286214454):0.8634821432027969,(300:0.45526808239807015,302:0.45526808239807015):1.3556361658379539):3.2883938975401272,(((17:0.0036558687930798917,62:0.0036558687930798917):1.204923102770749,((166:0.09995413192333102,55:0.09995413192333102):0.7622203948959125,108:0.8621745268192436):0.3464044447445853):1.2568229070971484,((37:0.15426218005967646,163:0.15426218005967646):0.050634908183117416,203:0.20489708824279387):2.2605047904181834):2.633896267115174):3.1816666867969143,((41:0.4101289203084778,(142:0.3191930416383906,271:0.3191930416383906):0.09093587867008723):0.08446895154000156,(195:0.35454062897355876,181:0.35454062897355876):0.1400572428749206):7.786366960724586):1.6810204516367495):3.4267714681122072):6.7073736033048075,((70:9.41243959370283,(((4:2.826887460094713,(((168:0.4421919492566279,((162:0.05169982190941009,42:0.05169982190941009):0.2795562261034009,122:0.331256048012811):0.11093590124381691):1.9625776355365392,((((260:0.15833639147394338,219:0.15833639147394338):0.9400190845089048,286:1.0983554759828482):1.0745586317823805,(((80:1.1784220304321813,((8:0.16669418923773469,283:0.16669418923773469):0.7634342284889555,132:0.9301284177266902):0.2482936127054911):0.04162786875978797,281:1.2200498991919693):0.05081888590488548,(201:0.6297871355436366,(223:0.10537414418715738,291:0.10537414418715738):0.5244129913564792):0.6410816495532181):0.902045322668374):0.08046299784236277,50:2.2533771056075915):0.15139247918557563):0.20225280527645983,(((295:0.0060042997773926176,58:0.0060042997773926176):1.2559363607288025,119:1.2619406605061951):0.2232960226646321,209:1.4852366831708272):1.1217857068987998):0.21986507002508615):2.8925328803126056,((232:0.4194675100207351,198:0.4194675100207351):0.7423989948849962,((186:0.12039828904462659,224:0.12039828904462659):0.3007725192623352,28:0.4211708083069618):0.7406956965987694):4.557553835501587):3.1073973891434,(((((206:2.136718498270765,(189:0.13253500740149696,45:0.13253500740149696):2.004183490869268):0.47417114347925216,(95:0.9561939553977173,((118:0.09925137663693061,176:0.09925137663693061):0.7418994586391233,(((269:0.29517106134104937,(207:0.08437939864285753,159:0.08437939864285753):0.21079166269819183):0.3366579597316444,((128:0.08473512305579461,101:0.08473512305579461):0.04081022579604615,236:0.12554534885184077):0.506283672220853):0.007267796841597507,(235:0.45752839008766594,(216:0.08013836794937909,157:0.08013836794937909):0.3773900221382869):0.18156842782662536):0.20205401736176265):0.1150431201216634):1.6546956863523001):0.5374639940461141,215:3.1483536357961315):0.6745171937195176,(289:1.1117298565469416,20:1.1117298565469416):2.7111409729687077):1.08037891124635,(175:0.25767512610881554,262:0.25767512610881554):4.645574614653183):3.9235679887887196):0.5856218641521114):6.201310025626684,((((65:0.2481726981365932,292:0.2481726981365932):0.6264579568196582,200:0.8746306549562514):0.7366204802782351,(184:0.8129825373683749,((89:0.0994481562611978,282:0.0994481562611978):0.478265969463705,79:0.5777141257249028):0.23526841164347212):0.7982685978661116):8.710546114391043,26:10.32179724962553):5.291952369703985):4.482380736297316):1.4336232843605963):4.6555377390497235):3.0428821388715974):25.33425288010734):200.13273549949713):183.957194327453;
tree new_tree2 = (149:7.846622669176159,((((282:1.4744763978745987,((236:0.23795663041121817,28:0.23795663041121817):0.7583815644271354,173:0.9963381948383536):0.4781382030362451):4.220771179546535,(((((((155:0.21193546577421316,277:0.21193546577421316):0.22760812154214996,223:0.4395435873163631):0.1778874516375143,((((1:0.24096790976244442,((96:0.10530612444179781,131:0.10530612444179781):0.06667488799411682,15:0.17198101243591463):0.0689868973265298):0.07576332601497598,(202:0.19279130611991754,(170:0.1690879903623503,(49:0.10891120326176554,37:0.10891120326176554):0.06017678710058477):0.023703315757567234):0.12393992965750286):0.059333193271090656,229:0.37606442904851106):0.15825885304474624,((193:0.12462508394354842,129:0.12462508394354842):0.2828032250543505,182:0.40742830899789895):0.12689497309535835):0.08310775686062011):0.21019742016525977,281:0.8276284591191372):0.4537408461572163,(110:1.186252458736551,((141:0.367430641353491,100:0.367430641353491):0.6324755898231571,241:0.9999062311766481):0.18634622755990293):0.09511684653980246):2.0622138998701063,300:3.3435832051464596):1.185832345681642,(299:4.528761832083436,((115:3.834387144207187,((163:0.7747090015490559,(125:0.36203279598747207,2:0.36203279598747207):0.4126762055615838):1.9713147419204355,(((5:1.6813910907397032,231:1.6813910907397032):0.0031784724422521116,((210:0.7794567231496005,((((40:0.06036840907826415,205:0.06036840907826415):0.3152725876697665,(34:0.0688932362271646,143:0.0688932362271646):0.30674776052086605):0.20821175952694138,264:0.583852756274972):0.10122798187564741,(178:0.6826592684006033,(78:0.5699285658673742,(107:0.1298300876998148,29:0.1298300876998148):0.44009847816755937):0.11273070253322914):0.002421469750016114):0.09437598499898103):0.8776961012610395,285:1.65715282441064):0.02741673877131534):0.8926653419303345,(((((43:1.3706991783885192,(298:0.5163080932723176,218:0.5163080932723176):0.8543910851162015):0.11251808959993959,(219:0.8613734570658682,((203:0.306494159523769,240:0.306494159523769):0.2998669156702357,(((217:0.2251022302614294,174:0.2251022302614294):0.3111637816191013,((94:0.27613591702108703,95:0.27613591702108703):0.21220035915599228,181:0.4883362761770793):0.04792973570345138):0.052726760583779675,253:0.5889927724643104):0.017368302729694363):0.2550123818718635):0.6218438109225906):0.2219933534863261,(196:0.6516546649253803,138:0.6516546649253803):1.0535559565494046):0.6737104701857877,(123:0.6009482817455671,156:0.6009482817455671):1.7779728099150054):0.17110808598668292,27:2.5500291776472555):0.027205727465034357):0.1687888383572016):1.0883634007376957):0.6467928614365173,((54:2.477179504134513,(((((157:1.1121490006272985,(275:0.19020888519072562,8:0.19020888519072562):0.9219401154365728):0.6082910546453912,(((208:1.4683739385970707,(274:1.3402906261710879,((180:0.10012604754273226,176:0.10012604754273226):1.1417105152116185,((183:0.8466821062031484,((304:0.1638467087544828,68:0.1638467087544828):0.6605201181606959,65:0.8243668269151787):0.022315279287969725):0.3629807509364549,(((168:0.13513477805794785,14:0.13513477805794785):0.5951547314798217,139:0.7302895095377695):0.20968654774424478,((184:0.18668646942414102,69:0.18668646942414102):0.5886418324788955,(((226:0.20341019189214704,239:0.20341019189214704):0.39763150119999524,200:0.6010416930921423):0.03982473753239957,(242:0.43351721400182774,(220:0.34326796657965575,243:0.34326796657965575):0.090249247422172):0.2073492166227141):0.13446187127849463):0.1646477553789778):0.26968679985758903):0.03217370561474753):0.09845406341673701):0.1280833124259828):0.0061445041606429385,((((245:0.29524192363101437,228:0.29524192363101437):0.04545744415352909,(238:0.18311886830186988,16:0.18311886830186988):0.15758049948267358):0.34597348177576726,(145:0.25097269460560523,150:0.25097269460560523):0.4357001549547055):0.05478215865148095,(142:0.4105398817796403,195:0.4105398817796403):0.3309151264321514):0.7330634345459219):0.09105252865113589,((((302:0.37903249048061194,(31:0.14815216672396042,(88:0.04764472233542888,11:0.04764472233542888):0.10050744438853154):0.23088032375665152):0.07707899898975518,24:0.4561114894703671):0.10916230458217896,((63:0.3502210600518851,109:0.3502210600518851):0.19894779574097593,(98:0.3447512414013103,(9:0.17641079905870127,104:0.17641079905870127):0.16834044234260903):0.2044176143915507):0.016104938259685064):0.5671310560334426,(137:1.1086594294367211,(227:0.21325029137223384,213:0.21325029137223384):0.8954091380644873):0.023745420649267546):0.4331661213228608):0.15486908386384024):0.24974505156484694,(30:1.3286450005953419,83:1.3286450005953419):0.6415401062421948):0.34068362874521285,188:2.3108687355827495):0.07186834017734256,((18:0.707359150722588,81:0.707359150722588):0.8803023376963817,118:1.5876614884189697):0.7950755873411224):0.09444242837442074):0.0770667918905632,(((47:0.2747199053532298,132:0.2747199053532298):0.2713418090960346,(283:0.2272168853346452,212:0.2272168853346452):0.3188448291146192):0.47938289888817864,99:1.025444613337443):1.528801682687633):1.9269337096186283):0.047581826439731856):6.537187446653547E-4):1.1658320265930326):1.5676206715749617,((3:1.0770381820289021,25:1.0770381820289021):1.3835829359066123,(((134:0.5514294508427484,224:0.5514294508427484):1.4952860502450582,79:2.0467155010878066):0.39795995882945423,(84:1.3468074038321545,(71:0.5929886858378988,13:0.5929886858378988):0.7538187179942557):1.0978680560851064):0.01594565801825354):4.802247131060581):0.14997419959419656,((((57:4.097356705368786,((((70:0.9931068211684946,53:0.9931068211684946):1.154201351482934,((91:0.3918596287928998,48:0.3918596287928998):1.5418608308231465,86:1.9337204596160462):0.21358771303538227):0.8391900531592382,(144:2.8038019918497876,((179:1.3154315462364556,(259:0.8443397185055689,(256:0.6556565670786877,(273:0.5817996190555708,258:0.5817996190555708):0.07385694802311693):0.1886831514268812):0.47109182773088676):1.3508868696063667,(211:2.6013560071802493,((((261:0.09216905277310485,292:0.09216905277310485):0.5984110244367449,(257:0.1160522249553213,73:0.1160522249553213):0.5745278522545284):0.11799224612336756,(279:0.5541615837930826,(216:0.27068075771088645,235:0.27068075771088645):0.2834808260821961):0.2544107395401347):0.7648237379974084,((((255:0.09459147611478208,286:0.09459147611478208):0.5851758124016024,((((160:0.22504816790074975,263:0.22504816790074975):0.3361328609004889,158:0.5611810288012387):0.09820384894495926,(90:0.4670208663567738,((167:0.33441254945687593,(124:0.15576211577294388,191:0.15576211577294388):0.17865043368393205):0.008514300387122198,(97:0.17763441172622063,250:0.17763441172622063):0.1652924381177775):0.12409401651277568):0.1923640113894241):0.004825072677871467,41:0.6642099504240694):0.015557338092315187):0.09866061950257077,((10:0.36165459700189057,234:0.36165459700189057):0.024313780397117735,((194:0.2882817398923204,82:0.2882817398923204):0.02388605354986839,122:0.3121677934421888):0.07380058395681949):0.39245953061994704):0.7637763284240755,294:1.5422042364430308):0.031191824887594866):1.0279599458496236):0.06496240866257308):0.13748357600696526):0.18269623396087908):0.2599652431330246,(262:1.1731628363953672,(51:0.4884696729640507,(135:0.22976397131341134,127:0.22976397131341134):0.25870570165063933):0.6846931634313165):2.073300632548324):0.8508932364250947):0.1315107362949819,(22:4.048388460094755,((((151:0.7583010584922948,((154:0.13816397029000915,102:0.13816397029000915):0.3758143729321942,169:0.5139783432222034):0.24432271527009142):0.8011539813498695,296:1.5594550398421643):1.2843729897787879,(((((198:0.08905470512525085,55:0.08905470512525085):0.41981207069906834,230:0.5088667758243192):0.27478215460031163,237:0.7836489304246308):0.89435174019421,(17:0.47483618995433696,(146:0.20181627173440514,4:0.20181627173440514):0.2730199182199318):1.2031644806645039):0.625045372155935,(((21:0.3201275591087326,111:0.3201275591087326):1.2407208027260808,((287:0.4815621862005638,272:0.4815621862005638):0.3953306138284758,(((204:0.5308770308778705,284:0.5308770308778705):0.1984277256516278,103:0.7293047565294983):0.07729536624714484,303:0.8066001227766432):0.07029267725239641):0.6839555618057737):0.2928456276754976,114:1.8536939895103108):0.44935205326446503):0.5407819868461763):1.1907595048737836,((249:1.3587898466170445,56:1.3587898466170445):2.272349609855577,(207:2.437729263275126,((42:0.9286280618098169,113:0.9286280618098169):0.1344290772533715,77:1.0630571390631884):1.3746721242119377):1.1934101931974954):0.40344807802211413):0.013800925600019553):0.18047898156901265):2.1553255584398023,((((((((177:0.331291844907923,206:0.331291844907923):0.18768299446132847,((215:0.1003624821532885,254:0.1003624821532885):0.01284851865248672,246:0.11321100080577522):0.40576383856347625):0.2275086832466754,(201:0.4650977839647919,159:0.4650977839647919):0.281385738651135):0.45008518779414375,248:1.1965687104100706):0.043013587121221386,((((35:0.5214609135624425,((((164:0.36652942540090483,(116:0.1517321202363513,214:0.1517321202363513):0.21479730516455353):0.0037295379268763584,(222:0.06557905502380688,247:0.06557905502380688):0.3046799083039743):0.059262749856882124,166:0.4295217131846633):0.010123085227116801,66:0.4396447984117801):0.0818161151506624):0.010138750597063484,(161:0.5186219908962508,108:0.5186219908962508):0.012977673263255163):0.12877865971988478,46:0.6603783238793908):0.5286098807837982,75:1.188988204663189):0.05059409286810301):0.996186290767112,44:2.235768588298404):0.006542364549424473,209:2.2423109528478284):1.6385792316476437,((((((117:0.9706961329114763,128:0.9706961329114763):1.4333025349407063,(112:1.5101407725947913,19:1.5101407725947913):0.8938578952573912):0.00877760281534723,((265:0.06682011078345731,187:0.06682011078345731):1.6455815433675205,(((85:0.11718486406210912,171:0.11718486406210912):0.4290803198118399,((93:0.0027691776680133025,280:0.0027691776680133025):0.1445288270969639,153:0.1472980047649772):0.39896717910897184):0.8768388282471123,(((((36:0.07629346437857688,12:0.07629346437857688):0.40505350449533317,((32:0.07309731832705325,89:0.07309731832705325):0.06393245684699904,225:0.1370297751740523):0.34431719369985775):0.06496331776118391,(297:0.4642119124014133,26:0.4642119124014133):0.08209837423368066):0.11144751388866225,61:0.6577578005237562):0.4264728698453645,(192:1.0225107342482398,295:1.0225107342482398):0.06171993612088089):0.3388733417519407):0.2892976420299165):0.7003746165165519):0.5622690352322666,(((130:0.4831606498254364,172:0.4831606498254364):0.3583564514901585,(121:0.02028013614792884,268:0.02028013614792884):0.8212369651676661):1.7943380385886558,(270:0.283735408272748,233:0.283735408272748):2.3521197316315026):0.33919016599554563):0.24939662579598343,(50:3.0620811185604824,(((62:0.2120967474949931,175:0.2120967474949931):0.010702024020767226,165:0.22279877151576033):0.869868134746942,((((288:0.13451415781510626,271:0.13451415781510626):0.2273162923002958,301:0.36183045011540205):0.18691896895032578,52:0.5487494190657278):0.22880096476876544,(293:0.12255115408508295,74:0.12255115408508295):0.6549992297494103):0.3151165224282091):1.96941421229778):0.16236081313529738):0.3710380678984473,((((((((260:0.17114085123858375,(251:0.08010145938276465,119:0.08010145938276465):0.0910393918558191):0.37148741025000726,(((58:0.1379540896947929,60:0.1379540896947929):0.21069927664208687,120:0.34865336633687977):0.04847731460689164,276:0.3971306809437714):0.1454975805448196):0.005245893523681322,126:0.5478741550122723):0.394873152948754,((105:0.6283024999380743,(147:0.23568931408112062,199:0.23568931408112062):0.3926131858569537):0.023869417091232914,(38:0.3154441787932453,(140:0.2619234657236829,92:0.2619234657236829):0.05352071306956241):0.3367277382360619):0.29057539093171914):0.3613184299660016,((148:0.6042304386305353,((291:0.07380591994076276,186:0.07380591994076276):0.5157811430026044,278:0.5895870629433672):0.014643375687168114):0.06587998274073503,((80:0.2706815464970799,269:0.2706815464970799):0.39418564686393776,((6:0.5708566015526194,((7:0.2234582081240026,289:0.2234582081240026):0.20185484709876703,185:0.42531305522276963):0.14554354632984978):0.002597552239099521,(45:0.5684782395589787,290:0.5684782395589787):0.004975914232740242):0.09141303956929869):0.005243228010252676):0.6339553165557577):0.024833931053061642,((267:0.30914498820685493,67:0.30914498820685493):0.8965722173107533,252:1.2057172055176082):0.1231824634624814):0.4583739639600739,(76:0.5879363196277234,59:0.5879363196277234):1.19933731331244):0.16497024233592494,((((190:0.47918169682629264,133:0.47918169682629264):0.10748927363217065,39:0.5866709704584633):1.0813800914738643,(33:1.0202605077026694,((197:0.4497270339390011,((221:0.2761280280940565,64:0.2761280280940565):0.13769336860448372,((152:0.25351639298433337,(266:0.05990928314586954,244:0.05990928314586954):0.19360710983846383):0.06356755405492637,(87:0.267394101908928,162:0.267394101908928):0.049689845130331756):0.0967374496592805):0.035905637240460864):0.10570443759585196,20:0.5554314715348531):0.46482903616781635):0.647790554229658):0.22491066504524548,(((72:1.3935163667699473,(23:0.6180160508804611,(101:0.346370799627739,189:0.346370799627739):0.2716452512527221):0.7755003158894862):0.4102234059574432,136:1.8037397727273905):0.005700996687375559,232:1.809440769414766):0.08352095756280686):0.059282148298515525):1.6432361243181386):0.28541018490124515):2.503302815608098):0.7434912755872434,106:7.127684275690814):0.28515817289947876):0.4337802205858665):42.2455701137984;
tree new_tree3 = (149:28.637249122875023,(((((232:8.2369497788999,72:8.2369497788999):1.6535877637551817,(((((((((((294:0.6895133814855595,144:0.6895133814855595):0.6623931333741083,((105:0.3052350802651567,147:0.3052350802651567):1.011973551820546,((291:0.4718231825779257,186:0.4718231825779257):0.4413099485471262,(38:0.6734032223211311,(58:0.5331867908025733,60:0.5331867908025733):0.1402164315185579):0.23972990880392075):0.4040755009606507):0.03469788277396524):1.57220287183141,((252:1.474904795475171,67:1.474904795475171):1.254337856050975,((199:0.8625331265397205,120:0.8625331265397205):1.4840461159942113,(148:1.9518652706480444,((140:0.8190352194058316,(126:0.6574293336858817,112:0.6574293336858817):0.16160588571994983):0.4921625052429158,(92:0.980355191814447,(((289:0.2879222520239052,(185:0.2795647186509821,7:0.2795647186509821):0.00835753337292311):0.18282274123842968,(6:0.46117647872866274,39:0.46117647872866274):0.009568514533672134):0.4562003753831141,(45:0.8586461753735153,290:0.8586461753735153):0.06829919327193368):0.053409823168998005):0.33084253283430043):0.640667545999297):0.3947139718858874):0.3826634089922143):0.1948667351649318):0.08359542628721783,((80:0.4395595316629753,269:0.4395595316629753):2.4856162080610837,(278:0.9767873017484886,(260:0.7316039008285421,267:0.7316039008285421):0.2451834009199465):1.9483884379755705):0.08252907325423653):1.3163932417569795,((251:1.1542479374531889,119:1.1542479374531889):0.6273515236497818,276:1.7815994611029706):2.5424985936323043):0.007267606288356987,(121:1.3003554098546102,(270:0.7023231620341445,268:0.7023231620341445):0.5980322478204657):3.031010251169022):0.9651309941113171,(76:1.59181437893185,59:1.59181437893185):3.7046822762030995):2.4496220248825615,((234:0.7348125723165844,82:0.7348125723165844):0.17336647140341432,10:0.9081790437199987):6.837939636297512):0.14266320433717095,((91:1.7609613038050436,(50:1.3848368515965968,262:1.3848368515965968):0.3761244522084468):2.2822712659161217,70:4.043232569721165):3.8455493146335167):0.7445761653045118,((((((61:1.0115351091545135,19:1.0115351091545135):0.34764031740796564,51:1.3591754265624791):0.1972495209949292,48:1.5564249475574083):3.1102531758344503,((((265:0.6595624115143601,187:0.6595624115143601):0.5068529675559721,53:1.1664153790703322):0.31428967497598603,127:1.4807050540463182):2.63753149497406,((((164:0.7377394722903621,152:0.7377394722903621):0.4611499964363177,161:1.1988894687266798):1.9316982431623801,35:3.13058771188906):0.7076158924764564,((((((247:0.9499788203462544,((116:0.6225117997931844,214:0.6225117997931844):0.00739375032526024,(222:0.2122440067018715,166:0.2122440067018715):0.41766154341657313):0.32007327022780974):0.30607849470073256,66:1.256057315046987):0.37881508871503144,((297:0.7727918780121915,(295:0.45104178169206216,26:0.45104178169206216):0.32175009632012935):0.7476627848770644,(((93:0.6455819969700396,(12:0.2762443077838075,(36:0.007364060329560564,288:0.007364060329560564):0.26888024745424693):0.3693376891862321):0.052685935018745966,280:0.6982679319887856):0.38810180020195084,153:1.0863697321907364):0.4340849306985195):0.11441774087276246):0.01219240141410971,162:1.647064805176128):1.643994113114447,(((32:0.39822737467552427,89:0.39822737467552427):1.1977512885622486,(192:1.261565064807848,(225:0.6959663425809531,(266:0.4858957200779637,244:0.4858957200779637):0.2100706225029894):0.5655987222268949):0.3344135984299248):0.5264953690040608,((172:1.7050470858489746,(85:0.8901536294447813,171:0.8901536294447813):0.8148934564041933):0.2504973597822484,(128:1.8328092076488287,135:1.8328092076488287):0.12273523798239427):0.16692958661061064):1.1685848860487416):0.04529033654383152,(117:2.8399818433086206,46:2.8399818433086206):0.4963674115257861):0.5018543495311096):0.2800329446548617):0.5484415743714806):2.347374742312188,((41:1.4386972545008505,158:1.4386972545008505):4.572057942947959,((((((190:0.5003439888561159,263:0.5003439888561159):2.9352582999253354,130:3.435602288781451):0.01837563663139896,((165:1.207974368573807,175:1.207974368573807):0.06717077302402474,(207:0.6917481662987046,62:0.6917481662987046):0.583396975299127):2.178832783815018):0.02545232920780327,((((((261:0.2446463372618952,292:0.2446463372618952):1.0198866826669652,(257:0.6150895779037829,73:0.6150895779037829):0.6494434420250775):0.29615779978133006,90:1.5606908197101905):0.0671491217128024,235:1.627839941422993):0.20348929485941825,((191:0.7740929325634881,((97:0.3323165986848247,250:0.3323165986848247):0.27158946801180067,(124:0.35538617647474,167:0.35538617647474):0.24851989022188536):0.1701868658668627):0.12261591510865999,279:0.8967088476721481):0.9346203886102631):0.24429118970739117,((160:0.4873954297147838,255:0.4873954297147838):0.7261226450800298,286:1.2135180747948136):0.8621023511949888):1.403809828630851):1.0191673144387625,(((((293:0.4777184336039798,258:0.4777184336039798):1.2013359152594245,74:1.6790543488634042):0.04723258058214408,((256:0.6787673985243721,259:0.6787673985243721):0.8156128603298289,273:1.494380258854201):0.23190667059134729):1.5618292754727336,233:3.288116204918282):0.6218545209775082,(((52:1.6939870421707481,(301:1.507988489216074,179:1.507988489216074):0.18599855295467416):0.16980952252158166,271:1.8637965646923298):0.7572216772368872,216:2.621018241929217):1.2889524839665731):0.5886268431636257):0.20169767507993264,((((206:1.2374122027113013,177:1.2374122027113013):0.046498213862885995,((254:0.17379093934302664,215:0.17379093934302664):0.17345840426800851,246:0.34724934361103516):0.9366610729631522):1.7118776080096527,(201:1.9541998086309884,159:1.9541998086309884):1.0415882159528516):0.06245228538418601,75:3.058240309968026):1.6420549341713224):1.3104599533094605):1.0032976682552377):1.5897136582062217,(209:7.609673959802165,(211:5.338141580457423,(33:3.8800713342921482,((20:1.363059583380193,(((194:0.4487307036816178,221:0.4487307036816178):0.46472574215351337,122:0.9134564458351312):0.1854335558675838,((64:0.6658036747473551,(108:0.481888234265739,87:0.481888234265739):0.18391544048161612):0.38271008800291406,197:1.0485137627502692):0.050376238952445807):0.26416958167747806):0.8052714420167659,133:2.168331025396959):1.7117403088951892):1.4580702461652746):2.271532379344742):0.9940925641081035):0.029591525748925207):0.944319373194558,44:9.577677422853752):0.3128601198013303):3.006142529853193,(299:9.349213693128993,57:9.349213693128993):3.5474663793792818):0.5438980118516437,((((300:0.36429481431601207,173:0.36429481431601207):7.706585220701876,(((((157:2.133898540458241,8:2.133898540458241):1.8254200451547042,(((((242:3.0959839755795393,136:3.0959839755795393):0.23396499027308826,(((226:0.6867603908233186,(200:0.11988415809053878,239:0.11988415809053878):0.5668762327327799):1.645422166599042,((((110:0.5515453573441038,141:0.5515453573441038):1.278028242073556,(14:1.442250284684191,(137:1.304398992370207,100:1.304398992370207):0.13785129231398385):0.3873233147334689):0.025091199970590727,241:1.8546647993882506):0.29617357146730394,(142:1.6194943265128183,195:1.6194943265128183):0.5313440443427362):0.18134418656680618):0.9593442415892595,(((229:0.9558408447519163,1:0.9558408447519163):0.29473909908459095,(63:0.9197958170069709,109:0.9197958170069709):0.3307841268295364):2.023350924440465,((274:1.9413055311951148,(202:1.286635952738719,24:1.286635952738719):0.6546695784563958):0.9255228686977963,(((182:0.15161249434931776,277:0.15161249434931776):0.479908284087602,223:0.6315207784369198):2.1011876131262204,((98:1.39162350412346,(9:0.6680412636907823,104:0.6680412636907823):0.7235822404326776):1.0448554660856524,(((184:0.767545403232689,(68:0.11437744353249683,65:0.11437744353249683):0.6531679597001923):0.8132975153094973,(((304:1.278776048493666,(243:1.0525657020246029,(219:0.5230944396377445,155:0.5230944396377445):0.5294712623868584):0.22621034646906324):0.14070702562027604,(180:0.2925916209348198,176:0.2925916209348198):1.1268914531791223):0.10934417503404203,(139:1.3015048777659823,((193:0.9228981976660366,129:0.9228981976660366):0.2059679959612386,(168:0.30633243791669673,49:0.30633243791669673):0.8225337557105785):0.1726386841387071):0.22732237138200184):0.05201566939420221):0.523736150936652,(227:0.6057840673020936,213:0.6057840673020936):1.4987950021767449):0.33189990073027387):0.29622942135402797):0.1341200083297709):0.40710246838406094):0.017595930734648046):0.03842216684100741):0.4293545028148644,(183:0.9748588433559506,(170:0.4679950534406487,37:0.4679950534406487):0.5068637899153019):2.7844446253115414):0.12013964975715874,(((31:0.41791178761060904,(88:0.1168291875188428,11:0.1168291875188428):0.30108260009176624):2.199507313560814,(281:0.9223146843539454,302:0.9223146843539454):1.6951044168174774):0.14698801159316544,((96:1.3331456816606915,(15:0.4815722797275441,69:0.4815722797275441):0.8515734019331473):0.30266721417145215,131:1.6358128958321436):1.1285942169324445):1.1150360056600626):0.05907295166556148,((208:0.7488295727887486,245:0.7488295727887486):0.29774630013365866,228:1.0465758729224073):2.8919401971678047):0.020802515522733156):0.5658950503588489,(((150:0.8422158742948791,(145:0.7403313171210838,(238:0.2866674578675695,16:0.2866674578675695):0.4536638592535143):0.1018845571737953):2.593100455953361,123:3.43531633024824):0.9362374306124441,275:4.371553760860684):0.15365987511111):2.6136354941083537,(((((((21:1.6069635149868664,111:1.6069635149868664):3.095089976873671,((134:2.211611509369584,114:2.211611509369584):1.8013700121993304,((107:2.4129092082633252,29:2.4129092082633252):1.3441218544736566,115:3.757031062736982):0.25595045883193235):0.6890719702916233):0.24148998006215816,(217:4.364889216508266,178:4.364889216508266):0.5786542554144294):0.6938516225262212,83:5.637395094448917):0.04044902515209259,((((((143:0.35077468850892884,(303:0.13726326805470687,34:0.13726326805470687):0.21351142045422197):0.6816052406063924,181:1.0323799291153213):0.4011930093656786,((205:0.5391335979486342,(40:0.4340756027989,203:0.4340756027989):0.10505799514973424):0.6827121323775249,(284:0.9146237804161335,103:0.9146237804161335):0.3072219499100257):0.2117272081548407):1.3395342267736692,(((204:2.1104143824852253,272:2.1104143824852253):0.1594518096225621,(264:1.4038895282232753,240:1.4038895282232753):0.8659766638845121):0.33877428351145467,287:2.608640475619242):0.164466689635427):1.6881546299127894,((231:3.1315710685106097,253:3.1315710685106097):0.3420308715976099,(248:2.9620301335702584,156:2.9620301335702584):0.5115718065379613):0.9876598550592388):0.9150737662160724,(((94:1.4767823180143242,95:1.4767823180143242):2.650248067137122,((2:2.0578323334256328,(78:2.014865941908132,196:2.014865941908132):0.042966391517500924):1.3136065114488589,43:3.3714388448744916):0.7555915402769546):0.41125597427084415,(138:1.8613620264521071,174:1.8613620264521071):2.6769243329701835):0.8380492019612404):0.3015085582174786):0.5545855291000237,(224:4.375009845105112,27:4.375009845105112):1.8574198035959215):0.18785202316034866,(((125:0.9889678104119878,188:0.9889678104119878):2.9255905830989253,30:3.914558393510913):1.9026872673016166,((210:1.0172268201429975,296:1.0172268201429975):1.2089882136180194,86:2.226215033761017):3.591030627051513):0.603036011048852):0.7185674582187662):0.6580454052527624,(((((99:1.3669271893980015,151:1.3669271893980015):3.819632625981628,(((237:0.16079049423346178,102:0.16079049423346178):0.07005395857940294,154:0.23084445281286473):1.0615584808685226,169:1.2924029336813874):3.894156881698242):1.3375992287668161,5:6.524159044146446):0.2351925344202872,(18:4.042649014346345,(236:1.5841920521079038,28:1.5841920521079038):2.458456962238442):2.7167025642203875):0.006639466152358331,((((220:1.3385827279633153,(218:0.9477059361108241,298:0.9477059361108241):0.39087679185249125):2.0968706992766455,79:3.435453427239961):2.3048072874077703,((13:2.045910976148902,(71:1.7377076170014516,(101:1.3295412547132195,189:1.3295412547132195):0.4081663622882321):0.30820335914745023):1.3544081637207182,23:3.40031913986962):2.3399415747781114):0.6691286129674472,((3:2.5165385392633137,((25:0.8256513628081564,230:0.8256513628081564):1.108756726495903,((198:0.37925544578153225,55:0.37925544578153225):0.08043765570511846,22:0.4596931014866507):1.4747149878174088):0.5821304499592541):3.57729054400503,((282:3.597988966794293,(249:2.8037725472808845,56:2.8037725472808845):0.7942164195134085):0.29637160633958626,84:3.8943605731338793):2.1994685101344644):0.31556024434683483):0.35660171710391264):1.0309034906138193):0.27398549968497754):0.06877654052908078,(((113:2.6805615070538,(((54:1.245667543837935,118:1.245667543837935):1.2551714045814684,(((212:1.9221389169455767,4:1.9221389169455767):0.19437181756292654,146:2.1165107345085032):0.15759856462596478,(47:1.0241109504399264,132:1.0241109504399264):1.2499983486945416):0.22672964928493533):0.002744357235434869,283:2.503583305654838):0.1769782013989616):2.2566776457453512,((17:0.8624777549794913,42:0.8624777549794913):3.725161541514379,77:4.587639296493871):0.34959985630528045):1.0815717016833757,81:6.018810854482527):2.120845721064442):3.662443971393998,(163:4.273739862529554,285:4.273739862529554):7.528360684411412):1.638477537418952):1.6783462898821266,106:15.118924374242045):13.518324748632978):21.629972663832;
tree new_tree4 = (149:32.584668389534116,((((299:9.146977847685452,(72:7.0887394416681415,57:7.0887394416681415):2.0582384060173107):4.32907773565544,((((((33:3.5824692264211606,133:3.5824692264211606):0.5472585158792294,211:4.12972774230039):0.6575264924249202,20:4.78725423472531):3.438920636741681,(209:7.8774137550692345,((91:4.241212382741853,(50:3.277650242274366,262:3.277650242274366):0.9635621404674874):0.25595905243263584,70:4.497171435174489):3.3802423198947453):0.34876111639775687):1.1756873906275622,((232:7.212449389468471,((177:1.368593908772893,206:1.368593908772893):3.9759844438965217,(((273:2.3083493476335892,256:2.3083493476335892):0.06471609009775703,((293:0.8551786721327859,258:0.8551786721327859):0.28176300970057677,(259:0.9480315987343677,74:0.9480315987343677):0.18891008309899493):1.2361237558979836):2.452120510827989,((((((215:0.5459761591470608,246:0.5459761591470608):0.7551743249210928,((216:0.6454155856125608,271:0.6454155856125608):0.2846083461762673,254:0.9300239317888281):0.37112655227932545):0.7675305454215262,52:2.06868102948968):0.19773825579787285,301:2.2664192852875527):0.06642880369533666,179:2.3328480889828893):2.1165288558506794,(((((((160:1.3640666415134626,255:1.3640666415134626):0.9710984976045443,286:2.335165139118007):0.8834176216614398,(235:2.793380496102499,(90:2.4703348925938857,(((279:1.6847503059208015,(261:0.1889313637161861,292:0.1889313637161861):1.4958189422046155):0.2997556342010521,257:1.9845059401218537):0.31729383083850937,(130:2.158533021989245,((191:0.0038840339440178962,5:0.0038840339440178962):2.0766642455646465,((97:0.5043382785506098,250:0.5043382785506098):1.2488568022362143,(124:0.5663537108587322,167:0.5663537108587322):1.1868413699280917):0.32735319872184054):0.0779847424805804):0.14326674897111813):0.1685351216335227):0.32304560350861333):0.42520226467694755):0.19544386276058168,((175:1.012756496695057,165:1.012756496695057):1.19502251561607,(207:2.2049140929504065,((201:0.7299007600306092,73:0.7299007600306092):0.33571567864886787,62:1.065616438679477):1.1392976542709294):0.0028649193607206414):1.2062476112289011):0.4339411638532109,(190:1.1889816835681137,263:1.1889816835681137):2.6589861038251255):0.06040566634613631,(41:2.477241875664936,158:2.477241875664936):1.4311315780744396):0.39478927997752455,159:4.3031627337169):0.14621421111666866):0.37580900372576664):0.5193924041100795):1.8678710367990563):1.870117806163977,(((((291:0.3145226522920393,186:0.3145226522920393):1.2569394361606563,(58:0.9663075304322255,(60:0.727781465877739,38:0.727781465877739):0.23852606455448655):0.60515455802047):2.549449456974509,(((((120:1.5491991193760573,(80:1.4631641714911001,269:1.4631641714911001):0.08603494788495714):0.9225638131404974,(199:0.6514662158610849,75:0.6514662158610849):1.8202967166554698):0.25576818248948907,((((105:0.6827266273294694,((251:0.2830371342914786,147:0.2830371342914786):0.29693785373730264,119:0.5799749880287812):0.1027516393006882):0.6856391875999075,276:1.368365814929377):0.5099560169724582,39:1.878321831901835):0.5040418905734194,(148:1.8225745897774854,((((121:0.8369859359161289,45:0.8369859359161289):0.18273239783433537,(289:0.8727896815272925,(268:0.8320350651186625,((112:0.18411427073150305,185:0.18411427073150305):0.48062790805761374,7:0.6647421787891168):0.16729288632954575):0.040754616408629984):0.14692865222317175):0.40167676125091734,(((140:0.377400739826051,(126:0.07055436760848853,270:0.07055436760848853):0.30684637221756245):0.5704831837530613,290:0.9478839235791122):0.0892703846612789,6:1.0371543082403911):0.3842407867609905):0.13068390846142863,92:1.5520790034628102):0.2704955863146752):0.5597891326977691):0.3451673925307892):0.09256500218632802,((278:1.6258979026247735,(260:0.6382332524582481,267:0.6382332524582481):0.9876646501665254):0.8058395573764747,(294:1.448291193305369,144:1.448291193305369):0.9834462666958792):0.3883586571911235):0.060522316317668245,(252:2.729676100161059,67:2.729676100161059):0.150942333348981):1.2402931119171643):1.0608386966572372,59:5.1817502420844415):2.6204649714547843,(233:7.224704662972831,(((((61:0.9335088603039784,19:0.9335088603039784):0.42908732010062944,51:1.3625961804046078):0.18813811703906347,48:1.5507342974436713):0.26131705922503623,46:1.8120513566687075):4.682132782222762,((234:2.232765855672428,(10:1.1448613068303533,82:1.1448613068303533):1.0879045488420749):2.412657474868167,((197:2.965137838686635,(64:1.4321493428296255,((194:0.6215346199722389,221:0.6215346199722389):0.2036806338952155,122:0.8252152538674544):0.606934088962171):1.5329884958570097):1.2470818284338971,(((((164:2.0230437635137983,152:2.0230437635137983):0.3236968108415934,161:2.3467405743553917):0.6693555927971562,35:3.016096167152548):0.1914428456558217,117:3.2075390128083696):0.601887943981676,(((((32:0.6256455660560665,89:0.6256455660560665):1.1517159932191936,((225:0.9860550075174651,(266:0.7985140384067383,244:0.7985140384067383):0.18754096911072682):0.7324755740008965,192:1.7185305815183616):0.058830977756898495):0.8635447132122638,162:2.640906272487524):0.8232108524980917,(((108:1.3236844315714527,87:1.3236844315714527):0.4060660251556858,(85:1.600369156880293,(171:0.9573286717879916,172:0.9573286717879916):0.6430404850923013):0.12938129984684554):0.7556759133330839,(128:1.8356923079925649,135:1.8356923079925649):0.6497340620676575):0.9786907549253931):0.15052962737243547,(((((265:1.233678777384005,187:1.233678777384005):0.8077852025994137,53:2.0414639799834187):0.7477642749191538,(297:1.5392177614166598,((((295:0.6122283096863601,116:0.6122283096863601):0.25388377751168856,(222:0.7406144195994646,((26:0.5075632402369659,247:0.5075632402369659):0.030798626608125934,166:0.5383618668450918):0.20225255275437282):0.12549766759858405):0.10049417069143995,214:0.9666062578894886):0.3118413843175246,66:1.2784476422070132):0.26077011920964654):1.2500104934859126):0.04062346345735168,((153:1.111144572963655,((280:0.8132587097028544,((36:0.47832263532883046,93:0.47832263532883046):0.1114763773092835,12:0.589799012638114):0.22345969706474045):0.13355679817624977,288:0.9468155078791042):0.16432906508455092):1.3115565974364367,127:2.422701170400092):0.4071505479598323):0.17855559189635084,76:3.008407310256275):0.606239442101776):0.19478020443199462):0.4027927103304867):0.43320366342006267):1.8487608083508746):0.7305205240813617):0.5775105505663944):1.2803519820932223):0.3192950664621055):1.040539513332984,44:10.442401775427538):3.033653807913355):1.1576221854865736,((((84:1.9289397725104132,163:1.9289397725104132):6.423295434658396,285:8.352235207168809):1.5425698845288771,((77:5.983626370261457,81:5.983626370261457):2.3337080739781095,((((17:0.16216906500268313,42:0.16216906500268313):1.2776496494947098,283:1.439818714497393):4.917160884862556,((47:0.8194274614998477,132:0.8194274614998477):5.513606075825649,(((56:3.6297402747832215,282:3.6297402747832215):1.486436936485775,(300:3.8919869123629405,(249:1.1483288743571463,173:1.1483288743571463):2.743658038005794):1.224190298906056):1.0953617805054687,((54:1.883759022472811,118:1.883759022472811):1.6541879168044427,(113:2.7063259324856377,((212:0.8648510719563643,4:0.8648510719563643):1.1610745987939057,146:2.02592567075027):0.6804002617353677):0.8316210067916159):2.6735920524972117):0.12149454555103123):0.02394606203445271):1.823291522742398,(3:6.479391580462386,((230:2.001541535650907,(55:1.0186438411166134,(198:0.9676013790812543,22:0.9676013790812543):0.051042462035359115):0.9828976945342938):3.5766288491034492,25:5.5781703847543564):0.9012211957080298):1.700879541639961):0.1370633221372195):1.577470647458119):4.387471023995321,((((13:2.7508340756541094,((101:1.356814129271732,189:1.356814129271732):1.1795574946802088,151:2.5363716239519407):0.2144624517021687):2.6254166717043055,(71:1.1828594846041542,99:1.1828594846041542):4.193391262754261):0.323220937244157,((((237:0.27698358155905245,102:0.27698358155905245):1.2602751700908166,154:1.537258751649869):0.240590421085225,23:1.777849172735094):2.3755444091523645,169:4.1533935818874586):1.5460781027151134):6.792729615831134,(((18:6.109611303584568,((63:4.990332972768698,109:4.990332972768698):0.9663053988829722,((((((110:1.0809305910660876,141:1.0809305910660876):1.5212011953683837,((14:1.9214752059739655,137:1.9214752059739655):0.33793262504034827,241:2.2594078310143138):0.34272395542015754):1.4117291829846241,(((31:1.6645413564237563,(88:0.25714422854209895,11:0.25714422854209895):1.4073971278816573):0.5504836729166385,(226:2.122535946050216,(200:0.25510537560115204,239:0.25510537560115204):1.867430570449064):0.0924890832901788):1.3056807022508208,242:3.5207057315912156):0.49315523782787984):0.1185446153913352,((208:0.7787241436443348,228:0.7787241436443348):2.0163291550155344,(((202:2.410221712491808,(((193:0.6625664817327102,129:0.6625664817327102):0.9009514427676304,(139:1.342252942734144,(168:0.4163956632450684,49:0.4163956632450684):0.9258572794890757):0.22126498176619647):0.6705953821913104,(((182:0.734699493372293,223:0.734699493372293):0.13835705870240433,(9:0.6196348039947964,98:0.6196348039947964):0.2534217480799009):1.2474303713818153,((176:1.8781553079987174,(243:0.4970158748269315,227:0.4970158748269315):1.381139433171786):0.2059446217928651,((((277:0.9341024966026379,304:0.9341024966026379):0.7453072774842939,(142:0.5720676813016194,104:0.5720676813016194):1.1073420927853124):0.14155386609083442,(180:0.4637744273817453,155:0.4637744273817453):1.357189212796021):0.12158747711296192,213:1.9425511172907282):0.14154881250085438):0.036386993664930145):0.1136263832351383):0.1761084058001572):0.15511451868555381,((218:2.04400391752052,220:2.04400391752052):0.13343661262386952,219:2.1774405301443895):0.38789570103297244):0.14733121311293562,((281:1.7807126524938848,302:1.7807126524938848):0.5012624179395699,274:2.2819750704334547):0.4306923738568429):0.08238585436957147):1.3373522861505616):0.5748326395842236,(((184:4.048871450894103,24:4.048871450894103):0.18092714227912143,195:4.229798593173224):0.4330441095727231,((((157:0.7915474183123389,8:0.7915474183123389):1.5089914521566672,(229:1.634240634331276,16:1.634240634331276):0.6662982361377301):0.15519184997686875,245:2.455730720445875):0.9795036539764763,((183:1.4987489816246489,(68:0.3958028898380013,65:0.3958028898380013):1.1029460917866476):0.2547136399141092,(((170:0.3265687260910947,(69:0.2643807593493937,15:0.2643807593493937):0.06218796674170102):0.3694629714972834,96:0.6960316975883781):0.30116327553782374,(131:0.5317646262596035,37:0.5317646262596035):0.46543034686659834):0.7562676484125562):1.6817717528835932):1.227608328323596):0.04439552164870708):1.1113938091451478,(((238:0.664495937433808,1:0.664495937433808):3.64260340225581,150:4.307099339689618):0.16428724951552098,(275:3.8202992627461216,(298:2.045120726242096,145:2.045120726242096):1.7751785365040256):0.6510873264590171):1.3472454443346633):0.13800633811186813):0.15297293193289807):0.8578237581749999,136:6.967435061759568):1.5089151724110632,((79:5.746588489658981,((138:0.8305956945070998,86:0.8305956945070998):1.233023093161899,((156:0.9420220194533924,296:0.9420220194533924):0.9027684583293369,210:1.8447904777827293):0.21882830988626956):3.682969701989982):2.0429088198511964,((((((248:1.4960913432512992,236:1.4960913432512992):0.9890301029813853,(231:2.2401491876497373,(100:1.3734716807449283,174:1.3734716807449283):0.8666775069048089):0.24497225858294724):3.3739814917584856,(178:5.249439660479592,(217:3.7896858844242045,(115:2.7420161124028892,((134:0.6161293667960049,(107:0.17065684066226175,29:0.17065684066226175):0.4454725261337432):0.9524879159194112,114:1.5686172827154161):1.173398829687473):1.0476697720213153):1.4597537760553871):0.6096632775115784):0.6332594231686937,(((125:1.6712641044929764,188:1.6712641044929764):1.0411085460960998,30:2.712372650589076):3.3294170802935517,(((((264:1.0783995975092087,28:1.0783995975092087):0.1264031446488625,272:1.2048027421580711):0.3154439258632884,(284:1.1426637338736791,(((205:0.13020413221049365,103:0.13020413221049365):0.35345177642864634,(40:0.33506398052399766,203:0.33506398052399766):0.14859192811514232):0.42672455573611245,(((143:0.23642136554095608,(303:0.09182354248788999,34:0.09182354248788999):0.1445978230530661):0.16301657121123167,181:0.39943793675218775):0.3587625467499964,204:0.7582004835021842):0.15217998087306828):0.2322832694984267):0.3775829341476804):0.10059767370632433,287:1.6208443417276839):2.1371492925736892,240:3.757993634301373):2.2837960965812547):0.45057263027723593):0.2879291615246098,((((2:3.153843566113364,(78:1.7333841338817901,196:1.7333841338817901):1.4204594322315738):1.4049589521675059,(21:3.741561137020599,111:3.741561137020599):0.817241381260271):0.7826687147271212,(43:0.10651170330997971,83:0.10651170330997971):5.234959529698012):0.9986948047579265,((94:2.7098537212900498,253:2.7098537212900498):2.9805467644324244,95:5.690400485722474):0.6497655520434433):0.4401254849185561):0.6235016917458465,(27:5.377182114049002,(224:3.1242423601408156,123:3.1242423601408156):2.252939753908186):2.0266111003813183):0.38570409507985737):0.686852924660454):4.015851066263075):1.7900748152593007):0.3514016531344595):3.0850878434394975,106:17.718765612266964):14.865902777267152):16.4437476334416;
tree new_tree5 = (149:34.426529722858255,(((((((((291:1.2981589168727867,186:1.2981589168727867):1.2011614029376523,(60:1.4696192098114258,(58:1.3885577394402089,38:1.3885577394402089):0.08106147037121691):1.0297011099990132):2.9141756642424093,(((39:2.792509134381196,(252:2.4938494295242335,67:2.4938494295242335):0.29865970485696236):0.6318401865525924,(278:1.4065638939652225,(260:1.0643582211953055,267:1.0643582211953055):0.342205672769917):2.0177854269685658):0.25452884081059635,((((120:2.3109922316693288,(80:1.9215726175501122,269:1.9215726175501122):0.38941961411921655):0.7955349134893321,(199:1.0808054850822508,75:1.0808054850822508):2.0257216600764103):0.5240017148385476,(((270:1.407022679491908,((((7:0.6184850285320881,289:0.6184850285320881):0.1752883653342463,185:0.7937733938663344):0.4790746725151819,(268:1.1665699171410333,112:1.1665699171410333):0.10627814924048296):0.07473514093051747,(((290:0.7219469015663154,(6:0.6592513614505112,126:0.6592513614505112):0.06269554011580414):0.42462253743930733,45:1.1465694390056227):0.1954650791129673,(92:0.8759355107926143,121:0.8759355107926143):0.46609900732597564):0.0055486891934437566):0.05943947217987433):0.703123149713468,140:2.110145829205376):0.3706928171774706,(148:1.5194517143123139,((105:1.1534782710758305,276:1.1534782710758305):0.2613479513434427,((119:0.6332419291104497,147:0.6332419291104497):0.5339013029802421,251:1.1671432320906918):0.24768299032858132):0.10462549189304071):0.9613869320705328):1.1496902136143619):0.03822881311597737,(294:1.7465579315942967,144:1.7465579315942967):1.9221997415188892):0.010120488631198743):1.7346178223084636):1.236440131019772,59:6.64993611507262):4.2504936115464815,(((211:7.99779480059767,(20:3.8767992078405755,(33:3.818401880420234,133:3.818401880420234):0.058397327420341316):4.120995592757094):0.024664908388660756,(209:7.031925269154033,(((50:1.3524488971989306,91:1.3524488971989306):1.1208286667927272,70:2.4732775639916578):0.7905926680748077,262:3.2638702320664654):3.768055037087567):0.9905344398322979):2.638100166215228,(233:9.355684623266674,((48:5.408830481433827,((46:1.4442706107141927,19:1.4442706107141927):2.589974632051109,(61:1.3529396287467177,51:1.3529396287467177):2.6813056140185836):1.3745852386685256):2.3680801745960887,(((234:4.740133905660923,(((53:2.505640807780628,(194:1.970022871508084,221:1.970022871508084):0.5356179362725437):0.5444251402679474,(122:1.9002767663441327,(265:1.7930798037576086,187:1.7930798037576086):0.10719696258652411):1.1497891817044426):0.5611614525962052,82:3.6112274006447804):1.1289065050161429):0.6862218593487528,10:5.426355765009676):0.6351167612262749,(((((172:3.1911232058775227,(171:1.671662481934054,85:1.671662481934054):1.5194607239434688):1.7471889368136293,((((225:1.3793997656476455,(266:0.5325651787107475,244:0.5325651787107475):0.8468345869368981):1.0060095293982423,((32:0.5232841522240806,89:0.5232841522240806):0.6917885665723881,192:1.2150727187964687):1.1703365762494191):1.3186418245200433,((76:1.9087871230200362,(128:1.1277596314119536,162:1.1277596314119536):0.7810274916080826):1.2750730458133521,(108:2.442293104965363,87:2.442293104965363):0.7415670638680254):0.5201909507325428):1.2073085474070755,135:4.911359666973007):0.026952475718145408):0.2256277277529115,(((164:2.181116479013924,((152:0.6376999527460108,153:0.6376999527460108):1.2570314789084323,(((280:0.18937564742499832,93:0.18937564742499832):0.02365001234680722,(36:0.13861617687450348,288:0.13861617687450348):0.07440948289730206):0.7512529266955449,12:0.9642785864673504):0.9304528451870926):0.2863850473594809):0.16906001834690843,161:2.3501764973608323):2.380623051232489,(127:4.268759689023862,((297:1.8461336294098207,(((166:0.848373645956925,(26:0.5828531279130214,247:0.5828531279130214):0.26552051804390364):0.18903779629974082,222:1.0374114422566658):0.14995292875478183,(214:1.0888201557592314,(295:0.806490740636026,116:0.806490740636026):0.2823294151232054):0.09854421525221624):0.6587692583983731):0.2694150563681843,66:2.115548685778005):2.153211003245857):0.46203985956945903):0.43314032185074236):0.006145265342069273,(64:1.6962854714519802,197:1.6962854714519802):3.4737996643341527):0.3816778036158315,(117:3.279573339697415,35:3.279573339697415):2.272189599704549):0.5097095868339867):1.7154381297939647):1.5787739672367582):1.3048752519348845):0.23986985141754325):0.021692852168065713,((44:8.751013640572147,((177:2.276495262238099,206:2.276495262238099):5.761853380459188,(((273:3.8280036307486225,256:3.8280036307486225):0.1302511370060606,((293:0.7288758778929971,258:0.7288758778929971):1.8641502929739915,(259:1.760644863512182,74:1.760644863512182):0.8323813073548065):1.3652285968876945):3.5930785443955493,((179:3.9713944087704185,((((215:1.0920873684739894,246:1.0920873684739894):0.12052985087993862,((216:0.35128362129753565,271:0.35128362129753565):0.14494832519409317,254:0.49623194649162883):0.7163852728622991):1.2879665391805453,301:2.5005837585344732):0.5930038974503287,52:3.093587655984802):0.8778067527856166):2.6513602731381347,(((((201:0.8741861547956539,73:0.8741861547956539):0.636385768050484,62:1.5105719228461378):2.648325738171046,158:4.158897661017184):0.7425616668931507,(((190:1.5296188633398402,263:1.5296188633398402):3.027469964042958,175:4.557088827382798):0.025058408687337774,(((235:1.468905864676662,159:1.468905864676662):2.2840223166966664,(90:2.8255915788537544,(((250:1.5973154256963773,(130:1.1210257587925838,97:1.1210257587925838):0.4762896669037935):0.6716129466419019,(207:1.1497472033255083,((191:0.09712866228756199,5:0.09712866228756199):0.9672371570662854,(124:0.5086913650411655,167:0.5086913650411655):0.5556744543126819):0.08538138397166084):1.1191811690127709):0.4023834702745459,((279:2.3009725105635983,257:2.3009725105635983):0.04524037668182057,(261:1.1049821973996077,292:1.1049821973996077):1.2412306898458112):0.3250989553674062):0.1542797362409294):0.9273366025195742):0.7321889191463367,(286:2.876731474608521,((165:1.6523635887999708,160:1.6523635887999708):0.24111559717092912,255:1.8934791859709):0.9832522886376209):1.6083856259111444):0.09703013555047058):0.3193120918401986):0.43127112505853926,41:5.332730452968874):1.2900242289396795):0.9285786302416792):0.48701533054705415):0.7126649978748603):0.6118341464567489,232:9.362847787028896):1.5592747917582717):3.1375991744521183,((((169:4.113631546566827,(23:3.17812854114128,((237:0.8005066182480379,102:0.8005066182480379):1.060107200487352,154:1.8606138187353898):1.31751472240589):0.9355030054255473):1.8070148551405287,(13:4.091039969545328,((101:2.285260034884892,189:2.285260034884892):1.2948379494980014,151:3.5800979843828933):0.5109419851624346):1.829606432162028):0.47717099606898206,(71:1.9135119877572913,99:1.9135119877572913):4.484305410019047):2.2101388249449183,299:8.607956222721256):5.4517655305180295):1.0939699416470603,(((285:8.481462856124736,81:8.481462856124736):6.4410673361674355,((((72:6.000039082184397,((25:1.8609079148231722,(230:1.646138206057488,(55:0.9955744117007486,(22:0.45284162187258625,198:0.45284162187258625):0.5427327898281623):0.6505637943567395):0.21476970876568413):3.976412798599294,3:5.837320713422466):0.16271836876193113):4.709884811444082,57:10.70992389362848):0.84661876961205,((((54:2.9170112895379625,118:2.9170112895379625):1.722437412541511,((17:0.3323739105460437,42:0.3323739105460437):1.9050411147674244,283:2.237415025313468):2.4020336767660053):0.529056541350732,(((56:2.2278762627136857,113:2.2278762627136857):2.4659851443028558,((212:3.3983203732923166,4:3.3983203732923166):0.4727200189248104,((249:2.292893821426612,173:2.292893821426612):0.7707371738261606,146:3.0636309952527725):0.8074093969643545):0.8228210147994144):0.3338609036308471,300:5.0277223106473885):0.14078293278281695):0.3156060464085142,(47:1.2565663894719523,(282:0.4235798063656139,132:0.4235798063656139):0.8329865831063384):4.227544900366768):6.07243137340181):1.9097135749347949,(84:2.6682622916546004,163:2.6682622916546004):10.797993946520723):1.4562739541168472):0.22607537250399723,((((((((((((193:2.0234572586431026,((182:1.4642193197348725,98:1.4642193197348725):0.3459002427738065,(49:1.5538566527991675,((277:1.1949499928941956,304:1.1949499928941956):0.24371616703141252,(129:1.1970074527647692,168:1.1970074527647692):0.24165870716083893):0.11519049287355942):0.2562629097095115):0.21333769613442355):0.15098136938580442,((((180:1.152558324215226,(220:0.22039072554992428,155:0.22039072554992428):0.9321675986653017):0.19621885845708276,213:1.3487771826723087):0.6563609403258293,(((142:0.3464358096645395,104:0.3464358096645395):1.5838170797670894,(176:1.4295952310731734,(243:0.9018764578494366,227:0.9018764578494366):0.5277187732237368):0.5006576583584554):0.03910803376917893,(9:0.9451194403032778,223:0.9451194403032778):1.02424148289753):0.035777199797330184):0.09976830086652244,139:2.1049064238646604):0.06953220416424655):1.0864681069481152,((208:1.4137790730833684,228:1.4137790730833684):1.5271216584852334,((274:2.1548239894253105,(281:1.888289583704543,302:1.888289583704543):0.2665344057207675):0.06129607731387354,219:2.216120066739184):0.7247806648294177):0.32000600340842045):1.461631807322791,202:4.722538542299813):0.2504988838852755,((((110:1.5464611463655091,141:1.5464611463655091):1.8885664730126395,137:3.4350276193781486):0.489906083696269,241:3.9249337030744176):0.6797713020344975,(183:3.487658688451916,((14:2.1610922845258234,(157:1.546770367459304,8:1.546770367459304):0.6143219170665193):0.5843331879364877,(245:2.319532689195017,(229:1.8946857620667816,16:1.8946857620667816):0.4248469271282356):0.42589278326729385):0.742233215989605):1.117046316656999):0.3683324210761736):0.02294341986805737,(((239:2.860522877496402,((200:0.012895530906806757,88:0.012895530906806757):1.3359684490878139,11:1.3488639799946207):1.5116588975017815):0.10448453949991521,(226:0.492701398263715,31:0.492701398263715):2.4723060187326023):0.3917440965829031,218:3.3567515135792205):1.6392293324739255):0.9565318123810531,((((131:2.5868572528022837,((37:1.8351566464620643,96:1.8351566464620643):0.4536345655812526,((69:0.7209831527512471,((68:0.3090465930913224,65:0.3090465930913224):0.23713640495710403,170:0.5461829980484264):0.17480015470282073):0.46485073861909587,15:1.185833891370343):1.102957320672974):0.2980660407589668):2.7038625585130878,((24:4.6942028781247895,145:4.6942028781247895):0.23034519292147682,((195:1.02598330907297,184:1.02598330907297):0.17671353597610273,298:1.2026968450490727):3.7218512259971934):0.36617174026910515):0.32668521718543175,(238:0.6003875518807179,1:0.6003875518807179):5.017017476620086):0.11633812679282673,(275:3.649138450924293,150:3.649138450924293):2.084604704369337):0.2187695031405692):0.18119993081294794,(242:2.0745585516249756,18:2.0745585516249756):4.0591540376221715):0.02537755117401197,109:6.159090140421159):0.36202940451660925,63:6.521119544937768):1.5957713400845321,136:8.1168908850223):2.6561623148828026,(((((((231:4.195944684073344,((236:3.220793264929177,(248:2.841230158505666,100:2.841230158505666):0.379563106423511):0.8093952337707284,174:4.030188498699905):0.1657561853734384):1.8944982081830668,(178:5.277720195624113,(217:3.9836310151051095,(115:3.0793599778495,(29:1.9760545261056606,(107:1.7805348732128368,(114:1.4977790294525626,134:1.4977790294525626):0.2827558437602742):0.1955196528928238):1.1033054517438396):0.9042710372556093):1.2940891805190033):0.8127226966322976):0.8451222868164932,(((((((143:0.32054935348358715,(303:0.3033188420180221,34:0.3033188420180221):0.017230511465565035):0.3913641166896519,181:0.711913470173239):0.5006353757663387,204:1.2125488459395777):0.9234069862144569,((205:0.363600851566218,103:0.363600851566218):0.31981851329432764,(40:0.2359284500340766,203:0.2359284500340766):0.4474909148264691):1.452536467293489):0.013212247311728209,(284:0.36806524432450366,77:0.36806524432450366):1.7811028351412592):1.2381043836272552,((287:1.110579202427524,188:1.110579202427524):1.1775641608027883,125:2.2881433632303123):1.0991290998627057):0.7795132702266225,((240:0.8906767407561993,30:0.8906767407561993):2.231555642167409,((264:1.0269108372086517,28:1.0269108372086517):1.552146202488323,272:2.5790570396969748):0.5431753432266335):1.0445533503960323):2.768779445753263):0.40401445222572274,((((78:2.208771997920983,(2:1.2986637124752758,196:1.2986637124752758):0.9101082854457074):0.8513660290016087,(21:2.252024003369759,111:2.252024003369759):0.8081140235528328):1.2507020743861816,(43:0.629517406468128,83:0.629517406468128):3.6813226948406457):2.5021820317013566,95:6.81302213301013):0.5265574982884962):0.785228034892123,(224:5.191874784594768,27:5.191874784594768):2.932932881595981):0.03305607209316541,79:8.157863738283915):0.4285522328884461,((210:3.795301030542108,253:3.795301030542108):1.224220069796654,((86:2.116230535503423,(138:1.4625789259407358,94:1.4625789259407358):0.6536516095626874):2.093751594902686,((296:1.8390149342088224,123:1.8390149342088224):0.51474762355274,156:2.3537625577615624):1.8562195726445467):0.8095389699326532):3.5668948708335986):2.1866372287327422):4.375552364891066):0.005086130090177221):7.777561259390305,106:22.93125295427665):11.495276768581604):13.9119392412765;
tree new_tree6 = (149:33.170132469141336,((((((((((37:4.297245457158956,(131:2.320105000359328,(((15:0.3825455567589879,69:0.3825455567589879):0.18670450776458397,((68:0.3546818257839204,65:0.3546818257839204):0.04505899150689108,170:0.39974081729081146):0.1695092472327604):1.5960614571928058,96:2.1653115217163776):0.15479347864295034):1.9771404567996282):0.19421828189600898,((184:3.204764710832719,(195:2.1959171543380287,298:2.1959171543380287):1.0088475564946902):0.45711691697469137,(24:2.095750102171946,145:2.095750102171946):1.5661315256354644):0.829582111247555):0.8588082242597306,(((228:3.1306591624172584,(274:2.7910649878085625,(281:2.127774907406717,302:2.127774907406717):0.6632900804018456):0.3395941746086959):7.912646213119601E-4,((((49:2.1429901156133035,((129:0.8438793845737226,(168:0.620477864353404,277:0.620477864353404):0.22340152022031856):0.07624955426041558,304:0.9201289388341382):1.2228611767791655):0.08026223717571357,(((142:0.3471469686684713,(139:0.19867902820242037,104:0.19867902820242037):0.1484679404660509):1.0526170796239365,((155:0.0745732954666481,220:0.0745732954666481):0.3394658856319915,180:0.4140391810986396):0.9857248671937683):0.6574363616194308,(9:1.6612894661594553,(223:1.609726280787975,213:1.609726280787975):0.05156318537148019):0.39591094375238334):0.1660519428771785):0.06356262727168271,(((219:1.762827207387482,(193:1.1025367961011072,176:1.1025367961011072):0.6602904112863748):0.024147323598000536,(243:1.0570787599163662,227:1.0570787599163662):0.7298957710691163):0.12340782147270923,(182:1.4789956863904659,98:1.4789956863904659):0.4313866660677259):0.37643262760250806):0.3982035013158636,(208:2.0814034671236668,202:2.0814034671236668):0.6036150142528967):0.44643194566200695):2.1794864826934996,((((((157:1.0971892818670224,8:1.0971892818670224):2.9118710779342196,(14:2.711539678579158,(238:1.4817867439200192,1:1.4817867439200192):1.2297529346591387):1.297520681222084):0.1342714073381428,(245:3.71518577596,(229:2.9958716910572987,16:2.9958716910572987):0.7193140849027015):0.42814599117938457):0.19028818542367087,183:4.333619952563056):0.23316973194405133,(241:3.9744683766307234,(137:3.4921239650327522,(110:1.9517469531111415,141:1.9517469531111415):1.5403770119216107):0.48234441159797115):0.5923213078763836):0.5699528155950686,(((((200:0.03467681079845441,88:0.03467681079845441):0.2918987079190948,11:0.3265755187175492):0.7355403944376424,239:1.0621159131551916):1.359717233522719,(226:1.428656138281342,31:1.428656138281342):0.9931770083965685):1.1605190778165437,218:3.5823522244944543):1.5543902756077213):0.1741944096298944):0.03933505358262579):1.5821014154172843,(109:5.338320065734232,((275:3.7314043342290026,150:3.7314043342290026):0.5675708913788857,(242:0.38250633136300316,18:0.38250633136300316):3.9164688942448853):1.0393448401263434):1.5940533129977483):0.4821765231968911,63:7.414549901928871):1.5124674964340974,136:8.927017398362969):2.699070858093201,((((224:1.3438208324902583,174:1.3438208324902583):4.297892707666805,27:5.641713540157063):1.5802489468951126,(((((((21:1.054201790839694,111:1.054201790839694):0.4648358166483819,78:1.5190376074880758):0.06581051480507072,(2:1.266790252968827,196:1.266790252968827):0.31805786932431945):0.3905399055926375,(43:0.05183785820112862,83:0.05183785820112862):1.9235501696846555):2.0973150669601814,95:4.0727030948459655):1.51122864109115,((((248:1.8868492687407323,100:1.8868492687407323):2.8714008304037053,(((((29:0.0027241932261778947,107:0.0027241932261778947):0.4515854635963079,134:0.4543096568224858):0.7861304594251057,236:1.2404401162475915):0.4421148450111543,114:1.6825549612587458):2.922104072645734,115:4.60465903390448):0.1535910652399579):0.2179220246476108,217:4.976172123792049):0.5726942349130395,(79:4.296796470861358,(((240:1.790774058773178,(((30:0.5495048336790359,272:0.5495048336790359):0.15843048698907802,264:0.7079353206681139):0.2526860144716063,28:0.9606213351397203):0.8301527236334577):2.0557444616655633,((((205:0.1726268865527328,103:0.1726268865527328):1.261933743312615,(203:0.7086703633072609,40:0.7086703633072609):0.7258902665580869):1.5207039322989653,(((143:0.24545463156892644,(303:0.07467646533254203,34:0.07467646533254203):0.17077816623638442):0.8229272077602069,181:1.0683818393291333):0.5904591149574503,204:1.6588409542865836):1.2964236078777294):0.13571069713836836,(284:1.5041915676894746,77:1.5041915676894746):1.5867836916132068):0.7555432611360597):0.22590239407326118,((125:1.0805098959760682,287:1.0805098959760682):0.9519062232583382,188:2.0324161192344063):2.040004795277596):0.22437555634935613):1.2520698878437297):0.035065377232027295):0.03254206122880454,(231:2.4815069677399557,178:2.4815069677399557):3.1349668294259643):1.605488689886256):2.048815942831002,(((86:2.6448859131931193,(138:1.6795326205683132,94:1.6795326205683132):0.9653532926248061):2.8756192462075387,(123:1.6572675191860469,(296:1.4234081487838892,156:1.4234081487838892):0.23385937040215765):3.863237640214611):0.29678298273499326,(210:2.2168992736134707,253:2.2168992736134707):3.6003888685221805):3.4534902877475266):2.3553098265729915):4.240133251603437,(((((((((291:0.7918916910799978,186:0.7918916910799978):0.7444109901401628,(60:1.0581945902068697,(38:0.7237740856514545,58:0.7237740856514545):0.33442050455541517):0.4781080910132909):3.0478896563573397,((((((121:2.102299556088675,((((112:1.1727991520488892,(((7:0.45631521242106704,289:0.45631521242106704):0.07504672907474591,185:0.531361941495813):0.024696755099662737,268:0.5560586965954757):0.6167404554534135):0.5067551141461029,6:1.679554266194992):0.046983993496112264,(126:0.4675339058972063,270:0.4675339058972063):1.259004353793898):0.004125049205252029,(140:1.7062245569311805,45:1.7062245569311805):0.024438751965175864):0.3716362471923187):0.32302467773891674,290:2.4253242338275918):0.28170044219017676,92:2.7070246760177685):0.9594561437126479,(278:1.6448667339364251,(260:0.998582497445842,267:0.998582497445842):0.6462842364905831):2.021614085793991):0.10612708945980653,((105:2.8192625865760452,276:2.8192625865760452):0.7604252561363998,(148:2.877943555396144,(251:1.2633246022309028,(119:0.06298399584244196,147:0.06298399584244196):1.200340606388461):1.614618953165241):0.7017442873163011):0.19292006647777793):0.3116162472694701,((252:2.459705174120416,(39:1.9276917001272122,67:1.9276917001272122):0.5320134739932036):1.5988935006097464,(((120:1.9956941334468228,(80:0.5273292840718151,269:0.5273292840718151):1.4683648493750077):0.7837943023707257,(199:0.9161600593076196,75:0.9161600593076196):1.8633283765099289):1.1183287865434104,(294:3.287782435431117,144:3.287782435431117):0.6100347869298419):0.1607814523692035):0.02562548172953072):0.49996818111780694):1.3189101645909558,59:5.903102502168456):4.327035840503126,(233:8.635602559447422,(((61:0.48037043172504895,51:0.48037043172504895):3.967117991514105,(48:3.8522356520707737,(46:2.717954942793652,19:2.717954942793652):1.1342807092771219):0.5952527711683802):2.355961571356393,((20:5.955532240422495,(117:3.1972606926845146,35:3.1972606926845146):2.7582715477379804):0.8175235980591165,(((53:3.09255476719299,(122:2.5781729099879764,(265:2.415128066947776,((194:1.0718619589949554,221:1.0718619589949554):0.13407390129240015,187:1.2059358602873556):1.2091922066604204):0.1630448430402005):0.5143818572050134):1.1205670603836921,82:4.213121827576682):2.269561871743025,(234:5.746628917252354,(((297:3.3251304171941194,(166:3.156709160639545,(222:1.844806952809021,(214:1.8131785428914229,((295:1.2778813206271014,116:1.2778813206271014):0.4215668352334676,((10:0.8035914041032513,26:0.8035914041032513):0.6337333417522408,247:1.437324745855492):0.2621234100050769):0.11373038703085392):0.03162840991759808):1.311902207830524):0.1684212565545744):0.8528372803321784,(197:2.0916464123016003,(64:1.5591055202470718,66:1.5591055202470718):0.5325408920545285):2.0863212852246975):0.8765592001011031,(((127:3.1046505113199707,135:3.1046505113199707):1.4287648582547456,(171:1.8789162680709246,(172:1.3392407739149346,85:1.3392407739149346):0.53967549415599):2.6544991015037915):0.28820127531676487,((((((280:0.589255327203321,(36:0.43790006000925796,(288:0.21557493756343177,93:0.21557493756343177):0.2223251224458262):0.151355267194063):1.0170956785031307,(152:0.29689205354343434,153:0.29689205354343434):1.3094589521630173):0.06030548658105528,12:1.666656492287507):0.33488288210559336,164:2.0015393743931003):1.322936478649991,161:3.3244758530430913):0.8129804956712898,(((192:1.3086169803849812,(32:0.9986099349062747,89:0.9986099349062747):0.3100070454787065):0.9345725548796884,(225:2.1886740123010333,(266:0.9852859511193257,244:0.9852859511193257):1.2033880611817076):0.054515522963636265):1.4071790503209574,((76:1.4946285617677662,(128:1.2706633718274956,162:1.2706633718274956):0.2239651899402706):1.73791325025112,(108:2.079091056456132,87:2.079091056456132):1.1534507555627544):0.4178267735667407):0.48708776312875424):0.6841602961771001):0.2329102527359197):0.6921020196249534):0.7360547820673524):0.29037213916190474):0.030394156113935367):1.8321525648518753):1.5945357832241598):1.2064160334020286,((44:7.926428009408735,211:7.926428009408735):1.6295938318533434,((177:1.775879159405499,206:1.775879159405499):7.327036857185727,((179:5.332653984084606,(301:3.7620744011593144,((215:2.4678362424387683,(246:1.2499971478094836,((216:0.7771571096345672,271:0.7771571096345672):0.10006266354636162,254:0.8772197731809288):0.37277737462855476):1.2178390946292847):1.1570796709871671,52:3.6249159134259354):0.1371584877333789):1.570579582925292):2.0354218495517324,((((((160:1.6737941362294344,165:1.6737941362294344):1.061620586421288,(286:0.9503079337144646,255:0.9503079337144646):1.7851067889362577):2.8432775537942097,((201:1.524244977379829,73:1.524244977379829):1.113482486030164,(62:2.526945917861575,158:2.526945917861575):0.11078154554841779):2.940964813034939):0.9441476900836756,((190:2.797151605365235,263:2.797151605365235):2.8485316962100566,((41:4.313410381563704,175:4.313410381563704):0.612369415466893,((235:1.6258856801602233,159:1.6258856801602233):1.851499233931153,((250:1.8422806717226383,(130:0.6620850655998982,97:0.6620850655998982):1.18019560612274):1.040176555077885,(90:2.7757332896301667,(((279:0.05710285156121033,257:0.05710285156121033):2.073654800611816,(261:1.2536071276005185,292:1.2536071276005185):0.8771505245725078):0.447823934141097,((191:0.06850861443210395,5:0.06850861443210395):1.7266264072182729,(207:1.5200293039868449,(124:0.6058259285551706,167:0.6058259285551706):0.9142033754316743):0.27510571766353187):0.7834465646637465):0.19715170331604348):0.10672393717035655):0.5949276872908529):1.4483948829392213):0.7199035045446944):0.8771566649533158):0.11683279246470679,232:6.639672758993314):0.5193127039343777,((256:3.1420586954659964,273:3.1420586954659964):0.6371448247077649,(((285:1.0498647316496739,259:1.0498647316496739):0.29846098950992017,74:1.348325721159594):1.5108207417157524,(293:1.1442569437970862,258:1.1442569437970862):1.7148895190782603):0.9200570572984148):3.379781942753931):0.20909037070864667):1.7348401829548878):0.4531058246708515):1.8805325348115325):0.23372477020094706,((209:4.6536729517896935,133:4.6536729517896935):1.6434001068167996,((((50:1.0497710257482553,262:1.0497710257482553):0.33840075425695915,91:1.3881717800052145):2.0919489084691025,70:3.480120688474317):1.4579605386299335,33:4.9380812271042505):1.3589918315022427):5.3732060876680645):1.9414534139743527,81:13.61173256024891):0.3349294892628816,(((((101:3.3846160739896796,189:3.3846160739896796):1.191294502159054,151:4.5759105761487335):1.1903612986665477,(13:4.950439200656103,(169:4.265621849270957,(23:3.0132992049385052,((237:0.5308036689869509,102:0.5308036689869509):0.8941916199224258,154:1.4249952889093767):1.5883039160291286):1.2523226443324518):0.6848173513851457):0.8158326741591786):0.33164772290700917,(71:2.970068353152608,99:2.970068353152608):3.1278512445696824):1.57988308119437,299:7.6778026789166605):6.268859370595131):1.9195594585478144):0.4671717743279835,(((47:1.5775853513260896,(282:1.3893518183217728,132:1.3893518183217728):0.18823353300431678):6.152554967417782,((((17:0.6822403946811447,42:0.6822403946811447):0.2107048522274101,283:0.8929452469085548):5.192758374103879,((56:4.605557809227064,((212:2.414375344461709,4:2.414375344461709):1.3100945071298469,((249:0.6562534356124938,173:0.6562534356124938):2.5696595978538994,146:3.2259130334663935):0.4985568181251625):0.8810879576355082):0.5960265074665507,113:5.201584316693615):0.8841193043188191):1.0337645414447003,300:7.119468162457134):0.6106721562867374):5.557577230972266,((84:2.948594765484572,163:2.948594765484572):9.434825021464544,((3:7.915001998646109,((57:5.591747158616085,((230:0.992557812448285,25:0.992557812448285):4.022109832798771,(54:3.4402775695861263,((22:1.0722780411301884,198:1.0722780411301884):0.13140463145532255,55:1.203682672585511):2.2365948970006153):1.5743900756609297):0.5770795133690294):0.29963187194961804,72:5.8913790305657034):2.0236229680804056):0.8299503456524837,118:8.744952344298593):3.638467442650523):0.9042977627670226):3.0456757326714516):11.530230442200363,106:27.863623724587953):5.306508744553383):14.117774729269;
tree new_tree7 = (149:38.116961920281206,((((((((((((45:2.2103519373544054,((121:0.906611904519974,270:0.906611904519974):0.0040903392961237905,126:0.9107022438160978):1.2996496935383077):0.4341138679844696,((140:2.3872513504721984,((6:1.783903626236967,92:1.783903626236967):0.5654851806592018,290:2.349388806896169):0.037862543576029584):0.2295677094086046,((112:1.1171674035301362,(7:0.8179298702743321,268:0.8179298702743321):0.29923753325580416):0.3550059781377508,(185:1.3600891108210558,289:1.3600891108210558):0.11208427084683126):1.144645678212916):0.027646745458071997):2.4009331247184953,((((39:1.8419008977738,(252:1.4437386711434894,67:1.4437386711434894):0.39816222663031064):2.5594058419258934,(278:2.1475538088338735,(267:1.3925095284364093,260:1.3925095284364093):0.7550442803974642):2.25375293086582):0.4764798648920383,((291:1.775543700536902,186:1.775543700536902):0.44354980816232437,(38:1.6248448415663586,(60:1.516093172615371,58:1.516093172615371):0.10875166895098753):0.5942486671328677):2.6586930958925055):0.10500411963822565,((((148:3.5795953272337564,(119:0.7446333754147557,(251:0.10905704719697433,147:0.10905704719697433):0.6355763282177814):2.834961951819001):0.0012515178111249803,(105:3.3748076883830493,276:3.3748076883830493):0.20603915666183203):0.7738869676721105,(294:3.3210195159555203,144:3.3210195159555203):1.0337142967614716):0.4660677582022048,((120:2.5714741269892016,(80:2.027467617624203,269:2.027467617624203):0.5440065093649986):1.4364962461602406,(199:1.3067449550812424,75:1.3067449550812424):2.7012254180681996):0.8128311977697544):0.1619891533107607):0.06260820582741289):1.5969984524404355,59:6.642397382497806):4.948745863412188,(233:9.956011901604036,(((61:0.7967847030195263,51:0.7967847030195263):7.1970769328760955,((19:4.681696288031442,20:4.681696288031442):1.8369453042958552,(46:2.247442828460838,48:2.247442828460838):4.271198763866459):1.4752200435683243):0.6631635235056308,(((((265:2.984231993223705,((194:1.3343299629513208,221:1.3343299629513208):0.17610487807122666,187:1.5104348410225474):1.4737971522011575):0.14458695704277202,122:3.128818950266477):0.3646140758213785,53:3.4934330260878554):0.6583596756806105,82:4.151792701768466):3.3152419037385226,(((117:5.764408796396899,35:5.764408796396899):0.5702635230669832,(234:5.72911248525356,(((((152:0.4036781914477144,153:0.4036781914477144):1.2431605676106565,((93:0.18000875141386344,36:0.18000875141386344):0.586354414333203,280:0.7663631657470664):0.8804755933113044):0.20653697857231212,12:1.853375737630683):1.4212305063876394,164:3.2746062440183223):2.180912262334912,(161:0.5081035710690609,288:0.5081035710690609):4.947414935284174):0.2735939789003252):0.6055598342103226):0.1631244809162533,((((((64:2.057956898560297,172:2.057956898560297):0.8523491656016513,(222:1.3918989522118297,(214:1.105438508651129,(295:0.9124285525964094,116:0.9124285525964094):0.1930099560547195):0.2864604435607008):1.5184071119501188):0.3087680968448403,(166:2.5271860428406447,(26:1.4199070225883617,(10:1.2118032216817307,247:1.2118032216817307):0.20810380090663094):1.107279020252283):0.691888118166144):0.28694411346601,297:3.506018274472799):2.333056911581053,(66:1.2586351722145654,197:1.2586351722145654):4.5804400138392865):0.36617342643484463,(((127:3.3069358951872134,135:3.3069358951872134):0.4113044950378342,(171:0.44938552641309865,85:0.44938552641309865):3.268854863811949):1.8384211230452978,(((192:3.6026293762294617,(32:1.6669503682964695,89:1.6669503682964695):1.9356790079329922):0.1350419561203826,(225:2.8905122870190425,(266:0.5232381511852238,244:0.5232381511852238):2.367274135833819):0.8471590453308018):0.9859084433087366,((76:3.0408830293273157,(128:2.4761585341107404,162:2.4761585341107404):0.5647244952165753):0.480552510238756,(87:2.007066117166279,108:2.007066117166279):1.5143694223997928):1.2021442360925092):0.8330817376117645):0.6485870992183509):0.2925481878914393):0.9692378051268529):1.1899905538942637):1.2989867422027839):1.6351313443059574):0.9958191204135289,(((((256:4.837381700519892,273:4.837381700519892):0.6475529824919164,((74:3.1916903059996775,(259:2.4752392390233173,285:2.4752392390233173):0.7164510669763602):0.1862196169898449,(293:1.1287700532617853,258:1.1287700532617853):2.2491398697277374):2.1070247600222856):3.7055794011633303,((((232:7.8664308156577025,(((165:0.8728666853259659,160:0.8728666853259659):2.3058186985274554,(286:0.5761484078413102,255:0.5761484078413102):2.602536976012111):2.0312291021683806,((235:1.473129007678681,159:1.473129007678681):2.537171218308143,((250:2.59644463952846,(130:2.3852109210504517,97:2.3852109210504517):0.2112337184780082):1.175592276965833,(((((124:1.3591300403832534,167:1.3591300403832534):0.6209952111993531,207:1.9801252515826064):0.6892009675857578,(191:0.7144816190259676,5:0.7144816190259676):1.9548446001423967):0.5016615600555703,90:3.1709877792239345):0.23902772265446037,(((279:0.6156011094357726,257:0.6156011094357726):1.929358223675628,261:2.5449593331114007):0.2848229835201601,292:2.8297823166315608):0.5802331852468341):0.362021414615898):0.23826330949253105):1.199614260034978):2.6565163296359007):0.07688738071629597,(41:4.248825995982336,175:4.248825995982336):3.6944922003916627):0.006353764104066961,((211:6.071002790914077,(190:5.600541536846618,263:5.600541536846618):0.47046125406745976):1.4717935619583438,((201:1.7847478737157947,73:1.7847478737157947):0.9807496747831879,(158:2.5926993664060074,62:2.5926993664060074):0.17279818209297515):4.777298804373439):0.40687560760564434):0.7425316607530128,((179:4.246468430793626,52:4.246468430793626):1.0295092448252179,(301:3.5313809059763726,(((216:0.0465731423368961,271:0.0465731423368961):1.0281970292134093,254:1.0747701715503053):0.8617105903264062,(246:1.9123170720808516,215:1.9123170720808516):0.02416368979585992):1.594900144099661):1.7445967696424711):3.4162259456122346):0.49831046294406):0.8713626750327172,(177:1.9977423741664848,206:1.9977423741664848):8.06413438504137):1.4860505841501084,44:11.547927343357964):1.0390350229655585):0.21456722434256115,((209:5.538362684102317,133:5.538362684102317):5.642277279754209,((((50:1.5394643285001006,262:1.5394643285001006):1.2724600249393707,91:2.8119243534394713):0.6046959825216311,70:3.4166203359611025):4.256926150262758,33:7.67354648622386):3.507093477632666):1.6208896268095572):1.4527451786580876,81:14.254274769324171):1.61216592434854,((((101:2.884703312173997,189:2.884703312173997):2.1491261767188234,151:5.03382948889282):2.414261547634836,((13:5.108491237205424,(169:4.965493264698444,(23:3.9032947585865543,((237:1.1033446375244331,102:1.1033446375244331):0.7597239747199145,154:1.8630686122443476):2.0402261463422064):1.0621985061118897):0.1429979725069801):1.2958001365472294,(71:4.582425765798925,99:4.582425765798925):1.821865607953728):1.0437996627750028):0.664111697476284,299:8.11220273400394):7.754237959668771):0.9965084498488572,(((((275:5.491948259985379,150:5.491948259985379):2.040540665944728,(((242:1.0165375686150468,18:1.0165375686150468):1.2203320253208172,109:2.236869593935864):4.89412406252282,((((((184:1.402538968568362,((195:0.5361069171604189,298:0.5361069171604189):0.7987200846671352,37:1.334827001827554):0.06771196674080793):2.3300701803273682,(24:1.9764361974042777,145:1.9764361974042777):1.7561729514914524):1.2255421338058565,(131:2.3349560821366384,(((69:1.121502267169237,15:1.121502267169237):0.405436006641958,((68:0.41520914703123546,65:0.41520914703123546):0.5212061627468785,170:0.9364153097781139):0.590522964033081):0.3868477541116788,96:1.9137860279228738):0.42117005421376463):2.623195200564948):0.594804478469066,(((226:0.8596702752876018,31:0.8596702752876018):0.7767929382125462,(239:1.2355622027454691,((200:0.6195742683622245,88:0.6195742683622245):0.5031033565687508,11:1.1226776249309753):0.11288457781449379):0.4009010107546789):3.357360730286998,218:4.993823943787146):0.5591318173835065):0.008691700513249856,((183:4.693787276895807,(((157:1.7906091892060974,8:1.7906091892060974):0.6984960132665368,(14:1.6429736082263173,(238:1.2458325199083766,1:1.2458325199083766):0.3971410883179407):0.8461315942463168):1.9486280172708423,((229:1.693570558887704,16:1.693570558887704):1.9462573694200227,245:3.6398279283077266):0.7979052914357498):0.25605405715233065):0.18222310389885532,((110:1.6723976619781253,141:1.6723976619781253):2.8098070030157865,(137:1.606966336977173,241:1.606966336977173):2.8752383280167386):0.39380571580075063):0.68563708088924):0.3735193379121844,(((274:2.803546113759787,228:2.803546113759787):1.4887391170828708,(((((176:2.0982091876113484,193:2.0982091876113484):0.4667952553471002,(243:1.6510889764491967,227:1.6510889764491967):0.9139154665092519):0.2600493978325251,((182:1.5704790552999266,98:1.5704790552999266):0.43385498429521085,(219:0.9960037027654896,49:0.9960037027654896):1.008330336829648):0.8207198011958363):0.6232430538486651,(((304:0.8926173988741037,((168:0.6415894765022666,277:0.6415894765022666):0.15719615852194924,129:0.7987856350242158):0.0938317638498879):0.6923311845081435,((220:0.11785199887493386,180:0.11785199887493386):0.17520760690124987,155:0.29305960577618373):1.2918889776060634):0.6734797637181451,((142:0.820599812135689,(139:0.38860507773844755,104:0.38860507773844755):0.43199473439724145):1.4147922792729917,(9:1.1813726343954625,223:1.1813726343954625):1.0540194570132182):0.023036255691711638):1.1898685475392465):0.264092512372069,(208:3.3092000152887757,202:3.3092000152887757):0.4031893917229321):0.5798958238309497):0.21417582912033328,((281:2.1042166243640636,302:2.1042166243640636):0.6524135994503784,213:2.756630223814442):1.7498308361485488):1.428705739633096):1.195826856862598):0.4014952694714218):0.18228908529031962,63:7.714778011220426):1.1901782004312302,136:8.904956211651657):5.936307317819544,((((224:1.1417354229599246,174:1.1417354229599246):5.690538162397709,27:6.832273585357633):1.1949112539876623,((((((21:1.8453255106946689,111:1.8453255106946689):0.5076923554163539,78:2.353017866111023):0.22882131333716815,(2:1.5452327600249827,196:1.5452327600249827):1.0366064194232083):1.129219877403234,(43:0.016189803458956632,83:0.016189803458956632):3.6948692533924685):2.270255277289643,95:5.981314334141068):1.2885481395578156,((((217:5.5789476859169325,((((107:0.4849086723034371,29:0.4849086723034371):1.3861301436663145,134:1.8710388159697515):0.28754804644566856,236:2.15858686241542):0.6765893419944056,114:2.8351762044098257):2.743771481507107):0.44193271474341067,(115:3.228168635818141,(248:0.6084514790776174,100:0.6084514790776174):2.6197171567405233):2.792711764842202):0.3254369224886311,(231:3.836305205133969,178:3.836305205133969):2.510012118015005):0.6904381434476417,((((284:1.5916977368194107,77:1.5916977368194107):1.4963100167765915,((((143:0.431690147579042,(303:0.00593718534289811,34:0.00593718534289811):0.4257529622361439):0.4576324507942875,(79:0.33668718083522325,181:0.33668718083522325):0.5526354175381063):1.1910803594357287,204:2.080402957809058):0.4837714137584972,((203:0.29147867048922715,40:0.29147867048922715):1.393983170509359,(205:0.839821153205978,103:0.839821153205978):0.8456406877926081):0.8787125305689691):0.5238333820284469):0.8577192666935352,((125:2.698566963807598,188:2.698566963807598):0.2935822729756534,287:2.9921492367832516):0.9535777835062857):1.2732307430319252,((264:2.135206183520691,28:2.135206183520691):2.1499717709255255,(240:4.274866458464778,(30:0.3717560388612075,272:0.3717560388612075):3.903110419603571):0.01031149598143788):0.9337798088752463):1.8177977032751533):0.23310700710226762):0.7573223656464121):3.301929878612448,((86:2.6676931369893055,(138:0.6293039843539764,94:0.6293039843539764):2.0383891526353293):4.9182286197058644,((210:2.844704984493513,253:2.844704984493513):0.814358794537279,((156:1.9311732652466505,296:1.9311732652466505):0.1813691414069305,123:2.112542406653581):1.546521372377211):3.9268579776643775):3.743192961262574):3.512148811513457):2.0216856140503676):1.3152892454706873,((84:2.2751463755293426,163:2.2751463755293426):9.369580374101217,((((300:6.172692445864654,(((212:1.421973662886517,4:1.421973662886517):1.7761818480971383,((249:1.6614270349065556,173:1.6614270349065556):0.8123861787572206,146:2.4738132136637763):0.724342297319879):0.6627276787912133,(113:3.8374694711053743,56:3.8374694711053743):0.023413718669494266):2.3118092560897856):0.5484758111212997,((17:2.6902342675837776,42:2.6902342675837776):1.3153062154280324,283:4.00554048301181):2.715627773974144):3.530265230368779,(47:1.6033004273124425,(282:0.7516911989711808,132:0.7516911989711808):0.8516092283412617):8.64813306004229):0.8073732961197866,((72:10.339245590952109,(((230:4.723273803150144,25:4.723273803150144):0.6053995675203288,((54:0.7042397673392934,22:0.7042397673392934):1.5010316064995797,(55:1.919935685143135,198:1.919935685143135):0.2853356886957379):3.1234019968315994):1.0073258062191393,3:6.335999176889612):4.003246414062497):0.358672616149299,(118:9.10372314725093,57:9.10372314725093):1.5941950598504775):0.360888576373112):0.5859199661560393):6.533511639361697):12.025761490926481,106:30.203999879918737):7.912962040362469):7.08157065348908;
tree new_tree8 = (((((((((242:7.527025571130984,(275:3.9280200079736343,150:3.9280200079736343):3.59900556315735):1.0836148549776325,(((((((182:0.7437235232461308,98:0.7437235232461308):2.837923849820748,((193:2.590029854966758,176:2.590029854966758):0.05356706730469796,(219:1.8553864485945863,(243:1.351892423593663,227:1.351892423593663):0.5034940250009234):0.7882104736768698):0.9380504507954224):0.7846716434198533,((223:3.0864512825540085,((142:0.5195431528865072,(139:0.43320179206805964,104:0.43320179206805964):0.08634136081844757):2.4815578620861025,9:3.0011010149726096):0.08535026758139885):1.098553138495865,(49:3.288891491342221,(((155:0.17956951820960373,180:0.17956951820960373):0.19299964456782734,220:0.3725691627774311):1.737145912689642,(304:1.1383449043782583,((168:0.7064206435094953,277:0.7064206435094953):0.22989072172113012,129:0.9363113652306254):0.2020335391476329):0.9713701710888147):1.179176415875148):0.8961129297076522):0.18131459543685846):1.1766328826910026,(202:3.393560860387106,208:3.393560860387106):2.1493910387906285):0.46819306065723865,(274:2.993761165425048,228:2.993761165425048):3.017383794409925):0.17012340592745012,((131:3.600595799661287,(((170:1.6451451415302998,(65:0.5360442626324446,68:0.5360442626324446):1.1091008788978551):0.6292188591520693,(15:0.61459732357485,69:0.61459732357485):1.6597666771075192):1.16795835454276,96:3.442322355225129):0.15827344443615798):1.4591723225266358,(((281:2.9832214359473714,302:2.9832214359473714):1.1055837512312814,213:4.088805187178653):0.806995164552518,((184:2.176530377946264,((298:0.9247400820716164,195:0.9247400820716164):0.13044572903967955,37:1.055185811111296):1.1213445668349682):1.4148856583879605,(24:2.0316129400569563,145:2.0316129400569563):1.5598030962772684):1.304384315396946):0.16396777045675215):1.1215002435745003):0.9499301615902018,(((239:2.79721107016304,((226:1.2052038189879355,31:1.2052038189879355):0.5342606948648698,((200:0.22289341217924258,88:0.22289341217924258):0.2704601401482098,11:0.49335355232745237):1.246110961525353):1.0577465563102348):0.8481702509279252,218:3.6453813210909654):2.3743235924703963,((183:4.846914143550168,(((157:0.60817489974364,8:0.60817489974364):1.5516082111187015,(14:1.1183720101768067,(238:0.8804791031097198,1:0.8804791031097198):0.23789290706708688):1.0414111006855349):2.2877250051530202,((16:2.422333912126212,245:2.422333912126212):1.7921474976363978,229:4.21448140976261):0.23302670625275201):0.39940602753480636):0.2090403434654542,(((110:2.2383730336226626,141:2.2383730336226626):1.6885516854240703,137:3.926924719046733):0.8234926529830924,241:4.750417372029825):0.30553711498579705):0.9637504265457393):1.1114936137912634):1.4794418987559919):0.051678736972183614,(18:4.408703940919711,109:4.408703940919711):4.2536152221610894):0.763398998186231,63:9.425718161267032):2.1708841816610587,136:11.59660234292809):7.389856412661516,((((224:1.4770532455231826,174:1.4770532455231826):6.514503041334011,27:7.991556286857194):3.3425374004198174,((((((21:1.0093216305006893,111:1.0093216305006893):0.8219146368052679,78:1.8312362673059572):0.7790281917578807,(2:1.2485712374714613,196:1.2485712374714613):1.3616932215923767):0.9210622522021232,(43:0.22990990400425976,83:0.22990990400425976):3.3014168072617016):4.3871457671077945,95:7.918472478373756):1.876380473172155,((217:7.939603381707935,((((134:0.6279262136805224,29:0.6279262136805224):0.6101037270171359,(236:1.1962314109441137,107:1.1962314109441137):0.04179852975354459):1.7491370885939268,114:2.987167029291585):2.492122878659145,(115:5.3228107015806225,(248:1.145546042233995,100:1.145546042233995):4.177264659346628):0.1564792063701077):2.4603134737572043):1.064741589671458,((231:3.919063692240013,178:3.919063692240013):3.922080989964933,((((125:1.8112382007866576,188:1.8112382007866576):2.6256129238235673,287:4.436851124610225):0.7586877001173038,((((181:0.7387115673958489,((143:0.388608351841555,(303:0.007326972588369815,34:0.007326972588369815):0.38128137925318517):0.22828158817129957,79:0.6168899400128546):0.12182162738299429):0.6250120207024292,204:1.363723588098278):2.796483737212048,(284:1.5252211968824296,77:1.5252211968824296):2.6349861284278964):0.17762051744848062,((40:1.75306681656363,203:1.75306681656363):0.4574710880252564,(205:0.2670524250093944,103:0.2670524250093944):1.943485479579492):2.12728993816992):0.8577109819687223):0.03463691402614977,((30:3.266154563430653,(264:1.3589230021799974,28:1.3589230021799974):1.9072315612506556):1.3737971042693053,(240:4.096020358141462,272:4.096020358141462):0.5439313095584968):0.5902240710537203):2.610968943451267):1.1632002891744468):0.7905079801665185):1.5392407357311004):1.0899165844666463,((210:3.6854656868930245,253:3.6854656868930245):4.160998715656838,((86:4.01386410337311,(138:1.078655249670364,94:1.078655249670364):2.935208853702746):3.7677191555896608,(296:3.508761928948136,(123:2.6275502231474186,156:2.6275502231474186):0.8812117058007174):4.272821330014635):0.06488114358709218):4.577545869193795):6.562448483845948):2.6717073967568545,(((((((50:0.5151760446497732,262:0.5151760446497732):0.6362783725865212,91:1.1514544172362944):1.6287414223560222,70:2.7801958395923165):9.386681796542247,33:12.166877636134563):4.167111882181951,(((233:12.811901817786241,((46:8.27161301968369,(((48:2.9167521224731052,20:2.9167521224731052):0.16164174866737735,(51:1.3618110152913105,61:1.3618110152913105):1.716582855849172):1.9407912457954675,19:5.01918511693595):3.2524279027477396):3.4292553207929615,((((265:2.3032664782623513,(((194:0.6984593168737668,221:0.6984593168737668):0.4741266491523942,187:1.172585966026161):1.0065999958266736,122:2.1791859618528346):0.12408051640951667):5.359038491559429,53:7.66230496982178):0.7840098866073548,82:8.446314856429135):1.5522182421341633,(((234:6.341339711757959,((((280:2.336512608014093,((93:1.1786798227104307,36:1.1786798227104307):0.40107338731727027,12:1.579753210027701):0.7567593979863922):1.4661043752051217,(152:0.33073222859902784,153:0.33073222859902784):3.471884754620187):0.17963960624663633,164:3.9822565894658513):1.2581495018012547,(288:0.4889498223319979,161:0.4889498223319979):4.751456268935108):1.1009336204908529):1.894850435061075,(117:3.97912476986148,35:3.97912476986148):4.257065376957554):0.14990100156410513,(((172:3.4658588466089877,(64:2.703760267672248,((((214:1.6620918841932617,(295:0.9378731318576395,116:0.9378731318576395):0.7242187523356222):0.23895435169873647,((10:0.4339799866848375,247:0.4339799866848375):1.1598506929681012,26:1.5938306796529387):0.3072155562390595):0.2391582538199415,(166:2.1372721856034187,222:2.1372721856034187):0.0029323041085209667):0.32476145553471714,297:2.464965945246657):0.23879432242559107):0.7620985789367398):0.9529599329463108,(66:3.051176220343859,197:3.051176220343859):1.3676425592114394):3.0455213039921025,(((171:2.0790642162889794,85:2.0790642162889794):2.4677746989841136,(135:4.166518166690812,127:4.166518166690812):0.3803207485822808):1.8117456644389947,(((225:3.0186818023098887,(266:2.143518686155588,244:2.143518686155588):0.8751631161543005):0.16535249998632517,(192:2.942913984891231,(32:1.5560606762938594,89:1.5560606762938594):1.3868533085973718):0.24112031740498274):1.3333950048958774,((76:2.436881552912523,(128:1.3362716220781738,162:1.3362716220781738):1.100609930834349):1.7247347095119667,(87:3.298776705153072,108:3.298776705153072):0.8628395572714176):0.35581304476760156):1.8411552725199964):1.1057555038353133):0.9217510648357381):1.612441950180159):1.702335241913353):1.11103347730959):2.9287363425847754,(((((256:6.268444115907526,273:6.268444115907526):2.44160261161489,(((285:0.9631672822762208,74:0.9631672822762208):0.06960040148302327,259:1.032767683759244):0.2513347319032537,(293:1.0206303477174077,258:1.0206303477174077):0.26347206794509015):7.425944311859918):2.385098566917348,(((((201:1.4599254528249945,73:1.4599254528249945):4.825392938184118,(62:3.3034832282999833,158:3.3034832282999833):2.981835162709129):2.5648126234674544,(((41:3.355952971039895,175:3.355952971039895):2.87968430624778,(((255:2.249708802854341,(160:0.805011532900992,165:0.805011532900992):1.4446972699533487):1.4874879125756801,286:3.737196715430021):1.6770081726531938,((235:0.4164644369147994,159:0.4164644369147994):4.756278488176237,((250:2.6045051677891387,(130:2.203125692002419,97:2.203125692002419):0.40137947578671973):1.89044931228847,(((207:3.551287423128695,((124:0.6560158375321535,167:0.6560158375321535):2.887259999309472,(191:0.031169442311770313,5:0.031169442311770313):3.512106394529855):0.008011586287069772):0.41955677674641745,90:3.9708441998751125):0.28858824882585044,(((257:3.0315195925594667,279:3.0315195925594667):0.007333342370966278,292:3.038852934930433):0.11381359941791969,261:3.1526665343483526):1.1067659143526103):0.23552203137664574):0.6777884450134284):0.2414619629921777):0.8214323892044604):0.6331010074126784,(211:6.1864904486461825,(190:5.232787169203503,263:5.232787169203503):0.9537032794426796):0.682247836054171):1.9813927297762133):0.6445829536443028,232:9.49471396812087):1.3762131595671523,((((216:0.268623581910654,271:0.268623581910654):2.1952932409700106,254:2.4639168228806647):1.7443188120909459,(246:1.1866039542995408,215:1.1866039542995408):3.02163168067207):2.4119922070342215,((179:5.612381355050419,301:5.612381355050419):0.1613626087339597,52:5.773743963784379):0.846483878221453):4.25069928568219):0.22421816675174178):1.0853905698873163,(177:2.1373080560664395,206:2.1373080560664395):10.04322780826064):1.5066472627259255,44:13.687183127053006):2.053455033318011):0.30070079023662544,((209:7.059357791871453,133:7.059357791871453):5.67907258649745,((((291:1.5251690731413756,186:1.5251690731413756):0.49122297300241113,((38:0.25525008699785595,58:0.25525008699785595):1.2296894255803823,60:1.4849395125782383):0.5314525335655484):5.873692672714416,((((252:4.3012500297472815,(39:3.171170888349903,67:3.171170888349903):1.1300791413973785):2.4283103009199785,((148:5.068564412170817,((((((7:0.3403322245799244,(185:0.2064928223253957,112:0.2064928223253957):0.1338394022545287):0.7477073886109539,(289:0.9989297299429526,268:0.9989297299429526):0.08910988324792568):1.5557237983349044,((121:0.09706953357566732,270:0.09706953357566732):1.9719984497556562,45:2.0690679833313235):0.5746954281944592):0.24772592931321613,140:2.891489340838999):0.006839975681745436,126:2.898329316520744):0.2717962578541644,((92:2.376934450180229,6:2.376934450180229):0.053052526682952905,290:2.429986976863182):0.7401385975117267):1.8984388377959083):0.8857556995662108,((105:2.693378914569766,276:2.693378914569766):1.270123086887038,(251:0.7047068297828031,(147:0.06993260735833189,119:0.06993260735833189):0.6347742224244712):3.258795171674001):1.9908181102802236):0.7752402189302323):0.2981244258377407,((120:4.183408424360388,(80:2.6138724943920644,269:2.6138724943920644):1.5695359299683234):1.29199869215834,(199:2.5099980473884704,75:2.5099980473884704):2.9654090691302573):1.552277639986273):0.16924793765497448,((294:3.374230339298648,144:3.374230339298648):3.7426666847579857,(278:3.0650292866850637,(267:2.015684698867333,260:2.015684698867333):1.0493445878177305):4.05186773737157):0.08003567010334134):0.693152024698227):0.8858515488633989,59:8.775936267721601):3.9624941106473024):3.3029085722387386):0.292650567708872):2.028673332120711,81:18.362662850437225):1.3185554524020517,(((71:1.3007418076010548,99:1.3007418076010548):7.006184765382743,299:8.306926572983798):2.3828499323848096,((169:7.053096394484984,(23:6.6556455597307025,((237:0.3103682070964297,102:0.3103682070964297):0.30372029016777297,154:0.6140884972642027):6.0415570624665):0.3974508347542818):1.390284591910853,(13:6.361359946863136,((101:2.6566735497221585,189:2.6566735497221585):1.6081804800922535,151:4.264854029814412):2.0965059170487237):2.0820210395327017):2.2463955189727702):8.991441797470669):1.9769478495071837):0.267263652506351,(((118:10.415304115698856,(((((198:2.9919291166493243,(55:2.396488388664241,(54:0.8567975573898854,22:0.8567975573898854):1.5396908312743556):0.5954407279850833):1.1369238067559393,(25:3.2850419840274103,230:3.2850419840274103):0.8438109393778532):1.1281220383955697,3:5.256974961800833):0.026066130937881127,72:5.283041092738714):1.6555660410979405,57:6.938607133836655):3.476696981862201):1.5738972800384232,((84:2.103479377565076,163:2.103479377565076):8.044703231500996,(((17:0.6709774606321985,42:0.6709774606321985):1.8044726601884833,283:2.475450120820682):6.13884525659854,((56:5.347849561520975,(((212:2.4692013855138493,4:2.4692013855138493):1.4573219495474814,((249:0.7883712879028117,173:0.7883712879028117):0.3955969666724677,146:1.1839682545752794):2.742555080486051):1.3733776273777818,113:5.2999009624391125):0.04794859908186222):0.23160401584649914,300:5.579453577367474):3.0348418000517476):1.533887231646851):1.8410187866712064):5.750860534221342,(47:4.991234995329625,(282:1.2904807492869121,132:1.2904807492869121):3.700754246042713):12.748826934628996):4.18536787489419):19.645045242302004,(149:38.2208125298772,106:38.2208125298772):3.349662517277615):5.61555312126497;
tree new_tree9 = ((((((((((275:5.85525954494567,150:5.85525954494567):1.7448006625918095,(109:7.570415704492562,242:7.570415704492562):0.029644503044917947):0.11791531616862105,18:7.717975523706101):3.273912074053146,((((((226:1.1816251250618408,31:1.1816251250618408):1.44573403199289,(239:1.486957227950785,(11:0.5176732767951848,(200:0.07004772922070754,88:0.07004772922070754):0.44762554757447726):0.9692839511556002):1.1404019291039458):0.6336172585033877,218:3.2609764155581185):4.2982829454178795,((((((16:1.7585161958711961,229:1.7585161958711961):1.284057533474502,245:3.042573729345698):0.6137764654920024,(157:1.3522755436046467,8:1.3522755436046467):2.3040746512330537):0.7165603002171297,(14:1.3288155931686016,(238:0.9216867571670415,1:0.9216867571670415):0.40712883600156013):3.044094901886228):1.118111047231432,183:5.491021542286262):0.07772896933902107,(241:5.172752017308816,((110:1.9893098716817466,141:1.9893098716817466):2.3608982871829634,137:4.35020815886471):0.8225438584441056):0.3959984943164674):1.9905088493507144):0.9360946335610629,((274:4.260794489498972,((281:2.4219565102525182,302:2.4219565102525182):0.7877437107027228,213:3.209700220955241):1.0510942685437308):3.2600341100007837,(228:4.502479243112363,((((((304:1.5310638608203428,((168:1.2143717526632178,277:1.2143717526632178):0.09973802731722325,129:1.314109779980441):0.21695408083990175):0.8520957784738046,49:2.3831596392941474):0.04054950842542748,((220:0.07703916477028987,180:0.07703916477028987):0.6440631751213682,155:0.7211023398916581):1.7026068078279168):0.513391502509883,(223:2.8342535756717933,((104:0.706445425128056,(142:0.46527718054902567,139:0.46527718054902567):0.2411682445790303):0.8213436166298865,9:1.5277890417579425):1.3064645339138508):0.10284707455766462):0.5859805595060195,(((193:1.982314252776091,(219:1.9142888879501188,(243:1.6799500228642064,227:1.6799500228642064):0.2343388650859124):0.06802536482597232):0.423606413891638,176:2.405920666667729):0.8139314544965397,(182:0.16557197104220003,98:0.16557197104220003):3.054280150122069):0.30322908857120856):0.9354985579796216,(208:2.725715275083993,202:2.725715275083993):1.7328644926311059):0.043899475397264354):3.018349356387392):0.974525395037305):0.7771855039520492,((131:6.9247030644416,(((15:1.812228739117013,(170:1.4957619043804,(65:0.7762748013236568,68:0.7762748013236568):0.7194871030567432):0.3164668347366131):1.0123571274024825,69:2.8245858665194956):2.231061868332213,96:5.055647734851709):1.8690553295898908):1.9153366134368053,((37:2.523375477008095,(184:1.9056120088944877,(298:0.8703112476680968,195:0.8703112476680968):1.035300761226391):0.6177634681136073):4.1236630786409965,(24:3.078104818890937,145:3.078104818890937):3.5689337367581544):2.1930011222293135):0.4324998206107047):1.719348099270137):0.36341705005692226,63:11.355304647816169):2.011926536033572,136:13.367231183849741):5.076359390219514,((((224:1.00176723553687,174:1.00176723553687):4.77302203038992,27:5.77478926592679):6.436010551860694,(((((78:3.0325170771846306,(21:1.8622241244758435,111:1.8622241244758435):1.170292952708787):0.47579948191266475,(2:1.7862694274877111,196:1.7862694274877111):1.7220471316095842):1.281773619491858,(43:0.14332264920557616,83:0.14332264920557616):4.6467675293835775):2.6371967994083088,95:7.427286977997462):3.2347197580661033,(((115:5.4817966379157435,((217:4.601604238736367,(114:4.454442696432002,((236:0.7350058133502394,134:0.7350058133502394):1.0356292723308558,(107:1.055996571961364,29:1.055996571961364):0.7146385137197311):2.683807610750907):0.14716154230436462):0.599542546681608,(248:2.374119017917079,100:2.374119017917079):2.827027767500896):0.28064985249776875):0.674690160767379,(231:3.117256660591239,178:3.117256660591239):3.0392301380918836):2.8859194255523093,(((((264:1.1555262623807447,30:1.1555262623807447):0.35786864954569775,28:1.5133949119264425):3.1725350590623185,(272:0.987446422379021,240:0.987446422379021):3.6984835486097403):1.0218057444100808,((284:1.7404057680405123,77:1.7404057680405123):1.590210468214656,((((143:0.31765510987588486,(303:0.0036784167906975906,34:0.0036784167906975906):0.3139766930851873):0.26779542373351484,(79:0.20881870608232045,181:0.20881870608232045):0.37663182752707924):1.3186180218727248,204:1.9040685554821244):0.6708335222979485,((203:0.4766383793608949,40:0.4766383793608949):0.8241931725067028,(205:0.2884683231708095,103:0.2884683231708095):1.0123632286967883):1.2740705259124752):0.7557141584750955):2.3771194791436736):1.5854528302020157,((125:1.3735371368959186,287:1.3735371368959186):0.3084360811024047,188:1.6819732179983233):5.611215327602534):1.7492176786345741):1.6196005118281338):1.5487930817239182):2.282301809966805,((123:2.059263574424976,(156:1.8033865471084567,296:1.8033865471084567):0.2558770273165194):5.8930450785217445,((210:2.9358776766361965,253:2.9358776766361965):4.972540493980264,(86:5.420389479201429,(138:2.255815104028434,94:2.255815104028434):3.164574375172995):2.488028691415032):0.04389048233026038):6.540792974807568):3.950488946314966):3.3594239617501955,(((13:11.302409282338433,(((23:3.9438384680781797,((237:0.9846246654806861,102:0.9846246654806861):0.6811845640192982,154:1.6658092294999842):2.2780292385781955):2.7640589644277562,169:6.707897432505936):2.643846221046477,(((71:3.6801791679460063,99:3.6801791679460063):0.7562625817991737,299:4.43644174974518):3.674688354768021,((101:5.1248319330003875,189:5.1248319330003875):1.5824544917557715,151:6.707286424756159):1.403843679757042):1.240613549039212):1.9506656287860196):8.389309766650426,(((((50:2.085534516988874,262:2.085534516988874):1.2887759163588135,91:3.3743104333476874):1.225416474604264,70:4.599726907951951):3.508024846257123,33:8.107751754209074):8.803507230451904,((133:10.980269888202642,((((291:0.8325181920554374,186:0.8325181920554374):1.0538718896098584,((58:0.41975684138836455,38:0.41975684138836455):0.7002145740613035,60:1.119971415449668):0.7664186662156278):6.22597868523691,((((105:2.8417657814817106,276:2.8417657814817106):2.4947825745255465,(251:4.802649266921436,(147:0.9408061726516257,119:0.9408061726516257):3.86184309426981):0.5338990890858213):0.8569579636802329,(294:3.7854456124673903,144:3.7854456124673903):2.4080607072200997):1.3574139456238647,((((252:5.996171762301288,(39:3.0244910575995254,67:3.0244910575995254):2.971680704701763):1.174408975688511,(148:6.9518909210755275,((92:1.3501630066739596,6:1.3501630066739596):1.229549758231334,(((((185:0.3988196838777191,112:0.3988196838777191):0.05719058040115976,((268:0.39057883540008725,289:0.39057883540008725):0.062377762554246985,7:0.45295659795433424):0.003053666324544624):0.6536130414351291,(126:0.481093338313032,140:0.481093338313032):0.6285299674009759):0.021825839299512095,45:1.13144914501352):0.12413956885148636,(290:1.2533051721205122,(121:0.2813627039578246,270:0.2813627039578246):0.9719424681626876):0.0022835417444941886):1.3241240510402872):4.372178156170234):0.2186898169142717):0.11165199065191977,(278:2.6636113154158343,(267:1.2627809025960668,260:1.2627809025960668):1.4008304128197675):4.618621413225885):0.16438951582217953,((209:4.74511137026232,(120:4.499617865719905,(80:3.3260403470187763,269:3.3260403470187763):1.173577518701129):0.2454935045424147):1.5595064646790302,(199:2.7369525240944697,75:2.7369525240944697):3.5676653108468805):1.1420044095225483):0.10429802084745621):0.561448501590851):1.4997884032462938,59:9.6121571701485):1.3681127180541424):5.664767289473712,(((46:7.51318504631137,(((19:2.112686488519978,20:2.112686488519978):0.3432983894028099,61:2.4559848779227877):0.43160051886464856,(48:1.7624207012392872,51:1.7624207012392872):1.1251646955481491):4.6255996495239335):5.296593081030466,(((((((194:0.9593089224990499,221:0.9593089224990499):0.5181109631118104,187:1.4774198856108602):2.107774998350332,265:3.5851948839611927):0.8795957186691963,122:4.464790602630389):1.0886620604567403,53:5.553452663087129):0.9009141826517562,82:6.454366845738885):2.6630182861991134,((234:8.490974701720534,((((280:1.597605712941839,(12:0.8533961784557716,(36:0.43977194326554,93:0.43977194326554):0.41362423519023167):0.7442095344860674):1.461007732093755,(152:0.2746062289999778,153:0.2746062289999778):2.784007216035616):1.6531447762021414,164:4.711758221237735):1.3879391903174954,(161:3.27744555636754,197:3.27744555636754):2.8222518551876905):2.391277290165303):0.5314889731910739,(((((87:4.215327401472257,108:4.215327401472257):0.4880217923544885,(76:3.534118386801831,(128:2.4722778764966575,162:2.4722778764966575):1.0618405103051733):1.1692308070249142):0.23704896638498507,(((225:1.8075552929990126,(266:1.0785185322399262,244:1.0785185322399262):0.7290367607590864):1.2870422065101346,192:3.094597499509147):0.08178540619765862,(32:1.164579317629741,89:1.164579317629741):2.011803588077065):1.7640152545049244):2.305661885922997,(((66:4.666214895840224,((64:3.6046988928380563,(166:3.314826093504675,(222:2.4892545472562766,(295:1.2470368809004384,297:1.2470368809004384):1.2422176663558382):0.8255715462483986):0.28987279933338117):0.8439337632700918,(116:4.263632790329693,(214:2.8390094688377054,((10:0.30442323062642157,26:0.30442323062642157):0.49073056778548246,247:0.795153798411904):2.0438556704258013):1.4246233214919872):0.1849998657784555):0.21758223973207613):0.46858743812321446,172:5.134802333963439):0.9947243513883945,((171:4.336243376176224,85:4.336243376176224):1.1886288585161742,(127:5.427172929042145,(288:0.18317664250826293,135:0.18317664250826293):5.243996286533882):0.09769930565025309):0.6046544506594351):1.1165333607828938):0.6893226597290134,(117:3.490039005893276,35:3.490039005893276):4.445343699970465):1.087080969047867):0.09492145702639121):3.6923929954038375):3.243497515463414,(233:15.652701015357259,(((((256:7.47986396914261,(((74:2.4239104130938998,259:2.4239104130938998):0.10189453571971718,285:2.525804948813617):1.7829771539509025,(293:2.0494197247705657,258:2.0494197247705657):2.259362377993954):3.17108186637809):1.2347468079859674,273:8.714610777128577):1.49197140076204,((179:6.5949569084631445,(301:4.89839890437175,(52:4.507978499195508,((254:0.7719222768841265,(271:0.18921892550968103,216:0.18921892550968103):0.5827033513744455):0.15797681579709677,(246:0.6594733296427056,215:0.6594733296427056):0.27042576303851773):3.5780794065142842):0.39042040517624255):1.6965580040913943):3.4227318103939535,(232:9.613525236155482,(((211:5.115760976070347,(190:2.9760569116489113,263:2.9760569116489113):2.139704064421436):4.035723054050927,(((235:0.5171209411424882,159:0.5171209411424882):6.1394762837142505,(((261:3.4293517057044096,((279:1.0878833458793673,257:1.0878833458793673):1.1610090999023728,292:2.24889244578174):1.1804592599226695):2.1567624812813864,((250:2.5783924527123454,(130:1.3676482542063078,97:1.3676482542063078):1.2107441985060376):1.6423014147413055,((124:1.2668923658005748,167:1.2668923658005748):2.382867732802027,(207:3.0612259055418805,(191:0.4221063941439372,5:0.4221063941439372):2.639119511397943):0.5885341930607213):0.5709337688510492):1.365420319532145):0.15148707393300942,90:5.737601260918805):0.9189959639379328):2.2047846896665027,(41:4.323086277240576,175:4.323086277240576):4.538295637282665):0.29010211559803345):0.3659866276330721,(((201:2.359362041336944,73:2.359362041336944):2.3526700806048706,(62:4.418243799866214,158:4.418243799866214):0.293788322075601):4.667899206647433,((160:4.3919955089773595,165:4.3919955089773595):0.5106921822444299,(286:2.5110801689089417,255:2.5110801689089417):2.3916075223128477):4.477243637367458):0.13753932916509903):0.09605457840113552):0.40416348270161606):0.18889345903351895):1.3355162629838002,(177:3.672223328394844,206:3.672223328394844):7.869875112479573):2.642464924594062,44:14.18456336546848):1.4681376498887797):0.4005746274479911):0.5917615348711038):0.2662218069846247):2.7804600643278796):0.6948482066295867,81:20.386567255618445):1.4164472802010053):1.0898194524795386,((((((113:4.499081392398163,(56:4.0566190896961904,((212:2.0329825907619647,4:2.0329825907619647):1.3334252403335043,((249:1.0032284452236533,173:1.0032284452236533):0.4417292995591069,146:1.4449577447827602):1.9214500863127089):0.6902112586007214):0.44246230270197273):2.1335777832020693,300:6.632659175600232):1.5505161302501458,((17:0.40070066098177454,42:0.40070066098177454):1.5487786216711863,283:1.9494792826529608):6.2336960231974174):2.350176764634508,((((3:3.8958634172120497,72:3.8958634172120497):1.002308818107983,25:4.8981722353200325):2.43841868140568,(230:6.214488103209481,(55:3.6742077771755386,((54:1.643224585579515,22:1.643224585579515):0.6344622131785222,198:2.277686798758037):1.3965209784175014):2.5402803260339426):1.1221028135162312):1.448386578803027,(57:8.560613327528438,118:8.560613327528438):0.22436416800030123):1.7483745749561468):0.8558113886955709,(84:5.852167172971487,163:5.852167172971487):5.5369962862089706):1.5330102386302613,(47:3.6802149409803553,(282:1.1302339188947172,132:1.1302339188947172):2.549981022085638):9.241958756830364):9.97066029048827):20.569030609247484,(149:34.89945121167208,106:34.89945121167208):8.562413385874393):4.16170096743843;
tree new_tree10 = (((((((56:4.0678564495766585,113:4.0678564495766585):0.9004746121497291,((212:2.801622415053265,4:2.801622415053265):1.388353890912318,((249:1.5119908503168384,173:1.5119908503168384):0.683954762713135,146:2.1959456130299735):1.9940306929356097):0.7783547557608044):0.8534036525807256,300:5.821734714307113):0.6139196076471238,((84:3.3291175539809683,163:3.3291175539809683):2.295846115755833,((17:0.8949247107955626,42:0.8949247107955626):1.428174472018711,283:2.3230991828142735):3.3018644869225278):0.8106906522174357):1.465386380532836,((57:5.632494592992287,((72:3.45930643106992,((((54:0.25846286111718225,22:0.25846286111718225):1.0464682122892857,198:1.3049310734064679):1.467911298329787,55:2.772842371736255):0.5827094208825625,(230:2.2842879982854196,25:2.2842879982854196):1.0712637943333978):0.10375463845110255):1.6969926254944756,3:5.156299056564396):0.47619553642789114):0.05828527710744691,118:5.690779870099734):2.2102608323873394):12.875690810680904,(((47:2.576095613408633,(282:0.9843026663893902,132:0.9843026663893902):1.5917929470192425):17.539786924220177,(((((((177:10.668191083782292,(((256:5.852839238599052,273:5.852839238599052):2.0875142079203473,(((285:1.88918914771234,74:1.88918914771234):0.37690905777496275,259:2.2660982054873027):0.9111893342997499,(293:0.8740327581625404,258:0.8740327581625404):2.303254781624512):4.763065906732347):2.298989807977664,((((201:1.1585768445704634,73:1.1585768445704634):4.100903663563456,(62:4.549699048399366,158:4.549699048399366):0.709781459734554):3.3462462429963056,((((211:5.978190692668174,(190:2.5549074397200062,263:2.5549074397200062):3.423283252948168):1.1672162301412143,(41:4.3938635218269555,175:4.3938635218269555):2.751543400982433):0.12574850945854532,((286:1.8267582154908462,((165:0.7768637368815156,160:0.7768637368815156):0.9433619193112369,255:1.7202256561927525):0.10653255929809369):5.255673267828802,((235:0.4534802007246766,159:0.4534802007246766):5.659489054323801,(((279:4.451074622848824,257:4.451074622848824):0.1669347189655035,(292:0.8887971276152407,261:0.8887971276152407):3.7292122141990873):1.179540929263486,(90:5.0917257915254,((250:2.71413778722758,(130:2.5473686865792633,97:2.5473686865792633):0.16676910064831674):1.5736015890866666,((124:1.2110215430699445,167:1.2110215430699445):2.8263110676097423,((191:0.09265028025156273,5:0.09265028025156273):3.2060791522808336,207:3.2987294325323964):0.7386031781472902):0.2504067656345601):0.8039864152111535):0.7058244795524136):0.31541898397066426):0.96946222827117):0.1887239489482857):1.3163486920835226,232:8.587504124351456):0.01822262677876907):1.407989184607132,((((254:0.8203384988330422,(271:0.30931305986147006,216:0.30931305986147006):0.5110254389715722):0.2954194837824262,246:1.1157579826154684):1.9221944678967522,215:3.0379524505122206):1.876201821742781,((179:3.461215365003483,52:3.461215365003483):0.18468413606860468,301:3.645899501072088):1.2682547711829137):5.099561663482356):0.22562731875970599):0.42884782928522824):0.3676577884559489,206:11.03584887223824):1.3399280424275641,44:12.375776914665805):2.228540157124451,(((((291:2.0280046314971916,186:2.0280046314971916):1.4395957229221708,(38:2.829259554035054,(58:2.5463438589258938,60:2.5463438589258938):0.28291569510916004):0.6383408003843085):5.181816228734698,((278:4.406546682952508,(267:3.5769241354278547,260:3.5769241354278547):0.8296225475246537):3.5733019744287935,(((((105:2.190582842364395,276:2.190582842364395):0.8925365096109523,(119:2.5779034784211117,(147:0.3147209275935517,251:0.3147209275935517):2.26318255082756):0.5052158735542358):0.47335338068517885,(294:2.067517488035096,144:2.067517488035096):1.4889552446254304):3.7509131622244274,((120:3.2314521073234403,(80:1.1391923460011093,269:1.1391923460011093):2.092259761322331):3.6046912178881754,((209:2.7783908597827005,252:2.7783908597827005):3.3056369985024543,(199:1.6176044560264873,75:1.6176044560264873):4.466423402258668):0.7521154669264609):0.471242569673338):0.2552340336179384,((148:3.703374240458365,(((6:1.2663714223210802,92:1.2663714223210802):0.3993769208089377,(290:1.5864108172489064,(((45:0.6474069713702977,126:0.6474069713702977):0.5321798042638808,(121:1.141769321612253,140:1.141769321612253):0.03781745402192538):0.0811548891213183,270:1.2607416647554968):0.32566915249340966):0.07933752588111154):0.36230829816962196,(((289:0.6748139155009077,112:0.6748139155009077):0.15751586407906892,7:0.8323297795799767):0.11596554843855789,(185:0.25318737711303835,268:0.25318737711303835):0.6951079509054963):1.0797613132811055):1.675317599158725):1.4020978470557197,(39:1.1844039683452885,67:1.1844039683452885):3.921068119168796):2.4571478409888075):0.4172287288784098):0.6695679257727587):1.7743780335687198,59:10.42379461672278):3.733876297626411,(233:12.273851321451057,((46:2.190381138778419,((48:1.276242882096312,((19:0.47830859377886,20:0.47830859377886):0.6231725644216737,61:1.1014811582005337):0.17476172389577838):0.09092717958681007,51:1.3671700616831222):0.8232110770952967):7.739311079062288,((((122:4.473656794097974,(((194:1.9162916814539086,221:1.9162916814539086):0.16290730422482902,187:2.0791989856787376):1.2704919570707687,265:3.3496909427495063):1.1239658513484678):0.1947925188052917,82:4.668449312903266):0.01088662432056342,53:4.679335937223829):4.127127022266981,((234:4.177370818274725,((((12:1.3377316870568272,(280:0.9999884967331085,(36:0.6387124356289906,93:0.6387124356289906):0.3612760611041179):0.3377431903237187):0.03733299726191697,(152:0.06395038460604903,153:0.06395038460604903):1.3111142997126952):1.4202073993197952,164:2.7952720836385394):0.8664072243060557,(161:1.8349992819736365,197:1.8349992819736365):1.8266800259709586):0.51569151033013):4.221723045003601,(((((87:3.341431504909348,108:3.341431504909348):1.664105665290843,(76:3.281228636591944,(128:2.851593501322681,162:2.851593501322681):0.4296351352692631):1.724308533608247):0.20930141129909874,((225:2.1925007644574595,(266:0.8656713871259253,244:0.8656713871259253):1.326829377331534):2.181621872720529,(192:2.4201046212646062,(32:1.3835291312631022,89:1.3835291312631022):1.036575490001504):1.9540180159133822):0.8407159443213015):1.4784202237151352,((((((((295:0.8241915245270106,297:0.8241915245270106):0.315952668936492,166:1.1401441934635026):1.0926689309722721,222:2.2328131244357747):0.03392945792041502,(((214:0.6132671444413661,116:0.6132671444413661):0.6210789339275439,66:1.23434607836891):0.02876289917927921,(26:0.929236569552822,(10:0.5746248425275559,247:0.5746248425275559):0.3546117270252661):0.3338724079953672):1.0036336048080006):0.46565141380252584,64:2.7323939961587156):0.5999220119515374,172:3.332316008110253):1.4157830061413184,(85:4.709488825252594,(288:2.284406463648417,171:2.284406463648417):2.4250823616041766):0.03861018899897761):0.6930664446906709,(127:3.111940519932594,135:3.111940519932594):2.329224939009648):1.2520933462721828):1.1941462246337586,(117:2.8537077629272773,35:2.8537077629272773):5.033697266920907):0.5116888334301422):0.4073690962124843):1.1232292583498964):2.34415910361035):1.883819592898135):0.44664615744106406):0.5785513308613801,(((91:2.381229558392695,(50:2.1251567252771846,262:2.1251567252771846):0.25607283311551043):1.1386844249704002,70:3.5199139833630952):1.6360075497273647,33:5.15592153309046):10.026946869561176):1.5215917315984164,81:16.704460134250052):1.7681958951990424,(13:9.351735707815278,((151:5.526865949596356,(189:4.8510673248306,(133:2.1603956660520125,101:2.1603956660520125):2.6906716587785877):0.6757986247657559):2.8969307386780976,(((71:2.316147426359673,99:2.316147426359673):2.621367251867195,299:4.937514678226868):1.647963788548095,(169:4.725883776036209,(23:3.591594071678485,((237:0.46452165972758314,102:0.46452165972758314):0.633365376114283,154:1.0978870358418662):2.4937070358366187):1.134289704357724):1.8595946907387537):1.8383182214994909):0.9279390195408244):9.120920321633816):1.6432265081797155):0.23174323141505937,((((((((((69:1.4173607456463582,15:1.4173607456463582):0.17105146475117183,(170:0.6791720159386416,(65:0.46855585343851835,68:0.46855585343851835):0.21061616250012327):0.9092401944588884):0.6245465186550776,96:2.2129587290526076):2.047635089915816,(208:2.364424421161249,131:2.364424421161249):1.8961693978071748):2.4827292305616444,((24:1.5585415080580098,145:1.5585415080580098):2.904751966075178,((37:2.5822494911051592,184:2.5822494911051592):1.1777796488111867,(298:2.425628735491157,195:2.425628735491157):1.334400404425189):0.7032643342168421):2.2800295753968802):2.2978148883933924,(275:5.569845821072429,150:5.569845821072429):3.471292116851032):0.39016973821258283,((242:6.571125325742737,(18:6.328899193063624,109:6.328899193063624):0.24222613267911353):0.8507430610520439,(((((((157:0.8331377250094704,8:0.8331377250094704):1.9068787656308293,(14:1.8329712601271073,(238:1.340158884652541,1:1.340158884652541):0.49281237547456636):0.9070452305131924):0.3403896882172117,(245:2.5935814250599454,(229:1.61694919640976,16:1.61694919640976):0.9766322286501854):0.48682475379756607):0.2930297959381618,183:3.3734359747956733):2.0523472639634655,((110:1.9416608195630622,141:1.9416608195630622):3.226928483954847,(241:1.8117520041043442,137:1.8117520041043442):3.356837299413565):0.25719393524122935):0.6461888906445354,((239:3.261881485366926,((226:0.9527928139086013,31:0.9527928139086013):2.241185481033442,(11:1.3552442077551576,(200:0.0803531743323227,88:0.0803531743323227):1.274891033422835):1.838734087186886):0.06790319042488235):1.4747805894734247,218:4.736662074840351):1.3353100545633234):0.7051302710470146,((228:4.807255291584335,(((((193:1.2079576650739852,((182:0.757551018485955,98:0.757551018485955):0.22569264974912628,(176:0.8970481958881859,219:0.8970481958881859):0.0861954723468954):0.22471399683890392):1.2744576198631798,(243:1.3882578862063248,227:1.3882578862063248):1.0941573987308402):1.035960716947994,((((((304:1.2373825428999021,277:1.2373825428999021):0.0832253143538435,(129:1.1776753763369738,168:1.1776753763369738):0.1429324809167718):0.33899796085701284,49:1.6596058181107585):0.30739673616137764,((180:0.18864271863499688,220:0.18864271863499688):0.4475532175112565,155:0.6361959361462534):1.3308066181258829):0.9297743592631704,223:2.8967769135353065):0.0714741495126221,(((142:0.19693667603687745,139:0.19693667603687745):0.7245410577855426,104:0.92147773382242):1.2645466415141358,9:2.186024375336556):0.7822266877113728):0.5501249388372305):0.20448282406537066,202:3.7228588259505297):0.20288999980890265,274:3.9257488257594324):0.8815064658249026):0.9087729294372116,(213:4.7691616303670905,(302:2.668683384541838,281:2.668683384541838):2.1004782458252524):0.946866590654456):1.0610741794291423):0.6447659863440922):2.0094392893412625):0.8769714177241017,63:10.308279093860145):1.0153409870508394,136:11.323620080910985):6.220025589516872,((((224:1.1140637330465413,174:1.1140637330465413):3.1171874601671377,27:4.231251193213679):7.051570836256263,((((((21:2.3594759038222137,111:2.3594759038222137):0.9324991558376454,78:3.291975059659859):0.9298778343170611,(2:3.0913089087761816,196:3.0913089087761816):1.1305439852007386):0.9803224330375411,(43:0.02957584640136345,83:0.02957584640136345):5.172599480613098):1.9600164603700527,95:7.162191787384514):2.3461772054647936,(((((115:4.152822822534392,(248:2.2767266305388043,100:2.2767266305388043):1.8760961919955879):0.28866281275560457,(((29:0.7752357900638482,236:0.7752357900638482):0.691282942347156,(134:0.4540897322624412,107:0.4540897322624412):1.012429000148563):1.173548731005363,114:2.640067463416367):1.8014181718736295):0.3007895311611657,217:4.742275166451162):2.3304104305681443,(231:4.878800214474711,178:4.878800214474711):2.193885382544596):1.8448621719313394,((((28:1.878687128122657,264:1.878687128122657):0.9492334938556011,(240:1.3751533033867482,(272:0.5818430055477148,30:0.5818430055477148):0.7933102978390334):1.4527673185915098):1.4311660709030045,((284:0.6665644745511292,77:0.6665644745511292):3.134603685744047,(((203:0.19360619952552746,40:0.19360619952552746):1.7364591739071664,(205:0.8972518825222257,103:0.8972518825222257):1.0328134909104683):0.9829327902623388,((181:0.6533325310148476,(79:0.5763145935889983,(143:0.22019397101927143,(303:0.04986698759748631,34:0.04986698759748631):0.17032698342178512):0.3561206225697269):0.07701793742584928):1.0770672783160538,204:1.7303998093309012):1.1825983543641314):0.8881699966001437):0.45791853258608617):3.5733222558593276,(125:4.3875980813318085,(287:1.5677687888156733,188:1.5677687888156733):2.8198292925161352):3.4448108674087816):1.085138820210056):0.5908212238986614):1.7744530366206348):1.1206496342534908,(((86:2.556460868103647,(138:0.8483047360938595,94:0.8483047360938595):1.7081561320097878):1.8993480774590257,(296:2.646900499612497,(123:2.6100177347203033,156:2.6100177347203033):0.03688276489219389):1.8089084459501756):0.8867838551002025,(210:3.796895390820772,253:3.796895390820772):1.5456974098421035):7.060878863060558):5.140174006704424):2.8039800986160124):0.42910574412410796):19.98025499177778,(149:29.350708038723095,106:29.350708038723095):11.406278466222663):1.41811823186084;
tree new_tree11 = ((((47:1.9102526467923189,(282:1.3862210569620197,132:1.3862210569620197):0.5240315898302992):15.320513637456099,(((((17:0.568905337538568,42:0.568905337538568):3.627703870045874,283:4.196609207584442):2.2656132665769197,(84:1.8534227083740527,163:1.8534227083740527):4.6087997657873085):0.26309752985890444,(300:6.440365865129601,((((212:2.0948945163948927,4:2.0948945163948927):1.276543013909218,((249:0.7656918938884936,173:0.7656918938884936):1.953311341350232,146:2.7190032352387257):0.652434295065385):1.8132896593133538,56:5.1847271896174645):0.8340024735275184,113:6.018729663144983):0.4216362019846178):0.2849541388906651):5.440957943544231,((118:5.9804973130729575,57:5.9804973130729575):0.6480755699941092,(3:4.501668634040896,(((55:1.346558985741381,(198:1.3391171350388555,(54:0.860113532054445,22:0.860113532054445):0.4790036029844106):0.007441850702525565):1.607410195050804,(230:0.9559565252560437,25:0.9559565252560437):1.9980126555361415):1.0891786108749373,72:4.043147791667122):0.45852084237377344):2.126904249026171):5.53770506449743):5.064488336683921):5.53986813651311,(((((((((291:0.9128227409242263,186:0.9128227409242263):1.766446876010952,((60:1.1696868783305632,38:1.1696868783305632):0.14186153442167915,58:1.3115484127522423):1.3677212041829359):4.37954522034486,(((209:4.662062650199777,(((269:1.7484998962704934,80:1.7484998962704934):1.5989616068070458,120:3.347461503077539):0.5697596954065296,252:3.917221198484069):0.7448414517157085):1.279619651273057,(199:0.708680105190592,75:0.708680105190592):5.233002196282243):0.2631679274025869,((278:3.5979081867597036,(267:2.6429685467744086,260:2.6429685467744086):0.954939639985295):2.02664244444149,(((39:2.8751825498389194,67:2.8751825498389194):2.5787117372663375,(148:3.0439292097572097,(((140:1.3276501452984002,(121:0.18260403323283422,45:0.18260403323283422):1.145046112065566):0.3076221981999685,(((289:0.6870626695329056,((268:0.5567893007347751,(185:0.2142235862889018,7:0.2142235862889018):0.34256571444587325):0.015559018749602638,112:0.5723483194843777):0.11471435004852792):0.19054829537721263,270:0.8776109649101183):0.1308021911760553,290:1.0084131560861735):0.6268591874121952):0.08621291347403459,((92:1.0095677995367291,6:1.0095677995367291):0.21458624264618287,126:1.224154042182912):0.49733121478949127):1.3224439527848064):2.409965077348047):0.11726668407096152,((((119:0.22891122471845285,147:0.22891122471845285):1.7233197382954184,251:1.9522309630138712):2.31007388751718,(105:2.055296015323254,276:2.055296015323254):2.2070088352077972):0.9652864423237748,(294:3.308222077375838,144:3.308222077375838):1.919369215478988):0.3435696783213924):0.05338966002497525):0.5802995976742276):0.8539646084046169):4.763658901283029,59:11.822473738563067):3.8225605395901834,(233:13.282003063995065,((46:3.6013305930915744,((48:2.3832150764043103,51:2.3832150764043103):0.4554001724266157,((61:1.5964773887183092,20:1.5964773887183092):0.8807194434471866,19:2.477196832165496):0.3614184166654302):0.7627153442606485):7.666310589760318,((82:7.863296935852679,((122:5.481732457720546,(((194:1.0071314484562641,221:1.0071314484562641):2.153377354417133,187:3.160508802873397):1.2192958949517365,265:4.379804697825134):1.1019277598954123):0.37446323635800116,53:5.856195694078547):2.007101241774132):2.005497048392689,((234:7.276190552518651,((((152:0.14937587278145192,153:0.14937587278145192):1.1414907927064148,((280:0.7666347430631717,(93:0.41144529510164113,36:0.41144529510164113):0.35518944796153057):0.475795464135391,12:1.2424302071985627):0.048436458289303985):4.231587123547982,164:5.522453789035849):1.009042858161707,(161:2.514270812961378,197:2.514270812961378):4.017225834236178):0.7446939053210953):2.108424629004995,((((87:3.6243491170685167,108:3.6243491170685167):0.6590857649180459,((76:3.3442735820200458,(128:1.9993772970415618,162:1.9993772970415618):1.344896284978484):0.8997256070309607,(((225:1.207794958241477,(266:0.4017456962543643,244:0.4017456962543643):0.8060492619871128):0.6739692773614274,(32:0.8327530400823271,89:0.8327530400823271):1.0490111955205774):0.016412020142543948,192:1.8981762557454485):2.3458229333055582):0.039435692935556155):2.865842071654149,(((288:2.0767874054818205,171:2.0767874054818205):3.129223026275563,((((26:2.555145068120116,(247:0.5252464221635041,10:0.5252464221635041):2.029898645956612):0.6801721855646572,(116:2.8646145265818084,((214:2.1904210149967653,66:2.1904210149967653):0.33845183471983376,((297:2.066410570450458,(222:0.7420214847328546,(64:0.47663006077304343,295:0.47663006077304343):0.26539142395981113):1.3243890857176033):0.1898644140206307,166:2.2562749844710885):0.27259786524551055):0.3357416768652093):0.37070272710296504):1.0836828555887323,172:4.319000109273506):0.7623331631991066,85:5.081333272472612):0.1246771592847713):0.9815518257249138,(127:4.7423483742723365,135:4.7423483742723365):1.445213883209961):0.9617146961584142):1.027979458136084,(117:4.7459165390860445,35:4.7459165390860445):3.431339872690751):1.2073587697468504):0.484178802721722):1.398847198606525):2.014361881143172):2.3630312141581857):0.508541964564369,((((91:1.0101256356199668,(50:0.8376279019711566,262:0.8376279019711566):0.17249773364881027):1.3347658289846294,70:2.344891464604596):1.3764007669221328,33:3.721292231526729):11.682555955177442,(((((273:4.083240247821359,256:4.083240247821359):3.186144758123983,((((259:1.9074289352968092,285:1.9074289352968092):0.14420844432060997,74:2.051637379617419):0.7014313349554295,(293:0.8025973132791343,258:0.8025973132791343):1.9504714012937145):1.4209313703772812,206:4.17400008495013):3.095384920995212):2.2827611996397508,(((232:6.687860090087812,((211:4.405452149388172,(190:1.0862480449548015,263:1.0862480449548015):3.319204104433371):1.6052086918601969,(41:4.850266563036868,175:4.850266563036868):1.160394278211501):0.6771992488394423):1.6966093059377574,((((201:5.51329539075679,73:5.51329539075679):1.0861495257636937,(62:5.75786116317741,158:5.75786116317741):0.8415837533430732):1.0872121787952613,((255:0.4208393330967889,286:0.4208393330967889):0.47907328388632187,(165:0.048956804914647954,160:0.048956804914647954):0.8509558120684628):6.7867444783326345):0.0808585592618769,((235:1.00986387532021,159:1.00986387532021):3.82264479151646,(((261:3.107602669750914,(279:0.8888582587795872,257:0.8888582587795872):2.2187444109713264):0.3084988790202092,292:3.416101548771123):1.1365044049230741,(90:3.9116561448698257,(((124:1.028031306140434,167:1.028031306140434):2.16960227133994,(207:3.06646662208751,(191:0.12086374767153452,5:0.12086374767153452):2.9456028744159757):0.13116695539286427):0.06921350351308142,(250:1.8769594462160633,(130:1.3239953451390818,97:1.3239953451390818):0.5529641010769815):1.3898876347773925):0.6448090638763699):0.6409498088243715):0.27990271314247295):2.9350069877409517):0.6169537414479471):0.33264748887363105,(179:7.679235844106795,((((254:0.8690939340093041,(271:0.105099950699654,216:0.105099950699654):0.7639939833096501):0.324599094206801,246:1.1936930282161051):0.07915489804256137,215:1.2728479262586665):3.3328080728203355,(52:2.5755569702316268,301:2.5755569702316268):2.0300990288473755):3.073579845027793):1.0378810407924046):0.8350293206858925):0.9356745466087713,177:10.487820752193864):3.177945920769421,44:13.665766672963285):1.7380815137408856):0.7497280560134492):1.60204468020277,81:17.75562092292039):1.8017938291424969,(13:9.26873514594991,((((71:2.7023818913417803,99:2.7023818913417803):1.2196935419368633,299:3.9220754332786436):2.8373842968576755,(151:6.129495658997234,(189:4.1367891189983075,(133:2.168919769671831,101:2.168919769671831):1.9678693493264765):1.9927065399989266):0.629964071139085):0.9856975931771963,((23:5.269502572121612,((237:0.6524803408480728,102:0.6524803408480728):0.3823791947346402,154:1.034859535582713):4.234643036538899):1.9971517331759445,169:7.266654305297557):0.4785030180159584):1.523577822636394):10.288679606112977):3.114987637642166,(((((242:6.710682564969587,((275:4.242002836382079,150:4.242002836382079):2.327335577627097,(18:4.907606193882143,109:4.907606193882143):1.6617322201270337):0.14134415096041053):1.2967325297414005,((((((((208:1.7861253814348617,(24:1.477343681954628,145:1.477343681954628):0.3087816994802337):0.8443887148099152,((298:0.6183780565186584,195:0.6183780565186584):1.8506585996893312,37:2.4690366562079897):0.1614774400367871):0.11557141993260833,184:2.746085516177385):1.051919136414837,131:3.798004652592222):1.6615708160120932,(((69:1.1865891560330248,(170:0.9425792103432297,(65:0.7057564361814409,68:0.7057564361814409):0.23682277416178876):0.24400994568979517):0.7513785403348683,15:1.9379676963678931):1.367602300417765,96:3.305569996785658):2.154005471818657):0.5405751307819271,(((((14:2.689371042646344,(238:1.9560217148329895,1:1.9560217148329895):0.7333493278133547):0.8135421649077279,(157:1.841837675459776,8:1.841837675459776):1.661075532094296):0.5486547695508825,((229:2.937611362085665,16:2.937611362085665):0.1958694458070367,245:3.1334808078927017):0.918087169212253):0.2818783082811809,183:4.3334462853861355):1.1166553298437991,((110:3.7707588712833107,141:3.7707588712833107):1.416339235152614,(241:1.4054420673237473,137:1.4054420673237473):3.7816560391121774):0.2630035087940099):0.5500489841563079):0.13189547327611617,((((226:1.252460111546346,31:1.252460111546346):0.608078647066502,(11:1.079506268863528,(200:0.3302071092863497,88:0.3302071092863497):0.7492991595771783):0.7810324897493202):0.14506814843340754,239:2.0056069070462557):0.40921496861755813,218:2.414821875663814):3.717224196998545):1.0483392622497645,(((274:3.516471113726677,228:3.516471113726677):1.7436099755352927,((((223:2.1583721074623163,((((168:0.6617607574923641,277:0.6617607574923641):0.3431715795416457,129:1.0049323370340097):0.27896730766402356,304:1.2838996446980333):0.4547246583685982,(220:0.6603991004790527,(180:0.20814915809180415,155:0.20814915809180415):0.4522499423872486):1.078225202587579):0.4197478043956848):0.3526516726135527,((139:0.21914837391305936,142:0.21914837391305936):0.5166782692233327,104:0.735826643136392):1.775197136939477):0.1965426442245053,((219:2.086402400217068,(((9:0.9252185490108995,193:0.9252185490108995):0.0493325405552435,(243:0.5042232303831282,227:0.5042232303831282):0.4703278591830148):0.5667879966047994,((182:0.6885747481257273,98:0.6885747481257273):0.19984809846377016,176:0.8884228465894974):0.652916239581445):0.5450633140461256):0.058358384024069565,49:2.1447607842411376):0.5628056400592367):1.1780523374421605,202:3.885618761742535):1.374462327519435):1.5495264218938605,(213:4.783863059896847,(281:4.002102512409165,302:4.002102512409165):0.7817605474876821):2.0257444512589835):0.37077782375629287):0.8270297597988643):2.948498894023862,63:10.95591398873485):1.0978639476469745,136:12.053777936381824):5.858502478587425,((((224:2.3893908505326813,174:2.3893908505326813):4.416757671940907,27:6.806148522473588):5.073934393358041,((((((21:1.2401033438545275,111:1.2401033438545275):1.8306543104447783,78:3.070757654299306):0.4341629145213508,(2:1.701242755706359,196:1.701242755706359):1.8036778131142976):1.574499982027854,(43:1.4527132590422078,83:1.4527132590422078):3.626707291806303):3.071680437087453,95:8.151100987935964):0.9254511303627506,(((((115:4.54557704763334,(((107:0.9152602728255188,(29:0.2192557925374863,236:0.2192557925374863):0.6960044802880325):2.8234719739067513,134:3.73873224673227):0.15131166761194503,114:3.890043914344215):0.6555331332891248):0.8750373829361111,217:5.420614430569451):0.5219252390956575,(248:4.448213772156346,100:4.448213772156346):1.4943258975087623):0.7950235194238253,(231:3.1204215048830575,178:3.1204215048830575):3.617141684205876):1.0028703347958174,(((240:3.1809422507027354,((28:1.735146041761476,(30:0.32529919601772506,272:0.32529919601772506):1.409846845743751):0.40114669654284807,264:2.136292738304324):1.0446495123984114):2.0168821867161086,((((79:1.3783487748182073,181:1.3783487748182073):0.8078606469081167,(143:0.24599998853267876,(303:0.1513461147618733,34:0.1513461147618733):0.09465387377080547):1.9402094331936452):0.7613381931686569,204:2.947547614894981):1.8418457399017973,(((203:1.3903274933598528,40:1.3903274933598528):0.11132447739534945,(205:0.27046188942442745,103:0.27046188942442745):1.2311900813307748):1.6506180597201738,(284:1.629796059108626,77:1.629796059108626):1.5224739713667501):1.637123324321402):0.40843108262206584):1.0238655202200144,((287:1.9140837769618777,188:1.9140837769618777):0.28797306706653014,125:2.202056844028408):4.019633113610451):1.5187435662458926):1.3361185944139633):2.8035307975329147):1.2521664869084326,((210:4.036405694935548,253:4.036405694935548):1.6599456884143553,((86:2.531138460050401,(138:1.4035589027562523,94:1.4035589027562523):1.127579557294149):2.938920455983483,((296:1.6533066570678572,156:1.6533066570678572):0.6887223710358126,123:2.3420290281036698):3.1280298879302144):0.2262924673160187):7.435898019390159):4.780031012229188):4.760121974735803):0.09823203105647593):16.863428932591663,(149:17.762261517583624,106:17.762261517583624):21.871801835769567):3.20044356015479;
tree new_tree12 = (((((((17:1.170569592747357,42:1.170569592747357):2.3193830209901947,283:3.4899526137375516):4.8338700657463995,(84:5.126285815152791,163:5.126285815152791):3.197536864331161):3.9197799955051593,(300:7.652996159380476,(56:7.430039085579347,(((212:3.000394771187639,4:3.000394771187639):2.033094364787125,((249:1.47804419823134,173:1.47804419823134):2.6361840200297766,146:4.1142282182611165):0.9192609177136477):1.4464670897917786,113:6.479956225766543):0.9500828598128042):0.22295707380112884):4.590606515608635):3.305033851330215,((47:2.956258551123951,(282:2.155169636011069,132:2.155169636011069):0.8010889151128819):12.444460000219433,((72:8.147851797328137,((((55:0.6092748412803075,198:0.6092748412803075):0.9681133760555487,(54:0.19250440945901726,22:0.19250440945901726):1.384883807876839):4.190765745016089,(230:3.900297329662704,25:3.900297329662704):1.8678566326892407):1.8685609961826835,3:7.636714958534628):0.5111368387935089):2.5321811597127653,(118:10.297236262599146,57:10.297236262599146):0.38279669444175646):4.720685594302482):0.1479179749759414):13.200537104814567,(((((((91:1.813254556301466,(50:1.154548208804422,262:1.154548208804422):0.6587063474970438):0.599806752003941,70:2.413061308305407):1.9277841815711074,33:4.340845489876514):16.18651922415324,(((((((256:4.021844271257638,273:4.021844271257638):3.769664809027967,(((74:1.7309454098125667,285:1.7309454098125667):3.2998997964457497,259:5.030845206258316):0.554389407399337,(293:1.2071499729092359,258:1.2071499729092359):4.378084640748417):2.206274466627952):2.747362902436473,206:10.538871982722078):2.5584872291032674,((((((246:1.1878008142408123,215:1.1878008142408123):0.10375830628483285,(254:0.5337129000178931,(271:0.27958889718654817,216:0.27958889718654817):0.2541240028313449):0.7578462205077521):2.539709101162283,179:3.8312682216879286):0.6187836788334029,52:4.4500519005213315):0.018913874693021526,301:4.468965775214353):7.427974329852254,((175:10.301575583769818,((235:2.5034150635945633,159:2.5034150635945633):7.4436614543604875,(90:7.577101972311767,(((((191:0.3142926178258793,5:0.3142926178258793):4.547607620687041,207:4.86190023851292):1.2828605153741242,(250:4.432584068487895,(130:3.948088385499817,97:3.948088385499817):0.48449568298807755):1.7121766853991494):0.04382655970905969,(124:0.5798295742276235,167:0.5798295742276235):5.60875773936848):0.3107595947929198,((261:1.015526838305222,292:1.015526838305222):5.184906498806361,(279:0.6967278376451398,257:0.6967278376451398):5.503705499466443):0.2989135712774402):1.0777550639227433):2.3699745456432835):0.35449906581476753):0.28850043011253845,(((201:5.7248063656705,73:5.7248063656705):2.0509125893158346,(62:5.752692277392325,158:5.752692277392325):2.02302667759401):2.7867411428605386,((41:8.18758860460742,232:8.18758860460742):2.3438146212768025,((211:5.070809302001081,(190:0.8980366698886731,263:0.8980366698886731):4.172772632112408):4.557239741071335,((255:0.6621216908032429,286:0.6621216908032429):0.8293456233183839,(165:0.10444609772786785,160:0.10444609772786785):1.387021216393759):8.13658172895079):0.9033541828118068):0.031056871962650945):0.027615916035482968):1.3068640911842504):1.2004191067587389):1.1497957861362522,177:14.247154997961598):1.5623992937195386,44:15.809554291681136):4.405794654475221,(((((291:0.3876127234700546,186:0.3876127234700546):6.158245586096158,((58:4.42443595727288,60:4.42443595727288):0.4305283648722238,38:4.854964322145104):1.6908939874211084):4.366065196990918,((((209:4.327963117953666,252:4.327963117953666):1.0900370827521,((269:3.006120492943899,80:3.006120492943899):1.1001276007551821,120:4.106248093699081):1.3117521070066847):1.9614909134235408,(199:1.5685073133882477,75:1.5685073133882477):5.8109838007410595):2.0058989549094814,(((((147:1.8483468392060507,251:1.8483468392060507):0.8691008704212089,119:2.7174477096272596):2.961585030257456,(105:4.483112448376184,276:4.483112448376184):1.1959202915085312):3.191443035609974,((39:3.5835458527197934,67:3.5835458527197934):4.875483403503311,((294:2.860020157801252,144:2.860020157801252):2.2994504151050283,(278:2.7721180394034017,(267:1.5742912297395422,260:1.5742912297395422):1.1978268096638596):2.3873525335028787):3.299558683316824):0.4114465192715855):0.3503634923263679,(148:6.159605481240705,(45:2.31102680851293,((121:1.6818128929333611,(92:1.3350336014660227,6:1.3350336014660227):0.34677929146733844):0.5021566040463867,(290:1.3718032649143366,((126:0.8342469929148358,(140:0.7933373507502579,270:0.7933373507502579):0.04090964216457793):0.47583778371744756,((185:0.8515692732375817,112:0.8515692732375817):0.049068544617844156,(268:0.8417449538172642,(289:0.5852547975929276,7:0.5852547975929276):0.2564901562243366):0.05889286403816163):0.40944695877685755):0.061718488282053174):0.8121662320654113):0.12705731153318212):3.848578672727775):3.0612337865803525):0.16455080121773058):1.5265334375183421):2.019191868493385,59:12.931115375050515):5.172085214796711,(233:15.645769239680991,((((((19:1.9297535680667983,20:1.9297535680667983):5.344889950320564E-5,61:1.9298070169663015):0.12090659022381667,51:2.050713607190118):0.19335617893140622,48:2.2440697861215244):5.613223622426643,46:7.857293408548168):4.811204490448514,((82:9.123854339477193,(((((194:3.04113474626403,221:3.04113474626403):0.2950919965102208,187:3.336226742774251):2.0914048164039496,122:5.4276315591782005):1.1171447303718915,265:6.544776289550092):1.8253709859407197,53:8.370147275490812):0.753707063986381):2.5238462208510395,(((117:2.8428115723115286,35:2.8428115723115286):5.403217285677256,(((((32:3.4750051280440877,89:3.4750051280440877):0.670282305014954,(225:2.2433404285343053,(266:1.3738439303738326,244:1.3738439303738326):0.8694964981604727):1.9019470045247364):0.376094659518559,192:4.521382092577601):1.4420391940935637,((76:3.37734268990974,(128:2.1607376183823748,162:2.1607376183823748):1.2166050715273653):1.5759954479576028,(87:4.131043269424422,108:4.131043269424422):0.8222948684429205):1.0100831488038216):2.146364659093245,((171:6.444261081512049,(((247:3.922299371594785,((((66:3.238394916061605,(116:1.6089923959256505,214:1.6089923959256505):1.6294025201359543):0.11519989863070768,((222:2.581700183385809,(295:0.8841357048564448,64:0.8841357048564448):1.697564478529364):0.29307037327987384,297:2.8747705566656827):0.47882425802662976):0.07182339864484266,10:3.425418213337155):0.16591745315326145,(166:3.341786367191331,26:3.341786367191331):0.24954929929908554):0.33096370510436834):0.1446012830036043,(288:1.8997726513845619,172:1.8997726513845619):2.1671280032138274):2.2138250478692516,85:6.280725702467641):0.16353537904440785):0.3002482736058205,(127:4.6311578039018615,135:4.6311578039018615):2.1133515512160077):1.3652765906465403):0.13624291222437535):2.9881633224373125,(234:8.920008379392495,((((152:0.5713398459999102,153:0.5713398459999102):1.9886908722626844,(12:2.5040425101179475,(280:1.3646301134580245,(93:0.6551762255114445,36:0.6551762255114445):0.70945388794658):1.139412396659923):0.055988208144647):1.254282590559078,164:3.8143133088216725):0.5896606682620007,(161:2.707993354091684,197:2.707993354091684):1.6959806229919892):4.516034402308822):2.314183801033602):0.41350837990213485):1.0207973386684497):2.977271340684309):2.4574313501662353):2.112148356309131):0.31201576787339746):2.404741242575053,81:22.932105956604808):3.077925193668591,(13:16.398120123168763,((((71:6.614424539877192,99:6.614424539877192):0.4294505280079246,299:7.043875067885117):3.8962301527132146,(151:9.136152995097449,(189:7.644714427515734,(133:2.9837433498340595,101:2.9837433498340595):4.660971077681674):1.4914385675817146):1.8039522255008826):1.1252817684449958,((23:6.503814696247481,((237:0.35348812864385787,102:0.35348812864385787):0.876142713841767,154:1.2296308424856248):5.274183853761857):1.689963851841508,169:8.19377854808899):3.871608440954338):4.332733134125435):9.611911027104636):2.534097425688252,((((((((((239:2.502761273191669,(11:1.8469347666126001,(88:0.6395005773856257,200:0.6395005773856257):1.2074341892269744):0.6558265065790687):0.39382863606151064,(226:1.0181473479713068,31:1.0181473479713068):1.8784425612818727):0.566639675409395,218:3.4632295846625745):4.602339977615575,(((((14:3.143953842161767,(238:2.378359315965268,1:2.378359315965268):0.7655945261964994):1.6898660172862763,(157:2.025998628335837,8:2.025998628335837):2.8078212311122064):0.6583517555150458,((229:3.316840749731424,16:3.316840749731424):1.4030353895460288,245:4.719876139277453):0.7722954756856364):0.7573443948995244,183:6.249516009862614):0.15003621035218195,((110:3.1936978184614784,141:3.1936978184614784):1.9613746117707995,(241:2.646915180716575,137:2.646915180716575):2.508157249515703):1.2444797899825177):1.6660173420633537):1.118895200438196,((((69:2.493833528821031,((170:0.5216852480962966,(65:0.3051297929161207,68:0.3051297929161207):0.21655545518017588):0.5486847040978433,15:1.0703699521941399):1.423463576626891):1.0115112112727092,96:3.50534474009374):3.816424452334375,131:7.321769192428115):0.4115349915887885,((184:3.8629011806363667,((24:1.6067113735628322,145:1.6067113735628322):1.5642013110400355,((208:0.686729545348975,195:0.686729545348975):2.1757085503197597,298:2.8624380956687347):0.30847458893413293):0.691988496033499):0.9707576579735133,37:4.83365883860988):2.8996453454070235):1.451160578699442):0.1267373958685507,((((274:4.275396177615574,228:4.275396177615574):3.042549070857717,((((219:0.9399984245529508,(243:0.8426611411232987,227:0.8426611411232987):0.09733728342965209):0.6573121514501182,(((182:0.32000197748749104,98:0.32000197748749104):0.7597540302133262,(176:0.8640662026708328,193:0.8640662026708328):0.21568980502998447):0.4195999566204569,9:1.4993559643212742):0.09795461168179487):0.10688273737778409,223:1.7041933133808531):3.4434682516626154,(((139:0.20147730094793082,142:0.20147730094793082):0.937939380605357,104:1.1394166815532878):2.0732655793096884,((49:1.9631011445825812,(((168:0.942351530796058,277:0.942351530796058):0.5728634312224264,129:1.5152149620184845):0.3042974275837471,304:1.8195123896022316):0.14358875498034962):0.38059239824624336,(180:1.1284848474183404,(220:1.0737904196849355,155:1.0737904196849355):0.05469442773340494):1.2152086954104842):0.8689887180341516):1.9349793041804921):2.1702836834298225):0.23799920935842955,202:7.55594445783172):0.8062516610595436,(213:4.114887590413341,(302:3.674019201459442,281:3.674019201459442):0.4408683889538989):4.247308528477923):0.9490060396936322):1.7286729029528836,(109:4.445341325957146,((275:1.898189940143176,18:1.898189940143176):1.2994794531912803,(150:3.1420164545585596,242:3.1420164545585596):0.05565293877589683):1.2476719326226893):6.594533735580634):0.9059043597515135,63:11.945779421289293):2.997548291962623,136:14.943327713251916):9.046286194784082,((((224:3.806462948081621,174:3.806462948081621):8.39951964045791,27:12.20598258853953):1.8234073908348218,((((((21:1.847019791518637,111:1.847019791518637):3.474476276444274,2:5.321496067962911):1.0352261210128164,(78:4.133404617491474,196:4.133404617491474):2.2233175714842535):2.3026998622062003,(43:1.622556961425786,83:1.622556961425786):7.036865089756141):0.949618801656321,95:9.609040852838248):1.9409579485851438,(((217:6.7999682993842105,(((((134:3.3314267310595267,(29:3.0497154545495873,107:3.0497154545495873):0.28171127650993943):0.9013120000039296,236:4.232738731063456):0.010186277721086157,114:4.2429250087845425):1.1807665129522302,115:5.423691521736773):0.717638222541094,(248:0.4850035361109009,100:0.4850035361109009):5.656326208166965):0.6586385551063438):0.6319523083985299,(231:4.504961279177864,178:4.504961279177864):2.9269593286048767):2.754625711956524,((((30:4.054008385854487,(240:1.0516140415284474,272:1.0516140415284474):3.0023943443260395):1.2621481389893559,(28:0.6469057564537108,264:0.6469057564537108):4.669250768390132):1.6807986845232277,((284:1.1329521353620056,77:1.1329521353620056):3.466314991454036,(((40:1.4059096788675962,203:1.4059096788675962):0.6030437295844226,(205:0.5842019891844769,103:0.5842019891844769):1.4247514192675421):1.0036972311964223,(((79:1.325821367365591,181:1.325821367365591):0.3116183824429204,(143:0.5583281756014119,(303:0.01878116699473279,34:0.01878116699473279):0.5395470086066791):1.0791115742070994):0.5575476571492612,204:2.1949874069577726):0.8176632326906685):1.5866164871676003):2.3976880825510287):1.3959985497720337,((188:1.3903437903713856,125:1.3903437903713856):1.5133586058394048,287:2.9037023962107904):5.4892513629283135):1.7935925606001604):1.3634524816841278):2.4793911779509603):0.6608981089326704,((210:4.027684310468617,253:4.027684310468617):5.430620608327356,((296:4.192011395438366,(156:2.0555461450539214,123:2.0555461450539214):2.136465250384445):4.237895126176954,(86:2.4260663323041767,(138:1.4812796369475403,94:1.4812796369475403):0.9447866953566364):6.003840189311144):1.028398397180652):5.23198316951105):9.299325819728976):4.554514667925652):0.20504505517224203):7.777031587415102,(149:19.21924080940632,106:19.21924080940632):17.306964409142676):11.1803768809936;
tree new_tree13 = (((((47:2.048966829182085,(282:1.307832032502642,132:1.307832032502642):0.7411347966794428):11.196409374876586,(((((17:0.8831161946598263,42:0.8831161946598263):2.053729580028829,283:2.9368457746886554):4.035046528130983,(84:4.200819275338377,163:4.200819275338377):2.771073027481261):1.0652879712336194,(300:7.29660746429463,((113:5.053310161864145,56:5.053310161864145):0.9676465756713943,((212:3.8003826225792303,4:3.8003826225792303):0.34788774693331037,((249:1.6697513745429258,173:1.6697513745429258):0.32791454135016296,146:1.9976659158930887):2.1506044536194517):1.8726863680229986):1.2756507267590909):0.7405728097586275):4.208871393300294,(118:10.970087403506467,(3:10.149792033370625,((57:5.551032201280533,((198:0.8455861651627915,55:0.8455861651627915):0.342318864440203,(54:0.5774983462764045,22:0.5774983462764045):0.61040668332659):4.363127171677538):0.09486354640433436,(72:4.012182368206844,(230:1.6203114656034268,25:1.6203114656034268):2.391870902603417):1.6337133794780234):4.503896285685758):0.8202953701358418):1.2759642638470847):0.9993245367051191):15.916670760573302,(((((((291:1.6057267945544063,186:1.6057267945544063):3.8763523638179676,(38:3.6879388684054795,(60:2.9521224180469274,58:2.9521224180469274):0.735816450358552):1.7941402899668941):3.0969546058895627,(((((294:2.481716516737951,144:2.481716516737951):3.660115223136852,(148:5.876554221937511,((6:1.2588777762023107,92:1.2588777762023107):1.1272504469995173,(((((126:0.2594774586637674,(270:0.14166247702958232,121:0.14166247702958232):0.1178149816341851):0.4863889974228613,45:0.7458664560866287):0.028833380070651837,290:0.7746998361572806):0.7314210626768378,140:1.5061208988341184):0.13936441757110196,((7:1.3444488077738936,(289:0.7086606102125971,112:0.7086606102125971):0.6357881975612966):0.266420030326451,(185:0.13327147201399325,268:0.13327147201399325):1.4775973660863513):0.034616478304875686):0.7406429067966076):3.4904259987356827):0.2652775179372924):0.05648802147061627,(((147:1.1695291305159858,119:1.1695291305159858):1.3738826484902118,251:2.5434117790061976):3.277980009735232,(105:4.138101673978137,276:4.138101673978137):1.6832901147632926):0.3769279726039896):0.10264230294939036,((278:2.2988057822112182,(267:1.7477271430819818,260:1.7477271430819818):0.5510786391292364):3.955221836359863,(39:2.8945789442089866,67:2.8945789442089866):3.3594486743620946):0.0469344457237284):0.5483155169331724,(((209:4.208606509129072,252:4.208606509129072):1.0847989800789453,((269:2.11527431518666,80:2.11527431518666):0.3797980581382312,120:2.4950723733248914):2.7983331158831257):0.3369436330786977,(199:1.8883173377866718,75:1.8883173377866718):3.742031784500043):1.2189284589412672):1.7297561830339543):4.020154451891001,59:12.599188216152937):4.396741000292808,(233:14.134927634290863,((((48:3.6813101321751978,(61:2.943158954115219,(19:2.5783959111281374,20:2.5783959111281374):0.36476304298708184):0.7381511780599785):0.13452589221109568,51:3.8158360243862934):1.0491654211624701,46:4.865001445548764):5.805586436747568,((82:7.870964916139103,(((((194:1.0139709035999784,221:1.0139709035999784):0.30493951537178754,187:1.318910418971766):1.954507514666536,122:3.273417933638302):2.8071933866397147,265:6.080611320278017):0.03448835692204888,53:6.115099677200066):1.7558652389390375):1.6483137274924022,(((117:5.1952885942088205,35:5.1952885942088205):3.640319843932227,((((32:1.6807726957356304,89:1.6807726957356304):1.493547704926412,((225:2.297395682878203,(266:1.1015781419293058,244:1.1015781419293058):1.1958175409488974):0.5794060662546818,192:2.876801749132885):0.29751865152915746):3.310930445973226,((76:4.3776144735879114,(128:1.5668826671279747,162:1.5668826671279747):2.8107318064599367):1.2691953298498824,(108:4.539816866513746,87:4.539816866513746):1.1069929369240477):0.8384410431974745):0.6412740847820251,(((85:4.497908249249749,171:4.497908249249749):0.768996532399786,((26:2.868320203957804,((((222:1.4839772841724455,((288:0.2652340678404781,295:0.2652340678404781):0.4254402334895926,64:0.6906743013300707):0.7933029828423748):0.7818684025020164,297:2.265845686674462):0.2517482214822486,(66:1.9261162623405212,(214:1.7727796336394839,116:1.7727796336394839):0.15333662870103737):0.5914776458161892):0.34057012519072805,(166:2.223688103246854,10:2.223688103246854):0.6344759301005847):0.010156170610365667):1.2487729007375261,(172:2.846581070927515,247:2.846581070927515):1.2705120337678153):1.1498116769542044):0.48042043240611143,(127:5.429136708214017,135:5.429136708214017):0.31818850584162917):1.3791997173616473):1.7090835067237542):0.21999387545014493,(234:7.489125728729658,((((152:0.07402856078396852,153:0.07402856078396852):3.086253859991979,(12:1.6628722838103593,((93:0.27048654785547177,36:0.27048654785547177):0.4231847894948071,280:0.6936713373502789):0.9692009464600805):1.4974101369655881):1.1689770424579602,164:4.329259463233908):1.5637687119649355,(161:4.488221587509029,197:4.488221587509029):1.404806587689814):1.5960975535308153):1.566476584861534):0.46367633004031283):1.151309238664826):3.4643397519945314):2.8610015821548824):1.1776939376199103,((((((((286:1.6193048706696083,((165:0.6082931262591961,160:0.6082931262591961):0.884765663843334,255:1.49305879010253):0.1262460805670782):7.1374310805586925,(((211:4.863871339912316,(190:2.9123757946483364,263:2.9123757946483364):1.9514955452639793):2.698876484840336,175:7.562747824752652):0.3832112514166841,((235:0.4772613079820856,159:0.4772613079820856):5.617987109537644,((((207:3.3122568013545584,(191:0.0273976289266048,5:0.0273976289266048):3.2848591724279537):2.0111322348549425,((124:3.817833493726258,167:3.817833493726258):0.4731635600467743,(250:2.787318202670639,(130:2.362173966900054,97:2.362173966900054):0.4251442357705848):1.5036788511023933):1.0323919824364687):0.062288392097845424,90:5.385677428307346):0.09301760230477552,((279:1.6940455796241771,257:1.6940455796241771):3.459198014835277,(261:1.6151916455757835,292:1.6151916455757835):3.5380519488836706):0.3254514361526679):0.6165533869076079):1.8507106586496063):0.8107768750589646):0.8558382474340647,(158:6.964215316327734,((201:3.680292897122739,73:3.680292897122739):1.008454466812044,62:4.688747363934783):2.275467952392951):2.648358882334631):0.07257404432374948,(41:7.951824119698101,232:7.951824119698101):1.7333241232880132):1.1655124882234755,(((273:6.073609258338821,(((74:2.492988420601279,(259:1.0758745640154765,285:1.0758745640154765):1.4171138565858026):0.9419197954717702,(293:1.2996541131728967,258:1.2996541131728967):2.1352541029001526):2.3222863667716203,256:5.75719458284467):0.31641467549415125):0.5748548294973022,206:6.648464087836123):3.836332700906965,((((246:0.5482404888600328,215:0.5482404888600328):1.608259834797138,(254:1.5941881105653295,(216:0.5065508964572201,271:0.5065508964572201):1.0876372141081094):0.5623122130918412):1.5877621892346108,52:3.7442625128917815):0.13135458037935877,(179:3.2893145716108716,301:3.2893145716108716):0.5863025216602686):6.609179695471948):0.3658639424665022):0.8404872763312756,177:11.691148007540866):2.1079494655952633,44:13.799097473136129):3.169090215481013,((70:3.4039130475000396,((50:1.3776875988450596,91:1.3776875988450596):1.7236877924131413,262:3.101375391258201):0.3025376562418387):1.5865618962057555,33:4.990474943705795):11.977712744911347):1.205435465448513):4.856750105129173,(13:10.135346716015185,((((71:4.280234238183094,99:4.280234238183094):1.910877455131299,299:6.191111693314393):1.9817710728489244,(151:6.278927699685353,(189:4.223424508527152,(133:2.2105598247130938,101:2.2105598247130938):2.012864683814058):2.055503191158201):1.8939550664779645):0.4753924693601679,((23:6.673618051922446,((237:0.21271319708238481,102:0.21271319708238481):1.0226593906930346,154:1.2353725877754194):5.438245464147027):1.3469793469617262,169:8.020597398884172):0.6276778366393128):1.4870714804917):12.895026543179643):6.131673705437144):0.6279093505300928,((((((((((245:3.8912083979165435,229:3.8912083979165435):1.2680408571710475,((14:3.806920245065925,((16:1.3042972082680746,238:1.3042972082680746):0.497151175703642,1:1.8014483839717166):2.0054718610942084):0.9036219419305636,(157:2.7838472380132138,8:2.7838472380132138):1.926694948983275):0.4487070680911023):0.7863203153211344,183:5.9455695704087255):1.07685035093201,(241:6.430277854466465,((110:2.5995969556097007,141:2.5995969556097007):2.1630245377108315,137:4.762621493320532):1.6676563611459327):0.5921420668742705):0.8470780997971534,((((((69:1.3938704092241767,((65:0.3228022045965789,68:0.3228022045965789):0.2362278148749068,170:0.5590300194714857):0.834840389752691):0.42220784226519403,15:1.8160782514893707):1.5317762762443232,96:3.347854527733694):0.5359129294028557,131:3.8837674571365497):2.9810396412662046,((184:2.67120065556439,((24:1.1754321534785095,145:1.1754321534785095):0.9064249729866527,((208:1.0808699596950198,195:1.0808699596950198):0.5462456981479682,298:1.627115657842988):0.45474146862217424):0.5893435290992279):1.9115405700150054,37:4.582741225579396):2.2820658728233587):0.9102460109718153,(((239:1.8793688314172377,(11:0.8438925584292747,(88:0.13342020417571748,200:0.13342020417571748):0.7104723542535571):1.035476272987963):2.682331960676348,(226:0.9628068044813539,31:0.9628068044813539):3.5988939876122314):1.9231478981530783,218:6.484848690246664):1.2902044191279058):0.09444491176331926):1.3511161018613942,(((((182:1.1292914545708443,98:1.1292914545708443):0.31946383126266453,223:1.4487552858335089):1.073752111238934,(((243:0.9061483608968014,227:0.9061483608968014):1.204839094885397,(219:1.888801930139635,9:1.888801930139635):0.22218552564256333):0.24888950028976886,(176:2.0056494675652474,193:2.0056494675652474):0.3542274885067198):0.16263044100047575):1.1011969751566464,(((104:0.2677721909864538,142:0.2677721909864538):3.3803481614769204E-4,139:0.26811022580260147):3.222799411995902,((49:2.0739816076463127,(((168:0.8114746141987395,277:0.8114746141987395):0.19437911018875687,129:1.0058537243874963):0.5292983102426811,304:1.5351520346301775):0.5388295730161352):1.0901802536882927,(155:0.5801404775383175,(180:0.07646261218304252,220:0.07646261218304252):0.503677865355275):2.584021383796288):0.3267477764638982):0.13279473443058576):2.8808018269033413,((228:5.63008922592736,274:5.63008922592736):0.6853359824003684,((213:4.127372433008836,(302:3.057687209536954,281:3.057687209536954):1.069685223471882):1.5842324333153153,202:5.711604866324151):0.6038203420035773):0.18908099080470198):2.7161079238668524):1.0958696932275362,((150:1.875790159938831,275:1.875790159938831):5.046594335825523,(242:6.517990775430335,(109:4.672270990055231,18:4.672270990055231):1.8457197853751044):0.404393720334018):3.394099320462466):1.1421964749037539,63:11.458680291130573):1.8593793974160722,136:13.318059688546645):10.346419868352138,((((224:1.1543684051822785,174:1.1543684051822785):8.5362113892777,27:9.690579794459978):4.395857855502074,((((((21:1.5043160345554745,111:1.5043160345554745):2.366602055796939,78:3.8709180903524136):2.4959320212830813,(2:1.8322469176538485,196:1.8322469176538485):4.5346031939816465):2.920390523796865,(43:0.870904118615028,83:0.870904118615028):8.416336516817331):2.165158078745801,95:11.45239871417816):0.654785723706194,((((240:3.5416500086801124,(30:3.034602546834189,(28:2.0283818001750955,(272:2.018193308027246,264:2.018193308027246):0.010188492147849448):1.0062207466590936):0.5070474618459233):2.656157152807964,((284:2.0216195845654292,77:2.0216195845654292):2.46854985164064,(((40:0.5295460296163635,203:0.5295460296163635):0.8971417291324894,(205:0.700670323050667,103:0.700670323050667):0.7260174356981859):2.7084825017836427,(((181:1.625175570394772,(143:1.0285183200325807,(303:0.07276249128631461,34:0.07276249128631461):0.9557558287462661):0.5966572503621912):0.4921962125645529,79:2.117371782959325):1.7075930208024603,204:3.824964803761785):0.31020545677071043):0.35499917567357375):1.707637725282007):0.21247061000465362,((287:1.3867807133000227,188:1.3867807133000227):0.6502459136646841,125:2.037026626964707):4.373251144528023):2.3320127044855568,((231:3.9317618299713875,178:3.9317618299713875):3.839570253911238,(((114:3.342715965499794,(107:0.6597750595508375,((29:0.03642637088666599,236:0.03642637088666599):0.4983822649715781,134:0.5348086358582441):0.12496642369259336):2.6829409059489566):1.9897609069067297,(100:1.3149999828857655,217:1.3149999828857655):4.017476889520758):0.8073461324045388,(248:4.140415650867309,115:4.140415650867309):1.9994073539437531):1.631509079071563):0.9709583920956613):3.364893961906068):1.9792532120776976):3.135213987298174,(((86:3.680220614824203,(138:1.4388576110918518,94:1.4388576110918518):2.241363003732351):2.95640385285273,((156:1.599692708665039,296:1.599692708665039):1.424440944560103,123:3.024133653225142):3.612490814451791):1.4416309489994745,(210:5.4967110023937416,253:5.4967110023937416):2.581544414282666):9.143396220583819):6.442827919638557):6.125476758263282):7.351282145239431,(106:24.193899859843107,(149:14.235207608252562,81:14.235207608252562):9.958692251590545):12.947338600558389):7.41208192669205;
tree new_tree14 = ((((((((((((110:2.2956260726479902,141:2.2956260726479902):1.4390150208172687,(137:2.929706280303137,241:2.929706280303137):0.8049348131621219):1.663596983793639,(((245:1.9579028248433175,229:1.9579028248433175):1.1908112591097253,((14:1.486444355305833,(1:0.9822228609628395,(238:0.7641734645439386,16:0.7641734645439386):0.21804939641890086):0.5042214943429936):1.0298761913665733,(157:0.6371127552135565,8:0.6371127552135565):1.8792077914588499):0.6323935372806364):1.294265602530075,183:4.442979686483118):0.9552583907757803):1.1096351340867843,((239:2.999390339105146,((226:0.8670841331358841,31:0.8670841331358841):1.6217388008643254,(11:0.3560447395860466,(88:0.07909702261353546,200:0.07909702261353546):0.27694771697251114):2.132778194414163):0.5105674051049367):1.9964555264952248,218:4.995845865600371):1.5120273457453113):1.1718288180734273,((((((104:0.6480277211546281,(139:0.23902535368184136,142:0.23902535368184136):0.4090023674727868):2.80259450579842,((49:1.668556029238676,((277:0.9970198094217672,(168:0.79623305769226,129:0.79623305769226):0.2007867517295071):0.14377263522306893,304:1.140792444644836):0.52776358459384):0.6241723791996905,(155:1.1776891539587937,(180:0.0024406816005778176,220:0.0024406816005778176):1.175248472358216):1.1150392544795729):1.1578938185146819):0.24292659445783027,((176:2.4818172646306014,193:2.4818172646306014):0.8038618732328571,((182:0.8628208555095467,98:0.8628208555095467):2.332477922672777,(9:2.7984979779415697,(243:1.752621975087044,227:1.752621975087044):1.0458760028545258):0.39680080024075437):0.09038035968113434):0.40786968354742026):0.1550655634983964,(219:2.5014215749096658,223:2.5014215749096658):1.3471928099996093):2.4529111642604353,((274:2.857182078136392,228:2.857182078136392):1.5469793764027187,202:4.404161454539111):1.8973640946305999):1.2473185792284758,((((24:1.3733333375241197,145:1.3733333375241197):1.2039443922484943,((184:2.051002321158187,((208:1.0610096103154563,195:1.0610096103154563):0.7708275984023041,298:1.8318372087177603):0.2191651124404268):0.4210194498106703,37:2.4720217709688574):0.10525595880375649):0.502793649792745,((131:1.6857410499128087,96:1.6857410499128087):0.5866176467086506,(((65:0.3999078962955695,68:0.3999078962955695):0.49021523680222473,170:0.8901231330977942):0.5151459265172852,(69:0.7278167167660977,15:0.7278167167660977):0.6774523428489817):0.8670896370063799):0.8077126829438996):2.859094053342968,(213:4.481278427832917,(302:3.315265770731544,281:3.315265770731544):1.1660126571013731):1.4578870050754098):1.6096786954898592):0.13085790102092343):3.487350855901079,(18:10.350143076337096,((242:3.109433404548923,(150:2.152863235740347,275:2.152863235740347):0.9565701688085757):6.119325231102316,109:9.22875863565124):1.1213844406858566):0.8169098089830928):1.1779013802807832,63:12.344954265600972):2.6869809225165984,136:15.03193518811757):8.902630422463362,((((224:1.539177429661129,174:1.539177429661129):5.638954919391281,27:7.17813234905241):4.978025820943007,(((((78:3.7822519941168555,(21:1.5414854577714099,111:1.5414854577714099):2.2407665363454456):0.09380159455850823,(196:1.8910485263673629,2:1.8910485263673629):1.985005062308001):1.100710003618628,(43:0.07905387833344968,83:0.07905387833344968):4.897709713960542):2.4717834908866827,95:7.448547083180674):2.288856271391065,(((217:5.292028509332463,((236:0.9823807199050345,((107:0.24579365318700955,29:0.24579365318700955):0.5790534671188834,134:0.8248471203058929):0.1575335995991416):3.9196461026615133,114:4.9020268225665475):0.39000168676591507):1.0578453892804207,(115:4.982079167836697,(100:1.4061270488818527,248:1.4061270488818527):3.575952118954844):1.3677947307761862):2.1073913393496655,((231:2.3031193127771736,178:2.3031193127771736):5.508048785964201,((((188:2.965881109489152,125:2.965881109489152):0.17172778749914785,287:3.1376088969883):2.6823952528175887,((284:0.7099455449878157,77:0.7099455449878157):3.984314420325775,(((((143:0.2852825068623691,(303:0.11749779753410575,34:0.11749779753410575):0.16778470932826337):1.29067902271023,79:1.5759615295725993):0.020299207851576906,181:1.5962607374241762):0.6993617047759735,204:2.2956224422001497):2.200254201173349,((40:0.7342436350154873,203:0.7342436350154873):2.1071613530319873,(205:2.0786051286760703,103:2.0786051286760703):0.7627998593714045):1.6544716553260237):0.19838332194009212):1.125744184492298):0.33844840781054764,(240:4.158283511948332,((272:0.06023526071502473,30:0.06023526071502473):2.490484786222229,(28:2.0310217782863265,264:2.0310217782863265):0.5196982686509273):1.607563465011078):2.0001690456681045):1.6527155411249383):0.6460971392211743):1.2801381166091907):2.418754815423677):5.156195406577071,((((156:1.2809957236089298,296:1.2809957236089298):0.2707021885906158,123:1.5516979121995456):6.158542947215267,(210:4.220004111595973,253:4.220004111595973):3.490236747818839):6.621137860880117,(86:3.149680960279992,(138:2.029240697011606,94:2.029240697011606):1.120440263268386):11.181697760014936):2.980974856277559):6.622212034008445):2.951558070609657,((((70:2.875565326592817,((50:0.6183103718285469,262:0.6183103718285469):1.914064991636808,91:2.5323753634653547):0.3431899631274624):2.178774587078617,33:5.054339913671434):14.149269885457638,(((((291:3.0078372474419672,186:3.0078372474419672):2.758071072856912,(38:5.384936390614294,(60:2.4318666149357377,58:2.4318666149357377):2.9530697756785567):0.38097192968458504):2.749202049096904,((278:3.526048585473217,(267:1.7477188151660226,260:1.7477188151660226):1.7783297703071943):4.032630906718655,((((((269:3.344597712299286,80:3.344597712299286):1.3861477028175329,120:4.730745415116819):0.30299816224634135,(252:4.151122048273245,209:4.151122048273245):0.8826215290899153):0.8878717721354885,(199:2.712356851705647,75:2.712356851705647):3.2092584977930017):1.2180960513859125,((((147:1.7212097069909968,(119:0.9534724955052907,251:0.9534724955052907):0.7677372114857062):3.64658702920758,(105:3.734721310617801,276:3.734721310617801):1.6330754255807758):1.1956389009348785,(39:1.8379704901818086,67:1.8379704901818086):4.725465146951647):0.21111491604043398,(294:3.2160223317301493,144:3.2160223317301493):3.55852822144374):0.3651608477106718):0.12010023556517258,(148:4.238355017998119,(((289:0.5434843841887149,126:0.5434843841887149):0.9694283601611549,(45:1.4890401620128282,(6:1.3891603244614483,(((268:0.3336736491585998,7:0.3336736491585998):0.7107614405544636,112:1.0444350897130634):0.0028362297650077473,185:1.0472713194780712):0.34188900498337715):0.09987983755137986):0.023872582337041592):0.8551829217102265,(92:2.264000723496234,(290:2.175246994292775,((121:0.22178155193999524,270:0.22178155193999524):0.684350393348698,140:0.9061319452886932):1.2691150490040815):0.08875372920345903):0.10409494256386242):1.8702593519380226):3.021456618451615):0.29886785574213803):0.9564308772039114):3.039615399621656,59:11.55472576901744):6.578716231263543,((((((((((211:7.262333616667907,(190:3.796861545080965,263:3.796861545080965):3.465472071586942):0.7775440562004201,175:8.039877672868327):0.997047093683026,((286:1.6814633689202432,((165:0.3992281551096924,160:0.3992281551096924):1.1905337168431547,255:1.589761871952847):0.09170149696739616):7.117342676809283,((235:0.9302240080269323,159:0.9302240080269323):5.664890959331116,((((279:2.5891472185811475,257:2.5891472185811475):2.2470555094288196,(261:0.6923406235095764,292:0.6923406235095764):4.143862104500391):1.2539789335241363,((124:1.8478883056104038,167:1.8478883056104038):1.5974280672204606,(207:3.3369066360068937,((191:0.024464979640352384,5:0.024464979640352384):3.3044235474682617,(250:2.4384045772345897,(130:1.7927800811506502,97:1.7927800811506502):0.6456244960839395):0.8904839498740245):0.008018108898279586):0.1084097368239707):2.644865288703239):0.06278346511089161,90:6.152965126644995):0.44214984071305263):2.2036910783714783):0.23811872082182717):0.7592600146324617,(41:8.26888313153942,232:8.26888313153942):1.5273016496443947):0.44223111427244355,((201:3.2825427729432604,73:3.2825427729432604):2.0942331010195425,(62:4.02905458513145,158:4.02905458513145):1.3477212888313526):4.861640021493455):1.1708618578246153,((301:4.073144230768277,(52:4.005359002167092,179:4.005359002167092):0.06778522860118485):0.7570394439297976,((215:1.312576652671544,246:1.312576652671544):0.07428191320496147,((216:0.4078702645519093,271:0.4078702645519093):0.6228948240387788,254:1.030765088590688):0.35609347728581753):3.4433251088215684):6.579094078582799):0.5809044580694991,(((273:3.8341709466160405,256:3.8341709466160405):1.1311997183007017,((259:1.8065533835567134,(74:1.4279383613616823,285:1.4279383613616823):0.37861502219503107):0.901099117810807,(293:0.944757556595316,258:0.944757556595316):1.7628949447722042):2.257718163549222):5.912415735775973,206:10.877786400692715):1.1123958106576577):1.4911643193740094,177:13.481346530724382):2.502159101434575,44:15.983505632158957):1.5330217584267256,(233:16.59947288335741,((((((19:1.2893839138947296,61:1.2893839138947296):0.6377003380567479,20:1.9270842519514775):2.2912248381683398,48:4.218309090119817):0.016994006783102478,51:4.2353030969029195):3.234049253660256,46:7.469352350563176):6.840359078889932,((82:11.705179208885633,(((265:6.582093318974563,((194:1.460256834331873,221:1.460256834331873):0.43472718079689776,187:1.8949840151287707):4.6871093038457925):1.3600333281052013,122:7.942126647079764):0.6964026778410375,53:8.638529324920801):3.066649883964832):1.3280799492613493,(((117:8.687744770670873,35:8.687744770670873):1.5635291397027693,(((((225:2.9420995097911447,(266:1.6709679803881126,244:1.6709679803881126):1.271131529403032):0.6019302567537888,(32:1.8716327098723482,89:1.8716327098723482):1.6723970566725852):0.04865330906579235,192:3.5926830756107258):3.2527757907569734,((87:4.7191555429888705,108:4.7191555429888705):0.3752021722149088,(76:4.125851497733353,(128:1.8907819376032828,162:1.8907819376032828):2.2350695601300705):0.9685062174704262):1.7511011511639198):1.7166373389685416,(((171:5.278432244483073,(172:4.251774645800538,((26:2.6055595501481927,((66:1.8206000147430277,214:1.8206000147430277):0.5818050008503544,((288:0.210083195244074,116:0.210083195244074):1.7357089951679738,((166:1.633167371028292,(222:1.4067806831518614,((295:0.6813410878139026,64:0.6813410878139026):0.22532747436990141,10:0.906668562183804):0.5001121209680575):0.22638668787643046):0.16460542266699796,297:1.7977727936952899):0.148019396716758):0.45661282518133417):0.2031545345548107):1.3261893498643125,247:3.931748900012505):0.32002574578803245):1.0266575986825357):2.067736693400632,85:7.346168937883705):0.5126969601118185,(127:3.530868243495116,135:3.530868243495116):4.3279976545004075):0.7032303073407169):1.6891777050374017):0.5930540874921792,(234:8.777446913460434,((((152:0.24666274427490556,153:0.24666274427490556):3.798848256942809,(280:2.30552383090312,((93:0.5787756863726358,36:0.5787756863726358):1.191711837544652,12:1.770487523917288):0.5350363069858322):1.7399871703145942):3.0169071021210954,164:7.06241810333881):0.8563081975210238,(161:7.473464949125101,197:7.473464949125101):0.44526135173473236):0.8587206126006004):2.066881084405388):2.188931160281161):1.276452271306125):2.289761453904303):0.9170545072282721):0.6169146096953):1.0701677988480895):6.114588003903595,(13:10.620700429755685,((169:5.787112122858603,(23:5.0043882769366235,((237:0.23433912706639354,102:0.23433912706639354):2.582598980742715,154:2.8169381078091087):2.1874501691275148):0.7827238459219794):3.3756294995117804,(((71:4.594658237273695,99:4.594658237273695):2.6940427037326904,299:7.288700941006385):1.1551263587449219,(151:7.215748884406044,(189:5.948302509650877,(133:3.2496478830256743,101:3.2496478830256743):2.6986546266252027):1.267446374755167):1.228078415345263):0.7189143226190762):1.4579588073853014):14.697497373276983):1.5679258781579222):0.4609125295631813,(((47:3.853792568644897,(132:3.166148618935314,282:3.166148618935314):0.687643949709583):4.698243595307247,(((17:1.2933845242758626,42:1.2933845242758626):2.7730869543817356,283:4.066471478657598):3.6817397769416207,(300:6.522009733917414,(113:6.1969175425070855,(((212:1.4406119572121132,4:1.4406119572121132):2.5575365556167506,((249:1.223075005412224,173:1.223075005412224):1.8511955485121618,146:3.0742705539243858):0.9238779589044781):2.033792947248576,56:6.03194146007744):0.16497608242964557):0.3250921914103282):1.226201521681805):0.803824908352925):5.357723422990061,((57:9.632255938625065,((3:6.741938539928036,((72:1.2762449209644016,(25:0.5947487935712986,230:0.5947487935712986):0.681496127393103):3.525079651177771,(((54:0.36843165172094666,22:0.36843165172094666):0.7869529562677915,198:1.1553846079887382):0.7092013590556552,55:1.8645859670443934):2.9367386050977795):1.940613967785863):2.0423538304821705,118:8.784292370410206):0.8479635682148583):1.9972352072289254,(84:3.9166140906464464,163:3.9166140906464464):7.712877055207544):2.2802684410882144):13.437276623811567):13.547038155902541,(106:27.113950277041,(149:14.442274353131369,81:14.442274353131369):12.67167592390963):13.780124089615313):3.60843175023789;
tree new_tree15 = ((((((((109:10.342643812012549,(242:6.529683686405537,(150:2.564671683252684,275:2.564671683252684):3.9650120031528533):3.8129601256070114):0.6536739553984869,(18:10.337598623594927,(((202:5.946407528155604,(((104:0.8758855920146594,(142:0.361670038098344,139:0.361670038098344):0.5142155539163153):3.145060383801851,(((219:0.5803251791792339,223:0.5803251791792339):2.7983531519180076,((((182:1.0332002167206107,98:1.0332002167206107):0.49592187500297413,(243:0.5912386437207388,227:0.5912386437207388):0.9378834480028461):0.04677964307648819,176:1.575901734800073):1.3268391114172042,(9:2.2590536114923134,193:2.2590536114923134):0.6436872347249638):0.47593748487996423):0.5800971282604555,((49:2.706670126296954,(((277:1.4873316471978921,168:1.4873316471978921):0.31665938788295267,129:1.8039910350808448):0.505299008627702,304:2.309290043708547):0.3973800825884073):0.23766846759859606,((180:0.10698908640548632,220:0.10698908640548632):0.20337963176703217,155:0.3103687181725185):2.633969875723032):1.0144368654621467):0.06217051645881355):1.8580163463936366,(274:4.751293116459244,228:4.751293116459244):1.1276692057509035):0.06744520594545733):0.7542617096362418,((((131:3.3661172218566837,(184:2.826039800414703,(((24:1.4067186190413716,145:1.4067186190413716):0.8793805897159044,((208:1.2463025750588492,195:1.2463025750588492):0.6217909717070504,298:1.8680935467658997):0.41800566199137634):0.3650494851216184,37:2.6511486938788944):0.17489110653580875):0.5400774214419806):0.7621620528906417,96:4.128279274747325):0.5053622033724663,(69:2.8167632795221986,(15:1.7236022010229384,((65:0.9354329907742058,68:0.9354329907742058):0.3731691722688959,170:1.3086021630431017):0.41500003797983664):1.0931610784992603):1.816878198597593):0.23769130134324534,((213:3.4337230483761956,302:3.4337230483761956):1.042264281927992,281:4.4759873303041875):0.3953454491588495):1.8293364583288092):0.1526854347484754,(((((245:1.7030605478425935,229:1.7030605478425935):2.502300522118828,((14:2.217936715803991,(1:1.661633952236706,(238:1.426918218454566,16:1.426918218454566):0.23471573378214017):0.556302763567285):1.2120135004868198,(157:2.1056144934100516,8:2.1056144934100516):1.3243357228807593):0.7754108536706106):0.38944945469269143,183:4.594810524654113):1.499421012902018,((137:3.3543279448851666,241:3.3543279448851666):2.2488367853309916,(110:3.416117395790063,141:3.416117395790063):2.1870473344260954):0.49106680733997266):0.3438522048790267,((((11:0.8480223089039296,(88:0.42565459046620796,200:0.42565459046620796):0.42236771843772164):0.06446780289633058,239:0.9124901118002602):2.197903655718144,(226:1.0584633760682778,31:1.0584633760682778):2.051930391450126):2.1410614265253805,218:5.251455194043785):1.186628548391373):0.415270930105164):3.484243951054605):0.6587191438161089):1.9728090556464632,63:12.969126823057499):4.920174221757202,136:17.8893010448147):8.20831851565211,((((224:1.689533656952185,174:1.689533656952185):6.133272245728412,27:7.822805902680597):4.555899577137974,(((((78:5.079718052157166,(21:3.041162186868524,111:3.041162186868524):2.038555865288642):0.04599506254293928,(196:2.88064722629605,2:2.88064722629605):2.2450658884040555):2.3603680188697824,(43:0.15588044377567722,83:0.15588044377567722):7.330200689794211):1.5822263160033163,95:9.068307449573204):1.0689135237791234,(((((115:4.476011531617954,(134:3.465932435313764,(114:3.216430429137739,(107:2.0825259586610807,(29:1.9206034023426972,236:1.9206034023426972):0.16192255631838348):1.1339044704766583):0.24950200617602514):1.0100790963041897):1.060266755761587,(100:1.2926410949056202,248:1.2926410949056202):4.243637192473921):0.9152039723856316,217:6.451482259765172):1.0297079434393552,(231:2.75747767319622,178:2.75747767319622):4.723712530008308):1.6306629145962424,(((((272:1.718552490871976,264:1.718552490871976):0.5571582440509479,28:2.275710734922924):0.9761523537673473,(240:1.974737079114211,30:1.974737079114211):1.2771260095760604):2.699282379301488,((284:1.1533138676990886,77:1.1533138676990886):3.7331630882380367,(((40:1.8887760003829823,203:1.8887760003829823):0.8207519808105508,(205:0.3353538214295006,103:0.3353538214295006):2.3741741597640327):1.9533540886215466,(((143:1.5616702165301066,(303:0.4451667189609274,34:0.4451667189609274):1.1165034975691792):1.0019345112580131,(79:0.6332026146105791,181:0.6332026146105791):1.9304021131775406):0.36340027102046646,204:2.9270049988085862):1.7358770710064935):0.22359488612204537):1.0646685120546344):0.4686246105021512,(287:4.103744928886426,(125:2.64143290021972,188:2.64143290021972):1.4623120286667062):2.3160251496074844):2.6920830393068593):1.0253678555515577):2.241484506466243):1.5631644517735523,((((123:0.6322540148053222,156:0.6322540148053222):1.096424692539058,296:1.7286787073443801):5.335525467653016,(86:5.120753930499474,(138:2.3422115210301033,94:2.3422115210301033):2.7785424094693703):1.9434502444979227):0.6151963698248464,(210:3.337313178323438,253:3.337313178323438):4.342087366498804):6.26246938676988):12.155749628874688):5.3160258546020245,((((70:5.130529099087612,((91:3.1448927094454455,262:3.1448927094454455):0.2910076689251895,50:3.435900378370635):1.694628720716977):1.4106048543138057,33:6.541133953401418):11.590378151006803,(((233:16.31592487871142,((51:5.363310851228034,(((61:2.888815792039694,(20:2.550737648060806,19:2.550737648060806):0.3380781439788878):0.44997747316217307,48:3.338793265201867):1.137914132896332,46:4.476707398098199):0.886603453129835):7.357887106106215,(((234:8.179651527264422,((((((93:0.6729896660473444,36:0.6729896660473444):0.9659161602822346,280:1.638905826329579):4.0140910885978265,(152:0.2708975105104484,153:0.2708975105104484):5.382099404416957):0.644536743666495,12:6.297533658593901):0.20367920756094904,164:6.50121286615485):0.4877348871057148,(161:6.69817815043867,197:6.69817815043867):0.2907696028218947):1.1907037740038575):2.7531123414946936,((117:9.839885847396435,35:9.839885847396435):0.7342387371178791,((((32:1.8930285071770365,89:1.8930285071770365):2.7388729523876885,((225:2.1086003629310803,(266:1.272293820591236,244:1.272293820591236):0.8363065423398444):1.7223169934713702,192:3.8309173564024506):0.8009841031622744):1.8021514736408317,((76:4.129597633063368,(128:2.1301120817731243,162:2.1301120817731243):1.999485551290244):1.8549400574256039,(87:5.18816818110675,108:5.18816818110675):0.7963695093822221):0.4495152427165845):1.5374319681351496,((171:4.702323142713878,(85:4.405481255343236,((172:1.8530554717771135,247:1.8530554717771135):1.4071980010240892,(26:2.533982110100691,(((222:1.7669486069578382,((295:1.0557325464106233,10:1.0557325464106233):0.34910964307544323,64:1.4048421894860665):0.36210641747177164):0.3225650228843018,(297:1.7793059774535636,166:1.7793059774535636):0.3102076523885764):0.4280796226538581,(66:2.3602284734845895,(214:2.074553952377586,(116:1.4746362803688107,288:1.4746362803688107):0.5999176720087753):0.28567452110700353):0.15736477901140855):0.016388857604693108):0.7262713627005115):1.1452277825420336):0.29684188737064154):2.0491903515919914,(127:6.012431553911864,135:6.012431553911864):0.739081940394005):1.219971407034837):2.6026396831736074):0.35863928424480207):0.036230983767596925,(82:7.270063245498858,((((194:0.9094296754732223,221:0.9094296754732223):1.5034870457489278,187:2.41291672122215):2.143214788641567,122:4.556131509863717):0.3353442072011923,(265:2.1643694803311133,53:2.1643694803311133):2.727106236733796):2.3785875284339486):3.6989316070278546):1.7522031048075366):3.5947269213771715):0.914955331021595,((((291:0.3157372184301302,186:0.3157372184301302):6.206166235725974,(60:2.8023943211960645,(38:1.580445364933492,58:1.580445364933492):1.2219489562625725):3.7195091329600403):1.6887901342589746,((278:2.464514487140674,(267:1.0544845738725455,260:1.0544845738725455):1.4100299132681284):4.912996902162046,(((((148:4.001353956730903,((126:2.3851948422230884,(140:1.7149981564284609,6:1.7149981564284609):0.6701966857946275):1.2433872401565131,(289:3.4699375333948,((270:1.3859109042141666,(45:1.3636026412590676,(121:1.3368034048282857,(((7:0.5094652490741648,268:0.5094652490741648):0.3800032428559409,185:0.8894684919301057):0.12030314896847627,112:1.009771640898582):0.3270317639297038):0.02679923643078186):0.022308262955099023):0.40707440547935914,(290:1.630696062746527,92:1.630696062746527):0.16228924694699876):1.6769522237012744):0.1586445489848014):0.37277187435130177):2.017214606503387,((199:2.9389544639591,75:2.9389544639591):2.7085289297094675,(((269:2.619490383569959,80:2.619490383569959):0.4068180610312817,120:3.0263084446012405):2.4765145221349565,(252:4.824863488893159,209:4.824863488893159):0.6779594778430376):0.14466042693237036):0.3710851695657231):0.17196977336893848,(294:1.352594435382578,144:1.352594435382578):4.837943901220651):0.13791499160476217,(39:3.0515458273234146,67:3.0515458273234146):3.2769075008845765):0.2733163282701865,((251:1.2890761586104154,(119:0.5386197154790437,147:0.5386197154790437):0.7504564431313716):4.398363317818351,(105:3.645822821204659,276:3.645822821204659):2.0416166552241073):0.9143301800494115):0.7757417328245424):0.8331821991123594):1.514745143439411,59:9.72543873185449):7.5054414778785254):0.8254226394698208,(((((((246:2.2015907625862687,((216:0.2684869815969363,271:0.2684869815969363):1.0246170858360233,254:1.2931040674329597):0.908486695153309):1.3060929369576026,215:3.5076836995438714):2.162866365810468,((52:2.9761803326790277,301:2.9761803326790277):0.7139422307281773,179:3.690122563407205):1.9804275019471342):5.250400029616424,((((74:2.59509922082729,(259:2.3767384951962987,285:2.3767384951962987):0.2183607256309914):0.6386715742295519,(293:0.5665056880471455,258:0.5665056880471455):2.6672651070096967):1.120678214635236,(273:2.4615921178938422,256:2.4615921178938422):1.8928568917982358):0.8265251764649602,206:5.180974186157038):5.739975908813725):0.2016073230180666,((((158:2.9119954396784022,62:2.9119954396784022):0.25725569133279036,(201:2.2824919107296044,73:2.2824919107296044):0.8867592202815882):7.280937953985225,((175:9.444304108330002,(190:5.167081633879631,263:5.167081633879631):4.277222474450371):0.03436503528850032,((((235:1.2959626687181456,159:1.2959626687181456):6.412374701045566,(((257:4.10784920192661,279:4.10784920192661):1.6346990810260884,(292:1.06812228578616,261:1.06812228578616):4.674425997166539):0.23509689513376664,(((((124:0.8414646605638991,167:0.8414646605638991):2.2008065422334058,(191:0.03465106978065386,5:0.03465106978065386):3.007620133016651):0.22139501138018858,207:3.2636662141774937):0.5383130511762131,90:3.801979265353707):0.6899404214399874,(250:1.8578019845684994,(130:1.411942137325685,97:1.411942137325685):0.44585984724281436):2.6341177022251947):1.4857254912927713):1.730692191677246):1.4666064722676744,(255:2.7153576041680862,(286:1.4880460008876633,(160:0.7902403037300754,165:0.7902403037300754):0.6978056971575879):1.227311603280423):6.4595862378632996):0.18620533395641026,211:9.361149175987796):0.11751996763070593):0.971519941377915):0.314658629986992,(41:8.112690270804167,232:8.112690270804167):2.6521574441792417):0.3577097030054208):1.1088443184274297,177:12.23140173641626):1.2986360334192035,44:13.530037769835463):4.5262650793673735):0.07520925520538313):8.63177193297549,(13:14.53208216828079,((169:5.088882418507107,(23:4.05076526682408,((237:1.111466841562866,102:1.111466841562866):0.8855264586500995,154:1.9969933002129654):2.053771966611115):1.0381171516830268):9.060641390780606,(((71:2.464152469390618,99:2.464152469390618):3.6553745579677526,299:6.11952702735837):3.3090467101751466,(151:8.166420379407125,(189:5.600117722416088,(133:3.1699402894150546,101:3.1699402894150546):2.4301774330010333):2.566302656991037):1.2621533581263922):4.720950071754196):0.38255835899307655):12.23120186910292):4.650361377685126):3.378133257021503,((((113:9.192451801044955,((56:6.922718185905013,300:6.922718185905013):1.0565212115685707,((212:5.470789208270369,4:5.470789208270369):1.8832320041616244,((249:2.470327577351419,173:2.470327577351419):3.5018620083718948,146:5.972189585723314):1.3818316267086797):0.6252181850415903):1.2132124035713714):0.23037765883839612,(((17:0.6459934280991046,42:0.6459934280991046):0.7049334698147769,283:1.3509268979138815):8.019919531423648,(47:2.215071968666281,(132:1.839010908427957,282:1.839010908427957):0.3760610602383241):7.155774460671248):0.05198303054582176):7.794666560479259,(84:3.6966093402981506,163:3.6966093402981506):13.520886680064459):0.5157366499605338,((118:5.9909630582630555,57:5.9909630582630555):0.4926438873667003,(3:4.3970254095788395,((72:3.1361025152026216,(230:2.530351004494744,25:2.530351004494744):0.6057515107078775):0.20292549699825368,((55:1.0992306779739003,198:1.0992306779739003):0.6529940724042118,(54:0.7471809262936011,22:0.7471809262936011):1.005043824084511):1.5868032618227632):1.0579973973779642):2.0865815360509163):11.249625724693388):17.058546001767194):4.835437434796724,(106:17.98877537996983,(149:17.53582791021274,81:17.53582791021274):0.4529474697570919):21.63844072691723):6.13556356150146;
tree new_tree16 = ((((((300:11.406269173953131,(((3:5.247284947454713,((230:2.8780521870853613,25:2.8780521870853613):0.8258022737984874,((55:1.8460602769116194,(54:0.4626766484457013,22:0.4626766484457013):1.3833836284659182):0.13179555800736376,198:1.9778558349189832):1.7259986259648654):1.5434304865708648):0.9873901855853306,72:6.234675133040044):4.462386577027235,(118:4.598406080503601,57:4.598406080503601):6.0986556295636785):0.7092074638858517):2.2501223183697494,((47:4.542169039209377,(132:2.8555930637694784,282:2.8555930637694784):1.686575975439899):7.757737809919203,(((56:6.17180411292392,((212:4.3828215366230765,4:4.3828215366230765):1.067023260387903,((249:1.945794563928097,173:1.945794563928097):2.4220857252230803,146:4.367880289151177):1.0819645078598024):0.7219593159129403):2.2439475836186604,113:8.41575169654258):2.7998593426815575,((17:0.6217634137935766,42:0.6217634137935766):2.0416049561411675,283:2.663368369934744):8.552242669289393):1.084295809904443):1.3564846431942996):2.8844911913275784,(84:5.438954768875276,163:5.438954768875276):11.101927914775182):13.88651865835699,((((70:3.505400371613475,((50:1.4083546812760739,262:1.4083546812760739):0.40601484447194025,91:1.8143695257480141):1.6910308458654608):1.9676213021418603,33:5.473021673755335):15.112299222681449,(((233:16.497865998367377,((46:4.769909534241234,(48:3.3357800841156067,((20:2.284307131095763,(61:1.6292042115389436,19:1.6292042115389436):0.6551029195568197):0.6964603546204664,51:2.9807674857162296):0.35501259839937704):1.434129450125627):8.2574919445345,((82:7.018560684188324,((265:3.1313781333595982,((194:1.1039147338352868,221:1.1039147338352868):0.9904757941190012,187:2.094390527954288):1.0369876054053102):2.5733173895227446,(122:1.8340238103937847,53:1.8340238103937847):3.870671712488558):1.3138651613059809):5.487916934785614,((234:9.59311227636081,((((12:1.9506451976294867,(280:1.2934447318035023,(36:0.624490979967241,93:0.624490979967241):0.6689537518362613):0.6572004658259845):1.9485769317685664,(152:0.6560247788697025,153:0.6560247788697025):3.2431973505283507):0.8297457829608863,164:4.728967912358939):2.6109508706736078,(161:6.686093027283227,197:6.686093027283227):0.6538257557493203):2.2531934933282622):1.4586899721549642,((((((225:2.370906047294144,(266:1.1659213413837572,244:1.1659213413837572):1.2049847059103866):1.3107810459183895,192:3.6816870932125334):0.6998196407563078,(32:0.6766132230960963,89:0.6766132230960963):3.7048935108727448):1.1019789001871558,((76:2.5996376784114106,(128:1.7100366947655394,162:1.7100366947655394):0.8896009836458711):2.774242936997305,(108:5.090621327465895,87:5.090621327465895):0.28325928794282085):0.10960501874728124):3.1581558289791705,((85:5.532481763109063,(((247:3.942971980400746,172:3.942971980400746):0.15447241940449485,((((((295:0.7257952022727034,10:0.7257952022727034):0.5735036714136534,64:1.2992988736863569):0.744238009327475,222:2.043536883013832):0.5389331373805626,297:2.5824700203943944):0.6773371538355102,((116:1.1075430597413365,214:1.1075430597413365):1.2206644819582317,(288:1.3274739484874156,66:1.3274739484874156):1.0007335932121526):0.9315996325303364):0.04901136383783511,(166:2.376774228549638,26:2.376774228549638):0.9320443095181017):0.788625861737501):1.4001785944335534,171:5.497622994238794):0.03485876887026862):1.3965147854773923,(127:4.031063421116465,135:4.031063421116465):2.89793312746999):1.7126449145487124):0.8412184158371598,(117:3.8205858685998098,35:3.8205858685998098):5.662274010372517):1.5689423695434463):1.4546753704581636):0.5209238598017976):3.4704645195916424):3.199485844485121,((((291:1.0152381266298944,186:1.0152381266298944):4.693705388877503,(58:2.731611091966852,(38:2.6367167179505446,60:2.6367167179505446):0.09489437401630729):2.9773324235405454):2.5613380822056664,((278:2.675062619157738,(267:1.4269030150729975,260:1.4269030150729975):1.2481596040847405):5.042642830444398,(((199:4.5113489794361,75:4.5113489794361):1.840877318301664,(252:6.224027723070127,(((269:2.1181702049842173,80:2.1181702049842173):2.1686490290692255,120:4.286819234053443):1.4240964618901826,209:5.710915695943625):0.5131120271265015):0.1281985746676373):0.838934183692202,(((148:4.9277325387297,(((6:1.7519086046925887,92:1.7519086046925887):0.9088617550978801,(290:2.553269061257065,(((45:1.206187091996867,270:1.206187091996867):0.39437440452530304,(126:0.7572969519897165,140:0.7572969519897165):0.8432645445324535):0.20017598304180617,121:1.8007374795639761):0.7525315816930889):0.10750129853340384):0.449640922591247,((289:2.0436342762075146,(268:1.7140096904033162,(112:1.3206216235247514,7:1.3206216235247514):0.39338806687856476):0.3296245858041984):0.18237155945362904,185:2.2260058356611436):0.8844054467205722):1.817321256347984):0.5341571783710002,(294:1.1401022112713102,144:1.1401022112713102):4.3217875058293895):1.4839252864436716,((39:4.368796655069111,67:4.368796655069111):0.6227686280777665,(((147:1.8801662391087208,119:1.8801662391087208):0.050310723668695934,251:1.9304769627774168):2.276440980852577,(105:2.688316421485042,276:2.688316421485042):1.5186015221449516):0.7846473395168836):1.9542497203974944):0.24534547788559458):0.5265449681721703):0.5525761481109273):2.1232238571963613,59:10.393505454909425):9.303846387943073):0.6553900557444443,((((((((74:3.0813936491422984,(259:2.7891384422168017,285:2.7891384422168017):0.29225520692549667):0.6169451307653095,(293:0.5604313782387901,258:0.5604313782387901):3.137907401668818):0.539398193596115,273:4.237736973503723):2.252988796856612,256:6.490725770360335):1.3521737984356612,206:7.842899568795996):5.046051198167817,(((((158:4.564547049151602,62:4.564547049151602):3.15065349024817,(201:3.765085527650823,73:3.765085527650823):3.950115011748949):2.6457270469147627,(41:8.574956311839868,232:8.574956311839868):1.785971274474667):0.5564387639814861,((190:4.081454417578997,263:4.081454417578997):5.496408069128999,(((211:3.0098924213939373,175:3.0098924213939373):5.651175256418394,(286:3.3674569144606035,(255:2.9066456131558795,(160:0.9026739347263365,165:0.9026739347263365):2.003971678429543):0.4608113013047239):5.293610763351728):0.42356213669607534,((((207:4.9847071458592405,(((124:1.548695190706432,167:1.548695190706432):0.8973039430815808,(191:0.14617576206759933,5:0.14617576206759933):2.2998233717204135):0.8389893636198571,(250:1.915470233471322,(130:0.9090625189150425,97:0.9090625189150425):1.0064077145562795):1.3695182639365477):1.6997186484513707):0.8721941834748357,((292:0.9478449349207516,261:0.9478449349207516):3.4133798982793353,(279:1.240926678814282,257:1.240926678814282):3.1202981543858046):1.4956764961339895):0.7315489541121751,90:6.588450283446251):0.7895670934635657,(235:1.5843966458053136,159:1.5843966458053136):5.793620731104504):1.70661243759859):0.4932326721995892):1.3395038635880248):1.1871967915362571,((((216:0.061710327791375544,271:0.061710327791375544):0.34555396550097917,254:0.4072642932923547):0.6457628334519192,(246:1.0530089986444868,215:1.0530089986444868):1.8128099787073637E-5):3.7649066224725507,(301:3.3593561401992167,(52:3.2883292934496797,179:3.2883292934496797):0.07102684674953696):1.458577609017608):7.2866293926154535):0.7843876251315347):2.4111292593416174,177:15.30008002630543):3.3278057768556444,44:18.627885803161075):1.724856095435868):0.23257899783984115):6.01198402642639,(13:18.130228083312623,((151:9.143431661194922,(189:6.2347827212830715,(133:3.402208472807475,101:3.402208472807475):2.8325742484755967):2.908648939911851):1.8726348449153285,(((71:4.107395508721416,99:4.107395508721416):4.300100450885566,299:8.407495959606981):1.2290783086012862,(169:7.493330902393444,(23:3.1284184422617196,((237:0.6236939101456492,102:0.6236939101456492):0.406283713751714,154:1.0299776238973632):2.0984408183643564):4.364912460131724):2.1432433658148238):1.3794922379019834):7.114161577202372):8.46707683955055):3.830096419144276):0.03728590930469977,((((109:12.442288903630098,((150:3.910882912030004,275:3.910882912030004):7.167553234727704,(18:11.006299281260663,(((((((245:3.8172137463867117,229:3.8172137463867117):1.3724136335445194,((157:3.2349820521431445,8:3.2349820521431445):1.495822207944169,(14:4.2962052314706405,(1:2.3286704243535468,(16:1.0083918758623382,238:1.0083918758623382):1.3202785484912085):1.9675348071170937):0.434599028616673):0.45882311984391766):0.4572906448301124,183:5.6469180247613435):0.9065826246295732,(((110:3.390083661200895,141:3.390083661200895):1.0785191546544053,137:4.4686028158553):0.919825060798817,241:5.388427876654117):1.1650727727367993):0.4695302596645119,((((11:1.3042783436184235,(88:0.3192531780064566,200:0.3192531780064566):0.985025165611967):0.9291679022145991,239:2.2334462458330226):1.8448840286568404,(226:1.15760773066032,31:1.15760773066032):2.9207225438295428):2.204198677069548,218:6.282528951559411):0.7405019574960177):1.2597999795128434,(((213:4.211052546894789,(281:2.8170801182991543,302:2.8170801182991543):1.3939724285956343):1.3355481335816268,(((24:1.4166902877053829,145:1.4166902877053829):2.149488084903065,(184:3.122808903456419,(37:2.137854944243126,((208:0.8224646025249531,195:0.8224646025249531):0.7683114866226,298:1.590776089147553):0.5470788550955727):0.9849539592132932):0.44336946915202846):1.2687922127549354,(131:2.535244127808639,((15:1.2495831285958612,((68:0.4751057664397387,65:0.4751057664397387):0.48405359621947275,170:0.9591593626592114):0.29042376593664976):0.6666405230655936,(96:1.3260455417880834,69:1.3260455417880834):0.5901781098733714):0.619020476147184):2.299726457554744):0.7116300951130325):0.635639100083937,(((((104:0.598244962747272,(139:0.1690044289749228,142:0.1690044289749228):0.4292405337723492):1.9362333426997256,223:2.5344783054469975):0.32579593533912465,((49:1.9930407604115103,(((277:1.0293961292014857,168:1.0293961292014857):0.10242201999401757,129:1.1318181491955033):0.5591388041670473,304:1.6909569533625506):0.30208380704895976):0.47711579919431557,((220:0.4215260692526348,180:0.4215260692526348):0.25574901119830673,155:0.6772750804509415):1.7928814791548844):0.3901176811802962):0.3556580343145961,(176:2.873821109813577,(((182:0.7231174123711127,98:0.7231174123711127):1.079954065541084,219:1.8030714779121968):0.5200037931530723,((243:0.5726654467436902,227:0.5726654467436902):1.1900877207114886,(9:1.6528967631562062,193:1.6528967631562062):0.1098564042989727):0.5603221036100903):0.5507458387483077):0.34211116528714136):2.3140413544693277,((274:4.817730081346472,228:4.817730081346472):0.20562047028011854,202:5.02335055162659):0.5066230779434555):0.6522661509903065):2.1005911080079196):2.577350800113484,242:10.860181688681756):0.1461175925789071):0.07213686549704512):1.3638527568723902):1.0629717830598775,63:13.505260686689976):2.2340566372294504,136:15.739317323919426):9.482525591421922,((((224:0.7285569329902228,174:0.7285569329902228):7.330029895304444,27:8.058586828294667):5.487546463729712,((((((21:3.9475370521893804,111:3.9475370521893804):2.0191075708851356,78:5.966644623074516):0.7969615495570102,(196:2.2866629969269128,2:2.2866629969269128):4.476943175704614):1.6359045271799264,(43:0.8726125453445931,83:0.8726125453445931):7.52689815446686):0.9870791778144508,95:9.386589877625903):2.7138333481774026,(((((((40:1.2924188646134642,203:1.2924188646134642):0.7341062229068214,(205:0.4687545216233375,103:0.4687545216233375):1.557770565896948):1.8068362271148555,(((143:0.6322882631237129,(303:0.1310587451586641,34:0.1310587451586641):0.5012295179650488):1.1546162861700249,(79:0.9613251673553103,181:0.9613251673553103):0.8255793819384274):1.5284612609274315,204:3.315365810221169):0.5179955044139719):0.38374879091819647,(284:0.46281219965735115,77:0.46281219965735115):3.7542979058959864):0.7318506151262296,(125:2.957014275973057,(287:2.6602176639746875,188:2.6602176639746875):0.2967966119983694):1.9919464447065103):4.523017592395201,((28:2.6177632259625363,264:2.6177632259625363):5.194113370485859,((272:2.1804404105749313,30:2.1804404105749313):4.076115432619797,240:6.256555843194728):1.5553207532536675):1.6601017166263725):2.201647505494879,((((115:5.567459567171141,(114:3.3724990258720102,((29:2.1187655682693833,(236:1.9426737348933474,134:1.9426737348933474):0.17609183337603596):0.5882152262845075,107:2.706980794553891):0.6655182313181194):2.1949605412991304):1.6674619343275516,(100:0.7936952480954411,248:0.7936952480954411):6.441226253403251):1.054256080813814,217:8.289177582312506):3.244344018966645,(231:2.70736990132679,178:2.70736990132679):8.826151699952362):0.14010421729049582):0.4267974072336589):1.4457100662210731):4.547311527386636,((210:5.936191692356141,253:5.936191692356141):2.653883461095024,((86:6.90307978677343,(138:4.785643405387856,94:4.785643405387856):2.1174363813855743):1.4309493977553362,((123:2.3839396687320002,296:2.3839396687320002):0.2424741062246123,156:2.6264137749566125):5.7076154095721545):0.2560459689223986):9.50336966595985):7.128398095930333):5.242844335970801):9.040496630976776,(106:22.216186446768774,(149:11.752617902033148,81:11.752617902033148):10.463568544735626):17.28899743552015):8.4433813883701;
tree new_tree17 = (((((((70:2.017849997533479,((50:1.5077697540465056,262:1.5077697540465056):0.3385901135042133,91:1.846359867550719):0.17149012998276003):4.3507258158325035,33:6.368575813365982):15.958691591220756,(((233:19.568950728850265,((46:4.508758196100139,((51:2.6666882111682115,48:2.6666882111682115):1.1619622919184263,(19:3.6706807707972544,(61:2.7841322572206892,20:2.7841322572206892):0.8865485135765652):0.15796973228938338):0.6801076930135013):12.375335514674099,((82:5.880633010609111,((122:4.5830458962387315,(((194:1.0206511183292595,221:1.0206511183292595):0.4209431664703409,187:1.4415942847996004):1.9572593453888192,265:3.3988536301884196):1.184192266050312):0.260190862062438,53:4.8432367583011695):1.0373962523079419):8.922857996621426,((234:9.83158829303512,((((12:4.289329051668492,((36:1.0177972871409982,93:1.0177972871409982):0.41693858002305384,280:1.434735867164052):2.85459318450444):0.30052070511886164,(152:0.1962977805197453,153:0.1962977805197453):4.3935519762676085):0.7407459088148052,164:5.330595665602159):3.8137512146828687,(161:7.972403591693268,197:7.972403591693268):1.17194328859176):0.6872414127500921):3.024215976829433,(((((192:6.534246435927305,(225:1.0737505505829923,(266:0.7913183179179126,244:0.7913183179179126):0.28243223266507966):5.460495885344313):0.1606368472905535,(32:2.9401790210281367,89:2.9401790210281367):3.754704262189722):0.7757509120668553,((87:6.486686417611054,108:6.486686417611054):0.16376399692477595,(76:3.5362910124952593,(128:1.4609329122932773,162:1.4609329122932773):2.0753581002019823):3.1141594020405705):0.8201837807488843):1.0633349295587164,(((127:4.564884425147972,135:4.564884425147972):2.148448111972086,(171:3.5990353380107054,85:3.5990353380107054):3.1142971991093527):0.3686288109018543,((247:1.1668627028986198,172:1.1668627028986198):3.755236535326661,(297:4.626572640032683,((((222:2.8310798450823484,((295:0.5356912645000784,10:0.5356912645000784):0.43861599877081603,64:0.9743072632708945):1.856772581811454):0.21630009742846212,288:3.0473799425108106):1.287831917621054,166:4.3352118601318645):0.25991372970800963,((116:1.8036856422740961,66:1.8036856422740961):0.1946513810751851,(26:1.9677178301763831,214:1.9677178301763831):0.030619193172898074):2.596788566490593):0.03144705019280902):0.2955265981925974):2.1598621097966317):1.4520077768215183):2.8173190310621585,(117:8.95649285713616,35:8.95649285713616):2.394795298769429):1.5045161139589638):1.9476867373659843):2.0806027035437005):2.684857018076027):2.365204404867683,((((291:0.2484193514218254,186:0.2484193514218254):4.928276726323594,(38:2.9202773511258426,(58:2.2181222494478345,60:2.2181222494478345):0.7021551016780081):2.256418726619576):3.390355758175927,((278:3.6497030022369894,(267:3.1064824672090596,260:3.1064824672090596):0.5432205350279298):3.353185955181756,(((148:3.820079828244312,(((121:1.9198292507431596,((6:1.2423416525907047,92:1.2423416525907047):0.1432126784171044,((45:0.47433511885067,(126:0.21868128822317628,270:0.21868128822317628):0.2556538306274937):0.20735465099046274,140:0.6816897698411327):0.7038645611666764):0.5342749197353505):0.5944818920490609,290:2.5143111427922205):0.04520349867087958,((289:1.9815361212817622,112:1.9815361212817622):0.03340716101732122,((185:0.7385611281944983,7:0.7385611281944983):0.06286850050510484,268:0.8014296286996031):1.2135136535994802):0.5445713591640167):1.260565186781212):2.101539715367301,(((294:0.9301997312806799,144:0.9301997312806799):3.628707154909829,(39:3.166167360493952,67:3.166167360493952):1.3927395256965567):1.112313522518054,((105:3.0494597320626333,276:3.0494597320626333):2.179667243028735,((147:0.8965970546189341,119:0.8965970546189341):3.6560808546828794,251:4.5526779093018135):0.676449065789555):0.44209343361719444):0.2503991349030503):0.4570497332184589,(((269:4.656561749390011,80:4.656561749390011):0.349576106709482,120:5.006137856099493):0.8192620942034115,((199:2.7820074156038443,75:2.7820074156038443):2.75950175224192,(252:5.113730659788659,209:5.113730659788659):0.4277785080571057):0.2838907824571404):0.5532693265271673):0.6242196805886735):1.5641628785026):2.7877030448244398,59:11.354754880745785):10.579400252972162):0.27670339788456033,((((((((74:2.7225275858426614,259:2.7225275858426614):0.18079024507284025,285:2.9033178309155017):0.55594899226949,(293:0.21361928690339624,258:0.21361928690339624):3.2456475362815955):0.8779110231329694,(273:3.0409685280466925,256:3.0409685280466925):1.2962093182712686):3.4109390528696606,206:7.748116899187622):4.8250274261538255,((((((158:3.4704189557794236,62:3.4704189557794236):2.620616041904826,(201:5.353760804863284,73:5.353760804863284):0.7372741928209656):4.713465254465686,(41:8.739028807808811,232:8.739028807808811):2.0654714443411244):0.4219736241789249,(190:7.198365834285093,263:7.198365834285093):4.028108042043767):0.43903004528109335,(((211:4.961896145467874,175:4.961896145467874):2.390414832126438,(((((279:0.762298987220313,257:0.762298987220313):2.337565857636218,(292:2.8800957758888455,261:2.8800957758888455):0.21976906896768567):2.1163204150218884,(207:3.8622293685337565,((191:0.353909257124687,5:0.353909257124687):3.294875099146559,((124:1.2723764254008807,167:1.2723764254008807):1.870993131489854,(250:2.0747594959237707,(130:1.3183590525424083,97:1.3183590525424083):0.7564004433813625):1.068610060966964):0.5054147993805116):0.21344501226251023):1.353955891344663):0.3300560481692081,90:5.546241308047628):0.8658473447383184,(235:1.2578226071811387,159:1.2578226071811387):5.154266045604807):0.9402223248083654):1.722532413892341,((160:0.266472026538178,165:0.266472026538178):1.719230131179438,(286:1.8337282319721322,255:1.8337282319721322):0.15197392574548374):7.089141233769037):2.5906605301233014):0.4906604019136207,(179:6.322901482387028,(((246:2.56183643218484,(215:2.4936987740299332,((216:0.7063438079091652,271:0.7063438079091652):0.6752620986721948,254:1.38160590658136):1.1120928674485733):0.06813765815490669):1.8946284035204788,52:4.456464835705319):1.5101279582440954,301:5.966592793949414):0.3563086884376139):5.833262841136547):0.41698000181787265):3.067806204095474,177:15.640950529436921):1.8200428976420007,44:17.46099342707892):4.749865104523586):0.11640887298423053):8.428871349328741,(13:23.590015788463123,((151:12.107916615811876,(189:8.370660106205474,(133:4.88541198701293,101:4.88541198701293):3.485248119192544):3.737256509606402):3.6339218505672264,(((71:2.190243296446853,99:2.190243296446853):1.6639138562739584,299:3.8541571527208114):6.042692260844936,(169:4.090957981262168,(23:3.9348318059523693,((237:0.29628454113826297,102:0.29628454113826297):1.9141376419971516,154:2.2104221831354147):1.7244096228169545):0.15612617530979866):5.805891432303579):5.8449890528133555):7.848177322084021):7.166122965452356):1.3532464289208619,((((((((((((157:0.8699085314808964,8:0.8699085314808964):4.8492122221582745,(14:3.1366188851991113,(1:2.1714619925475547,(238:1.1591555929918649,16:1.1591555929918649):1.0123063995556898):0.9651568926515566):2.5825018684400596):0.8925371141133871,(245:4.188436868391179,229:4.188436868391179):2.423220999361379):0.44335892541985444,(((241:2.875477246184912,137:2.875477246184912):3.5074515195066263,(110:2.5555206085052227,141:2.5555206085052227):3.8274081571863157):0.4627535689361899,183:6.845682334627728):0.20933445854468413):0.8030665598229261,(((239:1.5459453467188053,(11:0.9722029374970578,(88:0.7812577048289635,200:0.7812577048289635):0.19094523266809427):0.5737424092217476):0.47241634819483336,(226:1.050019919217326,31:1.050019919217326):0.9683417756963126):4.3111679358918575,218:6.329529630805496):1.5285537221898426):0.7392309260707766,(((228:2.6106912315466193,274:2.6106912315466193):3.8417902000709114,(((((49:2.721358996860973,((304:1.4403178053648962,129:1.4403178053648962):0.594354408685372,(277:1.442786077082785,168:1.442786077082785):0.5918861369674833):0.6866867828107046):0.31130711810645995,((155:0.7441934787100143,180:0.7441934787100143):0.1961497947249008,220:0.9403432734349151):2.0923228415325177):0.6862995917894565,((139:0.7574793601506467,104:0.7574793601506467):0.2058367661043512,142:0.9633161262549979):2.7556495805018915):0.16367493479155204,((176:3.162826172984739,((193:2.112167750425643,9:2.112167750425643):0.4751263996720838,((243:1.287449974504143,227:1.287449974504143):0.5046399810900395,219:1.7920899555941825):0.7952041945035442):0.5755320228870122):0.5067952083917713,(223:3.071097388698784,(182:2.563542956911612,98:2.563542956911612):0.5075544317871716):0.5985239926777264):0.21301926017193118):1.2906395903538028,202:5.173280231902244):1.2792011997152866):1.2340014812368558,(302:5.49769412945205,(213:5.441772197247009,281:5.441772197247009):0.055921932205040825):2.1887887834023365):0.9108313662117284):0.3792346145972516,((37:4.667711090816773,(184:4.4701821076844945,((24:2.3425764115716285,145:2.3425764115716285):1.8199293100724034,((195:1.3189935801316208,208:1.3189935801316208):0.15788272596707076,298:1.4768763060986916):2.6856294155453404):0.30767638604046255):0.19752898313227885):2.381566941652392,(131:4.313589593535966,(((68:0.34647102342476965,65:0.34647102342476965):0.6194021358629218,170:0.9658731592876915):1.7428365240470456,((96:1.1125125948113175,69:1.1125125948113175):1.1047464109521312,15:2.2172590057634487):0.49145067757128835):1.6048799102012286):2.7356884389331997):1.9272708611942013):1.909314319066647,((242:2.1153128824681717,18:2.1153128824681717):2.8125328344380662,(150:3.5832646468105924,275:3.5832646468105924):1.3445810700956455):5.958017495823776):0.9171652785496835,109:11.803028491279697):3.843208022743447,63:15.646236514023144):1.7398999581585066,136:17.38613647218165):10.80561136808668,((((224:0.7622080083295915,174:0.7622080083295915):11.23079624156657,27:11.99300424989616):1.7659674895477213,((((((21:1.666203004346771,111:1.666203004346771):0.8405120807537065,78:2.5067150851004776):5.520060625746478,(196:2.7331861079352326,2:2.7331861079352326):5.293589602911723):0.3909646474407573,(43:0.03818884245225419,83:0.03818884245225419):8.379551515835459):2.976773781922251,95:11.394514140209964):0.6660469007587793,(((((284:3.7589692528121748,77:3.7589692528121748):0.8537191781158708,((((143:0.42410932843894095,(303:0.11148054865116615,34:0.11148054865116615):0.3126287797877748):0.5036048593673448,(79:0.8680489649872595,181:0.8680489649872595):0.0596652228190262):0.7478389686896952,204:1.675553156495981):2.59383245768853,((203:1.457348138395373,40:1.457348138395373):0.481393199264323,(205:0.8005164950047846,103:0.8005164950047846):1.1382248426549113):2.330644276524815):0.3433028167435346):3.418148354997733,(240:5.613662450236556,(28:3.438045288080383,((30:0.20459858019089477,272:0.20459858019089477):0.17769159213839825,264:0.382290172329293):3.05575511575109):2.1756171621561733):2.4171743356892224):0.2646735494193724,((125:0.9628157848590525,287:0.9628157848590525):0.6786118784755809,188:1.6414276633346334):6.654082672010517):2.7336214866796205,((231:3.820396173429269,178:3.820396173429269):6.982449336040015,(((248:3.4158709627686057,100:3.4158709627686057):5.101138536188028,((((134:0.21052047421293776,29:0.21052047421293776):1.7398039689180353,(107:1.9216439628173574,236:1.9216439628173574):0.028680480313615808):0.8465908364677668,114:2.79691527959874):3.039499854782786,115:5.836415134381526):2.680594364575108):0.22963067211860633,217:8.74664017107524):2.0562053383940437):0.22628631255548726):1.0314292189439715):1.6984106984751381):4.188409307057279,((296:4.587032136531869,(123:3.0705202467375,156:3.0705202467375):1.5165118897943692):4.3210370139747685,((86:3.774293673261457,(138:1.2163145086018163,94:1.2163145086018163):2.5579791646596406):3.5930037277826297,(210:6.367156595854338,253:6.367156595854338):1.0001408051897487):1.540771749462551):9.039311895994523):10.24436679376717):3.9176373425680104):5.815080970430458,(((84:2.02163794084899,163:2.02163794084899):13.196653028588127,(((113:8.534647627625834,((212:4.883723966667407,4:4.883723966667407):2.5898656772206508,((249:4.7318337847757705,173:4.7318337847757705):1.233735927725366,146:5.965569712501137):1.5080199313869214):1.0610579837377756):0.017683180912873908,56:8.552330808538708):0.3317016412392366,(((17:0.1608208861082194,42:0.1608208861082194):1.6629394367171377,283:1.8237603228253572):6.064221640991313,(47:3.589743607343438,(132:2.799100243598233,282:2.799100243598233):0.7906433637452053):4.298238356473232):0.9960504859612742):6.334258519659173):0.053920719161796526,(300:10.49531049194528,((3:8.261050231277608,(((230:1.6928329601249574,25:1.6928329601249574):1.9248098230413704,(((54:0.6038264408265362,22:0.6038264408265362):0.7400207521936842,198:1.3438471930202205):0.24262286010445822,55:1.5864700531246787):2.031172730041649):2.4889389196847813,72:6.106581702851109):2.1544685284264986):0.9072124797416077,(118:3.9997035615581242,57:3.9997035615581242):5.168559149461091):1.3270477809260655):4.7769011966536326):22.652254464667884):0.8025024758122967,(106:25.165394268891145,(149:10.851737226686335,81:10.851737226686335):14.31365704220481):13.56157436018795):5.95401770204718;
tree new_tree18 = (((((((70:6.160179244108299,((50:3.481618175262453,262:3.481618175262453):2.239187276158956,91:5.720805451421409):0.43937379268689014):4.158944335792727,33:10.319123579901026):14.442707406641789,(((233:20.948530645537346,((46:4.172688390050249,((20:3.3850323819186965,(19:3.1288917986131475,61:3.1288917986131475):0.256140583305549):0.18288949852409697,(48:2.6584968962943867,51:2.6584968962943867):0.9094249841484068):0.6047665096074555):11.719546812471597,((82:7.180255252507925,(((122:4.010100328792186,((194:1.0295061945514083,221:1.0295061945514083):1.1150106694881132,187:2.1445168640395216):1.8655834647526643):0.42096669442856705,265:4.431067023220753):1.1585724101754602,53:5.589639433396213):1.5906158191117115):7.84073635777494,((234:10.994091981308426,(((12:4.334114383913851,((152:0.396872731990801,153:0.396872731990801):3.668826558887957,(280:2.1415685485335447,(36:1.503648773125374,93:1.503648773125374):0.6379197754081707):1.9241307423452132):0.2684150930350935):0.7260326553064056,164:5.060147039220257):0.8093146959578545,(161:3.942434301871543,197:3.942434301871543):1.9270274333065687):5.124630246130314):2.6279884864311445,((((192:5.187670799007484,((32:2.415062846378578,89:2.415062846378578):1.438027913700378,(225:3.3569844934013955,(266:2.052119488834839,244:2.052119488834839):1.3048650045665564):0.49610626667756064):1.3345800389285278):5.01561377465013,((108:7.0732819493133645,87:7.0732819493133645):0.2340920545405032,(76:5.157287798487254,(128:1.4744087291002188,162:1.4744087291002188):3.6828790693870355):2.1500862053666134):2.895910569803746):1.846256282852119,((135:6.894169141515211,127:6.894169141515211):0.532683659194622,((85:6.5157031268748,171:6.5157031268748):0.2960993292925984,((247:3.900398050454218,172:3.900398050454218):1.3358657324336467,((288:2.543446745394562,166:2.543446745394562):1.5850314880693133,((((66:2.2412917249965907,116:2.2412917249965907):0.5113629501430017,214:2.7526546751395924):0.11888221927495746,((((295:0.35577232410766474,10:0.35577232410766474):0.7714390373853184,64:1.127211361492983):0.2905529416514281,222:1.4177643031444112):0.335654394579898,297:1.7534186977243091):1.1181181966902407):1.2514394672691878,26:4.122976361683738):0.005501871780137613):1.1077855494239897):1.5755386732795333):0.6150503445424347):4.6226880557999):1.1283781630231626,(117:4.48317133750216,35:4.48317133750216):8.694747682030735):0.4441614482066747):1.3989111425432945):0.8712435922389812):5.0562954430155):2.34301268499021,((((291:0.922578629584405,186:0.922578629584405):3.3406282843557804,((60:2.10271561991303,38:2.10271561991303):0.2873888352808045,58:2.3901044551938346):1.8731024587463505):5.6218146302821745,((278:4.4474547362338175,(267:2.419364427715038,260:2.419364427715038):2.0280903085187796):5.037630862011323,(((39:2.6422715316097833,67:2.6422715316097833):4.194161897291382,(148:5.912533700965593,(((45:2.827162471830211,(290:2.639183637646711,(((289:0.5833169207262425,185:0.5833169207262425):0.019220850513234522,7:0.602537771239477):0.21523111073963352,(112:0.45137843745261397,268:0.45137843745261397):0.3663904445264966):1.8214147556676004):0.1879788341834998):0.2970814664603223,270:3.124243938290533):0.4287911418621366,((140:1.9866196126579825,(121:0.19072861140482572,126:0.19072861140482572):1.7958910012531568):1.4159812251121864,(6:1.8023146489453667,92:1.8023146489453667):1.6002861888248021):0.15043424238250092):2.359498620812923):0.9238997279355718):1.0859210411557516,((((199:3.5931839067016353,75:3.5931839067016353):2.832723457447382,((120:5.477418157610481,(80:4.465808103632685,269:4.465808103632685):1.0116100539777966):0.6145653610281014,(252:5.499681404399983,209:5.499681404399983):0.5923021142386):0.3339238455104345):0.9531664738533916,(294:6.5288557561941385,144:6.5288557561941385):0.8502180818082703):0.29568478958453603,(((147:1.7454303670701345,119:1.7454303670701345):4.78216750433236,251:6.527597871402495):0.5620816021796244,(105:5.167489638159129,276:5.167489638159129):1.9221898354229907):0.5850791540048252):0.24759584246997157):1.562731128188224):0.3999359459772194):1.0682153620950512,59:10.95323690631741):12.338306424210145):1.154304844801679,(((((((259:2.098501753071051,(74:2.0331222253189156,285:2.0331222253189156):0.0653795277521354):0.9399395755638666,(293:0.7604396280642788,258:0.7604396280642788):2.278001700570639):4.0022941575189055,206:7.040735486153823):5.8329100018464395,(273:8.63686911622048,256:8.63686911622048):4.236776371779783):1.5594578834973447,(((41:10.23122239139289,232:10.23122239139289):3.00183110586544,((((62:7.457082087739572,158:7.457082087739572):0.30040621684306945,(201:2.653510268054332,73:2.653510268054332):5.103978036528309):3.4026223966379208,((211:3.2127132837896895,175:3.2127132837896895):5.9116295572152655,(190:5.768827509850569,263:5.768827509850569):3.355515331154386):2.035767860215607):1.8096906502308983,(((((((191:0.05053022869857883,5:0.05053022869857883):4.663203602960709,207:4.713733831659288):0.07648307189385761,((250:2.60648964494414,(130:1.93063042715799,97:1.93063042715799):0.6758592177861502):1.8501884872648282,(124:1.5580454103276964,167:1.5580454103276964):2.898632721881272):0.33353877134417687):1.1393500000058019,90:5.929566903558947):0.15765438101071538,((279:4.203476338345821,257:4.203476338345821):0.8002759646212176,(292:3.3074640092903937,261:3.3074640092903937):1.6962882936766448):1.083468981602624):0.481856942752648,(235:2.703420132006017,159:2.703420132006017):3.8656580953162933):2.1665597304125503,((160:2.457674512487216,165:2.457674512487216):0.35671452093359113,(286:1.7839307496499046,255:1.7839307496499046):1.0304582837709026):5.921248924314053):4.234163393716599):0.2632521458068702):0.8742794157083846,((301:8.316854780007008,((215:2.845016558776334,(246:2.720268347945168,((216:0.4813759789445317,271:0.4813759789445317):1.4002247330778739,254:1.8816007120224056):0.8386676359227625):0.12474821083116572):4.718605138220831,52:7.563621696997165):0.7532330830098424):0.221902206970352,179:8.53875698697736):5.5685759259893555):0.3257704585308918):1.2469706530083595,177:15.680074024505966):4.622745328693135,44:20.3028193531991):4.143028822130134):0.31598281121357985):7.0699295488923575,(13:25.3271429778585,((151:15.961679696022054,(189:11.173039560126107,(133:6.993521898094654,101:6.993521898094654):4.1795176620314525):4.788640135895948):3.373022187731051,(((71:2.8972052071489363,99:2.8972052071489363):1.0716132261768512,299:3.9688184333257874):4.893512116074093,(169:6.859399646179173,(23:5.537857913658149,((237:2.006919477642227,102:2.006919477642227):1.660312762107619,154:3.667232239749846):1.870625673908303):1.3215417325210241):2.002930903220707):10.472371334353225):5.992441094105395):6.5046175575766725):4.252436484672231,(((((((((((182:2.640851493103916,98:2.640851493103916):1.4050840064915842,((((49:2.9388002555495834,((129:1.7499306032380202,(277:1.5036722998462624,168:1.5036722998462624):0.2462583033917578):0.19563883505219004,304:1.9455694382902102):0.9932308172593731):0.4978097893430413,(155:1.4808865401963252,(220:0.6185956258403249,180:0.6185956258403249):0.8622909143560002):1.9557235046962995):0.4459616776182864,((142:0.13196716149822266,139:0.13196716149822266):0.41918284362669167,104:0.5511500051249143):3.3314217173859966):0.07302554720958421,((223:1.2359214738476068,219:1.2359214738476068):2.1933608077550226,((176:2.7604258243406194,(243:1.5554294503378254,227:1.5554294503378254):1.204996374002794):0.21153322420795373,(9:2.5949911615608134,193:2.5949911615608134):0.37696788698775974):0.4573232330540562):0.5263149881178659):0.09033822987500484):1.2005745546690614,202:5.2465100542645615):0.1599543974343316,(228:5.092443888306705,274:5.092443888306705):0.3140205633921882):0.7774570309176596,(((37:4.248174604540274,(184:3.2836275856102732,((24:2.4277698356667807,145:2.4277698356667807):0.5284723496511652,((195:1.1212818581006214,208:1.1212818581006214):0.3785051458547448,298:1.4997870039553662):1.4564551813625797):0.3273854002923273):0.9645470189300012):1.304424071217845,(131:2.209086602655953,(96:1.5408798696051627,((69:1.2616925221213957,((68:0.5295956158143601,65:0.5295956158143601):0.2847134911922611,170:0.8143091070066212):0.44738341511477453):0.0010074268372683992,15:1.262699948958664):0.27817992064649855):0.6682067330507901):3.3435120731021666):0.2942203234548302,(213:5.051126842691324,(302:4.455490356257745,281:4.455490356257745):0.5956364864335786):0.7956921565216257):0.33710248340360316):3.0937905521714715,((((110:2.7338964724648696,141:2.7338964724648696):3.9876719288060505,(137:4.409241635455402,241:4.409241635455402):2.312326765815518):0.38291863471208565,(183:5.853386363240145,((245:2.0931688739208787,229:2.0931688739208787):3.2645560199787407,((157:2.0290093285382453,8:2.0290093285382453):3.1733231410533658,(14:3.5559137590329004,((238:1.3179238528332184,16:1.3179238528332184):1.2131413568429357,1:2.531065209676154):1.0248485493567463):1.6464187105587107):0.15539242430800826):0.4956614693405257):1.2511006727428606):1.4681814045680355,((((11:0.5492573403427001,(88:0.1408470406162358,200:0.1408470406162358):0.40841029972646437):1.1737935689321917,(226:0.6961479569213531,31:0.6961479569213531):1.0269029523535387):0.05511942414770776,239:1.7781703334225996):3.5519204703982195,218:5.330090803820819):3.242577636730222):0.705043594236983):1.9521804977019919,((18:4.466231571125083,242:4.466231571125083):1.841553995581398,(150:2.3521343886778876,275:2.3521343886778876):3.9556511780285932):4.922106965783535):0.3382577661606305,109:11.568150298650647):0.18662034843245578,63:11.754770647083102):7.499730903388954,136:19.254501550472057):9.86929654539993,((((224:1.3285971641781757,174:1.3285971641781757):13.720432082974291,27:15.049029247152466):0.5637444403072642,((((((21:2.723188213874571,111:2.723188213874571):1.4197665610053924,78:4.142954774879963):2.0035252892493256,(196:2.065947821183087,2:2.065947821183087):4.080532242946202):1.9610054677296134,(43:0.5143888324427807,83:0.5143888324427807):7.5930966994161215):2.0177552333446354,95:10.125240765203538):3.8371464058720512,(((248:4.956188105925777,100:4.956188105925777):5.8843111546323685,(115:6.754723373398643,(217:5.504284391821109,(114:5.213454496352044,(107:2.789163679323521,((134:0.31518838042148384,29:0.31518838042148384):0.14508601164754098,236:0.4602743920690248):2.328889287254496):2.4242908170285236):0.2908298954690647):1.2504389815775339):4.085775887159502):2.6721203459577367,((231:8.482261075852946,178:8.482261075852946):4.464528760280691,(((((28:2.8119235467298536,264:2.8119235467298536):0.5475299059599679,30:3.3594534526898214):2.318485108947278,(240:2.58357289649939,272:2.58357289649939):3.0943656651377096):2.7842700258677384,((284:5.001480592964806,77:5.001480592964806):1.6316019555767332,((((143:3.6651378256741074,(303:0.08215117538356831,34:0.08215117538356831):3.582986650290539):0.8384539904576069,(79:0.5233513558049665,181:0.5233513558049665):3.9802404603267476):0.40693793369326503,204:4.910529749824979):1.336176626574452,((203:3.1649399316744784,40:3.1649399316744784):0.6652232623259771,(205:0.11590633830826333,103:0.11590633830826333):3.714256855692192):2.416543182398976):0.38637617214210795):1.8291260389632988):1.2003432597310013,(188:6.435342376710807,(287:1.3298708423606056,125:1.3298708423606056):5.105471534350201):3.2272094705250325):3.2842379888977984):0.5658297703822441):0.449767564559707):1.6503865163841418):2.040296381387895,(((296:1.5976793741135578,156:1.5976793741135578):3.4613285187069374,123:5.059007892820495):4.115193280345296,((86:5.31038723709694,(138:2.9415803502386018,94:2.9415803502386018):2.368806886858338):3.7821423908308116,(210:7.236005951497911,253:7.236005951497911):1.8565236764298403):0.08167154523803966):8.478868895681835):11.47072802702436):6.960398924235417):1.7359133265278643,((((300:11.988007645466345,((57:7.6783348359090535,118:7.6783348359090535):2.431545006566857,(((230:4.960043966453095,(((54:0.4328139207063435,22:0.4328139207063435):0.7295225522902296,198:1.162336472996573):0.6262354962996906,55:1.7885719692962636):3.1714719971568313):0.19651883834145512,72:5.15656280479455):2.0111600397859526,(25:6.635582619718534,3:6.635582619718534):0.5321402248619691):2.942156997895408):1.8781278029904342):1.1421180234251143,(((17:0.4891106927853716,42:0.4891106927853716):3.2711901416393037,283:3.760300834424675):8.459667613866781,(113:9.187550478170001,(((212:3.6633257348052597,4:3.6633257348052597):2.207584640418011,((249:0.9700475869172412,173:0.9700475869172412):0.7295044725449816,146:1.6995520594622229):4.171358315761047):2.1003585051208704,56:7.971268880344141):1.2162815978258603):3.0324179701214558):0.9101572206000021):0.130148856954186,(84:4.629771448651842,163:4.629771448651842):8.630503077193804):3.855570289051979,(47:1.5307023547039869,(132:1.3456202964352213,282:1.3456202964352213):0.18508205826876556):15.585142460193637):20.704265531737644):1.0845428321383537,(106:20.534535999526508,(149:15.2282757599028,81:15.2282757599028):5.3062602396237075):18.370117179247114):12.0837009052475;
tree new_tree19 = ((((((((17:0.47358453834239167,42:0.47358453834239167):6.042307101520827,283:6.515891639863219):3.287084370212219,(300:8.817968330710078,((118:5.663921222878734,((((55:0.22778696195800416,198:0.22778696195800416):1.5038741365110795,(54:1.345332701086541,22:1.345332701086541):0.38632839738254265):1.1603105407937762,((25:1.2966914926535287,230:1.2966914926535287):1.3601110625481572,72:2.656802555201686):0.23516908406117398):2.3604832309183466,3:5.252454870181206):0.41146635269752796):2.3016282987838625,57:7.965549521662597):0.8524188090474816):0.9850076793653599):2.63700106777452,((84:4.44207295297951,163:4.44207295297951):7.639030371616377,(113:10.126023621258467,(56:9.308093765487833,((212:3.5047263241402193,4:3.5047263241402193):3.520845943872331,((249:2.7280971941160184,173:2.7280971941160184):0.34936006691725385,146:3.077457261033272):3.948115006979278):2.2825214974752823):0.8179298557706343):1.9550797033374199):0.35887375325407156):2.785541348980562,(47:8.450916101628739,(132:7.661591146924305,282:7.661591146924305):0.7893249547044334):6.774602325201782):19.27655225645617,((((((242:5.304877102231042,(150:4.160156591535574,275:4.160156591535574):1.1447205106954677):7.77814925994064,((((((228:4.808990868133622,274:4.808990868133622):1.6764800873316936,202:6.485470955465316):0.7223671062214878,(((223:0.3923025986784923,219:0.3923025986784923):2.272146852270226,(((139:0.44762563025536,142:0.44762563025536):0.28935542304112266,104:0.7369810532964827):1.7112717743197667,(((176:2.051718201961277,9:2.051718201961277):0.31260132219041026,((243:1.571083751416127,227:1.571083751416127):0.7425190501543286,193:2.3136028015704557):0.05071672258123172):0.03704646805913692,(182:1.9984615671990558,98:1.9984615671990558):0.4029044250117686):0.04688683540542504):0.21619662333246925):1.491073232785185,((49:2.8737322283756983,(((277:1.2689084987041082,168:1.2689084987041082):0.5606252737341955,129:1.8295337724383036):0.6320635338752809,304:2.4615973063135845):0.4121349220621138):0.6474287830611263,(155:1.8607557031309252,(180:0.6264144763005952,220:0.6264144763005952):1.23434122683033):1.6604053083058994):0.6343616722970791):3.0523153779529):0.5813575983543027,(((96:3.6522779077438843,((69:3.1072010167308406,((65:0.3431698355867394,68:0.3431698355867394):1.7771399343649983,170:2.1203097699517377):0.9868912467791029):0.31468946878054327,15:3.421890485511384):0.23038742223250042):1.069122909767529,131:4.721400817511413):2.846387441339391,((213:2.981789478148695,(302:2.4457372451444823,281:2.4457372451444823):0.5360522330042126):3.7026361021480643,(37:4.910148785135129,(184:3.662041079518564,((24:2.7103499649143936,145:2.7103499649143936):0.8973470782849775,((195:2.4432304845462207,208:2.4432304845462207):0.7723742772208047,298:3.2156047617670254):0.39209228143234576):0.054344036319192934):1.2481077056165648):1.7742767951616303):0.8833626785540449):0.22140740119030244):3.3249725106871137,(((183:6.101497693393391,((245:1.6819953746188154,229:1.6819953746188154):4.256141932143064,((14:4.692728631554809,((238:1.4716656611146657,16:1.4716656611146657):1.325999820227936,1:2.7976654813426016):1.8950631502122075):0.6750104532754708,(157:2.207599304169093,8:2.207599304169093):3.160139780661187):0.5703982219315993):0.16336038663151164):2.8557491957835204,((137:5.963707138834761,(110:2.580742323131178,141:2.580742323131178):3.3829648157035828):1.6209459846490448,241:7.584653123483806):1.3725937656931055):0.6997557748135659,(((239:0.9866800301727674,(11:0.3596196691136698,(88:0.18248907041643989,200:0.18248907041643989):0.17713059869722994):0.6270603610590976):1.7234985025626421,(226:1.7254152307779156,31:1.7254152307779156):0.984763301957494):1.363223959828355,218:4.073402492563765):5.5836001714267125):1.4571655067377431):1.3310229518912102,18:12.44519112261943):0.6378352395522509):0.4809270296102479,109:13.56395339178193):1.0619529163284547,63:14.625906308110384):3.5439955987038054,136:18.16990190681419):12.354602252343394,((((224:0.48766301820301633,174:0.48766301820301633):13.502821073025425,27:13.99048409122844):1.0175238976812988,((((((21:2.5820281596489743,111:2.5820281596489743):4.751920493088093,78:7.333948652737067):1.0388217834567524,(196:3.1086101207057815,2:3.1086101207057815):5.264160315488038):1.4352709523783655,(43:0.2043178918451495,83:0.2043178918451495):9.603723496727035):1.5380366804711514,95:11.346078069043337):1.294793929943097,(((115:6.770483790197388,(248:5.431717193538487,100:5.431717193538487):1.3387665966589006):0.1061810778855623,(217:5.177534582794815,((((236:0.19430578667489,29:0.19430578667489):1.1134746776955318,134:1.3077804643704218):0.05110945400777722,107:1.358889918378199):2.5326104183799485,114:3.8915003367581473):1.2860342460366674):1.6991302852881356):4.923116003122421,((231:2.7034917849180733,178:2.7034917849180733):8.216943702845617,((125:3.4771960344714583,(188:3.0045294057723777,287:3.0045294057723777):0.4726666286990806):5.453099780938807,((((203:0.7133756463893409,40:0.7133756463893409):0.9817728310825632,(205:0.5991318353670865,103:0.5991318353670865):1.0960166421048176):6.529564584886024,(((181:1.2137218262202047,(79:1.1126255187778065,(143:0.5450551638070874,(303:0.1557894930249795,34:0.1557894930249795):0.38926567078210794):0.5675703549707191):0.10109630744239828):2.2298717092316838,204:3.4435935354518885):3.0781379775341215,(284:3.156607011770262,77:3.156607011770262):3.3651245012157482):1.702981549371918):0.6720109631320881,(240:6.532213981247107,((28:1.5435660631075399,(264:0.9541476637423821,272:0.9541476637423821):0.5894183993651577):4.461581800802953,30:6.0051478639104925):0.5270661173366147):2.364510044242909):0.03357178992024856):1.9901396723534255):0.8793453834416809):0.8410911277810627):2.3671359899233053):1.8452824196129747,((((156:3.2310905932042817,296:3.2310905932042817):0.4497232643380862,123:3.680813857542368):4.674667496037822,(86:4.1818367437405914,(138:3.3037628778904216,94:3.3037628778904216):0.8780738658501699):4.173644609839599):0.553859580377793,(210:3.5854393757559215,253:3.5854393757559215):5.323901558202062):7.9439494745647306):13.67121375063487):3.977566524129106):0.12570036484093805,((((70:7.952594025464562,((50:1.9762895682544859,262:1.9762895682544859):1.1947833104927963,91:3.171072878747282):4.78152114671728):5.161655078474209,33:13.114249103938771):11.665923835042758,((((((291:2.6704597016033316,186:2.6704597016033316):1.2713453246676942,(38:1.9255635030116358,(58:1.817048025760966,60:1.817048025760966):0.10851547725066979):2.01624152325939):4.533966564432677,(((105:5.886009836301077,276:5.886009836301077):0.7765302547849231,(251:1.0846677501620046,(119:0.8799751540174737,147:0.8799751540174737):0.20469259614453084):5.577872340923996):1.4778070217842574,((((39:4.388566508915836,67:4.388566508915836):1.7138142422844078,((294:3.006422107403694,144:3.006422107403694):2.6748040197983713,(278:2.7225925579078645,(267:1.967439528907482,260:1.967439528907482):0.7551530290003825):2.958633569294201):0.42115462399817805):1.8159098082107619,((199:2.202875585987297,75:2.202875585987297):5.46258642740484,((120:4.221774711485536,(80:2.214993761085032,269:2.214993761085032):2.006780950400504):2.878175442788706,(252:5.393112957735591,209:5.393112957735591):1.7068371965386513):0.5655118591178949):0.2528285460188684):0.20543098679712024,(148:7.941983514238451,(((140:1.1132040736096207,290:1.1132040736096207):0.7844502659034309,((6:1.2572905754191737,92:1.2572905754191737):0.5492525334975844,(45:1.6820974959978616,(((112:1.0744134555960314,(185:0.0483266031816469,7:0.0483266031816469):1.0260868524143845):0.26185991533022346,(268:1.227841159516888,289:1.227841159516888):0.10843221140936676):0.14191687191382507,(126:0.23246421147723495,121:0.23246421147723495):1.245726031362845):0.2039072531577817):0.12444561291889644):0.09111123059629356):0.1354501774504202,270:2.033104516963472):5.90887899727498):0.1817380319696742):0.016625566662131774):0.3354244778334454):3.345741064500743,59:11.821512655204446):10.725519876142995,(233:18.15806351676759,((51:6.851704331932903,(48:3.4174935622662597,(((19:1.971467924830964,61:1.971467924830964):0.2976339434433197,20:2.2691018682742836):0.9147228809106109,46:3.1838247491848946):0.2336688130813651):3.4342107696666435):8.455563925876202,(((234:8.335907987778429,((164:2.9020789299971517,(((93:1.365814517300088,36:1.365814517300088):0.49585919679281765,280:1.8616737140929056):0.5840142995568891,(12:2.3682084515591595,(152:0.4118510635433192,153:0.4118510635433192):1.9563573880158402):0.07747956209063522):0.45639091634735696):3.926015182928256,(161:4.596651959701025,197:4.596651959701025):2.231442153224383):1.5078138748530208):4.622071192815158,((((192:7.573779167022438,((225:5.951477691655341,(266:1.9719352172212565,244:1.9719352172212565):3.9795424744340844):0.6050140793061427,(32:5.1903533860798845,89:5.1903533860798845):1.3661383848815989):1.0172873960609543):2.074868538134667,((108:3.5117448704285086,87:3.5117448704285086):4.221853121928266,(76:5.623389558222074,(128:3.570534656174607,162:3.570534656174607):2.0528549020474673):2.1102084341347):1.9150497128003305):1.1973235642816178,((135:5.001497156138328,127:5.001497156138328):4.055442976587004,(((247:3.9437525078382465,172:3.9437525078382465):0.6522517190737358,(26:4.40175668308561,((288:2.827173963354584,166:2.827173963354584):1.440993977833732,(((116:0.722852421115568,66:0.722852421115568):2.4209368966999003,214:3.1437893178154686):0.58271374014834,(297:3.495582054211273,(((295:0.4112417501753015,10:0.4112417501753015):0.9098184943209516,64:1.3210602444962531):1.0379725161360223,222:2.3590327606322754):1.1365492935789976):0.23092100375253555):0.5416648832245072):0.1335887418972943):0.19424754382637222):2.7107170898674484,(171:6.7534917385576065,85:6.7534917385576065):0.5532295782218242):1.7502188159459013):1.7890311367133904):1.5635072921588318,(117:4.565702631668499,35:4.565702631668499):7.8437759299290555):0.548500618996032):1.100043617395892,(82:6.7183213282633005,((122:4.970470405785564,53:4.970470405785564):1.091991755373555,(265:5.885349888448189,((194:0.9378119426558256,221:0.9378119426558256):1.8504795560914917,187:2.7882914987473173):3.097058389700872):0.17711227271092955):0.6558591671041816):7.339701469726178):1.249245459819626):2.8507952589584864):4.38896901457985):0.6124236123114919,((((206:14.186780707735792,((((259:1.8101164538237478,285:1.8101164538237478):0.07606543070244154,74:1.8861818845261893):2.579905404488501,(293:0.5022447395075249,258:0.5022447395075249):3.9638425495071656):8.88859901377829,(256:6.416263586506426,273:6.416263586506426):6.938422716286555):0.8320944049428114):0.6467355789412181,(((301:5.811945071751329,(215:2.2363926200216055,(((216:0.2584873257153581,271:0.2584873257153581):0.8742502584994829,254:1.132737584214841):0.6776085868179857,246:1.8103461710328268):0.42604644898877875):3.5755524517297235):0.6793578942847596,(52:6.275477817282293,179:6.275477817282293):0.21582514875379566):6.407168271278048,(((((((((124:0.4366769967178124,167:0.4366769967178124):4.165805296882122,(191:0.6341538505780842,5:0.6341538505780842):3.968328443021851):0.3250511569810053,207:4.92753345058094):1.2096683888053388,(250:3.6473303636154406,(130:1.2908501165481234,97:1.2908501165481234):2.356480247067317):2.4898714757708382):1.5016933789558173,((261:3.9987146841800922,((257:1.160814842768618,279:1.160814842768618):1.65032759251903,292:2.811142435287648):1.1875722488924443):0.5604100995198738,90:4.559124783699966):3.07977043464213):0.7040368288636767,(235:0.495909916255803,159:0.495909916255803):7.84702213094997):3.041183501234281,((211:6.603699377801823,(190:4.358932754176536,263:4.358932754176536):2.2447666236252877):0.5396087243436787,((286:1.144564564884272,255:1.144564564884272):1.4174194735522871,(160:1.5005976830703294,165:1.5005976830703294):1.0613863553662297):4.5813240637089425):4.240807446294552):0.20213659515643734,175:11.586252143596491):0.49865210811131,(((201:3.8766602037418907,73:3.8766602037418907):3.010534712633777,(62:6.046874306039165,158:6.046874306039165):0.8403206103365024):5.074489420676601,(41:10.514278075666812,232:10.514278075666812):1.4474062613854564):0.12321991465553239):0.8135669856063359):1.9350450493628735):2.9059812974188084,177:17.73949758409582):0.7058843108118538,44:18.445381894907673):4.71407424875126):1.620716795322597):5.9138153743636295,(13:23.266716149673062,((151:14.90747487711778,(189:8.910051836367996,(133:4.392486060892658,101:4.392486060892658):4.517565775475338):5.9974230407497835):1.531840286179376,(((71:2.7880405799743238,99:2.7880405799743238):1.5421884469687561,299:4.33022902694308):5.229745081597612,(169:7.441337187385411,(23:3.9378940370553854,((237:1.1702739341587867,102:1.1702739341587867):1.0911176818146826,154:2.2613916159734693):1.6765024210819162):3.5034431503300256):2.1186369211552805):6.879341054756464):6.827400986375906):7.427272163672097):3.9337827347824685):5.060152610714752,(106:24.88214258259304,(149:16.53338206030324,81:16.53338206030324):8.348760522289801):14.805781076249339):7.41398498836588;
tree new_tree20 = ((((((((((291:1.744871968293044,186:1.744871968293044):1.2985206465657193,((58:0.3654629740198424,38:0.3654629740198424):1.4995043426217851,60:1.8649673166416276):1.1784252982171357):6.162968272913593,(((199:2.2666845386818113,75:2.2666845386818113):5.468898895885884,((120:4.100357435269266,(80:1.6592681889021477,269:1.6592681889021477):2.441089246367118):3.12106337851814,(252:5.825827093582805,209:5.825827093582805):1.3955937202046007):0.5141626207802892):0.9075452467145544,((((((45:0.529764098296169,270:0.529764098296169):0.06259499215185726,(121:0.33261733527637766,126:0.33261733527637766):0.2597417551716486):1.5080239990701274,140:2.1003830895181537):1.0357647114726873,(6:1.756464114953515,92:1.756464114953515):1.379683686037326):1.702845486750232,((268:1.3596061203749819,((112:1.1747111287360488,289:1.1747111287360488):0.11898067891384967,(185:0.303423140607957,7:0.303423140607957):0.9902686670419414):0.06591431272508341):0.44414616743701707,290:1.803752287811999):3.035240999929074):2.6403158147647083,(((278:4.657547473319372,(267:2.550566515806068,260:2.550566515806068):2.1069809575133043):1.8966103559862493,((294:5.403590401511471,144:5.403590401511471):0.7276062064810365,(39:1.3136292582883762,67:1.3136292582883762):4.817567349704131):0.4229612213131144):0.5447470963253895,((251:1.663408620046,(147:1.0052888470809334,119:1.0052888470809334):0.6581197729650667):3.331029228262498,(148:4.663325958199514,(105:4.022062713466804,276:4.022062713466804):0.64126324473271):0.3311118901089838):2.1044670773225134):0.38040417687477035):1.1638195787764678):0.5632322064901079):2.4248558400164892,59:11.631216727788846):9.024590861446562,(((70:3.793522386255034,((50:2.72717366447761,91:2.72717366447761):0.4766035356920404,262:3.2037772001696503):0.5897451860853837):7.297404472054303,33:11.090926858309338):8.725940171254742,((((206:11.500091698965507,((((285:1.2151148638418918,259:1.2151148638418918):4.468769442252181,74:5.683884306094073):1.20957360219416,(293:0.7801289789256741,258:0.7801289789256741):6.113328929362559):2.809850672444351,(256:4.521262111410866,273:4.521262111410866):5.182046469321717):1.7967831182329235):2.9557414656644454,((((((254:1.247450268815874,(271:0.6125015395105182,216:0.6125015395105182):0.6349487293053557):0.36406607701359617,(246:1.149771834657721,215:1.149771834657721):0.4617445111717491):1.0305937716494682,301:2.6421101174789383):4.133085912241479,52:6.7751960297204175):0.7088919819879465,179:7.484088011708364):5.8078967869008835,(((211:4.651322361027379,(190:1.7763035632945599,263:1.7763035632945599):2.875018797732819):0.2867902384793428,((255:2.025424411642308,286:2.025424411642308):1.3992308372782545,(160:0.2791047943909566,165:0.2791047943909566):3.145550454529606):1.5134573505861595):6.44609116753975,(((158:6.7122954204218575,(62:5.988854065363872,(201:4.233961194684288,73:4.233961194684288):1.7548928706795843):0.723441355057985):3.823709557761789,232:10.536004978183646):0.3637677022817538,((((((250:1.8746368758851641,(130:1.374032978052209,97:1.374032978052209):0.5006038978329552):3.0258305215673467,((191:0.004802046806298959,5:0.004802046806298959):2.9694854248800198,(207:2.8151557156307763,(124:1.1376586488975495,167:1.1376586488975495):1.6774970667332267):0.15913175605554253):1.926179925766192):1.120727526749274,90:6.021194924201785):2.284389874650765,((261:1.921144133946102,292:1.921144133946102):4.878245718893775,(257:1.2954697308057332,279:1.2954697308057332):5.5039201220341445):1.5061949460126725):0.8896133106134165,(235:0.6205347745069514,159:0.6205347745069514):8.574663334959014):1.3236784468500282,(41:9.444393488813104,175:9.444393488813104):1.0744830675028911):0.3808961241494053):0.4844310865810719):1.9077810315627755):1.163848366020705):2.1466525377440764,177:16.60248570237403):0.623559053946618,44:17.226044756320647):2.5908222732434325):0.8389405596713289):0.9513818564963756,(233:19.610619030764948,(((48:2.488734381617149,(20:1.9813081730540945,((51:1.0050178014626443,61:1.0050178014626443):0.6880622700973313,19:1.6930800715599756):0.2882281014941188):0.5074262085630545):3.229008917894125,46:5.717743299511274):9.314348152001212,(((234:9.321892204789403,((164:5.095391980660061,((((93:0.6170700691603679,36:0.6170700691603679):1.0613046563131563,280:1.6783747254735242):0.8242694623455602,12:2.5026441878190844):1.8017619481692777,(152:0.15517841605959795,153:0.15517841605959795):4.149227719928764):0.7909858446716989):1.722614496284371,(161:2.3478172957634817,197:2.3478172957634817):4.470189181180951):2.5038857278449713):2.827340675473618,(((((192:6.5707809700376885,(32:2.4770792175793472,89:2.4770792175793472):4.093701752458341):0.22955231163380496,(225:3.4540818015443517,(266:2.646103354697301,244:2.646103354697301):0.8079784468470508):3.3462514801271417):1.3286586355462404,((76:4.395334847801218,(128:3.524168933635861,162:3.524168933635861):0.8711659141653567):2.258900777091185,(108:4.080790766212637,87:4.080790766212637):2.573444858679766):1.4747562923253312):1.2893610418789798,((135:4.807398714738968,127:4.807398714738968):2.0796063465986574,(85:6.583719532452383,((((26:3.8777202557102712,(214:2.342233201882711,((66:1.6667049047214144,116:1.6667049047214144):0.5897168316792554,(297:2.1429466020899888,(((295:0.5407874076136084,10:0.5407874076136084):0.6709067338233744,64:1.2116941414369828):0.4366472426773149,222:1.6483413841142978):0.494605217975691):0.11347513431068101):0.085811465482041):1.5354870538275605):0.17947607744374272,166:4.057196333154014):1.1460991013674038,(247:3.787230971237573,(288:2.325798311688793,172:2.325798311688793):1.4614326595487803):1.4160644632838446):1.3438962099743694,171:6.547191644495787):0.036527887956595784):0.3032855288852421):2.5313478977590886):1.8002800816961901,(117:6.935609888869125,35:6.935609888869125):4.2830231519237785):0.9305998394701174):1.8918557493586636,(82:8.408221520110345,((122:4.647846636280011,(((194:2.132775420356987,221:2.132775420356987):1.146409064434534,187:3.279184484791521):0.9368471863680896,265:4.216031671159611):0.43181496512040063):1.328934437664807,53:5.976781073944818):2.431440446165527):5.63286710951134):0.9910028218908007):4.578527579252462):1.9965704149668362):9.541599415536936,(13:21.304919933958594,((151:13.669520897322636,(189:12.551282349014901,(133:5.77628486715895,101:5.77628486715895):6.774997481855951):1.118238548307735):2.3099486840466543,(((71:2.5910196700466,99:2.5910196700466):3.882880457982075,299:6.473900128028675):3.3787416196581335,(169:7.067464388365721,(23:5.463848207961971,((237:0.28030228851132266,102:0.28030228851132266):3.410490170508294,154:3.6907924590196166):1.7730557489423542):1.6036161804037503):2.7851773593210876):6.126827833682482):5.3254503525893035):9.843868927310126):1.526768597380297,((((((242:8.571876538709242,(150:2.464659317566624,275:2.464659317566624):6.107217221142618):2.7725511116169663,((((((281:3.3139258466833312,302:3.3139258466833312):0.8893917943075267,213:4.203317640990858):1.3024770221762125,(((24:1.8612480643485625,145:1.8612480643485625):1.1896160345511275,((((195:0.6983570574418727,208:0.6983570574418727):0.6189162328077888,298:1.3172732902496616):0.4112203338298066,184:1.7284936240794682):0.08393062347633196,37:1.8124242475558001):1.23843985134389):2.3662750419858165,((131:2.1848322300352745,96:2.1848322300352745):0.92276485854901,((((65:0.35731088036011915,68:0.35731088036011915):0.5807913766275338,170:0.9381022569876529):0.4064595101529114,69:1.3445617671405643):0.8675804433867087,15:2.212142210527273):0.8954548780570115):2.309542052301222):0.08865552228156393):2.3769368762328753,((((((142:0.5204426207565018,139:0.5204426207565018):0.33928020180805707,104:0.8597228225645589):2.165081629565047,223:3.024804452129606):0.1296889045114149,(((129:1.6417365037036362,(277:1.2064000726312092,168:1.2064000726312092):0.43533643107242703):0.8642406706628305,304:2.5059771743664667):0.5400402244712996,((49:2.6927383727435927,((219:1.9061430368541832,(193:1.3590416452281986,9:1.3590416452281986):0.5471013916259846):0.5551601784727607,(176:2.4324439731639247,((182:1.2784470148946423,98:1.2784470148946423):0.8925353762787362,(243:1.3388035158814253,227:1.3388035158814253):0.8321788752919532):0.26146158199054614):0.02885924216301916):0.23143515741664888):0.27232549129981143,(180:0.607124374093005,(220:0.17562607455219742,155:0.17562607455219742):0.4314982995408076):2.3579394899503994):0.08095353479436218):0.10847595780325436):1.762166112210314,202:4.916659468851335):0.8540797184377746,(274:3.3821341593304357,228:3.3821341593304357):2.3886050279586737):2.1119923521108364):1.7379309558072125,(((((11:0.49127123587367655,(88:0.2907605990002399,200:0.2907605990002399):0.20051063687343662):2.039647728808385,239:2.5309189646820616):0.031209006097503877,(226:1.013181184350144,31:1.013181184350144):1.5489467864294215):3.3214923718309217,218:5.883620342610487):2.937114906971714,((183:6.313265309541454,(((157:2.7519931095006,8:2.7519931095006):2.4419265892910764,(14:3.953089190725094,((16:1.906506317606786,238:1.906506317606786):0.3627093643638668,1:2.269215681970653):1.683873508754441):1.2408305080665825):0.961369506611141,(245:1.4635373187599527,229:1.4635373187599527):4.691751886642864):0.15797610413863694):1.1390900233295858,((241:1.4714123699082784,137:1.4714123699082784):4.663142052292536,(110:3.256434012092111,141:3.256434012092111):2.8781204101087035):1.3178009106702255):1.3683799167111612):0.7999272456249571):1.6746343212509895,18:11.295296816458148):0.04913083386806072):0.2712578632296889,109:11.615685513555897):0.8150635402572473,63:12.430749053813145):6.218056459091464,136:18.64880551290461):10.150771910258332,((((224:3.8014772013073213,174:3.8014772013073213):10.22330467902522,27:14.024781880332542):0.604434700710021,((((((21:3.9563562664165537,111:3.9563562664165537):1.4351839837703282,78:5.391540250186882):0.08560986392622372,(196:3.2274768271421634,2:3.2274768271421634):2.249673286970942):1.2672117746592324,(43:1.4520677945984437,83:1.4520677945984437):5.2922940941738945):3.2973122436634315,95:10.04167413243577):0.7051151155410498,((((240:4.5202208883625685,(30:4.0283837244306415,((264:2.4224275357414955,28:2.4224275357414955):0.3141808966412336,272:2.736608432382729):1.2917752920479124):0.491837163931927):1.4916228978255877,((((203:0.8934071427297193,40:0.8934071427297193):0.23569033054291155,(205:0.6593408928840621,103:0.6593408928840621):0.4697565803885688):1.2097186647228975,(((143:0.6651398446966108,(303:0.002638302014935642,34:0.002638302014935642):0.6625015426816752):0.11816758566803764,(79:0.5880915251258004,181:0.5880915251258004):0.19521590523884802):0.19811879820214728,204:0.9814262285667957):1.3573899094287327):1.0153883094665717,(284:1.7965213853200528,77:1.7965213853200528):1.5576830621420472):2.657639338726056):2.3988098558168174,(287:1.865032037016349,(125:1.6023631902924702,188:1.6023631902924702):0.2626688467238787):6.545621604988625):1.9547115050655357,((231:2.14019224161529,178:2.14019224161529):7.4571681437946715,(((248:1.3412123870817712,100:1.3412123870817712):5.884522323314091,(217:5.447044414147868,(((134:1.7535397445532466,(29:1.0597573264220108,236:1.0597573264220108):0.6937824181312358):0.047438327941307756,107:1.8009780724945543):1.8117942575631474,114:3.6127723300577017):1.8342720840901663):1.7786902962479942):0.7192807749525212,115:7.945015485348383):1.6523449000615784):0.7680047616605474):0.38142410090630996):3.8824273330657437):2.28376083728374,((210:3.7103277770149274,253:3.7103277770149274):2.8300111236455265,((86:3.1062838490768403,(138:2.4833222242023485,94:2.4833222242023485):0.6229616248744918):2.600604462406805,((156:1.3335332687136268,296:1.3335332687136268):1.3125139084728075,123:2.6460471771864342):3.060841134297211):0.8334505891768087):10.372638517665848):11.886600004836637):3.8759800354860765):1.7448905428139838,(((300:8.295012216958051,(118:6.423365991556253,(3:5.066511952856386,(((25:1.18877816793886,230:1.18877816793886):2.0092980716607016,(72:2.6640167021909615,((55:1.4240538818359598,198:1.4240538818359598):0.12516166493153102,(54:0.8802190984743778,22:0.8802190984743778):0.668996448293113):1.1148011554234707):0.5340595374085999):0.99715816557678,57:4.1952344051763415):0.8712775476800445):1.3568540386998666):1.8716462254017987):2.814365145681874,((((17:1.4692834799185586,42:1.4692834799185586):1.9427424582065416,283:3.4120259381251):5.879895585396583,(47:4.880900272329844,(132:2.2883286959209674,282:2.2883286959209674):2.592571576408876):4.41102125119184):1.223395261885754,(113:8.930864844944013,(56:5.759235179951813,((212:3.7477917110964847,4:3.7477917110964847):1.2362982559139932,((249:1.5372886325085648,173:1.5372886325085648):1.3075345039356896,146:2.8448231364442544):2.1392668305662235):0.775145212941335):3.1716296649922002):1.584451940463424):0.5940605772324883):10.808929593344729,(84:4.881783492718795,163:4.881783492718795):17.03652346326586):12.502141045478346):3.8174780633269663,(106:28.322808902083544,(149:17.327518459089,81:17.327518459089):10.995290442994545):9.915117162706423):7.74222175255673;
tree new_tree21 = (((((((((70:6.633719225943147,((50:1.8115615827719205,262:1.8115615827719205):1.1906665405942596,91:3.00222812336618):3.631491102576967):6.1505919806239655,33:12.784311206567113):7.428833662421949,((((291:1.9749015329409099,186:1.9749015329409099):1.6057176363359036,(38:2.0702428180441808,(60:1.6849754847227683,58:1.6849754847227683):0.3852673333214125):1.5103763512326327):7.9940524626266924,(((92:1.835922242258683,6:1.835922242258683):0.40871484634216726,((270:0.7336389411250203,126:0.7336389411250203):0.8196631065645666,(((121:0.8995742735290255,(45:0.7404310741316735,140:0.7404310741316735):0.159143199397352):0.18877637421338056,290:1.088350647742406):0.06327708994699566,((185:0.8937669910354111,(289:0.5417696509089317,(7:0.37565776432638864,112:0.37565776432638864):0.16611188658254306):0.35199734012647943):0.008054366199018004,268:0.9018213572344291):0.2498063804549726):0.40167431000018516):0.6913350409112633):7.003709291031882,(((199:2.9977749035167083,75:2.9977749035167083):5.407354033258025,((120:3.4442915360834276,(80:2.704257528705827,269:2.704257528705827):0.7400340073776008):4.093949743487999,(252:5.9023810467088085,209:5.9023810467088085):1.6358602328626182):0.8668876572033071):0.6355904449820144,(((((148:2.897802398152775,(105:1.8672473820075923,276:1.8672473820075923):1.0305550161451829):0.4699123572115016,((119:0.8388799706456153,147:0.8388799706456153):0.8264466194650638,251:1.665326590110679):1.7023881652535977):0.647042682349674,(39:2.810322213344866,67:2.810322213344866):1.2044352243690848):2.7578673980631665,(278:3.420739634868856,(267:2.719635510398889,260:2.719635510398889):0.7011041244699667):3.3518852009082614):0.07838141950944699,(294:3.0962411744898053,144:3.0962411744898053):3.754765080796759):2.189713126470184):0.20762699787598393):2.326325252270774):2.7083399440562914,59:14.283011575959797):5.9301332930292645):4.370521906067179,((((206:11.656529020893922,((256:4.300624004612904,273:4.300624004612904):3.9526107563315174,((74:3.0233510432471933,(285:2.4007830384517037,259:2.4007830384517037):0.6225680047954896):2.9172279070202753,(293:2.0195104177375445,258:2.0195104177375445):3.921068532529924):2.3126558106769526):3.403294259949501):3.260655733653916,((((((255:2.199473264546659,(160:1.903304638427141,165:1.903304638427141):0.296168626119518):1.738166325664015,286:3.937639590210674):6.1782542973578725,(41:8.230636286485504,175:8.230636286485504):1.8852576010830422):1.101368161894495,((((250:3.6005601290303364,(130:1.957866775937101,97:1.957866775937101):1.6426933530932355):5.889808949890831,((90:8.983595483274653,((261:2.8171653315158722,292:2.8171653315158722):3.3889943075829705,(257:0.7980574017612088,279:0.7980574017612088):5.4081022373376335):2.7774358441758107):0.20937471085127157,((207:7.646777330598407,(191:0.14091513712482012,5:0.14091513712482012):7.505862193473586):1.2509071978461526,(124:2.812648332768999,167:2.812648332768999):6.08503619567556):0.2952856656813658):0.2973988847952427):0.26339848639800323,(235:6.492042718458871,159:6.492042718458871):3.2617248468603):1.3966388782094672,232:11.150406443528638):0.06685560593440343):0.3464391444066113,((211:5.8510677664001145,(190:1.853938849529656,263:1.853938849529656):3.9971289168704587):4.5709073629396455,((158:4.5918823967152305,62:4.5918823967152305):2.96748421260013,(201:4.586320810160614,73:4.586320810160614):2.9730457991547468):2.8626085200243994):1.1417260645298928):0.9731585266973877,(((246:2.2296437018203825,((254:0.6390413148019651,(271:0.17105957877234504,216:0.17105957877234504):0.4679817360296201):1.2615947277873658,215:1.900636042589331):0.3290076592310516):6.804175069332421,179:9.033818771152804):0.48459011151675035,(301:5.663695844444887,52:5.663695844444887):3.8547130382246673):3.018450837897486):2.3803250339807978):2.0574934499421165,177:16.974678204489955):4.591905888032894,44:21.56658409252285):3.017082682533392):0.04600276771317979,(233:18.885299356212688,((((48:2.1767037408508294,51:2.1767037408508294):0.2739631688814561,((20:1.5417866643908655,19:1.5417866643908655):0.48150821429615087,61:2.0232948786870164):0.4273720310452691):0.7662445322925158,46:3.2169114420248013):11.46391549934221,(((234:7.906686700149596,((164:5.409349730405975,((280:3.3034790411772956,(12:0.5851479243491723,(36:0.19125075003913972,93:0.19125075003913972):0.39389717431003257):2.7183311168281232):1.5106871025536828,(152:0.37813998373094015,153:0.37813998373094015):4.436026160000038):0.595183586674997):0.8026899457159242,(161:5.063047823187854,197:5.063047823187854):1.1489918529340457):1.694647024027696):3.2508519575395933,(((((192:3.7651227423839524,(32:2.5663876791209943,89:2.5663876791209943):1.198735063262958):0.3322329350079203,(225:3.0710162791146467,(266:1.1110014551961505,244:1.1110014551961505):1.9600148239184962):1.026339398277226):3.9930639740822134,((76:3.54992374472154,(128:2.2537844212895632,162:2.2537844212895632):1.296139323431977):4.294676996947861,(108:2.6260108037168504,87:2.6260108037168504):5.218589937952551):0.2458189098046848):1.0873572156905347,((135:6.92600187934115,127:6.92600187934115):1.5265202087094245,(85:8.062238050090112,(((247:3.82959755073808,172:3.82959755073808):0.9525546291764662,((166:2.8769021400993644,26:2.8769021400993644):0.9454284232395573,((214:3.119748039409318,((((288:1.284957314384542,(10:0.5671294451591536,295:0.5671294451591536):0.7178278692253884):0.3670467806319022,64:1.6520040950164443):0.6652541725015184,222:2.3172582675179627):0.2885055761426214,297:2.605763843660584):0.5139841957487339):0.01211476202257522,(66:2.0491494691716317,116:2.0491494691716317):1.0827133322602616):0.6904677619070285):0.9598216165756246):2.967035714920957,171:7.7491878948355035):0.3130501552546088):0.3902840379604626):0.7252547791140458):1.46488636887152,(117:6.468556881389218,35:6.468556881389218):4.174106354646923):0.5148754216530484):1.9996983921184395,(82:9.342904288221646,((122:6.663891846912045,(((194:1.6817984442095453,221:1.6817984442095453):1.9505772919408622,187:3.6323757361504074):2.140833634763976,265:5.773209370914383):0.8906824759976617):1.278203708563435,53:7.94209555547548):1.4008087327461665):3.814332761585982):1.523589891559384):4.204472414845675):5.744370186556733):8.204591144917941,(13:27.19168575501143,((151:12.971456468593791,(189:6.189510852801366,(133:2.115167195708545,101:2.115167195708545):4.074343657092821):6.781945615792425):5.703576657685877,(((23:7.946131962321875,((237:0.7858882152212625,102:0.7858882152212625):0.8136924769166947,154:1.5995806921379572):6.346551270183918):2.0533058886997377,169:9.999437851021613):1.1955386875837597,((71:3.127448952641146,99:3.127448952641146):3.7359075922978673,299:6.8633565449390135):4.331619993666359):7.480056587674296):8.516652628731762):5.642574932675931):4.418599709882379,((((((18:4.668341909432374,(242:4.641854607504213,(150:3.6277366497557955,275:3.6277366497557955):1.0141179577484172):0.026487301928161067):6.220631707533813,(((((137:3.815627610595631,(110:3.068392564094902,141:3.068392564094902):0.7472350465007289):1.6530649603223377,241:5.468692570917969):0.634888705995774,(183:5.728822315464382,(((157:1.99360306214928,8:1.99360306214928):1.8953969128477033,(14:2.702416092432423,((238:0.6350504643922987,16:0.6350504643922987):0.921621868436886,1:1.5566723328291847):1.1457437596032383):1.1865838825645603):0.28270787794573815,(245:1.9896123273863988,229:1.9896123273863988):2.1820955255563224):1.5571144625216604):0.37475896144936094):1.6031358486658185,(((226:2.6480068145163287,31:2.6480068145163287):3.1004615297343507,((11:0.852077069838877,(88:0.39731049280563074,200:0.39731049280563074):0.45476657703324624):0.6777456425972822,239:1.5298227124361592):4.21864563181452):0.8931572798081433,218:6.641625624058823):1.0650915015207385):0.3190276230096396,((((281:5.278313433970517,302:5.278313433970517):0.36616637716267864,213:5.644479811133196):1.4389658233794593,((96:4.438875273197001,(69:3.6196305806678937,(15:2.6263039782981936,((65:0.30917757951112934,68:0.30917757951112934):0.34936547372565374,170:0.6585430532367831):1.9677609250614105):0.9933266023697):0.8192446925291077):1.1276899964709663,((184:4.192443702953953,(((24:2.299402496700767,145:2.299402496700767):1.323114205269972,37:3.622516701970739):0.34281921832500384,((195:2.0769039246551477,208:2.0769039246551477):0.9847954036874236,298:3.0616993283425713):0.9036365919531715):0.22710778265820997):1.0913293002038662,131:5.283773003157819):0.28279226651014877):1.5168803648446874):0.39840962957587145,((((((129:2.3717573714797915,(277:1.3773291414598237,168:1.3773291414598237):0.9944282300199678):0.17792583135870155,304:2.549683202838493):1.2127211113313727,49:3.7624043141698658):0.6536605117730505,(((155:0.9445545761149489,(180:0.5182108110112249,220:0.5182108110112249):0.42634376510372396):3.3021043424418437,223:4.2466589185567925):0.008886414756667627,((139:0.8525332938609372,(142:0.32977377805358216,104:0.32977377805358216):0.522759515807355):2.9616490360806025,(219:2.8389633712536333,((((243:1.3963659491290505,227:1.3963659491290505):0.34448397909924555,(176:1.2336729216228373,193:1.2336729216228373):0.5071770066054588):0.42578945520676226,(182:1.4465229471605527,98:1.4465229471605527):0.7201164362745056):0.6360785569055536,9:2.802717940340612):0.03624543091302135):0.9752189586879063):0.44136300337192047):0.1605194926294562):0.9532710706412875,(228:3.2094946300456364,274:3.2094946300456364):2.1598412665385673):0.13376132291300635,202:5.50309721949721):1.9787580445913164):0.5438894845006743):2.8632288683769858):0.774738381413222,109:11.663711998379409):0.2099061664172357,63:11.873618164796644):3.6213353928587857,136:15.49495355765543):9.576524949696028,((((224:1.3275631478890633,174:1.3275631478890633):12.072234158481745,27:13.39979730637081):5.680520320884435,((((((21:3.766421745833404,111:3.766421745833404):1.0514111814359737,78:4.817832927269378):1.1362916419117886,(196:4.60542019727986,2:4.60542019727986):1.3487043719013068):2.280779742087482,(43:0.08366421587107678,83:0.08366421587107678):8.151240095397572):5.499483728565041,95:13.73438803983369):2.0382414619593803,((((115:7.09960244944393,((114:4.018368203281286,((29:0.20040641527845093,107:0.20040641527845093):3.8012311821616667,236:4.0016375974401175):0.016730605841168256):0.18704474345164357,134:4.205412946732929):2.8941895027110007):1.0218911543241642,217:8.121493603768094):1.4635028743826748,(248:5.287646307775964,100:5.287646307775964):4.297350170374805):0.21372360196028417,((231:1.0585702406162496,178:1.0585702406162496):7.795262658871209,(((240:4.574207010703179,((272:0.6271044272905255,30:0.6271044272905255):2.904432922151699,(264:2.006842115413932,28:2.006842115413932):1.5246952340282922):1.042669661260955):0.406658768207274,((188:0.7629441905031884,125:0.7629441905031884):0.39110478448872366,287:1.154048974991912):3.826816803918541):0.32987128743904126,((((181:1.7683391967795006,((143:0.874448647488495,(303:0.37913680629297014,34:0.37913680629297014):0.4953118411955249):0.5949767894206933,79:1.4694254369091884):0.2989137598703122):1.603491382009157,204:3.3718305787886576):1.0532156922098896,((203:1.8020249076921646,40:1.8020249076921646):0.785090859437817,(205:0.5558079514749895,103:0.5558079514749895):2.031307815654992):1.8379305038685656):0.19471468294167682,(284:1.9336217996143508,77:1.9336217996143508):2.6861391543258732):0.6909761124092704):3.543095833137965):0.9448871806235939):5.973909421682016):3.3076881254621746):4.212053513086534,((86:3.2915801152028905,(138:1.8169043246010195,94:1.8169043246010195):1.474675790601871):3.9901355611399207,(((156:3.026219178348874,296:3.026219178348874):0.27878741260083295,123:3.305006590949707):2.034107686401763,(210:3.723386559499479,253:3.723386559499479):1.6157277178519913):1.942601398991341):16.010655463998965):1.7791073670096793):12.181381890218283):0.09929980157651386,((((47:3.9991679039700516,(132:1.7394423723641876,282:1.7394423723641876):2.2597255316058638):6.263651994811808,(((113:4.813938694722604,(56:3.6376803684184957,((212:1.9498957692536332,4:1.9498957692536332):0.35919776784103186,((249:0.5305433962736568,173:0.5305433962736568):0.3661029939395687,146:0.8966463902132255):1.4124471468814397):1.3285868313238307):1.1762583263041084):2.248209517413806,300:7.06214821213641):1.3379172312344778,((17:0.6527962664279738,42:0.6527962664279738):1.5995983947911623,283:2.252394661219136):6.147670782151752):1.8627544554109718):3.9834743808708293,((57:6.454866571931133,118:6.454866571931133):3.873806001287793,((25:2.584522194310434,3:2.584522194310434):3.3924765829435755,(72:4.485623071486314,(230:2.610219217454888,((55:0.8386974792392625,198:0.8386974792392625):1.0664325061619269,(54:0.2882101768874122,22:0.2882101768874122):1.6169198085137773):0.7050892320536988):1.875403854031426):1.4913757057676955):4.351673795964916):3.9176217064337635):5.422566108957001,(84:7.0339048732611635,163:7.0339048732611635):12.634955515348526):17.683299810536564):0.934675922602402,(149:26.179642063974974,(106:25.228706888663975,81:25.228706888663975):0.9509351753109989):12.107194057773683):10.4928897570725;
tree new_tree22 = ((((((((109:10.915787607746733,((((183:5.743935935437144,(((157:2.3614925547727443,8:2.3614925547727443):2.2863335926942785,(14:3.4713621181811636,((238:1.037028818218514,16:1.037028818218514):0.8638171076842496,1:1.9008459259027635):1.5705161922784001):1.1764640292858592):0.9168748655398531,(245:3.5116449584046805,229:3.5116449584046805):2.0530560546021954):0.17923492243026828):0.39852721126420576,((241:5.126833535110986,137:5.126833535110986):0.6140318706282217,(110:4.025469141563325,141:4.025469141563325):1.715396264175883):0.40159774096214207):2.542734822623138,((239:4.295260450087266,((11:1.8940601221462032,(88:0.1643620247394415,200:0.1643620247394415):1.7296980974067617):2.3033103935216053,(226:1.5969365196652205,31:1.5969365196652205):2.6004339960025877):0.0978899344194577):0.5186845584510271,218:4.813945008538293):3.8712529607861947):0.9923570372913737,((((302:4.20809911237584,281:4.20809911237584):1.5204912224668998,213:5.72859033484274):2.4603095285855927,(((24:4.183252016948848,145:4.183252016948848):0.6660948108913631,((184:2.255584286909956,37:2.255584286909956):1.7064288373209395,((195:1.2622256603315265,208:1.2622256603315265):2.1415849378506486,298:3.403810598182175):0.5582025260487207):0.8873337036093156):0.13217326587881573,((15:3.1996558131418404,((96:2.67313960097464,69:2.67313960097464):0.08110971273349366,((65:0.3389927161774684,68:0.3389927161774684):1.3965958742538103,170:1.7355885904312787):1.0186607232768552):0.4454064994337066):1.0486679684924929,131:4.248323781634333):0.7331963120846936):3.2073797697093056):1.1836657370899388,((228:6.606775308780245,274:6.606775308780245):1.4017909956761283,(202:7.025616678226213,((((((((277:1.233879926421597,304:1.233879926421597):0.6117315790437681,129:1.845611505465365):0.3974490869410121,168:2.243060592406377):0.6752714900508971,49:2.9183320824572743):0.16520520695824548,(155:0.7973432316967695,(220:0.23579544352522333,180:0.23579544352522333):0.5615477881715462):2.2861940577187503):0.43874071577681883,(104:1.2027228491689588,(142:0.2505440169686305,139:0.2505440169686305):0.9521788322003283):2.31955515602338):0.27808517404138033,219:3.800363179233719):0.8508251155645667,((223:3.9352784816975137,((9:1.4260599316980098,193:1.4260599316980098):1.779752384025509,(243:1.273758531307776,227:1.273758531307776):1.9320537844157428):0.7294661659739949):0.09732058538903265,((182:0.9832517870420249,98:0.9832517870420249):2.8430515974985076,176:3.8263033845405325):0.20629568254601383):0.6185892277117393):2.3744283834279276):0.9829496262301598):1.3639992960618983):0.3049894060975902):1.2382326011308713):0.6406583441484699,(((275:1.9025420299220084,18:1.9025420299220084):0.9650122226574105,242:2.867554252579419):1.1755754216273164,150:4.043129674206735):7.513316277688467):2.122588080144853,63:13.679034032040056):9.202911090084752,136:22.881945122124808):9.917267907640824,((((224:1.11966424452698,174:1.11966424452698):14.587047142460069,27:15.706711386987049):2.471543471953879,((((((21:1.2069547174708837,111:1.2069547174708837):3.3703394111282567,78:4.57729412859914):2.035609570746961,(196:1.4793568154429544,2:1.4793568154429544):5.133546883903147):0.9617598302017729,(43:0.08679109060454221,83:0.08679109060454221):7.487872438943332):2.010303535269732,95:9.584967064817606):1.5847825068224193,(((((284:0.9697370752016303,77:0.9697370752016303):4.442378591531567,((((143:0.619480462589618,(303:0.3024603297137605,34:0.3024603297137605):0.31702013287585745):1.370801884916143,(181:0.38793524784820965,79:0.38793524784820965):1.6023470996575513):1.3894663803507707,204:3.3797487278565317):1.611082647825441,((40:1.846035742293712,203:1.846035742293712):2.001470694599006,(205:0.4367163049664708,103:0.4367163049664708):3.4107901319262472):1.1433249387892546):0.421284291051224):0.7587571254578833,((188:1.0299104239155057,125:1.0299104239155057):3.472926240489315,287:4.50283666440482):1.6680361277862596):0.25695511048952024,((272:3.1392409348508967,(28:1.447098656061068,264:1.447098656061068):1.6921422787898288):0.8384326053463886,(240:1.7778686824644772,30:1.7778686824644772):2.199804857732808):2.450154362483315):3.9751146682222513,((231:2.579512583574333,178:2.579512583574333):5.555263948987717,(((115:4.583629223996336,(114:2.163188961356695,((134:0.5557595034374356,(107:0.26377865569562964,29:0.26377865569562964):0.291980847741806):1.2302199526977284,236:1.785979456135164):0.37720950522153096):2.4204402626396413):0.6833826124834594,217:5.267011836479796):0.6133792042797159,(248:3.2687844829550174,100:3.2687844829550174):2.6116065578044942):2.2543854918025383):2.2681660383408015):0.7668070007371739):7.008505287300903):0.9472477527359473,((((156:1.8004879600890733,296:1.8004879600890733):3.933624309228896,123:5.734112269317969):1.494176542967824,(86:5.212514637003648,(138:1.506833895240431,94:1.506833895240431):3.7056807417632167):2.0157741752821456):3.4065904927978394,(210:5.796433098114952,253:5.796433098114952):4.838446206968681):8.490623306593243):13.673710418088756):3.8755874461883195,(((((((291:2.958259712477186,186:2.958259712477186):3.667522208628449,(60:2.950812757481527,(58:1.2085318690097526,38:1.2085318690097526):1.7422808884717742):3.6749691636241084):5.819459302006325,(((294:3.6435745491641325,144:3.6435745491641325):2.097557259471403,(278:2.6503902632818592,(267:1.4008011957894577,260:1.4008011957894577):1.2495890674924015):3.0907415453536764):4.065012679250114,(((199:3.9827468944820805,75:3.9827468944820805):3.5913377416886463,((120:6.083373705630372,(80:4.122796276692226,269:4.122796276692226):1.9605774289381461):1.0249084337119507,(252:5.291332604482383,209:5.291332604482383):1.8169495348599396):0.46580249682840424):1.7026132193892325,((((6:1.789689736799969,92:1.789689736799969):2.6039047962317126,140:4.393594533031681):0.6351000455118738,((((126:0.22336826366594817,45:0.22336826366594817):0.20600692677290142,(121:0.3889661817179498,270:0.3889661817179498):0.04040900872089981):1.949397062424189,290:2.3787722528630386):2.2775287237514537,(268:3.304903598513477,((112:1.412326754124781,289:1.412326754124781):1.6147926773515997,(7:1.1697525105375368,185:1.1697525105375368):1.857366920938844):0.2777841670370962):1.3513973781010153):0.3723936019290628):1.9733712262561305,((39:2.620734316534513,67:2.620734316534513):1.8754073381615113,((((147:0.8319376529843248,251:0.8319376529843248):0.1141887028000298,119:0.9461263557843546):0.3807377857653348,148:1.3268641415496893):2.5648510940043345,(105:3.1272713904187452,276:3.1272713904187452):0.7644438451352786):0.6044264191420003):2.5059241501036613):2.2746320507602737):0.5294466323256906):2.6390967352263104):2.8176922392717163,59:15.262933462383677):8.081231963473604,(233:19.974192907626225,((((46:2.944532671946459,48:2.944532671946459):1.2752020415767111,(61:3.769893196498717,(19:2.5910683513755632,20:2.5910683513755632):1.1788248451231538):0.4498415170244532):0.988370515480149,51:5.208105229003319):9.799770084552938,(((234:9.385563895469767,((161:4.932837083212404,197:4.932837083212404):2.3456349551641518,(164:6.368649125615696,((280:2.2670086322306178,((36:0.8820522523517083,93:0.8820522523517083):0.1842794402824901,12:1.0663316926341984):1.2006769395964194):2.9649795657281404,(152:3.127160830357243,153:3.127160830357243):2.1048273676015152):1.136660927656938):0.9098229127608599):2.107091857093211):3.4027249549075087,(((((108:8.29347147270418,87:8.29347147270418):0.2192676461881664,(76:4.712843866532933,(128:3.435187890958634,162:3.435187890958634):1.2776559755742989):3.7998952523594136):1.799813160730352,(((225:1.6661046206197636,(266:1.2877362725530226,244:1.2877362725530226):0.378368348066741):1.8373092018903472,192:3.503413822510111):2.846135854602565,(32:2.7806122074655337,89:2.7806122074655337):3.568937469647142):3.9630026025100227):1.0272733419726574,((135:3.658251933136817,127:3.658251933136817):6.594007269889618,(171:10.045205467428778,(((247:4.846906861431517,172:4.846906861431517):1.00842151272348,(26:4.855551767548302,(166:4.152791523989998,((((222:0.9233495170030962,288:0.9233495170030962):1.9161649241722314,((295:1.3513682485708147,10:1.3513682485708147):0.5146354747609354,64:1.8660037233317501):0.9735107178435776):0.2787158725121146,((116:1.1854734629279668,297:1.1854734629279668):1.4006606141385596,214:2.5861340770665264):0.5320962366209159):0.5277908898416097,66:3.646021203529052):0.5067703204609457):0.7027602435583047):0.9997766066066944):4.149725317185736,85:10.005053691340732):0.04015177608804521):0.2070537355976576):1.0875664185689207):1.3268768541185398,(117:5.4915046765143805,35:5.4915046765143805):7.175197799199515):0.12158637466338007):0.9205067198905112,(82:11.099102848506945,((265:7.436547572982931,(122:5.537117062300482,((194:1.1511361759884755,221:1.1511361759884755):1.361566277868731,187:2.5127024538572065):3.024414608443276):1.899430510682449):0.13635008845861218,53:7.5728976614415435):3.5262051870654014):2.609692721760842):1.2990797432884698):4.966317594069968):3.369972518231055):0.6706240991044261,(((70:8.615051711197161,((50:2.9196121766797445,262:2.9196121766797445):3.4894177699458826,91:6.409029946625627):2.206021764571534):6.457149743134263,33:15.072201454331424):8.187667170808524,((((206:14.689143341394278,((((285:4.701814493161136,(259:4.203542257400238,74:4.203542257400238):0.49827223576089796):0.9123473951438772,(293:1.17949230925007,258:1.17949230925007):4.434669579054943):6.788807532497708,256:12.402969420802721):0.7313034902026825,273:13.134272911005404):1.554870430388874):0.9146372199263659,((((211:4.057761774721195,(190:3.0865624156928106,263:3.0865624156928106):0.9711993590283843):7.314300108933262,(158:6.918709008387443,(62:6.7090284416268915,(201:4.910700729074382,73:4.910700729074382):1.79832771255251):0.2096805667605519):4.453352875267013):1.7990617631584715,(232:12.66117642702738,(((160:1.3294208416480293,165:1.3294208416480293):2.7258616217033174,(255:2.905855111689905,286:2.905855111689905):1.1494273516614415):8.079799974044047,((((90:9.986589458594382,((207:4.69002322770248,(124:2.6269122190865186,167:2.6269122190865186):2.0631110086159614):4.7162919150309195,((191:0.14781069922810025,5:0.14781069922810025):9.011108763197074,((97:3.506152373073916,130:3.506152373073916):0.8433051105715466,250:4.3494574836454625):4.809461978779712):0.2473956803082249):0.5802743158609829):0.3171070968895382,((257:2.331865931346264,279:2.331865931346264):3.5462841661589137,(292:2.60915933336007,261:2.60915933336007):3.2689907641451077):4.425546457978743):0.36288522250261224,(235:1.4326607768164996,159:1.4326607768164996):9.233921001170033):0.9810415636256167,(41:6.43544006145323,175:6.43544006145323):5.21218328015892):0.48745909578324387):0.5260939896319865):0.5099472197855484):1.1948464810054311,((246:3.5697414031867227,(215:3.514157926215609,(254:1.6192852171829601,(271:0.32482978594070994,216:0.32482978594070994):1.2944554312422503):1.894872709032649):0.055583476971113654):5.598188019635573,(301:5.07703348818698,(52:4.469474714495004,179:4.469474714495004):0.6075587736919754):4.0908959346353155):5.198040704996064):1.2378104335022844):2.9250576712744483,177:18.528838232595092):2.1913475835339717,44:20.720185816129064):2.539682809010884):0.7549208998217587):7.001450144093269,(13:22.397490499674895,(((23:4.470539569136991,((237:0.22943574396574443,102:0.22943574396574443):0.7479310502115489,154:0.9773667941772933):3.493172774959698):2.173163779924831,169:6.6437033490618225):11.941721406292604,((151:13.595408598646943,(189:7.579407986383055,(133:2.6583164964414907,101:2.6583164964414907):4.921091489941564):6.016000612263888):4.258995456232013,((71:5.164043263203287,99:5.164043263203287):0.68759348879441,299:5.851636751997697):12.002767302881258):0.7310207004754723):3.812065744320467):8.61874916938008):5.658560806898976):2.2028691493305956,(((57:3.9484538319629263,118:3.9484538319629263):3.010582982825803,(72:6.367229503372153,((3:3.828281519974583,25:3.828281519974583):1.8699771346834408,(230:4.285575989902036,(((54:0.8420321252047348,22:0.8420321252047348):1.0789598821314397,55:1.9209920073361746):0.1643402291183278,198:2.0853322364545024):2.200243753447533):1.4126826647559882):0.668970848714129):0.5918073114165763):11.151770554244361,((84:11.970691442360266,163:11.970691442360266):2.5941372383917667,((47:3.5762326527750545,(132:2.331277434234472,282:2.331277434234472):1.2449552185405826):4.415784611342939,(((113:4.21792362837345,(56:3.5522992552947192,((212:1.9568426634871627,4:1.9568426634871627):0.7518360869566767,((249:1.546532430299061,173:1.546532430299061):0.5292728798536988,146:2.07580531015276):0.6328734402910796):0.8436205048508798):0.6656243730787308):0.9831788022695438,300:5.201102430642994):2.0598206212353256,((17:0.9028393253235916,42:0.9028393253235916):2.8796269820060925,283:3.782466307329684):3.4784567445486356):0.7310942122396744):6.572811416634039):3.545978688281057):20.766862256251457):4.250693820777251,(106:30.520522761680727,(149:20.41289718301568,81:20.41289718301568):10.107625578665047):12.60784068438107):5.23383338385983;
tree new_tree23 = (((((((17:1.065257315037185,42:1.065257315037185):0.6199924851169418,283:1.6852498001541267):10.457649300961005,(47:3.1735686697375587,(132:2.3968817431734837,282:2.3968817431734837):0.776686926564075):8.969330431377573):0.30802829745604576,((300:8.745350255082927,56:8.745350255082927):1.6550532007261385,(113:8.830158347437253,((212:1.3513002636770177,4:1.3513002636770177):2.6797637488754016,((249:1.1869647344583976,173:1.1869647344583976):1.3172876116989756,146:2.504252346157373):1.5268116663950462):4.799094334884834):1.5702451083718127):2.050523942762112):2.026019658551114,((84:9.159606897584958,163:9.159606897584958):5.241569073594132,((57:5.05765463672951,118:5.05765463672951):6.061505582483572,((230:5.515125492052381,((198:1.6937788194851437,(54:0.8142422013643991,22:0.8142422013643991):0.8795366181207447):0.05179060872957275,55:1.7455694282147165):3.7695560638376646):2.7491334731166583,(72:6.129633122738865,(25:3.449131612128231,3:3.449131612128231):2.6805015106106342):2.1346258424301743):2.8549012540440426):3.282015751966007):0.07577108594320237):24.06102247480064,((((((((242:1.4438246592897754,18:1.4438246592897754):6.197465014177643,(275:6.238804823672669,150:6.238804823672669):1.4024848497947495):2.8309847791354175,((((183:6.069357718982546,(((14:3.9526195790139473,((238:1.9702329360149156,16:1.9702329360149156):1.0494779634591844,1:3.0197108994741):0.9329086795398474):0.46669535722649425,(157:1.3201816747198625,8:1.3201816747198625):3.099133261520579):0.7657780375193965,(245:4.0932865789998765,229:4.0932865789998765):1.0918063947599617):0.8842647452227075):0.9526375030975851,(241:6.329855588952894,(137:5.373581644681757,(110:3.663718281161825,141:3.663718281161825):1.7098633635199314):0.9562739442711372):0.6921396331272369):0.7077186453186002,(((226:3.043573176012413,31:3.043573176012413):2.061257924979097,((11:1.0404671443026117,(88:0.18358594801830336,200:0.18358594801830336):0.8568811962843084):2.4058851469767277,239:3.4463522912793394):1.6584788097121708):1.608272161244483,218:6.713103262235993):1.0166106051627377):1.5972866317993137,(((((24:3.0036807524044886,145:3.0036807524044886):1.7252391516145118,((37:2.5177303752310234,184:2.5177303752310234):1.1161233908445616,((195:1.3953462996982318,208:1.3953462996982318):0.863824090405531,298:2.2591703901037627):1.3746833759718222):1.0950661379434155):1.115999583584931,((281:3.0677019236855045,302:3.0677019236855045):2.3793191465442076,213:5.447021070229712):0.39789841737421927):0.7941752033867129,((((96:0.5048490756868608,69:0.5048490756868608):3.258432141042428,(170:1.0509568852793116,(65:0.4590289178962445,68:0.4590289178962445):0.5919279673830671):2.7123243314499774):0.2388566529763949,15:4.002137869705684):0.7516568599150428,131:4.753794729620727):1.8852999613699177):0.3638023689416281,((228:6.336666305256071,((((((304:2.135335026312757,((168:0.7962872781583158,277:0.7962872781583158):0.29199823857339224,129:1.088285516731708):1.0470495095810488):0.1733206084473995,49:2.3086556347601563):0.6748803144443882,((180:0.057956799412557415,220:0.057956799412557415):0.4038810757172926,155:0.46183787512985003):2.5216980740746946):0.8680115370014727,(142:0.2972696772339998,(139:0.2901505191573281,104:0.2901505191573281):0.007119158076671683):3.5542778089720173):0.8548618872857037,(((176:3.3707473450466945,(243:1.5260302278763767,227:1.5260302278763767):1.8447171171703178):0.41945631174838427,(193:3.2906264211057126,9:3.2906264211057126):0.4995772356893662):0.49400028358682757,((98:3.1079123307807284,182:3.1079123307807284):0.5819842479487187,(223:3.116669898684255,219:3.116669898684255):0.5732266800451922):0.5943073616524592):0.4222054331098146):1.3688991045147851,202:6.075308478006506):0.26135782724956513):0.2110870739234585,274:6.54775337917953):0.4551436807527427):2.3241034392657722):1.145273953404791):1.7900133735011448,109:12.26228782610398):1.3324080390904882,63:13.594695865194469):5.7819427392691995,136:19.37663860446367):10.622893695886933,((((224:1.2369184925955519,174:1.2369184925955519):13.008836274667821,27:14.245754767263373):0.7263995698857055,(((((196:3.263399919215706,2:3.263399919215706):2.843119429885972,(78:5.037848473100423,(21:1.870240278103157,111:1.870240278103157):3.167608194997266):1.0686708760012547):1.405088661534168,(43:0.480906264722632,83:0.480906264722632):7.0307017459132135):3.4275293720166724,95:10.939137382652518):2.2622014845822704,(((((((40:2.13310210426387,203:2.13310210426387):1.0272217611554333,(205:0.6956424793280652,103:0.6956424793280652):2.464681386091238):1.3547443137620538,((181:1.3133125353959554,(79:0.8942711937856015,(143:0.6149005137335889,(303:0.012275552518428025,34:0.012275552518428025):0.6026249612151608):0.2793706800520126):0.4190413416103539):1.686646536485512,204:2.9999590718814675):1.5151091072998897):1.6477831802621603,284:6.1628513594435175):1.3258387432635255,(272:4.126982429025435,(240:3.7672144231887197,((28:1.6364941284381744,77:1.6364941284381744):0.336378826850638,(264:0.9856013463428402,30:0.9856013463428402):0.9872716089459722):1.7943414678999072):0.359768005836715):3.3617076736816083):1.391652173232293,((125:1.8888198703469559,188:1.8888198703469559):2.768832039831989,287:4.657651910178945):4.222690365760391):3.7812793837428433,((231:4.008852855806694,178:4.008852855806694):4.105204055326105,(((217:2.7876991147287242,100:2.7876991147287242):4.457904331391986,(115:6.702290068050764,((114:2.6020477296879365,(134:0.43798351886875786,236:0.43798351886875786):2.1640642108191788):0.33870641887474484,(29:2.4426702888590484,107:2.4426702888590484):0.498083859703633):3.7615359194880824):0.5433133780699464):0.35179382726414143,248:7.597397273384852):0.5166596377479475):4.54756474854938):0.5397172075526093):1.7708154699142895):2.355294450173549,((((296:6.813504372533149,156:6.813504372533149):0.8219309636417904,123:7.63543533617494):2.1120732572330105,(210:5.5520057346026865,253:5.5520057346026865):4.195502858805264):0.943040081601815,(86:4.677816744453128,(138:1.7132974875915994,94:1.7132974875915994):2.964519256861528):6.012731930556638):6.636900112312862):12.672083513027975):7.616976429813263,(((((((291:1.969621966352187,186:1.969621966352187):2.1939829483035753,((58:2.121686970479202,60:2.121686970479202):0.5971678436957735,38:2.7188548141749753):1.4447501004807868):7.715249653724873,((278:3.9428171485625154,(267:1.0601576118551104,260:1.0601576118551104):2.882659536707405):7.67401339706152,((((290:3.6660005389954544,(6:3.381198957557945,92:3.381198957557945):0.28480158143750955):0.21414554747552872,(((((268:0.5683865489326757,112:0.5683865489326757):0.23724892845900514,185:0.8056354773916808):1.0192740075772266,(289:1.608143288901222,7:1.608143288901222):0.21676619606768566):0.047440923181530925,(270:1.0026699161337653,126:1.0026699161337653):0.8696804920166732):0.35585111806077196,(140:0.7693074699171942,(121:0.21683602562683899,45:0.21683602562683899):0.5524714442903552):1.4588940562940163):1.6519445602597727):4.425817864987446,((((147:0.9886872239112965,119:0.9886872239112965):0.4652691405680962,251:1.4539563644793927):1.64890351043557,(105:2.262070085974143,276:2.262070085974143):0.8407897889408198):2.221712183355644,((294:2.4723308348670185,144:2.4723308348670185):1.5189177015348703,((39:1.5772720208818423,67:1.5772720208818423):1.3441981624018635,148:2.921470183283706):1.069778353118183):1.333323521868718):2.981391893187822):0.7498284094176508,((199:2.837263767436925,75:2.837263767436925):5.719800242864686,(252:6.487590093521955,((120:3.4250386264884383,(80:2.584913302176699,269:2.584913302176699):0.8401253243117393):0.853579515153998,209:4.278618141642436):2.2089719518795183):2.069473916779656):0.49872835057446885):2.5610381847479555):0.2620240227566004):4.500518096524562,59:16.379372664905198):7.541563350375299,(233:22.084433128061807,(((51:3.5783682718409064,(48:2.5668768820818633,((20:1.6842616402222155,19:1.6842616402222155):0.7936347070412504,61:2.477896347263466):0.0889805348183974):1.0114913897590432):1.9759013898034814,46:5.554269661644388):11.25023446902621,(((234:8.432334591989337,((161:5.403456381410933,197:5.403456381410933):1.86578317701378,(164:4.613338666668133,((152:0.23094785794893108,153:0.23094785794893108):2.7839870496216372,(280:2.885246139968646,((93:0.13972507477652302,36:0.13972507477652302):1.9267732693475113,12:2.0664983441240343):0.8187477958446117):0.12968876760192227):1.5984037590975646):2.6559008917565805):1.1630950335646233):3.551800295723522,(((((108:5.410631140492072,87:5.410631140492072):0.07064631495807117,(76:3.3719173351502767,(128:1.6595959934821127,162:1.6595959934821127):1.712321341668164):2.109360120299866):1.459472848958586,((192:4.111275699041864,(225:2.6583256919716574,(266:2.1334237256459083,244:2.1334237256459083):0.524901966325749):1.452950007070207):1.1807563473297567,(32:4.32537639251285,89:4.32537639251285):0.966655653858771):1.6487182580371078):3.6534495500767665,((135:8.110894380490596,(((247:4.855607702237074,172:4.855607702237074):1.284487203285849,((((((288:0.6490723118988031,64:0.6490723118988031):0.8782583573797893,(295:0.5320889049596579,10:0.5320889049596579):0.9952417643189345):1.9039630115580783,222:3.4312936808366707):1.8578594610049155,(214:1.9088414853859452,(297:1.4261902720619468,116:1.4261902720619468):0.4826512133239984):3.380311656455641):0.21836397131433927,66:5.5075171131559255):0.5087933610378297,(26:4.934245421235678,166:4.934245421235678):1.082065052958077):0.12378443132916761):0.8794616064987064,(171:6.792659022951472,85:6.792659022951472):0.22689748907015694):1.0913378684689663):1.1006376406281468,127:9.211532021118742):1.382667833366753):0.36392622787176343,(117:6.491182157674,35:6.491182157674):4.4669439246832585):1.0260088053556):2.666635720029138,(82:8.59320983879751,(((53:6.767749824143753,122:6.767749824143753):1.214478684247771,265:7.982228508391524):0.02949671782876706,((194:0.7263737286109055,221:0.7263737286109055):2.2554577697803824,187:2.981831498391288):5.029893727829003):0.5814846125772188):6.057560768944487):2.1537335229286008):5.27992899739121):1.836502887218689):1.0138371354934712,(((((232:14.643543646009357,((((211:9.204143353210673,(190:2.1780134748491458,263:2.1780134748491458):7.026129878361528):3.5566345278208686,(((257:7.092429580519583,(261:7.0714722726142725,(279:2.309597006391317,292:2.309597006391317):4.7618752662229555):0.020957307905310252):0.8965340722317752,(90:6.999732550472277,(((97:3.121509417841608,130:3.121509417841608):1.1033358566189913,250:4.224845274460599):2.5425089895464605,((191:0.04714482487790618,5:0.04714482487790618):4.121586172282685,(207:3.7702955045914326,(124:2.4220004543165947,167:2.4220004543165947):1.3482950502748379):0.398435492569158):2.5986232668464693):0.23237828646521752):0.9892311022790805):0.4936908394360424,(235:1.5818807014470988,159:1.5818807014470988):6.900773790740302):4.278123388844142):0.5506774797650777,((201:2.632473030595614,73:2.632473030595614):3.2671208635932922,(158:5.325900136903905,62:5.325900136903905):0.5736937572850014):7.411861466607713):0.18978436304227309,(((160:1.7802570317009834,165:1.7802570317009834):0.5426462950680109,(255:0.7228269526451898,286:0.7228269526451898):1.6000763741238044):8.923352223523654,(41:9.19903967275026,175:9.19903967275026):2.0472158775423885):2.2549841735462444):1.1423039221704645):1.5270035895369443,((((254:0.8565808753646259,(271:0.1537951602807791,216:0.1537951602807791):0.7027857150838468):2.2217223386011087,(246:2.225381592978756,215:2.225381592978756):0.8529216209869785):1.827249070675529,(301:4.264672961441634,(52:2.7360115371959144,179:2.7360115371959144):1.5286614242457195):0.6408793231996297):8.787333668694373,((256:4.979966825905306,273:4.979966825905306):5.440688740635824,(206:8.60511606741747,((74:2.710604476072756,(285:2.596906992152836,259:2.596906992152836):0.11369748391991985):0.10551660227444914,(293:1.3869297622243721,258:1.3869297622243721):1.429191316122833):5.7889949890702646):1.8155394991236609):3.272230386794506):2.477661282210665):3.297212440718912,177:19.467759676265214):2.6991051066351233,44:22.166864782900337):2.3142716831700056,((70:3.562253691823509,((50:1.4856674823493545,262:1.4856674823493545):1.0390464768463872,91:2.5247139591957417):1.037539732627767):4.990725689353852,33:8.55297938117736):15.928157084892982):0.45363668470362484):9.15401258514515,(13:24.60487041053719,(((23:4.2225014397615555,((237:0.7492256461879495,102:0.7492256461879495):1.1099776812816762,154:1.8592033274696258):2.36329811229193):2.0192201568249777,169:6.241721596586533):11.27627653979711,((151:11.337597160788738,(189:7.417344466974125,(133:4.565402789205395,101:4.565402789205395):2.85194167776873):3.9202526938146125):2.534937622753514,((71:5.56572554926873,99:5.56572554926873):7.202204687651986,299:12.767930236920716):1.1046045466215357):3.645463352841391):7.086872274153546):9.483915325381929):3.5277229942447477):0.9214608017590677):1.4652022887137903,(106:27.402421144293534,(149:10.584217770251053,81:10.584217770251053):16.818203374042483):12.60075067634319):5.75350987555222;
tree new_tree24 = ((((((300:11.169349711874656,((56:8.814754454115294,((212:5.344766623627036,4:5.344766623627036):1.891480552302001,((249:2.034422897859712,173:2.034422897859712):3.2970839285074476,146:5.33150682636716):1.9047403495618775):1.5785072781862564):1.3564880024981747,113:10.171242456613468):0.9981072552611874):0.660104200732933,((84:2.2706908595978645,163:2.2706908595978645):8.417054444192114,((17:0.6271112218574917,42:0.6271112218574917):4.29202235278634,283:4.919133574643832):5.768611729146148):1.1417086088176092):1.9689854705152712,((57:8.299383525331615,118:8.299383525331615):1.3212363189770997,(3:9.006889101871485,(((198:1.7740574497924326,((54:1.2410172065879608,22:1.2410172065879608):0.3800741691429268,55:1.6210913757308876):0.15296607406154505):5.1990857116081255,(230:4.924920420714838,25:4.924920420714838):2.04822274068572):1.9634932712932374,72:8.936636432693795):0.07025266917768924):0.6137307424372302):4.177819538814145):2.477363188187388,(47:4.8481832461581424,(132:2.4091722093455146,282:2.4091722093455146):2.439011036812628):11.427619325152104):25.3272932313487,(((((70:5.516509139599435,((50:1.4472957222581548,262:1.4472957222581548):2.6462865736529295,91:4.093582295911085):1.4229268436883507):6.008486037855985,33:11.52499517745542):16.344799294055612,((233:23.77112663335306,(((51:2.102871122874897,(48:1.8708824499515817,(61:1.6647338540451653,(20:1.0689419461942562,19:1.0689419461942562):0.5957919078509091):0.20614859590641643):0.23198867292331515):2.4388007396468496,46:4.5416718625217465):13.18615705552524,(((((87:5.824841266642112,((76:1.9845896138082297,(128:0.9601887691393105,162:0.9601887691393105):1.0244008446689192):3.5971978621179934,108:5.581787475926223):0.24305379071588895):0.1833817312275663,((225:4.301786560823283,(266:1.4038090591905967,244:1.4038090591905967):2.897977501632686):1.239683685695451,((32:1.7088342413700714,89:1.7088342413700714):3.2873005840691802,192:4.996134825439252):0.5453354210794821):0.46675275135094463):7.557716006230633,((135:9.838549083437918,127:9.838549083437918):2.0355718078926657,(171:9.454306749703443,(((247:3.999549555262304,172:3.999549555262304):2.7685480245317966,((26:6.040604920729557,166:6.040604920729557):0.0641697204374081,(214:3.5493841514088262,(((((10:0.6930888180499755,295:0.6930888180499755):0.8763060230798805,64:1.569394841129856):0.5014145306000573,222:2.070809371729913):1.1387421573867922,(288:1.4451432805585156,66:1.4451432805585156):1.7644082485581898):0.1988545239622903,(297:2.206483976118276,116:2.206483976118276):1.2019220769607197):0.14097809832983055):2.5553904897581385):0.663322938627136):1.4002940063669262,85:8.168391586161027):1.2859151635424162):2.419814141627141):1.6918181127697274):1.0849748073124719,((((164:3.351711248880247,((152:0.9214279656467779,153:0.9214279656467779):1.42042468319958,(280:2.181093706430996,(12:1.731131762875658,(36:1.1016273436041466,93:1.1016273436041466):0.6295044192715114):0.44996194355533814):0.1607589424153617):1.0098586000338892):1.7523014425192533,(161:1.9257267743800417,197:1.9257267743800417):3.1782859170194584):4.454516939463387,234:9.558529630862887):2.188753938964009,(117:11.338783420709726,35:11.338783420709726):0.40850014911717025):2.903630241585887):1.5311588363747841,(82:14.770152506685347,(53:9.58207709833542,((265:5.444273443117415,((194:0.8230189444623183,221:0.8230189444623183):0.724228298957757,187:1.5472472434200752):3.8970261996973394):2.6876842472605853,122:8.131957690378):1.4501194079574198):5.188075408349928):1.41192014110222):1.5457562702594174):6.043297715306075):4.073538963834679,(((((291:0.6549222816793421,186:0.6549222816793421):3.45998693239651,(60:3.55825783503581,(38:0.6777947022672173,58:0.6777947022672173):2.880463132768593):0.556651379040042):8.738917867857243,((278:8.877275059319192,(267:3.1418977045317034,260:3.1418977045317034):5.735377354787489):2.602737873010506,(((199:6.536572970219084,75:6.536572970219084):2.854092169093618,(209:8.057325492240372,(252:6.386039321600404,(120:4.529344067964113,(80:3.898869663515265,269:3.898869663515265):0.6304744044488477):1.8566952536362917):1.6712861706399673):1.3333396470723304):1.8299246368162354,(((((((147:0.7607077983419741,119:0.7607077983419741):1.3268217586521842,251:2.0875295569941583):2.484574223321406,148:4.572103780315564):0.214191744808244,(105:2.8689625286479634,276:2.8689625286479634):1.917332996475845):1.3691827231924387,(294:5.598063830563914,144:5.598063830563914):0.5574144177523328):0.09091939881110545,(39:2.5241819424591125,67:2.5241819424591125):3.72221570466824):0.3045140422596999,(((45:2.068508673749623,(((289:1.4443982017996178,((7:0.8084717048118691,112:0.8084717048118691):0.6105758669090927,(268:0.520080999943152,185:0.520080999943152):0.8989665717778098):0.0253506300786559):0.30662663774347854,121:1.7510248395430963):0.21494169429009435,((126:0.36874929532377837,270:0.36874929532377837):0.45973703218305567,140:0.828486327506834):1.1374802063263565):0.10254213991643257):0.7669867544847886,290:2.835495428234412):1.7729434104028745,(92:2.529717017187514,6:2.529717017187514):2.0787218214497725):1.9424728507497662):4.669678086741885):0.25942315620076073):1.3738141496033958):8.565998388382503,59:21.419825470315597):6.161524626054089,(((((41:6.534347006008305,175:6.534347006008305):7.747038762590655,(((211:11.32117811274131,(190:2.0079852689899886,263:2.0079852689899886):9.31319284375132):2.648634260336795,(((201:5.384757223387973,73:5.384757223387973):1.9069081342084582,(62:6.870781762984344,158:6.870781762984344):0.4208835946120866):6.647642553895595,232:13.939307911492026):0.030504461586078335):0.27042192961383194,(((160:2.014255436331862,165:2.014255436331862):1.5718846069677688,(255:2.8883658867543667,286:2.8883658867543667):0.6977741565452642):8.488423575237587,(((90:7.583491654189257,(((207:3.753886897019761,(124:1.6599054881562612,167:1.6599054881562612):2.0939814088635):0.15281272902977516,(191:0.03274114565655316,5:0.03274114565655316):3.873958480392983):0.6472703783982299,((97:1.6200586597181057,130:1.6200586597181057):0.6011621207447226,250:2.2212207804628283):2.332749223984938):3.0295216497414907):0.6226570148644326,(261:6.355672030993786,((257:2.381512671816019,279:2.381512671816019):3.7412391642117417,292:6.122751836027761):0.23292019496602556):1.8504766380599031):1.0976074814276693,(235:2.2593690495277228,159:2.2593690495277228):7.044387100953636):2.7708074680558585):2.165670684154719):0.04115146590702423):1.6205857561262977,((((246:1.9552796254357243,215:1.9552796254357243):0.49934774297885576,(254:2.1247098283109884,(271:0.5345141596663946,216:0.5345141596663946):1.590195668644594):0.32991754010359164):4.6516339482601525,((52:2.605775647339752,179:2.605775647339752):0.5199491492198329,301:3.125724796559585):3.9805365201151477):8.072620813855718,((256:3.376512129310149,273:3.376512129310149):7.390294276079437,(206:3.9450919909522666,((285:2.840584417582134,(74:2.697814938531736,259:2.697814938531736):0.14276947905039794):0.2942450003695307,(293:0.45552069757847286,258:0.45552069757847286):2.679308720373192):0.8102625730006019):6.821714414437319):4.412075725140864):0.7230893941948082):5.436227133364611,177:21.33819865808987):1.6022158605334447,44:22.940414518623314):4.640935577746372):0.26331550081805233):0.02512887432329336):8.344647752144883,(13:24.646252742702448,(((23:4.094771337928892,((237:0.7105122330834541,102:0.7105122330834541):0.19575415805322927,154:0.9062663911366834):3.188504946792208):0.8537096630818723,169:4.948481001010764):15.604380632719549,((151:8.732623401524032,(189:6.40564118879393,(133:1.6643697979104206,101:1.6643697979104206):4.74127139088351):2.326982212730102):7.715224611702842,((71:2.852934338383099,99:2.852934338383099):7.148640898968935,299:10.001575237352034):6.44627277587484):4.105013620503438):4.093391108972135):11.568189480953468):4.537815665030891,(((((((((((14:4.1088283765475735,((238:2.7718250457059104,16:2.7718250457059104):0.2687021911033347,1:3.040527236809245):1.0683011397383284):0.2524098658528615,(157:1.6167110776559506,8:1.6167110776559506):2.7445271647444844):1.0392447856905118,(245:4.988091911580554,229:4.988091911580554):0.41239111651039284):0.8506035429451497,183:6.2510865710360966):0.2819101359056617,((241:4.614726738305894,137:4.614726738305894):1.5819381606801866,(110:3.7956889507093137,141:3.7956889507093137):2.4009759482767667):0.33633180795567785):1.6919773859865677,((((24:5.520678437170369,145:5.520678437170369):1.223193541779171,((((195:0.9722247683134554,208:0.9722247683134554):3.596241238260143,298:4.5684660065735985):0.8995305130686546,184:5.467996519642253):0.47431559675226964,37:5.942312116394523):0.8015598625550178):0.7935333041375694,((96:3.0554655083643056,((69:0.43379702290729233,15:0.43379702290729233):1.1829210674434971,(170:0.8592653511318905,(65:0.12652629764603376,68:0.12652629764603376):0.7327390534858568):0.7574527392188989):1.4387474180135162):1.6150157183091864,131:4.670481226673492):2.866924056413618):0.6419910607626678,(((226:0.8897666997587971,31:0.8897666997587971):2.028470685457588,((11:1.2630635628885756,(88:0.674874514865053,200:0.674874514865053):0.5881890480235226):0.195849988650032,239:1.4589135515386076):1.4593238336777774):1.1492569474331655,218:4.0674943326495505):4.111902011200227):0.04557774907854828):1.196939994742456,((((228:5.706540995388326,274:5.706540995388326):0.36982525420056245,202:6.076366249588888):0.16012626983808254,((223:2.332573350641025,(98:1.9409866962659272,182:1.9409866962659272):0.3915866543750979):2.9133599168333686,(219:5.021942286476434,(((176:3.5270846425828775,((243:1.6087177811185553,227:1.6087177811185553):1.7637944136965464,(193:2.981544727813265,9:2.981544727813265):0.3909674670018366):0.15457244776777568):1.2131251691364695,(104:0.960777474909423,(142:0.6437285199556981,139:0.6437285199556981):0.31704895495372487):3.779432336809924):0.25917219125723623,(((304:2.9114699464439324,(129:2.253141130323921,(168:1.6017490522604572,277:1.6017490522604572):0.6513920780634637):0.6583288161200116):0.3240716387827858,49:3.235541585226718):0.7648255108456548,(155:1.1558689538455524,(220:0.002267389885396097,180:0.002267389885396097):1.1536015639601565):2.8444981422268203):0.9990149069042102):0.02256028349985062):0.2239909809979599):0.9905592519525772):2.6949909756720682,((281:4.369171603214557,302:4.369171603214557):3.0180861157700507,213:7.387257718984608):1.5442257761144313):0.4904305925717427):1.8734048915775965,((242:8.690439938054455,109:8.690439938054455):1.5397055900180412,((275:4.346183619060968,150:4.346183619060968):2.871855533644024,18:7.218039152704992):3.0121063753675044):1.0651734511758821):3.1023638518232133,63:14.397682831071592):3.7176863675341707,136:18.115369198605762):12.14582512874017,((((224:0.2692818559215715,174:0.2692818559215715):10.589315171429329,27:10.8585970273509):8.27686624905941,(((((78:5.091019667933205,(21:2.6564427257454555,111:2.6564427257454555):2.4345769421877494):1.8265362866570811,(2:6.515008411780407,196:6.515008411780407):0.40254754280987903):2.0693096548866183,(43:1.039653672611918,83:1.039653672611918):7.947211936864987):6.2854562649869585,95:15.272321874463863):0.8981534222073755,(((115:6.345078714392793,(114:2.3223295701028217,((107:2.104618211125787,29:2.104618211125787):0.007358087265306956,(134:2.0538888264563724,236:2.0538888264563724):0.058087471934721524):0.2103532717117278):4.022749144289971):6.282549345689196,(217:6.458719969790623,(100:3.87143765068182,248:3.87143765068182):2.587282319108803):6.1689080902913656):0.8567140128259823,(((((((((143:0.6210785823446187,(303:0.29061948875523963,34:0.29061948875523963):0.330459093589379):0.500053439302094,79:1.1211320216467127):0.4909464905990135,181:1.6120785122457262):1.2565515526503503,204:2.8686300648960765):2.57865473840754,((40:1.9791146692224204,203:1.9791146692224204):0.47810914946986416,(205:0.5204556982528376,103:0.5204556982528376):1.9367681204394471):2.9900609846113317):1.0013655854677914,284:6.448650388771408):1.0031943378289485,(240:6.367976002895218,(((272:1.4053715997127079,30:1.4053715997127079):2.707673476600312,28:4.1130450763130195):0.20999343796210113,(77:0.9583059081866102,264:0.9583059081866102):3.3647326060885105):2.0449374886200973):1.0838687237051383):1.6347809119067573,((125:0.41790320521775737,287:0.41790320521775737):3.1385070669280495,188:3.556410272145807):5.530215366361307):2.992181460674864,(231:6.201879894604355,178:6.201879894604355):5.876927204577623):1.4055349737259935):2.6861332237632674):2.964987979739071):6.996494197563219,(((296:2.945780437289574,(156:2.9227922185200073,123:2.9227922185200073):0.022988218769566693):10.550405335458159,(210:9.473102578253371,253:9.473102578253371):4.023083194494362):0.9578146523204687,(86:7.792131810442614,(138:2.279066424627223,94:2.279066424627223):5.513065385815391):6.661868614625588):11.677957048905327):4.129236853372404):10.491063561340873):0.8508379139721427):1.1648963273492896,(106:29.071453660051912,(149:14.949505484719106,81:14.949505484719106):14.121948175332806):13.696538469956327):4.51574546062178;
tree new_tree25 = ((((((((((((201:2.715594004719639,73:2.715594004719639):5.883429887582009,(62:6.462515883631024,158:6.462515883631024):2.1365080086706243):3.529430703104042,((41:9.922629084778974,175:9.922629084778974):2.1152706718390544,(((160:1.305152185162476,165:1.305152185162476):2.6341219573177597,(286:3.0919765017730727,255:3.0919765017730727):0.8472976407071631):7.778629169238431,(((90:7.729078240901402,(((124:1.6772107053407994,167:1.6772107053407994):4.207261413868639,(207:5.80248775649555,(191:0.08117296437882347,5:0.08117296437882347):5.7213147921167264):0.08198436271388854):0.059126442735315976,((97:1.5526919378015933,130:1.5526919378015933):3.2025319231792952,250:4.755223860980888):1.188374700963866):1.7854796789566478):0.6423302737337329,((257:2.3319443241585516,279:2.3319443241585516):5.476672059618643,(261:5.722954787611547,292:5.722954787611547):2.0856615961656475):0.5627921308579404):1.7573208182790818,(235:0.7271757089361252,159:0.7271757089361252):9.401553623978092):1.5891739788044497):0.3199964448993615):0.09055483878766246):0.23936527334026358,(232:10.673718657701725,(211:6.489650954996275,(190:1.8794118450979158,263:1.8794118450979158):4.610239109898359):4.18406770270545):1.694101211044229):2.563113085387114,(((256:1.9183640671929953,273:1.9183640671929953):9.270756483098221,(206:3.9545592405627885,((74:1.5082978758918915,(285:1.2370930333085468,259:1.2370930333085468):0.27120484258334465):1.265721352440578,(293:0.8011489434693703,258:0.8011489434693703):1.9728702848630992):1.1805400122303191):7.234561309728427):2.8480914339020647,(((52:3.072564378220709,179:3.072564378220709):1.9621429573497728,301:5.034707335570482):0.31791428434140023,(215:2.7459312648480325,((254:1.215231478199206,(271:0.6249985997980843,216:0.6249985997980843):0.5902328784011217):1.2739805844468612,246:2.489212062646067):0.2567192022019653):2.6066903550638494):8.684590364281398):0.8937209699397872):1.9353581892226241,177:16.866291143355692):5.59638854793905,44:22.462679691294742):4.745498769068686,(((233:20.21396429057077,(((51:3.540154824472079,((20:2.215899791942126,(19:1.6328744186219644,61:1.6328744186219644):0.5830253733201616):0.7352210584789032,48:2.951120850421029):0.5890339740510497):2.9823864183294737,46:6.522541242801553):9.686860857795832,(((((164:5.332424913551415,((152:0.7690616311803922,153:0.7690616311803922):3.111031993056351,(280:2.2399642926922136,(36:0.8580576161722142,(93:0.49871125270353717,12:0.49871125270353717):0.35934636346867704):1.3819066765199994):1.6401293315445296):1.4523312893146714):2.063943518955564,(161:3.85938418860714,197:3.85938418860714):3.5369842438998385):2.792577712693527,234:10.188946145200505):3.0532733713941074,(((((108:6.35585231122052,87:6.35585231122052):0.3428528064241103,(76:2.7368778461693455,(128:1.639562799585191,162:1.639562799585191):1.0973150465841546):3.961827271475285):0.2174014923845391,((225:2.0388638652589486,(266:1.4411539399234272,244:1.4411539399234272):0.5977099253355214):2.6368168129136236,(192:4.167659301887242,(32:3.7681868748867755,89:3.7681868748867755):0.39947242700046637):0.5080213762853303):2.2404259318565973):4.206624531381641,((135:9.585391034822305,127:9.585391034822305):0.6577642107019752,((288:3.250932922155846,171:3.250932922155846):2.7268217875729515,(((247:1.048230837177761,172:1.048230837177761):3.5764470201351664,((166:2.4114167412991527,26:2.4114167412991527):1.5272894203512744,((297:2.942384215525546,(((10:0.9867096531313816,295:0.9867096531313816):0.6236349517791345,64:1.6103446049105161):1.181597316911957,222:2.791941921822473):0.15044229370307294):0.23811973306179857,((116:2.160818341227177,66:2.160818341227177):0.0058530333810109525,214:2.166671374608188):1.0138325739791565):0.7582022130630826):0.6859716956625004):1.039750984185539,85:5.6644288414984665):0.31332586823033104):4.265400535795482):0.8795758958865303):1.3305429936154045,(117:5.896929365569234,35:5.896929365569234):6.556344769456981):0.7889453815683982):1.0974257037493835,(82:12.565423377401366,(53:11.012080371586276,((265:8.631630372766246,((194:1.351140900384584,221:1.351140900384584):1.6716144972510845,187:3.0227553976356685):5.608874975130577):0.9809595812177108,122:9.612589953983957):1.399490417602319):1.5533430058150905):1.7742218429426302):1.8697568802533873):4.004562189973388):4.291113100479556,((((291:3.0121067379119597,186:3.0121067379119597):1.4946642999373823,((38:2.2918901027841607,58:2.2918901027841607):0.8980144566824166,60:3.1899045594665774):1.3168664783827646):6.9042004725482755,((278:6.288650674791162,(267:3.2788625093587633,260:3.2788625093587633):3.009788165432399):4.525788038875982,(((39:1.8261946658995474,67:1.8261946658995474):2.1117255954894993,148:3.937920261389047):6.496591291192875,(((294:3.037149653263589,144:3.037149653263589):5.759817254525464,((199:1.1027971679534065,75:1.1027971679534065):6.788542852166568,((120:3.4707034359663,(80:2.8801953751452496,269:2.8801953751452496):0.5905080608210502):3.6898736491717843,(209:5.059143400387991,252:5.059143400387991):2.101433684750093):0.7307629349818905):0.9056268876690776):0.010696012596424609,(((290:1.3389127262777873,121:1.3389127262777873):2.8747950229473127,(((270:1.0753720899923667,(126:0.8514967871736511,140:0.8514967871736511):0.2238753028187156):1.5509695450217356,(((268:0.3273695085014109,(7:0.09598044635198008,185:0.09598044635198008):0.2313890621494308):1.3821113324337806,112:1.7094808409351914):0.37679837047891196,289:2.0862792114141033):0.5400624235999989):0.07815015610899723,((92:1.927731775732018,6:1.927731775732018):0.7415626591745001,45:2.669294434906518):0.035197356216581266):1.5092159581020006):1.328435931579337,(((119:0.42960222934681536,147:0.42960222934681536):1.8318139438752596,251:2.261416173222075):2.996907016723656,(105:2.4599406737309284,276:2.4599406737309284):2.7983825162148026):0.2838204908587061):3.2655192395810397):1.6268486321964453):0.37992716108522195):0.5965327967304734):4.706991159588265,59:16.117962669985882):8.387114721064446):2.684676403554896,((70:5.1120863087627235,((50:3.5258619682928165,262:3.5258619682928165):0.1593578201476622,91:3.6852197884404787):1.4268665203222448):12.027002691138527,33:17.13908899990125):10.050664794703973):0.018424665758203673):8.105904915945423,(13:21.800947736014074,(((((237:0.3263828227020013,102:0.3263828227020013):0.9083024935387678,154:1.2346853162407692):1.801804328475219,23:3.036489644715988):9.118547241962363,169:12.155036886678351):3.372296791726356,((151:9.48501449178158,(189:5.550380931831729,(133:3.558060530211978,101:3.558060530211978):1.9923204016197507):3.9346335599498516):2.311745191566118,((71:6.051817720758383,99:6.051817720758383):4.561695711393113,299:10.613513432151496):1.183246251196202):3.730573995057009):6.273614057609366):13.513135640294777):2.074274043336274,(((63:18.291327730486667,((275:2.5137978165837955,150:2.5137978165837955):13.404820948372855,(((((226:2.1872920107738185,31:2.1872920107738185):2.5441683806208157,((88:0.6105020690679398,200:0.6105020690679398):1.0104994833516168,(11:1.2646392630123011,239:1.2646392630123011):0.35636228940725534):3.110458838975078):1.6047314103656305,218:6.336191801760265):2.425441523809212,(((((14:3.2274958514028302,((238:2.108461144617908,16:2.108461144617908):0.8534824647166062,1:2.961943609334514):0.26555224206831607):0.6926921551210325,(157:3.2746805248756043,8:3.2746805248756043):0.6455074816482584):1.606359774753134,(245:4.513050972891605,229:4.513050972891605):1.0134968083853915):1.8958161268701579,183:7.422363908147155):0.4606567506583543,(137:7.272129027072376,((110:4.1162507664186325,141:4.1162507664186325):1.2003505622094224,241:5.316601328628055):1.955527698444321):0.610891631733133):0.878612666763968):2.9416485708276365,((242:4.404812098703896,18:4.404812098703896):4.700615791582726,(((((24:5.301114132209315,145:5.301114132209315):1.5127950183097028,((184:2.8585720381660136,((195:1.340220373532402,208:1.340220373532402):0.4309742510570074,298:1.7711946245894095):1.0873774135766041):0.6993428811341613,37:3.557914919300175):3.2559942312188426):1.7418682650104556,(109:5.961957287167673,((281:2.80751374253995,302:2.80751374253995):2.981850635969819,213:5.789364378509769):0.17259290865790344):2.5938201283618003):0.004267696351014649,((96:3.246083601158393,((170:1.1056073372993327,(65:0.487620202307936,68:0.487620202307936):0.6179871349913967):1.518695371198494,(15:1.8138407789108526,69:1.8138407789108526):0.8104619295869742):0.6217808926605661):4.324292753553839,131:7.570376354712232):0.9896687571682561):0.1549751710420999,((((98:1.2919947188435872,182:1.2919947188435872):4.303202225770752,(((219:2.881289381986908,((176:2.0942058760792,193:2.0942058760792):0.2860236403634402,9:2.38022951644264):0.501059865544268):1.1060062797784473,(243:1.243354833630879,227:1.243354833630879):2.7439408281344764):0.9168006637010575,(223:4.59351675011561,(((155:1.694073947586984,(220:0.05734553043495691,180:0.05734553043495691):1.636728417152027):1.623796565787484,(49:3.2631705525160637,(304:2.4238884288976092,(129:2.1987519710337673,(168:1.8389093829038374,277:1.8389093829038374):0.35984258812992986):0.22513645786384195):0.8392821236184544):0.05469996085840423):0.34722048991538834,(139:0.9401003211067976,(104:0.308012632203301,142:0.308012632203301):0.6320876889034966):2.7249906821830585):0.9284257468257535):0.31057957535080316):0.6911006191479263):1.6007397727271915,202:7.195936717341531):0.04646654429980046,(228:5.825771231523233,274:5.825771231523233):1.4166320301180981):1.4726170212812564):0.39040760736403435):2.5978540061104916):4.215336868559536):2.372708965530018):2.2448921602049055,136:20.536219890691573):6.8068238246124295,((((224:0.7716537552705218,174:0.7716537552705218):14.162464808856772,27:14.934118564127294):4.486250348824315,((((((21:1.689222264462558,111:1.689222264462558):3.6385432402206086,78:5.327765504683167):0.8681013594366789,(2:5.018522047003925,196:5.018522047003925):1.1773448171159204):0.6643150420128743,(43:0.2679213326313976,83:0.2679213326313976):6.592260573501322):1.6359237687688122,95:8.496105674901532):5.3288976713375895,(((115:7.6297242348583145,((((29:1.1433928183082058,236:1.1433928183082058):1.5204229175391022,134:2.663815735847308):0.03798510806039568,107:2.7018008439077037):2.0814261685979463,114:4.78322701250565):2.8464972223526646):4.434941963998276,(217:6.216807215952884,(100:3.7661587163687718,248:3.7661587163687718):2.4506484995841125):5.847858982903706):1.022466801789415,((231:4.6627548444289495,178:4.6627548444289495):7.2474292763677415,((((((79:2.2947301396230104,(181:2.1385068131430485,(143:0.8889202293132318,(303:0.052190010846418076,34:0.052190010846418076):0.8367302184668137):1.2495865838298168):0.15622332647996195):2.0899089033632796,204:4.38463904298629):1.2705388477907293,((40:1.9498219725331156,203:1.9498219725331156):2.6561864493497866,(205:2.7253151164085283,103:2.7253151164085283):1.8806933054743737):1.0491694688941173):0.4427952434088711,284:6.0979731341858905):1.4907994662751385,((125:4.456464406809178,287:4.456464406809178):0.582512679505065,188:5.038977086314243):2.549795514146786):2.1224164216115806,((30:0.4763858281270965,272:0.4763858281270965):5.406475772356605,(240:5.650479625604142,(28:3.9054763969467907,(77:2.173383855982011,264:2.173383855982011):1.7320925409647798):1.745003228657351):0.23238197487955947):3.8283274215889085):2.1989950987240814):1.1769488798493146):0.7378703455931159):5.595365566712488):2.545962569937714,(((210:5.841841601066224,253:5.841841601066224):3.3187437896206218,((296:3.0554150966691243,156:3.0554150966691243):0.5171942719229521,123:3.5726093685920763):5.58797602209477):2.0221612606535455,(86:5.951077598194642,(138:4.783111923951522,94:4.783111923951522):1.1679656742431197):5.231669053145749):10.783584831548932):5.376712232414679):10.045313704341122):0.549017065777484,(((((17:0.872621951707965,42:0.872621951707965):4.963096649901523,283:5.835718601609488):6.312826447372264,(((((212:3.37634935640978,4:3.37634935640978):2.7343019139444653,((249:1.8561171785935675,173:1.8561171785935675):0.2002293803623656,146:2.056346558955933):4.054304711398313):2.7987849370282847,56:8.90943620738253):0.41430842787190336,113:9.323744635254434):2.5934919077461185,300:11.917236543000552):0.23130850598120034):0.42438067956176084,(84:1.892905779265792,163:1.892905779265792):10.680019949277721):0.5079905131619675,((47:3.3371808518091792,(132:2.1692581892114142,282:2.1692581892114142):1.167922662597765):8.294582035056903,((118:9.707122273399493,57:9.707122273399493):0.5566702403440082,(3:9.626759226767472,(((198:1.6594507342994893,((54:0.5013244734262724,22:0.5013244734262724):0.9673624694275623,55:1.4686869428538347):0.19076379144565458):3.763067320210089,(230:3.9517059026143206,25:3.9517059026143206):1.4708121518952577):0.662455591354453,72:6.084973645864031):3.541785580903441):0.6370332869760293):1.3679703731225814):1.4491533548393978):24.856458243717128):1.0815728659885337,(106:28.655275527908522,(149:17.628375952904975,81:17.628375952904975):11.026899575003547):10.36367182350262):7.6967272711065;
tree new_tree26 = (((((((70:4.220817684139556,((50:3.3438004028520782,262:3.3438004028520782):0.1071467434665152,91:3.4509471463185935):0.7698705378209625):7.022770773431077,33:11.243588457570633):16.136450239657016,((((((((259:2.5743024541898825,(285:1.9957959202174038,74:1.9957959202174038):0.5785065339724786):1.0865979221153537,(293:1.3466199453481,258:1.3466199453481):2.314280430957136):2.0505809415185206,206:5.711481317823757):5.5352794162395655,(273:7.05206111807942,256:7.05206111807942):4.194699615983902):3.3685358964684475,((179:7.692324276429396,((52:5.454105423061009,(246:1.3293910812248462,((254:0.9730129891970244,(271:0.42181294961419324,216:0.42181294961419324):0.5512000395828311):0.30812362898056456,215:1.281136618177589):0.04825446304725722):4.124714341836162):1.2186797548278365,301:6.672785177888845):1.0195390985405508):6.339011796597745,((((158:8.359402582741195,62:8.359402582741195):2.142826266423711,(201:7.720012217796787,73:7.720012217796787):2.7822166313681187):2.4350518727228962,((232:10.569172947812717,(211:3.9188610922284677,(190:1.9243057054115198,263:1.9243057054115198):1.9945553868169479):6.650311855584249):2.1151265830543444,(41:10.193148406386406,175:10.193148406386406):2.4911511244806555):0.2529811910207407):0.4348050242484547,((((90:6.133520984452127,(((279:3.7900352056951254,257:3.7900352056951254):1.814049188350971,292:5.6040843940460965):0.2615822063165991,261:5.865666600362696):0.2678543840894312):0.518124121202268,(((124:0.5588815930028637,167:0.5588815930028637):3.8945429129886118,(191:0.03692148665814576,5:0.03692148665814576):4.41650301933333):1.3072603327498449,(207:4.550593817648931,((97:0.9507730713512919,130:0.9507730713512919):0.8761648904147041,250:1.826937961765996):2.723655855882935):1.2100910210923894):0.8909602669130745):1.4201193947492756,(235:2.433728029000241,159:2.433728029000241):5.63803647140343):5.1721329374459994,(286:5.305147760928625,(255:4.1230594746774125,(160:0.9875094202640692,165:0.9875094202640692):3.1355500544133434):1.1820882862512123):7.938749676921045):0.12818830828658712):0.6592503268908843):0.5839605575046285):1.167755392941686,177:15.783052023473456):3.4377743159858554,44:19.22082633945931):8.068740184549934,((233:23.590355936506132,(((48:2.759159471203017,(((19:1.7532066416062237,61:1.7532066416062237):0.36311388488179386,20:2.1163205264880176):0.28230432942955197,46:2.3986248559175696):0.3605346152854474):2.69372793594725,51:5.452887407150267):12.749604012903678,((((((87:4.543172487805919,108:4.543172487805919):1.6260334407171388,(76:3.284008176566913,(128:2.849342915120748,162:2.849342915120748):0.434665261446165):2.885197751956145):1.0228711720868855,(192:4.631574447180178,((32:1.1863471389781646,89:1.1863471389781646):3.2246565294323775,(225:2.9038625177755666,(266:2.5416910207135572,244:2.5416910207135572):0.36217149706200935):1.5071411506349754):0.22057077876963582):2.560502653429766):3.368827965581633,((135:5.9329331281475355,127:5.9329331281475355):1.8833944516261223,(((26:4.585918803304111,(((((10:0.9586686103749799,295:0.9586686103749799):1.1108705715038978,64:2.0695391818788775):0.8987943272518342,222:2.9683335091307117):0.3077342753113146,((66:2.7635082147444097,214:2.7635082147444097):0.23498616467648992,(297:1.39987903832879,116:1.39987903832879):1.5986153410921096):0.2775734050211267):1.2383840508701152,166:4.5144518353121414):0.07146696799196928):0.40650779459541564,((247:2.8987690930054457,172:2.8987690930054457):0.16349867288020148,288:3.062267765885647):1.9301588320138792):0.6428869083177577,(171:3.3459842755089477,85:3.3459842755089477):2.2893292307083364):2.1810140735563737):2.744577486417919):1.8569206063223422,((117:4.909128646938333,35:4.909128646938333):6.384012709668877,((234:5.5046625334772745,(161:3.3107735372564515,197:3.3107735372564515):2.193888996220823):1.7938439617661182,(164:5.107799997282258,(((280:0.7101701391126767,(36:0.4608218399550827,93:0.4608218399550827):0.249348299157594):2.3629856366289523,12:3.073155775741629):1.1906683294250335,(152:1.6369908001073807,153:1.6369908001073807):2.626833305059282):0.8439758921155951):2.190706497961135):3.994634861363817):1.124684315906709):3.4177964001789825,(82:6.704845922960879,(((265:4.97274370499797,((194:1.5078126773501306,221:1.5078126773501306):0.3736278065663643,187:1.8814404839164949):3.091303221081475):0.08098546964309072,122:5.05372917464106):0.9192515615508148,53:5.972980736191875):0.7318651867690038):9.130776149732021):2.3668693473610443):5.387864516452186):3.2693170009983916,((((291:1.9998316983361517,186:1.9998316983361517):2.108112617705407,(38:2.9614222781043105,(60:1.5431108835148009,58:1.5431108835148009):1.4183113945895096):1.1465220379372485):8.41726348337389,((278:4.21088671822237,(267:3.99432375839921,260:3.99432375839921):0.21656295982315976):6.505701983137244,((((((119:0.7320694602892454,147:0.7320694602892454):0.6583400064436017,251:1.390409466732847):2.5065618238954874,(105:3.015407840398181,276:3.015407840398181):0.8815634502301535):1.3171531400289593,((39:1.7823420241434489,67:1.7823420241434489):1.2551548065061056,148:3.0374968306495544):2.1766276000077394):3.060627875323532,((((199:3.4748735371633703,75:3.4748735371633703):3.855861144651037,((252:3.587371039359052,209:3.587371039359052):1.7743595178767757,(120:4.891200843543147,(80:2.9076120379269406,269:2.9076120379269406):1.9835888056162063):0.47052971369268093):1.9690041245785794):0.6729505651768424,((((92:1.4888909459291784,6:1.4888909459291784):1.1693064460172227,(((268:1.8914606762739805,((185:0.49298575618847734,112:0.49298575618847734):0.7736020679694944,7:1.2665878241579718):0.6248728521160087):0.3422580303293066,289:2.233718706603287):0.28778735955077517,140:2.5215060661540623):0.13669132579233878):0.3055424591382563,270:2.9637398510846573):0.6914896395831365,(121:3.593288852818867,((126:2.039598142830507,290:2.039598142830507):0.4549352175080532,45:2.4945333603385604):1.0987554924803065):0.061940637848926894):4.348455756323456):0.09012407926217669,294:8.093809326253426):0.1809429797273996):0.9878725076636385,144:9.262624813644464):1.4539638877151493):1.8086190980558357):3.309503882905764,59:15.834711682321213):11.02496125518331):0.429893586504722):0.09047217321840151):7.399967195286415,(13:16.654624632066298,(((((237:0.6728826770349385,102:0.6728826770349385):0.9391327373133558,154:1.6120154143482943):1.632404788333373,23:3.2444202026816673):9.304824424198817,169:12.549244626880483):1.335793630178367,((151:10.753761181151269,(189:9.276800188935411,(133:4.251913146669608,101:4.251913146669608):5.024887042265803):1.476960992215858):0.9291868255701843,((71:2.5796444954848172,99:2.5796444954848172):4.3949756023345135,299:6.974620097819331):4.708327908902122):2.202090250337397):2.7695863750074476):18.125381260447764):1.9873536853434928,(((63:16.124063559791384,((275:15.237383950945938,150:15.237383950945938):0.4420633204333537,(((((((193:3.558635866542527,(243:2.535349026358169,227:2.535349026358169):1.0232868401843578):0.29383621787520653,9:3.8524720844177334):1.1865653545262513,((((98:1.3912578942769238,182:1.3912578942769238):2.6980006242045356,(219:2.7118468715506814,223:2.7118468715506814):1.3774116469307782):0.3246854615250241,((142:1.9622262010770404,(104:1.5150444650008024,139:1.5150444650008024):0.447181736076238):2.3566540368056534,(((155:0.891010048428105,180:0.891010048428105):0.5558651285407658,220:1.4468751769688708):1.7654643212455758,(49:2.338732237912267,(168:1.8547368951944896,(129:1.2136452763517611,(304:1.1684236052169736,277:1.1684236052169736):0.04522167113478748):0.6410916188427285):0.48399534271777744):0.8736072603021796):1.1065407396682474):0.09506374212378965):0.22574876143032174,176:4.639692741436805):0.39934469750717927):3.1716356770520244,((202:3.1667459874204154,228:3.1667459874204154):0.08307320364090032,274:3.2498191910613157):4.9608539249346935):1.0728308333330325,(242:3.844836418101839,18:3.844836418101839):5.438667531227203):0.18289000283503398,(((109:6.957776732485922,(281:4.267862454114267,(302:3.908428432080109,213:3.908428432080109):0.3594340220341583):2.6899142783716545):0.39534306652215623,((24:3.2683278120038506,145:3.2683278120038506):2.2431210286043357,(((195:1.5618718527026092,208:1.5618718527026092):0.322134213985269,298:1.8840060666878782):1.0758055475868806,(37:2.420201149346671,184:2.420201149346671):0.5396104649280877):2.5516372263334275):1.8416709583998916):0.09307627078865277,((96:5.2026625480208954,((15:1.844854208405297,(170:0.7299054174191604,(65:0.5360355930947122,68:0.5360355930947122):0.19386982432444821):1.1149487909861366):0.004389252076034911,69:1.849243460481332):3.3534190875395637):0.932542069466904,131:6.135204617487799):1.3109914523089312):2.020197882367345):0.6317011180579186,((((((14:3.4817186726918763,((238:2.4468218253506433,1:2.4468218253506433):0.15577300841577113,16:2.6025948337664144):0.8791238389254619):1.1532388047159898,(157:2.9307760457685688,8:2.9307760457685688):1.7041814316392974):0.7274517944893066,(245:3.309065363755441,229:3.309065363755441):2.053343908141732):0.3647426885783007,183:5.7271519604754735):0.9521370466794483,((137:4.8513235854327075,(110:3.567821388524755,141:3.567821388524755):1.2835021969079525):0.6256984287700282,241:5.477022014202736):1.202266992952186):0.6381986188477775,(((239:2.8149327716579293,(11:1.5282226362083224,(88:0.2642794166637569,200:0.2642794166637569):1.2639432195445655):1.2867101354496069):1.1509862262524146,(226:1.322522264544164,31:1.322522264544164):2.64339673336618):2.099084161452695,218:6.065003159363039):1.2524844666396602):2.780607444219295):5.581352201157298):0.44461628841209233):1.3115872201990229,136:17.435650779990407):11.398102622875474,((((224:3.716920812254235,174:3.716920812254235):10.56558791180056,27:14.282508724054795):0.44109426630085835,((((((21:1.1813677122792683,111:1.1813677122792683):1.2859524646090108,78:2.467320176888279):0.7286763384225141,(2:2.169893495176448,196:2.169893495176448):1.0261030201343453):3.7360325951512037,(43:0.13179787187575867,83:0.13179787187575867):6.800231238586238):4.121996689097848,95:11.054025799559845):1.422185627285062,((((217:8.03009642816639,(115:5.507237528229221,(100:1.5839903255463588,248:1.5839903255463588):3.9232472026828624):2.5228588999371686):0.22681259310174262,((107:1.309144505289809,((236:0.4971744731267298,134:0.4971744731267298):0.1634017571968105,29:0.6605762303235403):0.6485682749662687):4.280346916722874,114:5.589491422012683):2.667417599255449):1.030392718560126,(231:6.669670690696285,178:6.669670690696285):2.6176310491319734):2.835693073948427,((287:4.004648295512458,(125:2.7144466884479033,188:2.7144466884479033):1.2902016070645543):4.287033608060445,((((240:3.741307135155639,272:3.741307135155639):1.056253504980122,30:4.797560640135761):2.57157838616674,(28:5.151449136470817,(77:1.6467340881109014,264:1.6467340881109014):3.504715048359916):2.217689889831684):0.32654039488977205,(((((143:0.46972689581705196,(303:0.08159851218785696,34:0.08159851218785696):0.388128383629195):0.8427759316308998,(79:0.9009076300970917,181:0.9009076300970917):0.41159519735086003):0.5857634588323981,204:1.8982662862803499):2.8222716449792733,((40:0.10741384577682056,203:0.10741384577682056):2.843700353401613,(205:0.6914240384502259,103:0.6914240384502259):2.2596901607282076):1.76942373208119):0.49463168955489856,284:5.215169620814522):2.4805098003777513):0.5960024823806291):3.831312910203783):0.3532166130682217):2.247391563510746):8.449582254473247,((((156:3.106558106954462,296:3.106558106954462):0.047496818875083946,123:3.154054925829546):6.9917069206297,(210:7.650015481591273,253:7.650015481591273):2.4957463648679727):0.338070338183055,(86:7.596764049395891,(138:7.112650100470619,94:7.112650100470619):0.4841139489252724):2.88706813524641):12.6893530601866):5.66056815803698):7.933606174991674):0.4637459024499435,(((84:5.479595504666911,163:5.479595504666911):5.676086584866461,((113:9.64926875661905,(((212:6.244048127914134,4:6.244048127914134):1.2567393732525298,((249:1.359876330986622,173:1.359876330986622):1.706398266297105,146:3.066274597283727):4.434512903882936):0.44410855444318287,56:7.9448960556098465):1.704372701009203):0.42395820867281486,(((17:0.3588951943531157,42:0.3588951943531157):1.8838218304770362,283:2.242717024830152):7.449261070143842,(300:9.482437335707017,(47:3.747994096236285,(132:3.237844619699895,282:3.237844619699895):0.5101494765363901):5.734443239470732):0.2095407592669769):0.38124887031787047):1.0824551242415072):2.912230734851004,((3:7.293040087734223,(((230:4.246962453430347,25:4.246962453430347):2.536378613862192,((55:2.413479936464344,(54:0.2815291290530837,22:0.2815291290530837):2.1319508074112603):1.744593623170151,198:4.158073559634495):2.6252675076580445):0.44682657378306256,72:7.230167641075602):0.0628724466586208):1.312583043923821,(57:1.9363891007060567,118:1.9363891007060567):6.669234030951987):5.462289692726332):23.163192655923122):1.9539169326843506,(106:26.367061677813364,(149:20.214637814312745,81:20.214637814312745):6.152423863500619):12.817960735178485):4.71792129585325;
tree new_tree27 = ((((47:5.862296726470841,(132:5.213099038166722,282:5.213099038166722):0.6491976883041195):9.276338364483403,(((((72:6.789905390585881,((230:4.868640466585342,25:4.868640466585342):0.6239559745695207,(55:2.020880321161247,(198:1.4803399973884868,(54:0.7289421362908879,22:0.7289421362908879):0.7513978610975989):0.5405403237727602):3.4717161199936157):1.2973089494310184):0.7952491344210966,3:7.585154525006978):1.146996600625318,(57:3.680096565531012,118:3.680096565531012):5.052054560101284):5.3009892419571845,((((((212:3.5986991835105244,4:3.5986991835105244):1.8936413626813366,((249:1.395348929609542,173:1.395348929609542):0.6097583147354739,146:2.005107244345016):3.487233301846845):1.8570135336441034,56:7.3493540798359644):3.099534374063203,113:10.448888453899167):2.3337837474854055,300:12.782672201384573):0.2357190152293942,((17:2.191347091102625,42:2.191347091102625):1.5732182503128205,283:3.7645653414154454):9.253825875198523):1.014749150975513):0.3803697327828175,(84:5.257815387391668,163:5.257815387391668):9.15569471298063):0.7251249905819463):24.161297203090307,((((63:17.501078346743114,(275:14.597216757982153,((242:3.2162800964692675,18:3.2162800964692675):10.33827107782133,(((184:0.8572966294085235,37:0.8572966294085235):5.365079746327521,(((195:0.5728296336733512,208:0.5728296336733512):2.458907810701379,298:3.03173744437473):2.8423449779317624,(24:3.4118809625684503,145:3.4118809625684503):2.462201459738042):0.34829395342955216):5.353500308282267,(((((((243:1.773854043068644,227:1.773854043068644):0.339442186569608,223:2.113296229638252):4.623792404796134,((176:6.158759478752802,((((180:0.023116763906089237,220:0.023116763906089237):0.6623712568940309,155:0.6854880208001201):4.049023786472028,(49:4.335685588314108,(304:2.5930175733898,((168:1.4200327755959221,277:1.4200327755959221):0.3035079076678886,129:1.7235406832638107):0.8694768901259895):1.7426680149243081):0.3988262189580398):0.6378553173520896,(219:2.120787478011222,(142:0.8428490229320735,(104:0.812696266548264,139:0.812696266548264):0.030152756383809542):1.2779384550791486):3.2515796466130156):0.786392354128564):0.04654990353491506,(98:1.5615068851671456,182:1.5615068851671456):4.643802497120571):0.5317792521466691):0.1397132542864652,(9:6.023807979453158,193:6.023807979453158):0.8529939092676928):1.6499582480896846,(274:6.497824679109456,(202:3.0943012362960762,228:3.0943012362960762):3.40352344281338):2.0289354577010794):0.20739573673981937,((109:6.327262989159408,(213:4.189096024208033,(281:2.871513208804938,302:2.871513208804938):1.317582815403095):2.138166964951375):0.7116765269940784,((131:4.8305479314033635,96:4.8305479314033635):0.5226575450130246,((15:2.395078375984073,69:2.395078375984073):0.5509431105576503,(170:0.9645922254776446,(68:0.6162872307944743,65:0.6162872307944743):0.3483049946831702):1.9814292610640787):2.4071839898746648):1.6857340397370981):1.6952163573968688):0.3958778839635855,((((239:3.68730788083914,((88:0.34107285460520337,200:0.34107285460520337):0.14491550983986218,11:0.48598836444506555):3.2013195163940744):0.11983804795049569,(226:1.511972688198963,31:1.511972688198963):2.295173240590673):1.280011366997571,(150:2.868002800654053,218:2.868002800654053):2.2191544951331537):3.22558789070374,(((183:4.087741396334294,(245:3.9509136751489957,229:3.9509136751489957):0.13682772118529796):0.6060619058409946,((157:2.1038054345371293,8:2.1038054345371293):2.1014408870730295,(14:3.308260607835704,((238:1.5311452480471772,16:1.5311452480471772):0.5688083550375123,1:2.0999536030846895):1.2083070047510147):0.8969857137744546):0.48855698056512953):1.1823904431114842,((137:4.011711842714979,(110:2.774793229327041,141:2.774793229327041):1.2369186133879375):0.503354498117341,241:4.51506634083232):1.3611274044544528):2.436551441204174):0.8172885710229938):2.445842926504371):1.9786744902722866):1.042665583691555):2.903861588760961):3.5796311743800686,136:21.080709521123183):7.7525196778769185,((((224:2.62260463002543,174:2.62260463002543):7.77158859082706,27:10.39419322085249):9.511051095546634,((((((21:1.2157791513564926,111:1.2157791513564926):1.6238223207452451,78:2.8396014721017377):1.7895638009029446,(2:1.597089209839313,196:1.597089209839313):3.0320760631653694):1.9827952865924283,(43:0.10366084808857769,83:0.10366084808857769):6.508299711508533):2.1815234066376172,95:8.793483966234728):1.2233438755091441,(((((284:4.313428136018207,(((181:2.0371422682220786,(143:0.4531601246416271,(303:0.27166278722992027,34:0.27166278722992027):0.18149733741170682):1.5839821435804515):0.015050240489550504,79:2.052192508711629):0.25734014313949105,204:2.30953265185112):2.0038954841670873):0.7341755911831953,((40:0.6938570929612161,203:0.6938570929612161):2.015839471322968,(205:1.4832798228172743,103:1.4832798228172743):1.2264167414669096):2.337907162917219):1.1271004225638777,((287:1.713068611754855,(125:0.9241309579790031,188:0.9241309579790031):0.7889376537758519):4.336045027288021,(240:4.96084097663427,(((28:0.8498774279967505,30:0.8498774279967505):2.4249293457457677,(264:2.5937117404966563,77:2.5937117404966563):0.6810950332458616):0.3958587493136263,272:3.6706655230561442):1.2901754535781254):1.088272662408606):0.12559051072240468):2.3000481187891646,(231:5.848839695614768,178:5.848839695614768):2.6259125729396766):1.1992568634885252,((217:7.844474538374189,(115:5.468623596181967,((((29:0.576181989086539,107:0.576181989086539):1.6173323409557039,236:2.193514330042243):0.08938008615534487,134:2.2828944161975877):2.208107100617743,114:4.491001516815331):0.9776220793666361):2.375850942192222):0.84501452488976,(100:2.7416087788428527,248:2.7416087788428527):5.947880284421096):0.9845200687790214):0.3428187097009019):9.888416474655251):1.1563820913670604,((86:9.175201035607701,(138:3.497666673517118,94:3.497666673517118):5.677534362090583):2.916338928650946,((210:5.6977088764619195,253:5.6977088764619195):5.10620398759182,((296:3.4830427762939378,156:3.4830427762939378):0.2581327995172318,123:3.7411755758111696):7.06273728824257):1.287627100204908):8.970086443507537):7.771602791233917):6.085542420814775,((((((((((((158:7.073388757780794,62:7.073388757780794):0.8099898231304987,(201:6.464216367656197,73:6.464216367656197):1.4191622132550963):4.820481728429721,(((286:2.350604784061224,(255:1.3783872100250676,(160:0.18991762853428784,165:0.18991762853428784):1.1884695814907797):0.9722175740361565):6.789490343902042,(((90:6.528742014706874,((261:4.264810778621544,292:4.264810778621544):1.9604645948281316,(257:3.809491368377479,279:3.809491368377479):2.4157840050721964):0.3034666412571987):0.02678563751929719,(((97:1.9368942705853687,130:1.9368942705853687):0.8361355834358231,250:2.7730298540211917):2.1107931510665585,((191:2.8658024208707054,5:2.8658024208707054):1.6901802325794253,((124:2.666970380720683,167:2.666970380720683):1.6955899670944725,207:4.362560347815156):0.1934223056349751):0.3278403516376196):1.6717046471384212):1.1238016489194012,(235:4.5127785058872805,159:4.5127785058872805):3.166550795258292):1.4607658268176928):0.4413126016600941,232:9.58140772962336):3.1224525797176543):0.13664791354126393,(211:8.510398918455053,(190:5.001443827569475,263:5.001443827569475):3.5089550908855776):4.330109304427225):1.0485194938406934,(41:11.621797255372595,175:11.621797255372595):2.267230461350376):0.6796988833581921,(179:6.752417451378884,(52:6.123465589138428,(((215:1.33803322233383,246:1.33803322233383):1.7896089634595167,(254:2.930070170389315,(271:0.19366231835394798,216:0.19366231835394798):2.736407852035367):0.1975720154040319):2.5226400701227814,301:5.650282255916128):0.4731833332223001):0.6289518622404557):7.816309148702279):1.10956690981609,((((259:1.6437923559392307,(74:1.5261178719155473,285:1.5261178719155473):0.11767448402368341):0.5322044996701611,(293:0.6494863625521509,258:0.6494863625521509):1.5265104930572408):3.133279137471199,206:5.309275993080591):9.22855820758333,(273:5.80000630708084,256:5.80000630708084):8.73782789358308):1.140459309233334):1.240592497766082,177:16.918886007663335):4.500052391097164,44:21.4189383987605):6.770604773352357,(((((291:2.034082334862626,186:2.034082334862626):2.4161137810705884,(60:1.9457079082696824,(38:1.7274957634383103,58:1.7274957634383103):0.21821214483137208):2.504488207663532):6.840266084366488,(((278:7.734991582097838,(267:5.342123165262387,260:5.342123165262387):2.3928684168354515):2.774865339510911,144:10.50985692160875):0.2109756655124997,((294:10.015187025184806,(((105:3.16358387468343,276:3.16358387468343):3.10731071326506,((119:0.7991145969566564,147:0.7991145969566564):5.044702355853257,251:5.843816952809913):0.427077635138577):1.1403529893131203,(148:2.752594375970019,(39:1.5265050223811552,67:1.5265050223811552):1.2260893535888637):4.6586532012915916):2.603939447923196):0.052899722846078134,((((92:1.3055083385664434,6:1.3055083385664434):2.0512705820235517,(((((185:0.33049147415826496,7:0.33049147415826496):0.7270629029579625,(268:1.041969582382957,289:1.041969582382957):0.015584794733270568):0.6079558930005506,112:1.665510270116778):0.12702240658880926,(45:1.5715321835129668,140:1.5715321835129668):0.2210004931926206):1.4736062078817798,126:3.266138884587367):0.09064003600262804):1.1609975385615479,((121:0.72572694123795,290:0.72572694123795):0.7955007831363962,270:1.5212277243743462):2.996548734777197):5.432620299236643,((199:2.7437387203141985,75:2.7437387203141985):5.985273375712561,((209:5.735281864650645,252:5.735281864650645):1.0293752677211163,(120:4.668547000423763,(80:2.9824705680232126,269:2.9824705680232126):1.68607643240055):2.0961101319479987):1.9643549636549977):1.2213846623614266):0.11768998964269883):0.6527458390903647):0.5696296131784528):1.9251107343197287,59:13.21557293461943):11.882748262539792,(233:23.05103484602113,((((((61:3.086652137419927,20:3.086652137419927):0.14657219576545932,19:3.2332243331853863):0.34585566192364237,51:3.5790799951090286):0.4681542481319787,48:4.047234243241007):2.5623324333009325,46:6.60956667654194):9.61562902860357,((((117:5.771702978930295,35:5.771702978930295):2.2661380071575072,(234:6.755956877374638,((161:3.8591315154664176,197:3.8591315154664176):1.8217897070331235,(164:4.206490347125822,(12:3.3135184502714132,((152:0.7713174990038422,153:0.7713174990038422):2.4048809674563087,(280:0.8557475347311505,(36:0.2580083436856615,93:0.2580083436856615):0.597739191045489):2.3204509317290003):0.13731998381126242):0.8929718968544087):1.4744308753737192):1.075035654875097):1.2818841087131645):5.00734088238273,((((32:3.311549385031189,89:3.311549385031189):3.0076446465994393,(192:1.9976473990262318,(225:1.0300352087922398,(266:0.9108308835442206,244:0.9108308835442206):0.11920432524801916):0.967612190233992):4.321546632604397):2.0708553645394012,((76:5.2125105072694575,(128:3.5549928181847346,162:3.5549928181847346):1.657517689084723):2.5866297231294544,(108:2.061478283489603,87:2.061478283489603):5.737661946909309):0.5909091657711176):2.500354937542218,((135:4.800584654037188,127:4.800584654037188):3.992801761944639,(((((((297:1.861742088212287,166:1.861742088212287):0.6511892235832264,(((10:0.8371349790453422,295:0.8371349790453422):0.5072990751924171,64:1.3444340542377593):0.6504419758754063,222:1.9948760301131656):0.5180552816823478):1.4745042809827282,(214:3.5291184374491507,(116:3.2206353474594436,66:3.2206353474594436):0.3084830899897071):0.458317155329091):0.23021289779441068,26:4.217648490572652):0.28486191366178293,(247:3.8187402260997296,(288:2.736173268752085,172:2.736173268752085):1.0825669573476446):0.6837701781347056):2.964633261336477,171:7.467143665570912):0.3542350762969244,85:7.821378741867837):0.97200767411399):2.0970179177304207):2.154777534758285):0.5617555059517816,(82:7.670230765736319,(53:6.6260751724863605,((265:3.8218894279542304,((194:1.3054606720155437,221:1.3054606720155437):1.2323283440967079,187:2.5377890161122516):1.2841004118419788):2.5146990032166046,122:6.336588431170835):0.28948674131552554):1.0441555932499584):5.936706608685995):2.6182583307231955):6.825839140875619):2.0472863511380943):3.0912219749536334):1.2692310599700818,((70:5.933219912554264,((50:3.2593123589123265,262:3.2593123589123265):0.5831863571722105,91:3.842498716084537):2.0907211964697274):5.704396176253656,33:11.63761608880792):17.821158143275017):4.2265388428524275,(13:18.94574225428152,(((((237:0.7556663571203607,102:0.7556663571203607):1.224670502749091,154:1.9803368598694515):4.061328454445368,23:6.04166531431482):7.125932360954222,169:13.167597675269041):2.0657375481544094,((151:11.360405525685126,(189:9.849732987338266,(133:4.7672413476551405,101:4.7672413476551405):5.082491639683125):1.51067253834686):1.5596148482179828,((71:8.824514592700497,99:8.824514592700497):0.9723650279447025,299:9.7968796206452):3.1231407532579087):2.313314849520342):3.712407030858069):14.739570820653846):1.233458544879511):4.381160674229676):1.7965193169064761,(106:30.502138721879344,(149:22.848882162429646,81:22.848882162429646):7.653256559449698):10.594312889071684):2.48064667463538;
tree new_tree28 = (((((63:14.890972156097542,((((((((15:1.2258490265011015,(170:0.41428557928091275,(68:0.19480490938038778,65:0.19480490938038778):0.21948066990052498):0.8115634472201887):0.26137479759852167,69:1.4872238240996232):0.13861063334276857,96:1.6258344574423917):1.1153983198099406,131:2.7412327772523324):5.873782056993681,(((184:3.1826499185571775,(((195:1.370506525917074,208:1.370506525917074):0.7736291852927744,298:2.1441357112098482):0.6771445433998791,(24:2.299495443317531,145:2.299495443317531):0.5217848112921963):0.3613696639474502):0.5994707610487859,37:3.7821206796059634):4.8164735550609254,(109:7.7954209793935405,(213:6.5754267684208685,(302:4.5423487918896015,281:4.5423487918896015):2.033077976531267):1.219994210972672):0.8031732552733484):0.01642059957912423):0.4809597564807895,((((193:2.003002357144034,9:2.003002357144034):0.6315491140408409,(243:2.1062972163563427,227:2.1062972163563427):0.528254254828532):2.2666370543942844,(176:4.890143083652688,(((223:2.8318121526135913,(98:1.8627717538318191,182:1.8627717538318191):0.9690403987817722):1.3991382570275652,((((220:0.6156412770353472,180:0.6156412770353472):0.049220147134800496,155:0.6648614241701477):1.7991607067243214,(49:2.316821250389282,(304:1.7750876264380988,(129:1.582639876595254,(168:0.9274127635167804,277:0.9274127635167804):0.6552271130784737):0.19244774984284474):0.5417336239511834):0.14720088050518676):0.2739492113768538,(104:1.2268551143330775,(139:0.9680357098874476,142:0.9680357098874476):0.2588194044456299):1.5111162279382453):1.4929790673698338):0.5952546626101656,219:4.826205072251322):0.06393801140136546):0.01104544192647161):0.9333752488753726,((228:2.709304851891605,274:2.709304851891605):1.6916124437881241,202:4.400917295679729):1.4336464787748024):3.261410816272271):1.768810502796164,((((239:2.8769779238533344,((88:0.1706468839621472,200:0.1706468839621472):1.738564603467708,11:1.9092114874298551):0.9677664364234793):2.07596572990378,(226:2.847919851757023,31:2.847919851757023):2.1050238020000918):1.3316767173225292,(218:4.755600860198505,150:4.755600860198505):1.529019510881139):1.0614489806537257,(((110:4.242547650921616,141:4.242547650921616):1.4190346952172739,(137:4.439525148822169,241:4.439525148822169):1.2220571973167207):0.7578456790373576,(((229:2.5171195458372586,245:2.5171195458372586):1.8650562324708804,((157:1.573336843759985,8:1.573336843759985):1.979861199568058,(14:2.2960440211020954,(1:1.2654871310969453,(238:0.5601866411981414,16:0.5601866411981414):0.7053004898988039):1.03055689000515):1.2571540222259476):0.828977734980096):0.5344677069146293,183:4.916643485222768):1.5027845399534794):0.9266413265571218):3.518715741789597):1.1971428233835457,((242:6.880527921575845,18:6.880527921575845):4.248119369368692,275:11.128647290944537):0.9332806259619755):2.8290442391910293):2.6072820329417876,136:17.49825418903933):13.017006453748397,((((224:1.180590867225459,174:1.180590867225459):10.450500954003303,27:11.631091821228761):10.264001838617876,((((((21:2.577915313810388,111:2.577915313810388):1.6223789315797048,78:4.200294245390093):1.287487244645738,(2:4.587940278575463,196:4.587940278575463):0.8998412114603678):3.7849270362900462,(43:0.7098474152181612,83:0.7098474152181612):8.562861111107715):1.4912494150198299,95:10.763957941345707):0.28351295128513954,((((217:3.7191451846147756,(100:2.9651944557502463,248:2.9651944557502463):0.7539507288645293):4.078870069788072,(115:5.9126642927151005,((((29:0.34498139857401255,134:0.34498139857401255):0.6075527943745114,236:0.9525341929485239):0.8263536816695912,107:1.7788878746181152):0.2088777006231055,114:1.9877655752412207):3.92489871747388):1.885350961687747):2.273543629799531,(231:7.439833653710175,178:7.439833653710175):2.6317252304922034):0.6384349990620297,((((((79:1.6049522308790907,((143:0.3229473905764079,(303:0.1827459362386375,34:0.1827459362386375):0.14020145433777043):0.5523194743046207,181:0.8752668648810287):0.729685365998062):0.8084919794022236,204:2.4134442102813143):1.7267722758757875,((40:1.9216439085194446,203:1.9216439085194446):0.6167030475290685,(205:0.6716429975530731,103:0.6716429975530731):1.86670395849544):1.6018695301085888):1.6607848191509031,284:5.801001305308005):2.139362194643234,(240:5.643302473342453,(30:3.6257440928941125,((28:2.0757002506896267,(77:0.7352602478161082,264:0.7352602478161082):1.3404400028735184):1.4013160780511553,272:3.477016328740782):0.14872776415333044):2.01755838044834):2.2970610266087865):0.46868017757574343,((188:2.3850574384647256,287:2.3850574384647256):3.5191103603497815,125:5.904167798814507):2.5048758787124754):2.3009502057374256):0.3374770093664381):10.84762276721579):0.9102282292459485,(((86:9.787494298574233,(138:1.3447086031636202,94:1.3447086031636202):8.442785695410613):0.9273078666930186,(210:3.6341187371020225,253:3.6341187371020225):7.080683428165228):0.5967127037873663,(123:6.56523394431995,(156:6.07487128899577,296:6.07487128899577):0.49036265532418):4.746280924734667):11.493807020037968):7.709938753695141):5.4685668671004315,(((47:12.3415244921573,(132:2.023599897398593,282:2.023599897398593):10.317924594758706):16.22785015236073,((((113:8.399901820802702,(((212:4.120018265193643,4:4.120018265193643):2.206510480570974,((249:4.293245010060606,173:4.293245010060606):1.3274811027413103,146:5.620726112801917):0.7058026329627003):1.5766533770272115,56:7.903182122791828):0.4967196980108737):0.6052266538707212,((17:0.468747683255291,42:0.468747683255291):0.9311248461948094,283:1.3998725294501004):7.605255945223323):2.0949850500792593,300:11.100113524752683):5.759148977872844,((84:9.998086370454157,163:9.998086370454157):5.597258197609172,((((230:1.3805073308626807,25:1.3805073308626807):1.1768825499368114,((198:1.2475703823797353,(54:0.6722844955261625,22:0.6722844955261625):0.5752858868535727):0.4173628918655503,55:1.6649332742452856):0.8924566065542066):2.996128826562986,(3:3.8817331793825174,72:3.8817331793825174):1.671785527979961):1.3124620302282777,(57:6.778791694461479,118:6.778791694461479):0.08718904312927744):8.729363830472572):1.2639179345621976):11.710112141892502):6.110081035573401,(((((70:4.435332690434076,((50:3.7404520988853105,262:3.7404520988853105):0.5406381820099644,91:4.281090280895275):0.15424240953880108):3.2930175196888136,33:7.72835021012289):20.9282142612883,((233:20.224713851436796,(((48:4.117083342107531,(51:3.9626562283063005,((19:3.1030712258569637,61:3.1030712258569637):0.23398061831701078,20:3.3370518441739745):0.625604384132326):0.1544271138012303):3.4028245823038388,46:7.51990792441137):9.058999255197485,(((234:6.530619547739065,((161:2.381361989807165,197:2.381361989807165):2.9445753610697185,(164:4.674332587686411,((280:1.9308675702490572,((93:0.5479442246394768,36:0.5479442246394768):0.6711215760200464,12:1.2190658006595232):0.711801769589534):1.4492758012245595,(152:1.5553052004901164,153:1.5553052004901164):1.8248381709835002):1.2941892162127946):0.6516047631904724):1.2046821968621817):4.452817623979237,((((((32:5.171660569832186,89:5.171660569832186):1.1972232803079903,192:6.368883850140176):0.6030177493616282,(225:5.714361087449623,(266:3.2094392691596507,244:3.2094392691596507):2.504921818289972):1.2575405120521816):1.4984946272808672,((76:4.811005020342123,(128:4.076404360853064,162:4.076404360853064):0.7346006594890593):1.3525390976074263,(87:3.786456527394365,108:3.786456527394365):2.3770875905551847):2.306852108833122):1.3910590896649442,((135:5.429873674713651,127:5.429873674713651):1.8943089414955292,((171:6.196591710759256,(((26:4.022743516891336,((214:3.009147923368582,(116:2.884717975041641,66:2.884717975041641):0.1244299483269411):0.4098317902802342,((((10:0.3430349585969611,295:0.3430349585969611):1.1658324591403328,64:1.508867417737294):1.1867574034134174,222:2.6956248211507114):0.17642341831517205,(166:2.6800104202435087,297:2.6800104202435087):0.19203781922237484):0.5469314741829328):0.6037638032425199):0.4936064323300702,(247:2.9105328286264776,172:2.9105328286264776):1.6058171205949288):0.6526057224097483,288:5.168955671631155):1.027636039128101):0.39430475397399345,85:6.590896464733249):0.733286151475931):2.537272700238436):0.3662102064442525,(117:5.1096376537869475,35:5.1096376537869475):5.118027869104921):0.7557716488264337):3.652667125380553,(82:9.125525580046245,(53:5.6503436178904405,(122:4.148391806728786,(265:3.78983698158536,((194:0.5322147916440882,221:0.5322147916440882):2.483687986545171,187:3.0159027781892593):0.7739342033961005):0.3585548251434263):1.5019518111616543):3.475181962155805):5.51057871705261):1.9428028825099997):3.645806671827941):6.588832987923837,((((291:2.754310694651443,186:2.754310694651443):2.2125197064773166,(60:1.4950542118941534,(58:0.27298356378898625,38:0.27298356378898625):1.2220706481051673):3.471776189234606):5.749356582244672,(((278:3.153316592864497,(267:2.6637108337039703,260:2.6637108337039703):0.4896057591605265):6.261710308817241,(((((((92:1.8287769530818054,6:1.8287769530818054):0.8078378636404833,290:2.6366148167222887):0.29926366767875523,(((7:1.8119276690101231,((289:0.5143709364815056,(185:0.1521624197765238,112:0.1521624197765238):0.3622085167049818):0.37914103726790915,268:0.8935119737494147):0.9184156952607084):0.4408478107069942,(140:0.7040243849737703,(270:0.37122000195836613,121:0.37122000195836613):0.33280438301540416):1.5487510947433472):0.6718078556364078,45:2.924583335353525):0.011295149047518827):0.5435499326848592,126:3.479428417085903):2.0177512157321633,(((148:4.357428469761762,(105:2.5894218463544796,276:2.5894218463544796):1.768006623407282):0.3378291044299111,((147:1.2164157276779797,119:1.2164157276779797):1.403841055893654,251:2.6202567835716337):2.075000790620039):0.7907471388863883,(39:3.022477575725292,67:3.022477575725292):2.4635271373527687):0.011174919740005507):1.814552482846187,(((120:5.571716454524975,(80:2.2200089244708843,269:2.2200089244708843):3.351707530054091):0.8889969820135857,(209:5.331642088298586,252:5.331642088298586):1.1290713482399752):0.3485427862268402,(199:2.2622325036890722,75:2.2622325036890722):4.5470237190763285):0.5024758928988522):0.06712108171265552,294:7.378853197376909):2.0361737043048294):0.43757238981142166,144:9.85259929149316):0.8635876918802712):4.520607550035308,59:15.23679453340874):11.576752305951894):1.8430176320505574):0.36231462246693624,((((((((160:0.46375365365235893,165:0.46375365365235893):3.21769149974024,(286:1.5118425673762232,255:1.5118425673762232):2.169602586016376):6.259627086902628,((201:4.4200864284347485,73:4.4200864284347485):3.3981783104518177,(62:6.907103428369418,158:6.907103428369418):0.9111613105171479):2.122807501408661):2.6731704587914322,((232:11.972048600750448,(211:8.833525413976052,(190:4.724478381391605,263:4.724478381391605):4.109047032584447):3.138523186774396):0.33325608498517134,((41:7.082611562596142,175:7.082611562596142):3.492266305154752,(((((261:4.5086187233201445,292:4.5086187233201445):2.311134621803032,(257:0.6624357497588604,279:0.6624357497588604):6.157317595364316):0.5122561055624413,(90:5.121895593366343,(((124:0.6729177146471859,167:0.6729177146471859):3.8113440451273632,(191:0.1675831924426491,5:0.1675831924426491):4.3166785673319):0.41087587551608085,207:4.89513763529063):0.22675795807571308):2.210113857319275):0.14200694203104103,((97:1.3406335620484564,130:1.3406335620484564):2.1616863014773493,250:3.502319863525806):3.971696529190853):1.0930512326098745,(235:0.28686233204080935,159:0.28686233204080935):8.280205293285723):2.0078102424243607):1.7304268179847249):0.30893801335104065):1.471018018738178,(((215:1.7572149851950933,(246:1.1086379321728783,(254:0.6879008717784453,(271:0.5545107050447782,216:0.5545107050447782):0.1333901667336671):0.42073706039443304):0.648577053022215):2.957274337732262,(52:3.8346596677510054,301:3.8346596677510054):0.87982965517635):0.8634699870750238,179:5.577959310002379):8.507301407822458):1.296963265782109,(((((259:2.824162716989939,285:2.824162716989939):0.36918155430764665,74:3.1933442712975855):2.4041960289669,(293:2.9018593376882826,258:2.9018593376882826):2.695680962576203):3.954794789271336,(273:6.812085375472006,256:6.812085375472006):2.7402497140638156):3.8785370358749436,206:13.430872125410765):1.9513518581961815):1.3612862463513036,177:16.74351022995825):2.4681150220743646,44:19.211625252032615):9.807253841845512):3.0371121179469114,(13:18.084988191380393,(((151:9.714695454489412,(189:7.288698218919219,(133:4.41191571750989,101:4.41191571750989):2.8767825014093287):2.4259972355701933):2.3761960180551007,((71:8.384172650212154,99:8.384172650212154):2.9651851696232043,299:11.349357819835358):0.7415336527091547):2.430262416061442,(169:13.325137108255907,(((237:0.3884432598017144,102:0.3884432598017144):2.295054497767286,154:2.6834977575690004):3.5955010974710824,23:6.278998855040083):7.046138253215824):1.1960167803500479):3.5638343027744384):13.971003020444645):2.6234644682663912):1.3043718297967288):3.8183105833742914,(106:32.220004656540084,(149:16.249025227094982,81:16.249025227094982):15.970979429445102):7.582133436722366):5.05204737981203;
tree new_tree29 = ((((((84:2.9052757619714438,163:2.9052757619714438):8.00668997285767,(((((230:2.510498542322486,25:2.510498542322486):2.806320818436943,((54:1.0112096740737495,22:1.0112096740737495):0.8060205232629891,(55:0.5913534411680826,198:0.5913534411680826):1.225876756168656):3.4995891634226908):1.5805357414237315,(72:6.067720546571338,3:6.067720546571338):0.8296345556118228):1.7095645988431762,118:8.606919701026337):0.38398649063166346,57:8.990906191658):1.921059543171113):0.46303392192493753,((((17:0.5698973543909742,42:0.5698973543909742):1.2854749368360963,283:1.8553722912270705):6.771188058648445,((56:7.024237401350494,113:7.024237401350494):1.088619112219769,((212:5.141228495520195,4:5.141228495520195):0.43226273117256575,((249:2.634846168538122,173:2.634846168538122):1.0889540076402695,146:3.7238001761783917):1.8496910505143687):2.5393652868775023):0.5137038363052522):1.1192979477173015,300:9.745858297592816):1.6291413591612347):1.5400757291391578,(47:5.2174787096309965,(132:3.830651099113894,282:3.830651099113894):1.3868276105171025):7.697596676262212):25.108832432055102,(((((((((((286:5.6432452428349045,((160:0.7238516912406984,165:0.7238516912406984):2.996226376243514,255:3.7200780674842124):1.923167175350692):7.558996285629695,((((261:7.968940813554442,((279:0.9797571932343349,257:0.9797571932343349):1.384069585287726,292:2.363826778522061):5.605114035032381):1.2677144758492132,(90:6.929068829232293,(((191:0.5387407736183385,5:0.5387407736183385):1.3485604622525886,207:1.8873012358709271):0.41795904522110705,(124:0.7903149326992561,167:0.7903149326992561):1.5149453483927782):4.623808548140259):2.307586460171363):1.0581729995936993,((97:3.5915838808847935,130:3.5915838808847935):1.477379191044907,250:5.0689630719297005):5.225865217067654):1.9591140941565044,(235:2.691477850362946,159:2.691477850362946):9.562464532790912):0.9482991453107399):2.2372561594101814,(((190:3.1078665684554534,263:3.1078665684554534):10.20395221645975,232:13.311818784915204):1.1628302376708355,(211:8.802888900382573,(41:4.439119173762223,175:4.439119173762223):4.36376972662035):5.671760122203466):0.9648486652887414):0.5684059429517028,((201:3.858935193726125,73:3.858935193726125):5.011688629697797,(62:6.571584773036759,158:6.571584773036759):2.2990390503871643):7.13727980740256):0.8384030616903502,(((179:3.644539097789629,52:3.644539097789629):0.5832643466195933,301:4.227803444409222):3.46242258955653,(215:2.5895714721763268,(246:2.1889239079119114,(254:1.167397241884345,(271:0.9611181070667789,216:0.9611181070667789):0.2062791348175661):1.0215266660275664):0.4006475642644154):5.100654561789425):9.156080658551081):0.9383015732406363,((((74:3.6815582716072597,(285:3.28801685309903,259:3.28801685309903):0.39354141850822977):3.353137335870539,(293:0.39486385944931823,258:0.39486385944931823):6.639831748028481):3.467335144512079,206:10.502030751989878):3.2406751257111672,(273:2.195833680432221,256:2.195833680432221):11.546872197268824):4.041902388056425):1.4140863392940304,177:19.1986946050515):1.4965388633347985,44:20.6952334683863):5.901737666429877,((((70:3.1621074891426653,((50:1.306786345601322,262:1.306786345601322):0.3239024504338226,91:1.6306887960351446):1.5314186931075207):13.238523491732339,33:16.400630980875004):7.050166138508629,((((291:2.2784603363893474,186:2.2784603363893474):5.30797436132432,(60:5.460731999126524,(58:0.8171488779980192,38:0.8171488779980192):4.643583121128504):2.125702698587144):3.513340883817299,(((((((((251:0.6971094730490801,119:0.6971094730490801):2.0786277244465805,147:2.7757371974956606):2.6581818684291787,(105:3.1338058213276656,276:3.1338058213276656):2.3001132445971737):0.5815654057665096,(148:4.328244688534483,((((270:0.5702593536400384,(126:0.5148270570676954,45:0.5148270570676954):0.055432296572343054):1.2835049986523426,121:1.853764352292381):0.3209542049970642,(112:0.8247530630858174,(((289:0.1748835878493547,7:0.1748835878493547):0.13284216102080393,268:0.30772574887015863):0.28137275811891,185:0.5890985069890686):0.2356545560967488):1.3499654942036279):0.48284865028421775,((290:1.8109103786171283,(92:1.3965684600434198,6:1.3965684600434198):0.4143419185737085):0.8018169246969047,140:2.612727303314033):0.044839904259629915):1.6706774809608205):1.6872397831568655):0.8153011016868517,(((120:4.858144505331288,(80:3.2626851128007326,269:3.2626851128007326):1.5954593925305556):0.24780344397170673,(252:4.529919508291315,209:4.529919508291315):0.5760284410116796):1.3044187503612665,(199:4.17633742567743,75:4.17633742567743):2.234029273986831):0.42041887371393916):0.03685836985029045,294:6.867643943228491):0.031468577990394486,(39:1.5723452002771725,67:1.5723452002771725):5.326767320941713):1.2502260131652996,144:8.149338534384185):1.3761076416521583,(278:5.970108555099849,(267:1.7517355649113386,260:1.7517355649113386):4.218372990188511):3.555337620936494):1.5743294054946233):4.162585445665542,59:15.262361027196508):8.188436092187125):2.410483987101891,(233:23.36826434364665,(((51:5.259765176373557,(48:4.074257803540681,(20:2.0032242478944227,(19:1.4366179243546526,61:1.4366179243546526):0.56660632353977):2.0710335556462587):1.185507372832876):5.385464933168931,46:10.645230109542489):9.099766239062951,(((((164:6.08744921538897,(((280:0.9646627471364537,(93:0.29265125985396107,36:0.29265125985396107):0.6720114872824927):3.6870974137463035,12:4.651760160882757):1.1065348622548967,(152:0.7368934779502269,153:0.7368934779502269):5.021401545187427):0.32915419225131615):2.387141124181788,(161:1.5445717993901025,197:1.5445717993901025):6.930018540180656):3.4540542404336207,234:11.928644580004379):1.9168937055136261,((((192:7.277817939498146,((32:3.158623138971535,89:3.158623138971535):3.75078550409755,(225:4.866902036915072,(266:3.330302135183209,244:3.330302135183209):1.5365999017318632):2.0425066061540127):0.3684092964290606):1.3953433478780628,((108:4.772475213873988,87:4.772475213873988):3.890901808191649,(76:4.592302056835199,(128:2.9578169545176216,162:2.9578169545176216):1.6344851023175773):4.071074965230438):0.009784265310571527):1.3880969424631253,((135:6.281483158245422,127:6.281483158245422):2.304461101908176,(85:7.993777103592921,(((172:1.7757509360312635,(288:1.2643075699332142,247:1.2643075699332142):0.5114433660980493):3.7466332585808138,((((116:2.4025944960008463,214:2.4025944960008463):0.5273740716819453,(66:2.8693869822646736,((((10:0.6704443142837873,295:0.6704443142837873):1.1155464671029804,64:1.7859907813867677):0.5610931448189782,222:2.347083926205746):0.24349863183019282,297:2.5905825580359387):0.27880442422873486):0.06058158541811798):1.7739101948181015,166:4.703878762500893):0.037785662172983514,26:4.741664424673877):0.7807197699382007):1.945032510696775,171:7.467416705308852):0.5263603982840683):0.5921671565606772):1.475313969685736):2.7540476965427043,(117:8.754957058528369,35:8.754957058528369):4.060348867853669):1.030232359135967):1.790626717064315,(82:8.099438689325835,(53:5.682573893323391,(122:4.0794465075483455,(((194:0.9159422392104213,221:0.9159422392104213):0.6064264593893691,187:1.5223686985997904):1.2323812332882322,265:2.7547499318880226):1.3246965756603228):1.6031273857750454):2.416864796002444):7.5367263132564855):4.10883134602312):3.6232679950412106):2.4930167628388737):0.7356900283306516):3.636417902260181,(13:21.24241060305207,(((((237:0.8168610904062059,102:0.8168610904062059):0.862638551174779,154:1.6794996415809849):7.8226374729119295,23:9.502137114492914):3.252899117891845,((151:6.931769039163251,(189:6.1073540536546185,(133:2.663119936730248,101:2.663119936730248):3.4442341169243704):0.8244149855086329):3.8463259659795543,((71:2.6110061467958308,99:2.6110061467958308):5.357901471176616,299:7.968907617972446):2.8091873871703594):1.9769412272419533):2.4369315456304577,169:15.191967778015217):6.050442825036852):8.990978434024289):7.163475645595973,(((63:14.280582927380989,((242:11.538296653443105,(((218:6.827889352635126,(((((88:0.6386663695154841,200:0.6386663695154841):1.1988434311007885,11:1.8375098006162727):0.6664111422324517,239:2.5039209428487244):0.7355152025245055,(226:0.9709561836118279,31:0.9709561836118279):2.268479961761402):0.5166838649924879,(150:1.6236887690472002,228:1.6236887690472002):2.1324312413185176):3.0717693422694086):2.3290378780784904,(((110:3.9438375482713823,141:3.9438375482713823):2.647475281283266,(241:1.7384849031363199,137:1.7384849031363199):4.852827926418328):1.3820656433913303,(((229:3.824064008210783,245:3.824064008210783):0.5173344901561423,((157:1.174787212773253,8:1.174787212773253):2.1919808986437195,(14:2.63187982912955,(238:1.9154608618500653,(16:1.7610350264339363,1:1.7610350264339363):0.15442583541612898):0.7164189672794847):0.7348882822874225):0.9746303869499529):1.4877583605263354,183:5.829156858893261):2.144221614052718):1.183548757767638):1.1218700819698988,(((((((195:0.9967164260152113,208:0.9967164260152113):1.0400281800034374,298:2.0367446060186487):0.5882456456799332,(24:2.2853094906291904,145:2.2853094906291904):0.3396807610693915):1.5721584742511987,37:4.197148725949781):0.39990798879323286,184:4.5970567147430135):3.190006591976724,((109:7.143430711697211,((302:4.92699324215259,281:4.92699324215259):1.2348547984493718,213:6.161848040601962):0.9815826710952491):0.41306250466125327,((15:3.273450473184593,((96:1.1391717187657338,69:1.1391717187657338):1.360325697408598,(170:1.3056743139382891,(68:0.5389777486631473,65:0.5389777486631473):0.7666965652751419):1.1938231022360426):0.7739530570102611):0.23197560022118946,131:3.5054260734057823):4.051067142952682):0.2305700903612733):0.6876079818645309,(((((98:0.2331541367511353,182:0.2331541367511353):4.694133359417925,(((243:1.4296231125955492,227:1.4296231125955492):2.2198589950603185,(193:2.0006198984081074,9:2.0006198984081074):1.6488622092477603):0.6941601437873026,176:4.34364225144317):0.58364524472589):0.6663250101341838,(223:5.410520179254724,(((((220:0.05286589580789374,180:0.05286589580789374):2.523466268411277,155:2.576332164219171):0.4252623560462032,((304:1.750530265533165,((168:1.2493826938009125,277:1.2493826938009125):0.37368909916880333,129:1.6230717929697158):0.1274584725634491):0.4754609716609506,49:2.2259912371941155):0.7756032830712587):0.3762893952402653,((142:0.6050081196368282,139:0.6050081196368282):0.019324920784503097,104:0.6243330404213313):2.7535508750843083):1.0916536586049133,219:4.469537574110553):0.9409826051441712):0.18309232704852008):1.383847891703776,202:6.97746039800702):0.2998801507824389,274:7.277340548789459):1.1973307397948094):1.8041260240992472):1.2594993407595894):1.0658240148188192,(275:11.98432300736881,18:11.98432300736881):0.6197976608931146):1.6764622591190648):1.702152518537991,136:15.98273544591898):10.06551094558698,((((224:1.2946666486188554,174:1.2946666486188554):5.391306746705354,27:6.685973395324209):10.352517398621625,((((((21:3.4126287750678794,111:3.4126287750678794):1.6103908306718808,78:5.02301960573976):0.3418711204530487,(2:4.492263869070433,196:4.492263869070433):0.8726268571223761):2.506395991499244,(43:0.8895431148508067,83:0.8895431148508067):6.981743602841246):0.9639260076830833,95:8.835212725375136):2.8634694027462473,(((((217:6.60938536554338,100:6.60938536554338):1.0134689193333983,248:7.622854284876778):0.7182321701450931,(115:6.048717735878225,((236:0.3973771767737388,29:0.3973771767737388):2.9872646022864804,((107:2.452876726576854,114:2.452876726576854):0.7830342348517982,134:3.2359109614286523):0.14873081763156693):2.6640759568180057):2.2923687191436466):0.8167113560422177,(231:5.652203793664663,178:5.652203793664663):3.505594017399426):1.5549077548103636,((((((77:0.9115943735291218,264:0.9115943735291218):3.43445506686767,28:4.346049440396792):0.9266262624911255,(30:0.8713865499733445,272:0.8713865499733445):4.401289152914573):0.6133912903237784,284:5.886066993211696):2.575274755955446,(240:8.215331576294558,(((40:2.356097926474124,203:2.356097926474124):0.44469672925141035,(205:0.3984993167763589,103:0.3984993167763589):2.4022953389491755):1.853885009066968,(((143:0.7791331833907246,(303:0.15266876252790204,34:0.15266876252790204):0.6264644208628225):2.598789103274005,(79:2.4101384591021686,181:2.4101384591021686):0.967783827562561):0.1809708255703173,204:3.558893112235047):1.0957865525574557):3.560651911502055):0.24601017287258387):0.19418648524797177,((125:1.3342459651526546,287:1.3342459651526546):1.8571902869806614,188:3.191436252133316):5.464091982281797):2.0571773314593393):0.9859765622469308):5.3398086658244495):4.221754220201213,((86:4.96018430867512,(138:1.412967188790174,94:1.412967188790174):3.5472171198849463):9.019122155542938,((210:6.707534210139609,253:6.707534210139609):4.896353956546624,(296:6.770639285771612,(123:1.3972016094369177,156:1.3972016094369177):5.373437676334694):4.833248880914621):2.3754182975318248):7.2809385499289885):4.788001377358913):11.348618291166371):0.6270431352759829):2.60103050792776,(106:27.691002039163433,(149:16.731209756846454,81:16.731209756846454):10.959792282316979):12.93393628671264):6.27174176768151;
[truncated: 12,697,921 more chars]
