# Supplementary material for: Evolutionary history of the Arctic flora
Source: Nat Commun. 2023 Jul 18;14:4021. doi: 10.1038/s41467-023-39555-6 (PMC10354081; doi:10.1038/s41467-023-39555-6)
Supplement: Supplementary file 8 — Source Data [file 41467_2023_39555_MOESM8_ESM.zip › Source Data/Supplementary Figure 29-35/Ranunculus/Ranunculus_dis.csv]

ID	Name	dis
32	Ranunculus_abortivus	AB
33	Ranunculus_acaulis	B
34	Ranunculus_acetosellifolius	B
35	Ranunculus_aconitifolius	B
36	Ranunculus_acriformis	B
37	Ranunculus_acris	AB
38	Ranunculus_acris_subsp_pumilus	B
39	Ranunculus_adoneus	B
40	Ranunculus_adoxifolius	B
41	Ranunculus_aduncus	B
42	Ranunculus_affinis	B
43	Ranunculus_afghanicus	B
44	Ranunculus_alismifolius	B
45	Ranunculus_allegheniensis	B
46	Ranunculus_allemannii	B
47	Ranunculus_allenii	AB
48	Ranunculus_alpestris	B
49	Ranunculus_altaicus	B
50	Ranunculus_amblyolobus	B
51	Ranunculus_ampelophyllus	B
52	Ranunculus_amphitrichus	B
53	Ranunculus_amplexicaulis	B
54	Ranunculus_amurensis	B
55	Ranunculus_anadyriensis	B
56	Ranunculus_angustifolius_subsp_angustifolius	B
57	Ranunculus_apenninus	B
58	Ranunculus_apiifolius	B
59	Ranunculus_aquatilis	B
60	Ranunculus_aquatilis_2	B
61	Ranunculus_aquatilis_var_diffusus	B
62	Ranunculus_arcticus	AB
63	Ranunculus_argyreus	B
64	Ranunculus_arvensis	B
65	Ranunculus_ashibetsuensis	B
66	Ranunculus_asiaticus	B
67	Ranunculus_aucheri	B
68	Ranunculus_auricomus	B
69	Ranunculus_austro_oreganus	B
70	Ranunculus_baldshuanicus	B
71	Ranunculus_baudotii	B
72	Ranunculus_bequaertii	B
73	Ranunculus_bilobus	B
74	Ranunculus_biternatus	B
75	Ranunculus_bonariensis	B
76	Ranunculus_borealis	B
77	Ranunculus_brachylobus	B
78	Ranunculus_brevifolius	B
79	Ranunculus_breyninus	B
80	Ranunculus_brotherusii	B
81	Ranunculus_brutius	B
82	Ranunculus_buhsei	B
83	Ranunculus_bulbosus	B
84	Ranunculus_bullatus	B
85	Ranunculus_bupleuroides_subsp_bupleuroides	B
86	Ranunculus_cabrerensis	B
87	Ranunculus_cacuminis	B
88	Ranunculus_calandrinioides	B
89	Ranunculus_californicus	B
90	Ranunculus_cantoniensis_X22_22	B
91	Ranunculus_canus	B
92	Ranunculus_cappadocicus	B
93	Ranunculus_caprarum	B
94	Ranunculus_cardiophyllus	B
95	Ranunculus_carinthiacus	B
96	Ranunculus_carpaticola	B
97	Ranunculus_carpaticus	B
98	Ranunculus_cassius	B
99	Ranunculus_cassubicifolius	B
100	Ranunculus_cassubicus	B
101	Ranunculus_caucasicus	B
102	Ranunculus_cheirophyllus	B
103	Ranunculus_cherubicus_subsp_cherubicus	B
104	Ranunculus_chilensis	B
105	Ranunculus_chinensis	B
106	Ranunculus_chius	B
107	Ranunculus_cicutarius	B
108	Ranunculus_circinatus	AB
109	Ranunculus_collinus	B
110	Ranunculus_confervoides	AB
111	Ranunculus_constantinopolitanus	B
112	Ranunculus_cooleyae	B
113	Ranunculus_cortusifolius	B
114	Ranunculus_crassipes	B
115	Ranunculus_crenatus	B
116	Ranunculus_creticus	B
117	Ranunculus_crithmifolius	B
118	Ranunculus_cupreus	B
119	Ranunculus_dahuricus	B
120	Ranunculus_damascenus	B
121	Ranunculus_diffusus	B
122	Ranunculus_dissectus	B
123	Ranunculus_distans_X22_2	B
124	Ranunculus_elbrusensis	B
125	Ranunculus_enysii	B
126	Ranunculus_eschscholtzii	AB
127	Ranunculus_fallax	B
128	Ranunculus_fascicularis	B
129	Ranunculus_felixii_X22_3	B
130	Ranunculus_ficariifolius	B
131	Ranunculus_flabellaris	B
132	Ranunculus_flagelliformis	B
133	Ranunculus_flammula	B
134	Ranunculus_fluitans	B
135	Ranunculus_formosa_montanus	B
136	Ranunculus_formosa_montanus_TW583	B
137	Ranunculus_franchetii_X22_23	B
138	Ranunculus_fuegianus	B
139	Ranunculus_garganicus	B
140	Ranunculus_gelidus	B
141	Ranunculus_glaberrimus	B
142	Ranunculus_glabrifolius	B
143	Ranunculus_glabriusculus	AB
144	Ranunculus_glacialis	AB
145	Ranunculus_gmelinii	AB
146	Ranunculus_gmelinii_subsp_purshii	AB
147	Ranunculus_gouanii	B
148	Ranunculus_gracilis	B
149	Ranunculus_gramineus	B
150	Ranunculus_granatensis	B
151	Ranunculus_grandiflorus	B
152	Ranunculus_grandifolius	B
153	Ranunculus_gregarius	B
154	Ranunculus_haastii_2	B
155	Ranunculus_hawaiensis	B
156	Ranunculus_hederaceus	B
157	Ranunculus_helenae_X22_21	B
158	Ranunculus_heterorrhizus	B
159	Ranunculus_hierosolymitanus	B
160	Ranunculus_hirtellus_X22_5	B
161	Ranunculus_hispidus	B
162	Ranunculus_hungaricus	B
163	Ranunculus_hybridus	B
164	Ranunculus_hydrophilus	B
165	Ranunculus_hyperboreus	AB
166	Ranunculus_illyricus	B
167	Ranunculus_inamoenus	B
168	Ranunculus_inamoenus_2	B
169	Ranunculus_insignis	B
170	Ranunculus_janipericolus_TW585	B
171	Ranunculus_japonicus_X22_24	B
172	Ranunculus_jovis	B
173	Ranunculus_junipericola	B
174	Ranunculus_kadzusensis	B
175	Ranunculus_kotschyi	B
176	Ranunculus_krylovii	B
177	Ranunculus_kuepferi	B
178	Ranunculus_laetus_X22_6	B
179	Ranunculus_lanuginosus	B
180	Ranunculus_lapponicus	B
181	Ranunculus_lasiocarpus	B
182	Ranunculus_lateriflorus	B
183	Ranunculus_leptorrhynchus	B
184	Ranunculus_linearilobus	B
185	Ranunculus_lingua	B
186	Ranunculus_longicaulis	B
187	Ranunculus_lyallii	B
188	Ranunculus_macauleyi	B
189	Ranunculus_maclovianus	B
190	Ranunculus_macounii	AB
191	Ranunculus_macranthus	B
192	Ranunculus_macropodoides	B
193	Ranunculus_macrorrhynchus	B
194	Ranunculus_magellensis	B
195	Ranunculus_makaluensis	B
196	Ranunculus_marginatus	B
197	Ranunculus_marschlinsii	B
198	Ranunculus_mauiensis	B
199	Ranunculus_membranaceus_X22_7	B
200	Ranunculus_meyeri	B
201	Ranunculus_micranthus	B
202	Ranunculus_millefoliatus	B
203	Ranunculus_montanus	B
204	Ranunculus_montenegrinus	B
205	Ranunculus_moseleyi	B
206	Ranunculus_multifidus	B
207	Ranunculus_munroanus_X22_28	B
208	Ranunculus_muricatus_X22_8	B
209	Ranunculus_natans	B
210	Ranunculus_neapolitanus	B
211	Ranunculus_nephelogenes_var_longicaulis_X22_9	B
212	Ranunculus_nipponicus	B
213	Ranunculus_nirtellus_X22_10	B
214	Ranunculus_nivalis	AB
215	Ranunculus_notabilis	B
216	Ranunculus_novus	B
217	Ranunculus_occidentalis	B
218	Ranunculus_ollissiponensis	B
219	Ranunculus_omiophyllus	B
220	Ranunculus_ophioglossifolius	B
221	Ranunculus_oreophytus	B
222	Ranunculus_orthorhynchus	B
223	Ranunculus_oxyspermus	B
224	Ranunculus_palmatifidus	B
225	Ranunculus_paludosus	B
226	Ranunculus_pannonicus	B
227	Ranunculus_papulentus	B
228	Ranunculus_papyrocarpus	B
229	Ranunculus_parnassifolius	B
230	Ranunculus_parviflorus	B
231	Ranunculus_pedatifidus	B
232	Ranunculus_peduncularis	B
233	Ranunculus_pegaeus	B
234	Ranunculus_peltatus	AB
235	Ranunculus_peltatus_2	AB
236	Ranunculus_penicillatus	B
237	Ranunculus_pensylvanicus	AB
238	Ranunculus_petiolaris	B
239	Ranunculus_pilisiensis	B
240	Ranunculus_pinardi	B
241	Ranunculus_pinguis	B
242	Ranunculus_pinnatus	B
243	Ranunculus_platanifolius	B
244	Ranunculus_polii	B
245	Ranunculus_pollinensis	B
246	Ranunculus_polyanthemoides	B
247	Ranunculus_polyanthemos	B
248	Ranunculus_polyphyllus	B
249	Ranunculus_polyrhizos	B
250	Ranunculus_potaninii	B
251	Ranunculus_pseudohirculus	B
252	Ranunculus_pseudomillefoliatus	B
253	Ranunculus_pseudomontanus	B
254	Ranunculus_pseudopygmaeus	B
255	Ranunculus_pseudotrullifolius	B
256	Ranunculus_psilostachys	B
257	Ranunculus_pulchellus	B
258	Ranunculus_pulchellus_X22_11	B
259	Ranunculus_punctatus	A
260	Ranunculus_pygmaeus	AB
261	Ranunculus_pyrenaeus	B
262	Ranunculus_radicans_X22_12	B
263	Ranunculus_raeae	B
264	Ranunculus_recurvatus	B
265	Ranunculus_regelianus	B
266	Ranunculus_repens	AB
267	Ranunculus_reptabundus	B
268	Ranunculus_reptans	AB
269	Ranunculus_rhomboideus	B
270	Ranunculus_rigescens	B
271	Ranunculus_rionii	B
272	Ranunculus_rubrocalyx	B
273	Ranunculus_rufosepalus	B
274	Ranunculus_rufosepalus_X22_13	B
275	Ranunculus_rumelicus	B
276	Ranunculus_sabinei	A
277	Ranunculus_sardous	B
278	Ranunculus_sartorianus	B
279	Ranunculus_sceleratus_X22_14	AB
280	Ranunculus_seguieri	B
281	Ranunculus_septentrionalis	B
282	Ranunculus_serbicus	B
283	Ranunculus_sericeus	B
284	Ranunculus_sericophyllus	B
285	Ranunculus_serpens_nemorosus	B
286	Ranunculus_shuichengensis	B
287	Ranunculus_sieboldii	B
288	Ranunculus_sieboldii_X22_15	B
289	Ranunculus_silerifolius	B
290	Ranunculus_silerifolius_var_dolicathus	B
291	Ranunculus_simensis	B
292	Ranunculus_sinovaginatus_X22_26	B
293	Ranunculus_sojakii	B
294	Ranunculus_sp_X22_31	B
295	Ranunculus_sphaerospermus	B
296	Ranunculus_spicatus	B
297	Ranunculus_sprunerianus	B
298	Ranunculus_stagnalis	B
299	Ranunculus_steveni	B
300	Ranunculus_strigillosus	B
301	Ranunculus_subcorymbosus	AB
302	Ranunculus_submarginatus	B
303	Ranunculus_subrigidus	AB
304	Ranunculus_subscaposus	B
305	Ranunculus_sulphureus	AB
306	Ranunculus_suprasericeus_X22_16	B
307	Ranunculus_taisanensis_X22_17	B
308	Ranunculus_tanguticus_X22_18	B
309	Ranunculus_tembensis	B
310	Ranunculus_tenuirostris	B
311	Ranunculus_termei	B
312	Ranunculus_ternatus	B
313	Ranunculus_thora	B
314	Ranunculus_traunfellneri	B
315	Ranunculus_trichophyllus	AB
316	Ranunculus_trigonus	B
317	Ranunculus_trilobus	B
318	Ranunculus_tripartitus	B
319	Ranunculus_tuberosus	B
320	Ranunculus_turneri	AB
321	Ranunculus_turneri_subsp_jacuticus	AB
322	Ranunculus_uncinatus	B
323	Ranunculus_vaginatus	B
324	Ranunculus_vaginatus_X22_19	B
325	Ranunculus_velutinus	B
326	Ranunculus_venetus	B
327	Ranunculus_verticillatus	B
328	Ranunculus_villarsii	B
329	Ranunculus_vindobonensis	B
330	Ranunculus_volkensii	B
331	Ranunculus_wettsteinii	B
332	Ranunculus_weyleri	B
333	Ranunculus_xinningensis_X22_25	B
334	Ranunculus_yezoensis	B
335	Ranunculus_yunnanensis_X22_20	B
