# Supplementary material for: Evolutionary history of the Arctic flora
Source: Nat Commun. 2023 Jul 18;14:4021. doi: 10.1038/s41467-023-39555-6 (PMC10354081; doi:10.1038/s41467-023-39555-6)
Supplement: Supplementary file 8 — Source Data [file 41467_2023_39555_MOESM8_ESM.zip › Source Data/Supplementary Figure 29-35/Rumex/Rumex.tre]

#NEXUS
Begin taxa;
	Dimensions ntax=74;
	Taxlabels
		Rumex_abyssinicus
		Rumex_acetosa_PAF
		Rumex_acetosella_PAF
		Rumex_alpestris
		Rumex_alpinus
		Rumex_altissimus
		Rumex_alveolatus
		Rumex_angustifolius
		Rumex_aquaticus_PAF
		Rumex_arcticus_PAF
		Rumex_azoricus
		Rumex_beringensis_PAF
		Rumex_britannica
		Rumex_bryhnii
		Rumex_bucephalophorus
		Rumex_confertus
		Rumex_conglomeratus
		Rumex_crispus
		Rumex_cyprius
		Rumex_elbrusensis
		Rumex_ephedroides
		Rumex_giganteus
		Rumex_gmelinii_PAF
		Rumex_graminifolius_PAF
		Rumex_hastatulus
		Rumex_hastatus
		Rumex_hydrolapathum
		Rumex_hypogaeus
		Rumex_induratus
		Rumex_intermedius
		Rumex_japonicum
		Rumex_japonicus
		Rumex_kandavanicus
		Rumex_lapponicus_PAF
		Rumex_longifolius_PAF
		Rumex_lunaria
		Rumex_maderensis
		Rumex_maritimus_PAF
		Rumex_montanus
		Rumex_nepalensis
		Rumex_obtusifolius
		Rumex_occidentalis_PAF
		Rumex_orbiculatus
		Rumex_pallidus_PAF
		Rumex_palustris
		Rumex_pamiricus
		Rumex_papillaris
		Rumex_patientia
		Rumex_paucifolius
		Rumex_pictus
		Rumex_ponticus
		Rumex_pseudonatronatus_PAF
		Rumex_pulcher
		Rumex_roseus
		Rumex_rupestris
		Rumex_sagittatus
		Rumex_salicifolius
		Rumex_sanguineus
		Rumex_scutatus
		Rumex_sibiricus_PAF
		Rumex_spinosus
		Rumex_stenophyllus
		Rumex_subarcticus
		Rumex_suffruticosus
		Rumex_thianschanicus
		Rumex_thyrsiflorus_PAF
		Rumex_thyrsoides
		Rumex_transitorius
		Rumex_triangulivalvis
		Rumex_tuberosus
		Rumex_utahensis
		Rumex_venosus
		Rumex_verticillatus
		Rumex_vesicarius
		;
End;
Begin trees;
	Translate
		1 Rumex_abyssinicus,
		2 Rumex_acetosa_PAF,
		3 Rumex_acetosella_PAF,
		4 Rumex_alpestris,
		5 Rumex_alpinus,
		6 Rumex_altissimus,
		7 Rumex_alveolatus,
		8 Rumex_angustifolius,
		9 Rumex_aquaticus_PAF,
		10 Rumex_arcticus_PAF,
		11 Rumex_azoricus,
		12 Rumex_beringensis_PAF,
		13 Rumex_britannica,
		14 Rumex_bryhnii,
		15 Rumex_bucephalophorus,
		16 Rumex_confertus,
		17 Rumex_conglomeratus,
		18 Rumex_crispus,
		19 Rumex_cyprius,
		20 Rumex_elbrusensis,
		21 Rumex_ephedroides,
		22 Rumex_giganteus,
		23 Rumex_gmelinii_PAF,
		24 Rumex_graminifolius_PAF,
		25 Rumex_hastatulus,
		26 Rumex_hastatus,
		27 Rumex_hydrolapathum,
		28 Rumex_hypogaeus,
		29 Rumex_induratus,
		30 Rumex_intermedius,
		31 Rumex_japonicum,
		32 Rumex_japonicus,
		33 Rumex_kandavanicus,
		34 Rumex_lapponicus_PAF,
		35 Rumex_longifolius_PAF,
		36 Rumex_lunaria,
		37 Rumex_maderensis,
		38 Rumex_maritimus_PAF,
		39 Rumex_montanus,
		40 Rumex_nepalensis,
		41 Rumex_obtusifolius,
		42 Rumex_occidentalis_PAF,
		43 Rumex_orbiculatus,
		44 Rumex_pallidus_PAF,
		45 Rumex_palustris,
		46 Rumex_pamiricus,
		47 Rumex_papillaris,
		48 Rumex_patientia,
		49 Rumex_paucifolius,
		50 Rumex_pictus,
		51 Rumex_ponticus,
		52 Rumex_pseudonatronatus_PAF,
		53 Rumex_pulcher,
		54 Rumex_roseus,
		55 Rumex_rupestris,
		56 Rumex_sagittatus,
		57 Rumex_salicifolius,
		58 Rumex_sanguineus,
		59 Rumex_scutatus,
		60 Rumex_sibiricus_PAF,
		61 Rumex_spinosus,
		62 Rumex_stenophyllus,
		63 Rumex_subarcticus,
		64 Rumex_suffruticosus,
		65 Rumex_thianschanicus,
		66 Rumex_thyrsiflorus_PAF,
		67 Rumex_thyrsoides,
		68 Rumex_transitorius,
		69 Rumex_triangulivalvis,
		70 Rumex_tuberosus,
		71 Rumex_utahensis,
		72 Rumex_venosus,
		73 Rumex_verticillatus,
		74 Rumex_vesicarius
		;
tree TREE1 = [&R] (((61[&length_range={0.1382232263921965,13.740152466459167},height_95%_HPD={0.0,7.105427357601002E-15},length_95%_HPD={0.2254975973202097,6.7473857501430645},length=2.1439723011253866,length_median=1.4352704255920705,height_median=3.552713678800501E-15,height_range={0.0,2.2582658587566584E-7},height=1.4959692173910355E-9]:1.43527042559207,28[&length_range={0.1382232263921965,13.…
End;
