# Supplementary material for: Evolutionary history of the Arctic flora
Source: Nat Commun. 2023 Jul 18;14:4021. doi: 10.1038/s41467-023-39555-6 (PMC10354081; doi:10.1038/s41467-023-39555-6)
Supplement: Supplementary file 8 — Source Data [file 41467_2023_39555_MOESM8_ESM.zip › Source Data/Supplementary Figure 29-35/Rumex/Rumex.trees]

#NEXUS
Begin trees;
   Translate
1 Rumex_abyssinicus,
2 Rumex_acetosa_PAF,
3 Rumex_acetosella_PAF,
4 Rumex_alpestris,
5 Rumex_alpinus,
6 Rumex_altissimus,
7 Rumex_alveolatus,
8 Rumex_angustifolius,
9 Rumex_aquaticus_PAF,
10 Rumex_arcticus_PAF,
11 Rumex_azoricus,
12 Rumex_beringensis_PAF,
13 Rumex_britannica,
14 Rumex_bryhnii,
15 Rumex_bucephalophorus,
16 Rumex_confertus,
17 Rumex_conglomeratus,
18 Rumex_crispus,
19 Rumex_cyprius,
20 Rumex_elbrusensis,
21 Rumex_ephedroides,
22 Rumex_giganteus,
23 Rumex_gmelinii_PAF,
24 Rumex_graminifolius_PAF,
25 Rumex_hastatulus,
26 Rumex_hastatus,
27 Rumex_hydrolapathum,
28 Rumex_hypogaeus,
29 Rumex_induratus,
30 Rumex_intermedius,
31 Rumex_japonicum,
32 Rumex_japonicus,
33 Rumex_kandavanicus,
34 Rumex_lapponicus_PAF,
35 Rumex_longifolius_PAF,
36 Rumex_lunaria,
37 Rumex_maderensis,
38 Rumex_maritimus_PAF,
39 Rumex_montanus,
40 Rumex_nepalensis,
41 Rumex_obtusifolius,
42 Rumex_occidentalis_PAF,
43 Rumex_orbiculatus,
44 Rumex_pallidus_PAF,
45 Rumex_palustris,
46 Rumex_pamiricus,
47 Rumex_papillaris,
48 Rumex_patientia,
49 Rumex_paucifolius,
50 Rumex_pictus,
51 Rumex_ponticus,
52 Rumex_pseudonatronatus_PAF,
53 Rumex_pulcher,
54 Rumex_roseus,
55 Rumex_rupestris,
56 Rumex_sagittatus,
57 Rumex_salicifolius,
58 Rumex_sanguineus,
59 Rumex_scutatus,
60 Rumex_sibiricus_PAF,
61 Rumex_spinosus,
62 Rumex_stenophyllus,
63 Rumex_subarcticus,
64 Rumex_suffruticosus,
65 Rumex_thianschanicus,
66 Rumex_thyrsiflorus_PAF,
67 Rumex_thyrsoides,
68 Rumex_transitorius,
69 Rumex_triangulivalvis,
70 Rumex_tuberosus,
71 Rumex_utahensis,
72 Rumex_venosus,
73 Rumex_verticillatus,
74 Rumex_vesicarius
		;
tree new_tree1 = (((((1:2.178956992847981,(56:1.1997241381818922,(((36:0.07938290531230421,26:0.07938290531230421):0.2995455941314943,74:0.37892849944379847):0.18933826376704155,19:0.56826676321084):0.6314573749710521):0.9792328546660889):3.505030018557882,(54:1.9758920571528036,21:1.9758920571528036):3.7080949542530597):6.297967487289974,(((29:0.500058405450049,37:0.500058405450049):0.6416852867565013,(59:0.7684093925245769,50:0.7684093925245769):0.3733342996819734):9.181817288155187,((15:6.6775087494898315,(((((30:0.03142083286665513,67:0.03142083286665513):0.24546442390724438,4:0.2768852567738995):0.6178955357412552,39:0.8947807925151547):0.9961493341719929,(34:1.6186479549001767,66:1.6186479549001767):0.272282171786971):0.7971226737516626,(70:1.2413888389715373,(2:0.06685184218372818,47:0.06685184218372818):1.1745369967878092):1.446663961467273):3.9894559490510213):2.3242359152564696,((49:2.2269880620736946,64:2.2269880620736946):0.5882611004672835,((24:1.2909007488442088,3:1.2909007488442088):1.1154008594699893,25:2.406301608314198):0.40894755422678):6.186495502205323):1.321816315615436):1.6583935183340994):2.7756259483380568,((((62:0.7033694438009456,10:0.7033694438009456):0.3959418731575054,(11:0.8122362646288731,(27:0.1709626267846186,9:0.1709626267846186):0.6412736378442545):0.28707505232957786):5.207796974084182,(((71:0.3434143068241774,72:0.3434143068241774):0.6073389489254756,(63:0.09142577755442001,44:0.09142577755442001):0.8593274781952329):2.2864299847119867,(((60:0.03689252145589705,68:0.03689252145589705):1.1841063668740148,(6:0.12078084100221366,57:0.12078084100221366):1.1002180473276981):0.050805038741650765,69:1.2718039270715626):1.9653793133900768):3.0699250505809936):2.13290600293508,((((((18:0.1811872487157439,31:0.1811872487157439):0.9751354751045299,32:1.1563227238202738):1.1111434222271148,42:2.2674661460473886):0.10287640475746684,(13:1.0481147770646264,(14:0.24274885116203548,23:0.24274885116203548):0.8053659259025909):1.322227773740229):1.1614420934416203,((38:0.4798300912254413,45:0.4798300912254413):2.0547327302340874,(((5:0.6017920856478678,((43:0.18635896968462434,(55:0.1421994839607462,41:0.1421994839607462):0.04415948572387815):0.06970189708642344,58:0.2560608667710478):0.34573121887682):0.3303435677990749,35:0.9321356534469427):1.357557107529683,(53:0.9761486121456356,(17:0.40598198161519095,16:0.40598198161519095):0.5701666305304447):1.31354414883099):0.24487006048290283):0.9972218227869472):1.3306194930024766,((((73:0.7862085331326979,((7:0.10747337853241756,(46:0.01958641018715703,48:0.01958641018715703):0.08788696834526052):0.6603171225021837,(22:0.5479000718567477,33:0.5479000718567477):0.2198904291778535):0.01841803209809667):0.25764660438504217,(65:0.5700337516930348,(51:0.25352691258824717,20:0.25352691258824717):0.31650683910478766):0.47382138582470523):0.45882899182484604,40:1.502684129342586):0.18159296354352739,8:1.6842770928861135):3.1781270443628387):3.5776101567287606):6.31756615305618):6.170557543476802,((61:0.7262404910589069,28:0.7262404910589069):19.070362064975225,(12:7.879280344064669,52:7.879280344064669):11.917322211969463):1.1315354344765645):43.7908243374495;
tree new_tree2 = (((((50:1.7957559130962377,((29:0.250463482076275,37:0.250463482076275):0.42642463337615255,59:0.6768881154524276):1.1188677976438102):8.97733581956259,(((15:7.382660766241604,(((((67:0.41810287412680025,30:0.41810287412680025):0.5636466805996981,4:0.9817495547264984):0.38972293439100525,66:1.3714724891175036):0.5825115210727556,(34:1.0463118314168027,39:1.0463118314168027):0.9076721787734565):0.5712743550394446,(70:0.47638073950563703,(2:0.1451934997044989,47:0.1451934997044989):0.3311872398011381):2.048877625724067):4.8574024010119):0.5716961014562987,((49:0.7188704940093162,64:0.7188704940093162):2.7340498076746416,((25:1.8700307358668222,24:1.8700307358668222):0.1720826319637372,3:2.0421133678305594):1.4108069338533982):4.501436566013945):2.5555399936473515,((((19:0.21633339004248778,36:0.21633339004248778):0.26766736409443215,74:0.4840007541369199):0.31906146552427816,26:0.8030622196611981):0.6412043210579552,(56:0.5271888581057044,1:0.5271888581057044):0.9170776826134489):9.0656303206261):0.26319487131357455):0.5077251540928085,(54:0.4902396044299702,21:0.4902396044299702):10.790577282321667):2.115722554671853,(((11:1.40288665384882,((62:0.34692209036153426,10:0.34692209036153426):0.6454047601344033,(27:0.05582160485288134,9:0.05582160485288134):0.9365052456430563):0.41055980335288245):3.2682865158518073,(69:1.4536902265929301,((60:0.4454146725387248,6:0.4454146725387248):0.9546536890938918,(((57:0.439828233414554,71:0.439828233414554):0.004084713332835499,63:0.4439129467473895):0.5496678298009372,((72:0.13966243009367377,68:0.13966243009367377):0.15316677341484972,44:0.2928292035085235):0.7007515730398032):0.40648758508428995):0.053621864960313514):3.2174829431076972):1.7412404436476603,((((((31:0.26213994084808157,42:0.26213994084808157):0.2985360634700951,18:0.5606760043181767):0.388531009473962,32:0.9492070137921387):0.6868988168404477,(23:0.7677207024271618,(14:0.04637822381444971,13:0.04637822381444971):0.7213424786127122):0.8683851282054246):2.3112733019938645,((53:1.0042286107412803,(38:0.5640325305967312,(17:0.4025911121923442,16:0.4025911121923442):0.16144141840438697):0.44019608014454914):0.659405992212116,(((35:0.5931950264810179,5:0.5931950264810179):0.6099594103663623,(((41:0.01108228414123591,55:0.01108228414123591):0.13100296791327276,58:0.14208525205450867):0.19734013073764606,43:0.33942538279215473):0.8637290540552254):0.3588038296699807,45:1.5619582665173608):0.10167633643603557):2.2837445296730543):1.7430733186496052,((((((73:0.10966547479949137,7:0.10966547479949137):0.15602404711551007,48:0.26568952191500145):0.7661568579393592,(46:0.5427881540948757,(33:0.37211587666197515,22:0.37211587666197515):0.17067227743290053):0.489058225759485):0.03231224182201253,(65:0.2868865804384365,(51:0.048151167772298456,20:0.048151167772298456):0.23873541266613807):0.7772720412379367):0.12048899987957817,40:1.1846476215559514):0.3083837221413859,8:1.4930313436973373):4.197421107578719):0.7219611620722315):6.984125828075203):5.839513661104396,((12:7.136318230739082,52:7.136318230739082):9.721425888546165,(61:0.6437775712754481,28:0.6437775712754481):16.2139665480098):2.37830898324264):47.0461713410217;
tree new_tree3 = ((12:8.676594590439612,52:8.676594590439612):11.728500672233286,(((((1:6.988660474296352,(54:0.8445333967047424,21:0.8445333967047424):6.14412707759161):4.998111825588009,(((15:7.49801509487973,((49:1.7513521287431726,64:1.7513521287431726):2.402580279876527,((3:1.6316822110341234,24:1.6316822110341234):0.49920205881844004,25:2.1308842698525634):2.0230481387671357):3.3440826862600312):1.0217253830912965,(((39:2.000910394389027,((30:0.2658671492164109,67:0.2658671492164109):1.1388952061597162,4:1.404762355376127):0.5961480390128999):0.1256912782696431,(66:1.6068491784030676,34:1.6068491784030676):0.5197524942556024):0.09824684699736164,(70:2.0463863923579955,(2:0.2900817960708423,47:0.2900817960708423):1.756304596287153):0.17846212729803623):6.294891958314995):3.2871562699452213,(50:1.5419800211612253,((29:0.31406502098422945,37:0.31406502098422945):0.3312728937740311,59:0.6453379147582605):0.8966421064029648):10.264916726755022):0.179875551968113):0.6498017508336069,(56:9.63042216618206,(((26:0.5284811169726171,74:0.5284811169726171):0.030702393240880532,36:0.5591835102134977):0.10814223220148012,19:0.6673257424149778):8.963096423767082):3.0061518845359085):2.0688603804751953,(((11:1.8019940229916418,((62:0.2820183368768244,10:0.2820183368768244):0.8497639868226264,(27:0.030807702148918325,9:0.030807702148918325):1.1009746215505325):0.6702116992921909):2.6052551862753655,((6:1.1700161746655546,((72:0.06463137148432169,68:0.06463137148432169):0.05890347495425563,44:0.12353484643857732):1.0464813282269774):0.5704622997264792,((60:0.1407914755560745,69:0.1407914755560745):1.2801385119460669,((57:0.06322564726839777,63:0.06322564726839777):0.06922728490600583,71:0.1324529321744036):1.2884770553277376):0.31954848688989257):2.666770734874974):2.5469722985696617,((((((18:0.03144437812515791,31:0.03144437812515791):0.1962376273416995,42:0.2276820054668574):0.8950898462112773,32:1.1227718516781346):0.7106834278016909,(13:0.21802505781892098,(23:0.1469402332661682,14:0.1469402332661682):0.07108482455275278):1.6154302216609047):1.9152296692082993,(((35:0.3380566606777017,5:0.3380566606777017):1.060236150983688,((55:0.07859173561694194,58:0.07859173561694194):0.01666423797041347,(43:0.018468415198414006,41:0.018468415198414006):0.0767875583889414):1.3030368380740343):0.5518825465442256,((17:0.5327745491544112,16:0.5327745491544112):0.4817851254420459,(45:0.6356244623782158,(38:0.6263051452713054,53:0.6263051452713054):0.009319317106910363):0.37893521221824134):0.9356156836091583):1.7985095904825095):0.3980868810798506,((((33:0.7451366726536005,(((48:0.17304514947414962,7:0.17304514947414962):0.11119115438779487,(22:0.26876717584777915,46:0.26876717584777915):0.015469128014165334):0.12281400627644046,73:0.40705031013838494):0.33808636251521557):0.2674026985087513,(65:0.7704016095751625,(51:0.30565797492440144,20:0.30565797492440144):0.464743634650761):0.24213776158718936):0.03479983097905759,40:1.0473392021414094):1.441360945104246,8:2.4887001472456554):1.65807168252232):2.8074496780686937):7.751212923356494):5.293136657293202,(61:0.6191964900375846,28:0.6191964900375846):19.37937459844878):0.40652417418653286):43.3722621584459;
tree new_tree4 = ((12:9.73324525083742,52:9.73324525083742):9.002567308299053,(((((56:5.859342958619254,((54:1.9439427095306336,21:1.9439427095306336):3.544751096068764,1:5.4886938055993975):0.37064915301985657):5.091782002622449,(((74:0.5294636896321983,36:0.5294636896321983):0.11974442516955008,26:0.6492081148017483):0.38729036927694205,19:1.0364984840786904):9.914626477163013):0.04690719831195622,((50:2.4909537432526796,(59:2.119836903874103,(29:0.295838381570289,37:0.295838381570289):1.823998522303814):0.37111683937857665):8.016037961467633,((15:7.798888767025721,((49:1.8990552630880806,64:1.8990552630880806):3.8896082151009903,((24:2.3552315881024666,25:2.3552315881024666):0.7911349956108582,3:3.146366583713325):2.6422968944757463):2.01022528883665):0.4137942509598904,((((30:0.2455778930101143,67:0.2455778930101143):1.657105960393275,4:1.9026838534033892):0.08104219050764017,(66:1.4804707136348472,34:1.4804707136348472):0.5032553302761822):0.3455633190975784,((70:0.7007652468530277,(2:0.03649163732753672,47:0.03649163732753672):0.664273609525491):1.2490642703361887,39:1.9498295171892164):0.3794598458193914):5.883393654977004):2.294308686734702):0.491040454833346):2.099227061436906,((((62:0.08209466459190723,10:0.08209466459190723):0.17686788653503377,(11:0.11826609555949473,(27:0.06492125490130216,9:0.06492125490130216):0.053344840658192574):0.14069645556744625):4.6952698825466905,((((6:0.024018264180609355,60:0.024018264180609355):1.0060456375013984,69:1.0300639016820077):0.3165900638929604,(71:1.039207065417284,(57:0.07870806973367428,63:0.07870806973367428):0.9604989956836097):0.30744690015768406):0.4976108466823925,((68:0.07793721583853254,72:0.07793721583853254):0.29767473082629303,44:0.37561194666482556):1.468652865592535):3.1099676214162706):0.3869631150266635,((((18:0.9770804840142007,((31:0.5204698975518962,42:0.5204698975518962):0.217142464739855,32:0.7376123622917512):0.23946812172244947):0.7894110348934624,((14:0.0037143673786885693,23:0.0037143673786885693):0.005733964582668848,13:0.009448331961357418):1.7570431869463057):0.9838289913944951,((((43:0.4511163608622796,((58:0.03045344752856834,41:0.03045344752856834):0.04944438813504261,55:0.07989783566361094):0.3712185251986686):1.0040655896097719,35:1.4551819504720516):0.08481275383917475,5:1.5399947043112263):0.8868202617792056,((17:0.2720302550744273,16:0.2720302550744273):1.2839785845172753,(38:0.8070814971752657,(45:0.44194666106513714,53:0.44194666106513714):0.36513483611012854):0.748927342416437):0.8708061264987292):0.3235055442117263):0.32145918728364187,((((33:0.6081812783939564,(((7:0.02118154111391141,48:0.02118154111391141):0.06961853217195939,46:0.0908000732858708):0.3113246063453664,(73:0.006615371183363354,22:0.006615371183363354):0.39550930844787385):0.2060565987627192):0.21775609811143448,40:0.8259373765053909):0.4137945805025941,(51:0.40668317772982304,(65:0.256310300620394,20:0.256310300620394):0.15037287710942904):0.833048779278162):0.25740729752590585,8:1.4971392545338909):1.5746404430519092):2.269415851114495):7.756063672290271):4.359415849102209,(61:1.8243578630121329,28:1.8243578630121329):15.632317207080643):1.2791374890436984):41.3294515184585;
tree new_tree5 = ((12:11.35932113431452,52:11.35932113431452):10.073495215294884,(((((56:0.3886405155038737,21:0.3886405155038737):4.721980165397231,54:5.110620680901105):5.227234941299141,(1:9.569926039915703,((((15:6.174610097258261,((49:1.4717383551199037,64:1.4717383551199037):2.1009294382136945,((24:1.842918579149512,3:1.842918579149512):0.7899837613379592,25:2.632902340487471):0.9397654528461268):2.6019423039246634):0.773623163371294,((34:1.5757799224079496,(66:1.530444396086838,((67:0.6007265901954568,30:0.6007265901954568):0.44175864273730725,4:1.042485232932764):0.48795916315407384):0.04533552632111171):0.7168743054696518,((39:0.5222537202529304,(2:0.23586258490378983,47:0.23586258490378983):0.2863911353491405):1.6546630031468288,70:2.176916723399759):0.11573750447784237):4.6555790327519535):2.504974202540108,(((74:1.1310705616714476,36:1.1310705616714476):0.399836696749976,26:1.5309072584214236):0.07057124053418451,19:1.6014784989556081):7.851728964214056):0.07516558020975239,(50:2.8742349080672267,(59:2.222615271445799,(29:0.5837996079005832,37:0.5837996079005832):1.6388156635452158):0.6516196366214277):6.65413813531219):0.04155299653628752):0.7679295822845429):2.0207520372509133,(((((9:0.1435095821551183,(27:0.06035842953058243,11:0.06035842953058243):0.08315115262453587):0.31911524230183863,62:0.46262482445695696):0.09648434876593326,10:0.5591091732228902):5.416524905403209,(((57:0.5913547823102066,6:0.5913547823102066):0.2611863221704508,(69:0.7711918860330067,(63:0.609370710306487,(71:0.08446401151189376,60:0.08446401151189376):0.5249066987945933):0.16182117572651966):0.08134921844765064):3.5882531472426384,((72:0.42993391024094385,44:0.42993391024094385):0.28275554427870053,68:0.7126894545196444):3.7281047972036516):1.5348398269028038):0.30665435995090284,(((((18:0.9491865661772383,(32:0.39056789665917485,(42:0.25443759428429863,31:0.25443759428429863):0.13613030237487622):0.5586186695180635):0.9338979104086442,((14:0.0017911808612809412,23:0.0017911808612809412):0.1434994764261344,13:0.14529065728741533):1.7377938192984672):0.4051994514645405,((((58:0.03376631075881913,(41:0.01071777575975043,43:0.01071777575975043):0.023048534999068705):0.23539346818227064,55:0.2691597789410898):0.5505552203726215,35:0.8197149993137113):1.2722107070475035,(((45:0.1189260693001235,53:0.1189260693001235):1.4720539540814268,38:1.5909800233815503):0.09341803454049402,(17:0.39536168588721876,16:0.39536168588721876):1.2890363720348255):0.40752764843917033):0.19635822168920836):0.8176179233750727,5:3.1059018514254957):1.2994372945635133,(((((7:0.4342470923049364,22:0.4342470923049364):0.452624282540422,(((73:0.394766668746536,48:0.394766668746536):0.09743940368267795,46:0.49220607242921394):0.33051517710372663,33:0.8227212495329406):0.06415012531241782):0.1229082553165336,40:1.009779630161892):0.5059066420802412,(65:0.2606800029467015,(51:0.19247671122577603,20:0.19247671122577603):0.06820329172092549):1.2550062692954316):0.44546028637736446,8:1.9611465586194976):2.4441925873695114):1.8769492925879936):6.076319220874157):4.192765115458528,(61:1.4783477597916244,28:1.4783477597916244):15.073025015118063):4.881443574699716):42.1470618671505;
tree new_tree6 = (((((((((39:1.902806474975927,(2:0.1869498531501441,47:0.1869498531501441):1.715856621825783):0.861938089470554,(((67:0.6138932462521761,30:0.6138932462521761):0.697969929033572,4:1.3118631752857481):0.35032784418740626,((34:0.42711337268700644,70:0.42711337268700644):1.0743561805671473,66:1.5014695532541538):0.16072146621900063):1.1025535449733266):4.649456679257295,((49:0.9590949138130992,64:0.9590949138130992):4.271061361367066,((25:1.6660566752857477,3:1.6660566752857477):1.6252538521000968,24:3.2913105273858445):1.9388457477943204):2.1840449685236107):0.052150608675446186,15:7.466351852379222):2.5314773758936395,(((54:0.6326990168906533,21:0.6326990168906533):5.479725162192594,(1:4.4816988426331,56:4.4816988426331):1.6307253364501468):2.2344677865299456,(59:1.990492586511419,((50:1.0480357633897976,29:1.0480357633897976):0.18509344844957942,37:1.233129211839377):0.7573633746720418):6.356399379101774):1.650937262659669):0.134202493585585,(((26:0.48297269381461655,74:0.48297269381461655):1.1908830252525144,36:1.673855719067131):0.13520598485613777,19:1.8090617039232688):8.322970017935177):4.835429719119698,(((((11:0.3156534698798033,(9:0.2611135573889955,27:0.2611135573889955):0.05453991249080781):0.1302828399842592,62:0.4459363098640625):0.037842062204188454,10:0.483778372068251):5.963536489824227,(((68:0.15530432885213996,72:0.15530432885213996):2.53750521636533,44:2.69280954521747):0.8749627124349866,(63:1.0652098078315195,((57:0.5455133520492409,69:0.5455133520492409):0.10243930335929785,(71:0.45381459723230955,(6:0.35202527426865077,60:0.35202527426865077):0.10178932296365878):0.1941380581762292):0.4172571524229808):2.502562449820937):2.8795426042400214):0.7003446008729819,((((((58:0.42947481976187707,((41:0.39268659197765554,55:0.39268659197765554):0.02950412161914634,43:0.4221907135968019):0.007284106165075188):0.6204953411885809,35:1.049970160950458):0.2833847861892751,((45:0.10432698620924659,53:0.10432698620924659):0.8604534415480933,(17:0.7575423632116686,16:0.7575423632116686):0.2072380645456714):0.36857451938239305):1.4805203378222258,(((((31:0.5755511188522057,18:0.5755511188522057):0.027264527847190023,32:0.6028156466993957):0.536076879274161,42:1.1388925259735567):0.3738278512346054,((14:0.01901195482325566,23:0.01901195482325566):0.10293767755890701,13:0.12194963238216266):1.3907707448259994):0.24467638593924224,38:1.7573967631474043):1.0564785218145545):1.1907012939001116,(((((33:0.9244078582997692,(46:0.8192559040309191,(48:0.791746825370536,73:0.791746825370536):0.0275090786603831):0.10515195426885016):0.08005011475952384,40:1.004457973059293):0.07381759348402062,(7:0.34631082104801997,22:0.34631082104801997):0.7319647454952938):0.8122983257824297,(65:0.6482412551000826,(51:0.4923220500100055,20:0.4923220500100055):0.15591920509007706):1.242332637225661):0.9252712891989114,8:2.815845181524655):1.1887313973374156):2.396871587301625,5:6.4014481661636955):0.7462112966017642):7.819801978212685):3.893664770789652,(61:2.132517320740385,28:2.132517320740385):16.728608891027413):2.44219362769958,(12:12.610499585681996,52:12.610499585681996):8.692820256966073):46.5169014975485;
tree new_tree7 = ((12:14.535236967178536,52:14.535236967178536):8.634219616817878,(((((54:0.29356942082895904,21:0.29356942082895904):5.71818861669463,(56:5.763139545511837,1:5.763139545511837):0.2486184920117518):6.220524341985496,(((59:2.504401237028842,((50:0.49621238858476674,37:0.49621238858476674):1.02065322641359,29:1.5168656149983566):0.9875356220304854):6.920689630535843,((((49:1.3590242801350896,64:1.3590242801350896):2.9967757526651533,((3:2.401158857549756,24:2.401158857549756):1.740096802972805,25:4.141255660522561):0.21454437227768164):2.9003144974427144,15:7.256114530242957):0.24224002382011633,((39:1.7261514756776306,(2:0.07608234424727053,47:0.07608234424727053):1.6500691314303602):1.1385401701569011,(((30:0.2143988234950978,4:0.2143988234950978):1.0215041303692258,67:1.2359029538643236):0.8949063435586242,(66:1.224241747506664,(34:0.5298046684203869,70:0.5298046684203869):0.6944370790862772):0.9065675499162837):0.733882348411584):4.633662908228542):1.9267363135016122):2.62965808183046,(((26:0.8953772781758835,36:0.8953772781758835):0.06778455583672383,74:0.9631618340126074):0.18614212953888698,19:1.1493039635514943):10.905444985843651):0.17753343011393952):2.7110973228108843,((((27:0.22618519103558768,(11:0.1080627166679088,9:0.1080627166679088):0.11812247436767888):0.34737286950543667,10:0.5735580605410243):4.2714311055905645,((63:0.14875698149593986,72:0.14875698149593986):2.610017047311067,(68:1.6298394305588637,((44:1.0839043750010917,((71:0.12085075638462438,69:0.12085075638462438):0.84158094088967,(6:0.10171125235386194,60:0.10171125235386194):0.8607204449204324):0.12147267772679737):0.08059439015899317,57:1.1644987651600849):0.46534066539877883):1.1289345982481431):2.0862151373245816):2.5435734521663376,(((5:0.6447936638004923,8:0.6447936638004923):2.254321399222648,((((46:0.2736670217145819,(48:0.11472415615809127,(7:0.09516621909108125,22:0.09516621909108125):0.01955793706701002):0.15894286555649062):0.5665916231065076,(33:0.5506006762416338,73:0.5506006762416338):0.2896579685794557):0.32177773945807575,(20:0.8336394178552726,(51:0.5771921789325575,65:0.5771921789325575):0.25644723892271515):0.3283969664238926):0.3015036947251184,40:1.4635400790042836):1.4355749840188565):2.2256247416852157,((((31:1.8979002068868565,(18:0.7905656558266514,42:0.7905656558266514):1.107334551060205):0.32973761577724003,32:2.2276378226640965):0.4257928539107909,((14:7.06596767771829E-4,23:7.06596767771829E-4):0.3252570469187267,13:0.32596364368649855):2.327467032888389):0.7688404974499261,((38:2.0550457362156305,(((58:0.6129240528903668,(43:0.036295990113383865,55:0.036295990113383865):0.5766280627769829):0.12339883127298779,(62:0.68424768499009,41:0.68424768499009):0.05207519917326453):0.6244249485611085,35:1.360747832724463):0.6942979034911674):0.4061665187275705,((45:0.07686172263190545,53:0.07686172263190545):1.6890141151893672,(17:0.7122583028346449,16:0.7122583028346449):1.053617534986628):0.6953364171219283):0.9610589190816126):1.7024686306835424):2.26382281358957):7.554817084022043):6.883488438878622,(61:1.7323101660302094,28:1.7323101660302094):20.09455797516838):1.3425884427978225):41.7586703301848;
tree new_tree8 = ((((((1:6.6825092994851945,((54:0.29174995150106126,21:0.29174995150106126):5.272454322853679,56:5.56420427435474):1.1183050251304545):3.0623422581710367,((29:0.620317074300179,37:0.620317074300179):1.3405578779489433,(59:1.2834885681775814,50:1.2834885681775814):0.6773863840715411):7.7839766054071085):1.0784454308813558,((((49:2.5055191105621994,64:2.5055191105621994):3.5368182025494668,((3:1.4363193160467316,25:1.4363193160467316):0.9807274277069533,24:2.417046743753685):3.6252905693579813):1.8185221826929263,15:7.8608594958045925):0.13975131439087907,(((2:0.4491576778199139,47:0.4491576778199139):0.7198269474802138,39:1.1689846253001277):1.6603807764703786,((66:1.29035157188535,(34:0.19144216250178914,70:0.19144216250178914):1.0989094093835607):0.5767466525875073,((30:0.05754559998159841,4:0.05754559998159841):0.3071279568496824,67:0.36467355683128083):1.5024246676415765):0.962267177297649):5.171245408424966):2.8226861783421153):0.11023083205648554,((36:1.0606143013447986,(19:0.8912165638877184,26:0.8912165638877184):0.1693977374570802):0.8261955556208727,74:1.8868098569656713):9.046717963628401):2.6000614886279276,((((11:0.22365133887398567,(9:0.19191094935188924,27:0.19191094935188924):0.03174038952209643):0.38064286673200876,10:0.6042942056059945):4.669629519060332,(((69:0.6994200510759264,(68:0.029978771761857773,6:0.029978771761857773):0.6694412793140686):0.1573089568724786,(((71:0.12898690478604433,(44:0.002776865375518927,60:0.002776865375518927):0.1262100394105254):0.038359626903064215,57:0.16734653168910854):0.2118831075106586,63:0.37922963919976715):0.47749936874863785):1.274405461828695,72:2.1311344697771):3.1427892548892267):2.3783913853247487,(((5:0.5876825714517724,8:0.5876825714517724):3.4425240679441975,(((65:0.4575619745116503,(51:0.4429171937510585,20:0.4429171937510585):0.014644780760591836):0.6852018677143827,(33:0.5659869870160658,(7:0.5453268027445987,((46:0.2585370286217708,(73:0.18467536206042034,22:0.18467536206042034):0.07386166656135046):0.0367283581127848,48:0.2952653867345556):0.25006141601004306):0.020660184271467097):0.5767768552099674):0.12982301528278728,40:1.2725868575088204):2.7576197818871493):1.808086755693684,(((32:2.3408674814551897,(42:2.073024195217273,(31:0.23672397518953608,18:0.23672397518953608):1.8363002200277372):0.26784328623791653):0.33423252934728476,((13:0.017772356655741655,14:0.017772356655741655):0.2986348953448294,23:0.31640725200057107):2.3586927588019035):0.2236709312423013,(((45:0.7735470196456709,53:0.7735470196456709):1.5048336598316354,(17:1.099453668009057,16:1.099453668009057):1.1789270114682493):0.14647070038625998,(((43:0.3909866088531953,((62:0.2689985540314742,(41:0.21223237212913773,55:0.21223237212913773):0.05676618190233648):0.10796877783598452,58:0.37696733186745873):0.014019276985736573):0.2967510609652782,35:0.6877376698184735):1.381995847097019,38:2.0697335169154925):0.3551178629480738):0.47391956218120956):2.939522453044878):1.814021714901422):5.8812741992309245):7.482175579791958,((61:2.4546705861366824,28:2.4546705861366824):16.820654080207095,(12:11.213518801310457,52:11.213518801310457):8.061805865033321):1.7404402226701805):36.7104290214961;
tree new_tree9 = ((61:2.8152389200368786,28:2.8152389200368786):18.225029157212344,(((((((54:0.21507950044196458,21:0.21507950044196458):4.436188362015707,1:4.651267862457671):3.6592787912673694,56:8.31054665372504):0.8884396289514704,((74:0.13988193343091987,36:0.13988193343091987):0.6977136478361552,(26:0.6356692413834487,19:0.6356692413834487):0.2019263398836264):8.361390701409436):2.4310053079697393,(((((((67:0.1768280772475447,30:0.1768280772475447):0.824138938953466,4:1.0009670162010107):1.347095731191973,((70:0.8776091949061399,(34:0.601434236777546,66:0.601434236777546):0.27617495812859383):1.405845170213576,39:2.2834543651197157):0.06460838227326793):1.3356155230800884,(2:1.317170746958954,47:1.317170746958954):2.3665075235141178):5.487706260274022,15:9.171384530747094):0.6054834965993088,((49:6.875925010814771,64:6.875925010814771):0.9627264900616073,((3:0.8969562034047016,25:0.8969562034047016):3.5350836654186324,24:4.432039868823334):3.4066116320530444):1.9382165264700246):0.910833725813541,((29:1.254261634984861,37:1.254261634984861):1.789493588462282,(59:0.37436228184796905,50:0.37436228184796905):2.669392941599174):7.643946529712801):0.9422898374863067):3.6645016561697137,((((10:1.3779412059872487,(9:0.6720623151761733,27:0.6720623151761733):0.7058788908110754):1.0423584695846657,11:2.4202996755719144):4.027116451408174,((72:0.042334202120434615,63:0.042334202120434615):2.5110993299923683,(57:0.924478535849066,((((44:0.07817659535804086,(68:0.039397603688833716,6:0.039397603688833716):0.03877899166920715):0.34455543327235105,69:0.42273202863039194):0.21143416609744348,60:0.6341661947278354):0.13080601195546748,71:0.7649722066833029):0.15950632916576313):1.6289549962637366):3.8939825948672864):2.8559294486561786,(((5:0.46961835817328124,8:0.46961835817328124):3.809095107787597,(((65:0.5665203005348854,(51:0.02168907691012717,20:0.02168907691012717):0.5448312236247583):0.5646198745697567,(33:0.996941668863745,((7:0.25009153449873267,(73:0.04318912242355327,22:0.04318912242355327):0.2069024120751794):0.5553654971043795,(48:0.135380849559198,46:0.135380849559198):0.6700761820439143):0.1914846372606328):0.13419850624089713):1.6700628681661964,40:2.8012030432708386):1.47751042269004):0.37565709590383634,((((18:0.42182094913580054,31:0.42182094913580054):0.6717948008740962,(32:0.016600248399911564,42:0.016600248399911564):1.0770155016099852):1.4092200201171154,((13:0.010731220956549745,23:0.010731220956549745):0.6580411819992633,14:0.6687724029558131):1.834063367171199):0.6142147668862199,(((45:0.022482412404440495,53:0.022482412404440495):2.6237525778286157,(17:1.4902970223984757,16:1.4902970223984757):1.1559379678345805):0.28974825908444757,((38:0.9982705368219018,35:0.9982705368219018):0.9195523892891746,(((62:0.10589768136720802,55:0.10589768136720802):0.44835223575479133,41:0.5542499171219993):0.17593235613066993,(58:0.25702612618531745,43:0.25702612618531745):0.4731561470673518):1.1876406528584071):1.0181603232064274):0.18106728769572822):1.537320024851483):4.648975013771553):5.9911476711796965):4.956566601028793,(12:12.859737740303418,52:12.859737740303418):7.39132210754134):0.7892082294044656):43.7024133536002;
tree new_tree10 = (((61:1.8439133361330833,28:1.8439133361330833):17.526338398008388,(((((74:2.613002825907679,((19:1.1032115121609423,26:1.1032115121609423):0.6940529292372006,36:1.797264441398143):0.8157383845095361):0.9278057204917549,56:3.540808546399434):6.687608456848524,(((29:0.6809385542457713,37:0.6809385542457713):1.4749555940527044,(59:2.140526191146085,50:2.140526191146085):0.015367957152390588):7.695072506538043,((((39:2.13578927713408,(((67:0.2432415170136884,4:0.2432415170136884):0.1925577864620408,30:0.4357993034757292):1.23844558778917,(34:0.8342972239144265,(70:0.48723814177059993,66:0.48723814177059993):0.3470590821438266):0.8399476673504728):0.4615443858691808):0.7284931802996555,(2:1.3000691808462397,47:1.3000691808462397):1.5642132765874959):4.332648705831692,15:7.196931163265427):1.4412471649817693,((49:2.7641163761324488,64:2.7641163761324488):3.616470322485387,((3:1.439004029208372,25:1.439004029208372):1.2477293419145234,24:2.6867333711228953):3.6938533274949403):2.2575916296293608):1.2127883265893225):0.37745034841143976):2.170233044404142,(1:8.120427030352847,(54:2.454871566061322,21:2.454871566061322):5.665555464291525):4.278223017299254):3.183069186543424,((((10:1.053054363643258,(9:0.7494468279411675,27:0.7494468279411675):0.30360753570209065):0.24001786775811063,11:1.2930722314013687):4.416773039418681,((72:0.4161702625540676,63:0.4161702625540676):2.521334527103823,(44:2.20774531657541,(((57:0.5369796152802966,((60:0.1239787669414604,68:0.1239787669414604):0.4052412317425339,69:0.5292199986839943):0.00775961659630231):0.054226898733500284,6:0.5912065140137969):0.7742813840321136,71:1.3654878980459104):0.8422574185294995):0.7297594730824808):2.772340481162159):5.037492465448577,(((5:1.21794119537261,8:1.21794119537261):3.0634717722864293,(((65:1.4495697171594941,(51:0.3953229401968996,20:0.3953229401968996):1.0542467769625945):1.019477625296769,((((73:0.5201746488163703,7:0.5201746488163703):0.006213540387225769,48:0.5263881892035961):0.3077930049664933,22:0.8341811941700894):0.4693278335321427,(33:1.1391323457323062,46:1.1391323457323062):0.16437668196992594):1.165538314754031):1.451007490506592,40:3.920054832962855):0.3613581346961845):1.1463451142888887,((((18:0.022618551128599482,31:0.022618551128599482):0.8401638659952136,(32:0.24177978077296125,42:0.24177978077296125):0.6210026363508518):1.4049900051751294,((13:0.04364815868349007,14:0.04364815868349007):0.019165471568055266,23:0.06281363025154534):2.204958792047397):0.7068835535659406,(((45:0.005992775896348689,53:0.005992775896348689):2.1445108668933743,(17:0.653198481626342,16:0.653198481626342):1.4973051611633807):0.6124007552089519,((((62:0.17702188531794183,43:0.17702188531794183):0.21266179116204326,((58:0.04643521642902561,41:0.04643521642902561):0.23255698425322963,55:0.2789922006822552):0.11069147579772987):0.8280774655463352,38:1.2177611420263204):0.6473963857852603,35:1.8651575278115806):0.8977468701870941):0.21175157786620824):2.4531021060830454):5.319579654320698):4.834381497926898):3.7885324999459478):2.278367232320335,(12:14.990121287074128,52:14.990121287074128):6.658497679387679):41.973611057195;
tree new_tree11 = (((61:0.37034127616386914,28:0.37034127616386914):16.41674710023345,(((((29:0.2890339936528651,37:0.2890339936528651):2.0936062770325155,(59:1.3694787527632724,50:1.3694787527632724):1.0131615179221083):5.003766246632765,(1:7.122758322686993,(((((74:0.5098340911697742,36:0.5098340911697742):0.8253842093819944,19:1.3352183005517686):0.9797718808250764,26:2.314990181376845):2.315696243925303,56:4.630686425302148):0.8539311198753348,(54:4.782259088318086,21:4.782259088318086):0.7023584568593968):1.63814077750951):0.26364819463115285):2.6383336101682984,((((((30:0.6463054342495824,4:0.6463054342495824):0.2746192525814548,67:0.9209246868310372):0.9466358218130759,(34:1.482875760900364,((70:0.21032131609051488,39:0.21032131609051488):0.054179597214091296,66:0.2645009133046062):1.2183748475957579):0.38468474774374917):0.30283112608275253,(2:0.6784491584238623,47:0.6784491584238623):1.4919424763030034):3.250370965199227,15:5.420762599926093):2.3418370907487143,((49:1.6006917608420135,64:1.6006917608420135):4.433703236106337,((3:0.8222889231870966,25:0.8222889231870966):3.673879818676641,24:4.4961687418637375):1.5382262550846129):1.7282046937264566):2.262140436811637):4.983904981724818,((((10:0.7853646866777664,(27:0.20608890949966038,9:0.20608890949966038):0.579275777178106):2.1335741328471887,11:2.9189388195249553):3.07631710721801,(((57:0.7269833538462759,(68:0.6073703946616514,(6:0.1817066395235843,60:0.1817066395235843):0.42566375513806715):0.11961295918462445):0.2123437228548396,69:0.9393270767011155):3.707599177015277,((72:0.5566273704135779,63:0.5566273704135779):3.50259984908356,(44:0.8246828292039237,71:0.8246828292039237):3.2345443902932143):0.5876990342192547):1.3483296730265728):4.208771420338273,(((5:1.3955781256917552,8:1.3955781256917552):2.609151410728284,((((73:0.6551686228258379,(46:0.13079071126905997,7:0.13079071126905997):0.5243779115567779):0.32247338439028006,(33:0.864625793387131,48:0.864625793387131):0.11301621382898697):1.9403520195740867,(65:1.0138622620586788,(22:0.5091748721446772,(51:0.29608862369310185,20:0.29608862369310185):0.2130862484515753):0.5046873899140016):1.9041317647315257):0.7441760920293699,40:3.6621701188195743):0.34255941760046493):3.7083327607579175,(((35:1.003390558536914,((43:0.36814500179102727,55:0.36814500179102727):0.32202954735759104,(58:0.03743913527627444,41:0.03743913527627444):0.6527354138723439):0.31321600938829575):0.4638293964774909,(62:0.858534360540291,38:0.858534360540291):0.608685594474114):1.2950217115234697,(((45:0.09562624424687709,53:0.09562624424687709):2.0568096417016557,(17:0.8805533043718897,16:0.8805533043718897):1.271882581576643):0.4283566587133576,((32:1.4562335280186662,((18:0.10347165693938863,31:0.10347165693938863):0.8764180326957971,42:0.9798896896351857):0.4763438383834805):0.5102897673530178,((23:0.036582358943624264,14:0.036582358943624264):0.16748859553451262,13:0.2040709544781369):1.762452340893547):0.6142692492902064):0.18144912187598417):4.950820630640083):2.4909650499032816):4.8046177621300235):1.7784432671860593):5.711505917478185,(12:15.565498616384502,52:15.565498616384502):6.9330956774910035):45.4071227485541;
tree new_tree12 = (((61:0.5067920658881061,28:0.5067920658881061):19.037422318826426,(((((56:2.5538624346319607,1:2.5538624346319607):3.048536166067642,((74:0.7644885089181854,26:0.7644885089181854):1.1139868275388918,(19:1.0654973072745995,36:1.0654973072745995):0.8129780291824777):3.7239232642425257):3.1663483972381474,(((29:0.23178470854953018,37:0.23178470854953018):1.5011887008198872,59:1.7329734093694174):4.03314144385147,((54:0.259715932882767,21:0.259715932882767):5.158875930223608,50:5.418591863106375):0.3475229901145118):3.0026321447168636):0.8227570497872687,(((((30:0.5663122765736642,(4:0.1128482098747135,67:0.1128482098747135):0.45346406669895073):1.8649501944448033,(34:0.9339033411509979,((66:0.08761283825836715,70:0.08761283825836715):0.5882457786044818,39:0.675858616862849):0.25804472428814895):1.4973591298674696):0.9232515914471109,(2:0.5441128317860862,47:0.5441128317860862):2.810401230679492):2.038003511609536,15:5.392517574075114):2.5406793590613104,((49:1.7238610706635924,64:1.7238610706635924):3.5894293481865907,((24:3.074440480608564,25:3.074440480608564):1.1221171558704879,3:4.196557636479052):1.1167327823711313):2.6199065142862414):1.6583071145885944):7.443874606845467,(((11:2.173345519474496,(27:0.9110780447458927,(9:0.18371903708627338,10:0.18371903708627338):0.7273590076596194):1.2622674747286036):8.057899339885292,((72:2.2332014131224307,63:2.2332014131224307):0.26786585500751503,((((6:0.01605836712927144,68:0.01605836712927144):0.3750392233325483,69:0.39109759046181974):0.2831436346313079,(71:0.6129379619050858,60:0.6129379619050858):0.06130326318804191):0.9656513796211156,(44:0.09051599091850752,57:0.09051599091850752):1.5493766137957357):0.8611746634157025):7.730177591229843):2.0225071914685753,(((5:1.9942207122103643,8:1.9942207122103643):4.606128480620722,((65:1.5565662951964478,((51:0.32117062628048476,20:0.32117062628048476):0.7005270822093363,22:1.021697708489821):0.5348685867066267):1.098256916163593,((((7:0.005239425420230709,46:0.005239425420230709):0.4632104227919457,(48:0.46059349997042054,73:0.46059349997042054):0.00785634824175585):0.42673872599627916,33:0.8951885742084555):1.0589721692252558,40:1.9541607434337114):0.7006624679263296):3.945525981471045):3.000741183255812,(((32:1.488664197595297,((31:0.35643660650017084,18:0.35643660650017084):0.8092668244817746,42:1.1657034309819454):0.3229607666133516):0.8466291845571972,((13:0.5374197005637547,14:0.5374197005637547):0.9674915093258154,23:1.50491120988957):0.8303821722629241):0.8222751503613694,(((45:0.803399199912275,53:0.803399199912275):0.6182798586703965,(17:0.42150855496066814,16:0.42150855496066814):1.0001705036220034):0.6112974589498597,((35:1.1697455469672589,((55:0.14780396149399322,43:0.14780396149399322):0.4985562030554431,(58:0.08028049460514425,41:0.08028049460514425):0.566079669944292):0.5233853824178225):0.5340001855800334,(62:0.4758653884040385,38:0.4758653884040385):1.2278803441432538):0.32923078498523894):1.1245920149813324):6.443521843573034):2.6526616747414664):4.781626603742122):2.508835730144046):1.9558628201786448,(12:12.853705074208852,52:12.853705074208852):8.646372130684325):38.0630730726942;
tree new_tree13 = ((((((((((66:0.8222106200249809,34:0.8222106200249809):0.33759726924699784,70:1.1598078892719788):1.193092177985785,((39:1.399290287627356,4:1.399290287627356):0.06514742291062903,(30:0.30435657726524523,67:0.30435657726524523):1.1600811332727399):0.8884623567197787):1.0948136549269178,(2:1.4843319096316,47:1.4843319096316):1.9633818125530815):2.770147350353144,15:6.217861072537826):0.08121366759716686,((49:1.1342532194120725,64:1.1342532194120725):3.7994330568623527,((3:1.677304795973917,25:1.677304795973917):1.7891888153504065,24:3.4664936113243234):1.467192664950102):1.3653884638605671):2.4612804782903606,((50:1.3856583305441577,(29:0.1355275209461136,37:0.1355275209461136):1.2501308095980441):0.3653750938527338,59:1.7510334243968915):7.009321794028462):0.36705806888238435,((((26:0.3444968955122887,74:0.3444968955122887):1.7784681261541144,(19:0.688698745674826,36:0.688698745674826):1.4342662759915772):2.0092724437642304,(56:2.765290248402635,1:2.765290248402635):1.3669472170279984):2.2555129093932846,(54:1.446894151235771,21:1.446894151235771):4.940856223588147):2.739662912483819):8.528480497852511,(((11:2.60730145658158,(10:1.4934914851193817,(9:0.15845044069127007,27:0.15845044069127007):1.3350410444281116):1.1138099714621985):6.12578385152205,((72:0.6933866446400851,63:0.6933866446400851):3.550861566430299,((60:0.7720760755823708,((6:0.46048117795665583,68:0.46048117795665583):0.21237216701233214,69:0.672853344968988):0.09922273061338283):1.122575495259111,(44:0.5920318637846573,(71:0.329440055160212,57:0.329440055160212):0.2625918086244453):1.3026197070568244):2.3495966402289024):4.4888370970332465):1.5552031576017207,(((5:2.0349466004634613,8:2.0349466004634613):1.7973228950873574,(40:2.792637491131107,(((33:0.7752819129691166,(46:0.23030994441583508,73:0.23030994441583508):0.5449719685532816):0.022259514253237245,(48:0.11137886119568159,7:0.11137886119568159):0.6861625660266722):1.291535116942784,(65:1.4242658960323114,((20:1.0563571290904106,51:1.0563571290904106):0.1865285216624879,22:1.2428856507528985):0.18138024527941288):0.6648106481328264):0.7035609469659692):1.0396320044197118):3.7366855202225637,((((45:0.15986474341675214,53:0.15986474341675214):0.9455840902991952,(17:0.7127705860209554,16:0.7127705860209554):0.39267824769499193):0.9943446252470722,(35:0.8470702296212398,(((41:0.009750405008051254,43:0.009750405008051254):0.3614375820652618,58:0.371187987073313):0.25454784586734325,55:0.6257358329406563):0.22133439668058352):1.2527232293417798):1.237804120722485,(38:2.9659114943982923,(((32:1.36577038323477,((31:0.14542496907029143,42:0.14542496907029143):0.37207673084071324,18:0.5175016999110047):0.8482686833237654):0.5652412783049698,62:1.93101166153974):0.6434377547763581,((23:1.1877672135685176,13:1.1877672135685176):0.8476532020935408,14:2.0354204156620583):0.5390290006540397):0.39146207808219424):0.37168608528721236):4.231357436087878):2.719333449931969):7.367605319454897):2.6502377643275814,((61:0.6870177845110794,28:0.6870177845110794):19.172701674942083,(12:12.174534108332733,52:12.174534108332733):7.685185351120431):0.4464120900346664):46.1934292658829;
tree new_tree14 = (((((54:7.047994697034264,((((19:0.7665646735649236,26:0.7665646735649236):0.05180048555178163,(74:0.5112684112337639,36:0.5112684112337639):0.3070967478829414):0.7210892357949675,(1:0.7794391515650279,56:0.7794391515650279):0.7600152433466449):1.9845044740664575,21:3.5239588689781303):3.524035828056134):0.05020406304564684,(59:2.62324273014252,(50:1.533306686227153,(29:0.5798389328089503,37:0.5798389328089503):0.9534677534182027):1.0899360439153671):4.474956029937391):2.5683270917057888,((((2:0.5125969722883122,47:0.5125969722883122):3.104592566454186,(((30:0.8507528110975779,67:0.8507528110975779):1.4202317197604732,(4:0.8843446919166057,((70:0.0018204838040052035,34:0.0018204838040052035):0.6966538788113026,66:0.6984743626153078):0.18587032930129788):1.3866398389414454):0.28210423314796795,39:2.553088764006019):1.0641007747364792):2.217278126046769,15:5.834467664789267):1.0635447876315514,((49:3.6652830702041093,64:3.6652830702041093):1.0915322017834952,((3:1.5318375613624795,25:1.5318375613624795):1.1743691530718703,24:2.70620671443435):2.0506085575532547):2.141197180433214):2.768513399364881):5.382078944608773,(((11:2.1630560074886396,((27:0.6387725385931137,9:0.6387725385931137):1.3306188887448633,10:1.969391427337977):0.19366458015066268):4.799690028941065,((72:2.7391556273071904,63:2.7391556273071904):2.902625142375771,((69:0.8406830770358278,60:0.8406830770358278):0.24166248176478522,(44:0.8195817174186473,((57:0.44241993767887094,71:0.44241993767887094):0.3202254676592438,(6:0.03263207484422636,68:0.03263207484422636):0.7300133304938884):0.056936312080532514):0.26276384138196573):4.559435210882349):1.3209652667467422):3.625735933259457,(((5:0.8442121771976814,8:0.8442121771976814):5.792288850831861,(40:2.450674672278459,(((51:0.10149908872280988,20:0.10149908872280988):0.5859278719066184,65:0.6874269606294283):1.0480338061794994,(33:0.932526804554015,((((7:0.20829996005179546,46:0.20829996005179546):0.24945256308513947,48:0.45775252313693493):0.11320856705282911,73:0.570961090189764):0.10885731245212837,22:0.6798184026418924):0.2527084019121226):0.8029339622549126):0.7152139054695312):4.185826355751083):2.0914699250432722,(((((17:0.34375435366982005,16:0.34375435366982005):0.430648459084026,53:0.774402812753846):0.27793115984216255,45:1.0523339725960086):1.1598350767912988,(35:0.6809744723312521,(((43:0.07207421934774895,41:0.07207421934774895):0.10447635863606113,58:0.17655057798381008):0.15813559196979443,55:0.3346861699536045):0.34628830237764757):1.5311945770560553):2.107282364610063,(38:4.169090778510512,((((23:1.6018280133020146,13:1.6018280133020146):0.47272669524262967,(32:0.017663233152842708,14:0.017663233152842708):2.0568914753918017):8.242659206825209E-4,62:2.075378974465327):0.5374787606373972,((31:0.06441176053749507,42:0.06441176053749507):0.5235000944942976,18:0.5879118550317927):2.0249458800709315):1.5562330434077878):0.15036063548685874):4.408519539075444):1.8605110166163463):4.460122826705312):3.4842459627505757,((12:9.820940799763376,52:9.820940799763376):6.888136872245417,(61:3.5671718292596886,28:3.5671718292596886):13.141905842749104):1.8237730871362565):42.1443879181067;
tree new_tree15 = (((((((59:2.4974062508375674,(50:1.3002447688913865,(29:0.25006746412353775,37:0.25006746412353775):1.0501773047678489):1.1971614819461809):1.2405781129545175,(((74:0.6557529693650836,((26:0.4109531542570474,19:0.4109531542570474):0.048608571384536226,36:0.45956172564158365):0.1961912437235):2.010931869317101,54:2.666684838682185):0.7177123557476968,(1:0.5400346755212739,56:0.5400346755212739):2.844362518908608):0.353587169362203):0.729906825000588,21:4.467891188792673):3.177214801518021,(((49:1.7724907950568816,64:1.7724907950568816):0.9253487885703313,((3:0.8083548255898465,25:0.8083548255898465):1.248202271286759,24:2.0565570968766056):0.6412824867506073):2.7515837102412504,(((2:0.9875119083204413,47:0.9875119083204413):2.393537113000888,((4:1.313074802428118,((30:0.549610314566301,67:0.549610314566301):0.223165216600423,66:0.772775531166724):0.540299271261394):1.9297444087983626,(70:0.26825708885115207,(34:0.06892861841428927,39:0.06892861841428927):0.1993284704368628):2.9745621223753287):0.13822981009484847):1.3532503506350149,15:4.734299371956344):0.7151239219121193):2.1956826964422307):4.905915485323873,(((11:2.4236069770739186,((27:0.03228227614807772,9:0.03228227614807772):0.6826131332057521,10:0.7148954093538299):1.7087115677200888):6.468753498239707,((72:3.022648049289791,63:3.022648049289791):0.45793624665869803,(((68:0.33051641840494506,6:0.33051641840494506):0.267535639800097,57:0.598052058205042):0.7242891160534765,(60:1.3037494753495456,(69:0.567021387976621,(44:0.160325673644734,71:0.160325673644734):0.40669571433188706):0.7367280873729245):0.018591698908972942):2.1582431216899707):5.411776179365136):1.086754365212581,(((5:0.5695119845557562,8:0.5695119845557562):7.684171208835721,(40:4.659305291233419,(((51:0.18081635722420994,20:0.18081635722420994):0.2885904066459444,65:0.46940676387015434):0.7947604152390172,(33:0.7266357506334928,((73:0.6553682289615992,(22:0.555902936384965,48:0.555902936384965):0.09946529257663417):0.01527358543961943,(7:0.5397547337887634,46:0.5397547337887634):0.13088708061245524):0.05599393623227422):0.5375314284756787):3.395138112124248):3.594377902158058):0.3922102646917054,(((((17:0.7917843671900613,16:0.7917843671900613):1.37348060249038,53:2.1652649696804414):0.48112724441972077,38:2.646392214100162):0.8886782329898195,(45:1.1375542277225723,(35:0.7162748162663742,((58:0.1423383847402787,43:0.1423383847402787):0.11518629047285278,(41:0.2548362668910692,55:0.2548362668910692):0.0026884083220622967):0.45875014105324274):0.42127941145619807):2.397516219367409):0.6756436013504428,((32:0.012519413275721225,14:0.012519413275721225):2.9757936920986303,((23:0.12119578948418139,13:0.12119578948418139):1.5511493048722325,((42:0.14018206237965397,31:0.14018206237965397):0.38252599483213595,(62:0.060662908292482796,18:0.060662908292482796):0.46204514891930715):1.1496370371446238):1.315968011017938):1.2224009430660727):4.435179409642759):1.333221382443023):2.571906635108361):1.1009824343122112,(61:1.5409039631603938,28:1.5409039631603938):12.111099946786384):1.5698857815102816,(12:9.359952684022414,52:9.359952684022414):5.861937007434646):42.453056942245;
tree new_tree16 = (((((((((29:0.9792322826636992,37:0.9792322826636992):1.3159908139959353,(50:1.679971055033908,59:1.679971055033908):0.6152520416257266):3.086401019871268,(54:4.0413558897291,56:4.0413558897291):1.3402682268018022):1.0893207531334044,(1:3.3115461210982726,((26:1.4754987934514399,(74:0.5172245070741306,36:0.5172245070741306):0.9582742863773093):0.30963555045544733,19:1.7851343439068872):1.5264117771913854):3.1593987485660344):0.0991747207710807,(((34:2.5371810654003593,(4:1.3981084682104306,(30:0.6957786453421977,(66:0.42364944411365646,67:0.42364944411365646):0.27212920122854123):0.7023298228682329):1.1390725971899287):0.9746358004506144,((39:1.4081447978551918,70:1.4081447978551918):0.3047745662770256,(2:0.3400303266037931,47:0.3400303266037931):1.3728890375284242):1.7988975017187563):1.5915011593087431,(((49:2.463962341988308,64:2.463962341988308):0.4838569461583879,((3:1.395673285397543,25:1.395673285397543):1.0294112168672014,24:2.4250845022647445):0.5227347858819513):1.4967124283062603,15:4.444531716452956):0.6587863087067607):1.466801565275671):1.4986443082025254,21:8.068763898637913):4.881109332984543,(((11:5.531742179521306,((27:0.8283481952360643,9:0.8283481952360643):0.1402698201807926,10:0.9686180154168569):4.563124164104449):4.784377010725743,((72:3.293305954370679,(71:1.323391580076662,((57:0.7945186274312217,6:0.7945186274312217):0.3627903330494642,(69:0.4084541220087075,(44:0.19774496254891144,60:0.19774496254891144):0.21070915945979607):0.7488548384719784):0.16608261959597614):1.969914374294017):6.185937107795127,63:9.479243062165805):0.8368761280812436):1.4346232984744791,(((5:0.953355125461222,8:0.953355125461222):6.937458766442895,(40:4.512890270445698,(((51:0.5224947413400655,20:0.5224947413400655):0.39302447920472416,65:0.9155192205447896):2.208439677075093,(((33:1.050252608441898,(7:0.0672193851821835,46:0.0672193851821835):0.9830332232597144):0.2828332802767939,73:1.3330858887186918):0.030048207484860256,(22:0.06692317691727002,48:0.06692317691727002):1.296210919286282):1.7608248014163308):1.3889313728258155):3.377923621458419):1.8842107655033393,(38:4.379093293112628,(((((31:0.07631547264806658,42:0.07631547264806658):0.342923380570985,(62:0.16336751368371386,18:0.16336751368371386):0.2558713395353377):1.5727183709688777,((32:0.17416435232798674,14:0.17416435232798674):1.5803660663792378,(23:0.3468121443488947,13:0.3468121443488947):1.4077182743583299):0.23742680548070472):0.8197554270895551,((17:1.1654400241521596,16:1.1654400241521596):1.178803889967202,53:2.3442439141193616):0.46746873715812276):0.52812143822768,(((68:0.2552172795680821,35:0.2552172795680821):0.2795680887541044,45:0.5347853683221865):0.13852518338113273,((43:0.25343293986370724,58:0.25343293986370724):0.19830991227089872,(41:0.0472255940531683,55:0.0472255940531683):0.4045172580814377):0.22156769956871325):2.666523537801845):1.0392592036074633):5.395931364294829):1.9757178313140713):1.1991307429009286):1.7789655049534456,(12:8.919921553588711,52:8.919921553588711):5.808917182987191):0.33418340864745666,(61:1.9027951861109331,28:1.9027951861109331):13.160226959112425):50.6834917557856;
tree new_tree17 = ((((((((29:0.6639069177584801,37:0.6639069177584801):1.7097642208304102,(50:0.29557801932230937,59:0.29557801932230937):2.078093119266581):2.26415912672765,21:4.63783026531654):1.0479730621084844,((((36:0.5392192802961443,74:0.5392192802961443):0.49938735830202685,(26:0.6980485393713523,19:0.6980485393713523):0.3405580992268189):1.1103966938235674,(54:1.5498267632714617,56:1.5498267632714617):0.5991765691502768):2.1753559290768525,1:4.324359261498591):1.3614440659264337):2.0065673396661134,((((2:0.631953999191226,47:0.631953999191226):0.2611074491401225,70:0.8930614483313485):2.2386975523162604,(((((30:0.252963724235939,67:0.252963724235939):0.40726500922592584,34:0.6602287334618648):0.4247083990262259,4:1.0849371324880908):0.46884868259170487,66:1.5537858150797956):0.9124605842194526,39:2.4662463992992483):0.6655126013483605):2.6180446381788016,(((49:1.4072139996369866,64:1.4072139996369866):1.2971954266579293,((3:1.197704533213095,24:1.197704533213095):0.360733198695095,25:1.55843773190819):1.145971694386726):2.760906199024399,15:5.465315625319315):0.2844880135070955):1.9425670282647278):6.804432653158816,(((11:1.582917606161082,((27:0.29998661178349917,9:0.29998661178349917):0.47840432055186033,10:0.7783909323353595):0.8045266738257224):7.223155855025546,((72:0.2416616261846668,63:0.2416616261846668):2.8107624762410746,((57:0.7521565301535802,(71:0.20115310432314443,69:0.20115310432314443):0.5510034258304357):0.049428351370028434,(44:0.015385526119077836,(60:0.00290626622271743,6:0.00290626622271743):0.012479259896360406):0.7861993554045308):2.250839220902133):5.753649358760887):1.2969849676598688,(((5:0.5225148787799404,8:0.5225148787799404):6.602334498563142,(40:2.47590958338759,((33:1.1982847695348438,(((48:0.07892290886046947,46:0.07892290886046947):0.46874175119786055,22:0.54766466005833):0.6029701809135061,7:1.150634840971836):0.04764992856300765):0.8453197527093146,(((51:0.5155724105281728,20:0.5155724105281728):0.016099635249339994,65:0.5316720457775128):0.07788579395310369,73:0.6095578397306165):1.4340466825135418):0.4323050611434316):4.648939793955492):1.4931026723402283,((((((62:0.10351385036168291,(31:0.09371805251606136,18:0.09371805251606136):0.009795797845621554):0.15612607900329023,(32:0.15437745532628333,14:0.15437745532628333):0.10526247403868982):1.0901919621221499,42:1.349831891487123):1.1478614121972572,(23:0.08666864069942025,13:0.08666864069942025):2.41102466298496):0.5927174225330138,((17:1.4231071392499879,16:1.4231071392499879):0.9040650063973366,53:2.3271721456473244):0.7632385805700697):0.7561111221221202,(38:2.2236424669345984,((68:0.05200525328944118,35:0.05200525328944118):1.2638217944359087,(45:1.0718510655795355,(55:0.7525853847706351,(41:0.11163641619038783,(58:0.09730033247984296,43:0.09730033247984296):0.014336083710544872):0.6409489685802472):0.3192656808089004):0.2439759821458145):0.9078154192092485):1.6228793814049158):4.771430201343796):1.4851063791631862):4.393744891403458):1.4959210307405613,(12:7.962624144259015,52:7.962624144259015):8.0301002067315):0.29228685561146683,(61:1.1350927033671585,28:1.1350927033671585):15.149918503234824):45.3547642401217;
tree new_tree18 = (((((((((29:0.25676575913041333,37:0.25676575913041333):2.8689233815376296,59:3.125689140668043):1.6629359892446818,50:4.788625129912725):0.24469381551261016,21:5.033318945425335):2.25605818445955,((54:0.7897857456942864,1:0.7897857456942864):1.452024916588261,(56:1.5546041754458968,(26:0.5113189239320163,((19:0.28995053281958005,74:0.28995053281958005):0.013020206168854631,36:0.3029707389884347):0.2083481849435816):1.0432852515138804):0.6872064868366508):5.047566467602337):0.38991033246348383,(((((30:0.06386588301163916,67:0.06386588301163916):1.274193580869501,(4:1.29685391216185,((34:0.8628010751252223,66:0.8628010751252223):0.08001630214552513,70:0.9428173772707474):0.35403653489110265):0.04120555171929019):0.04771881300662861,39:1.385778276887769):2.1400470619848644,(2:0.9012682555399916,47:0.9012682555399916):2.6245570833326415):2.00903698825166,(((49:1.3472843133176926,64:1.3472843133176926):2.555356736557239,((3:1.4338719194215908,25:1.4338719194215908):0.36583101226226566,24:1.7997029316838564):2.1029381181910756):1.0718564210734378,15:4.97449747094837):0.5603648561759238):2.1444251352240755):6.339516530861178,(((11:4.226529144545459,((27:0.4653138483034969,10:0.4653138483034969):0.3669530743638824,9:0.8322669226673793):3.39426222187808):5.652533247383072,((72:0.1619677767197201,63:0.1619677767197201):4.677959022044511,((69:0.46850659896715,60:0.46850659896715):0.3433936240790732,(71:0.5353730662389439,((44:0.3058208151355225,57:0.3058208151355225):0.05270146676958598,6:0.3585222819051085):0.1768507843338354):0.27652715680727935):4.028026575718008):5.039135593164301):1.0748930439641136,(((5:0.6285528582662393,8:0.6285528582662393):4.9945083800842704,(40:2.609277292151105,(((48:0.43409109768834314,7:0.43409109768834314):0.8924750629104596,((33:1.0529941795853526,22:1.0529941795853526):0.06513880131940653,46:1.118132980904759):0.20843317969404374):0.6707614566520932,((73:1.0004297686438777,(20:0.14749424517178641,51:0.14749424517178641):0.8529355234720912):0.16692531126359667,65:1.1673550799074743):0.8299725373434217):0.6119496749002091):3.0137839461994047):0.8782222441132985,((((((31:0.19578224262869443,18:0.19578224262869443):0.08264539170355151,((62:0.058686542690724264,32:0.058686542690724264):0.16585571681008215,14:0.22454225950080642):0.053885374831439514):2.0969053782625675,42:2.3753330125948136):0.24957241208240166,(23:1.5898360116072656,13:1.5898360116072656):1.0350694130699496):0.37728751927332116,((17:0.7159198569557076,16:0.7159198569557076):0.7575777469402335,53:1.473497603895941):1.5286953400545953):0.27951367693203144,(((58:0.24671999875041398,43:0.24671999875041398):0.004129394595060981,(55:0.04730354805922534,41:0.04730354805922534):0.2035458452862496):0.5946045621089922,((68:0.09777830112826738,35:0.09777830112826738):0.25105241768229214,(38:0.2000786817183933,45:0.2000786817183933):0.14875203709216625):0.49662323664390756):2.4362526654281007):3.2195768615812406):4.452671953428837):3.0648485573169015):0.6219335856507406,(61:1.0068136375798977,28:1.0068136375798977):13.63392394128039):1.234585939376176,(12:7.055156256473172,52:7.055156256473172):8.820167261763292):46.2436428100258;
tree new_tree19 = ((12:6.448614330613893,52:6.448614330613893):8.089265027661977,((((((26:1.7249913161394976,((74:0.41709135526816205,36:0.41709135526816205):0.06549692147275116,19:0.4825882767409132):1.2424030393985843):0.3408754848357656,((54:1.095317385997385,1:1.095317385997385):0.4372661122991566,56:1.5325834982965416):0.5332833026787216):3.6134706655565707,(((59:2.799894309165412,(29:0.8874347954066448,37:0.8874347954066448):1.9124595137587672):0.22974896753120033,50:3.0296432766966124):2.016579728574593,21:5.046223005271205):0.6331144612606288):3.176401895415067,((((2:0.13287940483059962,47:0.13287940483059962):2.6049723738625237,(70:1.7506509810842232,(((67:0.5547610862496568,(30:0.2428582419032349,66:0.2428582419032349):0.3119028443464219):0.5996915371303677,34:1.1544526233800245):0.14187564677090503,4:1.2963282701509296):0.4543227109332937):0.9872007976089001):0.7235056785022329,39:3.4613574571953563):2.5108125256607186,(((49:1.2938752755427751,64:1.2938752755427751):1.8546984542439962,((3:2.279868343297164,24:2.279868343297164):0.41454410775363115,25:2.694412451050795):0.4541612787359761):1.6431282176034232,15:4.7917019473901945):1.1804680354658803):2.883569379090826):3.360001757199262,(((11:3.1517620244742606,((27:0.049716594814652876,9:0.049716594814652876):0.32829644026625837,10:0.3780130350809113):2.7737489893933494):5.774825918819348,((72:0.37253953185773564,63:0.37253953185773564):1.309568646788312,((((60:0.4494498672166765,6:0.4494498672166765):0.3446298537132337,71:0.7940797209299102):0.10357993251028197,(69:0.3440288092228934,44:0.3440288092228934):0.5536308442172988):0.29529783893234374,57:1.192957492372536):0.48915068627351177):7.2444797646475605):0.6442980851936273,(((5:0.2960941932436163,8:0.2960941932436163):6.279230030102591,(40:3.883621237049475,(33:2.256065147605788,(((48:0.0488129968555153,7:0.0488129968555153):0.22838088461285053,42:0.2771938814683658):1.7801840427110407,((65:0.35628610192008003,(20:0.10865257719740926,51:0.10865257719740926):0.24763352472267078):1.479994160401915,73:1.836280262321995):0.22109766185741164):0.19868722342638145):1.627556089443687):2.6917029862967317):1.3441168167155855,((((22:1.1527448296745213,(((62:0.012882186430890497,18:0.012882186430890497):0.5990195547407619,31:0.6119017411716523):0.3968420518667162,((46:0.19786341735926632,32:0.19786341735926632):0.37439438022288823,14:0.5722577975821546):0.4364859954562139):0.14400103663615282):0.12704120265454377,(23:0.2790036505816564,13:0.2790036505816564):1.0007823817474086):1.273955063090544,((17:1.1285046932642562,16:1.1285046932642562):0.8495245303965484,53:1.9780292236608046):0.5757118717588046):0.526043806678004,(38:1.3865018126852842,((45:0.5371050071955931,(68:0.05014946529723363,35:0.05014946529723363):0.48695554189835943):0.18219883832119532,(43:0.2642805697470164,((41:0.06313322419296255,58:0.06313322419296255):0.13431668659001253,55:0.19744991078297508):0.06683065896404133):0.455023275769772):0.6671979671684958):1.693283089412329):4.8396561379641785):1.6514449884254434):2.644855090658927):1.4446923165508405,(61:0.8382739541751971,28:0.8382739541751971):12.822159481521807):0.8774459225788664):51.4752971884227;
tree new_tree20 = (((((((54:1.3841226606380663,1:1.3841226606380663):0.3722315790469277,56:1.756354239684994):0.02920608999214669,(19:0.22192999421598578,((74:0.14556174155682564,26:0.14556174155682564):0.06883524551681625,36:0.21439698707364188):0.007533007142343895):1.563630335461155):5.293336931118283,(((70:0.24140129214841427,39:0.24140129214841427):3.7918553084709825,((2:0.46122230156278365,47:0.46122230156278365):1.1928130641506174,(((66:0.8676774444606137,(34:0.7933075961152293,30:0.7933075961152293):0.0743698483453844):0.30336305474943703,4:1.1710404992100507):0.2647455169631807,67:1.4357860161732314):0.2182493495401696):2.3792212349059954):1.7146175552800171,(((49:0.9112252742621634,64:0.9112252742621634):2.5943817702981535,((25:1.450572329437555,24:1.450572329437555):1.0239273437953245,3:2.4744996732328794):1.0311073713274377):1.1247832275342629,15:4.63039027209458):1.1174838838048338):1.3310231048960102):0.41087655201609596,(((59:1.538312873832556,50:1.538312873832556):0.4662013697067757,(29:0.22129392359561223,37:0.22129392359561223):1.7832203199437195):1.8919549025079614,21:3.896469146047293):3.5933046667642268):3.7932931160725376,(((11:1.3299359698454238,(10:0.9331945854119883,(27:0.4063943836530847,9:0.4063943836530847):0.5268002017589035):0.39674138443343554):7.02271607842925,((72:0.26352940597246044,63:0.26352940597246044):2.395473330087131,(71:2.2739605214412464,((60:0.5278805267910474,(6:0.014162970545300878,44:0.014162970545300878):0.5137175562457464):0.2889237903067846,(69:0.6123105596897036,57:0.6123105596897036):0.20449375740812836):1.4571562043434145):0.3850422146183452):5.693649312215083):0.5358424490807998,((((((((51:0.4692535221900147,73:0.4692535221900147):0.04819290182900271,20:0.5174464240190174):0.7453281407466156,65:1.262774564765633):0.14541407467792156,((48:0.16504880919699993,7:0.16504880919699993):0.0943228629944336,42:0.25937167219143353):1.1488169672521211):0.7415423168666688,33:2.1497309563102234):0.7423868522011379,(5:2.73518304486006,40:2.73518304486006):0.15693476365130143):3.490580586035628,8:6.382698394546989):1.2649910804327709,(((((23:0.11914131188620454,13:0.11914131188620454):0.9353260033571815,((14:0.17741246926818757,32:0.17741246926818757):0.4967366322051381,(((62:0.11550339184945432,18:0.11550339184945432):0.40179213724114693,31:0.5172955290906013):0.06604727158699608,46:0.5833428006775974):0.09080630079572827):0.3803182137700605):0.09224293395712224,22:1.1467102492005083):1.3621512341949829,((17:1.3701668298729635,16:1.3701668298729635):0.3829522520619295,53:1.753119081934893):0.7557424014605982):0.23884078077097026,(((43:0.10544372237685616,55:0.10544372237685616):0.29833353324055756,(41:0.07409285367425086,58:0.07409285367425086):0.32968440194316284):0.2881583478731802,((45:0.09824427081342767,38:0.09824427081342767):0.22834271788625088,(68:0.07301363966868557,35:0.07301363966868557):0.253573349030993):0.36534861479091535):2.0557666606758676):4.899987210813299):1.2408050223757137):2.3945724315285837):4.979942834745369,((12:6.173637704704407,52:6.173637704704407):6.772754075028664,(61:0.9320362265452019,28:0.9320362265452019):12.014355553187869):3.3166179838963554):49.4131472844386;
tree new_tree21 = ((12:7.1388195698683,52:7.1388195698683):9.249921549224101,((61:1.7152773388654297,28:1.7152773388654297):13.264028780914416,(((((59:2.578756979015116,(50:0.5769567991702537,(29:0.10464329971051499,37:0.10464329971051499):0.47231349945973866):2.0018001798448624):1.595662025216535,(1:1.1405176981132656,54:1.1405176981132656):3.033901306118385):1.188776144092718,((56:4.468847132774565,(19:2.45787704689549,((26:0.7768824205768149,74:0.7768824205768149):0.15120251426961007,36:0.928084934846425):1.5297921120490652):2.010970085879075):0.15801049404309708,21:4.626857626817662):0.736337521506707):1.6788071134119908,(((70:1.0327293690642532,39:1.0327293690642532):1.9828360992861835,((2:0.24277701958983544,47:0.24277701958983544):1.9565071184926865,((67:1.470182784248322,4:1.470182784248322):0.3379582604435585,(34:1.4918667089704911,(66:0.9022782585028415,30:0.9022782585028415):0.5895884504676496):0.3162743357213893):0.39114309339064146):0.8162813302679148):2.8051894012106033,(((49:1.378084453403325,64:1.378084453403325):3.0913531264919953,((25:1.171626616778712,3:1.171626616778712):0.016410580560246357,24:1.1880371973389583):3.2814003825563622):0.7005442083181634,15:5.169981788213484):0.6507730813475563):1.2212473921753197):4.918073118334195,(((11:1.9627826002913902,(10:1.8276576976119572,(27:0.8593247726951433,9:0.8593247726951433):0.9683329249168139):0.135124902679433):5.593866945951474,((((6:0.913255682489953,((63:0.11495466955503,57:0.11495466955503):0.35769166001350483,60:0.4726463295685348):0.44060935292141823):0.4053454640078701,69:1.3186011464978231):0.7519219336199223,(71:1.2874118023602692,72:1.2874118023602692):0.7831112777574762):1.6918944843591621,44:3.7624175644769076):3.794231981765957):2.89043048178252,(((((33:1.7900454817043234,((42:0.12838337390278687,7:0.12838337390278687):0.08514447326696675,48:0.21352784716975362):1.5765176345345697):0.4031720388826254,(65:1.129824482688457,(73:1.015195783554993,(20:0.7999958315056817,51:0.7999958315056817):0.2151999520493113):0.11462869913346396):1.063393037898492):1.9320276006503865,(5:1.1231336789513777,40:1.1231336789513777):3.0021114422859574):2.924591974220573,8:7.049837095457908):1.0441645402594641,(((((23:0.08163181157104459,13:0.08163181157104459):1.361150966801436,(46:1.1466071617168547,((31:0.41843957027880396,18:0.41843957027880396):0.08209105795354721,(62:0.4348980519495566,(14:0.01295542918240345,32:0.01295542918240345):0.42194262276715316):0.06563257628279456):0.6460765334845036):0.296175616655626):0.9101308906826617,22:2.3529136690551424):0.3394937823897948,((17:1.540591889992853,16:1.540591889992853):0.6281653560386011,53:2.168757246031454):0.5236502054134831):0.4944636150711359,((55:0.9000072978166784,(43:0.8656776576407714,(41:0.0031575380534678036,58:0.0031575380534678036):0.8625201195873036):0.034329640175907006):1.9981268439236666,((38:0.3971586202932259,45:0.3971586202932259):0.24259624231406018,(68:0.2887659351701768,35:0.2887659351701768):0.3509889274371093):2.258379279133059):0.2887369247757281):4.9071305692013):2.353078392308012):1.51299535204517):3.0192307397092915):1.4094349993125554):47.8104727483282;
tree new_tree22 = ((61:0.7957062145862858,28:0.7957062145862858):13.891505058845063,((12:6.524132931013466,52:6.524132931013466):8.082820332909776,(((((56:4.288987548583133,21:4.288987548583133):0.38004775420368286,(59:3.0424768374018467,(50:2.1626955591493493,(29:1.4638291143684783,37:1.4638291143684783):0.698866444780871):0.8797812782524974):1.6265584653849694):0.6297997673330569,(1:2.550513065952311,(((74:0.4693853597612068,(36:0.20147410531348786,26:0.20147410531348786):0.26791125444771896):0.008582698018075208,19:0.47796805777928203):0.27963970065929594,54:0.757607758438578):1.7929053075137333):2.748322004167562):1.4107587995267759,(((4:1.7418275660442657,(66:1.2065963531777255,((67:0.07816359590428262,30:0.07816359590428262):0.24260334531230465,34:0.3207669412165873):0.8858294119611383):0.5352312128665402):0.39329534492936413,((39:1.3048317666921712,(2:1.0167107801080053,47:1.0167107801080053):0.28812098658416585):0.39210830833262267,70:1.6969400750247938):0.438182835948836):2.6694935718107216,(15:4.369349732498334,((49:1.759158984859368,64:1.759158984859368):1.4419155562298789,((25:1.1309528412128682,3:1.1309528412128682):0.8496591909777587,24:1.9806120321906269):1.22046250889862):1.1682751914090868):0.4352667502860177):1.9049773868622975):4.660000803591344,(((11:1.2243103379618734,(10:0.50907558381454,(27:0.3703278770120553,9:0.3703278770120553):0.13874770680248472):0.7152347541473334):5.539901528497713,((44:1.6340267100193837,(71:0.6213405436029829,72:0.6213405436029829):1.0126861664164009):1.8353236070644163,(((63:0.39549572895237073,(6:0.02224450347650833,60:0.02224450347650833):0.3732512254758624):1.0386148490893388,69:1.4341105780417094):0.08333739368677695,57:1.5174479717284863):1.9519023453553137):3.2948615493757862):2.80070245522678,(((((33:1.5749195539632694,((7:0.13666797015452867,48:0.13666797015452867):0.11775522650777917,42:0.25442319666230784):1.3204963573009616):0.5641632565407853,((20:0.4781054450897773,51:0.4781054450897773):0.8487445876167334,(65:0.4612362555740855,73:0.4612362555740855):0.8656137771324253):0.812232777797544):1.7132636828331953,(5:0.4716082907466114,40:0.4716082907466114):3.3807382025906385):1.7608226140594443,8:5.613169107396694):3.187568847010099,(((((23:0.09090478184346847,13:0.09090478184346847):0.7164474814259545,22:0.807352263269423):1.3195899382504162,(46:0.3766857250017999,((14:0.12985287141778068,((31:0.0017750722798790448,62:0.0017750722798790448):0.05677326389418585,32:0.058548336174064894):0.07130453524371579):0.06165553537328611,18:0.1915084067910668):0.18517731821073313):1.7502564765180393):0.3456668948612611,((17:0.9476417769455385,16:0.9476417769455385):1.312939498272053,53:2.2605812752175916):0.2120278211635087):3.0877068802218024,((55:1.2328630911401182,((43:0.25319675582972234,41:0.25319675582972234):0.371449506482309,58:0.6246462623120314):0.6082168288280868):0.22545500237698257,((38:0.22818860557681836,45:0.22818860557681836):1.158108182540533,(68:1.2268412178210208,35:1.2268412178210208):0.1594555702963305):0.07202130539974938):4.101997883085802):3.2404219778038907):0.7641763672795729):1.8046803515516263):3.2373585906852504):0.08025800950810513):48.5930792325459;
tree new_tree23 = ((12:10.148861508150864,52:10.148861508150864):8.875044523752736,((61:2.242733033826885,28:2.242733033826885):14.206216903289471,((((((49:2.5898315234673426,64:2.5898315234673426):0.9519794711130318,(24:1.7762324597699706,(25:1.3677929423146058,3:1.3677929423146058):0.4084395174553648):1.7655785348104038):0.7910771729762676,(((4:1.391314828892573,(34:0.9120180398744082,(66:0.5068052345597891,(67:0.10810282264163672,30:0.10810282264163672):0.39870241191815237):0.4052128053146191):0.47929678901816475):0.5241291668158476,((39:0.5099709388670799,70:0.5099709388670799):1.1524451973111483,(2:0.09460483512602195,47:0.09460483512602195):1.5678113010522061):0.25302785953019247):2.0930161107607947,15:4.008460106469215):0.32442806108742683):3.430523355768405,(((29:2.5112664225098857,37:2.5112664225098857):1.0059025073223418,(50:0.5520700061821059,59:0.5520700061821059):2.9650989236501215):2.941601273014022,21:6.4587702028462495):1.3046413204787974):1.3975521845855425,(((26:1.450839743083097,19:1.450839743083097):0.741402985030597,(36:0.45008013126535845,74:0.45008013126535845):1.7421625968483356):0.24123726934138867,((54:1.1261528836397117,56:1.1261528836397117):0.4114396658059858,1:1.5375925494456975):0.8958874480093852):6.727483710455507):2.781637655404417,(((11:4.108091015598019,(27:0.9475787153306638,(10:0.5516675215954916,9:0.5516675215954916):0.39591119373517225):3.1605123002673547):1.7442814981570445,((((63:1.0416866554772517,69:1.0416866554772517):0.10714153098272794,71:1.1488281864599796):0.0013039247282540245,(57:0.4064539697821513,(60:0.2986782574513224,6:0.2986782574513224):0.10777571233082889):0.7436781414060823):2.551021336645582,(44:0.7644508435586487,72:0.7644508435586487):2.936702604275167):2.1512190659212473):2.8240917391500586,(((((33:2.0455291835133402,((7:0.5314727852037756,48:0.5314727852037756):0.23807938908819803,42:0.7695521742919736):1.2759770092213665):0.09600538495163047,((20:0.9899237782728468,51:0.9899237782728468):0.12449255418367644,(65:0.804170605075266,73:0.804170605075266):0.3102457273812572):1.0271182360084474):1.1619315883526777,(5:1.9451727913132209,40:1.9451727913132209):1.3582933655044276):1.014161691831243,8:4.3176278486488915):2.947918241726306,((((((((22:0.15092075601635965,18:0.15092075601635965):0.415894972140179,(14:0.02905788460809328,62:0.02905788460809328):0.5377578435484454):0.0320025481307451,46:0.5988182762872838):0.16991832926515937,32:0.7687366055524432):0.11670620952333088,31:0.885442815075774):0.7439212654818774,(23:0.10482348778509964,13:0.10482348778509964):1.524540592772552):1.0818230602236363,((17:0.5898129155453742,16:0.5898129155453742):0.9648532037909108,53:1.554666119336285):1.1565210214450028):3.0427146151559903,((68:0.061243388907399374,35:0.061243388907399374):0.9302196797884895,((38:0.26062535584614366,45:0.26062535584614366):0.69726073900614,(41:0.31105922956248344,((55:0.010696272583211647,58:0.010696272583211647):0.21329110148518474,43:0.2239873740683964):0.08707185549408705):0.6468268652898003):0.03357697384360514):4.7624386872413895):1.5116443344379196):1.4109181625299243):3.2661371104098844):4.5063485738013505):2.574956094787243):46.3091019081445;
tree new_tree24 = ((12:9.040994277169485,52:9.040994277169485):10.433449429345295,((61:3.8907241471446423,28:3.8907241471446423):12.127465584864602,(((((((19:0.6871897589745967,74:0.6871897589745967):0.15232412897779612,36:0.8395138879523928):0.10338414650288363,26:0.9428980344552764):0.30921218729169797,(54:0.6962826492099299,(56:0.49387771635618505,1:0.49387771635618505):0.20240493285374483):0.5558275725370445):6.610623444929636,(((50:1.3997978789424046,(29:0.38764142118068834,37:0.38764142118068834):1.0121564577617161):1.0568489594905315,59:2.456646838432936):3.4622615756714388,21:5.918908414104375):1.9438252525722355):0.621573822643998,((((4:1.7115414667978133,(34:1.0265264500047668,(30:0.4666960846639041,(67:0.14019827536340854,66:0.14019827536340854):0.32649780930049555):0.5598303653408627):0.6850150167930464):0.8949030905495627,((2:0.29887994343316904,47:0.29887994343316904):0.7264106080472645,(70:0.16446640722894124,39:0.16446640722894124):0.8608241442514923):1.5811540058669424):1.6316742241235307,((49:2.5405102297093847,64:2.5405102297093847):0.35496307461304744,(24:1.9336167222970433,(25:0.48832855879833675,3:0.48832855879833675):1.4452881634987065):0.9618565820253888):1.3426454771484746):0.5669737809311224,15:4.805092562402029):3.679214926918579):4.752061223083288,(((((((22:0.7964290051119698,(31:0.018661203147999742,18:0.018661203147999742):0.77776780196397):0.5227423430660958,(((14:0.31639236515426217,62:0.31639236515426217):0.48947485859119955,32:0.8058672237454617):0.020781034807910603,46:0.8266482585533723):0.49252308962469327):0.28210847438839615,(23:0.17401388339152224,13:0.17401388339152224):1.4272659391749394):0.8908687195588467,((17:1.136934081622079,16:1.136934081622079):0.5511592603018021,53:1.688093341923881):0.8040552002014274):1.2826604494207152,((68:0.49065061639719965,35:0.49065061639719965):0.5216411723673732,((43:0.1695407647780692,(55:0.03389633682664229,(41:0.005637926187629685,58:0.005637926187629685):0.028258410639012604):0.13564442795142692):0.13349328229334992,(38:0.21469758029572383,45:0.21469758029572383):0.08833646677569529):0.7092577416931537):2.762517202781451):4.4581062014363795,(((((33:1.45599800005483,42:1.45599800005483):0.1462056205990654,(7:0.06779475426775804,48:0.06779475426775804):1.5344088663861375):1.886953925351402,(65:0.7375230877999073,(51:0.36205378087060586,(20:0.3290823143570347,73:0.3290823143570347):0.032971466513571135):0.3754693069293014):2.75163445820539):0.34887892560156697,(40:3.8238072850039173,5:3.8238072850039173):0.014229186602947141):2.2169418490885278,8:6.054978320695392):2.1779368722870114):1.7427412253143508,((11:2.0563356588256587,(10:0.6804382300546032,(27:0.4088665366423849,9:0.4088665366423849):0.2715716934122183):1.3758974287710555):3.5498453614737073,(((71:0.09403656288984166,57:0.09403656288984166):1.291049064870268,(44:0.25343050415304713,72:0.25343050415304713):1.1316551236070624):0.4294732055492798,((69:0.5786940631547126,(6:0.07219997380264302,60:0.07219997380264302):0.5064940893520696):0.01324710726858791,63:0.5919411704233005):1.2226176628860888):3.7916221869899767):4.369475397997388):3.260712294107142):2.7818210196053474):3.456253974505536):45.986548873775;
tree new_tree25 = ((12:9.956946877905866,52:9.956946877905866):14.391250860559351,((61:1.8809129957176758,28:1.8809129957176758):18.55774994445515,(((((15:5.800573598710255,((49:1.6303410978181594,64:1.6303410978181594):3.2478485728382074,((25:1.6484255756797932,3:1.6484255756797932):1.1677054509646494,24:2.8161310266444426):2.062058644011924):0.9223839280538879):0.7399340089423951,((70:0.2191578963594049,39:0.2191578963594049):3.1363834359198433,((2:1.1861004739374723,47:1.1861004739374723):0.8478101922429155,(4:1.524425347049103,(34:0.7990588701414132,(66:0.23899326071247845,(30:0.06147940398818536,67:0.06147940398818536):0.1775138567242931):0.5600656094289347):0.7253664769076897):0.5094853191312849):1.3216306660988604):3.1849662753734016):3.1906310425135676,((((26:0.2578275611086523,74:0.2578275611086523):0.11481708344640484,36:0.37264464455505714):0.6173657302794799,19:0.990010374834537):1.397178866258081,(56:1.7580593011214953,(1:1.4893242527315897,54:1.4893242527315897):0.2687350483899056):0.6291299399711228):7.343949409073599):1.2615184793329561,(((50:0.2423692230233204,59:0.2423692230233204):2.284626624376602,(29:1.670462787369592,37:1.670462787369592):0.85653306003033):3.6851535414005765,21:6.212149388800499):4.780507740698675):5.456718926200553,(((((((22:1.5470682876531567,(31:0.059590508113937055,18:0.059590508113937055):1.4874777795392198):0.2180710837028106,((14:0.13696087969424392,32:0.13696087969424392):0.776137273100288,46:0.9130981527945319):0.8520412185614354):0.3109248567371248,(23:0.18634941378359932,13:0.18634941378359932):1.8897148143094928):1.7408764461124058,((17:1.388197454813142,16:1.388197454813142):0.707614385185195,53:2.095811839998337):1.721128834207161):0.6551627008878982,((38:0.6743531529856907,45:0.6743531529856907):0.5368557423795356,((68:0.8659094752282602,35:0.8659094752282602):0.2724077947206861,(55:0.49254651450658044,(41:0.2959033286483172,(43:0.22940771593134276,58:0.22940771593134276):0.06649561271697443):0.19664318585826324):0.645770755442366):0.07289162541627991):3.2608944797281696):4.822499649236943,(((((33:1.4079610030402736,(62:0.6531074888296954,42:0.6531074888296954):0.7548535142105782):1.7757591856334667,(7:0.6983715208191169,48:0.6983715208191169):2.4853486678546233):1.9590977645281646,(65:1.418396844072033,(20:0.4218459207805525,(51:0.38083947727010997,73:0.38083947727010997):0.041006443510442525):0.9965509232914804):3.724421109129872):0.9490965444160997,(5:3.428654947619809,40:3.428654947619809):2.6632595499981955):2.6043477622348252,8:8.69626225985283):0.5983407644775092):3.796673606987021,((11:2.7563106027737025,(27:0.8192244344461691,(9:0.2757681962302442,10:0.2757681962302442):0.5434562382159249):1.9370861683275336):6.866132028394748,((63:1.9149715592905099,44:1.9149715592905099):1.641777168637803,(72:2.278530615137903,((71:0.6052383932833256,6:0.6052383932833256):0.06476411269798676,(60:0.5105030279843898,(57:0.1175283639132705,69:0.1175283639132705):0.39297466407111936):0.15949947799692255):1.6085281091565904):1.2782181127904102):6.065693903240137):3.4688340001489095):3.3580994243823667):3.989286884473099):3.909534798292391):43.803080594331;
tree new_tree26 = (((61:1.91975817867607,28:1.91975817867607):16.043630366344587,(((((29:0.23858689358425664,37:0.23858689358425664):1.0611436836662835,(59:1.1541634309093352,50:1.1541634309093352):0.14556714634120493):4.1416885311883105,21:5.441419108438851):6.290177003565979,(((((2:2.26158532980478,47:2.26158532980478):0.5533133131143444,((70:2.213606635820102,(4:1.950653277613508,(((30:0.3713868008326489,67:0.3713868008326489):0.5183076714933967,66:0.8896944723260457):0.3365797123325648,34:1.2262741846586105):0.7243790929548974):0.26295335820659393):0.28968701561973376,39:2.5032936514398356):0.3116049914792889):3.229693549088627,((49:2.58094878066926,64:2.58094878066926):1.02303017684237,((24:1.141756684526674,3:1.141756684526674):0.8780550595304839,25:2.019811744057158):1.5841672134544722):2.4406132344961216):0.46115279398159803,15:6.50574498598935):5.201655052958036,(((54:1.1304956251556113,1:1.1304956251556113):0.7244067561595839,56:1.8549023813151952):1.4852019197210888,((74:1.3018258678272523,36:1.3018258678272523):0.9050503934000522,(26:1.0596656749199584,19:1.0596656749199584):1.147210586307346):1.1332280398089796):8.367295737911101):0.024196073057444423):3.2500041785735316,(((((((23:0.3975211787472489,13:0.3975211787472489):1.8079399777833465,((14:0.007464210684305527,46:0.007464210684305527):2.0241955052468263,32:2.031659715931132):0.17380144059946323):0.2031367985532957,(18:1.6673217042134738,(22:1.0922209786851083,31:1.0922209786851083):0.5751007255283656):0.7412762508704172):0.7067093608296582,((17:1.2484222486937229,16:1.2484222486937229):0.6565682328096076,53:1.9049904815033305):1.2103168344102186):3.1513699605343994,(45:1.3954511854214708,((38:0.9696339262828748,(68:0.009414592107483992,35:0.009414592107483992):0.9602193341753908):0.10662726737451922,((41:0.6000711159345012,58:0.6000711159345012):0.22633985492582598,(43:0.4859209501547526,55:0.4859209501547526):0.3404900207055746):0.2498502227970668):0.3191899917640768):4.871226091026478):2.1567536359712456,((8:4.0324632881463565,5:4.0324632881463565):0.3038375186702309,(40:3.3373977098707814,(((42:1.3199527331869254,(33:0.970973196484259,62:0.970973196484259):0.34897953670266646):1.0528445611150288,(7:0.8146523225181598,48:0.8146523225181598):1.5581449717837943):0.3642071229646424,((73:0.06968290549968356,65:0.06968290549968356):1.4892773907155397,(51:0.672419290704062,20:0.672419290704062):0.8865410055111611):1.1780441210513735):0.6003932926041848):0.9989030969458059):4.087130105602607):3.2093716435527515,((10:4.510224396355168,(11:2.7270975363846097,(27:2.0233844665663616,9:2.0233844665663616):0.7037130698182481):1.7831268599705585):1.9243328830728927,((44:1.5934234018043667,(((60:0.4580335108128337,57:0.4580335108128337):0.3638343171003723,(69:0.276943295980164,6:0.276943295980164):0.544924531933042):0.7351078458749957,(71:1.3360949683076218,63:1.3360949683076218):0.22088070548057992):0.036447728016165026):0.38495970465233453,72:1.9783831064567012):4.45617417297136):5.198245276543885):3.348797734606416):2.9817882544422947):7.31703338162346,(12:7.508361676262801,52:7.508361676262801):17.7720602211613):37.3323214348008;
tree new_tree27 = ((12:7.748464789783877,52:7.748464789783877):11.211694902849363,((61:1.675443347192273,28:1.675443347192273):14.893863990347517,(((15:5.8083740078663695,(((49:1.5183994970997472,64:1.5183994970997472):2.0898864150076446,((24:2.682136034663146,3:2.682136034663146):0.3277011306481121,25:3.009837165311258):0.5984487467961337):1.729763703480006,(70:2.405133851945532,((2:0.2637004765644881,47:0.2637004765644881):2.1096784819883836,(39:2.3009992177274867,(4:1.5230741805265888,((34:0.7574655119517586,66:0.7574655119517586):0.6919072531551422,(67:0.47681871657806046,30:0.47681871657806046):0.9725540485288404):0.073701415419688):0.7779250372008979):0.07237974082538479):0.03175489339266058):2.9329157636418657):0.4703243922789717):6.226429689753223,((((54:1.6022548754962276,56:1.6022548754962276):1.1542348050610751,1:2.7564896805573027):0.9696532197993402,((26:1.8712223783432649,(21:0.4266936294336474,74:0.4266936294336474):1.4445287489096175):0.7003943895538234,(19:0.9347865143612594,36:0.9347865143612594):1.636830253535829):1.1545261324595546):2.6078110581828122,((29:1.1769081505535777,37:1.1769081505535777):1.0016141188437024,(59:1.6187271024868282,50:1.6187271024868282):0.559795166910452):4.1554316891421745):5.700849739080137):1.9116104476077727,(((((((31:0.8400530748300675,(18:0.6865447113108822,22:0.6865447113108822):0.1535083635191853):1.07133867499866,((14:0.12530609243525795,32:0.12530609243525795):0.20976661275724875,46:0.3350727051925067):1.576319044636221):1.0319540867062087,(23:0.4312904854396805,13:0.4312904854396805):2.5120553510952557):0.6308590343651601,((17:1.8988768805700076,16:1.8988768805700076):0.4643625815274972,53:2.363239462097505):1.2109654088025916):2.9817604612934736,(38:1.3256881277769614,((45:0.2123612567393104,35:0.2123612567393104):0.6326567213263119,(43:0.5473588812011616,(55:0.38979093946173193,(41:0.09615181358123295,58:0.09615181358123295):0.293639125880499):0.15756794173942967):0.2976590968644607):0.48067014971133915):5.230277204416609):1.765376369947215,((8:0.5805997219078077,5:0.5805997219078077):4.425727931920843,(40:3.420549832623596,(((42:0.6649433406849166,7:0.6649433406849166):1.9020142058002725,((33:1.074143420545206,62:1.074143420545206):1.1329885760076714,48:2.2071319965528775):0.35982554993231153):0.1722461788740688,((73:0.07893030389186918,65:0.07893030389186918):1.6562129049277412,(51:0.2623399617409778,20:0.2623399617409778):1.4728032470786325):1.0040605165396475):0.6813461072643383):1.5857778212050544):3.3150140483121344):3.3148760840515603,((11:3.8726149100605296,(10:0.5398248136234282,(27:0.4695929448748754,9:0.4695929448748754):0.07023186874855275):3.3327900964371016):4.472038055414525,((44:0.36556829777927624,72:0.36556829777927624):1.5243134500454196,(((71:0.0376685708427085,60:0.0376685708427085):1.002599556427139,(57:0.7012197692857213,(68:0.14453515636648573,63:0.14453515636648573):0.5566846129192355):0.33904835798412625):0.21008987546750313,(69:0.051947572365562286,6:0.051947572365562286):1.1984104303717884):0.6395237450873452):6.454771217650359):3.2915648207172907):2.31019635903502):2.622893192312425):2.3908523550934504):41.7074468972929;
tree new_tree28 = ((12:7.193495198737656,52:7.193495198737656):9.25141631335435,((61:1.1221315038089654,28:1.1221315038089654):13.75317372707744,(((((49:1.6888596887122433,64:1.6888596887122433):2.115188631458608,((24:1.5163479626572796,3:1.5163479626572796):1.2340776559088102,25:2.75042561856609):1.0536227016047612):1.411682533529841,(15:4.856446955362859,((34:2.1584146150329615,((4:1.2830952304727288,39:1.2830952304727288):0.48648482582799657,((67:0.5668213950308845,30:0.5668213950308845):0.4781220577730496,66:1.044943452803934):0.7246366034967913):0.38883455873223616):0.5802578591770868,(70:1.712494677183585,(2:0.54413519314839,47:0.54413519314839):1.168359484035195):1.0261777970264634):2.1177744811528108):0.35928389833783303):4.6683372981310045,((((56:0.6619076117129594,1:0.6619076117129594):0.8920349126621081,54:1.5539425243750675):2.7530861790130694,((50:1.5391764033333817,(29:0.5462840151718712,37:0.5462840151718712):0.9928923881615105):0.7885883390284181,59:2.3277647423617998):1.9792639610263372):1.616666129811648,(((19:2.450676878445485,(26:1.2217869724405028,36:1.2217869724405028):1.228889906004982):0.9805897645161328,74:3.4312666429616177):1.3918323834245334,21:4.823099026386151):1.100595806813634):3.9603733186319117):3.765468146718213,((((((22:0.5022215215738448,(18:0.11302561335059498,31:0.11302561335059498):0.38919590822324984):1.9221475902255045,(((32:0.03923045820157237,14:0.03923045820157237):0.3926741538917028,46:0.4319046120932752):1.8539129796896228,(23:1.3532831492152797,13:1.3532831492152797):0.9325344425676183):0.13855152001645132):0.6237156415332636,((17:1.1300491038251215,16:1.1300491038251215):0.4613663811404942,53:1.5914154849656157):1.4566692683669973):2.6748738172162754,((45:0.7102570008535213,(((55:0.10591102814683437,58:0.10591102814683437):0.006767162723847628,43:0.112678190870682):0.20361065702402065,41:0.31628884789470263):0.39396815295881865):3.2458238388733864,(38:0.17471498564970966,35:0.17471498564970966):3.781365854077198):1.7668777308219807):3.4156050324536356,((8:0.15669496646680098,5:0.15669496646680098):4.32067042923132,(40:2.9218764327247704,(((48:0.039684323911480614,62:0.039684323911480614):1.365446165760488,((7:1.1622457041414203,33:1.1622457041414203):0.02199656457328447,42:1.1842422687147047):0.2208882209572638):0.31379133356214295,((65:0.822684237495609,(51:0.6548783953058708,20:0.6548783953058708):0.16780584218973826):0.19808334778741343,73:1.0207675852830225):0.698154237951089):1.202954609490659):1.55548896297335):4.661198207304404):1.1712360945317872,((11:1.3385572503455165,(27:0.6258344386698143,(10:0.09421755942096255,9:0.09421755942096255):0.5316168792488517):0.7127228116757023):6.0751014333852105,((44:0.12102227880125557,72:0.12102227880125557):2.8202001892766257,(((71:0.024167568661014834,60:0.024167568661014834):0.7128521203805587,(((69:0.032718822045637336,6:0.032718822045637336):0.359737876617116,63:0.39245669866275334):0.12338454579031355,68:0.5158412444530669):0.22117844458850666):0.8028767149153021,57:1.5398964039568757):1.4013260641210055):4.472436215652846):2.896141013803584):3.3397366010155984):1.2257689323364964):1.5696062812055995):43.4718677381063;
tree new_tree29 = ((61:0.6985786996671608,28:0.6985786996671608):18.741149473606487,((12:7.1495387171968865,52:7.1495387171968865):9.160997926766605,(((((49:1.8994080292219389,64:1.8994080292219389):1.8363481734192026,((3:1.5847622434050483,25:1.5847622434050483):0.4513886257054056,24:2.036150869110454):1.6996053335306875):1.7068667688693644,(((((4:1.1416537604710815,39:1.1416537604710815):0.3213227278120785,(67:0.37924408579559243,30:0.37924408579559243):1.0837324024875676):0.3554328980287398,(34:1.6369438112819845,66:1.6369438112819845):0.18146557502991523):0.8338554395548599,(70:1.1606875766637936,(2:0.08802961292723034,47:0.08802961292723034):1.0726579637365632):1.491577249202966):2.7194445776575042,15:5.371709403524264):0.07091356798624204):4.887737775507233,(((1:1.9669613054558406,(56:1.305687326842591,54:1.305687326842591):0.6612739786132495):1.8581794027816039,((59:2.0449798756899424,(29:0.9774320647697148,37:0.9774320647697148):1.0675478109202277):0.9018188082488181,50:2.9467986839387605):0.8783420242986839):2.6675066047763125,((19:3.3072667504021864,21:3.3072667504021864):0.9399116350993952,(36:1.4906299629221869,(26:0.3006835694873129,74:0.3006835694873129):1.189946393434874):2.756548422579395):2.2454689275121753):3.837713434003982):3.6510225121463424,((((((22:0.4032967975383696,(31:0.32580912411291174,18:0.32580912411291174):0.07748767342545787):2.2449921260400374,(((14:0.09615156592387754,32:0.09615156592387754):0.02331191504362287,46:0.11946348096750041):2.3074640494371486,(23:0.031099955406335943,13:0.031099955406335943):2.395827574998313):0.22136139317375791):0.3788801741819796,((17:1.4371029692795894,16:1.4371029692795894):0.3059708160750967,53:1.743073785354686):1.2840953124057006):3.745684576575821,(((38:0.376099188258826,35:0.376099188258826):0.2326082796182834,(55:0.23603447726169502,((43:0.12815131872242985,41:0.12815131872242985):0.09875646204122529,(62:0.2088373711281345,58:0.2088373711281345):0.018070409635520646):0.009126696498039877):0.37267299061541437):0.16565955050136705,45:0.7743670183784764):5.9984866559577315):0.9378715000190816,((8:1.821628739303622,5:1.821628739303622):1.3699347450328534,(40:2.842925511771234,((48:0.8449952313161525,(33:0.8357471098208109,7:0.8357471098208109):0.009248121495341599):0.8315709459673591,(65:1.1508078711700374,(73:0.28599326160905186,((20:0.14537291466205016,42:0.14537291466205016):0.09298640171843156,51:0.23835931638048172):0.047633945228570146):0.8648146095609854):0.5257583061134743):1.1663593344877223):0.3486379725652413):4.519161690018814):4.169800161863792,((11:4.7883759084725055,(10:1.498303857793993,(9:0.2251221289838864,27:0.2251221289838864):1.2731817288101066):3.2900720506785124):3.3899334114288537,((72:2.813516993690083,((69:0.38646144103422214,(44:0.3400104916032166,(68:0.16440444005027782,63:0.16440444005027782):0.1756060515529388):0.04645094943100553):0.16140121484051234,(6:0.3550128141062001,(71:0.14221301751370583,60:0.14221301751370583):0.2127997965924943):0.19284984176853437):2.2656543378153486):0.7336772347635008,57:3.547194228453584):4.631115091447775):3.7022160163177222):2.100857922945):2.32915338479941):3.1291915293101553):42.4928945422825;
tree new_tree30 = (((((((49:3.7107057121394673,64:3.7107057121394673):0.3745429107755758,((3:0.8659181508516821,25:0.8659181508516821):0.9993082870359525,24:1.8652264378876346):2.2200221850274087):0.7803675661373504,15:4.8656161890523935):1.6130651538182903,((((39:0.6006305051550287,4:0.6006305051550287):0.19580195666809985,(67:0.1486611983512829,30:0.1486611983512829):0.6477712634718457):1.8500583144424367,(34:0.9991323341488532,66:0.9991323341488532):1.647358442116712):0.48555199319800435,(70:2.3145552577664503,(2:0.03976973471147182,47:0.03976973471147182):2.2747855230549785):0.8174875116971192):3.3466385734071142):3.6688855073309314,(((1:3.4033643620007705,(54:0.9795836130489796,56:0.9795836130489796):2.423780748951791):2.486422601537705,((19:1.0140138411342297,21:1.0140138411342297):1.140211171496214,(74:0.46535155399690004,(36:0.42382526853683894,26:0.42382526853683894):0.041526285460061096):1.6888734586335437):3.735561950908032):0.7673104563880697,((50:0.49819636672426626,59:0.49819636672426626):2.3727507481427925,(29:0.15666913101004706,37:0.15666913101004706):2.7142779838570115):3.7861503050594867):3.49046943027507):4.661517305134765,((((57:1.5470849111961165,(60:0.4470926493360975,(6:0.06632424531079784,71:0.06632424531079784):0.38076840402529966):1.0999922618600189):0.944133378519673,((44:0.329173480561637,63:0.329173480561637):1.7894814649416948,69:2.118654945503332):0.3725633442124576):0.6273978070200292,(68:0.37039498118011666,72:0.37039498118011666):2.748221115555702):10.033123044648253,((11:1.7188303264245786,(10:1.2008670800215837,(9:0.14160991585768545,27:0.14160991585768545):1.0592571641638981):0.5179632464029948):9.051713717177735,(((((18:1.8012957785559833,(22:0.8666948094590273,31:0.8666948094590273):0.934600969096956):1.312318484985116,(((32:0.011645118861453344,46:0.011645118861453344):0.1318150002853625,14:0.14346011914681583):2.7007777945121605,(23:0.7135102361013143,13:0.7135102361013143):2.130727677557662):0.2693763498821231):0.6617609500528432,((17:0.33114356011641016,16:0.33114356011641016):1.59348434647355,53:1.92462790658996):1.8507473070039824):1.3840192882875875,((38:0.9189959732866838,(((62:0.11736651025602977,41:0.11736651025602977):0.142899826723197,(58:0.06332784451310913,55:0.06332784451310913):0.19693849246611767):0.0015425617676830816,43:0.2618088987469099):0.6571870745397739):0.05187861195132215,(45:0.5893264861752592,35:0.5893264861752592):0.3815480990627468):4.188519916643524):3.363978165985041,((5:4.998048483720386,(40:4.298114866583631,((7:2.542273449411509,(33:0.9686040372217583,48:0.9686040372217583):1.573669412189751):0.91659725264345,(65:2.7219656779056747,(73:0.5051066765630106,((20:0.15287415869219476,42:0.15287415869219476):0.004656356901634406,51:0.15753051559382916):0.3475761609691814):2.216859001342664):0.7369050241492845):0.8392441645286715):0.6999336171367556):0.2958123064665754,8:5.293860790186962):3.2295118776796095):2.2471713757357428):2.3811950977817578):1.657345013952309):2.9161529082445927,((61:0.4208316275516869,28:0.4208316275516869):16.716799816089743,(12:6.394870527259403,52:6.394870527259403):10.742760916382029):0.5876056199395414):44.13959768808;
tree new_tree31 = ((((((36:2.3576942410763504,(74:0.5042623448417141,26:0.5042623448417141):1.8534318962346363):0.3455170961419922,((54:1.0153270369527494,19:1.0153270369527494):1.631566032816516,21:2.6468930697692654):0.0563182674490772):0.05019919819702334,(56:0.9038668390590366,1:0.9038668390590366):1.8495436963563292):7.532282326958843,(((((49:1.4075480081762137,64:1.4075480081762137):2.4790208263910385,((3:0.6218337457006496,25:0.6218337457006496):0.6299632674292953,24:1.251797013129945):2.6347718214373073):1.001349116098937,15:4.887917950666189):0.30810529612570026,(((34:0.5441701552559431,66:0.5441701552559431):2.094695815028547,((70:0.12631478316011352,39:0.12631478316011352):0.3604400538098884,(67:0.4049976148835753,(4:0.09704875878669941,30:0.09704875878669941):0.30794885609687583):0.08175722208642666):2.152111133314488):0.5590237571645686,(2:0.6426787073294344,47:0.6426787073294344):2.555211020119624):1.9981335193428307):2.700157838676895,(((29:0.34309903570159256,37:0.34309903570159256):1.2532826954352485,59:1.5963817311368411):0.5030788715103867,50:2.099460602647228):5.796720482821557):2.389511776905424):3.3858528465526128,((5:6.9918476457838645,(((40:3.083040544121509,((33:2.2081781357886046,(7:2.1061362972447397,48:2.1061362972447397):0.10204183854386484):0.2548887677252982,(73:0.9049425081761612,((20:0.1077156404732485,51:0.1077156404732485):0.7021349606343932,(42:0.04468569697603706,65:0.04468569697603706):0.7651649041316045):0.09509190706851955):1.5581243953377415):0.6199736406076064):1.5180881522592449,8:4.601128696380754):1.3008078778304295,((((((41:0.016210764311332514,43:0.016210764311332514):0.4243225871585967,55:0.4405333514699292):0.11133886832205353,(58:0.475523273447326,62:0.475523273447326):0.07634894634465678):0.6325622809000389,((38:0.642317306854737,45:0.642317306854737):0.1302988651641266,35:0.7726161720188636):0.41181832867315804):1.1637161448725513,((17:0.7328534681392831,16:0.7328534681392831):0.9103882623356083,53:1.6432417304748914):0.7049089150896815):0.9382052094802327,((23:0.16783277728445073,13:0.16783277728445073):2.918845505171077,(((18:0.05067220483674658,31:0.05067220483674658):0.5361108345655062,(14:0.42382904011358935,32:0.42382904011358935):0.1629539992886635):1.9067821503556515,(22:0.1668318558525282,46:0.1668318558525282):2.326733333905376):0.5931130926976236):0.19967757258927765):2.615580719166378):1.089911071572681):4.7203175611029,((11:1.7571805650175216,(10:0.3891492077815791,(9:0.17221556570124083,27:0.17221556570124083):0.21693364208033825):1.3680313572359426):6.767906348668327,(((69:0.24999999388766486,63:0.24999999388766486):2.4651220728818037,((57:0.6347269314316515,(6:0.16347158573673504,44:0.16347158573673504):0.47125534569491645):1.760161056167349,(60:0.04850500661600673,71:0.04850500661600673):2.3463829809829937):0.3202340791704681):1.01717777969947,(68:0.22204336229061333,72:0.22204336229061333):3.5102564841783255):4.79278706721691):3.1870782932009156):1.959380502040057):3.5303466173192035,((61:0.7199306101384803,28:0.7199306101384803):14.327186438579757,(12:6.108746807465719,52:6.108746807465719):8.938370241252517):2.154775277527788):48.0188650779254;
tree new_tree32 = (((((((((34:0.600893413308965,66:0.600893413308965):0.14173657064481693,70:0.7426299839537819):0.5282810760557707,(4:0.62111354351894,(30:0.2615371071884452,67:0.2615371071884452):0.3595764363304948):0.6497975164906126):1.1450724245409127,39:2.4159834845504653):0.6284100274163782,(2:0.04669064989501168,47:0.04669064989501168):2.997702862071832):3.2566274468618595,(15:4.951939838257435,((49:1.7812070712305532,64:1.7812070712305532):1.4495687223992015,((3:1.771674082614457,24:1.771674082614457):0.04927062075328603,25:1.820944703367743):1.4098310902620117):1.7211640446276806):1.3490811205712676):4.069767841533356,(((50:0.42488754816824553,59:0.42488754816824553):4.915706121887758,(29:1.0225215622850532,37:1.0225215622850532):4.31807210777095):3.820877221434122,(((19:1.2717613500068736,((74:0.31435344485085165,26:0.31435344485085165):0.5135299010430519,36:0.8278833458939034):0.4438780041129702):1.8170904437656288,54:3.0888517937725024):1.2205156211929418,(21:4.044046526874393,(56:1.235280140877148,1:1.235280140877148):2.8087663859972447):0.26532088809105137):4.8521034765246815):1.2093179088719328):3.7309885844861093,((((40:2.5606197191164264,((7:1.5223004692844826,(33:0.930985231717796,48:0.930985231717796):0.5913152375666866):0.7999705722792865,((20:0.45192681947711655,51:0.45192681947711655):0.1974928496793633,(65:0.6024888552493051,73:0.6024888552493051):0.046930813907174795):1.672851372407289):0.23834867755265732):1.2280479389490284,8:3.788667658065455):2.1906887767974705,((((58:0.750737084133294,62:0.750737084133294):0.16745088409176723,(41:0.5624646680152199,(43:0.013654306390441365,55:0.013654306390441365):0.5488103616247785):0.35572330020984133):0.680179115030593,(35:0.7607193069754121,(38:0.07088831640411157,45:0.07088831640411157):0.6898309905713006):0.8376477762802421):3.568848057333625,((((23:0.8689667327712443,13:0.8689667327712443):1.3177206280867402,((42:0.7638673769110786,(18:0.12380700414476423,31:0.12380700414476423):0.6400603727663144):0.7470215811573497,((22:0.11648015729525592,46:0.11648015729525592):0.42358132026157597,(32:0.3497374497492607,14:0.3497374497492607):0.19032402780757118):0.9708274805115965):0.675798402789556):0.7450709534626649,((17:0.9084103292169583,16:0.9084103292169583):1.0805362925783892,53:1.9889466217953475):0.9428116925253018):0.4523936805120572,5:3.3841519948327066):1.7830631457565729):0.8121412942736459):6.432960911216144,((11:2.601788771060654,(10:1.521856546977609,(9:0.5520603037175025,27:0.5520603037175025):0.9697962432601066):1.079932224083045):8.070556205579974,(((44:0.20528450611612423,72:0.20528450611612423):0.24418930773477235,68:0.4494738138508966):3.0502656420544887,(69:1.1251101413712994,(((71:0.5506637379158008,63:0.5506637379158008):0.429744887112787,(60:0.2204966834132589,57:0.2204966834132589):0.7599119416153289):0.0763367866957051,6:1.056745411724293):0.06836472964700646):2.374629314534086):7.172605520735243):1.7399723694384406):1.6894600387690986):3.1972664835721982,((61:1.3875896229957603,28:1.3875896229957603):15.254768183458028,(12:8.073220503982279,52:8.073220503982279):8.569137302471509):0.6566860619665782):45.3036195606661;
tree new_tree33 = ((12:7.347824530583953,52:7.347824530583953):13.691159834856041,((61:1.0525880928132674,28:1.0525880928132674):18.187914943315114,(((((21:1.378055475767561,54:1.378055475767561):2.6994359126510936,(56:2.375399141978444,1:2.375399141978444):1.7020922464402108):3.9102238848901063,(26:1.7219303741025687,(19:1.0303322328072826,(74:0.550979645032017,36:0.550979645032017):0.47935258777526557):0.6915981412952861):6.265784899206192):2.225947717577207,(((50:2.42682014219759,(29:0.5724670403810043,37:0.5724670403810043):1.8543531018165855):0.05748814833406879,59:2.4843082905316587):7.193323424345434,(((66:3.0986855721080424,(70:2.534472081910522,(39:2.2013744029586824,((4:0.8885687043731156,(30:0.7503469406943468,67:0.7503469406943468):0.13822176367876882):0.2265681023474857,34:1.1151368067206013):1.086237596238081):0.3330976789518396):0.5642134901975204):0.23144748892273537,(2:0.40825990606224416,47:0.40825990606224416):2.9218731549685337):2.9078773840183567,(15:5.736930311646005,((49:0.6852962378106432,64:0.6852962378106432):2.5065131292160285,((25:1.1862659275640826,3:1.1862659275640826):0.7896235810815582,24:1.9758895086456407):1.2159198583810311):2.5451209446193332):0.5010801334031294):3.439621269827958):0.5360312760088757):6.175632784727156,((((11:1.1200975943895672,(27:1.0306377479151025,(10:1.017240042933918,9:1.017240042933918):0.013397704981184644):0.0894598464744647):7.224657945827727,(((44:0.03311328783913508,72:0.03311328783913508):1.3141313726758432,68:1.3472446605149784):1.8882572065565355,((((6:0.5817398896937411,63:0.5817398896937411):0.10959701432763191,(60:0.32224819984314995,57:0.32224819984314995):0.3690887041782231):0.07196995349629864,69:0.7633068575176717):0.6664231420484731,71:1.4297299995661448):1.805771867505369):5.10925367314578):0.7729748387896276,5:9.117730379006922):3.343222762303613,((((35:0.4109192372825403,(38:0.3777510736862469,45:0.3777510736862469):0.03316816359629343):0.8475032718097377,(62:0.5953894007500317,((55:0.2079990359576582,41:0.2079990359576582):0.026175565080488572,(58:0.06943069605704352,43:0.06943069605704352):0.16474390498110325):0.36121479971188486):0.6630331083422464):6.090302845506212,(((23:0.3785622866617786,13:0.3785622866617786):2.103084720112278,(((32:0.0207009630217269,14:0.0207009630217269):0.4267373888091022,31:0.44743835183082914):1.544182219970239,(((22:0.061989107393913064,42:0.061989107393913064):0.6058410825198165,46:0.6678301899137296):0.07796788681149969,18:0.7457980767252292):1.245822495075839):0.49002643497298837):0.9051547247349094,((17:0.3033349015641326,16:0.3033349015641326):1.5960856843155753,53:1.899420585879708):1.487381145629258):3.961923623089524):0.33593462426812337,((40:2.455169438612552,(73:2.1757587777294414,((33:1.840743138515095,(7:0.5047278044443215,48:0.5047278044443215):1.3360153340707734):0.2866726626302343,(65:1.6004811381502682,(20:0.23325695117161233,51:0.23325695117161233):1.3672241869786559):0.5269346629950611):0.04834297658411213):0.27941066088311084):3.413530239052995,8:5.868699677665547):1.8159603012010663):4.776293162443921):3.92834263430259):2.851207260515256):1.7984813293116133):41.7205031910691;
tree new_tree34 = ((12:8.495140061517297,52:8.495140061517297):11.23323843519701,((61:2.9627379942791174,28:2.9627379942791174):13.822163929011463,(((((74:0.27383555543738164,((26:0.16179992418701347,36:0.16179992418701347):0.06621522583127001,19:0.22801515001828349):0.045820405419098154):1.3672244729951044,(1:1.169073510450594,56:1.169073510450594):0.47198651798189206):2.216942100159519,(21:1.9597202585007822,54:1.9597202585007822):1.8982818700912227):7.033116987726407,(((50:1.9143063138693404,59:1.9143063138693404):1.5177242090285217,(29:0.7489095098814875,37:0.7489095098814875):2.6831210130163745):6.699423136725103,((((((((66:0.00864913964075209,30:0.00864913964075209):0.02271060527896037,67:0.03135974491971246):0.8480262949457206,34:0.8793860398654331):0.3167290290886525,4:1.1961150689540856):0.5538280702856433,70:1.7499431392397289):0.3213527467474788,39:2.0712958859872077):0.9502920095764007,(2:0.35700824648862917,47:0.35700824648862917):2.6645796490749794):2.838410370191318,(((49:1.975145915408636,64:1.975145915408636):1.7465712938297089,((25:1.5877926380244825,3:1.5877926380244825):0.7164188008172756,24:2.304211438841758):1.4175057703965868):1.602826745973024,15:5.324543955211369):0.5354543105435576):4.271455393868038):0.7596654566954477):4.032370834603039,(((11:2.8458612165641615,(27:2.018289465787791,(10:0.8858316828454644,9:0.8858316828454644):1.1324577829423264):0.8275717507763707):5.403367315780981,((((((57:0.19315153724391937,60:0.19315153724391937):0.6768569768668353,(69:0.2875852483417185,6:0.2875852483417185):0.5824232657690361):0.24952572714467236,(68:0.8254352691272068,71:0.8254352691272068):0.2940989721282202):0.46038812448491107,63:1.579922365740338):0.30418309401745236,(44:0.031127777234374543,72:0.031127777234374543):1.8529776825234159):4.839399132460267,5:6.723504592218058):1.5257239401270848):2.7232318909827846,((((35:0.28757407297599746,(38:0.249586913645336,45:0.249586913645336):0.03798715933066146):0.9299294381938914,((58:0.37399838523149637,43:0.37399838523149637):0.08722626575560466,((41:0.3659407022006961,62:0.3659407022006961):0.06796374902576485,55:0.43390445122646093):0.027320199760640096):0.7562788601827879):5.859640974172011,(((46:0.19803663782602493,18:0.19803663782602493):2.284659175533917,((23:0.08856685897387818,13:0.08856685897387818):1.891144481451306,((31:0.5662112897504695,(42:0.10243470156509248,14:0.10243470156509248):0.46377658818537704):0.03918072183753474,32:0.6053920115880043):1.37431932883718):0.5029844729347579):1.2909485570397705,((17:0.7140882269420058,16:0.7140882269420058):1.4978700214111984,53:2.2119582483532043):1.5616861220465084):3.303500114942187):0.2299497676813136,((40:3.709419023018509,(((73:0.9227458753771568,33:0.9227458753771568):0.8584679195845942,(7:1.290977664353918,48:1.290977664353918):0.4902361306078331):0.5233252372946671,((20:0.4112550583128265,(22:0.277251019852161,51:0.277251019852161):0.1340040384606655):0.8567108362283786,65:1.2679658945412051):1.036573137715213):1.4048799907620908):1.0454924627800621,8:4.754911485798571):2.552182767224642):3.665366170304714):3.9510295275935245):1.8614119723691278):2.9434765734237267):45.1485179943266;
tree new_tree35 = (((61:1.2814954511901895,28:1.2814954511901895):13.102779713740379,(12:6.099440693250066,52:6.099440693250066):8.284834471680501):3.264237277956191,((((((((70:0.8843088421112772,39:0.8843088421112772):0.2609485374473215,34:1.1452573795585987):0.03458009643910276,4:1.1798374759977015):0.44133388470808854,((30:0.11380265310249489,67:0.11380265310249489):0.6964377724999964,66:0.8102404256024913):0.8109309351032987):2.0277299312165993,(2:0.45253858089693033,47:0.45253858089693033):3.196362711025459):2.0065544623383684,(((49:1.0844277125317408,64:1.0844277125317408):1.6823953438930668,((3:1.349172118400839,25:1.349172118400839):0.6261707266266596,24:1.9753428450274986):0.791480211397309):2.7161403799527593,15:5.482963436377567):0.17249231788319097):6.458187658589606,(((50:1.190005011492322,(29:0.9924879579903095,37:0.9924879579903095):0.19751705350201243):3.376471714919159,59:4.566476726411481):2.9705382942617016,((21:4.098905940470756,(1:2.999068959575624,54:2.999068959575624):1.0998369808951316):0.7102773789560155,((74:1.2593788805767925,(19:1.1883616466788047,(36:0.18417126820045698,26:0.18417126820045698):1.0041903784783477):0.07101723389798775):0.5400865097354515,56:1.799465390312244):3.0097179291145273):2.7278317012464113):4.576628392177181):2.6197453026307187,(((11:2.354572459641119,(10:0.36383918829654194,(9:0.00803140511565078,27:0.00803140511565078):0.3558077831808912):1.9907332713445771):5.264155665501049,((((68:1.2247982735319831,(63:0.26313430651823205,72:0.26313430651823205):0.961663967013751):0.3560757038642852,(71:0.015550541767099307,44:0.015550541767099307):1.565323435629169):2.6101257199201093,((57:0.595205970137766,6:0.595205970137766):0.13862866739937385,(60:0.689887546632721,69:0.689887546632721):0.04394709090441884):3.457165059779238):1.299815305688437,5:5.490815003004815):2.127913122137353):2.5475953290469224,(((((45:0.07554729667724973,35:0.07554729667724973):1.16222620761197,((41:0.24297751796895606,62:0.24297751796895606):0.5610675256407519,((58:0.1009551887293224,55:0.1009551887293224):0.13371684427351366,43:0.23467203300283607):0.569373010606872):0.43372846067951176):0.06698785783602701,38:1.3047613621252467):6.046114215273617,(((46:0.2990677635637694,18:0.2990677635637694):2.8016026829688694,((23:0.7135152325234188,13:0.7135152325234188):1.6374857349216123,(32:2.0099263833740353,(14:0.32985032031524386,(31:0.18416256679746823,42:0.18416256679746823):0.14568775351777563):1.6800760630587914):0.3410745840709959):0.7496694790876077):0.5746363815383222,((17:0.8626139307030036,16:0.8626139307030036):0.35257776713139055,53:1.2151916978343942):2.460115130236567):3.675568749327902):0.6081530258173098,((40:4.086453364936462,(((51:0.525526773138446,(22:0.044799287352176614,20:0.044799287352176614):0.48072748578626934):0.6655063728423968,65:1.1910331459808428):2.644799805762432,(((7:0.6639397102800418,73:0.6639397102800418):0.41081051358575504,33:1.0747502238657969):0.020116384079098326,48:1.0948666079448952):2.7409663437983793):0.2506204131931873):2.197800118413964,8:6.284253483350426):1.674775119865747):2.207294850972917):4.567065261291992):2.9151237274056765):45.6972518091019;
tree new_tree36 = (((61:1.675997665083302,28:1.675997665083302):13.777263031653689,((((((30:0.807091777899395,67:0.807091777899395):1.7521775739855157,(2:0.6336315925800848,47:0.6336315925800848):1.9256377593048257):0.6910376037705039,((66:1.469463535667061,((39:0.18359494713337884,34:0.18359494713337884):0.5992715599287602,70:0.7828665070621391):0.6865970286049218):0.12569134859745001,4:1.595154884264511):1.6551520713909036):3.2502914719816536,(((49:0.8622900843007564,64:0.8622900843007564):1.4940523000103454,(25:1.6165992975873795,(3:1.139319846972452,24:1.139319846972452):0.4772794506149276):0.7397430867237222):3.655324164617701,15:6.011666548928803):0.48893187870826527):3.6418376103835675,(((59:3.406547201301328,(29:1.1269498873847883,37:1.1269498873847883):2.2795973139165397):0.9109751057925428,50:4.317522307093871):4.977750164480771,(((19:2.454816199881502,(36:1.2521703742693167,(26:0.5315564479860896,74:0.5315564479860896):0.7206139262832271):1.2026458256121855):0.565048245746401,21:3.019864445627903):0.7448638659462135,((1:1.1870115055284838,54:1.1870115055284838):0.8257254070713869,56:2.0127369125998706):1.751991398974246):5.530544160000525):0.8471635664459942):3.2842221276807013,(((11:1.7254724313856356,((27:0.8144158651640662,10:0.8144158651640662):0.09632212677218055,9:0.9107379919362467):0.8147344394493888):5.776714176306604,(((71:2.3223101926696392,((63:0.20787783913114827,(72:0.0647723914525504,68:0.0647723914525504):0.14310544767859787):1.6801762353225655,44:1.8880540744537138):0.43425611821592547):0.4088011460734253,((6:1.4011595380919575,57:1.4011595380919575):0.4260682769475346,(60:0.7138999042025846,69:0.7138999042025846):1.1133279108369074):0.9038835237035725):3.4347162325174554,5:6.16582757126052):1.3363590364317197):4.051282577708653,(((((38:0.2052555985515338,45:0.2052555985515338):0.245757786006277,35:0.4510133845578108):0.8284990501256433,(((41:0.024525417966383672,58:0.024525417966383672):0.09763893209434313,43:0.1221643500607268):0.4941173251664459,(62:0.2636315712482225,55:0.2636315712482225):0.3526501039789502):0.6632307594562814):5.732117348420775,(((46:0.03597843305233382,18:0.03597843305233382):2.514113883911112,(31:1.6356136588869716,((42:1.2425113927813538,(14:0.2519680217227196,32:0.2519680217227196):0.9905433710586342):0.006097925000963622,(23:0.18146215830654666,13:0.18146215830654666):1.0671471594757707):0.3870043411046542):0.9144786580764739):1.1849379985965824,((17:0.8598267947521949,16:0.8598267947521949):0.42806736520285793,53:1.2878941599550529):2.447136155604975):3.2765994675442007):0.5288674651641765,((40:4.036602103888367,(((51:1.4355673930819626,(22:0.016352756910313015,20:0.016352756910313015):1.4192146361716496):0.010935719040160219,65:1.4465031121221228):2.1566221208306295,((48:1.0234826938242494,33:1.0234826938242494):0.17965227827146557,(7:0.4290041381375291,73:0.4290041381375291):0.7741308339581858):2.3999902608570376):0.43347687093561404):2.115520027377392,8:6.152122131265759):1.3883751170026466):4.0129719371324875):1.8731889803004442):2.026602531035655):1.6502893018689075,(12:7.302911860198997,52:7.302911860198997):9.800638138406903):41.2453550203816;
tree new_tree37 = (((61:2.842878266979384,28:2.842878266979384):14.274287359847431,(((((26:0.03473997110367999,36:0.03473997110367999):2.469560112831399,(74:0.9335927009388881,19:0.9335927009388881):1.5707073829961908):4.769875189847138,((54:4.7898671007430735,(21:3.021193942508223,56:3.021193942508223):1.7686731582348507):0.07993388494231368,1:4.869800985685387):2.4043742880968297):3.6572634361324114,(((((30:0.06359566204524031,67:0.06359566204524031):3.860529230001357,(2:0.43501842984124534,47:0.43501842984124534):3.4891064622053523):0.11579273245668009,(((34:2.213872094535149,(39:0.633339163617846,66:0.633339163617846):1.5805329309173028):0.11815184377895394,70:2.332023938314103):0.2958915552789487,4:2.6279154935930515):1.412002130910226):3.226108487132244,(((49:1.6009903100943788,64:1.6009903100943788):2.3054126948363605,(3:2.3174969112871167,(24:2.140318055506609,25:2.140318055506609):0.17717885578050785):1.5889060936436228):1.9562621808839582,15:5.862665185814698):1.4033609258208237):2.8355165710125787,((50:4.948235524141847,59:4.948235524141847):2.25086869534237,(29:0.3940800356649654,37:0.3940800356649654):6.805024183819251):2.9024384631638833):0.8298960272665283):3.878295544586564,((((68:0.9880689555081795,((44:0.11972321776343216,63:0.11972321776343216):0.22127546410956977,72:0.3409986818730019):0.6470702736351777):3.2515859351638285,(((57:0.037987512981553805,71:0.037987512981553805):0.9120664359569445,6:0.9500539489384983):2.2753743746622392,(69:0.3728699274135809,60:0.3728699274135809):2.8525583961871566):1.0142265670712707):2.4211311559701043,((11:2.5133690531473203,((9:0.11592132998461815,27:0.11592132998461815):1.1541394867608001,10:1.2700608167454184):1.243308236401902):2.056507091756652,5:4.569876144903972):2.09090990173814):4.017240932793529,(((((38:0.5345677872981333,35:0.5345677872981333):0.2576698194936242,45:0.7922376067917575):0.8011903771357703,(43:1.232038647802981,((62:0.39621281050576196,58:0.39621281050576196):0.5334218874942644,(41:0.34133619878876165,55:0.34133619878876165):0.5882984992112648):0.3024039498029546):0.3613893361245468):7.810711030533465,(((46:0.09506504503214609,18:0.09506504503214609):4.263769196166802,((23:0.04435379020579163,13:0.04435379020579163):3.038178874512865,(42:2.0708158037352686,(14:0.8799868734168983,(31:0.23667649866534426,32:0.23667649866534426):0.6433103747515541):1.1908289303183703):1.011716860983388):1.2763015764802912):1.1423657735462918,((17:0.9126884042746313,16:0.9126884042746313):0.8863076998128532,53:1.7989961040874844):3.7022039106577553):3.9029389997157535):0.33303560977415003,((40:2.556882130842596,((((22:0.3420685448908276,20:0.3420685448908276):1.1759583292288418,51:1.5180268741196694):0.13374173120899902,65:1.6517686053286684):0.8140069977610265,(33:1.1197732211010605,(73:0.7025077091868679,(48:0.34945848389598433,7:0.34945848389598433):0.35304922529088356):0.4172655119141926):1.3460023819886344):0.09110652775290129):4.241566761325748,8:6.798448892168344):2.938725732066799):0.9408523552004979):4.131707275065551):2.307431372325622):5.076513741971048,(12:14.045270686511987,52:14.045270686511987):8.148408682285876):41.263120045574;
tree new_tree38 = (((61:1.7219659156349227,28:1.7219659156349227):16.596206044309714,((((21:3.955154302478912,((26:1.6619478609056753,19:1.6619478609056753):1.1186121791480277,(74:0.3428142017831037,36:0.3428142017831037):2.437745838270599):1.174594262425209):1.3170098548954399,(54:5.249049931605736,(56:3.5523376362914245,1:3.5523376362914245):1.6967122953143114):0.02311422576861588):3.9371425347793068,(((((2:0.6493986100260972,47:0.6493986100260972):4.071548266126833,70:4.72094687615293):0.037979569138014035,(39:2.731037006696864,(4:2.4220240421951167,(34:1.4271740108816158,((66:0.7054433722315177,67:0.7054433722315177):0.0794802961900547,30:0.7849236684215724):0.6422503424600434):0.9948500313135009):0.3090129645017474):2.02788943859408):2.5280711596879932,(((49:0.6626652608263528,64:0.6626652608263528):4.100580783641046,(25:2.7934261203889243,(24:1.567887279406276,3:1.567887279406276):1.2255388409826484):1.9698199240784748):2.0675055159595415,15:6.830751560426941):0.4562460445519969):1.7994637259920871,((50:0.3716640015788005,59:0.3716640015788005):2.8918176741067376,(29:1.0214419681021694,37:1.0214419681021694):2.242039707583369):5.8229796552854864):0.1228453611826339):7.506256361267907,((((11:5.383455361854598,((27:0.666646964821696,10:0.666646964821696):0.12461317218174561,9:0.7912601370034417):4.592195224851157):0.7982977127338264,5:6.181753074588425):0.760158417156167,(((44:0.42333595253634354,72:0.42333595253634354):0.44736657336476565,(63:0.4168514035632398,68:0.4168514035632398):0.4538511223378694):3.653406951975003,((6:0.12182766180834964,57:0.12182766180834964):0.5689989044246446,((71:0.3458974806665395,60:0.3458974806665395):0.20309657969952016,69:0.5489940603660597):0.14183250586693452):3.833282911643118):2.4178020138684797):1.0357813611670998,((((23:0.15517891780674004,13:0.15517891780674004):4.436934280233214,((46:0.7887765007825293,18:0.7887765007825293):2.7337954623490472,(((14:0.09999470042349937,42:0.09999470042349937):0.07462225114644847,32:0.17461695156994783):0.06924693810914956,(31:0.23861946684663995,22:0.23861946684663995):0.005244422832457435):3.278708073452479):1.0695412349083782):1.834660137316665,((((38:0.07084862551848849,35:0.07084862551848849):0.7532814998156084,45:0.8241301253340969):2.1486460637878393,(((62:0.001772267400357095,41:0.001772267400357095):1.0086004912261812,58:1.0103727586265383):0.44193672192796085,(55:1.1204777337277934,43:1.1204777337277934):0.3318317468267058):1.5204667085674368):1.284076829272903,((17:0.6390549313828479,16:0.6390549313828479):2.20713337567646,53:2.846188307059308):1.410664711335531):2.1699203169617807):0.5173993027114916,((40:2.7600905375907843,(((51:0.2541849316187,20:0.2541849316187):1.4763213902370185,65:1.7305063218557184):0.5761855470890882,(33:1.4862295856834022,((48:0.3553073410674093,7:0.3553073410674093):0.33031402140566607,73:0.6856213624730754):0.8006082232103269):0.8204622832614044):0.45339866864597766):1.370864876320815,8:4.130955413911599):2.813217224156512):1.0335202148435805):8.737870200509875):1.60260890652307):3.2474643480794683,(12:9.244084024468895,52:9.244084024468895):12.321552283555208):42.6779326800589;
tree new_tree39 = (((61:2.277701098549921,28:2.277701098549921):12.227496096897164,(((15:6.787494110354747,(((((66:1.8942479547693936,((34:0.7213176117348389,67:0.7213176117348389):0.14186330596504515,30:0.863180917699884):1.0310670370695094):0.5801254812906291,70:2.4743734360600227):0.6351198937820457,(39:1.1737600993974338,4:1.1737600993974338):1.9357332304446346):0.36943379483128025,(2:0.47839709850323414,47:0.47839709850323414):3.0005300261701144):2.6704980505382183,((49:0.7149007512493195,64:0.7149007512493195):2.551465494012491,(25:1.4930143254739123,(24:1.4391097339276204,3:1.4391097339276204):0.0539045915462919):1.7733519197878977):2.883058929949757):0.6380689351431803):1.7905401256842532,(((1:5.208175317227763,(54:4.4087301825791805,(((26:1.5133531167092618,21:1.5133531167092618):1.256521307927327,(56:0.8451418178409914,36:0.8451418178409914):1.9247326067955974):0.13450036591781034,74:2.904374790554399):1.5043553920247814):0.7994451346485825):0.6307593542809062,19:5.838934671508669):2.682462195224794,(50:5.004872829912289,((29:1.164830846765496,37:1.164830846765496):3.800404813194759,59:4.965235659960255):0.0396371699520337):3.516524036821174):0.05663736930553753):3.8409715395376676,((((((23:0.7460107500218766,13:0.7460107500218766):4.0161975683328235,(((46:0.23059624821725627,18:0.23059624821725627):1.8339369447068896,((22:0.28081975337021164,14:0.28081975337021164):0.7839275536188361,(32:0.1381828687585604,42:0.1381828687585604):0.9265644382304874):0.9997858859350981):0.17013198261377305,31:2.234665175537919):2.527543142816781):0.6099817419560472,5:5.372190060310747):0.841067796888848,((((17:0.5868535968947047,16:0.5868535968947047):1.5937727444857646,53:2.1806263413804694):2.3688164715157565,45:4.549442812896226):0.05185229504326383,((38:0.6716193121308589,35:0.6716193121308589):2.2367379813467103,((62:0.8042038183809095,((55:0.10948392938205169,58:0.10948392938205169):0.06793228931867352,41:0.17741621870072521):0.6267875996801843):0.06915791313460484,43:0.8733617315155143):2.0349955619620546):1.6929378144619207):1.6119627492601056):1.0069760567105703,((((51:0.9405644682631288,20:0.9405644682631288):1.7308440752621164,65:2.6714085435252453):1.5188060236502845,(40:2.0878870052487923,(33:1.3945331321363172,((48:0.38384896597928053,73:0.38384896597928053):0.6179158841580654,7:1.001764850137346):0.3927682819989713):0.6933538731124751):2.1023275619267374):2.627824399021179,8:6.818038966196709):0.40219494771345676):0.8044993607605733,(((10:1.4042991635520068,(11:0.28732700479872053,27:0.28732700479872053):1.1169721587532861):0.9379125786064859,9:2.3422117421584927):3.6841958998787048,(((57:1.5874743506814857,69:1.5874743506814857):0.9888019443293461,((6:6.687212111773921E-4,60:6.687212111773921E-4):0.017621645139325914,44:0.018290366350503306):2.5579859286603286):1.5039907479699597,(68:1.9219633452902707,((63:0.1127264776865867,72:0.1127264776865867):0.3060940442176795,71:0.41882052190426616):1.5031428233860045):2.1583036976905206):1.946140599056406):1.9983256326335415):4.394272500905929):2.086191419870417):4.99257738609813,(12:9.34417533214336,52:9.34417533214336):10.153599249401855):39.5043762295728;
tree new_tree40 = (((61:1.2047170147818866,28:1.2047170147818866):12.82694137111485,((((1:8.224294384427507,(((37:0.9525777776955147,(29:0.8469770743930214,50:0.8469770743930214):0.10560070330249327):3.294977070364008,59:4.247554848059523):3.3187873215242387,54:7.566342169583762):0.6579522148437453):0.09954695432842442,(15:6.683740283713401,(((((70:0.11684040112896904,4:0.11684040112896904):1.28400851504156,39:1.400848916170529):0.8314536280000118,(66:1.6042137189129522,((34:0.10806121846023224,30:0.10806121846023224):0.06684623003866356,67:0.1749074484988958):1.4293062704140564):0.6280888252575887):1.4253897170003684,(2:1.0550397811577463,47:1.0550397811577463):2.602652480013163):2.4732053317500298,((49:1.4891273682753066,64:1.4891273682753066):2.240092883969502,(24:2.1165837539449726,(25:1.3910123419853306,3:1.3910123419853306):0.7255714119596419):1.6126364982998358):2.4016773406761307):0.5528426907924615):1.640101055042531):0.8953652313115459,(21:6.240846531201216,(56:3.6931730314880284,(26:3.520596284558868,((19:0.9233917643825913,74:0.9233917643825913):0.22733401218358007,36:1.1507257765661714):2.3698705079926965):0.17257674692916058):2.5476734997131874):2.9783600388662617):2.542967042558935,(((((5:4.049616427752956,(23:0.009300424773373976,13:0.009300424773373976):4.040316002979582):0.20352256840753125,((31:0.5888718966586483,18:0.5888718966586483):0.5353542541816224,(((32:0.010515126098046045,14:0.010515126098046045):0.39574950952200005,42:0.4062646356200461):0.41965873146813304,(22:0.1339839415833855,46:0.1339839415833855):0.6919394255047937):0.2983027837520915):3.1289128453202166):1.7394710233607746,(((38:1.2886943288268973,35:1.2886943288268973):2.5842736073962382,((58:0.5181106396779299,(41:0.40391164667344825,(43:0.21647223915543828,55:0.21647223915543828):0.18743940751800997):0.11419899300448166):3.1620704697268383,45:3.680181109404768):0.19278682681836745):0.3887939283453097,((17:0.6403929916500278,16:0.6403929916500278):1.5620869084807452,53:2.202479900130773):2.0592819644376723):1.7308481549528167):1.138578601906338,(((((51:1.0272168155751065,20:1.0272168155751065):1.0324617413259307,65:2.059678556901037):1.1141627713014488,((73:0.818228669921049,(7:0.43177230753547075,48:0.43177230753547075):0.3864563623855783):1.8960473174311054,33:2.7142759873521545):0.4595653408503315):1.1450193152705639,(40:1.5403845293860214,62:1.5403845293860214):2.778476114087028):1.264900477310782,8:5.583761120783832):1.547427500643768):0.881358699542603,(((10:0.5409598312674723,(9:0.020244046308583653,27:0.020244046308583653):0.5207157849588886):1.9183586678539717,11:2.459318499121444):3.2843580938323425,(((44:1.2365173699392693,((69:0.5313278057316687,57:0.5313278057316687):0.38341234213376096,60:0.9147401478654297):0.32177722207383963):0.6654680291336108,6:1.9019853990728801):3.1497871878020973,((72:0.7426997528018714,(68:0.19264511104535992,71:0.19264511104535992):0.5500546417565115):0.5055054533150957,63:1.248205206116967):3.8035673807580106):0.6919040060788086):2.2688707280164166):3.7496262916562095):2.2694847732703245):3.7649229573097998,(12:10.096707977342295,52:10.096707977342295):7.699873365864242):42.5940091947032;
tree new_tree41 = (((61:0.559937280970766,28:0.559937280970766):12.11950476847426,(((((((29:1.0628548411802137,37:1.0628548411802137):0.4159010908483949,50:1.4787559320286086):2.0898048934548017,59:3.5685608254834102):1.8672126063999164,21:5.435773431883327):1.2411469049679749,(((54:1.6251326926353789,56:1.6251326926353789):1.8610203537230123,1:3.486153046358391):0.4442582011978531,((36:1.8381855512807577,(19:1.6968974741755654,26:1.6968974741755654):0.1412880771051923):0.148940552318666,74:1.9871261035994237):1.9432851439568206):2.746509089295057):2.805541915288142,((((39:0.3211692970010132,70:0.3211692970010132):2.3804407296622583,(4:2.053915099569755,(66:0.9768137677594217,((30:0.3177713489940686,34:0.3177713489940686):0.19141635006949215,67:0.5091876990635608):0.467626068695861):1.0771013318103333):0.6476949270935166):0.4388475538772747,(2:0.1546283150813836,47:0.1546283150813836):2.985829265459163):4.700496014578077,(15:5.940971552132667,((49:1.3632314980724343,64:1.3632314980724343):2.821294029432653,(24:3.5234654886927927,(25:1.0871989462263172,3:1.0871989462263172):2.4362665424664756):0.6610600388122947):1.7564460246275795):1.8999820429859557):1.6415086570208208):1.4663287430093312,((((((((43:0.11446142346453501,41:0.11446142346453501):0.4574066017956673,(58:0.18918168475439637,55:0.18918168475439637):0.38268634050580597):0.7619198002827364,35:1.3337878255429387):3.184997720068215,((17:0.8714074772008396,16:0.8714074772008396):2.7141805917019033,(53:2.9461378753376573,(38:0.4210232828881439,45:0.4210232828881439):2.5251145924495133):0.6394501935650854):0.9331974767084112):0.3003537331022441,5:4.819139278713398):1.2905802643371524,((((18:0.10771820374053219,31:0.10771820374053219):0.2978621240794815,42:0.4055803278200137):0.38914575453869554,(((32:0.4432993361890269,14:0.4432993361890269):0.07860830419217252,46:0.5219076403811994):0.19080026869509847,22:0.7127079090762979):0.08201817328241134):1.6676851713234477,(23:1.0092193332049404,13:1.0092193332049404):1.4531919204772166):3.6473082893683935):0.5283293850944331,(((40:0.39669855545941224,62:0.39669855545941224):1.7502816285669136,(((7:0.7818096655073424,(73:0.2649749448379884,48:0.2649749448379884):0.516834720669354):0.5505764439290123,33:1.3323861094363547):0.5874622972544605,((51:0.31416109239871587,20:0.31416109239871587):0.2249265578659329,65:0.5390876502646488):1.3807607564261666):0.2271317773355106):4.200665936149956,8:6.3476461201762815):0.290402807968702):2.110927719086999,(((10:1.2543460896380165,(27:0.1500114133426282,9:0.1500114133426282):1.1043346762953883):0.4735924075984115,11:1.727938497236428):3.504956887614692,((44:0.5023461127559026,(72:0.26973032944141695,71:0.26973032944141695):0.23261578331448562):2.623029411256194,(63:2.092883990398018,(57:1.123717168564427,((69:0.35816788312464914,6:0.35816788312464914):0.10821260635139757,(60:0.09382436696421084,68:0.09382436696421084):0.3725561225118359):0.6573366790883802):0.9691668218335909):1.0324915336140785):2.1075198608390235):3.5160812623808626):2.199814347916792):1.730651054296251):7.757531220113453,(12:9.7456573330472,52:9.7456573330472):10.691315936511279):41.2435510188092;
tree new_tree42 = ((12:9.336992557715833,52:9.336992557715833):8.01289343491628,((61:0.215176755828012,28:0.215176755828012):14.258403878708336,((((21:4.27211235284458,(((56:1.9796247676251513,((19:1.6563876331889293,(26:0.7348839933719611,36:0.7348839933719611):0.9215036398169683):0.2680920682416801,74:1.9244797014306094):0.05514506619454185):1.621188812609918,1:3.6008135802350694):0.5876777928625003,54:4.18849137309757):0.08362097974701044):3.514814454332198,((50:0.09667952627648602,59:0.09667952627648602):4.099334497120191,(29:1.5410844922799494,37:1.5410844922799494):2.654929531116728):3.5909127837801007):3.351704442076718,(((((2:0.2694836362957897,47:0.2694836362957897):1.981900786718407,(4:1.4604405732800971,(34:0.7847211618822387,(66:0.5983042358618861,(30:0.06338302916290367,67:0.06338302916290367):0.5349212066989824):0.18641692602035265):0.6757194113978584):0.7909438497340997):0.17191280598709424,39:2.423297229001291):2.4324777542360168,70:4.855774983237308):3.307237975752723,(15:6.9354187615754785,((49:1.031866195346923,64:1.031866195346923):3.0261373643594704,(24:2.3674029776421497,(3:1.1407228765950006,25:1.1407228765950006):1.226680101047149):1.6906005820642438):2.877415201869085):1.2275941974145521):2.9756182902634656):1.7667508444721172,((((8:5.432575565273794,5:5.432575565273794):1.358568432035165,((40:0.6363984090704727,62:0.6363984090704727):1.5287991516522195,(((48:0.6561310064949352,(73:0.3096841876675538,7:0.3096841876675538):0.3464468188273814):0.34658394994644215,33:1.0027149564413773):0.46671825806413714,((51:0.2768186558532241,20:0.2768186558532241):0.1089266149255465,65:0.38574527077877063):1.0836879437267437):0.6957643462171779):4.625946436586267):3.1818507015790303,((((14:1.530593016278432,(((22:0.19653932297735635,32:0.19653932297735635):0.6612602497561451,46:0.8577995727335014):0.2262233873705478,((31:0.004400495067925852,42:0.004400495067925852):0.6313299932449643,18:0.6357304883128901):0.44829247179115905):0.44657005617438283):1.737566512542076,(23:0.602679389171788,13:0.602679389171788):2.66548013964872):2.7972576704474186,((53:1.8086848532694655,(38:0.2551752200790387,45:0.2551752200790387):1.5535096331904268):0.9514291673082302,(17:0.4558450633753519,16:0.4558450633753519):2.3042689572023436):3.305303178690231):0.7860091334688262,(((41:0.33348084070102224,(58:0.010262477518723242,43:0.010262477518723242):0.323218363182299):0.5293049902266481,55:0.8627858309276704):3.517708321794175,35:4.3804941527218455):2.4709321800149073):3.1215683661512363):1.3732795888117462,(((9:1.48142919296596,(27:1.2882657936190127,10:1.2882657936190127):0.19316339934694726):1.7414669581482167,11:3.2228961511141767):2.777772203126551,(((44:1.557225323760196,(69:0.17475205999295687,63:0.17475205999295687):1.3824732637672392):0.022865508535967694,((68:0.04180135348762732,57:0.04180135348762732):0.9099951673502367,(6:0.23676288733654297,60:0.23676288733654297):0.7150336335013211):0.6282943114582997):2.796672495750295,(71:0.3982890839745921,72:0.3982890839745921):3.9784742440718666):1.6239050261942687):5.345605933459008):1.559107806025878):1.5681985408107337):2.8763053580957667):50.8980200286402;
tree new_tree43 = ((12:11.227646142343508,52:11.227646142343508):8.034775920810828,((61:0.24581017559786178,28:0.24581017559786178):16.92187289688954,(((56:6.568564429146914,((((1:4.624219177636726,(((26:0.7139802264929176,74:0.7139802264929176):0.4016616067067311,36:1.1156418331996487):2.5000663058905896,19:3.6157081390902386):1.0085110385464873):0.2728167846818188,54:4.897035962318545):0.09163141822579846,21:4.988667380544343):0.3794050765833088,((50:2.6654888504269842,59:2.6654888504269842):0.6424148017418991,(29:0.594684394657446,37:0.594684394657446):2.7132192575114376):2.0601688049587685):1.200491972019262):5.116706168732598,(((((2:0.21178644888446052,47:0.21178644888446052):1.0198834617880286,39:1.231669910672489):2.7294278273814006,70:3.9610977380538896):0.5579905027567005,((34:0.8900456349898088,(67:0.26526486895001145,(66:0.2034656761451404,30:0.2034656761451404):0.061799192804871034):0.6247807660397974):2.727779600577989,4:3.617825235567798):0.9012630052427921):3.8076943392844003,(15:7.560847390799765,((49:4.643413071146064,64:4.643413071146064):0.7352683925010455,(25:3.419091683348364,(24:1.4090636811118042,3:1.4090636811118042):2.0100280022365595):1.9595897802987454):2.1821659271526554):0.7659351892952255):3.3584880177845218):3.5388305036847996,(((((10:0.5735544663136068,(9:0.19688501888772503,27:0.19688501888772503):0.3766694474258818):1.784150064210826,11:2.357704530524433):3.7212498770542877,(((63:0.5009381274345619,71:0.5009381274345619):2.206414980177251,(44:1.1732835312085368,72:1.1732835312085368):1.5340695764032763):1.867681103720793,((57:0.7318840608699486,(60:0.06642885341724505,69:0.06642885341724505):0.6654552074527036):0.6298695546604682,(6:0.4706526576478555,68:0.4706526576478555):0.8911009578825613):3.213280595802189):1.5039201962461144):4.087014968152099,((((((18:0.22236197595253226,42:0.22236197595253226):0.052650591319868933,31:0.2750125672724012):0.3569868093281042,(((14:0.12658855147180123,32:0.12658855147180123):0.3885517276656263,46:0.5151402791374275):0.0323452796922149,22:0.5474855588296424):0.08451381777086298):2.8425731424000555,(23:0.9664506040051725,13:0.9664506040051725):2.5081219149953884):1.2149125255865156,(((17:0.9748431755164684,16:0.9748431755164684):1.5267022951818263,53:2.5015454706982947):0.1719828210137777,(38:1.1151156925499528,45:1.1151156925499528):1.5584125991621196):2.015956752875004):4.749307109510145,((58:1.295612802842793,((41:0.17827178230446333,43:0.17827178230446333):0.3355217310438679,55:0.5137935133483312):0.7818192894944617):1.8435009042614277,35:3.1391137071042206):6.299678446993001):0.7271772216335979):3.5630963514249867,((((40:0.9234317909071822,62:0.9234317909071822):1.7784717967174855,(((20:0.24847336221093788,(73:0.021844981740525904,51:0.021844981740525904):0.22662838047041198):1.1330007725307516,65:1.3814741347416895):0.21682463919002837,(33:1.0153426263961338,(48:0.15347714155840653,7:0.15347714155840653):0.8618654848377273):0.582956147535584):1.10360481369295):0.8726080431370691,8:3.574511630761737):3.8369777945637034,5:7.41148942532544):6.317576301830366):1.4950353744085056):1.9435819709230877):2.0947389906669365):50.6365249048944;
tree new_tree44 = ((12:8.470080135603501,52:8.470080135603501):8.390249207649818,((((((((70:0.17126886269305666,39:0.17126886269305666):3.258231457462311,(2:0.015616353849171111,47:0.015616353849171111):3.4138839663061966):0.4737671881237153,((34:2.8061277401381246,(67:1.3111451470118034,(30:0.8651822255354918,66:0.8651822255354918):0.44596292147631156):1.4949825931263212):0.08230516039924485,4:2.8884329005373695):1.0148346077417134):3.239278340217075,(15:6.696210157741117,((49:2.0960116818921293,64:2.0960116818921293):2.412981962542017,(24:3.1657655229607533,(25:2.582329045036258,3:2.582329045036258):0.5834364779244954):1.343228121473393):2.1872165133069705):0.4463356907550411):3.3612514642015876,((21:4.021167099325201,56:4.021167099325201):2.594903541364774,1:6.6160706406899745):3.887726672007771):0.4620500233653946,(((50:1.2846676811225175,59:1.2846676811225175):1.0945133338769566,(29:0.2597588386988288,37:0.2597588386988288):2.1194221763006453):1.2373215741955015,((((36:0.649804365695948,26:0.649804365695948):0.39477368522128575,74:1.0445780509172338):0.49869884159738365,19:1.5432768925146174):1.538181253284713,54:3.0814581457993304):0.5350444433956452):7.349344746868164):2.486438492453562,(((((40:3.180296054814607,(((73:0.6839717551341479,65:0.6839717551341479):0.02871302989840474,(51:0.6100856915039059,20:0.6100856915039059):0.10259909352864671):0.9372543300685996,(33:1.1808995546201426,(48:0.21140982396667968,7:0.21140982396667968):0.9694897306534629):0.4690395604810096):1.5303569397134547):0.6016439015575612,(8:0.12241259752803949,5:0.12241259752803949):3.6595273588441284):0.9055863210368016,62:4.68752627740897):4.193904390594279,(((((46:0.12673882010878426,(18:0.12543033484599522,(22:0.10388394529080533,31:0.10388394529080533):0.021546389555189893):0.0013084852627890387):0.8537064642843666,(32:0.18671340302364156,(14:0.1498440442092063,42:0.1498440442092063):0.03686935881443526):0.7937318813695092):2.3495040800700466,(23:0.5166697105564112,13:0.5166697105564112):2.813279653906786):1.0109846320944929,(53:2.6847349777783545,(38:0.618902213554724,((17:0.258196594088952,16:0.258196594088952):0.2858748686117799,45:0.5440714627007319):0.07483075085399205):2.0658327642236305):1.6561990187793358):3.487906196266473,(((41:1.1123113656373247,58:1.1123113656373247):0.027381542486042854,(43:0.4853059724553843,55:0.4853059724553843):0.6543869356679832):0.9223992259517957,35:2.0620921340751632):5.766748058749):1.0525904751790858):3.2666645978270843,(((10:0.40837774354898226,(9:0.1376780789681689,27:0.1376780789681689):0.2706996645808134):2.863814360357771,11:3.272192103906753):2.5451950496684317,((((57:0.24320750115755302,69:0.24320750115755302):0.48372473344760064,(6:3.065750181039247E-4,68:3.065750181039247E-4):0.7266256595870497):0.22208486260613913,60:0.9490170972112928):2.9626474388160235,(((44:0.8924184429889142,71:0.8924184429889142):0.1428898629580777,63:1.0353083059469919):1.3207475004752256,72:2.3560558064222175):1.5556087296050989):1.9057226175478683):6.330708112255149):1.3041905626863688):3.253441017908285,(61:0.2198970470887389,28:0.2198970470887389):16.485829799336248):0.15460249682833194):50.1194537602039;
tree new_tree45 = (((52:6.182579961293392,((44:0.10683532622438002,71:0.10683532622438002):0.6365964473333696,63:0.7434317735577497):5.4391481877356425):0.35114689366000107,12:6.533726854953393):9.922454935946075,((61:0.19605417759607924,28:0.19605417759607924):13.708955955178713,((((54:3.0317895345822077,((((29:0.06595141618973879,37:0.06595141618973879):1.5607679215627341,59:1.626719337752473):0.06554428179167004,50:1.692263619544143):0.9720226583442073,(((36:0.2239474101833081,26:0.2239474101833081):1.019762633258795,74:1.2437100434421031):0.4255960777313337,19:1.6693061211734368):0.9949801567149135):0.3675032566938574):6.271678204352137,((((4:2.125450088450761,(66:2.003347685556106,(34:1.8082586425080998,(30:0.3591268520762194,67:0.3591268520762194):1.4491317904318803):0.19508904304800612):0.12210240289465535):1.5996366790631869,(2:0.5418719510628878,47:0.5418719510628878):3.18321481645106):0.857640377191824,(39:0.16396826046247875,70:0.16396826046247875):4.418758884243293):2.4766923730082686,(15:6.113714321550526,((49:2.6647685280971536,64:2.6647685280971536):0.32246713901895996,(25:2.48059354938867,(3:2.3915826795099746,24:2.3915826795099746):0.08901086987869533):0.5066421177274436):3.126478654434412):0.945705196163515):2.2440482212203037):0.44634879378072334,((21:4.401175428167954,1:4.401175428167954):1.5986728610788061,56:5.99984828924676):3.7499682434683077):2.1060134236988244,(((((40:2.6524659698410695,((((51:0.6044733000851205,20:0.6044733000851205):0.3001199678176104,65:0.9045932679027309):0.004797083176368511,73:0.9093903510790994):0.8987191531800581,(33:1.7232317527733163,(48:0.15153842145831614,7:0.15153842145831614):1.571693331315):0.0848777514858412):0.844356465581912):0.10631447488256818,(8:1.1137395091521123,5:1.1137395091521123):1.6450409355715254):0.9430870460744596,62:3.7018674907980973):5.129533290784355,((((31:1.1990196949120782,((32:0.13088906945021123,(14:0.02705218959863305,42:0.02705218959863305):0.10383687985157818):0.25598248005519747,(46:0.2002419689095609,(18:0.13623150069566942,22:0.13623150069566942):0.06401046821389147):0.1866295805958478):0.8121481454066695):2.2355437774865106,(23:0.5463846521691745,13:0.5463846521691745):2.8881788202294145):0.34136346036898546,(53:0.8583927585119935,((17:0.4365655055332178,16:0.4365655055332178):0.3475451579106865,(38:0.6252802373122455,45:0.6252802373122455):0.15883042613165888):0.07428209506808914):2.917534174255581):0.9469747759398732,(((41:0.057149018146871226,55:0.057149018146871226):0.24743943227954285,(43:0.09638780747624882,58:0.09638780747624882):0.20820064295016527):2.5032566957798226,35:2.807845146206237):1.9150565625012108):4.108499072875005):2.5667097605798226,(((10:1.1399557829101052,(9:0.3208709759250822,27:0.3208709759250822):0.8190848069850231):0.23757491285879317,11:1.3775306957688984):6.915913388615907,(72:4.493663225598011,((57:1.2023654347803603,((60:0.10911481165943109,68:0.10911481165943109):0.9611689289644864,6:1.0702837406239174):0.13208169415644289):1.1350671764345457,69:2.337432611214906):2.156230614383105):3.7997808587867947):3.104666457777469):0.457719414251617):2.049180176360899):2.5511716581246766):44.2596206759623;
tree new_tree46 = (((12:5.0656093460965845,(44:0.3276298222084428,(71:0.015676626832431515,63:0.015676626832431515):0.31195319537601124):4.737979523888142):1.5655315621704027,52:6.631140908266987):12.219140926971642,((61:0.17728854463258364,28:0.17728854463258364):17.231596739562047,(((1:6.465644881950845,((21:3.22251633488401,(54:2.0334846178069093,56:2.0334846178069093):1.1890317170771008):2.211415494703826,(((50:0.6297318144006593,59:0.6297318144006593):1.6076662894662772,(29:0.1088030084461447,37:0.1088030084461447):2.128595095420792):0.9693041978355885,(((36:0.4918664570596185,74:0.4918664570596185):0.553573282089177,26:1.0454397391487955):0.9019260857207394,19:1.947365824869535):1.2593364768329902):2.227229527885311):1.031713052363009):6.302869686542638,(((49:3.721450375180517,64:3.721450375180517):2.5684736714689107,(25:4.208528925756997,(24:3.8421835905588786,3:3.8421835905588786):0.36634533519811807):2.081395120892431):3.661248594685632,(15:6.96502869455528,(((4:0.9105507237718494,(39:0.43536497843173033,70:0.43536497843173033):0.4751857453401191):1.5533836667620413,(34:2.3459047820350216,(30:0.19809358955150225,(66:0.1528503351571627,67:0.1528503351571627):0.045243254394339544):2.1478111924835193):0.11802960849886901):2.5270477541540535,(2:1.8802503534281851,47:1.8802503534281851):3.110731791259759):1.974046549867336):2.9861439467797792):2.8173419271584237):2.9831266334994915,((((62:4.722972351937636,5:4.722972351937636):0.0027257876051471897,(8:3.525112441313145,(40:2.907697354918919,(((65:1.0541169375172932,(51:0.9386167747600687,20:0.9386167747600687):0.11550016275722452):0.012244388891531566,73:1.0663613264088248):0.7398561945018585,(33:1.1390347722332346,(48:0.7587192791610586,7:0.7587192791610586):0.38031549307217594):0.6671827486774486):1.1014798340082357):0.6174150863942263):1.200585698229638):5.682398942393937,(((((42:0.2869022356825255,(14:0.008277386930071719,32:0.008277386930071719):0.27862484875245375):3.149143962349395,(31:1.236976168649146,(18:0.41419013120431136,(46:0.30979229138718467,22:0.30979229138718467):0.10439783981712669):0.8227860374448347):2.1990700293827743):0.3690838087932993,(23:2.1448237597685096,13:2.1448237597685096):1.66030624705671):0.7594246728539842,((((17:0.6869189929385615,16:0.6869189929385615):0.3373288492921671,53:1.0242478422307286):0.020779840218779322,38:1.045027682449508):0.018452490455533432,45:1.0634801729050414):3.501074506774162):0.32088289717413243,((58:1.2294655557081158,(55:1.0916133371098922,(41:0.4869668080067763,43:0.4869668080067763):0.6046465291031159):0.1378522185982236):2.6828489406622875,35:3.9123144963704033):0.973123080482933):5.522659505083384):3.6303745240574408,(((10:0.5178178371227666,(9:0.03446908547899892,27:0.03446908547899892):0.4833487516437677):0.7208368548364685,11:1.2386546919592352):7.941710664424898,(72:3.793947033144964,(((68:0.04171013345373646,57:0.04171013345373646):0.2007487960005413,(60:0.20625120502925692,6:0.20625120502925692):0.03620772442502085):0.13152045579798816,69:0.37397938525226593):3.419967647892698):5.38641832323917):4.858106249610028):1.7131695959988136):1.6572440822016574):1.4413965510439972):42.9815342709035;
tree new_tree47 = ((((((((50:0.7966165229701172,59:0.7966165229701172):0.9097940706006722,(29:0.11602546483114626,37:0.11602546483114626):1.590385128739643):1.9468094005700745,(21:2.957214169630951,1:2.957214169630951):0.6960058245099128):2.6032109851615806,56:6.256430979302444):0.3288533698008784,(54:5.349288840352191,((36:1.9136118714953236,19:1.9136118714953236):0.019399901718020196,(74:1.0311711422366128,26:1.0311711422366128):0.9018406309767311):3.4162770671388474):1.2359955087511318):6.0594764192765185,(((49:2.7403843148924087,64:2.7403843148924087):3.799025311499034,(24:3.3826314813161895,(25:2.8998741506579675,3:2.8998741506579675):0.482757330658222):3.1567781450752532):3.0065858926363873,(15:6.969116283255842,(((39:2.499713955251277,(4:0.6503809337709872,70:0.6503809337709872):1.8493330214802899):0.11405961105447249,((30:0.2876759897903539,66:0.2876759897903539):2.069444227825855,(67:0.08964089935163722,34:0.08964089935163722):2.2674793182645714):0.2566533486895408):2.104383890577474,(2:0.17829632752342697,47:0.17829632752342697):4.539861129359797):2.250958826372619):2.5768792357719876):3.0987652493520113):2.4513875049220015,((((62:1.0084575130974125,5:1.0084575130974125):4.036569418122529,(8:2.995907686482793,(40:1.6472542062513293,((((51:0.4931254922278041,20:0.4931254922278041):0.20681314452882615,65:0.6999386367566303):0.4442320946743452,73:1.1441707314309755):0.17361246296260524,(7:1.1944934508953617,(33:1.1215543477123688,48:1.1215543477123688):0.0729391031829929):0.12328974349821897):0.32947101185774863):1.3486534802314638):2.049119244737148):0.9426044056937632,(((((((32:0.17523691550992304,(42:0.03954253164405887,14:0.03954253164405887):0.1356943838658642):0.3508273954832509,31:0.526064310993174):0.5175627453225553,(18:1.0166701367266269,46:1.0166701367266269):0.0269569195891024):0.03841639420346721,22:1.0820434505191965):2.6516141998178178,(23:0.953920865723432,13:0.953920865723432):2.779736784613582):0.8769718913629023,((45:0.8708569813423305,38:0.8708569813423305):1.3084277590773117,((17:0.4752364829664855,16:0.4752364829664855):0.5906513997654463,53:1.0658878827319318):1.1133968576877102):2.4313448012802743):0.15946199415893503,((55:0.7144222022678818,((43:0.22844974347530886,41:0.22844974347530886):0.31573510264533267,58:0.5441848461206416):0.17023735614724023):1.460426063917902,35:2.174848266185784):2.5952432696730674):1.217539801054853):7.609139723808317,(((10:0.9991410080033506,(27:0.30523275581417975,9:0.30523275581417975):0.6939082521891708):0.9522860542905528,11:1.9514270622939034):9.145805799862968,(72:7.74049551710439,(60:1.1255039619880425,((6:0.3786086322329565,68:0.3786086322329565):0.5950646874234126,(57:0.5698014739095323,69:0.5698014739095323):0.40387184574683677):0.15183064233167343):6.614991555116347):3.3567373450524824):2.4995381985651495):1.4993772125798213):1.8992454610385288,(((63:7.4323573887865875,(12:5.4462001341685795,(44:3.1286674596878488,71:3.1286674596878488):2.3175326744807307):1.986157254618008):0.2324935572354505,52:7.664850946022038):9.207211284656495,(61:0.3754482639264544,28:0.3754482639264544):16.49661396675208):0.12333150366183787):48.6104336807105;
tree new_tree48 = ((((((56:3.0291755506242986,((1:1.4689464025367678,50:1.4689464025367678):1.34304153958736,((29:0.06961482403786587,37:0.06961482403786587):1.064154854160109,59:1.1337696781979747):1.6782182639261531):0.21718760850017071):0.07448331875361136,21:3.10365886937791):6.239381596220648,(54:1.3697306131089917,(19:0.8485807292322404,(74:0.8463550583692294,(26:0.2985567586565158,36:0.2985567586565158):0.5477982997127135):0.0022256708630109534):0.5211498838767513):7.973309852489566):1.8657674369547887,(((49:1.8125346902527604,64:1.8125346902527604):4.254876353790848,(25:4.165287283481929,(3:2.325506795306038,24:2.325506795306038):1.8397804881758906):1.902123760561679):3.263016569513706,(15:6.164736209516944,(((39:2.7705924030617397,(4:1.5038111234666571,70:1.5038111234666571):1.2667812795950826):0.24754091784597598,((30:0.39397099443811184,66:0.39397099443811184):2.457448818658257,(67:0.4279071116564634,34:0.4279071116564634):2.4235127014399054):0.16671350781134686):1.4409456259345323,(2:1.3772825126852315,47:1.3772825126852315):3.0817964341570168):1.7056572626746958):3.16569140404037):1.8783802889960324):2.624024994948156,((((((((55:0.08550431778519794,58:0.08550431778519794):0.20716206501982554,41:0.2926663828050235):0.2356444821245462,43:0.5283108649295697):1.1905890413446643,35:1.7188999062742338):3.101609407646433,(53:1.0459445002434997,((45:0.5174310569168865,38:0.5174310569168865):0.45588582255626375,(17:0.5156740725249851,16:0.5156740725249851):0.45764280694816517):0.07262762077034945):3.7745648136771672):0.3915628461267602,(((((46:0.6984429871481042,(18:0.6730859244896089,31:0.6730859244896089):0.025357062658495244):0.2602612522269476,22:0.9587042393750518):0.22435512083915432,(42:1.126188608869185,(32:1.0852841328940526,14:1.0852841328940526):0.04090447597513247):0.056870751345021064):1.9327982758256215,(23:0.9965100885696104,13:0.9965100885696104):2.119347547470217):0.7773232970209771,(62:0.25337497394403086,5:0.25337497394403086):3.639805959116774):1.3188912269866222):1.21501403356375,(8:3.780101445543243,(40:2.754348009862827,((((51:0.38809500219092535,20:0.38809500219092535):0.038751839326370385,73:0.42684684151729574):0.5770900447387215,65:1.0039368862560172):0.9916396083203147,(33:1.0986409937069723,(7:0.6419729899736049,48:0.6419729899736049):0.45666800373336747):0.8969355008693596):0.7587715152864949):1.025753435680416):2.646984748067934):6.642850523485058,(((27:0.49178898076916044,(10:0.24812521057709958,9:0.24812521057709958):0.24366377019206087):4.846731135399836,11:5.338520116168997):2.9272556993393604,(72:3.801192488184842,(6:1.502738611380249,(69:1.1049224921173897,((60:0.34966343523773286,68:0.34966343523773286):0.4017850929275734,57:0.7514485281653063):0.3534739639520834):0.3978161192628593):2.298453876804593):4.464583327323515):4.804160901587878):0.7628961804052672):2.9170689448435905,((61:0.38639416849723507,28:0.38639416849723507):16.261001169191914,((12:6.584288145920505,52:6.584288145920505):0.2675105654017873,((44:0.5035183431169942,71:0.5035183431169942):4.1668595703391915,63:4.670377913456186):2.1814207978661067):9.795596626366859):0.10250650465594191):45.9801150178884;
tree new_tree49 = (((12:7.043987778737774,((63:0.5545403012747068,71:0.5545403012747068):0.03760318103815774,44:0.5921434823128645):6.45184429642491):2.6962028649334044,52:9.740190643671179):6.400943510217926,((61:0.401030490915423,28:0.401030490915423):15.471357134768128,((((((29:0.9704927893455731,37:0.9704927893455731):1.822673363764383,59:2.793166153109956):3.9622351618449754,((56:0.5258870114996684,50:0.5258870114996684):2.4641951069883574,(1:2.674922125214347,21:2.674922125214347):0.31515999327367883):3.7653191964669057):3.757074771304466,(((26:0.3839245433169742,74:0.3839245433169742):0.32521753584641827,(19:0.43671232042915603,36:0.43671232042915603):0.2724297587342364):0.17561765574763444,54:0.8847597349110269):9.62771635134837):1.7725549811728047,(((49:1.3027437743107142,64:1.3027437743107142):6.046687341396703,(25:3.260801701247137,(3:2.529764782158077,24:2.529764782158077):0.73103691908906):4.08862941446028):2.682870250803022,(15:6.912725890154921,(((4:2.2735711787333814,(39:0.575405058070157,70:0.575405058070157):1.6981661206632244):1.0215136041772737,((30:2.6138617814543768,66:2.6138617814543768):0.5343700021215878,(67:1.2134836292505147,34:1.2134836292505147):1.9347481543254499):0.14685299933469054):1.1470851774773272,(2:0.9520755843120504,47:0.9520755843120504):3.4900943760759318):2.470555929766939):3.119575476355519):2.252729700921762):1.8059108173437757,(((((((((18:0.1901420010655791,31:0.1901420010655791):0.9838038393074479,(46:0.9289322322955258,42:0.9289322322955258):0.24501360807750117):0.13675668219397896,(22:0.8546084129886165,14:0.8546084129886165):0.4560941095783895):0.2950280704585655,32:1.6057305930255714):1.1194748441138207,(23:0.23326720266678683,13:0.23326720266678683):2.491938234472605):0.3216050751403401,(62:0.5192826079790589,5:0.5192826079790589):2.5275279043006735):2.8892063723369192,((53:1.2444068370019934,((45:0.7361059253424307,38:0.7361059253424307):0.43715630419217466,(17:0.7216050862813638,16:0.7216050862813638):0.4516571432532416):0.07114460746738804):1.5748142363487385,((58:0.5755256978285629,(55:0.25557310716518206,(41:0.09587194104662153,43:0.09587194104662153):0.15970116611856053):0.31995259066338083):0.9306843864321336,35:1.5062100842606965):1.3130109890900354):3.1167958112659195):0.4807887134115596,(8:4.561780102471585,(40:3.0869256723154486,(((20:0.5369423932441536,(73:0.04201120931358882,51:0.04201120931358882):0.4949311839305648):1.446605044791895,65:1.9835474380360487):0.15520364356118166,(33:1.4395493570117621,(7:0.5627150131649071,48:0.5627150131649071):0.876834343846855):0.6992017245854683):0.9481745907182182):1.4748544301561362):1.8550254955566263):6.028873014082982,(((27:1.5048834687271042,(10:1.1317628226609104,9:1.1317628226609104):0.3731206460661938):0.9259125647036903,11:2.4307960334307945):5.031556319016776,(72:1.750258781687394,(((6:0.20369618047969862,(57:0.16366688498850596,60:0.16366688498850596):0.04002929549119266):0.24453042293530441,69:0.44822660341500303):0.6381733939801701,68:1.0863999973951732):0.6638587842922208):5.712093570760176):4.983326259663623):1.645263272664785):1.7814457409075732):0.2687465282055541):49.1216512285066;
tree new_tree50 = ((61:1.1549524557502628,28:1.1549524557502628):16.301659151970895,((((((56:5.590489830132663,50:5.590489830132663):0.8386201654420438,((1:2.173453468818707,21:2.173453468818707):3.7666594848689545,((29:0.6584889988171898,37:0.6584889988171898):0.9370709490937807,59:1.5955599479109706):4.344553005776691):0.4889970418870453):2.87791139959021,((19:0.5920644402194541,((26:0.2692391924776979,74:0.2692391924776979):0.07590169063665597,36:0.34514088311435387):0.24692355710510028):1.094082600630544,54:1.6861470408499981):7.620874354314918):2.870810558718798,(((49:3.6845258684276905,64:3.6845258684276905):2.3406716168298853,(3:3.647550634219388,(25:3.4047201027668144,24:3.4047201027668144):0.2428305314525736):2.377646851038188):4.6403950719889915,(15:8.387930733952564,(((2:2.708417180631409,47:2.708417180631409):0.5846170757037012,(39:0.2542192718287417,70:0.2542192718287417):3.0388149845063683):2.3660524635903784,((34:3.2106899053354674,(30:0.6834788604241488,(67:0.3156811269210837,66:0.3156811269210837):0.36779773350306516):2.5272110449113185):0.5861022097732311,4:3.7967921151086985):1.8622946048167899):2.728844014027075):2.277661823294004):1.5122393966371472):2.409514285942409,(((((45:0.4905225577984734,38:0.4905225577984734):2.782522571094387,((62:2.123560342390835,((((55:0.017156651354075028,41:0.017156651354075028):0.07278926041525527,43:0.0899459117693303):0.24286609745026283,58:0.33281200921959314):0.7371871037094428,35:1.069999112929036):1.053561229461799):0.6008144289644606,((53:1.7773670178708652,(17:0.6917760183574005,16:0.6917760183574005):1.0855909995134647):0.19316806451596902,5:1.9705350823868342):0.7538396889684615):0.5486703575375649):2.8425707921749623,(((18:2.189697794609865,(22:1.637877662681604,(31:0.2544616563462243,42:0.2544616563462243):1.3834160063353798):0.5518201319282607):0.08377735792490171,((32:0.14666721605193794,46:0.14666721605193794):0.8440803722269905,14:0.9907475882789285):1.282727564255838):0.7565511626462973,(23:0.03937327469590166,13:0.03937327469590166):2.9906530404851623):3.085589605886759):0.7677868453238998,(8:5.877161682812041,(40:3.944006904044839,(((20:0.8352103506634263,(73:0.0035833614432027594,51:0.0035833614432027594):0.8316269892202235):1.4121570630084337,65:2.24736741367186):0.17753403998736728,(7:1.5110009011795362,(33:0.7962537247099958,48:0.7962537247099958):0.7147471764695404):0.913900552479691):1.5191054503856116):1.9331547787672019):1.006241083579682):5.886392040653573,(((27:0.9257157213149594,(9:0.179550802180221,10:0.179550802180221):0.7461649191347384):2.0435009206094294,11:2.9692166419243886):3.2330381388752603,(72:2.3313577726723476,((57:0.9870494377580565,(6:0.22517257658256448,68:0.22517257658256448):0.761876861175492):0.49689980991035254,(60:1.47074971621655,69:1.47074971621655):0.013199531451859148):0.8474085250039385):3.8708970081273013):6.567540026245647):1.817551432780828):1.358822761730254,((52:6.5218011171828,((44:1.1374529475790482,71:1.1374529475790482):0.4391366273224151,63:1.5765895749014633):4.945211542281337):2.9110967608251634,12:9.432897878007964):6.513271123548414):1.51044260616478):49.1930448662516;
tree new_tree51 = (((((((19:0.10687229336468762,36:0.10687229336468762):0.5707352304854574,(26:0.23075970727439152,74:0.23075970727439152):0.44684781657575345):2.6243814194784973,54:3.3019889433286425):3.249482510736925,(((21:2.592270374380442,50:2.592270374380442):1.2786791603116003,(56:1.0759908238857192,1:1.0759908238857192):2.794958710806323):0.6211329809247852,((29:0.7098859841732328,37:0.7098859841732328):0.9515781284391085,59:1.6614641126123413):2.830618403004486):2.0593889384487403):3.619682544767767,(((((2:1.419149162013021,47:1.419149162013021):0.5365787374328341,39:1.9557278994458551):0.7653075284858719,70:2.721035427931727):2.1603423309932346,((34:2.111231589929654,(67:0.8118561563060103,(30:0.1851299006633762,66:0.1851299006633762):0.6267262556426341):1.2993754336236438):1.3804681657748756,4:3.4916997557045297):1.389678003220432):3.3999201924445446,(((49:1.6641850509403515,64:1.6641850509403515):2.7936281523212383,(24:3.14448924770122,(3:2.2322403330527285,25:2.2322403330527285):0.9122489146484916):1.3133239555603695):2.10957987570988,15:6.567393078971469):1.7139048723980368):1.8898560474638284):3.227631774581152,((((((17:0.856637865244092,16:0.856637865244092):1.7644084937792286,(5:2.4791541891559055,(53:1.7937601575541513,(45:0.19596846211119112,38:0.19596846211119112):1.59779169544296):0.6853940316017542):0.14189216986741515):1.1097166038601802,((((32:0.013909927441105866,14:0.013909927441105866):1.034909980419377,46:1.048819907860483):0.2867821141173119,((18:1.02240458798232,22:1.02240458798232):0.1024159524332493,(31:0.9357551209278028,42:0.9357551209278028):0.18906541948776656):0.21078148156222554):2.0305435292290825,(23:0.13648578838727093,13:0.13648578838727093):3.2296597628196064):0.3646174116766234):1.6151268414491846,((35:3.098115072454444,(55:0.46171637249873937,((43:0.013820844015310208,41:0.013820844015310208):0.006216464885079971,58:0.02003730890039018):0.4416790635983492):2.6363986999557047):0.36782038210278634,62:3.4659354545572305):1.879954349775455):0.9169399872778499,(8:4.659318968048211,(40:3.053771529242579,(((73:0.40111602079265113,65:0.40111602079265113):1.0324806612932527,(20:0.5160710464651298,51:0.5160710464651298):0.917525635620774):1.031773399575111,(48:1.7397250169453486,(33:1.2250994996444324,7:1.2250994996444324):0.5146255173009162):0.7256450647156663):0.588401447581564):1.6055474388056323):1.603510823562324):6.374341605537138,(((27:2.2182695008466196,(9:0.15698013743754943,10:0.15698013743754943):2.0612893634090703):0.5190654101505126,11:2.737334910997132):3.801840015469564,(72:2.8988497171068315,(((60:0.38066418638660937,69:0.38066418638660937):0.516639929928681,(6:0.056947121925936865,68:0.056947121925936865):0.8403569943893535):0.3225082864814164,57:1.2198124027967068):1.6790373143101247):3.640325209359865):6.097996470680977):0.761614376266813):2.231536255397174,((61:1.3286346871092982,28:1.3286346871092982):14.215200399823539,((12:4.269441153494096,((71:0.01683108964278107,44:0.01683108964278107):0.05252746466631812,63:0.0693585543090992):4.200082599184997):3.741376255932888,52:8.010817409426984):7.533017677505853):0.08648694187882278):50.0722603572302;
tree new_tree52 = (((((((26:0.6899232544533958,36:0.6899232544533958):0.09579723472377588,(74:0.42747060461061676,19:0.42747060461061676):0.3582498845665549):4.1781737670106125,54:4.963894256187785):0.5216755543484046,((((50:1.6429102232056967,1:1.6429102232056967):0.2641998818906124,21:1.907110105096309):2.1380047860384446,((29:0.5114571020272866,37:0.5114571020272866):1.077441539213008,59:1.5888986412402943):2.4562162498944593):1.152869450440078,56:5.1979843415748315):0.2875854689613577):2.5417110986538507,(((49:1.0713451741477145,64:1.0713451741477145):4.473169972072013,(3:2.796628161938403,(24:2.464207924053181,25:2.464207924053181):0.3324202378852217):2.7478869842813247):1.3998686004162932,((((70:0.14261176926157468,39:0.14261176926157468):2.1090319346131836,(2:1.1653484702416448,47:1.1653484702416448):1.0862952336331133):0.5317460101983569,(((30:0.7439632194213599,66:0.7439632194213599):0.29489069712095684,(34:0.9656173716239083,67:0.9656173716239083):0.07323654491840847):0.8300075632277029,4:1.8688614797700196):0.9145282343030954):3.7268844862443338,15:6.510274200317449):0.434109546318572):1.0828971625540191):3.9220178265911407,(((((((5:0.9534821176657079,45:0.9534821176657079):1.0068378050698215,(17:0.7255481011505891,16:0.7255481011505891):1.2347718215849404):0.41456312488393054,(53:1.220665067186743,38:1.220665067186743):1.154217980432717):0.8929827347506145,(22:2.037514357624965,((23:0.6612247095754898,13:0.6612247095754898):0.7732204089924005,((46:0.8655953775923979,(31:0.1791532717488064,18:0.1791532717488064):0.6864421058435914):0.2407837988135335,((14:0.028277943525260404,32:0.028277943525260404):0.33188931698949803,42:0.36016726051475845):0.746211915891173):0.32806594216195895):0.6030692390570747):1.2303514247451095):2.252365454192516,((((43:0.08538678662430318,(55:0.028397072670205366,58:0.028397072670205366):0.05698971395409782):0.005763221711959643,41:0.09115000833626283):0.662224488800361,62:0.7533744971366239):2.059680243950253,35:2.813054741086877):2.707176495475714):0.6472301365900224,(8:3.6959950904244248,(40:2.694061201991551,(((20:1.0939900319221731,(73:0.5267883998917514,51:0.5267883998917514):0.5672016320304217):0.341230332446919,65:1.4352203643690922):0.7822719517483911,(33:1.6076626357956507,(7:0.33438448067788196,48:0.33438448067788196):1.2732781551177688):0.6098296803218326):0.47656888587406776):1.0019338884328737):2.4714662827281884):4.225651062034465,(((10:0.6733610718068529,(9:0.15870525001443064,27:0.15870525001443064):0.5146558217924222):2.366588588490817,11:3.03994966029767):1.995661343369152,(72:2.2747933452169313,((68:0.007177922564969698,57:0.007177922564969698):1.6731917723533887,(69:1.150646301165582,(60:0.15919820360040385,6:0.15919820360040385):0.9914480975651783):0.5297233937527763):0.5944236502985729):2.7608176584498905):5.357501431520256):1.5561863005941028):2.212724822952554,((61:1.1684858668261073,28:1.1684858668261073):12.772291765990666,((12:6.322276372400248,((44:0.05736543035434758,71:0.05736543035434758):0.6063279356291315,63:0.6636933659834791):5.658583006416769):1.4957261922517118,52:7.81800256465196):6.122775068164814):0.22124592591696057):49.8506535386232;
tree new_tree53 = (((((44:0.037033692966029104,71:0.037033692966029104):3.634964396642311,63:3.67199808960834):7.010172754684781,12:10.682170844293122):0.07902787306797165,52:10.761198717361093):6.468702960458348,(((((((19:1.812574019031831,(74:1.574157428198059,36:1.574157428198059):0.23841659083377187):0.07642534301549198,26:1.8889993620473229):1.9058810772760775,54:3.7948804393234004):2.845398842583226,((((50:0.27365966587592344,1:0.27365966587592344):4.227405084632171,21:4.501064750508094):0.2306435546900687,56:4.731708305198163):0.5643861723310932,((29:0.42131726275370196,37:0.42131726275370196):2.7781497553745966,59:3.1994670181282987):2.0966274594009575):1.3441848043773703):2.406943537903495,(15:7.191139729583311,((((2:0.7825103770425742,47:0.7825103770425742):1.5494569155845888,(39:0.2278316416973249,70:0.2278316416973249):2.1041356509298383):0.4195944871063353,(((34:1.026732332591865,30:1.026732332591865):0.30434744930080315,66:1.331079781892668):0.5853492000661249,(67:0.6127191323714908,4:0.6127191323714908):1.3037098495873023):0.8351327977747054):3.7944792126836187,((49:3.4953384819890845,64:3.4953384819890845):2.351453007163145,(3:3.422006835624181,(25:2.4999415461161303,24:2.4999415461161303):0.9220652895080508):2.4247846535280484):0.6992495032648876):0.6450987371661938):1.8560830902268108):3.113579144477148,((((22:4.740364492811238,((((23:0.18609088957001588,13:0.18609088957001588):1.4132857472019607,14:1.5993766367719766):0.2346062737404373,((42:0.010956446898422649,32:0.010956446898422649):1.6547055158281172,(31:0.27660406216089006,18:0.27660406216089006):1.3890579005656498):0.16832094778587403):0.648808791329994,((38:2.1402048002607073,(5:1.4519690658352216,(17:0.31070556018110135,16:0.31070556018110135):1.1412635056541203):0.6882357344254857):0.05956986019461308,(53:0.17387981250115928,45:0.17387981250115928):2.025894847954161):0.2830170413870876):2.2575727909688297):1.7713411457395836,((58:0.553897985902388,(((43:0.09392846181509788,55:0.09392846181509788):0.23061263073758553,41:0.32454109255268343):0.02370025455937913,62:0.34824134711206256):0.20565663879032547):2.8603121664731983,35:3.4142101523755866):3.0974954861752346):1.6525926907022699,(8:3.633329466797932,(40:2.7735302765607446,(((20:0.7791496309969717,(73:0.21719417648804307,51:0.21719417648804307):0.5619554545089286):0.19706844070351792,65:0.9762180717004896):0.752530053535363,(46:1.6257892558725175,(7:1.625309488718228,(48:1.0779768450874674,33:1.0779768450874674):0.5473326436307606):4.797671542895454E-4):0.10295886936333498):1.044782151324892):0.8597991902371875):4.530968862455159):2.3031993773208193,(((10:0.4948683173559119,(9:0.2143799461147541,27:0.2143799461147541):0.2804883712411578):0.7506833957520074,11:1.2455517131079192):4.558188820288884,((((6:0.28570095586581684,68:0.28570095586581684):0.17050736263467142,57:0.45620831850048826):1.120826117666307,(69:0.49892971557752,60:0.49892971557752):1.078104720589275):0.46986453428866315,72:2.0468989704554583):3.756841562941345):4.663757173177107):1.6933042577133595):4.118766775601358,(61:1.8150179131402098,28:1.8150179131402098):14.464550826748418):0.9503329379308134):45.1336043557204;
tree new_tree54 = (((12:7.783388761883131,((71:0.5180431220257194,63:0.5180431220257194):0.7750977329580285,44:1.293140854983748):6.490247906899383):0.6031208362704117,52:8.386509598153543):9.637539994203879,((((((19:0.9992474222831202,26:0.9992474222831202):1.3708288047229427,(74:0.3302083575348472,36:0.3302083575348472):2.0398678694712156):7.157907990768647,(54:5.8345680811711755,((((29:0.6702954077965018,37:0.6702954077965018):0.9006281131687877,59:1.5709235209652894):2.457574962916296,21:4.028498483881585):1.444339604552697,((50:0.8623917798186032,56:0.8623917798186032):1.0904414285906499,1:1.952833208409253):3.5200048800250294):0.3617299927368931):3.6934161366035347):0.3050462593457919,((((2:0.22646003156730904,47:0.22646003156730904):0.9745756772217433,(39:0.022566126476929214,70:0.022566126476929214):1.1784695823121232):0.6598598447298605,(((30:0.5390723156231382,34:0.5390723156231382):0.01725834824565009,66:0.5563306638687883):0.6746733100987626,(67:0.5359215838184422,4:0.5359215838184422):0.6950823901491087):0.629891579551362):5.79843224410284,(15:7.511622474784331,((49:3.331297228944061,64:3.331297228944061):1.9247031309316531,(24:3.102348905232498,(25:1.4316793665416905,3:1.4316793665416905):1.6706695386908075):2.1536514546432164):2.2556221149086166):0.14770532283742188):2.1737026794987493):4.165648694640895,((((((41:0.4051375766439055,58:0.4051375766439055):1.286977159380505,((43:0.3981686061570228,55:0.3981686061570228):0.16023069081323654,62:0.5583992969702594):1.1337154390541513):1.8313240824142085,35:3.523438818438619):1.1654617918643715,((((13:1.2585905062060896,(23:0.08007950107391029,14:0.08007950107391029):1.1785110051321792):0.7355069108006687,((42:0.5714554785034429,(31:0.05354663153317116,18:0.05354663153317116):0.5179088469702717):1.2332231615677685,32:1.8046786400712114):0.18941877693554687):0.03587299639927566,(38:0.1833750035570148,5:0.1833750035570148):1.8465954098490192):1.1159007667276808,((22:1.914860201997211,(17:0.8549235709387566,16:0.8549235709387566):1.0599366310584544):0.6965199221493812,(53:0.21685898086832786,45:0.21685898086832786):2.3945211432782645):0.5344910559871225):1.543029430169276):1.2374686937399852,(8:4.82810777898738,(40:3.2248393681718786,(((((51:0.10008861609067328,73:0.10008861609067328):0.5622092855222477,20:0.662297901612921):0.29252643237319476,65:0.9548243339861158):1.1591280209347252,33:2.113952354920841):0.2472992232554856,(7:1.1485951083773212,(48:0.3637119821554076,46:0.3637119821554076):0.7848831262219136):1.2126564697990054):0.863587789995552):1.603268410815501):1.0982615250555963):6.154892800832209,(((11:0.1633038867897069,(27:0.012239919490666966,9:0.012239919490666966):0.15106396729903993):0.34142752341740545,10:0.5047314102071123):5.117490219707306,(((69:0.3773122538328406,((68:0.17988873164773697,6:0.17988873164773697):0.04590281970903523,60:0.2257915513567722):0.15152070247606841):0.3429046383714529,57:0.7202168922042935):2.099900854928501,72:2.820117747132795):2.802103882781623):6.459040474960767):1.9174170668862125):2.7570262419064537,(61:3.244589406557132,28:3.244589406557132):13.511116007110719):1.2683441786895706):44.8467000354973;
tree new_tree55 = (((12:5.468081630637369,((71:1.0456394843240024,44:1.0456394843240024):1.5631870910720556,63:2.608826575396058):2.8592550552413107):4.096113844524381,52:9.56419547516175):8.519780416266457,((((((36:1.0128821813998667,(74:0.47975809454395496,26:0.47975809454395496):0.5331240868559117):1.1147722117255074,19:2.127654393125374):5.476033944235036,(((49:4.553001604256352,64:4.553001604256352):0.40073496290203625,(24:2.697729302665774,(25:1.7793350652505122,3:1.7793350652505122):0.9183942374152618):2.256007264492614):1.5092569465387644,(15:5.805432046423956,(((39:1.0959769690930645,70:1.0959769690930645):0.36045258173238937,(2:1.094233425507226,47:1.094233425507226):0.362196125318228):0.6049650939753277,((((66:0.6505940784173564,34:0.6505940784173564):0.16465133344056626,67:0.8152454118579227):0.03770015788849035,4:0.852945569746413):0.10154831517052887,30:0.9544938849169419):1.1069007598838398):3.7440374016231743):0.6575614672731964):1.1406948236632575):0.7894768949243591,(54:6.283288450156827,((21:3.158526495941526,((29:0.07096738348695238,37:0.07096738348695238):1.5859641795014776,59:1.65693156298843):1.5015949329530958):2.866830826142824,(1:2.7964241108519348,(56:0.15059299983339208,50:0.15059299983339208):2.6458311110185426):3.228933211232415):0.2579311280724772):2.109876782127942):3.739382490408005,((((((62:0.6194823367307553,((41:0.29186135937027774,55:0.29186135937027774):0.04006502965963138,58:0.3319263890299091):0.28755594770084614):0.8360647432078473,43:1.4555470799386026):1.4678143027202588,35:2.9233613826588614):2.1917821371670683,(((22:2.122699061164161,(17:0.4770368112984821,16:0.4770368112984821):1.645662249865679):0.48449865942390735,(53:0.08470704110242061,45:0.08470704110242061):2.522490679485648):1.5492636713662646,((38:0.823664103007544,5:0.823664103007544):2.129767893059329,((14:0.495434421911391,(23:0.3048332653522168,13:0.3048332653522168):0.1906011565591742):1.5278521089578292,((31:0.9206675101053348,(18:0.40655361697220854,42:0.40655361697220854):0.5141138931331262):0.17405895990232945,32:1.0947264700076642):0.9285600608615561):0.9301454651976524):1.2030293958874605):0.9586821278715965):1.691537548882338,(8:5.2833026986889715,(40:3.227006511331653,((46:2.348168556045487,(((73:0.29829029684901676,20:0.29829029684901676):0.35237980271104463,51:0.6506700995600614):1.0116307254438617,65:1.662300825003923):0.6858677310415637):0.04222121724969252,(33:1.3020641591852595,(48:0.5488763223824217,7:0.5488763223824217):0.7531878368028379):1.0883256141099198):0.8366167380364735):2.0562961873573187):1.5233783700192962):4.644450020567914,(((10:0.46105135640667544,(27:0.1476955415734035,9:0.1476955415734035):0.3133558148332719):1.582743317077839,11:2.0437946734845145):4.0640539776579585,((((69:0.2721527121511936,57:0.2721527121511936):0.09638616373966613,(6:0.12848107454472343,60:0.12848107454472343):0.24005780134613627):1.330488686954297,68:1.6990275628451565):1.3437540785764683,72:3.042781641421625):3.065067009720848):5.343282438133708):0.6814166334165925):2.673704256409982,(61:2.4984192019502927,28:2.4984192019502927):12.307832777152463):3.2777239123254507):45.4474346617455;
tree new_tree56 = (((((21:2.5544947666269713,54:2.5544947666269713):0.4736428220424447,((29:0.060358174880721364,37:0.060358174880721364):2.106199504474881,59:2.1665576793556025):0.8615799093138135):5.61136259390627,((((((2:0.17333162471458663,47:0.17333162471458663):0.4285280964919129,70:0.6018597212064996):1.3704469706215114,39:1.972306691828011):0.41501041383424564,(((66:0.6557225504976181,34:0.6557225504976181):0.14623646939678103,67:0.8019590198943991):0.19467472141999576,(4:0.9277367337850335,30:0.9277367337850335):0.06889700752936134):1.3906833643478618):3.714315432346757,(15:6.065883993184555,((49:1.9952688414807473,64:1.9952688414807473):2.2595966277906507,(24:1.4087071861016114,(25:1.1135676118869164,3:1.1135676118869164):0.29513957421469494):2.846158283169787):1.811018523913157):0.03574854482445833):1.1891375270220266,(((36:0.2114549789244955,26:0.2114549789244955):2.714843396835493,(19:1.0061966169122192,74:1.0061966169122192):1.9201017588477693):2.635083151451167,(1:4.403708705601117,(56:1.3601699999970112,50:1.3601699999970112):3.0435387056041057):1.1576728216100385):1.7293885378198848):1.3487301175446458):2.817803380384465,((((5:2.9299440826441874,((38:0.49767973790478753,(18:0.39088414326381093,(32:0.32115172879526377,31:0.32115172879526377):0.06973241446854717):0.1067955946409766):0.8145811499926336,(14:1.211622151495817,(23:0.09578514498757847,13:0.09578514498757847):1.1158370065082386):0.10063873640160415):1.6176831947467663):1.9441522252996863,(((22:1.911131258354143,(17:0.48668275190893917,16:0.48668275190893917):1.424448506445204):0.49437041497695144,(42:0.299103566132193,(53:0.21222701431299182,45:0.21222701431299182):0.0868765518192012):2.1063981071989017):1.5977121800617682,(((43:0.3176863373323085,(55:0.11481082728447493,(58:0.07380338660538166,62:0.07380338660538166):0.041007440679093274):0.20287551004783355):0.7624780431108162,41:1.0801643804431247):0.5944153644139514,35:1.674579744857076):2.3286341085357867):0.870882454551011):1.457635136008987,(8:6.108807829100844,(40:3.1840245416752597,((7:1.8686976965901727,(33:1.7465748244606238,48:1.7465748244606238):0.12212287212954887):1.0367999338004732,((46:0.7948376727009496,((73:0.014996556687146625,20:0.014996556687146625):0.7223519559303967,51:0.7373485126175433):0.05748916008340632):1.7133837518245578,65:2.5082214245255074):0.39727620586513845):0.2785269112846138):2.924783287425584):0.22292361485201706):3.2886556571990786,((((9:0.36840964589828856,27:0.36840964589828856):0.472075922729794,10:0.8404855686280825):0.6250695520161116,11:1.4655551206441941):6.407667058590602,(((60:0.2656720919728754,(6:0.050410644187318145,68:0.050410644187318145):0.21526144778555725):1.4580467360850573,(69:1.286583717972853,57:1.286583717972853):0.43713511008507977):2.010650204849076,72:3.7343690329070087):4.138853146327787):1.7471649219171432):1.8369164618082117):3.730885999611054,(((12:6.6475276136339305,((44:0.055004301244701875,71:0.055004301244701875):0.14620726543417822,63:0.2012115666788801):6.44631604695505):0.2650480747020154,52:6.912575688335946):7.5251383925813515,(61:1.8226891779086982,28:1.8226891779086982):12.6150249030086):0.7504754816539077):50.8860767152632;
tree new_tree57 = (((12:3.9577557361902755,(44:2.2533658025941574,(71:0.18690424497568597,63:0.18690424497568597):2.0664615576184713):1.7043899335961181):3.3906026026975082,52:7.348358338887784):6.704453438598411,(((((21:2.220976414886382,54:2.220976414886382):2.0887141458806604,((29:0.2832740950030677,37:0.2832740950030677):1.9739341094446266,59:2.257208204447694):2.052482356319348):4.1405866409298335,((((((2:0.09059175901631336,47:0.09059175901631336):0.3738949336966917,39:0.4644866927130051):0.30518464965472886,70:0.7696713423677339):2.2039179316285646,((30:0.17890660196712554,67:0.17890660196712554):1.7320740812448587,(4:0.7696188544490415,(66:0.7153851995422732,34:0.7153851995422732):0.05423365490676835):1.1413618287629426):1.0626085907843144):2.6847692665490785,(15:5.4803911152046805,((49:2.4646412390986367,64:2.4646412390986367):0.7654490773716236,(24:2.0827998639778156,(25:0.9342059136707705,3:0.9342059136707705):1.148593950307045):1.1472904524924448):2.25030079873442):0.17796742534069665):1.4999133264751263,(((36:0.6074441749981372,26:0.6074441749981372):2.2524477138992305,(19:1.752658603464242,74:1.752658603464242):1.1072332854331255):0.9875160398147891,(56:1.7967603531665943,(1:1.2835359996133238,50:1.2835359996133238):0.5132243535532706):2.050647575545562):3.310863938308347):1.2920053346763725):2.7370719817019324,((((((55:0.44544255494646506,(41:0.1620334603052773,58:0.1620334603052773):0.2834090946411878):0.5516430242399375,43:0.9970855791864026):1.0871003365151943,35:2.084185915701597):2.895166093193861,((((42:0.46252288448414663,22:0.46252288448414663):2.167285281753679,(53:0.03248271567415402,45:0.03248271567415402):2.597325450563672):1.008291638059458,(17:0.3293709790561283,16:0.3293709790561283):3.3087288252411557):0.11788855293033906,(5:3.5971827979851785,((38:0.7497820507844759,((31:0.492101763726271,(32:0.32652079763012404,18:0.32652079763012404):0.16558096609614698):0.04148516837849292,62:0.5335869321047639):0.21619511867971197):0.9476035298631857,(23:0.5469786937543885,(13:0.05880934770856658,14:0.05880934770856658):0.48816934604582185):1.1504068868932733):1.8997972173375168):0.15880555924244444):1.2233636516678352):1.6415527937755732,(8:6.130936486742783,(40:4.1580883157404,((48:1.6753947227059371,(7:1.6603374219446252,33:1.6603374219446252):0.015057300761311954):1.9887885773226173,(46:1.553122331772684,(73:1.3580135379914178,((51:0.23079296833319823,20:0.23079296833319823):0.9279858783292658,65:1.158778846662464):0.19923469132895377):0.19510879378126633):2.1110609682558703):0.49390501571184586):1.9728481710023829):0.4899683159282482):1.690495761246467,(((27:1.2137446106404426,(10:0.9972274880589809,9:0.9972274880589809):0.21651712258146172):1.1658844452421848,11:2.3796290558826274):5.0596404892789515,((72:3.144188171648418,68:3.144188171648418):0.2477767461096958,((69:1.0094127534312392,(6:0.3938453606533104,60:0.3938453606533104):0.6155673927779288):1.505860494424492,57:2.515273247855731):0.8766916699023826):4.047304627403465):0.8721310187559199):2.87594861948131):2.7984863697216547,(61:1.729164317880102,28:1.729164317880102):12.256671235240361):0.0669762243657317):51.3950000306438;
tree new_tree58 = (((52:6.8455720770473105,12:6.8455720770473105):0.9525134172806791,(63:0.3428388353280063,(71:0.32077486067055483,44:0.32077486067055483):0.02206397465745147):7.455246658999983):7.685988675866937,(((((21:3.0839790761988084,((29:0.4681606536230936,37:0.4681606536230936):0.9521768649921836,59:1.4203375186152771):1.6636415575835313):0.30872688795037506,(56:1.8376711065079865,(1:0.18036068800707394,50:0.18036068800707394):1.6573104185009124):1.555034857641197):5.583159242635963,((((49:1.5914223949398867,64:1.5914223949398867):2.8810050489177,(24:2.195818886400731,(3:0.8462805886151226,25:0.8462805886151226):1.3495382977856085):2.2766085574568558):1.0132576457914064,((((70:0.05460882517494209,39:0.05460882517494209):0.7443744814638424,(2:0.14413683768787053,47:0.14413683768787053):0.6548464689509139):1.9767855506018104,(30:2.0355916437765416,((4:0.8684902002373284,67:0.8684902002373284):0.330338160960976,(66:0.775598583538866,34:0.775598583538866):0.42322977765943837):0.8367632825782372):0.7401772134640532):2.6695377565647473,15:5.445306613805342):0.040378475843651174):1.497597830916317,((((74:0.5225541992227013,26:0.5225541992227013):1.6490852941281653,19:2.1716394933508667):0.5274170311530177,36:2.6990565245038844):0.924368888287078,54:3.6234254127909624):3.3598575077743478):1.992582286219836):3.210407521450769,(((5:5.04871458732548,((((55:0.16873078299268726,43:0.16873078299268726):0.8220120442023684,(41:0.6261032721311165,58:0.6261032721311165):0.3646395550639392):1.3470931680747276,35:2.337835995269783):2.1136831689636377,((((42:0.029049294853484512,22:0.029049294853484512):3.8620909433883845,((17:2.4217572891000727,16:2.4217572891000727):0.376521331291225,45:2.7982786203912977):1.0928616178505712):0.11204580484623161,53:4.0031860430881006):0.12676444188139957,((38:1.8234188395472457,(14:0.9145713223172163,(23:0.6380035051419848,13:0.6380035051419848):0.2765678171752315):0.9088475172300294):0.15870507415264234,(62:1.9002509518805693,((31:0.9796967763048531,18:0.9796967763048531):0.17969171567930953,32:1.1593884919841626):0.7408624598964066):0.0818729618193188):2.1478265712696123):0.32156867926392074):0.5971954230920593):2.281484134041258,(8:6.486070217721278,(40:4.245749543421896,((33:3.1015581528841634,(7:0.3426968707488367,48:0.3426968707488367):2.7588612821353267):0.5004007237513663,(((51:0.2900304110682495,73:0.2900304110682495):0.1399438916937472,20:0.4299743027619967):1.9583759829025678,(65:0.3048033337534169,46:0.3048033337534169):2.0835469519111474):1.2136085909709653):0.6437906667863662):2.240320674299382):0.84412850364546):3.31035580897467,(((9:2.443494184680462,(27:1.7364045229426788,10:1.7364045229426788):0.7070896617377831):1.1635239114375766,11:3.6070180961180385):2.95216226627243,((72:2.1990641161002755,68:2.1990641161002755):0.14610269280411936,(((6:0.1348571892769265,69:0.1348571892769265):0.3375623535318757,60:0.47241954280880216):0.7548826290607705,57:1.2273021718695727):1.1178646370348222):4.214013553486073):4.08137416795094):1.545718197894507):2.5088603433383696,(61:3.1234921377461444,28:3.1234921377461444):11.57164093382814):0.7889410986206418):50.8309047243997;
tree new_tree59 = ((((44:1.306209231397021,(71:0.5046163296794456,63:0.5046163296794456):0.8015929017175755):4.231664880999764,12:5.537874112396786):1.20656604066885,52:6.744440153065636):6.790152558680642,(((((((70:0.016599631358933706,39:0.016599631358933706):0.8581463063049808,(2:0.3169336014135247,47:0.3169336014135247):0.5578123362503897):2.1815447251502227,((34:1.6213825039580043,66:1.6213825039580043):0.2888694996137289,((67:0.06955507367628756,4:0.06955507367628756):0.14095086826627712,30:0.21050594194256467):1.6997460616291686):1.146038659242404):3.5976805943648125,(((49:1.3531954618098594,64:1.3531954618098594):2.1860506926345584,((3:1.0683955851012679,25:1.0683955851012679):1.818776184260569,24:2.887171769361837):0.6520743850825812):1.9940071873034868,15:5.533253341747905):1.1207179154310447):1.1903485236539435,(((((19:0.9811643965950593,74:0.9811643965950593):0.22457285840760355,26:1.2057372550026628):1.7900415280577648,36:2.9957787830604277):1.9773670124799612,54:4.973145795540389):1.5085310826588207,((1:1.3051359182080895,(56:0.03468222680149896,50:0.03468222680149896):1.2704536914065905):4.175903658555516,(21:2.9485442290582937,((29:0.12033156884492247,37:0.12033156884492247):1.7466055967897676,59:1.86693716563469):1.0816070634236037):2.532495347705311):1.0006373014356047):1.3626429026336835):2.3434596350257175,((((38:3.189279190680281,((14:1.6060166702203182,(62:0.6609594880824622,(13:0.18473059690108679,23:0.18473059690108679):0.4762288911813754):0.9450571821378561):1.363199139221083,((31:0.021242479594366363,18:0.021242479594366363):1.245231239440112,32:1.2664737190344784):1.7027420904069228):0.2200633812388797):2.062556026754993,(((((41:0.45994393274426193,43:0.45994393274426193):0.051955761653273536,58:0.5118996943975355):1.0252985111236197,55:1.537198205521155):0.5669681213412787,35:2.1041663268624338):1.8894269488671749,(((45:1.8606183244227763,53:1.8606183244227763):0.5964174328650818,5:2.457035757287858):0.5466287772473106,((17:1.5131928798734047,16:1.5131928798734047):0.7261745931977062,(42:1.280426735453365,22:1.280426735453365):0.9589407376177459):0.7642970614640578):0.98992874119444):1.2582419417056654):1.3628786324545672,(8:5.272144891760132,(40:4.462197357813459,((7:3.340280148239441,(65:2.319460968936025,((73:0.7346611873314834,(51:0.17195109130013167,46:0.17195109130013167):0.5627100960313518):0.7273305040229352,20:1.4619916913544186):0.8574692775816064):1.020819179303416):0.36816083920190357,(33:0.982440241611039,48:0.982440241611039):2.7260007458303055):0.753756370372114):0.8099475339466737):1.342568958129709):0.49883280704858546,(((9:0.822378133119962,(10:0.3805695312072525,27:0.3805695312072525):0.4418086019127095):1.5213656629842467,11:2.3437437961042087):2.8854469417794726,((72:0.40709805848686487,68:0.40709805848686487):2.1886537376315474,(((6:0.3116688598449806,57:0.3116688598449806):0.07267259363676032,60:0.3843414534817409):0.1896937769012536,69:0.5740352303829945):2.021716565735418):2.633438941765269):1.8843559190547454):3.074232758920184):2.8945391437192445,(61:5.543009749817874,28:5.543009749817874):7.539308809759981):0.4522741521684228):52.9523837229914;
tree new_tree60 = (((52:6.5708244189652865,(44:2.1560946563098793,(71:0.03948853293027902,63:0.03948853293027902):2.1166061233796003):4.414729762655407):0.6411611030632383,12:7.211985522028525):8.288079494562183,(((((((70:1.6371547429366369,((67:0.305359648857553,4:0.305359648857553):0.05650562441025142,30:0.36186527326780443):1.2752894696688324):0.6620492558229762,(39:2.0071689870300844,(34:1.8459632162796191,66:1.8459632162796191):0.16120577075046527):0.2920350117295287):0.3612975839261998,(2:0.2756042677648857,47:0.2756042677648857):2.384897314920927):3.3547723030530077,(((49:0.8626679168489526,64:0.8626679168489526):2.1507481300816575,((3:1.765021129530576,25:1.765021129530576):0.19431549307776486,24:1.9593366226083408):1.054079424322269):1.650321297745541,15:4.663737344676151):1.3515365410626696):1.3236246449653013,(((21:4.272504958631547,(54:4.265978960709958,((29:0.5302226589475911,37:0.5302226589475911):2.204619123829132,59:2.734841782776723):1.5311371779332354):0.006525997921588811):0.09661091303942992,(50:3.14401262487001,(1:1.2908209115038098,56:1.2908209115038098):1.8531917133662001):1.225103246800967):1.4031180780606052,(((74:0.9283611339822282,26:0.9283611339822282):0.22374209724474614,19:1.1521032312269743):3.3627615647186704,36:4.514864795945645):1.2573691537859375):1.5666645809725397):2.917544270541625,(((((((41:0.2422474566759307,58:0.2422474566759307):1.0065426822125247,(55:0.08794140214082814,43:0.08794140214082814):1.1608487367476272):0.6587933225214124,35:1.907583461409868):3.424245618611646,5:5.331829080021514):1.006544846081181,((((16:0.5308335372853755,22:0.5308335372853755):1.1399548976620295,17:1.6707884349474051):1.5758309854701764,(53:1.1831562800228357,45:1.1831562800228357):2.063463140394746):0.9244475332173012,(((31:0.5556640709483187,32:0.5556640709483187):0.30023692848311156,18:0.8559009994314303):1.5682291072913297,((62:1.8465911536626023,38:1.8465911536626023):0.1278702272028931,(13:1.2905968406779493,(14:0.37981634794389063,23:0.37981634794389063):0.9107804927340587):0.683864540187546):0.4496687258572645):1.746936846912123):2.167306972467812):1.0871502412125915,(8:6.185392368622234,(40:5.091815711221662,((33:1.4631092453616197,(48:1.1224220179289863,7:1.1224220179289863):0.34068722743263335):1.737031108644958,((51:0.46705376779417124,20:0.46705376779417124):2.1086518963424927,((42:0.3920430757140275,73:0.3920430757140275):1.7218158766147207,(46:1.164253901733315,65:1.164253901733315):0.9496050505954332):0.4618467118079157):0.6244346898699136):1.8916753572150848):1.0935766574005719):1.240131798693052):0.5437561365270902,(((10:1.4877172333746203,(9:0.04053391970257463,27:0.04053391970257463):1.4471833136720456):0.33400931160251357,11:1.8217265449771338):3.332351874127954,((((69:0.3960946165223509,57:0.3960946165223509):0.6163893402250615,(6:4.8235529036557795E-4,60:4.8235529036557795E-4):1.0120016014570468):0.32870378600360195,68:1.3411877427510144):0.6245921665381813,72:1.9657799092891957):3.1882985098158922):2.815201884737289):2.2871624974033704):1.940888031320025,(61:4.344720945973296,28:4.344720945973296):7.852609886592476):3.3027341840249367):46.6318662635575;
tree new_tree61 = (((((44:1.9843468495285992,71:1.9843468495285992):1.0200807544481105,63:3.0044276039767097):0.6035032091660404,12:3.60793081314275):5.122706655209098,52:8.730637468351848):9.856105466486568,((61:3.0937813386566773,28:3.0937813386566773):9.827833555282565,(((((((34:0.3872602030713193,39:0.3872602030713193):0.7324684055856965,(66:1.0312499550052632,(30:0.2174428984522224,67:0.2174428984522224):0.8138070565530408):0.08847865365175256):0.7204306570927077,(70:1.0569547564525716,4:1.0569547564525716):0.7832045092971518):0.40502206887244485,(2:1.3047690086092285,47:1.3047690086092285):0.9404123260129398):3.724096019272985,(((49:1.7096140273682738,64:1.7096140273682738):3.4275435334839575,((25:1.1375689357311056,3:1.1375689357311056):1.6510998353763415,24:2.788668771107447):2.3484887897447844):0.612408325175088,15:5.7495658860273196):0.21971146786783358):1.5644378417867308,((56:4.296458446922773,(54:4.105437919178397,(((29:0.02766507424619152,37:0.02766507424619152):1.6970398058348848,59:1.7247048800810763):1.4441954391252902,(50:1.8117112005746552,1:1.8117112005746552):1.3571891186317113):0.9365375999720302):0.19102052774437617):2.6154194005773723,(21:5.030210142980794,(26:2.341811411990736,(74:1.7712990053289228,(19:1.173683750585419,36:1.173683750585419):0.5976152547435039):0.5705124066618132):2.6883987309900577):1.8816677045193515):0.6218373481817387):3.0910212087079962,((((((58:0.3365337404927385,41:0.3365337404927385):0.679912063901017,(43:0.14399944513922988,55:0.14399944513922988):0.8724463592545255):0.9926058821815442,(35:1.6032678426135454,5:1.6032678426135454):0.40578384396175426):5.202167170795207,(((53:2.7481838932372322,(38:2.2528647485671844,45:2.2528647485671844):0.4953191446700478):1.047977945226822,(17:0.7601161351002641,(16:0.6116234326614208,22:0.6116234326614208):0.14849270243884327):3.03604570336379):1.3551567469369417,(((31:0.18789664614157306,18:0.18789664614157306):2.794166947822917,32:2.98206359396449):0.48066472506947244,(62:2.53389664839172,(13:0.8593311122343441,(14:0.015572700042387835,23:0.015572700042387835):0.8437584121919562):1.6745655361573757):0.9288316706422428):1.6885902663670334):2.0599002719695108):0.5804213544488412,(8:5.968045703238423,(40:4.888722712402324,((33:2.218564821052518,(48:0.10488329889257217,7:0.10488329889257217):2.113681522159946):1.3613717398494196,((((42:0.33459927686702295,73:0.33459927686702295):0.5067707521265614,(20:0.443135769211513,46:0.443135769211513):0.3982342597820714):0.49194637612270053,51:1.333316405116285):1.9437852618431317,65:3.2771016669594166):0.30283489394252117):1.3087861515003865):1.0793229908360988):1.8235945085809249):0.35812635420473615,(((10:1.4394455007774223,(9:1.0671779954169969,27:1.0671779954169969):0.3722675053604254):0.8458044698008744,11:2.2852499705782967):4.506426317039159,((68:0.9741336429057297,(((6:0.4168125436141944,57:0.4168125436141944):0.1018891197570776,69:0.518701663371272):0.21593018022666954,60:0.7346318435979415):0.23950179930778814):3.2083208686742113,72:4.182454511579941):2.609221776037515):1.3580902784066282):2.474969838365796):2.2968784895493624):5.665128040899173):45.9272216326977;
tree new_tree62 = ((((71:8.050939024341329,12:8.050939024341329):0.6186074720947605,(63:3.6062610719395,44:3.6062610719395):5.0632854244965895):2.9398520594696667,52:11.609398555905756):7.098675802731602,((61:1.5448269205212175,28:1.5448269205212175):13.8883930363826,(((((((34:1.5014347691554006,39:1.5014347691554006):0.2955695807825933,(66:0.9910654269949393,(67:0.4937832285747712,30:0.4937832285747712):0.4972821984201681):0.8059389229430547):0.22290866030940082,(70:1.1329474556547423,4:1.1329474556547423):0.8869655545926525):0.6905963729468927,(2:0.8970513113419145,47:0.8970513113419145):1.813458071852373):3.017257435281681,(((49:1.842507996043608,64:1.842507996043608):2.499500914066598,((25:1.273760797664963,3:1.273760797664963):1.456478371888409,24:2.730239169553372):1.6117697405568339):1.3804579670090087,15:5.722466877119214):0.0052999413567542675):1.8378698276106569,((((26:1.859577447681172,19:1.859577447681172):0.39682497854463294,(36:0.520760067712372,74:0.520760067712372):1.7356423585134328):0.5794240340039378,21:2.8358264602297427):2.6446395445178603,(((50:2.9947587744586133,(((29:0.330075428642046,37:0.330075428642046):1.1115643456398305,59:1.4416397742818765):1.2238006983716996,56:2.665440472653576):0.3293183018050372):1.1213917620848046,1:4.116150536543418):0.8619721656542945,54:4.978122702197712):0.5023433025498907):2.0851706413390225):3.187464031383957,((((((31:0.4960425705816571,18:0.4960425705816571):0.711646396761562,32:1.2076889673432192):2.40225271237773,(62:3.592439205880673,(23:1.1997347272244636,(14:0.5627422340015725,13:0.5627422340015725):0.6369924932228911):2.3927044786562095):0.017502473840275812):2.193916672555776,((((53:2.6007700554437596,38:2.6007700554437596):0.685885778761901,(16:1.5307082575578421,(17:0.9557461448009645,22:0.9557461448009645):0.5749621127568776):1.7559475766478185):0.8421438303698503,45:4.128799664575511):0.5620554867537342,(35:2.5365497251627493,(((58:0.9839851543125688,(55:0.35377595933113815,41:0.35377595933113815):0.6302091949814307):0.47491598625963527,43:1.458901140572204):0.24981288879937202,5:1.7087140293715761):0.8278356957911732):2.154305426166496):1.11300320094748):2.4397924218819025,(8:5.448034842167008,(40:4.291103680513694,((33:1.4640669061975888,(48:0.1892846925951206,7:0.1892846925951206):1.2747822136024682):1.668631392764635,((46:0.452473501659567,((42:0.17008209675550148,20:0.17008209675550148):0.20090372675623355,(51:0.22728015222875073,73:0.22728015222875073):0.1437056712829843):0.08148767814783198):0.7173619988674284,65:1.1698355005269954):1.9628627984352285):1.15840538155147):1.156931161653314):2.7956159319916196):0.9839656927771347,(((10:1.2055169011177156,(27:0.12463801893557963,9:0.12463801893557963):1.080878882182136):3.1256981366686603,11:4.331215037786376):2.8734906160621945,(((69:1.3700714291749079,(60:0.0603733729353303,68:0.0603733729353303):1.3096980562395775):0.7096109276286797,(6:0.6968884978940558,57:0.6968884978940558):1.3827938589095319):2.4853930817490433,72:4.565075438552631):2.6396302152959397):2.022910813087192):1.5254842105348203):4.680119279433235):3.27485440173354):45.5036313550492;
tree new_tree63 = (((((63:0.17088619593968912,71:0.17088619593968912):5.476700629815657,12:5.647586825755345):0.28311919498787574,44:5.930706020743221):1.726088014420455,52:7.656794035163676):9.749634900655591,((61:1.285150929407211,28:1.285150929407211):13.890704605401226,((((68:2.0266034872517045,21:2.0266034872517045):5.60882288526574,(54:5.009832372101914,(((56:0.8075139847974685,1:0.8075139847974685):3.0809846394579177,(((29:0.7704256921489262,37:0.7704256921489262):1.0178339351801955,59:1.7882596273291218):2.0292911629516706,50:3.8175507902807926):0.0709478339745937):1.0877677711758524,((26:1.8151703201020428,(19:1.7108022994185133,36:1.7108022994185133):0.10436802068352957):2.647576727780346,74:4.462747047882389):0.5135193475488498):0.03356597667067529):2.6255940004155303):0.5254339539211168,((((70:1.193243531066123,((34:0.860083121759072,(30:0.49037121701913655,(67:0.4658652518037939,66:0.4658652518037939):0.02450596521534265):0.3697119047399354):0.1182717807762449,39:0.9783549025353169):0.21488862853080604):1.3077184087292943,4:2.5009619397954173):0.30478440135734,(2:0.519471184232119,47:0.519471184232119):2.286275156920638):2.7715932934564047,(((49:2.5914008389527425,64:2.5914008389527425):1.2912923526068254,((25:1.4672890860595993,3:1.4672890860595993):0.904165547034619,24:2.3714546330942183):1.5112385584653496):1.4727255618398232,15:5.355418753399391):0.22192088120977083):2.583520691829399):1.5726114633452823,((((((45:0.5540182961703511,5:0.5540182961703511):0.6152893716483886,((58:0.21020073183546797,43:0.21020073183546797):0.535340761872527,(41:0.09426886419090778,55:0.09426886419090778):0.6512726295170872):0.4237661741107448):0.39687670473207026,35:1.56618437255081):4.98158734709058,((((62:0.3641203073391921,32:0.3641203073391921):2.3789200382688396,(31:0.26066413123432314,18:0.26066413123432314):2.4823762143737085):0.8365609011902091,(13:1.4485508193150234,(14:0.57691501036995,23:0.57691501036995):0.8716358089450734):2.1310504274832174):0.4362544761280045,(38:3.2703581568403117,(53:2.31447569205874,(17:1.317900047517464,(16:0.6850696779006041,22:0.6850696779006041):0.6328303696168599):0.9965756445412759):0.9558824647815718):0.7454975660859335):2.531915996715144):1.3514949531255755,(8:4.7284056658055444,(40:3.7866436896634372,((33:2.440175367679134,(48:1.1706211641856696,7:1.1706211641856696):1.2695542034934642):0.5285926396393905,((65:1.2744464342378898,((51:0.042082046357326215,73:0.042082046357326215):0.8266582524870963,(42:0.7107524216367478,20:0.7107524216367478):0.15798787720767482):0.4057061353934672):0.3861911364881805,46:1.6606375707260703):1.308130436592454):0.8178756823449129):0.9417619761421072):3.1708610069614203):0.3587138145485316,(((10:0.9837222302610775,(27:0.8376477108725413,9:0.8376477108725413):0.14607451938853622):1.9836238826757326,11:2.96734611293681):2.3880285729755455,((57:2.5379830878808853,(6:1.0267854151219362,(60:0.1545636531860438,69:0.1545636531860438):0.8722217619358924):1.5111976727589491):1.1587749540891825,72:3.696758041970068):1.6586166439422878):2.9026058014031406):1.4754913024683471):5.442383745024593):2.2305734010108313):49.1551949222519;
tree new_tree64 = ((61:0.9118766787397737,28:0.9118766787397737):18.768845500766,(((12:4.782772492240721,(71:0.8399208944301414,(63:0.13075054599525318,44:0.13075054599525318):0.7091703484348882):3.9428515978105794):3.0507673302815377,52:7.833539822522258):9.48485001674112,((((((((30:0.15323763786977712,(67:0.1036862281486169,66:0.1036862281486169):0.04955140972116022):0.8535896513805126,((34:0.8209020055205356,39:0.8209020055205356):0.11707201460373196,70:0.9379740201242676):0.06885326912602208):1.0193386672998497,4:2.0261659565501393):0.8185452446349344,(2:0.9476136970618309,47:0.9476136970618309):1.8970975041232427):3.0103523102120096,(((49:1.2599296056639866,64:1.2599296056639866):2.121302728659099,((25:1.354597485157794,3:1.354597485157794):0.44570110851486366,24:1.8002985936726577):1.5809337406504278):1.271940071890704,15:4.653172406213789):1.201891105183294):1.5815221609159646,((26:1.4654053344112592,74:1.4654053344112592):1.3463295148077474,(19:0.8216721862126866,36:0.8216721862126866):1.99006266300632):4.624850823094041):0.2872768418334166,(((56:1.4610262863519021,1:1.4610262863519021):1.7363748368449574,(68:0.6144047602013107,54:0.6144047602013107):2.582996362995549):3.8494387702551367,(((50:0.6957821982660164,59:0.6957821982660164):1.6717367307807196,(29:0.7398609241717891,37:0.7398609241717891):1.627658004874947):1.1498796658184167,21:3.5173985948651527):3.5294412985868435):0.6770226206944683):1.8613090726611023,((((((45:0.7497110387525148,(43:0.33582753776946717,(41:0.2696571261548999,(58:0.007909342144456523,55:0.007909342144456523):0.26174778401044335):0.06617041161456727):0.4138835009830476):1.1345639427201508,5:1.8842749814726656):0.7107499170800675,35:2.595024898552733):3.573215282177351,(((((62:0.3794151536069132,18:0.3794151536069132):0.06271246191079899,31:0.4421276155177122):0.19043858847078776,32:0.6325662039884999):3.1212253038716042,(13:0.7840784699920131,(14:0.13907022239857075,23:0.13907022239857075):0.6450082475934424):2.9697130378680914):0.669429372270034,((38:2.467129535292118,(22:2.1127746603099222,(16:1.774355925337776,17:1.774355925337776):0.33841873497214614):0.35435487498219587):0.6836220865695704,53:3.1507516218616884):1.2724692582684498):1.745019300599946):1.30373058054552,(8:4.23824388657789,(40:2.747057111973215,((33:2.343983396192218,(48:0.2046370448200209,7:0.2046370448200209):2.139346351372197):0.033628559714195205,(((73:0.4508636705639687,20:0.4508636705639687):0.15012982059476387,51:0.6009934911587326):0.9062936049408835,((42:0.3717402040102298,65:0.3717402040102298):0.15624502834717502,46:0.5279852323574048):0.9793018637422113):0.870324859806797):0.36944515606680195):1.491186774604675):3.233726874697714):0.7233500023193171,(((10:1.4269344814035079,(27:0.8679219344674265,9:0.8679219344674265):0.5590125469360814):1.3590394278811146,11:2.7859739092846225):2.447243634992972,((60:0.760724417036399,((57:0.3697081097936808,6:0.3697081097936808):0.17019316595905415,69:0.5399012757527349):0.2208231412836641):1.2583876282424389,72:2.019112045278838):3.2141054989987565):2.962103219317327):1.3898508232126456):7.733218252455812):2.362332340242393):47.6045522639293;
tree new_tree65 = (((((((50:1.6643705869609893,(29:0.2259085895598861,37:0.2259085895598861):1.4384619974011033):0.001960341058146353,59:1.6663309280191356):2.4012077003139947,((74:2.1109216471410606,(19:1.0083808727214054,(26:0.5037156342477286,36:0.5037156342477286):0.5046652384736768):1.1025407744196551):1.7712780419531837,21:3.8821996890942443):0.185338939238886):1.2276670908576168,((54:1.2849479604677028,56:1.2849479604677028):1.1643347316183237,(68:1.6541090255332844,1:1.6541090255332844):0.795173666552742):2.8459230271047207):2.467701018746787,((((39:0.6125374311479853,34:0.6125374311479853):0.6118675446205631,(((30:0.44110283087415275,(66:0.032625711913223956,67:0.032625711913223956):0.4084771189609288):0.46005513279782523,4:0.901157963671978):0.23049327300827938,70:1.1316512366802574):0.0927537390882911):1.851315598946793,(2:0.9208666023003739,47:0.9208666023003739):2.154853972414968):3.25278757149026,(15:6.23397453622099,((49:2.8044110729487888,64:2.8044110729487888):1.3220754389326639,(24:2.0296034066841977,(3:1.2068477096545605,25:1.2068477096545605):0.8227556970296372):2.096883105197255):2.1074880243395375):0.09453360998461147):1.4343985917319326):2.202151583205193,((((((41:0.42257612405413547,((43:0.29874812558261055,58:0.29874812558261055):0.10071257590644617,55:0.3994607014890567):0.023115422565078758):0.7897979343795911,5:1.2123740584337266):0.251828537629335,(45:0.32222655692984303,35:0.32222655692984303):1.1419760391332185):4.174993936329513,(((13:0.40024086060239594,23:0.40024086060239594):3.6312041107978787,((((18:0.16677935176439748,62:0.16677935176439748):0.155288648283209,31:0.3220680000476065):0.08065371088001416,32:0.40272171092762066):2.966912527204685,14:3.369634238132306):0.6618107332679686):0.2307966701765114,((38:1.665303441359977,(17:1.3052723114061084,(16:0.365762585332428,22:0.365762585332428):0.9395097260736804):0.36003112995386855):0.7069537972414326,53:2.3722572386014096):1.8899844029753763):1.3769548908157887):2.0043721337900067,(8:6.606835329739089,(40:2.67611323303944,(((48:1.3041332012382147,7:1.3041332012382147):1.111083570923146,33:2.4152167721613607):0.08485157817433953,(((20:0.15689233832097665,73:0.15689233832097665):0.13829467871667722,51:0.2951870170376539):1.602715941982405,((46:0.07162183336290551,65:0.07162183336290551):0.18986722671819473,42:0.26148906008110023):1.6364138989389587):0.6021653913156413):0.17604488270373997):3.9307220966996486):1.0367333364434925):0.5695891474257575,(((10:1.1000224457150767,(27:0.31351648482665906,9:0.31351648482665906):0.7865059608884176):0.7321182835407829,11:1.8321407292558596):4.479113976337665,(((6:0.29332313689074435,69:0.29332313689074435):0.33992830918798694,(60:0.2511453525182637,57:0.2511453525182637):0.3821060935604676):2.5022666717818436,72:3.135518117860575):3.175736587732949):1.9019031080148148):1.7519005075343888):9.277025805706465,(((12:5.8789771992884345,(63:0.9174194086030605,(44:0.8717554286640828,71:0.8717554286640828):0.04566397993897764):4.961557790685374):3.061869960042201,52:8.940847159330636):9.492786800684792,(61:3.3818420885736105,28:3.3818420885736105):15.051791871441818):0.8084501668337651):42.3452571057806;
tree new_tree66 = ((61:2.3748674132018865,28:2.3748674132018865):19.184400495761174,(((12:2.278428587126233,((44:0.15461543933271343,63:0.15461543933271343):0.19178685994944672,71:0.34640229928216015):1.9320262878440726):10.752225315158611,52:13.030653902284845):5.782636097732359,((((((56:3.5910055768116345,(21:2.376955495903153,68:2.376955495903153):1.2140500809084815):1.513225714864284,((74:2.3581197299843337,(19:1.5450921268304705,(26:0.2732884246342067,36:0.2732884246342067):1.2718037021962638):0.8130276031538632):0.34059840051845924,54:2.698718130502793):2.4055131611731255):0.9522343239489581,(50:2.9337969658062737,(59:1.7679674986144307,(29:0.29261967989024157,37:0.29261967989024157):1.475347818724189):1.165829467191843):3.122668649818603):0.3279248253243505,1:6.384390440949227):0.9405697949737046,((((66:1.481799149834082,(4:1.127609949916491,(30:0.2730155510200269,67:0.2730155510200269):0.8545943988964642):0.3541891999175908):0.23658183064468874,((34:0.7597020639769421,39:0.7597020639769421):0.055433132212918235,70:0.8151351961898603):0.9032457842889103):1.5187593810247149,(2:1.0482307813923992,47:1.0482307813923992):2.188909580111086):3.09720280309026,(15:6.070160591388056,((49:2.6402075882051537,64:2.6402075882051537):1.538539559724406,((3:1.911469569508536,24:1.911469569508536):0.28019628444087785,25:2.191665853949414):1.9870812939801459):1.8914134434584966):0.26418257320568905):0.9906170713291864):3.9755293157193616,((((((55:0.19090675750268496,43:0.19090675750268496):0.7032131932440917,(58:0.1382611595546819,41:0.1382611595546819):0.7558587911920948):0.770745517904945,(45:0.6605777406273667,35:0.6605777406273667):1.004287728024355):1.8317339147232734,5:3.496599383374995):1.5610671040234192,(((13:1.1968791560300927,23:1.1968791560300927):2.770359402408052,(((31:0.19170439857704671,18:0.19170439857704671):0.15412195841233714,62:0.34582635698938385):0.17788225405715025,(14:0.07188163696822616,32:0.07188163696822616):0.45182697407830796):3.4435299473916103):0.8860546840180774,(((22:1.4722081769580824,(17:0.30652864408236985,16:0.30652864408236985):1.1656795328757126):0.21458944246691347,38:1.6867976194249958):2.6604358792337743,53:4.34723349865877):0.5060597437974517):0.20437324494219222):2.4387882386163824,((8:4.5312677345426655,(40:2.9034095558961166,(((51:0.25237899731212404,(65:0.1954330357415301,(42:0.147221426703714,73:0.147221426703714):0.0482116090378161):0.05694596157059395):0.6556998233115052,20:0.9080788206236292):1.6433945535662535,(33:1.9739999553513567,((46:0.7847403269488578,7:0.7847403269488578):0.09339036579462245,48:0.8781306927434802):1.0958692626078765):0.577473418838526):0.35193618170623386):1.627858178646549):2.9220336720677142,(((27:0.4166972888495784,(9:0.11314730672335398,10:0.11314730672335398):0.3035499821262244):0.6310993956100666,11:1.047796684459645):5.101497507983016,((69:1.0257075111680356,((6:0.15166017253517283,60:0.15166017253517283):0.5589732781685467,57:0.7106334507037195):0.3150740604643161):1.8722115732123146,72:2.89791908438035):3.25137510806231):1.3040072141677195):0.04315331940441691):3.8040348256274967):7.512800448374911):2.745977908945857):39.9651408364944;
tree new_tree67 = ((((((49:1.4832609373128955,64:1.4832609373128955):3.3616471364469573,((3:0.6393083529364838,25:0.6393083529364838):2.2272125721707434,24:2.8665209251072272):1.9783871486526254):1.8036903691080308,((((((66:0.26499613505413355,70:0.26499613505413355):0.4760908576955962,39:0.7410869927497298):0.36819461969273093,34:1.1092816124424607):0.752787519626936,(4:0.25157758872468594,(67:0.1095097001111812,30:0.1095097001111812):0.14206788861350472):1.6104915433447107):0.6585672574884134,(2:0.36194605372927013,47:0.36194605372927013):2.15869033582854):2.972520401268517,15:5.493156790826327):1.1554416520415565):1.3104303389184784,((50:2.714734835893878,(59:1.8084554270966227,(29:0.8577542549401964,37:0.8577542549401964):0.9507011721564262):0.9062794087972554):5.104027843771682,((54:1.7103817684739038,68:1.7103817684739038):3.2161581710328617,((56:4.325645474823279,(1:2.3532066723175014,21:2.3532066723175014):1.9724388025057777):0.3307564089087611,(19:0.9055528138600804,(74:0.8302395542645373,(26:0.09638405115182695,36:0.09638405115182695):0.7338555031127104):0.07531325959554303):3.75084906987196):0.2701380557747255):2.892222740158794):0.14026610212080204):4.303793787742411,((((((58:1.512922666265216,((55:0.1316443380690668,41:0.1316443380690668):0.19560420337075282,43:0.32724854143981963):1.1856741248253964):2.3551200498235074,(45:1.0916741124696483,35:1.0916741124696483):2.7763686036190753):1.9708293235680587,(((13:0.1054156449102453,23:0.1054156449102453):4.036213086784932,(((31:0.7062183567677868,18:0.7062183567677868):0.18687189715509123,(14:0.3529525205839653,32:0.3529525205839653):0.5401377333389127):0.43040364112478047,62:1.3234938950476585):2.818134836647519):0.8516381094795458,(((17:0.658850597155236,(22:0.015676381625782315,16:0.015676381625782315):0.6431742155294536):1.109526492966781,38:1.768377090122017):2.855543965553647,53:4.623921055675664):0.3693457854990587):0.8456051984820592):1.4786131988792004,5:7.3174852385359825):0.7044182922366362,(8:6.904628277048808,(40:2.5097729936846034,(((51:0.8386884449333666,20:0.8386884449333666):0.11956342938075215,(42:0.9274083979354961,(73:0.2441382240218852,65:0.2441382240218852):0.6832701739136109):0.030843476378622614):1.0582370014828104,((48:0.48614133669207005,7:0.48614133669207005):1.147572914641541,(33:1.6066712434654455,46:1.6066712434654455):0.027043007868165603):0.3827746244633179):0.49328411788767434):4.394855283364205):1.117275253723811):1.848083018584072,(((10:1.1195836635525456,(9:0.03207641359354406,27:0.03207641359354406):1.0875072499590015):0.6769210982738207,11:1.7965047618263663):7.181202302065881,(((69:1.543135894932062,(6:0.29317814704327105,60:0.29317814704327105):1.2499577478887909):2.019268294218021,72:3.5624041891500826):1.0321702784621123,57:4.594574467612195):4.383132596280052):0.892279485464444):2.3928360201720817):8.005924025238667,(((12:5.056492212770047,((44:0.3353012370594795,71:0.3353012370594795):0.7134863561059452,63:1.0487875931654247):4.007704619604622):6.995441691327963,52:12.05193390409801):7.460112245226188,(61:3.770762320589775,28:3.770762320589775):15.741283828734424):0.75670044544324):40.7909789022139;
tree new_tree68 = ((61:1.555278564698657,28:1.555278564698657):19.96718881841559,((((71:2.2644011950492526,12:2.2644011950492526):1.9134688276363674,(63:2.734824669123253,44:2.734824669123253):1.443045353562367):7.004955162296514,52:11.182825184982134):7.9651516593650715,(((((39:2.2142441444703302,((2:0.48190388130895667,47:0.48190388130895667):0.9199298207091289,70:1.4018337020180855):0.8124104424522447):2.3394674753734583,((66:1.2947187366574928,34:1.2947187366574928):0.3332835914959673,((67:0.10399583526231435,30:0.10399583526231435):1.0817578920104065,4:1.1857537272727208):0.44224860088073936):2.9257092916903282):2.8149096888544998,(((49:1.578640601921062,64:1.578640601921062):2.0619548142243103,((24:1.6518625673052068,25:1.6518625673052068):1.260016611384585,3:2.9118791786897917):0.7287162374555805):2.3484902395355873,15:5.9890856556809595):1.3795356530173288):1.5800836004311938,(((29:0.3858685871303607,37:0.3858685871303607):2.2029924822840234,(59:0.7999641395324357,50:0.7999641395324357):1.7888969298819484):3.236648582182161,(56:4.982728853844241,((((1:0.7517255445156822,68:0.7517255445156822):1.7709762430408742,(74:2.269190124885486,((26:0.25465458626560006,36:0.25465458626560006):0.3644053083412588,19:0.6190598946068588):1.6501302302786272):0.2535116626710705):0.29368241853283594,21:2.8163842060893924):0.999553509185835,54:3.8159377152752274):1.166791138569014):0.8427807977523036):3.123195257532937):2.9180415967820945,(((((6:0.9207910866661451,(57:0.5332527728100471,69:0.5332527728100471):0.38753831385609794):2.034869359254147,60:2.9556604459202918):1.1909353234273006,72:4.146595769347592):5.48953053348563,((11:2.1680918575642547,(9:0.09961841644733692,27:0.09961841644733692):2.0684734411169177):0.803821587486885,10:2.9719134450511397):6.664212857782083):1.6657519399317025,((((((41:0.14372033559751202,43:0.14372033559751202):0.014977177524615276,58:0.1586975131221273):1.1409577710926788,55:1.2996552842148061):3.948681821932003,(45:0.8338814367389269,35:0.8338814367389269):4.414455669407882):2.655288285677952,((((18:0.03482206962224364,31:0.03482206962224364):0.06969123038770686,62:0.1045133000099505):2.8619384979917575,((13:0.15131393677648036,23:0.15131393677648036):2.5384658215679186,(14:0.028629373529821832,32:0.028629373529821832):2.661150384814577):0.276672039657309):1.493484515010787,(5:2.9133747951757782,(38:2.726999652394029,((22:1.7921176471029454,(17:1.100435383451089,16:1.100435383451089):0.6916822636518565):0.24775437282966695,53:2.0398720199326124):0.6871276324614168):0.18637514278174905):1.5465615178367167):3.443689078812266):0.8156830019766019,(8:7.765530304831567,(40:2.3475667101907325,(((65:0.25426552760736304,73:0.25426552760736304):1.1442341773846068,(42:0.26578019328333685,(51:0.15476424826225083,20:0.15476424826225083):0.11101594502108603):1.132719511708633):0.3040501132538975,(33:1.3976813706859907,((7:0.07544220956474375,48:0.07544220956474375):0.28451498720047175,46:0.3599571967652155):1.0377241739207752):0.30486844755987663):0.6450168919448651):5.417963594640835):0.9537780889697958):2.582569848963562):0.5648682631466517):7.281230338435629):2.3744905387670414):41.4700219936502;
tree new_tree69 = ((((((63:1.0949206933527962,44:1.0949206933527962):1.56791806983943,12:2.662838763192226):0.1315284237162242,71:2.7943671869084503):9.476989154996671,52:12.271356341905122):6.032460570206801,((((((39:1.949420654827921,(2:0.08834827291977256,47:0.08834827291977256):1.8610723819081483):0.9532146513915902,(4:2.090209216581343,((67:0.43552580671378244,30:0.43552580671378244):0.4040473754071931,(66:0.7567515245398971,34:0.7567515245398971):0.0828216575810784):1.2506360344603673):0.8124260896381683):1.772032599246021,70:4.674667905465532):2.536990440642425,(((49:1.8010944395689024,64:1.8010944395689024):1.2806120519896542,((3:0.9663532384998993,25:0.9663532384998993):0.844219010533059,24:1.8105722490329583):1.2711342425255983):3.3946252955427565,15:6.476331787101313):0.7353265590066442):2.771241835768296,((50:3.300977577214804,(59:1.8520387775620542,(29:0.6026162593629713,37:0.6026162593629713):1.2494225181990828):1.4489387996527499):4.181925469793526,(((((36:1.3788144016998778,19:1.3788144016998778):0.3439144418237765,(68:0.9469656803923817,56:0.9469656803923817):0.7757631631312726):0.85249782532777,(74:0.9585423318112892,26:0.9585423318112892):1.6166843370401351):0.9002091153089378,(21:0.8475388303623467,1:0.8475388303623467):2.6278969537980155):0.7706682870734602,54:4.246104071233822):3.2367989757745077):2.4999971348679235):1.6443766504676098,(((((57:0.688242088990448,(6:0.16837486242609204,60:0.16837486242609204):0.519867226564356):2.8383331709907624,69:3.5265752599812106):1.2197381879310325,72:4.746313447912243):4.541833951801726,((27:1.0871895363507875,(9:0.776300253354675,10:0.776300253354675):0.3108892829961125):0.34185130092915195,11:1.4290408372799395):7.85910656243403):1.7017468708979422,((((((58:0.13224093056236974,55:0.13224093056236974):0.2555597499322669,41:0.3878006804946366):0.7854472154087477,43:1.1732478959033843):1.6211218094842819,(45:0.6687364963357226,35:0.6687364963357226):2.1256332090519434):3.53957406557127,((((31:0.16937239297473466,62:0.16937239297473466):0.036393208746276884,18:0.20576560172101155):2.6030744762773868,((13:0.04621744883718278,23:0.04621744883718278):1.9541659933278137,(14:0.1267022369140768,32:0.1267022369140768):1.8736812052509195):0.808456635833402):0.9434198499871198,(((5:0.5866348686160976,38:0.5866348686160976):1.6200078864614549,53:2.2066427550775525):0.016322990676674642,((16:1.2545939131954251,17:1.2545939131954251):0.3951404358017794,22:1.6497343489972045):0.5732313967570226):1.529294182231291):2.581683842973418):3.7262619385953863,(8:4.303494994053361,(40:2.790607866726306,(((65:0.0507234276483819,73:0.0507234276483819):0.8946665250142201,(42:0.6563155935486378,(20:0.2914238953252112,51:0.2914238953252112):0.3648916982234266):0.2890743591139642):1.598497107875857,(33:1.4168519392095376,((46:0.036003658797844736,7:0.036003658797844736):0.26331875359309004,48:0.29932241239093477):1.1175295268186027):1.1270351213289214):0.24672080618784697):1.5128871273270552):5.756710715500962):0.9296885610575885):0.6373825617319522):6.67654007976806):2.3429180982370177,(61:1.3505449674993537,28:1.3505449674993537):19.296190042849588):47.163002614777;
tree new_tree70 = ((((((((39:0.9085693476304951,(2:0.3586016162277673,47:0.3586016162277673):0.5499677314027278):2.6308265303462197,(4:2.0859255598111,(((30:0.16417442400752003,67:0.16417442400752003):0.34774410873227046,34:0.5119185327397905):0.15756355833877522,66:0.6694820910785657):1.4164434687325345):1.4534703181656146):0.4580260588367553,70:3.99742193681347):2.727310150673507,(((49:1.4414082365115375,64:1.4414082365115375):0.7513901662498443,((25:1.2500984877658552,3:1.2500984877658552):0.5770801670494061,24:1.8271786548152613):0.3656197479461205):3.137776965476347,15:5.330575368237729):1.3941567192492483):1.8101208635103543,((((21:1.2344630690903224,54:1.2344630690903224):1.2402509342248538,(56:1.9914946171601127,1:1.9914946171601127):0.48321938615506355):2.3105348820852587,((74:0.5350726146745517,36:0.5350726146745517):2.701628849741353,(68:2.6964420946641003,(19:1.2172343840636417,26:1.2172343840636417):1.4792077106004586):0.5402593697518046):1.54854742098453):2.8901828127841034,((29:0.05589459240443328,37:0.05589459240443328):3.249044768659007,(59:1.0581255094530762,50:1.0581255094530762):2.2468138516103644):4.370492337121098):0.8594212528127931):2.080246183171779,((((((6:0.08650021180774771,60:0.08650021180774771):0.06028768666409258,57:0.1467878984718403):0.794808177054686,69:0.9415960755265262):1.1244510130668226,72:2.066047088593349):5.723381228177202,((9:1.8197974274827269,(10:0.44675676763646155,27:0.44675676763646155):1.3730406598462652):2.741596479512639,11:4.561393906995366):3.2280344097751854):1.0660209953256468,(((35:3.6511021496483673,(45:1.2501170887748336,((43:0.18633600687866786,(55:0.12951874126053084,58:0.12951874126053084):0.05681726561813702):0.2738011458662697,41:0.46013715274493755):0.789979936029896):2.4009850608735337):2.17725911567375,((((31:1.0855153645086009,62:1.0855153645086009):0.15543397278607407,18:1.240949337294675):2.558455204464108,((13:0.5841886689551086,23:0.5841886689551086):0.8998593700716206,(14:0.330327249602052,32:0.330327249602052):1.1537207894246773):2.3153565027320537):0.45110514059925233,((((16:1.3676678916880676,22:1.3676678916880676):0.23718630577628463,17:1.6048541974643522):0.5885584918549764,38:2.1934126893193286):0.5123375581346297,(5:0.1899453624362279,53:0.1899453624362279):2.5158048850177304):1.5447594349040767):1.5778515829640822):2.475567235553955,(8:5.567860537445845,(40:2.2118416280876723,(((20:0.1473744806338202,51:0.1473744806338202):0.6711385670692148,((65:0.029519429226965856,42:0.029519429226965856):0.315882152263082,73:0.34540158149004785):0.47311146621298716):0.8925929749537301,(33:1.481048120999192,(7:0.4101806010796125,(46:0.18144230610762904,48:0.18144230610762904):0.22873829497198347):1.0708675199195794):0.23005790165757323):0.5007356054309071):3.3560189093581725):2.7360679634302274):0.5515208112201258):1.7596498220729124):8.655292305238127,(61:1.2329773275269051,28:1.2329773275269051):18.03741411188033):0.25170037954817914,(((44:2.6700352369144147,(63:0.48721680485477836,71:0.48721680485477836):2.182818432059636):0.1477218855053395,12:2.817757122419754):9.41188908435826,52:12.229646206778014):7.292445612177403):43.5875970173748;
tree new_tree71 = (((12:4.855815741600892,(71:2.1512390030988437,(44:1.0946787703479512,63:1.0946787703479512):1.0565602327508925):2.704576738502048):6.527981774269139,52:11.38379751587003):8.58490575299563,((((((59:1.6541899612296644,(29:0.3748464812745274,37:0.3748464812745274):1.279343479955137):0.9889415851840018,((54:0.8406580834630644,50:0.8406580834630644):1.2398745265560769,21:2.0805326100191412):0.562598936394525):0.176097484013229,56:2.819229030426895):5.3898024320505815,((((26:0.9011243326755709,(74:0.6805932622524125,(68:0.009690763237347636,19:0.009690763237347636):0.6709024990150648):0.22053107042315845):0.41495639856589306,36:1.316080731241464):0.8796064565994308,1:2.195687187840895):5.66575852027497,(((70:0.9771599939761378,(39:0.4502662315376087,(2:0.07192371627523822,47:0.07192371627523822):0.3783425152623705):0.5268937624385291):2.1451693703817383,(4:2.025704660472437,(34:1.2957231442963384,((30:0.418015871762415,66:0.418015871762415):0.8199851170940224,67:1.2380009888564374):0.057722155439901):0.7299815161760985):1.096624703885439):2.439253144651844,(15:5.51250209250743,((49:1.90550282276445,64:1.90550282276445):0.8667610040365059,((25:1.3497767447393527,3:1.3497767447393527):0.591615016285876,24:1.9413917610252287):0.8308720657757271):2.740238265706474):0.04908041650229045):2.299863199106145):0.347585754361611):3.7030469790658387,((((((57:0.2683209347550435,60:0.2683209347550435):0.8219125985526319,6:1.0902335333076754):0.20200658523864656,69:1.292240118546322):0.48285349225556873,72:1.7750936108018907):4.558050025422806,((9:1.1296455063280033,(10:0.9515796426601137,27:0.9515796426601137):0.17806586366788957):1.3267061124240975,11:2.456351618752101):3.876792017472596):1.1169380349156066,(((45:1.6395021967718153,(35:1.6223690433360332,((43:0.09216865183987226,(58:0.009811628080098589,41:0.009811628080098589):0.08235702375977368):1.0496904266692535,55:1.1418590785091258):0.48050996482690733):0.017133153435782145):3.5458012952730096,((62:2.392136006892758,(((14:0.005786164439098657,32:0.005786164439098657):1.1909831663878339,(31:1.0350811550063042,18:1.0350811550063042):0.16168817582062833):0.4296049702526221,(13:0.2790800985275546,23:0.2790800985275546):1.347294202552):0.7657617058132036):1.5358293442521345,(((5:2.401940090860957,((16:1.100960838539634,22:1.100960838539634):0.9034201843989602,17:2.004381022938594):0.39755906792236306):0.050022790381782034,53:2.451962881242739):0.14852740724697178,38:2.600490288489711):1.3274750626551817):1.257338140899932):1.5961020844021059,(8:4.415943259289322,(40:3.7654673381437402,(((((51:0.9904547774674778,20:0.9904547774674778):0.08530764444365369,42:1.0757624219111315):0.21915048262237402,73:1.2949129045335055):0.40095447849988,65:1.6958673830333855):0.8850776229117925,((48:0.8134169735068625,7:0.8134169735068625):0.622368649043845,(33:1.3396933307725856,46:1.3396933307725856):0.09609229177812195):1.1451593833944704):1.1845223321985623):0.6504759211455817):2.3654623171576086):0.6686760946933727):4.461996770403012):3.767882231117307,(61:2.1630195341083813,28:2.1630195341083813):13.51694113855224):4.288742596205038):39.6878909410701;
tree new_tree72 = (((((((39:2.1355534096049364,((2:0.815006155022567,47:0.815006155022567):1.0297265645815097,70:1.8447327196040768):0.29082069000085964):1.7266674233780037,(4:3.161507059874908,(34:1.9161492439092374,(66:1.4035258438443472,(30:0.9045962039804181,67:0.9045962039804181):0.49892963986392913):0.5126234000648902):1.2453578159656706):0.7007137731080322):3.394106582002566,(15:6.579613424504448,((49:2.2911199843320396,64:2.2911199843320396):1.977509248043361,((25:1.581299999912317,3:1.581299999912317):1.461684974308323,24:3.04298497422064):1.2256442581547606):2.3109841921290473):0.6767139904810584):1.3743229339088856,(((((26:0.034610408311284105,36:0.034610408311284105):0.2936032746301611,74:0.3282136829414452):0.8652932627898275,(68:0.7570172694992396,19:0.7570172694992396):0.43648967623203316):2.1681638301615633,1:3.361670775892836):4.597149161580212,((54:1.4065148197457142,50:1.4065148197457142):4.10772040874132,((59:2.040598396001834,(29:0.06251688624697113,37:0.06251688624697113):1.978081509754863):2.273586421489439,(56:3.480735632506513,21:3.480735632506513):0.8334491849847598):1.200050410995762):2.444584708986013):0.671830411421344):2.391995879158161,((((((69:0.07184016669350626,60:0.07184016669350626):0.9282018283988549,57:1.0000419950923611):0.30520269806039946,6:1.3052446931527606):0.6567675874383734,72:1.962012280591134):5.288427210888537,(((9:0.6924078760843415,10:0.6924078760843415):0.31879008041960377,27:1.0111979565039453):0.8077323834601708,11:1.8189303399641161):5.431509151515555):1.3024060256052543,((((((((16:0.25529706033138644,22:0.25529706033138644):1.2100015904330015,17:1.465298650764388):1.498761133726565,53:2.964059784490953):0.33516590425208026,45:3.299225688743033):0.9479706754544832,5:4.247196364197516):0.5177579592931405,((31:2.035665617088637,18:2.035665617088637):0.2374660916785345,((13:1.354301105479354,23:1.354301105479354):0.2837304967789307,(14:0.24388775879165256,32:0.24388775879165256):1.394143843466632):0.6351001065088868):2.4918226147234854):0.05421156488935619,(((43:0.13677114645501132,(58:0.0037305317381755325,41:0.0037305317381755325):0.1330406147168358):0.7876002717250236,55:0.9243714181800349):1.2645674895249361,(35:1.5800399108555794,38:1.5800399108555794):0.6088989968493916):2.630226980675042):3.4397049927286485,(8:6.0487222907892395,(40:4.245710625025302,((((33:1.4148081557913408,62:1.4148081557913408):0.6036947691831311,((48:0.03374684513659294,46:0.03374684513659294):1.1202018939903542,7:1.1539487391269472):0.8645541858475247):0.024007485394646366,(((51:0.35491501028184813,20:0.35491501028184813):0.4196860023560366,73:0.7746010126378847):1.10622007009969,65:1.8808210827375746):0.16168932763154364):0.3995682806636589,42:2.442078691032777):1.8036319339925244):1.803011665763938):2.210148590319422):0.29397463597626405):2.469800710967627):6.396680975174489,(61:1.0415678753874886,28:1.0415678753874886):16.377759327839552):5.2496959121800195,((12:6.686542318722438,(63:0.40939983099387156,(44:0.3866444854145591,71:0.3866444854145591):0.02275534557931247):6.277142487728566):7.09794726908742,52:13.784489587809858):8.884533527597203):45.0830548917756;
tree new_tree73 = ((((((((4:3.280941917200119,(66:1.4307760921671766,((67:0.12258530352014688,30:0.12258530352014688):0.8189353843387872,34:0.9415206878589341):0.48925540430824255):1.8501658250329422):0.7843164486987648,(39:0.7205815769898188,70:0.7205815769898188):3.344676788909065):0.5682205766372563,(2:0.20836239864165945,47:0.20836239864165945):4.425116543894481):2.4961506199440384,(15:6.782868852068385,((49:1.372726122498472,64:1.372726122498472):0.6726884099646555,((24:1.4945179114453373,25:1.4945179114453373):0.09006047255648908,3:1.5845783840018264):0.46083614846130105):4.737454319605257):0.3467607104117931):4.2053603383846285,((((((68:0.6835228467266007,(((26:0.10348938328432908,74:0.10348938328432908):0.24532110736321336,36:0.34881049064754244):0.03815269158819862,19:0.38696318223574105):0.29655966449085963):0.7406552270704617,21:1.4241780737970624):1.0388055872471356,1:2.462983661044198):0.48826604182809463,56:2.9512497028722926):1.3689888932980416,(54:1.4728790882855083,50:1.4728790882855083):2.8473595078848257):1.6108376944253031,(59:4.7150253056398,(29:1.161489861363777,37:1.161489861363777):3.553535444276023):1.216050984955837):5.40391361026917):1.5567937480573164,((8:8.010742191004043,(40:5.511859082179447,(((((51:0.34996302294537585,20:0.34996302294537585):0.7107861757066696,73:1.0607491986520454):0.11082706724918423,42:1.1715762659012297):0.01932653255923933,65:1.190902798460469):0.9242602885635274,(((48:0.7890600603130435,46:0.7890600603130435):0.9299964439392798,(7:0.1004922310447514,62:0.1004922310447514):1.618564273207572):0.04998926482419175,33:1.7690457690765151):0.34611731794748124):3.3966959951554503):2.4988831088245966):1.275510100782494,(((((5:0.13996709346422812,22:0.13996709346422812):2.971802524050582,((13:0.7913010198121961,23:0.7913010198121961):0.8370946463427005,((31:0.7722509512223106,18:0.7722509512223106):0.30048744464684285,(14:0.7469733282181783,32:0.7469733282181783):0.3257650676509751):0.5556572702857432):1.4833739513599136):1.3862304223150086,((17:1.9686780950145002,16:1.9686780950145002):1.3692544314783432,(53:0.566348891615834,45:0.566348891615834):2.7715836348770093):1.1600675133369753):0.55882688918095,(35:3.6496427632274315,(((41:0.06310650996519825,55:0.06310650996519825):0.09669584674402064,(43:0.002043861602523207,58:0.002043861602523207):0.15775849510669568):2.212359239912227,38:2.372161596621446):1.2774811666059853):1.4071841657833373):2.5192436339598494,((((69:0.5851595617811157,(60:0.15199879223277127,57:0.15199879223277127):0.4331607695483445):0.19629465699806226,6:0.781454218779178):0.9845701576673422,72:1.7660243764465202):3.4616072224857897,(((10:0.36516110280017894,27:0.36516110280017894):0.1502263443442629,9:0.5153874471444418):0.7928271001269452,11:1.308214547271387):3.919417051660923):2.3484389640383085):1.7101817288159191):3.605531357135586):5.020376357309162,(61:1.0921880508541508,28:1.0921880508541508):16.819971955377135):2.7819681772584914,(((71:0.7201517288160946,(44:0.5050113830214212,63:0.5050113830214212):0.21514034579467334):1.4657640094799045,12:2.185915738295999):10.083446555453268,52:12.269362293749268):8.42476588974051):42.8602002590712;
tree new_tree74 = (((((((((67:0.09886667937026371,30:0.09886667937026371):0.22395157819374384,34:0.32281825756400756):3.5072819905859007,(4:1.7261905656522611,(66:1.7187402712547386,(39:1.4367667117874932,70:1.4367667117874932):0.28197355946724545):0.007450294397522539):2.1039096824976475):0.9366582133943249,(2:0.2898012748822997,47:0.2898012748822997):4.4769571866619335):2.6199233592421205,(15:6.531693230764775,((49:0.874647782736429,64:0.874647782736429):0.9889580280809944,((3:0.6448586728402207,25:0.6448586728402207):0.6216886668319331,24:1.2665473396721538):0.5970584711452696):4.668087419947351):0.8549885900215788):2.8346688509612257,((((1:1.9343589975042048,(21:1.3602874510117515,56:1.3602874510117515):0.5740715464924533):0.674662063791154,(54:1.5965463240758808,50:1.5965463240758808):1.012474737219478):0.9619846372622005,(74:1.5421301627012776,(((26:0.6460218696285576,19:0.6460218696285576):0.05748111847648296,36:0.7035029881050405):0.03461482185912235,68:0.7381178099641629):0.8040123527371147):2.0288755358562818):0.2192586434637076,(59:2.141615654504228,(29:1.5986839066609837,37:1.5986839066609837):0.5429317478432443):1.648648687517039):6.431086329726313):2.2041400010409635,((8:8.821344333751043,(40:7.3022408999254305,((((65:0.15596710202850042,73:0.15596710202850042):0.15637502720581345,42:0.31234212923431387):1.7303814886146844,(51:0.7022652914458912,20:0.7022652914458912):1.3404583264031071):0.5019068157869855,(((48:0.25343104837246816,46:0.25343104837246816):1.2019479824668846,33:1.4553790308393528):0.4023804362876875,(7:0.9985463945630992,62:0.9985463945630992):0.8592130725639411):0.6868709665089434):4.757610466289447):1.5191034338256122):1.2329950414056228,(((((43:0.46304039735530544,58:0.46304039735530544):0.07281904373960135,(41:0.2806486785696747,55:0.2806486785696747):0.2552107625252321):2.6229136826568817,35:3.1587731237517884):1.194144770908304,((((((45:0.45162593948831364,22:0.45162593948831364):0.5935962226847714,5:1.045222162173085):0.2230110337032103,53:1.2682331958762953):1.514839238685535,(17:0.7690509200212221,16:0.7690509200212221):2.014021514540608):0.7395393644533588,(31:1.234029731580048,((13:0.013201312495394364,23:0.013201312495394364):0.9245238428188041,((32:0.007504519054504327,14:0.007504519054504327):0.5492641267808538,18:0.5567686458353581):0.3809565094788403):0.2963045762658495):2.288582067435141):0.4214573301423288,38:3.944069129157518):0.40884876550257454):3.185858456914482,((((6:1.2987489743760685,57:1.2987489743760685):2.1819402223514306,(60:0.41869164379778306,69:0.41869164379778306):3.061997552929716):0.43508812215497583,72:3.915777318882475):2.2854988633380136,((27:1.6802228004672337,(9:1.3723036108118927,10:1.3723036108118927):0.30791918965534104):1.5751691721070695,11:3.2553919725743032):2.9458842096461852):1.3375001693540858):2.515563023582091):2.3711512976318776):3.976462953161347,(61:1.0875658593377782,28:1.0875658593377782):15.314387766612112):0.6222701054970265,((12:7.840664060219016,((71:0.2767552778249084,63:0.2767552778249084):0.24461601502720376,44:0.5213712928521121):7.319292767366903):1.4991010842324144,52:9.33976514445143):7.684458586995486):46.6961708334162;
tree new_tree75 = (((61:1.402786789248391,28:1.402786789248391):15.056440603744893,((((63:0.2889780032576175,71:0.2889780032576175):0.6345164160237642,44:0.9234944192813818):6.093840615649338,12:7.01733503493072):3.541108501680477,52:10.558443536611197):5.900783856382088):1.8554515969196679,(((((((39:1.409313253347472,66:1.409313253347472):0.29962726776338444,(70:1.5473611179031481,((67:0.055066458838746404,34:0.055066458838746404):0.013411791373257528,30:0.06847825021200393):1.4788828676911443):0.16157940320770825):0.6710508660123247,4:2.379991387123181):2.419639132891989,(2:0.7826133939157156,47:0.7826133939157156):4.0170171260994545):2.570890992407759,(15:6.163323129449553,((49:1.9530930873205492,64:1.9530930873205492):1.8589178283443377,((3:1.3306678064733743,25:1.3306678064733743):1.5482383590398365,24:2.878906165513211):0.933104750151676):2.3513122137846665):1.2071983829733757):1.684761547951803,((50:3.3947947131273306,(59:2.1532943024721347,(29:1.194005955224237,37:1.194005955224237):0.9592883472478977):1.241500410655196):1.5037655572286717,((1:1.5679440372206912,(74:1.4250430026182492,(19:1.2602334426242594,((36:0.05230264283702563,26:0.05230264283702563):0.05065794301223205,68:0.10296058584925769):1.1572728567750017):0.16480955999398983):0.14290103460244197):1.47136116654641,(54:2.420179914264389,(21:1.100884905873696,56:1.100884905873696):1.3192950083906931):0.619125289502712):1.8592550665889012):4.15672279001873):2.8422546912648734,(((((6:1.1490377081197487,69:1.1490377081197487):0.5346739008388386,(57:0.31623888105556797,60:0.31623888105556797):1.3674727279030194):0.9308281237819407,72:2.614539732740528):1.676776451014225,((10:1.2427651440216294,(9:0.5436220657384613,11:0.5436220657384613):0.6991430782831681):1.3461680833152168,27:2.588933227336846):1.7023829564179067):5.369980120172717,(((((58:0.36065837174451265,(55:0.05282686715770279,43:0.05282686715770279):0.30783150458680986):0.12782502696609516,41:0.4884833987106078):1.5234749927687325,35:2.0119583914793404):0.7228252518963667,((((31:0.08736620899210636,18:0.08736620899210636):1.104571465898017,(14:0.3587057878602748,32:0.3587057878602748):0.8332318870298485):0.1517309021446338,(13:0.5926227904672117,23:0.5926227904672117):0.7510457865675455):1.0765554760566232,((((17:0.3174166422884996,16:0.3174166422884996):1.4747958771735816,22:1.7922125194620813):0.044141226260823174,((5:0.7783058987326612,53:0.7783058987326612):0.4061028877034816,45:1.1844087864361428):0.6519449592867617):0.24297183801973676,38:2.079325583742641):0.34089846934873913):0.3145595902843268):5.163717127773728,(8:7.642405631368897,(40:6.34735668141049,((42:0.8956272348569766,(65:0.8447706996501751,((73:0.06615034506206353,51:0.06615034506206353):0.19577086812407485,20:0.26192121318613837):0.5828494864640368):0.050856535206801445):0.6025445523648333,((((62:0.32226193053384244,48:0.32226193053384244):0.032024308303557014,46:0.35428623883739946):0.19023896409877467,7:0.5445252029361741):0.8909047451184505,33:1.4354299480546246):0.06274183916718523):4.849184894188681):1.2950489499584066):0.25609513978053844):1.7627955327780347):2.2362414477121355):6.417141238273347):43.0894364089769;
tree new_tree76 = (((((63:4.045172205211317,12:4.045172205211317):3.3254024987307567,(71:0.5903213627491801,44:0.5903213627491801):6.780253341192894):2.5758458320168227,52:9.946420535958897):7.131949102622595,((((((4:1.9123026617311447,(((67:0.25937680900951504,30:0.25937680900951504):0.06632482734168443,34:0.3257016363511995):1.2335337861923534,(39:0.813891658286588,66:0.813891658286588):0.7453437642569649):0.35306723918759175):1.1702439621620828,70:3.0825466238932275):0.9086185505113118,(2:0.01184673366115472,47:0.01184673366115472):3.9793184407433846):3.0595055983452246,(((49:1.4726110834891983,64:1.4726110834891983):1.5265261221941833,((3:1.0628375385339461,25:1.0628375385339461):1.0919553885833981,24:2.1547929271173443):0.8443442785660373):3.1443707958310947,15:6.143508001514476):0.9071627712352877):1.5888933171756507,(((29:0.9668246655688426,37:0.9668246655688426):2.7040655341546165,(50:2.593921929021488,59:2.593921929021488):1.076968270701971):4.3061206814150905,((1:2.28923048623325,(21:1.5026550648738823,54:1.5026550648738823):0.7865754213593676):3.4703233165785177,(56:5.327822031376731,(36:1.0565825733624197,((74:0.43928903822843224,26:0.43928903822843224):0.23116064443643636,(68:0.029428378398584906,19:0.029428378398584906):0.6410213042662837):0.3861328906975511):4.271239458014311):0.4317317714350368):2.217457078326782):0.6625532087868651):6.42446547171858,((((60:0.2663364655035004,(69:0.23943155425102958,(57:0.23043316337638398,6:0.23043316337638398):0.008998390874645601):0.026904911252470798):1.7203849674336438,72:1.986721432937144):4.710288107748604,((11:1.7143168018907167,10:1.7143168018907167):0.2214850756593596,(27:0.6044884353323214,9:0.6044884353323214):1.3313134422177548):4.7612076631356715):2.8698067429295033,(((((31:1.0159179550979724,18:1.0159179550979724):0.1646373209834162,(14:0.4614780266218308,32:0.4614780266218308):0.7190772494595579):0.7954036967217186,(38:1.9064220982172209,(13:0.12880357160380887,23:0.12880357160380887):1.777618526613412):0.06953687458588642):3.377595322899262,(((5:0.7506389554412503,53:0.7506389554412503):1.471022689117824,((22:0.8376050337219163,(17:0.7167544923546074,16:0.7167544923546074):0.12085054136730888):1.029938654184314,45:1.8675436879062304):0.35411795665284385):0.34232116475779817,(((43:0.14250026285417797,(41:0.029320996043992957,58:0.029320996043992957):0.113179266810185):0.14838384998789708,55:0.29088411284207505):0.8575065865064099,35:1.148390699348485):1.4155921099683875):2.789571486385497):2.4560157850806794,(8:7.422112552020161,(40:3.4300937715678588,((33:1.77019121169315,((7:0.12294770434261942,48:0.12294770434261942):0.3317654016506839,62:0.45471310599330333):1.3154781056998466):0.32799333635187566,(46:0.9006347044890142,(((51:0.7234715998377793,20:0.7234715998377793):0.0797645208453448,73:0.8032361206831241):0.08876686599556172,(65:0.3538208901782032,42:0.3538208901782032):0.5381820965004827):0.008631717810328343):1.1975498435560115):1.3319092235228331):3.9920187804523026):0.3874575287628872):1.757246202832203):5.4972132780287435):2.014340076937497):0.05918618194154135,(61:1.6674847071904153,28:1.6674847071904153):15.470071113332619):48.7556994013314;
tree new_tree77 = (((((44:0.5620372509520197,(63:0.33474159470833464,71:0.33474159470833464):0.22729565624368508):6.154402162964443,12:6.716439413916462):4.465344889282503,52:11.181784303198965):5.469662801592252,(61:0.8403791766672409,28:0.8403791766672409):15.811067928123975):1.6765587476124644,((((29:0.40955876096941807,37:0.40955876096941807):3.0116248574793962,(59:0.9743025905879025,50:0.9743025905879025):2.446881027860912):4.973311864973878,((56:5.558216386084843,(((54:1.1581996028466581,21:1.1581996028466581):0.9678446387501327,1:2.126044241596791):0.9446260287678196,((36:0.41638902043262277,74:0.41638902043262277):1.563584398364432,(26:1.1587579908209436,(68:0.47844075071207554,19:0.47844075071207554):0.680317240108868):0.8212154279761112):1.0906968515675557):2.4875461157202325):2.273912445573308,(((((39:0.9698333476213503,66:0.9698333476213503):1.3457168253571243,34:2.3155501729784747):0.8267890336119019,((4:1.8480885946004446,(67:1.2993103472322278,30:1.2993103472322278):0.5487782473682168):0.9965692162390365,70:2.844657810839481):0.29768139575089547):1.1131980689326646,(2:0.22751035340124295,47:0.22751035340124295):4.028026922121798):1.878630903708097,(((49:1.0800936045805847,64:1.0800936045805847):2.747831751029781,((3:1.467563918521471,25:1.467563918521471):1.3091109931195501,24:2.776674911641021):1.0512504439693444):1.7977657663872382,15:5.625691121997604):0.5084770572335344):1.697960652427013):0.5623666517645418):3.730968191107994,((((60:0.2061612760516086,(57:0.17387131276262954,(69:0.1528193512409617,6:0.1528193512409617):0.021051961521667856):0.03228996328897907):1.3634205509763286,72:1.5695818270279371):4.906979584207309,((11:1.1682791230942753,27:1.1682791230942753):0.3142461548742663,(10:1.2716403678930432,9:1.2716403678930432):0.21088491007549837):4.994036133266705):3.701545347183239,((((13:1.614761660419431,23:1.614761660419431):0.1606271570434532,(38:1.3868879750868734,((31:1.1613089095858975,18:1.1613089095858975):0.13468206200500732,(14:0.08273929360206041,32:0.08273929360206041):1.2132516779888445):0.09089700349596863):0.3885008423760108):1.794576039491116,(((45:2.0247212634659513,53:2.0247212634659513):0.3398981085916346,(5:1.5216723061217066,(22:1.1803788310480932,(16:1.0053175983061748,17:1.0053175983061748):0.17506123274191832):0.3412934750736134):0.8429470659358793):0.7485427797054056,((58:0.31049093451404675,(43:0.05524169642989188,(55:0.012218303969282893,41:0.012218303969282893):0.04302339246060899):0.2552492380841549):1.6006964479673669,35:1.9111873824814136):1.2019747692815779):0.45680270519100885):4.08364881661058,(8:6.881096965972095,(40:5.566866620595841,((((73:0.053502817184430396,51:0.053502817184430396):0.6279193701650713,20:0.6814221873495017):0.581814688829275,(65:0.15659291256089544,42:0.15659291256089544):1.1066439636178813):0.9159926200715378,(((7:0.23522560764730532,48:0.23522560764730532):0.03968646334217163,62:0.27491207098947695):0.650424703763639,(33:0.7785825558052712,46:0.7785825558052712):0.14675421894784468):1.2538927214971984):3.387637124345526):1.314230345376254):0.7725167075924864):2.524493084853904):1.9473569161122022):6.202542177872994):44.6394242345666;
tree new_tree78 = (((((71:1.0021257243062,(63:0.8769625767304933,44:0.8769625767304933):0.1251631475757068):2.982989832230322,12:3.985115556536522):6.424193971644369,52:10.409309528180891):4.534807792216084,(61:0.7758571646436211,28:0.7758571646436211):14.168260155753353):1.2317660165792557,(((((21:1.0952483615818194,(1:0.8888080476346597,54:0.8888080476346597):0.20644031394715967):0.7676682858699315,56:1.862916647451751):2.897000409161805,((26:0.05953836351358782,74:0.05953836351358782):4.462853634939589,((19:0.32431603262925274,68:0.32431603262925274):1.7967979523558468,36:2.1211139849850995):2.4012780134680773):0.2375250581603794):3.5929268798915146,((59:3.758060851095536,(50:1.4173241882733856,(29:0.16125464730393427,37:0.16125464730393427):1.2560695409694513):2.34073666282215):3.984161242584097,((((39:2.439821762152424,(4:2.1906200385379626,(70:1.8862576173763757,34:1.8862576173763757):0.30436242116158696):0.24920172361446147):0.5541744892365972,((66:0.6247857104709897,67:0.6247857104709897):0.39349963949561984,30:1.0182853499666096):1.9757109014224117):0.9883060262992056,(2:1.0107457619824936,47:1.0107457619824936):2.9715565157057333):1.7962369180888196,(((49:0.9403328059054815,64:0.9403328059054815):2.5761068460659327,((3:1.803516245080603,25:1.803516245080603):0.4468915595056613,24:2.2504078045862643):1.26603184738515):0.7618544849440156,15:4.27829413691543):1.5002450588616165):1.9636828979025864):0.610621842825438):4.428249168825094,((((((58:0.44155762126907877,(43:0.26121034263715964,(55:0.04277777255585118,41:0.04277777255585118):0.21843257008130845):0.18034727863191913):0.3988834399202011,35:0.8404410611892799):2.856012834046898,((((45:0.3491940696283305,5:0.3491940696283305):1.192367049250399,53:1.5415611188787295):0.7523770307508653,((22:0.6488586816903811,16:0.6488586816903811):0.32371205048833074,17:0.9725707321787118):1.321367417450883):0.9523579947425036,(((31:1.0481682073747052,18:1.0481682073747052):0.4766042460706348,(14:0.10291033509590793,32:0.10291033509590793):1.421862118349432):0.9746717901549826,(38:1.5448486551769633,(13:0.9135622843632029,23:0.9135622843632029):0.6312863708137605):0.9545955884233592):0.7468519007717758):0.4501577508640797):2.7930140963556584,(8:4.6276958850550445,(40:2.5355922463879037,(((65:0.975004604213051,(((51:0.10613371842595079,73:0.10613371842595079):4.010656867326351E-4,20:0.10653478411268343):0.3476445212336538,42:0.4541793053463372):0.5208252988667138):0.7605664132359887,33:1.7355710174490397):0.46229972389216867,((46:0.028437679438868595,48:0.028437679438868595):0.6140621276896393,(62:0.07687015317608357,7:0.07687015317608357):0.5656296539524243):1.5553709342127005):0.3377215050466953):2.0921036386671408):1.861772106536792):1.152034680581469,(9:2.509076807827193,((10:1.2377698283630807,11:1.2377698283630807):0.762126923444451,27:1.9998967518075317):0.5091800560196613):5.1324258643461125):3.679098689087712,((((69:0.2198000740761716,57:0.2198000740761716):0.021816072967946243,60:0.24161614704411785):1.2532810729819308,6:1.4948972200260486):0.4772101125245112,72:1.9721073325505598):9.348494028710459):1.460491744069147):3.3947902316460663):45.9690408976282;
tree new_tree79 = ((((12:6.479023722597669,(71:0.7701285751515505,(63:0.25191680546713996,44:0.25191680546713996):0.5182117696844106):5.708895147446118):3.5572646525974303,52:10.036288375195099):6.041198948588729,((((((1:0.6055863868681278,56:0.6055863868681278):0.023043384807775902,54:0.6286297716759037):0.844660236771984,21:1.4732900084478877):1.1350180772787009,(((26:0.30332134167754105,74:0.30332134167754105):1.736191052086016,36:2.039512393763557):0.20839254049265676,(19:0.06886040808110815,68:0.06886040808110815):2.179044526175106):0.3604031514703747):7.770108240614689,((59:3.7398542559919314,(50:3.1514953107545605,(29:1.6683044868465908,37:1.6683044868465908):1.4831908239079696):0.588358945237371):5.237841505449071,(((4:3.325169216615001,(34:2.160481773967291,(70:0.8784766161102678,(66:0.7226403760142003,(39:0.5719830351628216,(30:0.25082734237850557,67:0.25082734237850557):0.321155692784316):0.15065734085137872):0.15583624009606756):1.2820051578570233):1.1646874426477098):0.17835014540373173,(2:0.36141736913910605,47:0.36141736913910605):3.1421019928796268):2.771770572757036,(15:5.6854373506228555,((49:1.0995473412411194,64:1.0995473412411194):3.743521352285118,((24:2.751925339863415,25:2.751925339863415):0.4932212662373141,3:3.2451466061007292):1.5979220874255078):0.8423686570966185):0.5898525841529132):2.702405826665233):1.4007205649002756):2.182868084153565,(((((57:0.1871129638283572,60:0.1871129638283572):0.13289818713610976,(69:0.17496935323698304,6:0.17496935323698304):0.14504179772748393):3.807448362561966,72:4.127459513526433):2.0449601190734947,(11:0.7117110703762205,(10:0.47128190521677904,(9:0.08361206378955949,27:0.08361206378955949):0.38766984142721955):0.24042916515944146):5.460708562223707):4.191876166921354,((((41:0.3879617303382219,(43:0.17767010903317204,(55:0.08164614983781841,58:0.08164614983781841):0.09602395919535363):0.21029162130504986):0.8074828363366924,35:1.1954445666749143):2.158054074636554,(((((22:0.06055290347723823,16:0.06055290347723823):0.7017055696220307,17:0.7622584730992689):1.2148283303180927,53:1.9770868034173616):0.04579039991192668,(45:0.47152191629559725,5:0.47152191629559725):1.551355287033691):0.6616019234951325,(38:2.4340446941056118,(31:2.249734500858847,(18:2.1739295105712606,((13:0.07110239394435793,23:0.07110239394435793):2.00725626385462,(14:0.189725192408257,32:0.189725192408257):1.8886334653907206):0.09557085277228294):0.07580499028758636):0.1843101932467648):0.25043443271880905):0.6690195144870477):6.590943134476072,(8:5.701576197005696,(40:2.7668415644203157,((((48:0.8923641823539094,7:0.8923641823539094):0.31670176726972066,(33:1.0501612930894244,46:1.0501612930894244):0.1589046565342056):0.1474163196380749,62:1.356482269261705):1.0266124213116694,(65:1.387310470063992,((73:0.06802540396570682,51:0.06802540396570682):0.2838266701604712,(42:0.017280440170636867,20:0.017280440170636867):0.3345716339555412):1.0354583959378139):0.9957842205093823):0.3837468738469414):2.9347346325853807):4.242865578781844):0.41985402373374114):2.196988610973561):3.5162029132889856):0.2463368680202862,(61:0.5485455396348377,28:0.5485455396348377):15.775278652169277):47.0048558401375;
tree new_tree80 = ((((((1:3.031892287170047,((21:1.546331080962636,(54:0.9210600346972281,56:0.9210600346972281):0.625271046265408):1.339227627011415,(((36:0.6976751781306778,26:0.6976751781306778):0.36133326011609657,74:1.0590084382467744):0.9720284997406625,(19:0.579837253078886,68:0.579837253078886):1.451199684908551):0.8545217699866141):0.14633357919599588):7.44141794250519,((29:1.068127789383435,37:1.068127789383435):5.000629470115452,(50:0.805111679048469,59:0.805111679048469):5.263645580450418):4.40455297017635):0.34869891697897515,(((4:3.720760308197653,((((30:0.41597584781108826,67:0.41597584781108826):0.489106950218076,39:0.9050827980291642):0.672084429077386,(66:0.9153674606869072,70:0.9153674606869072):0.661799766419643):0.8749355152536329,34:2.452102742360183):1.26865756583747):0.3314475777313608,(2:0.01218201332897223,47:0.01218201332897223):4.040025872600042):3.0909905772639705,(15:6.166208606762454,((49:1.2650868435337932,64:1.2650868435337932):3.761410576915652,((25:1.9379694782410741,24:1.9379694782410741):0.7307005669396394,3:2.6686700451807135):2.3578273752687315):1.1397111863130087):0.9769898564305306):3.6788106834612275):2.1126747515081448,(((((57:0.6787511748576659,((44:0.4004800679244416,69:0.4004800679244416):0.13534238279511024,6:0.5358224507195518):0.14292872413811408):0.5848626445403363,60:1.2636138193980022):1.8002742489569732,72:3.0638880683549754):3.8041678894154316,(11:3.021919663873825,(27:2.2153504636069363,(9:0.2627992808465271,10:0.2627992808465271):1.9525511827604092):0.8065692002668885):3.846136293896582):3.446726095625065,(((((13:0.16240241234718822,23:0.16240241234718822):2.642941867382365,(14:0.20509617197356564,32:0.20509617197356564):2.6002481077559874):0.19334117579241994,(18:2.4351325346303976,31:2.4351325346303976):0.5635529208915755):0.43262103788919504,(((43:0.7683945702678977,(41:0.3576792755381374,(55:0.2131346293852201,58:0.2131346293852201):0.1445446461529173):0.4107152947297603):0.7853427240528433,35:1.553737294320741):0.606665655317614,(38:2.1353632900823603,(((45:0.12744114148065114,5:0.12744114148065114):1.235352616894133,53:1.362793758374784):0.3197562551678903,((22:0.058407683527614725,16:0.058407683527614725):1.0151666558640846,17:1.0735743393916994):0.6089756741509749):0.45281327653968595):0.025039659555994742):1.2709035437728131):2.9962513701981353,(8:4.347215272955533,(40:2.194447621686121,(((65:1.5793678543812126,(63:0.7786423993572477,73:0.7786423993572477):0.800725455023965):0.04162010356049861,(62:1.5533343026371786,((20:0.12278891613889852,51:0.12278891613889852):0.7266991253787857,42:0.8494880415176842):0.7038462611194944):0.0676536553045326):0.16394816520738753,(33:1.6441643027524802,(48:0.5732350630510485,(7:0.4176908416656107,46:0.4176908416656107):0.15554422138543783):1.0709292397014316):0.14077182039661862):0.4095114985370223):2.152767651269412):2.0803425906537703):3.887224189786169):2.6199018447668845):7.234560715651986,((12:6.784445364328808,71:6.784445364328808):3.6017436234986553,52:10.386188987827463):9.78305562598688):0.10730935058374413,(61:0.6052559413932994,28:0.6052559413932994):19.671298023004788):44.6320818923305;
tree new_tree81 = (((12:8.075398682426197,71:8.075398682426197):6.133590256659678,52:14.208988939085875):4.933799428684891,(((((15:7.370486448315371,(((49:1.673734592095173,64:1.673734592095173):2.797405841964546,((3:2.2709759309431417,25:2.2709759309431417):0.6876243832975524,24:2.958600314240694):1.512540119819025):2.4342920298299795,((4:3.099173036324688,(39:2.4602878806704624,(70:2.413415638675191,(((30:0.7592198727050147,67:0.7592198727050147):0.42025829618704214,66:1.1794781688920568):1.0211482195677601,34:2.200626388459817):0.2127892502153741):0.0468722419952714):0.6388851556542257):1.5821199285949672,(2:0.3613717442607354,47:0.3613717442607354):4.3199212206589195):2.224139498970043):0.4650539844256727):2.639326916830673,((29:0.16910261175979716,37:0.16910261175979716):3.756790712346992,(50:2.9642089803839426,59:2.9642089803839426):0.9616843437228466):6.083920041039255):0.408891569378401,((((((63:0.7520326197619696,68:0.7520326197619696):0.2248650997211693,74:0.9768977194831389):0.11953429721612274,26:1.0964320166992616):0.537486601634483,(36:0.8508527009706377,19:0.8508527009706377):0.7830659173631069):1.0771570337974339,54:2.7110756521311785):1.1036226771863547,((56:1.5098469241165642,21:1.5098469241165642):1.302460814680837,1:2.812307738797401):1.002390590520132):6.604006605206912):2.3606381737683364,((((57:1.1007141701702845,(60:0.5881973491427589,(6:0.5025792222605318,69:0.5025792222605318):0.08561812688222714):0.5125168210275256):1.0160494692874988,(44:0.5170953141407247,72:0.5170953141407247):1.5996683253170585):8.464424662507191,(11:1.9370950132021663,(27:1.4189198374455243,(9:0.9787848405604714,10:0.9787848405604714):0.44013499688505286):0.518175175756642):8.644093288762809):0.8827063974951948,((((14:3.164071393489227,((18:0.0032546049948911616,31:0.0032546049948911616):1.5549012997232012,32:1.5581559047180924):1.6059154887711344):0.25380548177518625,(13:2.623623140222639,23:2.623623140222639):0.794253735041774):0.8432484944401284,(((((55:0.05831339272219582,43:0.05831339272219582):0.010634152933740537,58:0.06894754565593636):0.034371120511041436,41:0.1033186661669778):0.9351854802107156,35:1.0385041463776934):1.03281219852954,((45:1.172222477315735,(5:0.19281840123549307,53:0.19281840123549307):0.9794040760802419):0.2758930459133002,((16:0.3800561432862675,17:0.3800561432862675):0.16640066909084766,(22:0.13167738719874136,38:0.13167738719874136):0.41477942517837385):0.9016587108519201):0.6232008216781981):2.189809024797308):3.0358376239691562,(8:3.9687504148963884,(40:1.8648453746962,(((62:0.47594217755786583,33:0.47594217755786583):0.8272546192353816,(48:0.5677073381443812,(7:0.2780179490560185,46:0.2780179490560185):0.2896893890883627):0.7354894586488662):0.2712773701387621,(((51:0.23166660932770303,42:0.23166660932770303):0.3811625460540542,20:0.6128291553817572):0.04743572322419509,(73:0.07532624179047173,65:0.07532624179047173):0.5849386368154805):0.9142092883260572):0.29037120776419045):2.103905040200188):3.3282125787773094):4.166931705786472):1.3154484088326122):3.0330145089315437,(61:1.1415802965356798,28:1.1415802965356798):14.670777320688646):3.3304307505464408):46.5181232368924;
tree new_tree82 = ((((((((49:3.8578571875032863,64:3.8578571875032863):0.5469927374273769,((3:1.2224437530848604,25:1.2224437530848604):1.5967629965822563,24:2.8192067496671167):1.5856431752635465):3.5367320654278345,(15:5.716643171887951,(((34:1.7339136531960255,70:1.7339136531960255):0.4607163507823855,((39:1.597658502449596,4:1.597658502449596):0.442906875849548,((30:0.02238021347787585,67:0.02238021347787585):1.2127267350800421,66:1.235106948557918):0.805458429741226):0.15406462567926704):1.6179678085123133,(2:0.22515879974218833,47:0.22515879974218833):3.587439012748536):1.904045359397227):2.2249388184705463):2.406336578868781,(59:2.5267962013712255,((29:0.1058097237143706,37:0.1058097237143706):2.2506919517514574,50:2.356501675465828):0.17029452590539762):7.821122367856053):0.4287869060883889,((21:2.1536609949065686,((((68:0.33952014465746366,(26:0.2527653411611365,63:0.2527653411611365):0.08675480349632714):0.24968275781118426,(36:0.41976300140310185,19:0.41976300140310185):0.16943990106554607):1.087229505003278,74:1.676432407471926):0.4529270116416051,54:2.129359419113531):0.0243015757930376):1.500846698867746,(1:2.901574428980792,56:2.901574428980792):0.7529332647935227):7.122197781541352):1.847804611017958,((((57:0.1954910936065768,((6:0.04511426110694062,69:0.04511426110694062):0.10547201461367758,60:0.1505862757206182):0.0449048178859586):2.5323978681604413,(44:0.059782832457955064,72:0.059782832457955064):2.668106129309063):5.503439845098109,(11:4.297701239930948,((27:0.7674144471568622,10:0.7674144471568622):2.501534228398825,9:3.2689486755556874):1.0287525643752606):3.933627566934179):2.1312030766581707,(((((18:0.2969812179288384,31:0.2969812179288384):0.7162343837597689,(14:0.31368974587017334,32:0.31368974587017334):0.6995258558184341):1.4285155089683126,(13:1.0652557539688972,23:1.0652557539688972):1.3764753566880228):3.6015887008600824,((((41:0.27205728082426195,(58:0.11415686064767624,55:0.11415686064767624):0.1579004201765857):1.0909326859255604,43:1.3629899667498224):1.8603765128081429,35:3.2233664795579653):2.6884725006174213,((5:1.269679966667145,(16:0.5947617899709474,17:0.5947617899709474):0.6749181766961976):1.9512091146999362,(45:0.5111887340152036,53:0.5111887340152036):2.7097003473518777):2.6909498988083054):0.1314808313416158):2.3566739494924525,(8:2.699531975994478,((22:1.5746098609069623,(38:1.0495243562656968,40:1.0495243562656968):0.5250855046412655):0.3694709960618625,(((62:0.6809581212609943,33:0.6809581212609943):0.5289241593669842,(48:0.40909224463041666,(46:0.1277763458614399,7:0.1277763458614399):0.2813158987689768):0.8007900359975619):0.23480373304361746,((20:0.44368265333526535,(42:0.0763172599680222,51:0.0763172599680222):0.36736539336724316):0.42282804556666664,(73:0.031796558978335235,65:0.031796558978335235):0.8347141399235968):0.578175314769664):0.49939484329722883):0.7554511190256532):5.700461785014976):1.962538122513843):2.2619782028103277):3.5111270108996493,(61:0.6826763056936511,28:0.6826763056936511):15.452960791539624):6.26173411295084,((12:3.8698201073914977,71:3.8698201073914977):12.563911148343255,52:16.433731255734752):5.963639939801599):40.8068971241752;
tree new_tree83 = ((((((15:7.6936117040550664,(((49:3.442090584219255,64:3.442090584219255):0.947216913397082,((3:2.1042958586623532,25:2.1042958586623532):1.9048573723087303,24:4.009153230971084):0.38015426664525354):2.8343264538407276,(((((30:0.23209695848550352,67:0.23209695848550352):0.8086638751650022,66:1.0407608336505056):1.6478567356509037,34:2.6886175693014094):0.3232723223888363,(4:1.5572667298794318,(39:0.26244638347092447,70:0.26244638347092447):1.2948203464085073):1.4546231618108139):1.6752030287267732,(2:0.40861049595912374,47:0.40861049595912374):4.278482424457895):2.536541031040046):0.4699777525980018):5.110160053465326,((59:4.629600309360865,50:4.629600309360865):0.17760112127505678,(29:0.5669462094535148,37:0.5669462094535148):4.240255221182407):7.996570326884471):1.0867810116863215,((56:5.612665897596525,(1:2.895354484614164,54:2.895354484614164):2.717311412982361):3.1109191339913593,((26:0.5287165755232945,68:0.5287165755232945):1.328964606724875,((63:1.24766318452784,(19:0.6781121943428748,74:0.6781121943428748):0.5695509901849652):0.02239311758328455,(21:1.266146564268198,36:1.266146564268198):0.003909737842926697):0.587624880137045):6.865903849339714):5.16696773761883):1.8615673001616866,(((((57:0.6672456062663502,69:0.6672456062663502):0.366941383011251,(6:0.15498398228939092,60:0.15498398228939092):0.8792030069882103):1.9126745878034872,(44:0.41257691178379313,72:0.41257691178379313):2.5342846652972955):2.478413415770262,(11:1.3935069367921276,(27:0.4395258675490242,(10:0.3381441215374579,9:0.3381441215374579):0.1013817460115663):0.9539810692431034):4.031768056059223):4.6283644710795135,(((((18:1.5748323642116957,31:1.5748323642116957):0.25407238617108385,(14:0.16034758099215152,32:0.16034758099215152):1.668557169390628):1.8052313956808534,(13:0.01803394230640762,23:0.01803394230640762):3.6161022037572255):3.097688809481995,((((41:1.368473756122847,43:1.368473756122847):0.9461868735963106,(58:0.5965367686605225,55:0.5965367686605225):1.7181238610586351):1.001860196620632,35:3.3165208263397896):0.9184665425182597,((5:1.3016067942791036,(16:0.4387149468068143,17:0.4387149468068143):0.8628918474722893):0.7304314071665885,(45:0.587158758307604,53:0.587158758307604):1.4448794431380882):2.202949167412357):2.4968375866875787):2.5047619464824944,(8:3.2025413652206223,((22:2.174074410464907,(((62:0.4477038809062809,33:0.4477038809062809):1.3798822733425782,((7:0.47971081113976655,48:0.47971081113976655):0.8348189514207129,46:1.3145297625604795):0.5130563916883795):0.15200615993857092,((42:0.7295005808058651,65:0.7295005808058651):0.4692125606742338,(51:0.48249555454996995,(20:0.25314652483870764,73:0.25314652483870764):0.2293490297112623):0.7162175869301289):0.780879172707331):0.19448209627747715):0.11841897092103304,(38:0.687253167464872,40:0.687253167464872):1.6052402139210682):0.9100479838346822):6.0340455368075006):0.8170525619027416):5.6984806054375365):3.1665683011198116,(61:0.3671772563498261,28:0.3671772563498261):18.551511114138385):4.465273669699208,((12:5.3976718631846285,71:5.3976718631846285):8.61203422360929,52:14.00970608679392):9.3742559533935):46.1081400753906;
tree new_tree84 = ((61:1.4131683184544837,28:1.4131683184544837):21.834754795368518,(((12:4.636262562912404,71:4.636262562912404):10.645234538541668,52:15.281497101454073):6.988612278744279,(((63:1.918776698122169,(68:1.9147112190576698,21:1.9147112190576698):0.004065479064499167):12.66448190234644,(((((49:4.3358411747593815,64:4.3358411747593815):4.4318086005565,(24:2.906363110104925,(3:1.941559183444212,25:1.941559183444212):0.9648039266607129):5.861286665210956):1.8467256211493517,(15:7.339874008127737,(((34:1.3394267817516765,70:1.3394267817516765):2.3294395443576663,(((67:0.14199225853941433,30:0.14199225853941433):2.1338794901485816,66:2.275871748687996):0.5619476536871475,(39:1.2817276253621996,4:1.2817276253621996):1.5560917770129439):0.8310469237341991):1.385990972448253,(2:0.6449001938952921,47:0.6449001938952921):4.409957104662304):2.285016709570141):3.2745013883374963):1.7967588969239543,(((54:2.111531814468276,1:2.111531814468276):1.6362018035963657,56:3.747733618064642):0.9602889909070433,(((19:0.5036587198884607,36:0.5036587198884607):0.06288188965787411,74:0.5665406095463348):1.9431994699980126,26:2.5097400795443474):2.198282529427338):7.703111684417502):0.34707114640939274,((50:1.3312498106481945,59:1.3312498106481945):2.411634371671914,(29:0.23503243486348935,37:0.23503243486348935):3.507851747456619):9.015321257478472):1.8250531606700289):0.7192900848108135,(((((60:0.09950616416409441,57:0.09950616416409441):0.302375756532445,(6:0.06494424340177235,69:0.06494424340177235):0.33693767729476704):1.3309677177864996,(44:0.2675409048063858,72:0.2675409048063858):1.465308733676653):4.811106843578232,(11:0.7142081874877774,(10:0.3570442766227264,(9:0.23587546172212165,27:0.23587546172212165):0.12116881490060477):0.35716391086505095):5.829748294573493):2.6439412235489286,((((((14:0.10820073059841852,32:0.10820073059841852):1.1912436308520313,31:1.2994443614504498):1.6405840485921814,18:2.9400284100426313):1.7114951817765358,(13:1.8627061335893829,23:1.8627061335893829):2.788817458229784):1.8823232877412357,((((58:0.19926469131046323,55:0.19926469131046323):1.075613974330233,(41:0.18090160975324998,43:0.18090160975324998):1.0939770558874464):2.7367218780603704,35:4.011600543701067):1.0995343526179626,((5:2.0877850043114563,(16:0.6173863841511719,17:0.6173863841511719):1.4703986201602843):0.6891545705825655,(45:0.4432481790542623,53:0.4432481790542623):2.3336913958397596):2.3341953214250077):1.4227119832413733):2.062384087506154,(8:3.5239631268974856,((38:2.324146090441935,(((62:0.7890069862473157,33:0.7890069862473157):0.860885400836028,((7:0.4302044312261931,46:0.4302044312261931):0.9276479924060018,48:1.357852423632195):0.2920399634511488):0.1596544150456285,((65:0.5952354420354837,(20:0.2774954003376295,51:0.2774954003376295):0.31774004169785425):0.008233238168827262,((42:0.2003038656725868,22:0.2003038656725868):0.3071971250957313,73:0.5075009907683181):0.09596768943599288):1.2060781219246612):0.5145992883129629):0.028936708400961297,40:2.3530827988428964):1.1708803280545892):5.072267840169071):0.5916667385436423):6.114650979669223):6.96756069491893):0.9778137336246502):48.6292691861831;
tree new_tree85 = ((((21:1.7258434031401022,(63:0.5168140699057296,68:0.5168140699057296):1.2090293332343727):11.010062075599503,(((((49:4.239478827093647,64:4.239478827093647):2.547012399996814,(24:2.454692549684523,(3:1.772076479564024,25:1.772076479564024):0.6826160701204989):4.3317986774059385):2.3081240574056965,(15:6.2122671010530865,((((70:1.024441611513404,(39:0.9444331394914449,66:0.9444331394914449):0.08000847202195915):1.8316041993911696,34:2.8560458109045737):0.6587499836902304,((67:0.1042494255076674,30:0.1042494255076674):0.2923355574830665,4:0.3965849829907339):3.11821081160407):1.4792808565731375,(2:0.08183233412497277,47:0.08183233412497277):4.912244317042969):1.218190449885145):2.882348183443071):1.641767436893561,(((((36:0.01446917831004358,26:0.01446917831004358):1.5806250434232199,(19:1.5801863398172946,74:1.5801863398172946):0.014907881915968924):3.4018875531691526,1:4.996981774902416):1.4133474650448656,54:6.4103292399472815):0.001715135223181008,56:6.4120443751704626):4.324338346219256):1.2965783377804154,((50:2.501876528871331,(29:0.5184884781855362,37:0.5184884781855362):1.9833880506857948):0.7013789627681843,59:3.2032554916395153):8.829705567530619):0.7029444195694712):2.4338810354365457,(((72:1.8093602732918879,(44:1.4933362118900053,(57:0.6256310504338822,(6:0.5322751430525724,(69:0.3324137806794768,60:0.3324137806794768):0.1998613623730956):0.09335590738130983):0.8677051614561231):0.31602406140188255):4.863303861941375,(11:0.6165470355769407,(10:0.4884668910444606,(9:0.2514896238746493,27:0.2514896238746493):0.23697726716981132):0.12808014453248007):6.056117099656323):0.7461820460015636,((((((14:0.057694261345948315,32:0.057694261345948315):2.624715532510916,(31:0.3727994420824173,18:0.3727994420824173):2.3096103517744466):0.7537759938402955,(13:0.7764027782823194,23:0.7764027782823194):2.65978300941484):1.2630421101573464,((5:3.506087472829127,(35:2.5789681720155633,((58:0.4242281363971493,(41:0.04319564490037928,55:0.04319564490037928):0.38103249149677):0.5833409011513363,43:1.0075690375484856):1.5713991344670777):0.9271193008135636):0.5683536869920509,((16:0.8139381663435756,17:0.8139381663435756):1.0501931844340504,(53:0.5165062431853306,45:0.5165062431853306):1.3476251075922954):2.210309809043552):0.6247867380333281):0.02712105096189532,22:4.726348948816401):0.9878184271374346,(8:3.3015165846614094,((38:0.0395761612237298,40:0.0395761612237298):1.9633103042993825,(((62:1.232843091442395,((42:0.05109464041619986,20:0.05109464041619986):0.19531397643106996,51:0.24640861684726983):0.986434474595125):0.013694432930420941,(73:0.3115947694163928,65:0.3115947694163928):0.9349427549564231):0.3937468703689466,(((7:0.3274279481781127,46:0.3274279481781127):0.6289649296486015,48:0.9563928778267142):0.4459070802249564,33:1.4022999580516706):0.23798443669009184):0.36260207078134976):1.2986301191382972):2.4126507912924264):1.7046788052809907):7.750940332941324):5.012652385448261,((61:1.5291336139772704,28:1.5291336139772704):17.98699224450753,((12:3.8835602675488423,71:3.8835602675488423):10.454132350639023,52:14.337692618187866):5.178433240296933):0.6663130411396132):40.729562797811;
tree new_tree86 = ((((21:2.344999524651646,(68:0.13722216297992934,63:0.13722216297992934):2.2077773616717167):12.261562949997094,(((((29:0.6657948780150624,37:0.6657948780150624):1.3090105607890943,50:1.9748054388041567):3.218955589484568,59:5.1937610282887245):6.064054333718543,(1:6.860131530348938,((((36:0.10364891572355672,26:0.10364891572355672):4.020182246609595,74:4.123831162333152):0.4090860562558314,54:4.532917218588984):1.401592788643769,(56:4.020597591688365,19:4.020597591688365):1.9139124155443872):0.9256215231161855):4.3976838316583295):0.7773469036146778,(((49:5.170341957690476,64:5.170341957690476):3.020039418164278,(3:3.4874206506497876,(25:2.1907569621404126,24:2.1907569621404126):1.296663688509375):4.702960725204966):1.789155360246859,(15:7.044026135229157,((((39:0.6807145491018411,(70:0.07120092541212776,66:0.07120092541212776):0.6095136236897134):2.4542035871272594,34:3.1349181362291003):0.6032942192613588,((67:0.13492043841572945,30:0.13492043841572945):1.0639523593156603,4:1.1988727977313898):2.539339557759069):2.332336408480349,(2:0.8268876740699753,47:0.8268876740699753):5.243661089900833):0.9734773712583493):2.9355106008724556):2.0556255295203325):2.5714002090267947):4.037401438648402,(((72:2.987854681847139,((6:0.7222849441873449,69:0.7222849441873449):1.1382843789623076,((60:0.25026703395603184,57:0.25026703395603184):1.5829977962410318,44:1.8332648301970635):0.027304492952588966):1.1272853586974867):3.4252846049162153,(11:1.6303520939144311,((9:0.2816916683133856,27:0.2816916683133856):0.31497198709811475,10:0.5966636554115003):1.0336884385029308):4.782787192848923):1.7778342679439723,(((((14:0.025304393290967973,32:0.025304393290967973):0.8169402003279103,18:0.8422445936188783):2.5460894541172996,(13:1.0830567656606416,23:1.0830567656606416):2.3052772820755365):0.697796697544609,(22:3.4025069405642556,(((16:1.7020309659306176,17:1.7020309659306176):0.5089815289686552,(53:1.839309390952434,45:1.839309390952434):0.3717031039468388):0.827378506690684,(35:1.589305043869754,(5:1.5657010382756993,((43:0.2034984561659821,41:0.2034984561659821):0.052807163990833794,(58:0.07823400757174426,55:0.07823400757174426):0.17807161258507165):1.3093954181188834):0.023604005594054733):1.4490859577202029):0.3641159389742987):0.6836238047165315):1.513828887216122,(8:3.871705289198018,((38:0.6371629776913758,40:0.6371629776913758):1.7458781306141105,((31:1.950903396243324,((33:1.5343428081817294,(7:1.5129441468259057,46:1.5129441468259057):0.02139866135582369):0.1396406427383059,48:1.6739834509200353):0.2769199453232887):0.1507072557799194,(((20:0.4776717397795656,62:0.4776717397795656):0.07279269360949853,(51:0.062284930417812155,42:0.062284930417812155):0.488179502971252):1.1016352307626383,(73:0.08443656423255554,65:0.08443656423255554):1.567663099919147):0.44951098787154087):0.28143045628224295):1.4886641808925316):1.7282543432988913):2.5910139222104176):10.452990358589815):4.097458035655794,((61:0.4197709941287473,28:0.4197709941287473):20.588210233951635,((12:6.412355734057918,71:6.412355734057918):5.332935196270901,52:11.745290930328819):9.262690297751563):1.7334407208725544):39.1204163658002;
tree new_tree87 = (((12:6.345710785391886,71:6.345710785391886):9.207539992631641,52:15.553250778023527):6.623329382267238,((((21:3.000723378573768,(68:0.929809832711297,63:0.929809832711297):2.0709135458624712):10.409854185588834,(((((56:3.1625676616763747,19:3.1625676616763747):1.3825212189964682,((26:0.4216522378254608,36:0.4216522378254608):1.815869613026411,74:2.2375218508518717):2.307567029820971):3.2681903604785862,1:7.813279241151429):3.3372747668480844,54:11.150554007999514):0.5975750204673034,((((((66:0.6082177515864482,(70:0.4463052191775135,39:0.4463052191775135):0.16191253240893472):0.8131536394013994,34:1.4213713909878476):2.8706743567285664,((67:0.27188123558673677,30:0.27188123558673677):0.3636851139565777,4:0.6355663495433145):3.6564793981730994):1.1750099619121261,(2:0.3065841238999613,47:0.3065841238999613):5.160471585728579):3.066563342910528,(15:6.874821213663979,((49:1.801073082433291,64:1.801073082433291):3.0563984495516436,(24:2.765843923511275,(25:2.649174820954663,3:2.649174820954663):0.116669102556612):2.09162760847366):2.017349681679044):1.6587978388750892):2.5766091504179,(((29:0.602119885481233,37:0.602119885481233):3.8063399054237608,50:4.408459790904994):1.4421537898942027,59:5.850613580799196):5.2596146221577715):0.6379008255098491):1.6624485356957859):4.323937926254549,(((72:3.384514523464328,(((44:0.3989745747016178,60:0.3989745747016178):0.07484510302171976,57:0.47381967772333755):0.17977367023412172,(6:0.3916595315069403,69:0.3916595315069403):0.261933816450519):2.730921175506869):3.40637254245686,(11:1.2283770741031999,(10:0.46539481674350514,(27:0.07878138394146379,9:0.07878138394146379):0.38661343280204136):0.7629822573596947):5.562509991817988):1.8461605042100881,(((((18:1.057482559894487,32:1.057482559894487):0.043290317005107104,(14:0.6881557506498395,46:0.6881557506498395):0.41261712624975466):2.741874638168227,(13:0.003951172677117518,23:0.003951172677117518):3.8386963423907035):0.24276419393665982,((45:2.5800702660530384,(53:2.3866962836542087,(16:1.1957919901964922,17:1.1957919901964922):1.1909042934577165):0.19337398239882964):0.1638253129685565,(((22:0.38853026846199495,35:0.38853026846199495):0.7205018040328282,5:1.109032072494823):0.6576054027693159,(43:0.44675979585705355,((41:0.05695648989678518,58:0.05695648989678518):0.24823629638652742,55:0.3051927862833126):0.14156700957374097):1.3198776794070854):0.9772581037574559):1.3415161299828857):0.8112671585161486,(8:3.2753451459620258,((38:0.789910601026045,40:0.789910601026045):1.5926835924863034,((33:2.0870068223901157,((31:1.277514973203267,7:1.277514973203267):0.2756270893326862,48:1.553142062535953):0.5338647598541626):0.07149837949741267,(((73:0.216204158482991,65:0.216204158482991):0.3054069663383817,42:0.5216111248213727):0.7600333739231683,(62:0.6459734412776706,(51:0.20418920601633828,20:0.20418920601633828):0.44178423526133237):0.6356710574668704):0.8768607031429874):0.2240889916248201):0.8927509524496773):1.6213337215586034):3.740368702610647):9.097467920285876):3.5325866798932175,(61:0.6527318260813227,28:0.6527318260813227):20.614370344229048):0.9094779899803953):39.9658379895958;
tree new_tree88 = ((((21:2.215738790108068,(68:0.27643935472200964,63:0.27643935472200964):1.9392994353860582):12.874199252161919,((((74:0.23574461318035575,26:0.23574461318035575):0.19774007616069664,36:0.4334846893410524):10.979952784121402,(54:10.548448926969353,((2:6.7307917711910425,((((66:0.945722261298787,70:0.945722261298787):1.5079749089739267,((67:0.11045564353644774,30:0.11045564353644774):0.556887042424805,34:0.6673426859612528):1.786354484311461):0.0024366486379494567,(4:2.3081865468003753,39:2.3081865468003753):0.1479472721102879):1.7152976154895416,47:4.171431434400205):2.5593603367908377):1.4304185027173277,(15:8.031529240429043,((49:1.5042334963721815,64:1.5042334963721815):3.922239763828898,(24:5.205921105352363,(25:2.186383431865969,3:2.186383431865969):3.0195376734863943):0.2205521548487166):2.605055980227963):0.12968103347932747):2.387238653060983):0.8649885464931):0.46066520419641677,(((((29:0.3263821614745054,37:0.3263821614745054):0.8465459110708039,50:1.1729280725453093):1.2740196181864152,59:2.4469476907317245):2.702585337337712,(1:3.14056112912234,19:3.14056112912234):2.0089718989470966):1.3774947597754696,56:6.527027787844906):5.347074889813964):3.2158353646111166):3.6095550646907224,(((72:2.16031271025976,(((69:0.3001803439346876,6:0.3001803439346876):0.06462620106679773,57:0.36480654500148535):0.11434426228916639,(60:0.26043797119269324,44:0.26043797119269324):0.2187128360979585):1.6811619029691083):5.558502505860238,(11:2.711488226288381,(9:1.728508821803283,(27:1.6831064441755894,10:1.6831064441755894):0.0454023776276935):0.9829794044850981):5.0073269898316175):1.5607785466736273,(((((32:0.9394911870595737,14:0.9394911870595737):0.14585697236903528,(46:0.3975281121561908,18:0.3975281121561908):0.6878200472724181):2.243968798280674,(13:0.003980307866643046,23:0.003980307866643046):3.3253366498426398):0.6753844659394357,(((22:2.28866018809934,(16:1.6490333274543798,17:1.6490333274543798):0.63962686064496):0.0772472983691288,53:2.3659074864684686):1.0752013237380846,(((55:0.19549294072794782,(43:0.07392274220497229,(41:0.0023590489859148184,58:0.0023590489859148184):0.07156369321905746):0.12157019852297553):0.8211889753547883,(35:0.3165405627162182,45:0.3165405627162182):0.7001413533665178):1.9068127917663835,5:2.9234947078491196):0.5176141023574337):0.5635926134421654):0.37893346682146234,(8:3.2361820338387655,((38:0.2650563684059405,40:0.2650563684059405):2.547915212971191,((33:1.7849162289631295,((48:0.8476158266210346,31:0.8476158266210346):0.2968365124323057,7:1.1444523390533403):0.6404638899097892):0.3331172122564825,((42:0.14673535834553583,(73:0.07321087517644133,65:0.07321087517644133):0.0735244831690945):0.7205682004709602,(51:0.8342868477486809,(62:0.14400299530542657,20:0.14400299530542657):0.6902838524432543):0.03301671106781512):1.2507298824031161):0.6949381401575194):0.423210452461634):1.1474528566314155):4.895958872323445):9.419899344167083):1.7024953976413677,(((12:3.266247013964204,71:3.266247013964204):8.422038087174068,52:11.688285101138272):8.398320560779483,(61:0.1723764465766707,28:0.1723764465766707):19.914229215341084):0.31538284268432193):46.723488421941;
tree new_tree89 = ((61:0.5203351702267154,28:0.5203351702267154):19.469147694817817,((((21:1.9778072790846006,(68:0.8343124187493782,63:0.8343124187493782):1.1434948603352224):10.4847369358146,((1:3.2023416150857775,56:3.2023416150857775):8.517916899360813,((((((4:0.040892406719270885,39:0.040892406719270885):2.630189932458203,(66:2.2527933365760195,70:2.2527933365760195):0.41828900260145474):0.8276100469476133,((67:0.08392671874073299,30:0.08392671874073299):0.2837174560403596,34:0.36764417478109257):3.131048211343995):3.6591192220595286,(2:0.3595644956896557,47:0.3595644956896557):6.798247112494961):1.3233284267938732,(15:7.30518465905978,((49:0.995017867592767,64:0.995017867592767):4.3180166958235136,(25:3.11664910692511,(3:3.035995327327636,24:3.035995327327636):0.080653779597474):2.196385456491171):1.992150095643499):1.1759553759187096):1.0382744347703312,(54:5.97500962107843,((((74:0.38714173085342096,36:0.38714173085342096):0.8353158289531978,26:1.2224575598066187):4.642969363476473,((59:0.24593055284980458,50:0.24593055284980458):1.4217823638080094,(37:0.07441847470122862,29:0.07441847470122862):1.5932944419565853):4.197714006625278):0.07974032361562067,19:5.945167246898712):0.0298423741797178):3.544404848670391):2.200844044697769):0.7422857004526122):2.42189273557657,((72:3.1494155284092065,((57:0.21499828955396402,44:0.21499828955396402):2.215589240701406,((6:0.11489185937987213,60:0.11489185937987213):0.1233897926070071,69:0.23828165198687923):2.1923058782684905):0.7188279981538366):10.746405181763443,((11:2.7823570014019743,(10:1.243099641750968,(9:1.0131440015585451,27:1.0131440015585451):0.22995564019242298):1.5392573596510062):7.558010903223634,(((8:3.1923689948239033,((38:0.6426364336266002,40:0.6426364336266002):1.6701711762280944,((((42:0.28358157096655723,(73:0.03857587895340293,65:0.03857587895340293):0.2450056920131543):0.4759749067976181,(20:0.37420482930416904,(51:0.2886350844529477,62:0.2886350844529477):0.08556974485122132):0.3853516484600063):0.3237028084418635,33:1.0832592862060388):0.21643199664878532,((7:0.0790737215874813,48:0.0790737215874813):0.15961455747599465,31:0.23868827906347595):1.0610030037913483):1.0131163269998704):0.8795613849692088):0.7728591840179102,(5:1.412802401558791,45:1.412802401558791):2.5524257772830223):0.08408138169950563,(((41:0.1055006913316162,(43:0.07304708089997335,(55:0.023340154539607475,58:0.023340154539607475):0.049706926360365875):0.032453610431642854):1.14644146891033,35:1.251942160241946):2.0435520035003636,(((16:0.6648361817856404,17:0.6648361817856404):0.8443026657493796,(53:1.1848837811014414,22:1.1848837811014414):0.3242550664335786):1.6311025639161985,(((32:1.2251461383730742,(46:0.05286781450208971,18:0.05286781450208971):1.1722783238709844):0.12536318879215846,14:1.3505093271652326):0.832746129004734,(13:0.0036690427707480105,23:0.0036690427707480105):2.1795864133992184):0.9569859552812519):0.15525275229109115):0.7538153967990096):6.2910583440842895):3.5554528055470414):0.9886162403031218):3.912491019672599,((12:2.5925860813429025,71:2.5925860813429025):9.320221866929971,52:11.912807948272874):6.884120021875496):1.192554894896162):46.5533051677921;
tree new_tree90 = ((61:0.5192768641363188,28:0.5192768641363188):19.889075301548523,((((21:1.5790970963647917,(68:0.32377524717226014,63:0.32377524717226014):1.2553218491925315):9.370584991780952,((1:0.8962696603680671,56:0.8962696603680671):9.367498719153229,(((((((66:0.9744256515415564,39:0.9744256515415564):0.38223524497427297,(34:1.222278988160513,4:1.222278988160513):0.13438190835531638):0.507224609820726,(67:0.09216181563433316,30:0.09216181563433316):1.7717236907022222):0.36380147590523415,70:2.2276869822417895):4.768433851768593,(2:2.006805204674153,47:2.006805204674153):4.98931562933623):1.4262148368621288,(15:5.175174818651178,((49:0.6681292165479077,64:0.6681292165479077):3.042385571456004,(24:3.1963431368419934,(25:1.527392236679103,3:1.527392236679103):1.6689509001628904):0.5141716511619183):1.4646600306472664):3.2471608522213335):0.692586335015438,((54:4.303390830898993,((59:1.9344471593675374,(37:0.17459734861334583,29:0.17459734861334583):1.7598498107541916):2.224934131743769,50:4.159381291111306):0.14400953978768705):0.9464226558082762,(((26:0.15482380365658818,36:0.15482380365658818):0.044641483699609574,19:0.19946528735619776):1.1825035186955368,74:1.3819688060517346):3.8678446806555353):3.86510851918068):1.1488463736333454):0.6859137086244491):2.234096261219989,(((((18:1.1439724716451258,(14:0.5231783322825041,(32:0.1669581476248937,46:0.1669581476248937):0.3562201846576104):0.6207941393626217):1.746576933786364,(13:1.0216916849189552,23:1.0216916849189552):1.8688577205125345):0.21113792359024908,((53:2.2216751507319734,((16:0.2966320905761009,17:0.2966320905761009):1.6826225689010756,22:1.9792546594771765):0.24242049125479692):0.5600870682259895,((5:0.35498725652792096,(35:0.3167680424675123,45:0.3167680424675123):0.03821921406040868):0.9447520433743556,(55:0.7267925524093871,(58:0.26036725015135953,(43:0.16854087656950928,41:0.16854087656950928):0.09182637358185025):0.4664253022580276):0.5729467474928894):1.4820229190556864):0.3199251100637759):0.6521505049023708,(8:2.2126532088385984,((38:0.13286647362632947,40:0.13286647362632947):1.90127069941904,((42:1.348590499523213,73:1.348590499523213):0.22920585633097157,((((7:0.7494090558053654,31:0.7494090558053654):0.14372992192629763,48:0.8931389777316631):0.38771601456542093,33:1.280854992297084):0.23995335609915647,(65:0.8401547078384743,(62:0.5028028979056084,(51:0.43133205584789497,20:0.43133205584789497):0.07147084205771342):0.33735180993286595):0.6806536405577661):0.05698800745794408):0.4563408171911849):0.17851603579322894):1.5411846250855112):5.483805383067608,((11:2.803909349482792,(10:1.087213010233234,(9:0.9183729465956619,27:0.9183729465956619):0.1688400636375721):1.716696339249558):4.7087622229960395,(72:2.698493939395739,(60:0.5789688976480559,(((57:0.05943733131162385,44:0.05943733131162385):0.1903816005961924,6:0.24981893190781626):0.3040444932612383,69:0.5538634251690545):0.02510547247900141):2.119525041747683):4.8141776330830925):1.7249716445128858):3.9461351323740157):3.94385262592545,((12:2.8653238126435583,71:2.8653238126435583):8.88258999521197,52:11.747913807855527):5.379717167435656):3.2807211903936597):46.1423526344789;
tree new_tree91 = (((12:6.096736205526405,71:6.096736205526405):5.676161037969067,52:11.772897243495471):8.147635337965927,((((21:1.530976336416664,(63:0.03403355360934009,68:0.03403355360934009):1.4969427828073238):8.875796056383075,((1:2.4709418452815317,(19:1.6075889744742058,((26:0.6883463111292777,36:0.6883463111292777):0.19452920970103016,74:0.8828755208303078):0.7247134536438979):0.8633528708073259):7.081734902904152,(((((((4:1.253584567406488,(70:0.7926770211564935,39:0.7926770211564935):0.4609075462499945):0.4765071105506229,66:1.730091677957111):0.22791066188029352,34:1.9580023398374045):2.3853112411849104,(2:0.46828212804822583,47:0.46828212804822583):3.8750314529740892):1.933402042927872,(67:0.3468331676180757,30:0.3468331676180757):5.929882456332111):1.71166915239389,(15:7.287949372918875,((49:1.0454600145043533,64:1.0454600145043533):3.240875116790641,(24:2.6644750597775446,(25:2.4325866052067817,3:2.4325866052067817):0.2318884545707629):1.62186007151745):3.00161424162388):0.7004354034252023):1.4916219737380132,((((37:0.5281407526539934,29:0.5281407526539934):2.1876941359311526,59:2.715834888585146):3.594566689537378,(50:1.348659477046808,56:1.348659477046808):4.961742101075716):1.7365451420203497,54:8.046946720142873):1.4330600299392167):0.07266999810359387):0.8540956446140555):2.1213112022627527,(((((18:0.695314156512679,((32:0.017706401959259713,46:0.017706401959259713):0.3777776043642146,14:0.3954840063234743):0.2998301501892047):2.4294862077934676,(13:0.21026561480175296,23:0.21026561480175296):2.914534749504394):0.3149848242648621,((((22:0.24835671050581157,16:0.24835671050581157):0.8543039715249074,17:1.102660682030719):0.3947672764803687,53:1.4974279585110877):1.296392320615306,((35:0.36609913928704346,(5:0.26091269176766724,45:0.26091269176766724):0.10518644751937622):1.7449346403474846,(43:0.3489382660219707,(58:0.21478560278569941,(41:0.18507434373923043,55:0.18507434373923043):0.029711259046468985):0.13415266323627129):1.7620955136125573):0.6827864994918658):0.6459649094446149):0.7367294394034745,(8:2.801065575727889,((38:0.4132031865705089,40:0.4132031865705089):1.3966615766684898,((65:0.763773149370802,(62:0.5975199210408362,(51:0.4501021601515998,20:0.4501021601515998):0.14741776088923636):0.1662532283299658):0.8223916493642842,((48:1.0763765149289364,((42:0.18959069997345285,73:0.18959069997345285):0.58439816213729,33:0.7739888621107429):0.30238765281819346):0.18103771492847165,(7:0.07726255604328273,31:0.07726255604328273):1.1801516738141253):0.3287505688776782):0.2236999645039126):0.99120081248889):1.3754490522465943):5.802763324426089,((11:2.712727102542717,(10:1.2818859514824683,(9:0.04166165388779598,27:0.04166165388779598):1.2402242975946722):1.4308411510602488):6.008718245834116,(72:3.2720614228644576,(57:0.9703322689440521,((69:0.2594519869205991,44:0.2594519869205991):0.2652472986706722,(60:0.15135433851989635,6:0.15135433851989635):0.373344947071375):0.4456329833527808):2.3017291539204052):5.449383925512375):1.25783260402374):2.54880564266192):7.383020699141069,(61:0.28367280147625407,28:0.28367280147625407):19.627431492727307):0.009428287257836843):47.1831197418962;
tree new_tree92 = ((((21:1.7375442489648372,(63:0.7416975771748541,68:0.7416975771748541):0.9958466717899831):8.513056820156487,((((50:2.1123007176072393,56:2.1123007176072393):0.9973137403372712,54:3.1096144579445104):2.3276568165445415,((37:0.4740013594308302,29:0.4740013594308302):2.9506889189881833,59:3.4246902784190136):2.0125809960700383):4.414094747610414,((1:7.7557816263764385,(74:6.378300444276833,(19:2.0120216056498608,(36:0.11381706045514557,26:0.11381706045514557):1.8982045451947152):4.366278838626973):1.3774811820996051):1.290545236647346,(((49:1.327722055120867,64:1.327722055120867):4.472267785671354,(24:5.108322795293315,(25:1.3744192044152366,3:1.3744192044152366):3.7339035908780787):0.6916670454989067):1.2857330052931495,((((66:2.6367551321511673,(4:0.9845334139478074,(67:0.45808232676251237,30:0.45808232676251237):0.526451087185295):1.6522217182033598):0.036031491941419524,(39:0.4191728549715257,(70:0.27572252194366553,34:0.27572252194366553):0.14345033302786014):2.253613769121061):2.105950702702983,(2:2.5350546062760366,47:2.5350546062760366):2.243682720519533):1.7402235393467365,15:6.518960866142306):0.566761979943065):1.9606040169384134):0.8050391590756814):0.3992350470218593):1.556940727313151,(((((14:1.1031186950895586,((18:0.6224701854485402,46:0.6224701854485402):0.04646500810983234,32:0.6689351935583725):0.4341835015311861):1.82241712282257,(13:0.585345638752295,23:0.585345638752295):2.340190179159834):0.5024608053999748,((((22:0.5244263870146917,16:0.5244263870146917):0.5590223753228549,17:1.0834487623375466):1.7451434593765596,53:2.828592221714106):0.2065758987524826,(((41:0.724505945610053,((58:0.15561287343052185,43:0.15561287343052185):0.5455332364819029,55:0.7011461099124248):0.02335983569762823):0.6373209355066555,35:1.3618268811167085):0.12022731185123248,(5:0.6075998106145074,45:0.6075998106145074):0.8744543823534335):1.5531139274986479):0.39282850284551474):1.0150103552520093,(8:3.0125470104751044,(((((31:0.36338912339531565,(73:0.25026102917252113,(42:0.13209494545549885,7:0.13209494545549885):0.11816608371702228):0.11312809422279452):0.4231881551835131,48:0.7865772785788288):0.20149441124891054,33:0.9880716898277393):0.39105389339496854,(51:0.8116677666329102,(65:0.6079051494405985,20:0.6079051494405985):0.2037626171923117):0.5674578165897977):0.6331527355355735,((62:0.08643469373637797,38:0.08643469373637797):0.18219693451281632,40:0.2686316282491943):1.743646690509087):1.000268691716823):1.4304599680890084):4.07199427654047,((11:1.2319183533122882,(10:0.1272512183568867,(9:0.02898027820037565,27:0.02898027820037565):0.09827094015651104):1.1046671349554016):6.270961466831495,(72:1.9829888213269786,(57:0.7685517116778252,(69:0.4921496906614104,((60:0.10143913097201715,6:0.10143913097201715):0.12353853999423464,44:0.2249776709662518):0.2671720196951586):0.2764020210164148):1.2144371096491535):5.519890998816805):1.0121214349607994):3.2925405413298936):6.7834949429833795,(((12:6.928339538440395,71:6.928339538440395):2.5105167931394385,52:9.438856331579833):9.133077243739722,(61:0.2774823851827237,28:0.2774823851827237):18.294451190136833):0.019103164098300596):47.9355875024644;
tree new_tree93 = ((((21:0.9728224988687061,(63:0.23805473674783856,44:0.23805473674783856):0.7347677621208675):7.861787312429887,((((((66:0.3150895437671054,(70:0.1617796736759081,39:0.1617796736759081):0.15330987009119731):3.012382103025024,((34:0.6495211083654688,30:0.6495211083654688):0.3141877138508665,67:0.9637088222163354):2.3637628245757942):0.45817908828218545,4:3.785650735074315):1.7667662695775612,(2:0.05574810238300533,47:0.05574810238300533):5.496668902268871):1.2302956784693668,(15:6.195204830979536,((49:1.0659273304943746,64:1.0659273304943746):4.084110802398195,(24:3.80410251343185,(25:1.615476213239726,3:1.615476213239726):2.188626300192124):1.3459356194607195):1.045166698086967):0.587507852141707):1.455549659827609,((1:5.676909218150951,(((36:0.032683829489678386,26:0.032683829489678386):0.7816066167682714,74:0.8142904462579498):0.3530433154100713,19:1.167333761668021):4.50957545648293):0.27574901263859,(((50:2.224360448172732,54:2.224360448172732):0.6280251377537303,56:2.8523855859264624):2.4572718270923066,((37:0.6642315581063056,29:0.6642315581063056):2.376275814680328,59:3.0405073727866334):2.2691500402321356):0.6430008177707718):2.2856041121593114):0.596347468349741):6.475128882099783,(((((18:0.5174572054214153,((14:0.03311881693344074,32:0.03311881693344074):0.08092304776952482,46:0.11404186470296555):0.4034153407184497):2.6201529426171013,(13:0.9769376787934259,23:0.9769376787934259):2.1606724692450907):0.3472596678866662,((((17:0.27472440606744924,16:0.27472440606744924):0.21233848959474727,22:0.4870628956621965):1.823448017072814,53:2.3105109127350105):0.6709880519588776,(5:2.007410960919512,((41:0.16483701966531483,((58:0.007933423261177294,55:0.007933423261177294):0.11091922077976928,43:0.11885264404094657):0.04598437562436826):0.9525135581613748,(45:0.8263613252731978,35:0.8263613252731978):0.29098925255349184):0.8900603830928224):0.974088003774376):0.5033708512312947):1.2163880372842004,(8:2.7162447839897714,((((33:0.7394155374723371,48:0.7394155374723371):0.6609538317069729,(73:0.7881504113654888,(42:0.3330835977660444,(7:0.23626512790395557,31:0.23626512790395557):0.09681846986208884):0.4550668135994444):0.6122189578138212):0.3755113414891744,(65:0.66520321700767,(51:0.3751526645591747,20:0.3751526645591747):0.29005055244849537):1.1106774936608144):0.26478179408823577,((62:0.4559139650421771,40:0.4559139650421771):0.26080609753523715,38:0.7167200625774143):1.3239424421793058):0.6755822792330513):1.9850130692196117):4.357912258927587,((11:1.2734143783774639,(10:0.24054665847970566,(27:0.23752448179547178,9:0.23752448179547178):0.0030221766842338793):1.0328677198977583):6.940871850205603,(72:1.4485557595683176,(57:0.9043688164499526,(69:0.6209787228463365,((6:0.1542604094037593,68:0.1542604094037593):0.07583655818405541,60:0.2300969675878147):0.39088175525852176):0.2833900936036161):0.544186943118365):6.765730469014749):0.8448838835539032):6.2505685812614065):0.9717004431247744,(((12:4.872918078919163,71:4.872918078919163):4.4963042853741495,52:9.369222364293313):6.551595659619423,(61:0.3405307191931374,28:0.3405307191931374):15.580287304719597):0.3606211126104153):51.3780649509325;
tree new_tree94 = (((12:3.149639230333348,71:3.149639230333348):6.480361725402863,52:9.630000955736211):6.26831168111824,((((21:1.8674502010689153,(63:0.6369125712412067,44:0.6369125712412067):1.2305376298277086):6.8542890243122985,(((((30:1.2517108969587039,(4:0.655220860405876,(34:0.6539737551694841,67:0.6539737551694841):0.0012471052363919322):0.5964900365528278):1.2766422897871634,(66:1.2727020937647595,(39:0.8819333635521868,70:0.8819333635521868):0.39076873021257275):1.2556510929811078):1.8203120436160725,(2:0.2708254113094326,47:0.2708254113094326):4.077839819052507):1.6431079327068074,(15:5.729202693542758,((49:1.2268953301758838,64:1.2268953301758838):2.800773184237646,(25:3.1910119424397934,(24:1.9645319439863353,3:1.9645319439863353):1.226479998453458):0.8366565719737364):1.7015341791292284):0.26257046952598895):1.4364888363753012,((1:2.419377339011317,(19:0.9906369684266512,((36:0.25038783715777074,74:0.25038783715777074):0.033300978576183804,26:0.28368881573395455):0.7069481526926966):1.428740370584666):4.70701155539496,((((37:0.05877117274953868,29:0.05877117274953868):2.5585383638227768,59:2.6173095365723156):1.5466882777201572,(54:0.9146353039530541,50:0.9146353039530541):3.2493625103394184):1.5205227011019842,56:5.684520515394457):1.4418683790118196):0.30187310503777187):1.2934772259371652):3.297479031514163,(((((((14:0.38780892053770694,32:0.38780892053770694):0.5775682902639407,(18:0.0468970963392543,46:0.0468970963392543):0.9184801144623934):1.41320318888335,(13:0.35148395905852736,23:0.35148395905852736):2.0270964406264707):0.6906373069124383,(((17:0.43610957880448215,16:0.43610957880448215):0.2954334823713191,22:0.7315430611758013):1.3923751802447906,53:2.1239182414205917):0.9452994651768445):0.7501491945894685,(((5:0.34228512464224586,35:0.34228512464224586):0.664579522467887,45:1.0068646471101328):1.879410297308799,(((43:0.11048701884326712,55:0.11048701884326712):0.05876167120249448,41:0.1692486900457616):0.1822583686371652,58:0.3515070586829268):2.534767885736005):0.933091956767973):0.47838921748040475,(8:3.5648631472515038,(((38:1.7780356349888902,40:1.7780356349888902):0.8299726694705571,((((7:0.20049418039203798,42:0.20049418039203798):0.040612780680966604,48:0.24110696107300458):1.205790441757486,(73:1.2760943069065036,33:1.2760943069065036):0.17080309592398701):0.40294570168967336,((65:0.4701175464463304,(51:0.2586471532178023,20:0.2586471532178023):0.21147039322852812):0.9163452177153576,31:1.386462764161688):0.463380340358476):0.7581651999392833):0.3806230900154506,62:2.988631394474898):0.5762317527766059):0.7328929714158057):3.9058846424882416,((11:2.20000843982363,(10:0.7993434573390154,(27:0.022737136073326513,9:0.022737136073326513):0.7766063212656888):1.4006649824846145):5.1589858383304446,(72:2.9684639260872223,(((6:0.3221410274920729,69:0.3221410274920729):0.22223612180236835,68:0.5443771492944413):0.07714427911579913,(57:0.010367662613583427,60:0.010367662613583427):0.6111537657966569):2.3469424976769817):4.390530352066852):0.8446464830014762):3.8155774957398254):3.2356784572415958,(61:0.7929710633998901,28:0.7929710633998901):14.461925650737083):0.6434159227174785):50.005064746488;
tree new_tree95 = (((12:2.150613491913276,71:2.150613491913276):7.900427520044296,52:10.051041011957572):5.617813223467829,(((((((39:1.930412731513643,70:1.930412731513643):0.7220159708464702,((30:1.417456504156601,(4:0.8987402470821957,67:0.8987402470821957):0.5187162570744053):0.1671717838001776,(34:1.3834845528201938,66:1.3834845528201938):0.2011437351365848):1.0678004144033346):0.9030472361337334,(2:2.0218760306762613,47:2.0218760306762613):1.5335999078175853):2.9800770915795614,(15:6.220943302948725,((49:0.9082348804786805,64:0.9082348804786805):2.800753439607162,(24:2.880595210750817,(25:1.41476680324191,3:1.41476680324191):1.4658284075089067):0.8283931093350256):2.5119549828628824):0.31460972712468305):1.0033746844130613,(((63:0.19730196316572432,44:0.19730196316572432):5.5825263473684,((((56:2.9217570892160443,(54:2.079760501064728,50:2.079760501064728):0.8419965881513161):0.3737724465736614,((37:0.059157210176502696,29:0.059157210176502696):2.501910478149122,59:2.561067688325625):0.7344618474640807):0.7877268765932866,(21:2.2307672152051072,1:2.2307672152051072):1.852489197177885):1.1768225319169217,19:5.260078944299914):0.519749366234211):0.19802679270444834,((36:0.36653965731740074,26:0.36653965731740074):0.6121955278311466,74:0.9787351851485474):4.999119918090026):1.561072611247896):3.0727448306780882,(((((((14:0.018140332804239424,32:0.018140332804239424):0.41413683207393953,(18:0.29969626349906797,46:0.29969626349906797):0.132580901379111):1.3114310039358406,(13:1.4636917907126774,23:1.4636917907126774):0.28001637810134206):1.6273202422151765,(((17:0.3638653447947176,16:0.3638653447947176):0.5138581646060003,22:0.8777235094007179):1.2226100941749956,53:2.1003336035757134):1.2706948074534825):0.2963592829472099,(((35:0.050855244998650004,45:0.050855244998650004):0.4875255094016294,5:0.5383807544002794):1.6519706416439035,((43:0.16130044587067013,58:0.16130044587067013):0.9376443708790487,(55:0.020005117699998815,41:0.020005117699998815):1.07893969904972):1.091406579294464):1.477036297932223):1.3698523962252427,(((40:0.4305725190815092,62:0.4305725190815092):2.477270736475858,(((65:0.5290436746932268,(51:0.1901582945826824,20:0.1901582945826824):0.33888538011054437):1.0714248307513474,38:1.6004685054445742):0.7332153492680769,((31:1.3756659678087895,(42:1.1917970116289685,48:1.1917970116289685):0.18386895617982102):0.03730329705403501,((73:0.04898066521914681,7:0.04898066521914681):0.9412959424175356,33:0.9902766076366823):0.42269265722614213):0.9207145898498266):0.574159400844716):0.4500726764610894,8:3.3579159320184564):1.6793241581831921):3.60375187696292,((11:1.956328620743148,(10:0.8617483575792165,(27:0.03774727152636352,9:0.03774727152636352):0.824001086052853):1.0945802631639316):5.245018051386284,(72:1.7538662347400027,(60:0.85479792564802,(6:0.8519329010573903,(68:0.5035662833137055,(57:0.20053343696926643,69:0.20053343696926643):0.30303284634443906):0.3483666177436848):0.002865024590629761):0.8990683090919827):5.447480437389429):1.4396452950351364):1.970680577999989):2.180232954148657,(61:0.7563319408934588,28:0.7563319408934588):12.035573558419756):2.876948736112187):45.4491657573893;
tree new_tree96 = (((((15:5.786302805757543,((((39:0.20459662193761363,70:0.20459662193761363):2.2262807900500636,((34:0.38023390462322054,(66:0.13788866901620198,30:0.13788866901620198):0.24234523560701857):0.8417576487565672,(4:0.8723646379522854,67:0.8723646379522854):0.34962691542750246):1.2088858586078897):0.2522489804380377,(2:0.0242097683163964,47:0.0242097683163964):2.658916624109319):3.091800847913539,((49:1.2902131049760868,64:1.2902131049760868):2.393628709716796,(25:0.9871872724799977,(24:0.7977235662811287,3:0.7977235662811287):0.189463706198869):2.696654542212885):2.0910854256463716):0.011375565418289213):2.730669002493144,((((21:0.6780099263723443,19:0.6780099263723443):3.470208184655485,1:4.14821811102783):1.2961882029542044,(((37:0.3260431264819045,29:0.3260431264819045):1.449821894287802,59:1.7758650207697064):1.6891946140404523,((54:0.48160774373746773,50:0.48160774373746773):0.44965702713659506,56:0.9312647708740628):2.533794863936096):1.9793466791718752):1.1798539971553774,((26:0.7716207914566858,36:0.7716207914566858):0.15355916652821144,74:0.9251799579848973):5.699080353152514):1.8927114971132761):2.460636862858845,((((((32:0.3911096160754553,(18:0.3493750109413914,(14:0.16811331317829173,46:0.16811331317829173):0.18126169776309967):0.04173460513406391):2.570649415644109,(13:0.0436356753009494,23:0.0436356753009494):2.9181233564186146):0.6016541281680277,((17:0.6095681367376463,(22:0.3634691012094047,16:0.3634691012094047):0.24609903552824164):1.178223703263626,53:1.7877918400012724):1.7756213198863193):0.1836262748660542,(((35:0.09858318368958949,45:0.09858318368958949):0.2828232439847629,5:0.3814064276743524):0.8211418772724449,((55:0.772894690846438,43:0.772894690846438):0.10934007047137662,(58:0.16200027264244804,41:0.16200027264244804):0.7202344886753667):0.3203135436289827):2.5444911298068487):0.8298304607257632,((62:0.7161864130302581,8:0.7161864130302581):2.8280177809615177,(40:2.8034417504489104,((((51:0.1202842869192289,20:0.1202842869192289):0.34121717955869524,38:0.46150146647792417):0.05949309715664369,65:0.5209945636345679):1.621133860591427,(((33:1.3693220067950163,(73:0.34871682097414114,42:0.34871682097414114):1.0206051858208751):0.25294676611041234,(31:0.0061145120910653765,48:0.0061145120910653765):1.6161542608143633):0.14624486820005167,7:1.7685136411054803):0.37361478312051455):0.6613133262229156):0.7407624435428652):1.0326657014876335):5.355844135618365,((11:2.7728036925386257,(27:2.155936872943388,(10:0.11338110002505308,9:0.11338110002505308):2.042555772918335):0.6168668195952378):4.793062112500742,(72:2.8519993116709155,(((57:0.2775389730670039,(60:0.07798714423696408,69:0.07798714423696408):0.19955182883003986):0.5238810588365312,6:0.8014200319035352):0.012720077754970638,68:0.8141401096585058):2.0378592020124096):4.713866493368451):2.3668482260584067):1.0448946400117585):0.7530576725153839,(63:0.13342054838851986,44:0.13342054838851986):11.597245795236397):2.579902724654577,(((12:2.5371130771378416,71:2.5371130771378416):6.057921383889508,52:8.59503446102735):5.110840627761009,(61:0.7994958400840764,28:0.7994958400840764):12.906379248704283):0.6046939794911346):47.6722749679091;
tree new_tree97 = ((61:0.9912788116659317,28:0.9912788116659317):14.206668682773172,((63:1.1720231886774588,44:1.1720231886774588):11.014311861765337,(((12:3.092476713682895,71:3.092476713682895):2.867412898004378,52:5.959889611687273):5.324389011714522,((((((39:0.040147983034510316,70:0.040147983034510316):1.461802599193153,(((66:0.010195477538067483,30:0.010195477538067483):0.6445133167771347,(34:0.27434240557826695,67:0.27434240557826695):0.3803663887369353):0.5630094253407988,4:1.217718219656001):0.2842323625716623):1.3379537218396758,(2:0.14480572874589084,47:0.14480572874589084):2.695098575321448):2.363916745009904,(((49:0.9116519935711653,64:0.9116519935711653):2.7630662153798258,(25:0.9791012443239433,(3:0.93974643843457,24:0.93974643843457):0.039354805889373345):2.695616964627048):0.7531260777530058,15:4.427844286703997):0.7759767623732463):3.417113753390323,(((74:1.1943444419446225,((26:0.8800335098033415,36:0.8800335098033415):0.1325950332740048,19:1.0126285430773463):0.18171589886727624):2.0649894960611643,21:3.2593339380057866):4.0957054855414405,(((56:1.6436044049622014,54:1.6436044049622014):0.0550947593775184,(1:1.1070621819380608,50:1.1070621819380608):0.591636982401659):4.306761781260666,((37:0.31601368004942937,29:0.31601368004942937):2.8838602574328926,59:3.199873937482322):2.8055870081180636):1.3495784779468414):1.265895378920339):1.60748267786607,((((((73:0.4119154670527598,18:0.4119154670527598):0.6013052787499416,((46:0.0068675983572145235,14:0.0068675983572145235):0.05252422434203144,32:0.059391822699245964):0.9538289231034555):1.471926835849168,(13:0.5296813643626228,23:0.5296813643626228):1.9554662172892465):0.9542649032120281,(((22:0.2788965346214154,(17:0.244076193572735,16:0.244076193572735):0.0348203410486804):1.3143948878223304,53:1.5932914224437458):1.3295606001560543,(45:1.0349452441344489,((5:0.7670821743877235,(((58:0.025227841603193364,41:0.025227841603193364):0.029931095815179096,55:0.05515893741837246):0.37056171675202904,43:0.4257206541704015):0.341361520217322):0.14984981882241488,35:0.9169319932101384):0.11801325092431048):1.8879067784653512):0.5165604622640974):1.3956679758452744,((62:1.4893957389212982,8:1.4893957389212982):1.8518272583846012,(40:2.7587336466520465,((((51:0.11612365613074338,65:0.11612365613074338):0.06045459569096662,20:0.17657825182171):0.24414628691778806,38:0.42072453873949806):2.0754124120212385,(((33:1.0949365999547638,(31:0.005818576358367691,48:0.005818576358367691):1.089118023596396):0.054635291001888575,42:1.1495718909566524):0.21309901711393975,7:1.362670908070592):1.1334660426901446):0.26259669589130974):0.5824893506538529):1.4938574634032724):4.281619195202509,((11:4.2142743062512995,(9:0.7202087105638553,(27:0.48205599990479947,10:0.48205599990479947):0.2381527106590558):3.4940655956874442):3.0066458752968366,(72:1.5540071661029615,(68:1.4495724798606702,(57:0.546107257408335,((60:0.19974642181644092,6:0.19974642181644092):0.0015172202659083645,69:0.2012636420823493):0.34484361532598573):0.9034652224523352):0.10443468624229135):5.666913015445175):1.895779474363545):1.1117178244219552):1.0558611430681584):0.9020564270410016):3.0116124439963077):49.9177186931987;
tree new_tree98 = ((61:1.5857473406993108,28:1.5857473406993108):18.956307595725377,((63:0.37758555517505826,44:0.37758555517505826):12.497025595767841,(((12:5.360100739526509,71:5.360100739526509):1.9289595935635688,52:7.289060333090077):5.09409900256793,((((((((16:0.3665208019716914,45:0.3665208019716914):0.05342930866137596,(17:0.39707528375463946,22:0.39707528375463946):0.0228748268784279):2.4907645765770328,53:2.9107146872101):0.5119962617866367,(((73:0.7988755747265411,18:0.7988755747265411):0.9247577460003841,((32:0.0229466886563393,14:0.0229466886563393):0.04726656101828529,46:0.07021324967462458):1.6534200710523006):0.596714268634668,(13:1.115972847393341,23:1.115972847393341):1.2043747419682522):1.1023633596351434):0.985435065572144,(35:1.096318502132201,(5:0.6264144394144199,((55:0.3526158185498044,(43:0.008840545052838086,58:0.008840545052838086):0.3437752734969663):0.004732759914821083,41:0.3573485784646255):0.2690658609497944):0.4699040627177812):3.31182751243668):1.422343613049506,((8:1.1833384407127783,62:1.1833384407127783):2.898168985038887,(40:2.6578092300737732,(((65:0.6355558301422743,38:0.6355558301422743):1.5286000387054017,(51:0.7496589171084682,20:0.7496589171084682):1.4144969517392079):0.4849251579652085,(((31:0.10469251445162224,48:0.10469251445162224):1.966865690162566,7:2.0715582046141883):0.11853694335475273,(33:0.9312601125714571,42:0.9312601125714571):1.258835035397484):0.4589858788439436):0.008728203260888634):1.423698195677892):1.7489822018667214):4.319541055170903,((11:1.9027616234672102,(27:1.0134149224801665,(9:0.8014720742705916,10:0.8014720742705916):0.21194284820957487):0.8893467009870437):4.062923999956445,(72:1.772443339697249,(68:0.44695033809548734,(((60:0.04066143044317192,57:0.04066143044317192):0.11323222081965473,6:0.15389365126282664):0.11692445568981838,69:0.270818106952645):0.17613223114284232):1.3254930016017616):4.1932422837264065):4.184345059365634):2.003022419710213,((((49:2.1975032039656375,64:2.1975032039656375):2.3524671178396837,((25:2.12771098689521,3:2.12771098689521):0.201301444896139,24:2.329012431791349):2.220957890013972):1.301471407833982,(((((2:0.09634397433940692,47:0.09634397433940692):0.7671515822615358,70:0.8634955566009427):0.04861367616662071,39:0.9121092327675634):1.3311632586331101,(34:1.6438513597063562,(67:1.601732624351768,((30:1.0313903015186958,66:1.0313903015186958):0.3105557722988401,4:1.341946073817536):0.25978655053423205):0.04211873535458821):0.5994211316943174):3.0191552010667,15:5.262427692467374):0.5890140371719292):2.95920911014478,(((26:0.2631757660561633,36:0.2631757660561633):0.2856937323109235,(74:0.32104554873081687,19:0.32104554873081687):0.2278239496362699):8.239497160946522,(((54:1.5973261111378088,(50:1.1749902790854587,56:1.1749902790854587):0.42233583205235004):1.6026333323292683,1:3.199959443467077):4.9902589511470135,(21:8.020456875803163,((37:0.4757880316358943,29:0.4757880316358943):4.457835752858507,59:4.933623784494402):3.086833091308761):0.16976151881092783):0.5981482646995175):0.02228418047047498):3.342402262715419):0.2301062331585051):0.4914518152848917):7.6674437854817885):41.2123694935404;
tree new_tree99 = ((63:0.3970514229814546,44:0.3970514229814546):13.462044630251869,(((((8:3.491579324513575,(40:2.993112211603503,(((((31:0.2363491325923955,48:0.2363491325923955):0.6398540387887014,7:0.8762031713810969):0.4406002119136345,33:1.3168033832947315):0.23964534114613567,42:1.5564487244408671):0.1557942772550649,((38:0.2089448563206351,65:0.2089448563206351):1.2106863341398488,(51:0.7181491339078487,20:0.7181491339078487):0.7014820565526352):0.2926118112354481):1.2808692099075711):0.49846711291007173):1.128582953938257,(((((58:0.2762597209032892,(41:0.20716117004382834,55:0.20716117004382834):0.06909855085946087):0.19108720791848882,62:0.46734692882177803):0.24326791641222173,43:0.7106148452339998):0.41119792906327857,(35:0.2931182789352184,5:0.2931182789352184):0.8286944953620599):2.740446771644921,((((17:0.22967447006918323,16:0.22967447006918323):1.3543537752573271,(45:0.11082126855374433,22:0.11082126855374433):1.473206976772766):0.20433145181403867,53:1.788359697140549):0.7288593022492433,(((13:0.18040618341600623,23:0.18040618341600623):1.354666806838324,((46:0.014826112980998105,14:0.014826112980998105):0.05639271240639465,32:0.07121882538739276):1.4638541648669376):0.2134152958490947,(18:0.9072163175905433,73:0.9072163175905433):0.8412719685128817):0.7687307132863674):1.3450405465524065):0.757902732509633):3.172817891728924,((11:1.5769966541575229,(10:0.6375953766820662,(9:0.06434728513198659,27:0.06434728513198659):0.5732480915500796):0.9394012774754567):4.036063688960814,(72:1.3426331787789556,((57:0.20183119400990857,68:0.20183119400990857):0.021850736268643534,((60:0.08761319546333979,6:0.08761319546333979):0.09176832546723476,69:0.17938152093057455):0.04430040934797755):1.1189512485004034):4.270427164339382):2.1799198270624185):1.4248494415107311,(((15:4.622996942498105,(((49:1.2061821862070188,64:1.2061821862070188):2.129900087455844,((24:1.6371816804403538,3:1.6371816804403538):0.2620851347020221,25:1.899266815142376):1.4368154585204869):1.2688830498015888,(((70:0.498014658582699,39:0.498014658582699):0.7346795800400321,(2:0.006395169639280353,47:0.006395169639280353):1.2262990689834508):0.2017464328188152,(4:1.1187712796791967,(30:0.9919989420683649,((66:0.31330484063105574,67:0.31330484063105574):0.4798548646804038,34:0.7931597053114595):0.1988392367569054):0.12677233761083173):0.31566939176234965):3.1705246520229053):0.018031619033653357):1.1472265740868757,(((74:0.4922530731112158,36:0.4922530731112158):0.32106543024114786,26:0.8133185033523637):0.15976018892967425,19:0.9730786922820379):4.797144824302943):1.7195280210121862,(((54:0.3866315988000657,50:0.3866315988000657):0.8825438078245886,56:1.2691754066246543):4.915458477162762,(21:5.640948764512311,(((37:1.3596357434768085,29:1.3596357434768085):2.4223806795513085,59:3.782016423028117):1.6289354252521324,1:5.410951848280249):0.22999691623206164):0.5436851192751053):1.3051176538097504):1.72807807409432):4.02595061236438,((61:2.73347384365894,28:2.73347384365894):10.282070394863489,((12:2.7104386969157344,71:2.7104386969157344):4.309032611601429,52:7.019471308517163):5.9960729300052655):0.2282359855334377):0.6153158291774581):50.3303476016865;
tree new_tree100 = (((61:2.7549487469929184,28:2.7549487469929184):9.480889247713703,((71:8.213635666311774,(52:5.752907104124713,12:5.752907104124713):2.460728562187061):0.8843872922711054,(63:0.3003108663100574,44:0.3003108663100574):8.797712092272821):3.137815036123742):3.4606943960528973,((((8:2.2913034235343632,(40:1.7374594666034748,((((31:0.15220226736016257,(42:0.053945723949390546,7:0.053945723949390546):0.09825654341077203):0.6570886492577626,48:0.8092909166179252):0.4718343083417402,33:1.2811252249596654):0.16743994719593558,((38:0.5786306842944706,65:0.5786306842944706):0.33123100243758086,(51:0.1449334607810362,20:0.1449334607810362):0.7649282259510153):0.5387034854235495):0.28889429444787385):0.5538439569308884):1.8023148608242483,((((58:0.05494012006542232,55:0.05494012006542232):0.21657588600744598,(62:0.029062941522613298,(43:0.014368630519872347,41:0.014368630519872347):0.014694311002740951):0.242453064550255):0.37461491506203437,(35:0.27714345218631725,5:0.27714345218631725):0.3689874689485854):3.0277815158014763,(((45:1.1317059280261692,53:1.1317059280261692):0.840880406740502,((22:0.7785330284555237,16:0.7785330284555237):0.517650338506289,17:1.2961833669618128):0.6764029678048584):1.2910210331393046,(((18:0.3995827089480222,73:0.3995827089480222):0.6402575940845341,((46:0.11880326912994336,32:0.11880326912994336):0.3952581889365388,14:0.5140614580664822):0.5257788449660741):0.6810196560649522,(13:0.6358343259106057,23:0.6358343259106057):1.0850256331869028):1.5427474088084674):0.4103050690304033):0.4197058474222324):2.683411891932936,((11:2.0244590269445926,((27:0.1117997121765403,9:0.1117997121765403):0.9013511186177111,10:1.0131508307942514):1.0113081961503412):2.785333590234277,(72:1.0932205986249635,((6:0.29365066542852925,((69:0.18832299559281626,68:0.18832299559281626):0.0651629029289146,57:0.25348589852173087):0.04016476690679838):0.1579014645041813,60:0.45155212993271054):0.6416684686922529):3.716572018553906):1.9672375591126778):1.3749894188173561,(((((((2:0.08380325887718558,47:0.08380325887718558):0.024714853741155687,70:0.10851811261834127):0.6152562972194622,39:0.7237744098378035):1.6353264002248258,(((67:0.0011154618054281821,34:0.0011154618054281821):0.19723912488309056,30:0.19835458668851874):1.1704910950150427,(66:0.8505073270320508,4:0.8505073270320508):0.5183383546715107):0.9902551283590677):2.3978667753561504,(((49:2.168848280908459,64:2.168848280908459):0.7356546990434043,((3:1.7684118155292552,25:1.7684118155292552):0.09535234143591786,24:1.863764156965173):1.04073882298669):1.5126231207943905,15:4.417126100746254):0.33984148467252595):1.019561047639245,((19:0.9972810894342352,(74:0.09791025990888796,36:0.09791025990888796):0.8993708295253473):0.11209119094014741,26:1.1093722803743826):4.667156352683642):0.7649658584788988,(((1:4.0108138465807555,56:4.0108138465807555):0.7625978959797131,21:4.7734117425604685):0.48896667517999326,((54:2.612757689348809,50:2.612757689348809):2.0171684719417375,((37:0.1724302978215447,29:0.1724302978215447):3.2357184371535554,59:3.4081487349751):1.2217774263154464):0.6324522564499153):1.2791160737964615):1.6105251035719803):7.544512795650615):52.7755713732336;
tree new_tree101 = (((61:2.76022381147514,28:2.76022381147514):10.75891441551261,(52:6.139666196018178,((71:3.09456498159529,(63:1.3873686983302889,44:1.3873686983302889):1.7071962832650012):1.0058426448210125,12:4.1004076264163025):2.0392585696018752):7.379472030969572):3.6856711458051024,((((8:2.433294197087538,(40:2.1080668196019943,((((48:0.0725101438697449,7:0.0725101438697449):0.20126680327253832,(42:0.26824928936143294,31:0.26824928936143294):0.0055276577808502925):1.2802212431687787,33:1.553998190311062):0.24429881210062243,((38:0.7865490426291931,(51:0.7720552568195574,20:0.7720552568195574):0.014493785809635673):0.6193097701277385,65:1.4058588127569316):0.39243818965475286):0.3097698171903098):0.32522737748554365):1.625878855864031,(((58:0.4156802230892232,((41:0.10074489433989504,43:0.10074489433989504):0.020369327392667017,(62:0.113442563126536,55:0.113442563126536):0.0076716586060260605):0.2945660013566611):1.0987921266516316,(35:0.3975793869000784,5:0.3975793869000784):1.1168929628407764):1.6053252960327467,(((45:0.5920500828444382,53:0.5920500828444382):1.3801371196708552,((22:0.8074810253280912,17:0.8074810253280912):0.519397035740406,16:1.3268780610684971):0.6453091414467962):0.7543084729720597,(((73:0.8466116904132737,18:0.8466116904132737):0.44271289325851737,((14:0.11855027718081669,46:0.11855027718081669):0.0316910858464519,32:0.1502413630272686):1.1390832206445225):0.27004158343027584,(13:0.310148024289271,23:0.310148024289271):1.2492181428127958):1.1671295083852862):0.39330197028624836):0.9393754071779674):2.308450659364488,((11:1.3440316217018151,((10:0.4685172350079838,27:0.4685172350079838):0.22059254415339946,9:0.6891097791613833):0.6549218425404318):3.7028408914370226,(72:3.3044266295965024,(((6:0.28283770611898473,57:0.28283770611898473):0.03358727646436216,(69:0.23982744054824598,60:0.23982744054824598):0.07659754203510091):2.5212164601480125,68:2.837641442731359):0.46678518686514314):1.7424458835423353):1.3207511991772192):1.7788525204507177,(((1:0.9051885507708235,56:0.9051885507708235):4.226442638088349,(21:4.970726170250273,(((54:0.33657027293160674,50:0.33657027293160674):3.0904334935594604,((37:0.2548679147809171,29:0.2548679147809171):1.6740308585448203,59:1.9288987733257374):1.4981049931653296):1.4494387023112054,(((19:0.6457427266097647,36:0.6457427266097647):0.30541447819469214,26:0.9511572048044569):0.5417854728165185,74:1.4929426776209753):3.383499791181297):0.09428370144800091):0.16090501860889894):2.0033287625315035,((((66:1.058941915257263,(((70:0.09057623011512939,39:0.09057623011512939):0.3558575920832821,34:0.4464338221984115):0.6085541757055186,(67:0.14997382082838925,30:0.14997382082838925):0.9050141770755408):0.0039539173533329475):0.1826764957313396,4:1.2416184109886026):1.5961696983917402,(2:0.41186721670338144,47:0.41186721670338144):2.4259208926769613):3.0447158271384627,(15:5.109699333523764,((49:1.8753478579725582,64:1.8753478579725582):1.2205054299115259,((3:0.4797209389902221,24:0.4797209389902221):1.1394226882117422,25:1.6191436272019644):1.4767096606821197):2.01384604563968):0.7728046029950413):1.2524560148718704):1.0115162813760987):9.058333140026077):45.3963200833585;
tree new_tree102 = ((((71:0.09341219335992973,(44:0.03083693419913069,63:0.03083693419913069):0.06257525916079903):6.677810425379676,(52:5.211359240695068,12:5.211359240695068):1.559863378044538):5.2270996775888365,((((8:3.426365097260995,(40:2.309943913932738,((33:1.4610978555898388,((48:0.37553540847998346,7:0.37553540847998346):0.16394571764083465,(42:0.47629454979312613,31:0.47629454979312613):0.06318657632769198):0.9216167294690207):0.23587162381969695,((38:0.2574649963155654,65:0.2574649963155654):0.5235107051457676,(51:0.3776224046784882,20:0.3776224046784882):0.4033532967828448):0.9159937779482028):0.6129744345232022):1.116421183328257):0.7024257230514714,((((46:0.37979772359634,((14:0.10858956327244468,73:0.10858956327244468):0.059452977027402154,32:0.16804254029984683):0.21175518329649318):0.9131235849981693,(13:0.4093334053855609,23:0.4093334053855609):0.8835879032089484):0.6107176593131891,18:1.9036389679076984):1.2352799236360257,(((62:1.7844171452009416,((22:0.5265847045598342,17:0.5265847045598342):0.4260331758275313,16:0.9526178803873655):0.8317992648135761):0.2750373808589772,(45:0.22088988964598233,53:0.22088988964598233):1.8385646364139365):0.7696666498788378,((43:0.7920662646876694,(55:0.6599217283861929,(41:0.3974686362028007,58:0.3974686362028007):0.2624530921833922):0.1321445363014765):1.3250900145670528,(35:0.3228457985248486,5:0.3228457985248486):1.7943104807298735):0.7119648966840346):0.3097977156049674):0.9898719287687423):1.132854967684799,((11:3.575112277778843,((9:0.15520052510156457,10:0.15520052510156457):0.40072875377776784,27:0.5559292788793324):3.0191829988995105):1.4910505247826182,(((6:0.3951169382732939,69:0.3951169382732939):0.004940476513181857,(60:0.36490010568682385,57:0.36490010568682385):0.03515730909965192):2.408793106137246,(72:0.4792647567774519,68:0.4792647567774519):2.3295857641462696):2.2573122816377396):0.19548298543580422):3.3716098245997266,((((((54:2.5046840400993906,50:2.5046840400993906):0.7171379774831381,1:3.2218220175825287):0.030735436007784056,((37:0.3281865609587097,29:0.3281865609587097):1.3559015010895052,59:1.684088062048215):1.5684693915420977):0.3494225547007219,(((36:1.3181880840830356,26:1.3181880840830356):0.18014685874507275,(19:0.2674289363983496,74:0.2674289363983496):1.2309060064297588):1.4210007741438226,56:2.919335716971931):0.6826442913191038):0.5268301151349579,21:4.128810123425993):2.682807228584304,(15:5.203324224401778,(((((70:1.3784049376508485,39:1.3784049376508485):0.7436472047193694,(4:1.9492041615883753,34:1.9492041615883753):0.1728479807818426):0.013231693111654064,(66:0.12463061821268451,(67:0.08934679947635017,30:0.08934679947635017):0.035283818736334335):2.0106532172691876):1.1695246969457433,(2:0.5524174526681194,47:0.5524174526681194):2.752391079759496):1.897344035723405,((49:1.1915867872680708,64:1.1915867872680708):1.0770676123389706,((25:0.5088068570453892,3:0.5088068570453892):0.36144076961348814,24:0.8702476266588773):1.3984067729481642):2.933498168543979):0.0011716562507579908):1.6082931276085182):1.8216382605866954):3.3650666837314507):2.975966514648423,(61:4.154975492742982,28:4.154975492742982):10.819313318233885):51.8818309740096;
tree new_tree103 = ((((44:1.1688228079527372,(71:0.9781491744904593,63:0.9781491744904593):0.19067363346227784):6.194020400254388,(52:6.970460871271481,12:6.970460871271481):0.3923823369356443):5.779506777831174,(61:5.738947737088528,28:5.738947737088528):7.403402248949772):2.7642059900736413,((((8:4.216511929588128,(40:2.0194336654960128,(((48:1.1010666480027935,(31:0.6353416248586815,(42:0.4711854680230863,7:0.4711854680230863):0.1641561568355952):0.465725023144112):0.3895791177063639,33:1.4906457657091574):0.02946364502074439,(((51:0.1706606435349208,20:0.1706606435349208):0.6222040201239072,65:0.792864663658828):0.460587646428989,38:1.253452310087817):0.2666571006420848):0.499324254766111):2.197078264092115):2.148166544534206,((((18:0.15061828082634138,46:0.15061828082634138):1.3543322266906879,((14:0.1331645010137935,32:0.1331645010137935):0.05214670451452175,73:0.18531120552831526):1.319639301988714):0.2878364193209644,(13:0.38577080625637833,23:0.38577080625637833):1.4070161205816154):2.190445236466827,((((45:0.0758246534844074,53:0.0758246534844074):0.6595450688819515,62:0.7353697223663589):1.0316208288762954,((16:0.6179958075487282,17:0.6179958075487282):0.12914649141001722,22:0.7471422989587454):1.019848252283909):1.1328517535341496,((55:0.7854368626144584,(58:0.19921587501439145,(43:0.18533896056553506,41:0.18533896056553506):0.013876914448856387):0.586220987600067):1.4348456995791077,(35:0.404216616552651,5:0.404216616552651):1.816065945640915):0.6795597425832378):1.083389858528017):2.381446310817513):0.6144614290895234,((11:1.8641309958818768,((27:0.8283029803067551,9:0.8283029803067551):0.012395169101965142,10:0.8406981494087202):1.0234328464731566):2.5545141217380944,(((6:0.3187578918944565,57:0.3187578918944565):0.5992043616421223,(69:0.28386057014802857,60:0.28386057014802857):0.6341016833885503):1.8988755849986942,(72:2.1403306610430497,68:2.1403306610430497):0.6765071774922236):1.601807279084698):2.560494785591886):3.8982532581923266,(((((49:1.9534117723371887,64:1.9534117723371887):0.9657796911317804,((25:1.2531876949186465,3:1.2531876949186465):0.26810643988740357,24:1.52129413480605):1.397897328662919):1.9893053640038985,(15:4.882798371153811,((((34:0.11271627696830766,(67:0.01882322187096479,30:0.01882322187096479):0.09389305509734287):1.0585322544799243,((66:0.4612515222655766,39:0.4612515222655766):0.005383429425046493,70:0.4666349516906231):0.7046135797576089):0.7413894918169055,4:1.9126380232651374):0.2715836790199486,(2:0.0434938622199672,47:0.0434938622199672):2.140727840065119):2.698576668868725):0.02569845631905654):1.929503906296075,((21:5.048736636736696,(54:3.3093567466178326,(((37:0.2232418703709764,29:0.2232418703709764):2.2266871512183672,59:2.4499290215893437):0.8010457077923352,(1:0.2976482576910955,50:0.2976482576910955):2.953326471690583):0.05838201723615377):1.7393798901188635):0.029049479019442437,56:5.077786115756139):1.760214618012804):1.3109094269011399,(((74:1.246700729679208,26:1.246700729679208):0.04437697971019583,19:1.291077709389404):0.5494518404132662,36:1.8405295498026701):6.308380610867412):2.7284830007341014):5.029162814707757):55.2038364354181;
tree new_tree104 = (((61:6.127067262484477,28:6.127067262484477):13.085372642870738,(((((11:1.4587856748144956,((27:0.35795679081969906,9:0.35795679081969906):0.5673529160295059,10:0.925309706849205):0.5334759679652906):3.512073234054899,(72:2.1816251546130228,(((57:0.028900424407992283,68:0.028900424407992283):0.6207028627536478,(69:0.03233419119115317,6:0.03233419119115317):0.6172690959704868):1.253521834320559,60:1.9031251214821991):0.2785000331308236):2.789233754256372):2.0674354540451576,((((18:0.05706589537908988,46:0.05706589537908988):2.2678749563273346,((73:0.051877645859412236,14:0.051877645859412236):0.09112744137236287,32:0.1430050872317751):2.181935764474649):0.13369385089669983,(13:1.2577471370377244,23:1.2577471370377244):1.2008875655653997):2.379756744611641,(((45:0.6860293329533125,53:0.6860293329533125):0.7790106478868029,(62:1.0724899705977526,((16:0.053477338807542546,22:0.053477338807542546):0.47547728330529304,17:0.5289546221128356):0.543535348484917):0.3925500102423627):2.0700783256090602,(((43:0.16262082667547528,55:0.16262082667547528):0.0036792451263951698,(58:0.08915705535804232,41:0.08915705535804232):0.07714301644382814):2.7953934035810413,(35:0.5748911625587387,5:0.5748911625587387):2.386802312824173):0.573424831066264):1.3032731407655898):2.199902915699787):0.45957269583823646,(8:5.306424019703569,((((51:0.9659795379552905,38:0.9659795379552905):0.6050288910901651,20:1.5710084290454556):0.028585370983004843,65:1.5995938000284604):1.653368284718991,(((7:0.3679561359288815,(42:0.32051561496782055,31:0.32051561496782055):0.04744052096106094):1.0777443309431152,(48:1.403024904383533,33:1.403024904383533):0.0426755624884636):0.1567051385067817,40:1.6024056053787783):1.6505564793686731):2.053461934956118):2.1914430390492194):3.224102400145764,(((56:5.057014594800854,((((37:0.44819568035550555,29:0.44819568035550555):2.789944613225076,59:3.238140293580581):1.2758557830589718,(1:0.9624590455128349,50:0.9624590455128349):3.5515370311267183):0.031395072166103155,(21:0.3168944326796282,54:0.3168944326796282):4.228496716126028):0.5116234459951974):2.0167618127639946,((19:1.12420493173725,74:1.12420493173725):0.27586055359106854,(36:0.05561807400900341,26:0.05561807400900341):1.3444474113193152):5.67371092223653):0.9715358753448466,(15:6.385191702713856,(((49:1.4036306790560205,64:1.4036306790560205):0.9161254253540916,((25:0.7332166681942014,24:0.7332166681942014):0.8922966560665051,3:1.6255133242607065):0.6942427801494055):2.688351377079839,(((34:0.8601343890976998,((66:0.04716768313266084,39:0.04716768313266084):0.11681468606649559,70:0.16398236919915643):0.6961520198985434):1.4774705625339575,((67:0.052141718975208015,30:0.052141718975208015):0.08715704730440356,4:0.13929876627961157):2.198306185352046):0.7235511407408506,(2:1.670601026489565,47:1.670601026489565):1.3905550658829429):1.946951389117443):1.377084221223905):1.660120580195839):2.6766571759888578):8.490470446456662):0.1318565574697388,(52:9.67936985150224,((12:2.9532569621344744,(44:0.05180979546953565,63:0.05180979546953565):2.901447166664939):1.0210277830869399,71:3.9742847452214143):5.705085106280826):9.664926611322713):42.2282034863753;
tree new_tree105 = ((((((((18:0.08666678605330488,46:0.08666678605330488):1.079295029854201,((73:0.3282936124409503,14:0.3282936124409503):0.06020488916293759,32:0.3884985016038879):0.7774633143036179):1.1778502383148117,(13:0.9711304252217386,23:0.9711304252217386):1.3726816290005788):1.2684272016590281,(((22:0.6253661320134731,(16:0.30288702362569503,17:0.30288702362569503):0.3224791083877781):1.4120623809469044,((62:0.2161828377962878,45:0.2161828377962878):0.09944664863135858,53:0.3156294864276464):1.7217990265327312):0.39716652669381336,((43:0.2645521818734504,(41:0.12056525509895952,(55:0.016522394427273743,58:0.016522394427273743):0.10404286067168578):0.1439869267744909):1.4521339755997562,(35:0.24276870029443176,5:0.24276870029443176):1.473917457178775):0.7179088821809843):1.1776442162271548):2.381957421196605,(8:4.319712207486504,(((51:0.8629100753873639,(20:0.06546873080533246,38:0.06546873080533246):0.7974413445820314):0.37310223858813185,65:1.2360123139754957):0.2968131164653742,((33:1.2576308185519975,((42:0.7927176762474613,31:0.7927176762474613):0.1281748866030994,(7:0.6490137796239567,48:0.6490137796239567):0.27187878322660397):0.3367382557014369):0.2050151858284952,40:1.4626460043804927):0.07017942606037719):2.7868867770456345):1.6744844695914463):1.041391582243051,((11:1.719358889683042,(10:0.3186525064975262,(27:0.1405488008889833,9:0.1405488008889833):0.17810370560854288):1.4007063831855158):2.8466386580258614,(72:2.834754683905801,(68:0.650824448746802,((6:0.23237779638135433,57:0.23237779638135433):0.08519901356578805,(69:0.06038899573410703,60:0.06038899573410703):0.2571878142130353):0.33324763879965963):2.183930235158999):1.7312428638031023):2.4695907116120983):2.7123211477969056,((((((36:0.1026454111197622,26:0.1026454111197622):0.8069209753206654,19:0.9095663864404276):0.14938088978892494,74:1.0589472762293526):5.3876092175026855,((56:3.7677941973703355,((37:1.4862816896313416,29:1.4862816896313416):0.5868855404773881,59:2.0731672301087296):1.6946269672616059):0.1142781408097675,(21:0.1279972231061962,54:0.1279972231061962):3.7540751150739067):2.5644841555519347):0.9655151089746958,((((34:0.7718734098701967,((70:0.020693109528217957,39:0.020693109528217957):0.6166053710364079,66:0.6372984805646259):0.1345749293055708):1.898776522272104,((30:0.06488902213965174,67:0.06488902213965174):0.13505196190570962,4:0.19994098404536134):2.4707089480969393):0.31475462804558907,(2:0.35905760123790154,47:0.35905760123790154):2.626346958949988):1.805510054941097,(((49:1.6446758426344048,64:1.6446758426344048):1.624389442679509,((25:0.8757074245145612,24:0.8757074245145612):0.41485227622245147,3:1.2905597007370126):1.978505584576901):1.3325713486359745,15:4.601636633949888):0.18927798117909855):2.6211569875777467):0.6743468818085763,(1:1.207345520405709,50:1.207345520405709):6.879072964109601):1.6614909226025976):9.764946861714987,((12:9.785295741309104,((44:1.6990525540718788,(71:0.329884294108623,63:0.329884294108623):1.3691682599632558):0.31662612889378194,52:2.0156786829656608):7.769617058343444):6.666913198159795,(61:0.6091993638853306,28:0.6091993638853306):15.843009575583569):3.060647329363995):42.0854506020829;
tree new_tree106 = ((12:11.761192532749865,((71:1.2016141738131678,(44:0.19934983185692748,63:0.19934983185692748):1.0022643419562403):9.994280593060356,52:11.195894766873524):0.5652977658763412):7.327238881730322,(((((((14:1.0482641088002602,((42:0.5943695406527468,32:0.5943695406527468):0.055187434150649084,(18:0.3156363416339559,46:0.3156363416339559):0.33392063316944004):0.3987071339968643):0.5620106354925583,(13:0.5121867823536429,23:0.5121867823536429):1.0980879619391755):1.0256142908976154,(((((53:0.39783257821112555,45:0.39783257821112555):0.50449082011453,62:0.9023233983256556):0.28014504648816363,22:1.1824684448138192):0.02451335582703007,(16:0.3807393621093255,17:0.3807393621093255):0.8262424385315237):0.5546036212429653,((55:0.999601576288849,(43:0.5415036236122867,(41:0.20901246399026635,58:0.20901246399026635):0.3324911596220203):0.4580979526765624):0.39830889784028023,(35:0.6738432213420694,5:0.6738432213420694):0.7240672527870599):0.36367494775468523):0.8743036133066193):3.8810803679696675,(8:6.0323891460190255,(40:2.5650453717342296,(38:2.1720890201029746,((65:0.9081113233927756,(51:0.62735791661105,20:0.62735791661105):0.28075340678172556):0.3150175872611096,(33:0.989973852129224,((48:0.25146211160208043,7:0.25146211160208043):0.15726748932735019,(73:0.14245162081686608,31:0.14245162081686608):0.26627798011256454):0.5812442511997933):0.23315505852466123):0.9489601094490894):0.3929563516312551):3.467343774284796):0.4845802571410758):1.8100006678673237,((11:1.124372891697728,(10:0.5780267902648292,(27:0.1814083354487991,9:0.1814083354487991):0.3966184548160301):0.5463461014328989):5.0906923161834285,(72:1.992989389785482,(((6:0.015863743995567687,68:0.015863743995567687):0.3192464236482279,69:0.3351101676437956):0.5038064943953295,(57:0.17558713083578462,60:0.17558713083578462):0.6633295312033405):1.154072727746357):4.222075818095675):2.1119048631462682):2.192693244751938,((((((37:0.20319253294061182,29:0.20319253294061182):1.5991609335526376,59:1.8023534664932495):1.0562276692092842,54:2.8585811357025337):0.4011589685890402,21:3.259740104291574):1.7181576346454723,(56:3.850323278215481,(1:0.17101381250894906,50:0.17101381250894906):3.679309465706532):1.1275744607215654):2.802926333406254,(((19:1.4319645506304526,74:1.4319645506304526):0.7115339673605909,(36:1.650698030346104,26:1.650698030346104):0.49280048764493944):5.594065812876728,(((49:1.4228469425137804,64:1.4228469425137804):0.9778558968166247,((3:0.7798270718990431,25:0.7798270718990431):0.21385712819625358,24:0.9936842000952967):1.4070186392351083):2.5445618284576463,((((70:1.0343607774721366,((39:0.5414741042858275,66:0.5414741042858275):0.4682441327248035,34:1.009718237010631):0.024642540461505602):1.2847178550073683,((30:0.010068089563869145,67:0.010068089563869145):1.2759527600553693,4:1.2860208496192385):1.0330577828602665):0.3614350298439404,(2:0.6709414066810199,47:0.6709414066810199):2.0095722556424254):1.726882309147209,15:4.407395971470654):0.5378686963173971):2.7922996630797208):0.043259741475528024):2.738839243436063):1.0029646266529717,(61:0.5993299046202345,28:0.5993299046202345):10.923298037812101):7.565803472047852):40.487619407708;
tree new_tree107 = ((61:1.4187551152168356,28:1.4187551152168356):15.454948898405284,(((((72:1.8740636726415656,((57:0.6368298167140136,(69:0.5002752599858072,(60:0.05008875818632054,68:0.05008875818632054):0.4501865017994867):0.13655455672820638):0.35077475404607505,6:0.9876045707600887):0.8864591018814769):4.577681469218277,(11:0.9508861115043711,(9:0.499520084227016,(27:0.4323109688271615,10:0.4323109688271615):0.06720911539985447):0.4513660272773551):5.500859030355471):2.3713929632528217,((((62:0.19252902174711464,22:0.19252902174711464):1.034786554128654,45:1.2273155758757688):1.315840789803521,(((53:1.0859794835313825,((16:0.7165142164194374,17:0.7165142164194374):0.22526633439316945,5:0.9417805508126068):0.1441989327187757):0.7274903026501038,(35:1.6642985913008679,(41:0.5177748961533447,(58:0.3097097596895978,(43:0.24371714720988974,55:0.24371714720988974):0.06599261247970806):0.2080651364637469):1.1465236951475233):0.14917119488061847):0.49508015662017857,((14:0.9030094535107134,(13:0.30995108985310965,23:0.30995108985310965):0.5930583636576037):1.2220646994018947,(((18:0.30959864692322603,42:0.30959864692322603):0.002788577413438742,32:0.31238722433666477):0.006643197446491167,46:0.31903042178315594):1.8060437311294522):0.18347578988905688):0.2346064228776248):3.751108714440265,(8:5.934391907259821,((65:1.5886805633141745,(20:0.4267957022918353,51:0.4267957022918353):1.1618848610223393):0.3400453088831312,((33:0.814967949668661,((73:0.2661854054404668,7:0.2661854054404668):0.46815299729775145,(48:0.4571789005338126,31:0.4571789005338126):0.27715950220440566):0.08062954693044277):0.20480693187774612,(38:0.3317943178067149,40:0.3317943178067149):0.6879805637396923):0.9089509906508986):4.005666035062515):0.35987317285973397):2.528873024993109):2.0226250968007786,((26:1.325075344310164,(19:0.9576155990839591,(74:0.019575267810413594,36:0.019575267810413594):0.9380403312735455):0.36745974522620484):6.201296892606864,(((((49:1.0785547012631005,64:1.0785547012631005):1.0187356390776436,((3:1.3002869816557383,25:1.3002869816557383):0.08112945103427083,24:1.3814164326900091):0.715873907650735):2.178535473823274,15:4.275825814164018):0.9770806899471962,((((39:1.1532375789411446,(34:0.5534934376358577,70:0.5534934376358577):0.599744141305287):1.0249761573582132,66:2.178213736299358):0.27261788527732067,((4:0.1117475995841422,30:0.1117475995841422):0.7052790373640978,67:0.81702663694824):1.6338049846284386):0.979982645805892,(2:0.25110924543528307,47:0.25110924543528307):3.1797050219472873):1.8220922367286438):1.6621000564977226,((1:0.9299808952817645,50:0.9299808952817645):3.7313823807016435,(((37:0.15600558588758007,29:0.15600558588758007):1.4536540026861982,59:1.6096595885737783):1.059503494735968,(56:2.0999861970162113,(21:1.510208339307943,54:1.510208339307943):0.5897778577082682):0.5691768862935351):1.9922001926736619):2.2536432846255288):0.6113656763080915):3.3193909649964137):5.421095950012308,(52:11.053246718258873,(12:8.697971776940857,(44:5.139911091768839,(71:0.023810292645995122,63:0.023810292645995122):5.116100799122844):3.558060685172018):2.355274941318015):5.213612433666878):0.60684486169637):44.4789527003024;
tree new_tree108 = ((((((72:5.936814608609615,(60:1.336808727928652,((6:1.051574328028229,69:1.051574328028229):0.2592544746451033,(57:0.4825744251577359,68:0.4825744251577359):0.8282543775155964):0.02597992525531967):4.600005880680963):3.24231931750965,(11:4.132565597825918,(10:1.2306446058704235,(9:0.776384054587185,27:0.776384054587185):0.4542605512832385):2.9019209919554947):5.046568328293347):0.9045266231112006,((((((73:0.2666286702165655,35:0.2666286702165655):0.8617385521095067,((43:0.2189128107098406,55:0.2189128107098406):0.1861810466919055,(58:0.17677358315681396,41:0.17677358315681396):0.22832027424493212):0.723273364924326):0.7009031855420367,(53:1.3139979061300138,(16:0.5797972741213311,17:0.5797972741213311):0.7342006320086827):0.515272501738095):0.5954301875278256,((45:0.4924069832107133,62:0.4924069832107133):0.8604774702024213,22:1.3528844534131346):1.0718161419827998):0.048129568168879366,(5:2.460781547974485,((13:0.1637007688352956,(14:0.10015677421833805,23:0.10015677421833805):0.06354399461695756):2.160232212028477,((18:0.45832564198311343,46:0.45832564198311343):0.7811162199767561,(32:0.06376797321201455,42:0.06376797321201455):1.175673888747855):1.084491118903903):0.13684856711071225):0.012048615590328993):4.245955708946106,(8:6.41797035704071,((7:0.870366532444122,(33:0.8162849301715114,(48:0.2547582856738017,31:0.2547582856738017):0.5615266444977096):0.05408160227261061):0.7392144359707141,((38:1.0677684695849257,40:1.0677684695849257):0.4577125324951936,(65:1.316990658156319,(20:0.9037550620621237,51:0.9037550620621237):0.41323559609419536):0.20849034392380017):0.08409996633471684):4.808389388625875):0.3008155154702088):3.3648746767195465):1.7240241593298826,(((((1:1.0027394541480739,50:1.0027394541480739):0.916437601046499,21:1.9191770551945728):0.6865272525874269,56:2.6057043077819997):0.7302157419816364,((37:0.5875967569271292,29:0.5875967569271292):1.387813846518543,59:1.9754106034456722):1.3605094463179639):4.897064990208996,(((((49:1.5020998391712954,64:1.5020998391712954):0.7146740376675713,((3:0.9891524760838815,24:0.9891524760838815):0.10202793055208814,25:1.0911804066359696):1.1255934702028971):3.1134984516723176,((((34:1.7437656582332408,(39:0.37486301725553484,70:0.37486301725553484):1.3689026409777059):0.3695794312953724,66:2.113345089528613):0.19607253447797746,((30:0.03194655662218172,67:0.03194655662218172):0.334843815797182,4:0.3667903724193637):1.942627251587227):0.7279895710609514,(2:1.3041575344333247,47:1.3041575344333247):1.7332496606342174):2.2928651334436423):0.9513371186112884,15:6.281609447122473):1.5077018634682293,((74:1.330906251890694,(19:1.0767547437611202,(36:0.8197561080907217,26:0.8197561080907217):0.2569986356703985):0.25415150812957377):6.4534560213657075,54:7.784362273256401):0.004949037334300854):0.4436737293819304):3.5746996685877157):3.0194598407497573,(61:1.011035343501958,28:1.011035343501958):13.816109205808148):5.677885955836473,(52:11.36773423690278,(12:1.6423569365432447,(44:0.7749649344914139,(71:0.17835835858125765,63:0.17835835858125765):0.5966065759101562):0.8673920020518308):9.725377300359536):9.137296268243798):44.971334320089;
tree new_tree109 = ((((((72:2.8630874643452877,(((69:0.6835977473870725,60:0.6835977473870725):0.22759339335965767,(57:0.4496771547425467,6:0.4496771547425467):0.4615139860041834):0.5145159529065635,68:1.4257070936532936):1.437380370691994):5.3003485132102846,(10:1.4199891477033648,(9:1.188456034659588,(27:1.136010269473932,11:1.136010269473932):0.052445765185656024):0.23153311304377677):6.743446829852207):2.7965714765829013,(((((14:0.07298248828259195,(13:0.017657638016117652,23:0.017657638016117652):0.055324850266474296):2.706639632243542,((18:0.3777200929852125,(32:0.1556536274495248,42:0.1556536274495248):0.22206646553568768):0.3116857064001036,46:0.6894057993853161):2.090216321140818):0.33198488865975806,5:3.111607009185892):0.3296943454188894,(((73:1.2769374281949268,(63:0.11314104769046769,35:0.11314104769046769):1.163796380504459):0.37303427792699306,(41:1.129971242594781,((58:0.11586441497822955,43:0.11586441497822955):0.8224263128758006,55:0.9382907278540301):0.19168051474075087):0.5200004635271389):0.4133907030149948,((16:0.792881299631512,17:0.792881299631512):0.7706295815429041,53:1.563510881174416):0.49985152796249865):1.3779389454678665):6.06901147481359,(8:9.21040930993585,((65:1.5320662994265948,((62:0.011804215442461304,45:0.011804215442461304):1.1989329761182022,(20:0.9920925363168761,51:0.9920925363168761):0.2186446552437874):0.3213291078659313):0.47707591966454843,(((((22:0.3503608277225454,48:0.3503608277225454):0.46619880237639977,(7:0.07407422084463981,31:0.07407422084463981):0.7424854092543054):0.31199494527978044,33:1.1285545753787256):0.5140543765364838,40:1.6426089519152094):0.14664636986285773,38:1.7892553217780671):0.2198868973130761):7.2012670908447065):0.2999035194825215):1.4496946247201024):2.190298261265342,((((((49:1.1004708290306036,64:1.1004708290306036):0.9294201561972029,((25:0.8772877062013217,3:0.8772877062013217):0.6757346933377361,24:1.5530223995390577):0.4768685856887487):4.011375442204487,15:6.041266427432294):0.12820415598256485,(((2:1.8777211415475201,47:1.8777211415475201):1.1002041250276027,(39:0.7289635599412754,70:0.7289635599412754):2.2489617066338474):0.46140631497088513,((66:1.9130988737640273,34:1.9130988737640273):0.4250477526932881,((30:0.06723107725504189,4:0.06723107725504189):0.72432667182046,67:0.7915577490755018):1.5465888773818137):1.1011849550886925):2.730139001868851):2.8581927650196084,((74:0.8691620381753693,(36:0.5776743539384713,19:0.5776743539384713):0.29148768423689797):0.21486002366873547,26:1.0840220618441048):7.9436412865903625):0.6665263088732338,((((56:1.8732314813818118,1:1.8732314813818118):0.19527546946043906,21:2.068506950842251):1.8767499327456179,((37:0.057108146421673285,29:0.057108146421673285):2.2061894602684986,59:2.263297606690172):1.6819592768976968):1.6274578459898827,(54:0.42438194544281316,50:0.42438194544281316):5.148332784134938):4.12147492772995):3.4561160580961143):1.6692666804150598,(61:1.1408321523764637,28:1.1408321523764637):13.678740243442412):7.662488053451211,(52:13.032191822361312,(12:3.619763005727078,(71:0.36484481711658945,44:0.36484481711658945):3.254918188610489):9.412428816634234):9.449868626908774):40.7845652446749;
tree new_tree110 = ((((((72:5.702315362677245,((60:0.5255310067445199,57:0.5255310067445199):1.3496811549711563,(6:1.2319354143730374,(69:0.1765469862003147,68:0.1765469862003147):1.0553884281727228):0.6432767473426388):3.827103200961569):2.0412479807352044,(10:3.953548824410199,((9:0.27632466681469964,27:0.27632466681469964):0.5383054412301178,11:0.8146301080448174):3.1389187163653816):3.7900145190022507):4.288182489210938,((8:8.285838415978308,((((20:1.0017219430706157,51:1.0017219430706157):0.08962704654455789,((62:0.015255071352594015,65:0.015255071352594015):0.8557392949240606,45:0.8709943662766546):0.22035462333851896):1.0154231041437776,(((33:1.2600599933326118,22:1.2600599933326118):0.04451439206889085,((48:0.017797890184165294,7:0.017797890184165294):0.49101987094697136,31:0.5088177611311366):0.795756624270366):0.6516617413772996,(40:1.887839370513152,38:1.887839370513152):0.06839675626565023):0.15053596698014893):5.611376120839899,5:7.71814821459885):0.5676902013794578):1.0011607861310328,(((13:1.0558276282679733,(14:0.5737218178607789,23:0.5737218178607789):0.48210581040719436):2.260082045752437,((42:0.5030016189520906,18:0.5030016189520906):0.319516142552114,(32:0.22661944556328192,46:0.22661944556328192):0.5958983159409227):2.493391912516206):0.5245442130846962,(((35:0.6963211568160181,(73:0.28314572147458217,63:0.28314572147458217):0.41317543534143597):1.6179815756659615,(55:0.27628645991304607,((43:0.11353431700914145,58:0.11353431700914145):0.12491476754620374,41:0.2384490845553452):0.037837375357700875):2.0380162725689335):0.3288258781498268,((16:0.5988529667011614,17:0.5988529667011614):1.7546392866189962,53:2.3534922533201574):0.28963635731164894):1.1973252764733004):5.446545315004234):2.7447466305140473):3.3026590718074313,(((((((2:0.8600207868126369,47:0.8600207868126369):2.250672848553076,(39:0.885219003546177,70:0.885219003546177):2.225474631819536):0.5623087534964601,((4:2.2694164201134703,((30:0.21907812509557498,67:0.21907812509557498):0.4079765312932033,34:0.6270546563887783):1.6423617637246921):0.43298922142976304,66:2.7024056415432334):0.9705967473189396):2.5938788888905346,((49:1.421591803959439,64:1.421591803959439):1.134791608424872,((25:1.1029826791564732,3:1.1029826791564732):0.1932528285006483,24:1.2962355076571215):1.2601479047271895):3.7104978653683967):0.3348000853128017,15:6.601681363065509):2.308723304092352,((((37:0.6375874567799824,29:0.6375874567799824):1.383414999953158,59:2.0210024567331404):1.6264541711588287,((54:1.0719731023891415,50:1.0719731023891415):2.2244820387266766,21:3.296455141115818):0.35100148677615106):0.7795061664530336,(1:1.5810702319794057,56:1.5810702319794057):2.845892562365597):4.483441872812858):1.598896709166949,(19:4.262630812291905,(74:1.1679292200044398,(36:0.006201154739216521,26:0.006201154739216521):1.1617280652652233):3.094701592287466):6.246670564032905):4.825103528106009):3.9676407327117644,(61:1.1881183744220747,28:1.1881183744220747):18.11392726272051):9.48972217673118,(52:16.727121894379234,(71:1.6200178810221626,(12:1.18851270103852,44:1.18851270103852):0.4315051799836427):15.107104013357072):12.064646021595063):36.03061722311117;
tree new_tree111 = ((52:10.935067020609381,(44:1.2584433550210103,(12:0.5615678240988471,71:0.5615678240988471):0.6968755309221633):9.676623665588371):11.290113681013931,(((((72:2.524202912077187,(57:1.162604353513955,((69:0.564936199601934,68:0.564936199601934):0.07251801005606828,(6:0.02287440677894434,60:0.02287440677894434):0.6145798028790579):0.5251501438559527):1.361598558563232):3.174682252202955,((27:2.171225466447434,(9:0.5680547655573003,10:0.5680547655573003):1.603170700890134):0.6402272929090875,11:2.8114527593565217):2.8874324049236204):3.1443559782112445,((8:6.76494623699139,((((62:0.19144926775604423,22:0.19144926775604423):0.6056026456265335,33:0.7970519133825777):0.6940393713466559,(40:1.290879916400086,((31:0.1141530972234064,7:0.1141530972234064):0.09109863630956704,48:0.20525173353297343):1.0856281828671124):0.20021136832914777):0.5688997585766133,((45:0.1699935551726362,65:0.1699935551726362):1.5784912362093881,((20:0.7423383308288183,51:0.7423383308288183):0.44783808471279096,38:1.1901764155416092):0.558308375840415):0.31150625192382275):4.704955193685543):0.5251637953557555,(5:4.689983713206098,(((13:0.41993575193268345,(14:0.0193884989345954,23:0.0193884989345954):0.4005472529980881):2.038174942327423,((42:0.27026867227930745,18:0.27026867227930745):0.4219407043816588,(32:0.017600342736743314,46:0.017600342736743314):0.674609033924223):1.76590131759914):0.7014529089256483,(((35:0.5059501856042105,(63:0.008478091435199661,73:0.008478091435199661):0.4974720941690108):0.7853031277442594,(((58:0.11845897079894128,41:0.11845897079894128):0.011573758242322998,43:0.13003272904126428):0.20755853133642588,55:0.33759126037769016):0.9536620529707797):1.090413910103073,((16:0.4535787936972681,17:0.4535787936972681):1.180053382517321,53:1.6336321762145891):0.7480350472369537):0.7778963797342118):1.5304201100203438):2.6001263191410473):1.5531311101442409):3.8280181778349984,((((15:5.259139290546568,((49:1.612738556561405,64:1.612738556561405):1.1239127654935455,((25:1.1887929423947245,3:1.1887929423947245):0.46714990859582195,24:1.6559428509905465):1.080708471064404):2.522487968491618):1.1957263187286706,(((39:0.6431598082213137,70:0.6431598082213137):1.830700917803016,(((67:0.7386051478906998,30:0.7386051478906998):0.7238074307287014,4:1.462412578619401):0.48065390977293254,(34:1.1992040301317934,66:1.1992040301317934):0.7438624582605402):0.5307942376319961):0.024409425877927937,(2:1.005255503099267,47:1.005255503099267):1.4930146488029907):3.9565954573729814):2.2508585641932255,(((26:0.8719794465323256,36:0.8719794465323256):0.0027439866568494953,74:0.8747234331891751):0.12287814724568902,19:0.9976015804348641):7.7081225930336):1.9238489764567586,((1:4.209412112366461,(((37:0.5937225066635095,29:0.5937225066635095):1.015542712824185,59:1.6092652194876944):1.744854374842666,56:3.3541195943303603):0.8552925180361011):1.5138030399900853,((21:1.5137455416100787,50:1.5137455416100787):0.22268426044372625,54:1.736429802053805):3.9867853503027417):4.906357997568676):2.041686170401162):3.396979951588314,(61:0.7338149228593638,28:0.7338149228593638):15.334424349055336):6.156941429708613):41.9234388268992;
tree new_tree112 = ((12:9.6657464407182,(52:3.4140685762084355,(44:2.363336085983318,71:2.363336085983318):1.0507324902251174):6.251677864509764):8.079455177759504,(((((72:3.290080193086811,((((57:0.16747601073464904,68:0.16747601073464904):0.042561401697121054,6:0.2100374124317701):0.29469588426615356,60:0.5047332966979237):0.2873766161745601,69:0.7921099128724838):2.4979702802143273):1.3864382975970209,((27:0.3042818268790036,(9:0.1375077792790847,10:0.1375077792790847):0.16677404759991893):0.3345830884257567,11:0.6388649153047603):4.037653575379071):2.980192014465837,((8:6.699242390118563,((65:1.1133679340426386,(20:0.7793371769881445,51:0.7793371769881445):0.33403075705449403):0.42140360981997604,((45:0.3060776604229658,38:0.3060776604229658):1.1391440453712995,(33:0.9302702226314791,((22:0.2370539885776589,40:0.2370539885776589):0.6855981939846031,(7:0.5161207762239242,((31:0.10648732791930461,48:0.10648732791930461):0.3226332077668008,62:0.4291205356861054):0.08700024053781874):0.40653140633833784):0.007618040069217069):0.5149514831627863):0.08954983806834926):5.1644708462559485):0.35082066254730027,(5:4.364693506707412,(((13:0.08241067203039623,(23:0.06748838746837019,14:0.06748838746837019):0.014922284562026045):1.0544381574191521,((18:0.2046004267020948,(32:0.05929995794622252,46:0.05929995794622252):0.14530046875587227):0.08158525329583147,42:0.28618567999792627):0.8506631494516221):2.4291052658277836,(((35:0.3710076350136911,(63:0.0715592243262443,73:0.0715592243262443):0.2994484106874468):1.3474510702539773,((58:0.35100793830491855,(43:0.007313652557051356,55:0.007313652557051356):0.3436942857478672):0.07213781888242249,41:0.42314575718734104):1.2953129480803272):0.8443270730972818,((16:0.1986126849551121,17:0.1986126849551121):0.4770667529393994,53:0.6756794378945115):1.8871063404704387):1.0031683169123817):0.7987394114300801):2.6853695459584515):0.6066474524838057):3.3520298924079954,(((15:3.5493342778980588,((49:0.9087849982762555,64:0.9087849982762555):1.4125359157343114,((24:0.9138249796377226,3:0.9138249796377226):0.8382186351492252,25:1.7520436147869478):0.569277299223619):1.228013363887492):4.164201297235978,(((2:0.6129300093650666,47:0.6129300093650666):1.1895420540828425,((4:0.9336408481357342,(30:0.11706849191908482,67:0.11706849191908482):0.8165723562166494):0.6385658237765443,(34:1.3707679533000123,66:1.3707679533000123):0.20143871861226614):0.23026539153563053):0.7442070339620921,(39:0.8989363313362921,70:0.8989363313362921):1.647742766073709):5.1668564777240364):1.4431458320961932,((((36:0.3665750326260511,74:0.3665750326260511):0.010040416857260592,19:0.3766154494833117):1.2576524379508234,26:1.634267887434135):7.507493531239145,(((56:0.9882020575773502,1:0.9882020575773502):1.5745864523092683,(21:1.8732028263227969,54:1.8732028263227969):0.6895856835638217):0.7845777966942964,((37:0.08218500646245931,29:0.08218500646245931):1.7446922358833432,(59:0.8127251446502237,50:0.8127251446502237):1.014152097695579):1.5204890642351123):5.794395112092365):0.01491998855695087):1.8520589903274338):2.580154998090462,(61:1.2052422969906025,28:1.2052422969906025):12.383653098657524):4.156306222829578):45.673050070344;
tree new_tree113 = ((12:10.779751091999715,(71:0.9553693728661805,(44:0.8715680857306561,52:0.8715680857306561):0.08380128713552437):9.824381719133536):7.919173648621696,((((8:5.672109021343023,((65:0.8190035302441552,(20:0.5952523600838056,51:0.5952523600838056):0.22375117016034962):3.597820288627832,((((22:0.2796202955454948,40:0.2796202955454948):0.5212554237456148,(62:0.5298511172416303,33:0.5298511172416303):0.2710246020494793):0.08108980294701129,(38:0.07962152722786621,45:0.07962152722786621):0.8023439950102547):0.6805752701304697,(31:1.0309043879181417,(7:0.16500750107981593,48:0.16500750107981593):0.8658968868383257):0.5316364044504489):2.8542830265033965):1.2552852024710361):1.7762528708977712,(((72:3.1535376964363584,(((69:0.09691069878608873,60:0.09691069878608873):0.5173505925436681,(57:0.37778871141734105,6:0.37778871141734105):0.23647257991241577):0.09202214265019482,68:0.7062834339799516):2.447254262456407):1.3977176947506704,((27:0.5375463162464451,(10:0.1519231259717536,9:0.1519231259717536):0.3856231902746915):1.4099280754474384,11:1.9474743916938835):2.6037809994931456):2.8477022741672506,(((23:0.39529269286635726,(14:0.007120129803510479,13:0.007120129803510479):0.3881725630628468):0.8494080434727512,((42:0.5393863277400531,(32:0.08319208965025421,46:0.08319208965025421):0.4561942380897989):0.0035570980562921184,18:0.5429434257963452):0.7017573105427632):3.3541674224078655,(((35:1.5079117839536973,(63:0.26671722004319826,73:0.26671722004319826):1.241194563910499):0.3204910481644261,((55:0.026504149507795824,(41:0.011451626933717778,43:0.011451626933717778):0.015052522574078046):0.14571574837218942,58:0.17221989787998526):1.6561829342381382):0.883976698154981,(((16:0.9324317040036072,17:0.9324317040036072):0.28556390752991856,53:1.2179956115335258):0.20101134194445214,5:1.419006953477978):1.2933725767951265):1.8864886284738698):2.8000895066073053):0.04940422688651491):5.631661037908011,(((((21:0.009364304706904653,54:0.009364304706904653):1.0281007146601049,1:1.0374650193670096):0.01846672378304204,56:1.0559317431500517):1.9458396673860088,((37:0.6625432213567314,29:0.6625432213567314):0.9583688493209378,(59:0.8685557326049247,50:0.8685557326049247):0.7523563380727445):1.3808593398583913):8.59944682681115,(((15:3.5124680214530013,((49:0.843861604386729,64:0.843861604386729):1.0104510876006834,((3:1.16725640416637,25:1.16725640416637):0.3770907987683694,24:1.5443472029347394):0.30996548905267285):1.658155329465589):5.005058312133231,(((2:1.4115933115132715,47:1.4115933115132715):0.7550060553924074,((66:1.4871215168220362,(4:0.19767905663506757,(30:0.003267677302611309,67:0.003267677302611309):0.19441137933245625):1.2894424601869687):0.363790590225177,34:1.8509121070472132):0.3156872598584657):0.5962700579723443,(39:0.17419268319181858,70:0.17419268319181858):2.5886767416862044):5.75465690870821):1.2138287586552021,((74:1.242324144096421,(36:0.024850127562610496,26:0.024850127562610496):1.2174740165338105):2.861585253026097,19:4.103909397122518):5.627445695118917):1.869863145105775):1.4788046928015959):3.1909155553615616,(61:1.0098981165814356,28:1.0098981165814356):15.261040368928931):2.427986255111044):41.1090368209223;
tree new_tree114 = ((12:10.225773365494097,(44:0.30192629549243244,(52:0.29810464406884923,71:0.29810464406884923):0.0038216514235832055):9.923847070001665):11.682937840136335,(((((72:4.114665382729771,(57:0.4634265759007754,(((68:0.07135589472768418,6:0.07135589472768418):0.0010023552783021833,60:0.07235825000598636):0.04469279850549518,69:0.11705104851148154):0.3463755273892939):3.651238806828996):1.539948092408653,((27:0.7279840846872484,(9:0.08732645093920996,10:0.08732645093920996):0.6406576337480384):3.245681619965317,11:3.9736657046525656):1.6809477704858584):1.7853228276887094,((8:4.792569809960984,(((65:2.596934562533085,(20:0.5947433255460778,51:0.5947433255460778):2.002191236987007):1.0758876208960988,((22:1.1580201123200906,(33:0.6181497112353582,(38:0.12469273014928035,(45:0.10000253142213832,62:0.10000253142213832):0.024690198727142038):0.4934569810860779):0.5398704010847324):1.513885704769236,(31:0.715672263015849,(48:0.6875394151094513,7:0.6875394151094513):0.028132847906397696):1.9562335540734777):1.0009163663398573):0.5093726649333234,40:4.182194848362507):0.6103749615984766):2.6122718903550606,(((14:0.3602112758958882,(13:0.06845490589465723,23:0.06845490589465723):0.29175637000123095):1.4252383334402132,(((42:0.15244811596329216,46:0.15244811596329216):0.11447081981458507,32:0.26691893577787723):0.5563450178794889,18:0.823263953657366):0.9621856556787354):3.0482154458989985,(((41:0.1783889169696416,((43:0.010097250320504864,58:0.010097250320504864):0.11912504389524557,55:0.12922229421575043):0.049166622753891165):1.312835691288736,(73:0.8321864538923415,(35:0.3025597010610543,63:0.3025597010610543):0.5296267528312872):0.6590381543660361):0.8519046259208876,(((16:0.9418062160825244,17:0.9418062160825244):0.6353604293586036,53:1.577166645441128):0.01861310593699428,5:1.5957797513781222):0.7473494828011429):2.490535821055835):2.5711766450809446):0.03509460251108898):7.057009868740508,(((15:8.033931600983966,((49:1.1353627769477899,64:1.1353627769477899):1.4663807541203306,((25:1.5043416089886943,3:1.5043416089886943):0.9177585040494423,24:2.4221001130381365):0.17964341802998396):5.432188069915846):0.5708016483224352,(((39:0.9643859762747692,70:0.9643859762747692):0.9025107561514495,((66:1.1803043884748363,34:1.1803043884748363):0.05153356220967398,(67:0.7057951018885176,(30:0.6486477104818159,4:0.6486477104818159):0.057147391406701664):0.5260428487959927):0.6350587817417084):0.31831267798949203,(2:0.43447863431876144,47:0.43447863431876144):1.7507307760969493):6.41952383889069):3.1818235192039275,(((((21:0.024733324501462185,54:0.024733324501462185):2.00094776170013,1:2.025681086201592):0.2602101199608504,56:2.2858912061624426):1.007926980734624,((37:0.6855467590083051,29:0.6855467590083051):1.1382810896340152,(59:0.6266604463097312,50:0.6266604463097312):1.1971674023325891):1.4699903382547463):7.803979685970347,(74:0.9130365028100187,((36:0.013609830656297062,26:0.013609830656297062):0.20083973324009563,19:0.2144495638963927):0.698586938913626):10.184761370057394):0.6887588956429145):2.710389403057313):3.3618907662753355,(61:1.167368466132782,28:1.167368466132782):16.691468471710195):4.049874267787455):37.4005172677053;
tree new_tree115 = ((12:12.876158377076953,(52:12.225137090234535,(44:0.012099617726441098,71:0.012099617726441098):12.213037472508093):0.6510212868424183):7.778207273520989,(((((72:1.767346575667392,(6:0.5650986582385918,(((69:0.23224027169963796,57:0.23224027169963796):0.012871020649013631,60:0.2451112923486516):0.21170333094163962,68:0.4568146232902912):0.10828403494830063):1.2022479174288003):4.369101439289861,((27:0.9663314895864703,(9:0.44961565470426157,10:0.44961565470426157):0.5167158348822087):2.8202223378914018,11:3.786553827477872):2.349894187479381):0.6858962184553086,((8:4.684357001105815,(((65:1.549494319621654,(20:0.43198745986644443,51:0.43198745986644443):1.1175068597552096):0.8227809069876615,((33:0.98439103092083,((22:0.213420796292868,62:0.213420796292868):0.5334973009769997,(45:0.15064066350100616,38:0.15064066350100616):0.5962774337688616):0.23747293365096234):1.0157063728466014,(48:0.3904696356695553,(7:0.32994847868803745,31:0.32994847868803745):0.06052115698151783):1.609627768097876):0.37217782284188416):1.8780424987685516,40:4.250317725377867):0.4340392757279483):1.2388846919046381,(((23:0.7984172429759937,(14:0.5340721433779237,13:0.5340721433779237):0.26434509959806995):1.2783632811678212,((18:0.5330776966082992,42:0.5330776966082992):0.03339090616317819,(32:0.08653721596707223,46:0.08653721596707223):0.47993138680440517):1.5103119213723375):3.0477741077278635,(((35:1.7409342214135866,(63:0.9551143452080848,73:0.9551143452080848):0.7858198762055018):0.16032561195764483,((((58:0.004588511421938697,43:0.004588511421938697):0.029979521591759144,55:0.03456803301369784):0.12236743057770957,41:0.15693546359140742):0.47410973604419127,5:0.6310451996355987):1.2702146337356326):1.8063021818444398,((16:0.5302666036978467,17:0.5302666036978467):0.7103116085082188,53:1.2405782122060656):2.4669838030096054):1.4169926166560072):0.7986870611387751):0.899102540402108):6.012150413105331,(((74:0.4526142378585024,19:0.4526142378585024):0.4280379409545668,(36:0.5454448744470294,26:0.5454448744470294):0.33520730436603985):10.399262104444261,(((15:5.972835606546825,(((70:1.526499954947022,39:1.526499954947022):0.11086309447509368,((66:0.801210056642607,34:0.801210056642607):0.542319583367574,(30:0.14030224243408151,(67:0.12211570201480976,4:0.12211570201480976):0.018186540419271757):1.2032273975760996):0.2938334094119346):0.5666732685967728,(2:0.8821700162149932,47:0.8821700162149932):1.3218663018038952):3.7687992885279367):3.0539579828561916,((((25:0.7284299283683785,24:0.7284299283683785):0.008914926502088805,3:0.7373448548704673):1.3433426981632246,49:2.080687553033692):0.03230873695609615,64:2.112996289989788):6.913797299413229):1.9224696369037257,(((21:0.6004957170704078,54:0.6004957170704078):0.6939907329960727,1:1.2944864500664806):5.36628906116683,(((37:0.05376953810236313,29:0.05376953810236313):1.441145952426682,(59:0.3937089001415665,50:0.3937089001415665):1.1012065903874786):0.6779161974655561,56:2.1728316879946012):4.48794382323871):4.2884877150734315):0.33065105695058783):1.5545803632605626):2.2623867054296056,(61:1.1717424214611507,28:1.1717424214611507):13.925138930486348):5.557484298650444):38.6071793346412;
tree new_tree116 = ((((((72:1.4775262930499364,((69:0.9012074510177867,(6:0.6666222540426204,(60:0.021011095935982837,68:0.021011095935982837):0.6456111581066376):0.23458519697516622):0.06315727449510267,57:0.9643647255128893):0.5131615675370471):4.0493264950736325,((10:0.8646030959742547,(27:0.10432152943802667,9:0.10432152943802667):0.760281566536228):1.0647400457926173,11:1.9293431417668718):3.597509646356697):5.520438933085601,((8:4.638914298629864,(((65:1.0101225861480676,(20:0.5676170504766642,51:0.5676170504766642):0.4425055356714034):0.9134494523416494,(((31:0.18119590434925853,(7:0.14799556039871675,48:0.14799556039871675):0.03320034395054178):0.8191560498906976,33:1.0003519542399562):0.396865934235783,((45:0.15937055184414614,22:0.15937055184414614):0.32646834812174474,(62:0.06360533627299747,38:0.06360533627299747):0.4222335636928934):0.9113789885098482):0.5263541500139779):2.2713254138276158,40:4.194897452317333):0.4440168463125307):0.5442842073903824,(((14:0.5827403620096293,(13:0.1723588278288638,23:0.1723588278288638):0.4103815341807655):1.8144714905817394,(18:1.1212378591410317,(32:0.642147833999157,(42:0.43218799651393414,46:0.43218799651393414):0.20995983748522284):0.4790900251418747):1.275973993450337):0.9706109126109519,((((73:0.7997293553153934,(63:0.558815030689374,35:0.558815030689374):0.24091432462601936):0.17738973484317377,(41:0.2920253835962614,(58:0.28579318535547305,(43:0.13348412603249182,55:0.13348412603249182):0.15230905932298122):0.006232198240788356):0.6850937065623057):1.1440314760465304,((16:0.31937895914322767,17:0.31937895914322767):1.0232859931165965,53:1.3426649522598242):0.7784856139452734):0.07845288342664913,5:2.1996034496317467):1.1682193155705738):1.8153757408179256):5.864093215188924):2.2171504738413894,((((((25:0.693176341123305,3:0.693176341123305):0.4090831038200722,24:1.1022594449433771):2.3519870463197554,(64:1.2025133144777886,49:1.2025133144777886):2.2517331767853443):2.6584802022266922,15:6.112726693489825):3.7520509522792205,(((2:0.10157929412478843,47:0.10157929412478843):1.477985621157167,((67:0.13074244087725131,30:0.13074244087725131):1.1480877233434867,((66:0.6861243678138157,34:0.6861243678138157):0.3494230143750644,4:1.03554738218888):0.24328278203185794):0.3007347510612173):3.16397880367437,(70:0.8485331065241014,39:0.8485331065241014):3.895010612432224):5.12123392681272):0.9871112082075353,(((((37:0.3795277554874883,29:0.3795277554874883):1.0947582298106378,(59:0.9556509805188045,50:0.9556509805188045):0.5186350047793216):0.8689825110221958,56:2.343268496320322):1.2258163483438675,((21:0.4143558083727741,54:0.4143558083727741):1.9432285368536153,1:2.3575843452263894):1.2115004994378):6.656014987207383,(((26:1.2524575058030092,74:1.2524575058030092):0.3045312352898153,36:1.5569887410928245):0.35530345802673247,19:1.912292199119557):8.312807632752016):0.6267890221050081):2.412553341073979):4.488393269710436,(61:1.0971674632057131,28:1.0971674632057131):16.65566800155528):5.29493954775329,(52:12.129009869367644,(12:11.58593488252418,(44:0.1672674218043871,71:0.1672674218043871):11.418667460719792):0.5430749868434646):10.918765149475957):32.7192054928602;
tree new_tree117 = ((((((72:0.8122715022577714,(69:0.3242402580413125,(((60:0.10370165243135315,57:0.10370165243135315):0.08561428894936848,68:0.18931594138072164):0.04260893053147369,6:0.23192487191219532):0.09231538612911719):0.48803124421645894):3.664199419931803,((10:0.9601189591699112,(9:0.6753805258299631,27:0.6753805258299631):0.2847384333399481):0.6594842299637603,11:1.6196031891336715):2.856867733055903):6.28418530586156,((((23:0.27535063345046196,(14:0.2493135949985461,13:0.2493135949985461):0.02603703845191585):1.716156357519477,(18:1.4174357496434564,(42:0.015708499377839438,(32:0.014514288634335019,46:0.014514288634335019):0.0011942107435044189):1.401727250265617):0.5740712413264826):2.7719631856220186,(((5:2.0909575648578107,((53:1.464822040568893,(16:0.35933529997370706,17:0.35933529997370706):1.105486740595186):0.5477008560919003,((35:0.7434343328845915,(63:0.08823171614915043,73:0.08823171614915043):0.655202616735441):0.9135030592724552,(55:0.611283848408972,(41:0.2255640286873827,(43:0.013692483989041647,58:0.013692483989041647):0.21187154469834105):0.3857198197215893):1.0456535437480747):0.3555855045037466):0.07843466819701739):0.5494329231131267,(22:2.2412846296619167,62:2.2412846296619167):0.3991058583090208):0.3762698774652842,(38:0.4303736981901687,45:0.4303736981901687):2.586286667246053):1.7468098111557362):0.4206454833417439,(8:3.8882631077926058,((((7:0.6406432209029118,33:0.6406432209029118):0.08120939320173526,(31:0.044123676466136984,48:0.044123676466136984):0.67772893763851):1.2892321267094464,(65:1.413452701836828,(20:0.30917241908918225,51:0.30917241908918225):1.1042802827476457):0.5976320389772656):0.5037134647451849,40:2.5147982055592784):1.3734649022333274):1.295852552141096):5.576540568117433):3.3050179599913054,(((((37:0.6627128397447991,29:0.6627128397447991):0.6799133547524677,(59:0.9924975184233048,50:0.9924975184233048):0.35012867607396203):0.9447373083072179,((21:1.7631356714167548,54:1.7631356714167548):0.00776671117286587,1:1.7709023825896206):0.5164611202148641):1.4931460268477812,56:3.780509529652266):7.1027936558818485,((((((25:1.0742365295247076,3:1.0742365295247076):0.29803763220909607,24:1.3722741617338037):3.9762010118085542,(64:1.7524726053989619,49:1.7524726053989619):3.596002568143396):2.5957456525371487,15:7.944220826079507):1.6419485597942867,(((2:0.12132491927294445,47:0.12132491927294445):0.6531631552543163,(70:0.19874126631915628,39:0.19874126631915628):0.5757468082081045):0.823691043407777,((((66:0.15552329492046477,67:0.15552329492046477):0.5403549533169463,34:0.6958782482374111):0.0720010760564509,30:0.767879324293862):0.11598834349562837,4:0.8838676677894903):0.7143114501455474):7.9879902679387556):0.9479441981178613,(((26:0.34179293750498296,74:0.34179293750498296):1.0733175181771943,36:1.4151104556821774):1.350496389447598,19:2.7656068451297755):7.768506738861879):0.34918960154245937):3.182371002508326):3.21731111964235,(61:1.1673221115631418,28:1.1673221115631418):16.11566319612165):2.7062923259100096,(12:12.637691578650013,(52:11.686223775175495,(44:0.449780257356651,71:0.449780257356651):11.236443517818845):0.9514678034745181):7.351586054944786):44.2923881630301;
tree new_tree118 = ((((((68:3.036888792574554,(((57:0.3159568517792555,69:0.3159568517792555):0.1968606723107168,(6:0.3305039484066622,60:0.3305039484066622):0.18231357568331008):2.4892283140985536,72:3.002045838188526):0.0348429543860278):1.8458131665864954,((10:0.599550829217611,(9:0.05845373004552977,27:0.05845373004552977):0.5410970991720813):1.9925368050153354,11:2.5920876342329464):2.290614324928103):3.964789927231137,(((((((18:0.43943494360169855,42:0.43943494360169855):0.12661867389006298,46:0.5660536174917615):0.5104084246258819,32:1.0764620421176434):2.1766810456721735,38:3.253143087789817):0.05753402658928497,(((62:0.2121495802383438,22:0.2121495802383438):0.8075560998884117,((13:0.11318848241969615,23:0.11318848241969615):0.41363372312993685,14:0.526822205549633):0.49288347457712245):1.2165450031219804,45:2.236250683248736):1.074426431130366):1.0710158681730606,(((53:1.3593941782883396,5:1.3593941782883396):0.35472739388040675,(16:0.40454822392987616,17:0.40454822392987616):1.3095733482388703):0.317743165343775,(((35:0.3538877769204959,63:0.3538877769204959):0.3348565329855806,73:0.6887443099060765):0.8530299452887481,((43:0.18203508484040778,58:0.18203508484040778):0.06948431977101602,(55:0.03120301562946983,41:0.03120301562946983):0.22031638898195396):1.2902548505834008):0.4900904823176968):2.349828245039641):2.798141044079899,(8:4.911059043106865,(((((31:0.31169171093292214,48:0.31169171093292214):0.3604455324667202,7:0.6721372433996423):0.37192561014291725,33:1.0440628535425596):0.02835083137663852,(65:0.7548175411366582,(20:0.347829494096212,51:0.347829494096212):0.4069880470404462):0.31759614378253986):2.7574691351802203,40:3.829882820099418):1.0811762230074464):2.268774983525197):1.6676578597601246):6.131281458622784,(((((39:1.7964024561492395,(70:0.47385843610868944,(2:0.11697298517580104,47:0.11697298517580104):0.35688545093288837):1.32254402004055):0.25998968918721777,((((67:0.31214758129948644,34:0.31214758129948644):0.14510396993214886,66:0.4572515512316353):0.5777257338405941,4:1.0349772850722294):0.228742789230179,30:1.2637200743024084):0.7926720710340489):7.527109478122875,15:9.583501623459332):1.0671439126510602,(((24:1.3698750289913262,25:1.3698750289913262):0.6332797723122932,3:2.0031548013036193):7.185193513534212,(64:5.685967288644679,49:5.685967288644679):3.502381026193153):1.4622972212725607):0.7200792152546125,(((((26:0.8341731828759105,19:0.8341731828759105):0.16427517738471753,74:0.998448360260628):0.26067550963859576,36:1.2591238698992238):7.028883491033525,((59:1.4164045053739753,(50:1.1449998298625228,(37:0.7213756545874568,29:0.7213756545874568):0.423624175275066):0.27140467551145253):1.377215889795005,(21:1.4678422151979191,54:1.4678422151979191):1.3257781799710613):5.494386965763768):2.755459020148807,(1:3.986392098629545,56:3.986392098629545):7.057074282452011):0.32725837028344884):3.608048593649965):0.5677616375990979,(61:0.8695686196339238,28:0.8695686196339238):14.676966362980144):4.249834806670476,((44:0.6868045303746825,71:0.6868045303746825):7.748561053959871,(52:8.257997900454964,12:8.257997900454964):0.17736768387958968):11.36100420494999):47.3111685914843;
tree new_tree119 = (((52:9.812482449009389,(71:8.187310730465132,(44:4.903429152700746,12:4.903429152700746):3.2838815777643857):1.625171718544257):9.318971096685663,(((((((3:1.1352692463731813,25:1.1352692463731813):0.373674912981077,24:1.5089441593542583):3.355584876495037,(64:4.430514957918122,49:4.430514957918122):0.43401407793117297):4.232230895100947,15:9.096759930950242):0.7046443762360202,(((39:0.18111989918842675,70:0.18111989918842675):1.0503616420961999,(2:0.055402773366863556,47:0.055402773366863556):1.1760787679177631):1.4184176276554104,(((66:0.8120390939867448,34:0.8120390939867448):0.23261429433224112,4:1.044653388318986):0.7734072123058391,(67:0.3562805125278298,30:0.3562805125278298):1.4617800880969951):0.8318385683152121):7.151505138246225):1.7213353833645613,(((21:2.5187177543386703,54:2.5187177543386703):1.2391467419789652,56:3.7578644963176355):4.860761686321686,((26:1.0214506203860476,(19:0.9561086793597469,(36:0.21087409228778448,74:0.21087409228778448):0.7452345870719623):0.06534194102630075):4.687730063524279,(1:3.232116084724535,((37:0.5535882246426876,29:0.5535882246426876):0.9074215226852028,(59:0.3548410094234528,50:0.3548410094234528):1.1061687379044376):1.7711063373966445):2.4770645991857916):2.909445498728995):2.904113507911502):5.9816459015424375,(((((57:0.4887920859383388,(6:0.397343057389774,60:0.397343057389774):0.09144902854856479):0.1741134463905044,69:0.6629055323288432):0.8517169277627671,(68:0.06425503097750872,72:0.06425503097750872):1.4503674291141015):6.142136942023008,(((9:0.4411824726441289,10:0.4411824726441289):1.0863219346254709,27:1.5275044072695998):0.4312241900913334,11:1.9587285973609332):5.698030804753685):2.3633117716310803,((((((18:0.08216210953794999,46:0.08216210953794999):0.6822370684541045,42:0.7643991779920545):1.0309974937591322,32:1.7953966717511867):1.4096616118549454,(((13:0.0253068072537764,23:0.0253068072537764):2.9281733846193716,(62:0.06283464653407701,14:0.06283464653407701):2.890645545339071):0.15195696434957728,45:3.105437156222725):0.0996211273834069):3.2636665105143794,((((38:1.4309440132427913,(16:0.8303859296684458,17:0.8303859296684458):0.6005580835743455):0.18988525167305537,53:1.6208292649158467):0.21733210368533018,5:1.8381613686011768):1.9541597118040548,((43:1.1500919582102722,((41:0.028505758466344792,58:0.028505758466344792):0.5867675633588835,55:0.6152733218252283):0.5348186363850439):1.2244925655603764,(63:1.5734184243053697,(73:1.1264592695222835,35:1.1264592695222835):0.44695915478308623):0.801166099465279):1.417736556634583):2.67640371371528):2.8238930729559897,(22:9.065705658932727,(8:8.663080944859397,((((7:0.6565397786207123,33:0.6565397786207123):0.19431391519034635,(31:0.09671940388220909,48:0.09671940388220909):0.7541342899288496):0.45319687547678766,(65:0.6891394913600077,(20:0.345458909182121,51:0.345458909182121):0.3436805821778867):0.6149110779278386):1.947781554084726,40:3.2518321233725724):5.411248821486824):0.40262471407332967):0.22691220814377466):0.7274533066691973):7.484314418347562):1.6270679536017916):1.3365056822773234,(61:0.7766275703726228,28:0.7766275703726228):19.691331657599754):44.6460800714568;
tree new_tree120 = (((44:1.0510982535280355,12:1.0510982535280355):11.856289850844469,(71:10.210491475391224,52:10.210491475391224):2.69689662898128):8.415346608172932,((61:0.7510215053212619,28:0.7510215053212619):19.28599548651936,(((56:2.8431091275463665,((26:1.2263031944398897,(19:1.157451865322166,(74:0.2535335545278284,36:0.2535335545278284):0.9039183107943376):0.06885132911772374):1.3547561441172133,21:2.581059338557103):0.26204978898926345):10.081386735980361,((((((3:1.0066066899205048,25:1.0066066899205048):1.0096016933767502,24:2.016208383297255):2.183225305974589,(64:2.586384999085721,49:2.586384999085721):1.613048690186123):4.454052920229463,15:8.653486609501307):0.5627532195687834,((((34:0.44283779734606654,66:0.44283779734606654):0.834192147187352,4:1.2770299445334186):1.238060771798635,((39:0.003825270764355183,70:0.003825270764355183):1.5076787643491079,(2:0.5741070465426159,47:0.5741070465426159):0.9373969885708471):1.0035866812185905):0.9778921973564727,(67:0.8262734556460297,30:0.8262734556460297):2.6667094580424964):5.7232569153815644):0.872335141775789,(54:8.254073081812129,(1:3.2306545429680464,((37:0.18683464395788543,29:0.18683464395788543):2.159362453144001,(59:0.3325996809919524,50:0.3325996809919524):2.0135974161099344):0.8844574458661598):5.023418538844082):1.834501889033751):2.835920892680848):4.030834464894005,(((72:1.6555633828584095,(68:1.457467340999274,(69:0.9502469077271212,(60:0.24013942104773164,(57:0.07770625159914478,6:0.07770625159914478):0.16243316944858688):0.7101074866793895):0.5072204332721528):0.19809604185913554):4.955868392234842,((10:1.904652655951224,(9:0.719970623619224,27:0.719970623619224):1.184682032332):3.324796562358563,11:5.229449218309787):1.3819825567834645):3.2219935123132526,((((53:2.134982737844887,((16:0.508052521492907,17:0.508052521492907):0.3429579809922041,38:0.8510105024851111):1.2839722353597758):1.7705949085292372,(((14:0.6248105859182874,23:0.6248105859182874):0.10791049155575605,13:0.7327210774740435):2.9337524739573957,(((18:0.07839363286241821,46:0.07839363286241821):1.1249066665936092,42:1.2033002994560273):0.4739509429437858,32:1.6772512423998132):1.989222309031626):0.23910409494268503):0.8269090157120749,((45:3.5449086239446936,5:3.5449086239446936):0.18046044830747032,(((41:0.22216152611220555,58:0.22216152611220555):0.15804274039758334,(43:0.0591486168622879,55:0.0591486168622879):0.321055649647501):1.1553775413665461,(35:1.0992346220753908,63:1.0992346220753908):0.4363471858009442):2.1897872643758287):1.007117589834035):4.051974853724365,(((22:2.5897800961121433,40:2.5897800961121433):0.775583945246789,(((73:0.5145729040031086,65:0.5145729040031086):0.1777193816104642,(20:0.4963981157830707,51:0.4963981157830707):0.19589416983050212):0.7854958661043198,(((7:0.4171890744690016,(48:0.14920915283796699,31:0.14920915283796699):0.2679799216310346):0.16056802934922293,33:0.5777571038182245):0.715785621472369,62:1.2935427252905936):0.18424542642729902):1.8875758896410397):5.240604243160348,8:8.60596828451928):0.17849323129128436):1.0489637715959397):7.121905041014228):3.081686663419891):1.2857177207048132):44.8637546812201;
tree new_tree121 = ((61:0.7405094103561852,28:0.7405094103561852):19.870219054707533,((((54:6.573973741487167,(1:4.334311809349307,(50:3.409947512824836,((37:0.3920724631759658,29:0.3920724631759658):1.7453173820522307,59:2.1373898452281965):1.2725576675966397):0.9243642965244709):2.23966193213786):6.456869074471241,(((56:1.1403618318302349,(74:0.5252359148455151,(19:0.2606397938177512,(36:0.09180520787176959,26:0.09180520787176959):0.1688345859459816):0.2645961210277639):0.6151259169847197):1.6896921897204389,21:2.8300540215506738):10.089920384558212,((15:7.458755177788099,((((34:0.7907584911140016,4:0.7907584911140016):0.03667911278143343,66:0.8274376038954351):1.7359144362864565,(67:2.1040709065979923,30:2.1040709065979923):0.4592811335838993):0.6858018116013573,((2:0.038505612364990456,47:0.038505612364990456):1.797453788869266,(70:0.38137445254646335,39:0.38137445254646335):1.4545849486877933):1.4131944505489924):4.20960132600485):1.1461166653535866,(((3:0.9674872813260315,25:0.9674872813260315):1.5917949149214867,24:2.5592821962475183):3.3351360143978086,(64:3.4909900119236927,49:3.4909900119236927):2.403428198721634):2.7104536324963586):4.3151025629671995):0.11086840984952318):2.1637160357836667,((((72:2.524976242973789,68:2.524976242973789):0.05068583498229495,((60:0.7313801771944366,6:0.7313801771944366):0.12469323024646473,(57:0.7647792868134481,69:0.7647792868134481):0.09129412062745323):1.7195886705151828):3.812620564310316,((9:1.004599427892119,(10:0.5008654181845759,27:0.5008654181845759):0.5037340097075432):3.48172110688025,11:4.486320534772369):1.9019621074940316):2.525456982990555,((((53:1.3353423047283672,((16:0.5581824019806081,17:0.5581824019806081):0.2225342627751189,38:0.780716664755727):0.5546256399726402):2.26465424164065,(((23:0.08581847543844638,13:0.08581847543844638):0.322204127281388,(14:0.11207305123763024,22:0.11207305123763024):0.29594955148220414):2.990579956809897,((32:0.8885482724545826,(18:0.4248974579415938,46:0.4248974579415938):0.4636508145129888):1.0226432179100273,42:1.91119149036461):1.4874110691651214):0.20139398683928578):0.4652937691887078,((45:1.7237639554276893,(43:0.634468264064975,(55:0.5179622226887564,(41:0.07114614240707576,58:0.07114614240707576):0.4468160802816806):0.11650604137621867):1.0892956913627143):1.7834071729181051,(5:1.544689840534097,(35:0.9173138188776309,63:0.9173138188776309):0.6273760216564661):1.9624812878116975):0.5581191872119304):4.390993338215848,((40:3.7686745627771367,((((73:0.34472030436598244,65:0.34472030436598244):0.2021730365567288,(20:0.5212988192680892,51:0.5212988192680892):0.02559452165462206):1.4574477280439924,62:2.0043410689667036):0.616825252338224,((7:0.4296486684563171,(48:0.26062311897718277,31:0.26062311897718277):0.16902554947913434):0.41305837375929844,33:0.8427070422156155):1.7784592790893121):1.147508241472209):4.381289129326,8:8.149963692103137):0.30631996167043596):0.45745597148338213):6.28081922648512):5.374815687391278,((44:5.119334467224914,12:5.119334467224914):7.038025041491294,(52:9.398104396699926,71:9.398104396699926):2.759255112016282):8.412015030417145):0.04135392593036613):42.2472453025516;
tree new_tree122 = (((52:8.267318274929305,12:8.267318274929305):0.2596819338333862,(44:8.119699537136018,71:8.119699537136018):0.4073006716266736):10.951751133634689,((((((15:7.500643277899352,(((3:1.64013287494885,25:1.64013287494885):0.5708243863145082,24:2.210957261263358):1.6060323080066388,(64:2.7931854668553435,49:2.7931854668553435):1.0238041024146534):3.683653708629355):1.1180283721914481,((((34:0.7736384605847212,(67:0.19633318501487204,30:0.19633318501487204):0.5773052755698491):0.0837978890288471,66:0.8574363496135683):0.1078547991242379,4:0.9652911487378062):1.1835091269545095,((2:0.5100199079753537,47:0.5100199079753537):1.3283004095243038,(70:0.052933622869609676,39:0.052933622869609676):1.785386694630048):0.31047995819265806):6.469871374398484):1.8118396664772884,(((36:0.20372026276033062,(26:0.18005841997184974,74:0.18005841997184974):0.02366184278848088):1.1277114880051666,(56:1.194494274532468,19:1.194494274532468):0.1369374762330291):8.462862877968156,(1:8.867407528718905,21:8.867407528718905):0.9268871000147492):0.636216687834434):0.9804388857701749,(54:4.620305153799617,(59:1.8749107017465922,(50:1.285671342373008,(37:0.19194580405474376,29:0.19194580405474376):1.0937255383182642):0.5892393593735843):2.7453944520530245):6.7906450485386465):4.0188266767961185,(((40:4.461492231617775,((((7:1.0105290918375607,33:1.0105290918375607):0.21485651464685374,(48:0.12748914903775932,31:0.12748914903775932):1.0978964574466552):0.4144672665963818,62:1.6398528730807962):0.3720220345724188,(65:0.4536995387344861,((51:0.05994910953946492,73:0.05994910953946492):0.01050593727265521,20:0.07045504681212013):0.383244491922366):1.5581753689187288):2.4496173239645604):4.314618014067051,8:8.776110245684826):0.6010673023013098,((((72:1.5587750844155455,68:1.5587750844155455):0.6316021977957784,(69:0.6861117537063374,((60:0.014436929979916899,6:0.014436929979916899):0.35408444530961786,57:0.36852137528953477):0.3175903784168026):1.5042655285049866):5.302301997808989,(((27:1.215879114290746,9:1.215879114290746):0.21790471730505012,10:1.433783831595796):0.7535694664019978,11:2.187353297997794):5.30532598202252):0.6202854674902998,(((38:2.7630644937068585,((16:0.9653859165870627,17:0.9653859165870627):0.3060374943181109,53:1.2714234109051736):1.4916410828016848):0.9101017748148985,(((23:0.035371121376113236,13:0.035371121376113236):1.5017362643209242,(14:0.12861853702750378,22:0.12861853702750378):1.4084888486695337):1.3356111174635894,(46:0.5154292751982241,(32:0.4384311988295683,(42:0.39000155941101183,18:0.39000155941101183):0.04842963941855649):0.0769980763686558):2.3572892279624025):0.8004477653611302):2.6736392575684906,(((((55:0.475095480045151,41:0.475095480045151):0.035701422850388354,43:0.5107969028955394):0.4840478500896387,58:0.994844752985178):0.521399743596846,45:1.516244496582024):0.09258644962538409,(5:1.3325891361988542,(35:0.2529699104284088,63:0.2529699104284088):1.0796192257704456):0.27624181000855397):4.73797457988284):1.7661592214203656):1.2642128004755229):6.0525993311482456):3.6510959725826613,(61:0.73919518562984,28:0.73919518562984):18.341677666087204):0.39787849068033765):42.7791572337445;
tree new_tree123 = (((((((15:6.647423193396549,(((24:1.9748841998280473,3:1.9748841998280473):1.2087153331197813,25:3.1835995329478286):1.937527217616426,(64:1.935763748023226,49:1.935763748023226):3.1853630025410284):1.5262964428322947):1.4426540315616743,((67:0.9944206518109913,((30:0.25715757044036786,4:0.25715757044036786):0.6309138521180857,(66:0.7388453270562687,34:0.7388453270562687):0.1492260955021848):0.10634922925253776):1.1952775306936538,((70:0.33811259588624404,39:0.33811259588624404):1.8333475075799481,(2:0.23678274707981414,47:0.23678274707981414):1.9346773563863782):0.01823807903845287):5.9003790424535785):1.3678646944476984,21:9.457941919405922):2.910075654085839,((54:4.11531797535758,(50:2.2512523653129426,(59:1.722811539612707,(37:0.6658580550740945,29:0.6658580550740945):1.0569534845386126):0.5284408257002355):1.8640656100446371):7.641625479982159,((56:2.7735581325290948,(36:1.1019987433902463,((74:0.1924486582661512,26:0.1924486582661512):0.42701606756087507,19:0.6194647258270263):0.48253401756322):1.6715593891388485):6.480212966268116,1:9.25377109879721):2.503172356542528):0.6110741181520218):3.8195051193310956,(((((((60:0.11217980327248118,6:0.11217980327248118):0.43470934640561126,69:0.5468891496780924):0.07561694177834077,57:0.6225060914564332):0.8057744446357352,68:1.4282805360921684):1.472355735496762,72:2.9006362715889304):4.847486581408202,(((27:0.9507221191934381,10:0.9507221191934381):0.9068871193852992,9:1.8576092385787373):1.5253333560821933,11:3.3829425946609306):4.365180258336203):1.8779677015420937,(((40:2.4971160803272525,((((20:0.4344896706350212,51:0.4344896706350212):0.13118781195604723,(65:0.21495549974638797,73:0.21495549974638797):0.3507219828446805):0.5992195888526128,((31:0.8176786875426161,33:0.8176786875426161):0.08345026451661774,(48:0.09913200559404077,7:0.09913200559404077):0.801996946465193):0.26376811938444744):0.8677541829429372,62:2.0326512543866184):0.4644648259406341):5.533736714321883,8:8.030852794649135):0.47790965444303524,(38:5.815161359877228,((((45:1.7449305803711872,((58:0.0385305174602064,(41:0.014992819450294145,43:0.014992819450294145):0.023537698009912254):0.4726373739827566,55:0.511167891442963):1.2337626889282243):2.2683380720299966,(35:0.05560469850401902,63:0.05560469850401902):3.957663953897165):0.2758467388990269,5:4.289115391300211):0.41999999472564653,(((16:0.49745750975811354,17:0.49745750975811354):1.2701950757749856,53:1.7676525855330991):2.3799729542386485,(((23:1.1184327464894157,13:1.1184327464894157):1.2898972911111424,(32:1.228285719347163,((46:0.3841994098860412,42:0.3841994098860412):0.43037305446569185,18:0.814572464351733):0.41371325499543):1.180044318253395):1.0778074905527917,(14:0.12674675029943405,22:0.12674675029943405):3.359390777853916):0.6614880116183981):0.5614898462541094):1.106045973851371):2.6936010892149422):1.117328105447056):6.56143213828363):3.882065447804866,(61:1.1412594157966456,28:1.1412594157966456):18.928328724831076):1.3107293434203662,(52:10.632953871962902,((12:3.2343032034594876,71:3.2343032034594876):6.823703232517296,44:10.058006435976784):0.5749474359861182):10.747363612085186):42.9041900141303;
tree new_tree124 = (((61:1.1588068456927634,28:1.1588068456927634):13.844459375414452,(12:7.141221190815838,52:7.141221190815838):7.8620450302913785):1.5122309584001474,(((((56:4.518161304656981,1:4.518161304656981):0.22154507718543925,21:4.73970638184242):2.328969477044245,(54:3.060145619365074,(50:1.1332557103001557,((37:0.1608486071138516,29:0.1608486071138516):0.7213666023822647,59:0.8822152094961163):0.2510405008040394):1.926889909064918):4.0085302395215905):3.7150185894939716,(((15:6.540951743663085,(((3:2.660453097042222,25:2.660453097042222):0.35771802694569743,24:3.0181711239879196):1.7353996890765244,(64:1.3647333384553488,49:1.3647333384553488):3.3888374746090952):1.7873809305986406):1.2911519616147382,((34:1.249909402270901,((30:0.20295996479562523,66:0.20295996479562523):0.8535180434949479,(4:0.9616281310470011,67:0.9616281310470011):0.09484987724357208):0.19343139398032783):1.2764291865883874,((70:0.5088515487770011,39:0.5088515487770011):0.5401044551784575,(2:0.2008766662725519,47:0.2008766662725519):0.8480793376829068):1.4773825849038298):5.305765116418534):0.7908169891236918,(74:0.604317181364473,((36:0.011283999853760636,26:0.011283999853760636):0.5135175512555785,19:0.5248015511093391):0.07951563025513386):8.018603513037041):2.1607737539791216):3.4455879327355703,((((72:0.7385439248105471,(71:0.44775209138957656,44:0.44775209138957656):0.29079183342097054):1.876763394327293,(((60:0.3003999128981143,6:0.3003999128981143):0.06453686752912713,69:0.3649367804272414):1.7679261893413554,(57:0.08095767853120835,68:0.08095767853120835):2.0519052912373885):0.4824443493692434):3.728807429948845,(((27:0.04886656474243058,9:0.04886656474243058):1.3198896061726717,10:1.3687561709151024):1.0802621710525022,11:2.4490183419676046):3.895096407119081):1.302237325418064,(((8:2.933691790424506,62:2.933691790424506):3.733573302732995,(40:1.5446953956622105,((33:0.6909916038410223,(48:0.2867548374133054,7:0.2867548374133054):0.40423676642771694):0.3337790811152975,((20:0.19043613730150763,51:0.19043613730150763):0.5066487214362089,((73:0.27539029511324953,31:0.27539029511324953):0.28150525153278927,65:0.5568955466460388):0.14018931209167773):0.3276858262186033):0.5199247107058906):5.12256969749529):0.3490579276117147,(((((38:1.4821218048424578,(16:0.45853958385118004,17:0.45853958385118004):1.0235822209912777):0.7701589579335697,53:2.2522807627760275):0.32608427454603195,(((((22:0.40707596260671436,46:0.40707596260671436):0.21212402629804467,14:0.619199988904759):0.18496478173037822,32:0.8041647706351372):0.6322024709554256,(23:0.8448611464061812,13:0.8448611464061812):0.5915060951843817):0.40871749139510416,(18:0.5690892126596938,42:0.5690892126596938):1.2759955203259732):0.7332803043363925):1.414089267832595,((45:2.133144870489788,(55:0.26716987620707094,(43:0.13210622365541186,(41:0.10789972668921773,58:0.10789972668921773):0.024206496966194133):0.13506365255165909):1.865974994282717):0.41607184798686303,(35:1.8782399973533814,63:1.8782399973533814):0.6709767211232696):1.4432375866780034):0.12145339352027174,5:4.113907698674926):2.9024153220942894):0.6300290537355338):6.582930306611457):2.286214798391157):44.9211533274916;
tree new_tree125 = (((61:1.2192767818437837,28:1.2192767818437837):13.896805753267625,((((15:4.967558707597218,((25:2.179939385616693,(3:2.145302346995066,24:2.145302346995066):0.034637038621626814):2.113699751914645,(64:2.868688366660162,49:2.868688366660162):1.4249507708711762):0.6739195700658795):2.355331346665335,((4:2.0084476971788705,(34:0.8078590702922333,((67:0.029773311898108057,30:0.029773311898108057):0.197990968106704,66:0.22776428000481205):0.5800947902874212):1.2005886268866373):0.15352244512521063,((2:0.5720181829338306,47:0.5720181829338306):1.4000879020773365,(70:0.5970844484512063,39:0.5970844484512063):1.3750216365599608):0.189864057292914):5.160919911958471):0.9282260770857675,(((56:2.4691785399909536,(1:2.446776544798294,(54:0.2748045236629613,50:0.2748045236629613):2.1719720211353324):0.02240199519265973):1.0268209779365018,((37:0.2819021673198387,29:0.2819021673198387):0.6840001685624992,59:0.9659023358823379):2.5300971820451177):4.024944767681895,(21:6.816757381388765,(((19:0.3018578946295089,74:0.3018578946295089):0.2728741498003289,26:0.5747320444298378):1.054164970568005,36:1.6288970149978428):5.187860366390922):0.7041869042205846):0.7301718457389708):2.154946064910071,(((71:3.2112544125665874,(44:0.684555168391024,72:0.684555168391024):2.526699244175563):0.7925063584252383,(((60:0.23117858446992695,6:0.23117858446992695):0.42357475055063226,(57:0.46884172057284856,69:0.46884172057284856):0.18591161444771065):0.002711474351607124,68:0.6574648093721663):3.3462959616196595):4.637003986610371,((((40:0.7868949030770176,62:0.7868949030770176):1.610721434105628,((33:1.0098470719366763,(48:0.1291813928823203,7:0.1291813928823203):0.880665679054356):0.5934024766228041,((20:0.596683383885254,51:0.596683383885254):0.4104382164948569,((73:0.38663989643199576,65:0.38663989643199576):0.06805079149265425,31:0.45469068792465):0.5524309124554609):0.5961279481793695):0.7943667886231651):1.1470733394026635,8:3.544689676585309):4.144147181889343,((((9:0.6556792588517919,10:0.6556792588517919):0.2597209656335131,27:0.915400224485305):0.7034178950076704,11:1.6188181194929754):5.017569923891174,(((((((32:0.34885599045098503,(46:0.05513807473352348,14:0.05513807473352348):0.29371791571746153):0.1341002503405032,22:0.48295624079148824):0.4398142781178386,(18:0.7804389501309456,42:0.7804389501309456):0.14233156877838127):0.8725026404775577,(23:0.4875644478862548,13:0.4875644478862548):1.3077087115006296):0.8494872024963898,(5:1.340132042266531,38:1.340132042266531):1.3046283196167432):0.5649809100598553,(53:2.179927004544331,(16:0.4885377456360901,17:0.4885377456360901):1.6913892589082407):1.0298142673987987):2.191010812236172,((35:0.41097250885083814,63:0.41097250885083814):0.7786883874284208,(45:1.0084272927105364,(((55:0.03748572056210284,58:0.03748572056210284):0.3935704454897828,43:0.4310561660518857):0.029420407101209578,41:0.46047657315309526):0.5479507195574411):0.18123360356872253):4.211091187900043):1.2356359592048483):1.0524488150905018):0.9519278991275453):1.7652974386561944):4.710020338853017):0.8210880075444873,(12:7.690760211491969,52:7.690760211491969):8.246410331163926):49.2410322480182;
[truncated: 2,783,367 more chars]
