# Supplementary material for: Evolutionary history of the Arctic flora
Source: Nat Commun. 2023 Jul 18;14:4021. doi: 10.1038/s41467-023-39555-6 (PMC10354081; doi:10.1038/s41467-023-39555-6)
Supplement: Supplementary file 8 — Source Data [file 41467_2023_39555_MOESM8_ESM.zip › Source Data/Supplementary Figure 29-35/Rumex/Rumex_dis.csv]

ID	Name	dis
16	Rumex_abyssinicus	B
17	Rumex_acetosa_PAF	AB
18	Rumex_acetosella_PAF	AB
19	Rumex_alpestris	B
20	Rumex_alpinus	B
21	Rumex_altissimus	B
22	Rumex_alveolatus	B
23	Rumex_angustifolius	B
24	Rumex_aquaticus_PAF	AB
25	Rumex_arcticus_PAF	AB
26	Rumex_azoricus	B
27	Rumex_beringensis_PAF	AB
28	Rumex_britannica	B
29	Rumex_bryhnii	B
30	Rumex_bucephalophorus	B
31	Rumex_confertus	AB
32	Rumex_conglomeratus	B
33	Rumex_crispus	AB
34	Rumex_cyprius	B
35	Rumex_elbrusensis	B
36	Rumex_ephedroides	B
37	Rumex_giganteus	B
38	Rumex_gmelinii_PAF	AB
39	Rumex_graminifolius_PAF	AB
40	Rumex_hastatulus	B
41	Rumex_hastatus	B
42	Rumex_hydrolapathum	B
43	Rumex_hypogaeus	B
44	Rumex_induratus	B
45	Rumex_intermedius	B
46	Rumex_japonicum	B
47	Rumex_japonicus	B
48	Rumex_kandavanicus	B
49	Rumex_lapponicus_PAF	AB
50	Rumex_longifolius_PAF	AB
51	Rumex_lunaria	B
52	Rumex_maderensis	B
53	Rumex_maritimus_PAF	AB
54	Rumex_montanus	B
55	Rumex_nepalensis	B
56	Rumex_obtusifolius	B
57	Rumex_occidentalis_PAF	AB
58	Rumex_orbiculatus	B
59	Rumex_pallidus_PAF	AB
60	Rumex_palustris	B
61	Rumex_pamiricus	B
62	Rumex_papillaris	B
63	Rumex_patientia	B
64	Rumex_paucifolius	B
65	Rumex_pictus	B
66	Rumex_ponticus	B
67	Rumex_pseudonatronatus_PAF	AB
68	Rumex_pulcher	B
69	Rumex_roseus	B
70	Rumex_rupestris	B
71	Rumex_sagittatus	B
72	Rumex_salicifolius	B
73	Rumex_sanguineus	B
74	Rumex_scutatus	B
75	Rumex_sibiricus_PAF	AB
76	Rumex_spinosus	B
77	Rumex_stenophyllus	B
78	Rumex_subarcticus	AB
79	Rumex_suffruticosus	B
80	Rumex_thianschanicus	B
81	Rumex_thyrsiflorus_PAF	AB
82	Rumex_thyrsoides	B
83	Rumex_transitorius	B
84	Rumex_triangulivalvis	AB
85	Rumex_tuberosus	B
86	Rumex_utahensis	B
87	Rumex_venosus	B
88	Rumex_verticillatus	B
89	Rumex_vesicarius	B
