# Supplementary material for: Evolutionary history of the Arctic flora
Source: Nat Commun. 2023 Jul 18;14:4021. doi: 10.1038/s41467-023-39555-6 (PMC10354081; doi:10.1038/s41467-023-39555-6)
Supplement: Supplementary file 8 — Source Data [file 41467_2023_39555_MOESM8_ESM.zip › Source Data/Supplementary Figure 29-35/Saxifraga/Saxifraga.tre]

#NEXUS
Begin taxa;
	Dimensions ntax=134;
	Taxlabels
		Saxifraga_adscendens_PAF
		Saxifraga_aizoides_PAF
		Saxifraga_aleutica
		Saxifraga_anadyrensis_PAF
		Saxifraga_androsacea
		Saxifraga_aphylla
		Saxifraga_arachnoidea
		Saxifraga_aretioides
		Saxifraga_aristulata
		Saxifraga_auriculata
		Saxifraga_austromontana
		Saxifraga_babiana
		Saxifraga_bergenioides
		Saxifraga_berica
		Saxifraga_biflora
		Saxifraga_bourgaeana
		Saxifraga_bracteata_PAF
		Saxifraga_bronchialis_PAF
		Saxifraga_bryoides
		Saxifraga_bulbifera
		Saxifraga_bulleyana
		Saxifraga_burseriana
		Saxifraga_caesia
		Saxifraga_canaliculata
		Saxifraga_cardiophylla
		Saxifraga_carpatica
		Saxifraga_caspica
		Saxifraga_caucasica
		Saxifraga_caulescens_PAF
		Saxifraga_caveana
		Saxifraga_cernua_PAF
		Saxifraga_cespitosa_PAF
		Saxifraga_cherlerioides_PAF
		Saxifraga_ciliatopetala
		Saxifraga_cintrana
		Saxifraga_cochlearis
		Saxifraga_colchica
		Saxifraga_continentalis
		Saxifraga_corsica
		Saxifraga_corymbosa
		Saxifraga_cotyledon
		Saxifraga_cuneata
		Saxifraga_cuneifolia
		Saxifraga_cymbalaria
		Saxifraga_dahaiensis
		Saxifraga_derbekii
		Saxifraga_dianxibeiensis
		Saxifraga_dichotoma
		Saxifraga_dinnikii
		Saxifraga_eschscholtzii_PAF
		Saxifraga_exarata
		Saxifraga_firma
		Saxifraga_fragilis
		Saxifraga_fragosoi
		Saxifraga_funstonii_PAF
		Saxifraga_gemmipara
		Saxifraga_gemmulosa
		Saxifraga_genesiana
		Saxifraga_geranioides
		Saxifraga_globulifera
		Saxifraga_granulata
		Saxifraga_granulifera
		Saxifraga_heleonastes
		Saxifraga_hengduanensis
		Saxifraga_heterocladoides
		Saxifraga_hirculus
		Saxifraga_hostii
		Saxifraga_hyperborea_PAF
		Saxifraga_hypericoides
		Saxifraga_hypnoides_PAF
		Saxifraga_implicans
		Saxifraga_iranica
		Saxifraga_juniperifolia
		Saxifraga_kingiana
		Saxifraga_korshinskyi
		Saxifraga_kotschyi
		Saxifraga_lactea_PAF
		Saxifraga_latepetiolata
		Saxifraga_llonakhensis
		Saxifraga_lychnitis
		Saxifraga_macrocalyx
		Saxifraga_magellanica
		Saxifraga_mengtzeana
		Saxifraga_mertensiana
		Saxifraga_mucronulatoides
		Saxifraga_mutata
		Saxifraga_nangxianensis
		Saxifraga_nervosa
		Saxifraga_nipponica
		Saxifraga_nishidae
		Saxifraga_omolojensis_PAF
		Saxifraga_omphalodifolia
		Saxifraga_oppositifolia_PAF
		Saxifraga_oreophila
		Saxifraga_paniculata_PAF
		Saxifraga_paradoxa
		Saxifraga_petraea
		Saxifraga_platysepala_PAF
		Saxifraga_porophylla
		Saxifraga_portosanctana
		Saxifraga_praetermissa
		Saxifraga_presolanensis
		Saxifraga_pseudohirculus
		Saxifraga_pseudosancta
		Saxifraga_punctulata
		Saxifraga_radiata_PAF
		Saxifraga_rebunshirensis
		Saxifraga_rivularis_PAF
		Saxifraga_rosaceae_PAF
		Saxifraga_rufescens
		Saxifraga_scardica
		Saxifraga_sedoides
		Saxifraga_seguieri
		Saxifraga_sempervivum
		Saxifraga_serpyllifolia_PAF
		Saxifraga_setigera_PAF
		Saxifraga_sibirica
		Saxifraga_sibthorpii
		Saxifraga_sieversiana
		Saxifraga_spinulosa_PAF
		Saxifraga_spruneri
		Saxifraga_stolonifera
		Saxifraga_stribrnyi
		Saxifraga_tangutica
		Saxifraga_terektensis
		Saxifraga_trabutiana
		Saxifraga_tricuspidata_PAF
		Saxifraga_tridactylites
		Saxifraga_umbrosa
		Saxifraga_valdensis
		Saxifraga_vandellii
		Saxifraga_vespertina
		Saxifraga_viscidula
		Saxifraga_wahlenbergii
		;
End;
Begin trees;
	Translate
		1 Saxifraga_adscendens_PAF,
		2 Saxifraga_aizoides_PAF,
		3 Saxifraga_aleutica,
		4 Saxifraga_anadyrensis_PAF,
		5 Saxifraga_androsacea,
		6 Saxifraga_aphylla,
		7 Saxifraga_arachnoidea,
		8 Saxifraga_aretioides,
		9 Saxifraga_aristulata,
		10 Saxifraga_auriculata,
		11 Saxifraga_austromontana,
		12 Saxifraga_babiana,
		13 Saxifraga_bergenioides,
		14 Saxifraga_berica,
		15 Saxifraga_biflora,
		16 Saxifraga_bourgaeana,
		17 Saxifraga_bracteata_PAF,
		18 Saxifraga_bronchialis_PAF,
		19 Saxifraga_bryoides,
		20 Saxifraga_bulbifera,
		21 Saxifraga_bulleyana,
		22 Saxifraga_burseriana,
		23 Saxifraga_caesia,
		24 Saxifraga_canaliculata,
		25 Saxifraga_cardiophylla,
		26 Saxifraga_carpatica,
		27 Saxifraga_caspica,
		28 Saxifraga_caucasica,
		29 Saxifraga_caulescens_PAF,
		30 Saxifraga_caveana,
		31 Saxifraga_cernua_PAF,
		32 Saxifraga_cespitosa_PAF,
		33 Saxifraga_cherlerioides_PAF,
		34 Saxifraga_ciliatopetala,
		35 Saxifraga_cintrana,
		36 Saxifraga_cochlearis,
		37 Saxifraga_colchica,
		38 Saxifraga_continentalis,
		39 Saxifraga_corsica,
		40 Saxifraga_corymbosa,
		41 Saxifraga_cotyledon,
		42 Saxifraga_cuneata,
		43 Saxifraga_cuneifolia,
		44 Saxifraga_cymbalaria,
		45 Saxifraga_dahaiensis,
		46 Saxifraga_derbekii,
		47 Saxifraga_dianxibeiensis,
		48 Saxifraga_dichotoma,
		49 Saxifraga_dinnikii,
		50 Saxifraga_eschscholtzii_PAF,
		51 Saxifraga_exarata,
		52 Saxifraga_firma,
		53 Saxifraga_fragilis,
		54 Saxifraga_fragosoi,
		55 Saxifraga_funstonii_PAF,
		56 Saxifraga_gemmipara,
		57 Saxifraga_gemmulosa,
		58 Saxifraga_genesiana,
		59 Saxifraga_geranioides,
		60 Saxifraga_globulifera,
		61 Saxifraga_granulata,
		62 Saxifraga_granulifera,
		63 Saxifraga_heleonastes,
		64 Saxifraga_hengduanensis,
		65 Saxifraga_heterocladoides,
		66 Saxifraga_hirculus,
		67 Saxifraga_hostii,
		68 Saxifraga_hyperborea_PAF,
		69 Saxifraga_hypericoides,
		70 Saxifraga_hypnoides_PAF,
		71 Saxifraga_implicans,
		72 Saxifraga_iranica,
		73 Saxifraga_juniperifolia,
		74 Saxifraga_kingiana,
		75 Saxifraga_korshinskyi,
		76 Saxifraga_kotschyi,
		77 Saxifraga_lactea_PAF,
		78 Saxifraga_latepetiolata,
		79 Saxifraga_llonakhensis,
		80 Saxifraga_lychnitis,
		81 Saxifraga_macrocalyx,
		82 Saxifraga_magellanica,
		83 Saxifraga_mengtzeana,
		84 Saxifraga_mertensiana,
		85 Saxifraga_mucronulatoides,
		86 Saxifraga_mutata,
		87 Saxifraga_nangxianensis,
		88 Saxifraga_nervosa,
		89 Saxifraga_nipponica,
		90 Saxifraga_nishidae,
		91 Saxifraga_omolojensis_PAF,
		92 Saxifraga_omphalodifolia,
		93 Saxifraga_oppositifolia_PAF,
		94 Saxifraga_oreophila,
		95 Saxifraga_paniculata_PAF,
		96 Saxifraga_paradoxa,
		97 Saxifraga_petraea,
		98 Saxifraga_platysepala_PAF,
		99 Saxifraga_porophylla,
		100 Saxifraga_portosanctana,
		101 Saxifraga_praetermissa,
		102 Saxifraga_presolanensis,
		103 Saxifraga_pseudohirculus,
		104 Saxifraga_pseudosancta,
		105 Saxifraga_punctulata,
		106 Saxifraga_radiata_PAF,
		107 Saxifraga_rebunshirensis,
		108 Saxifraga_rivularis_PAF,
		109 Saxifraga_rosaceae_PAF,
		110 Saxifraga_rufescens,
		111 Saxifraga_scardica,
		112 Saxifraga_sedoides,
		113 Saxifraga_seguieri,
		114 Saxifraga_sempervivum,
		115 Saxifraga_serpyllifolia_PAF,
		116 Saxifraga_setigera_PAF,
		117 Saxifraga_sibirica,
		118 Saxifraga_sibthorpii,
		119 Saxifraga_sieversiana,
		120 Saxifraga_spinulosa_PAF,
		121 Saxifraga_spruneri,
		122 Saxifraga_stolonifera,
		123 Saxifraga_stribrnyi,
		124 Saxifraga_tangutica,
		125 Saxifraga_terektensis,
		126 Saxifraga_trabutiana,
		127 Saxifraga_tricuspidata_PAF,
		128 Saxifraga_tridactylites,
		129 Saxifraga_umbrosa,
		130 Saxifraga_valdensis,
		131 Saxifraga_vandellii,
		132 Saxifraga_vespertina,
		133 Saxifraga_viscidula,
		134 Saxifraga_wahlenbergii
		;
tree TREE1 = [&R] ((((((77[&length_range={8.178750568729232,40.07350205006169},height_95%_HPD={0.0,2.1316282072803006E-14},length_95%_HPD={10.626061152578504,28.017654969366422},length=18.28442834200708,length_median=17.85085696009771,height_median=1.4210854715202004E-14,height_range={0.0,4.263256414560601E-14},height=1.2256862191861729E-14]:17.85085696009771,(119[&length_range={3.608456590035993…
End;
