# Supplementary material for: Evolutionary history of the Arctic flora
Source: Nat Commun. 2023 Jul 18;14:4021. doi: 10.1038/s41467-023-39555-6 (PMC10354081; doi:10.1038/s41467-023-39555-6)
Supplement: Supplementary file 8 — Source Data [file 41467_2023_39555_MOESM8_ESM.zip › Source Data/Supplementary Figure 29-35/Saxifraga/Saxifraga.trees]

#NEXUS
Begin trees;
   Translate
1 Saxifraga_adscendens_PAF,
2 Saxifraga_aizoides_PAF,
3 Saxifraga_aleutica,
4 Saxifraga_anadyrensis_PAF,
5 Saxifraga_androsacea,
6 Saxifraga_aphylla,
7 Saxifraga_arachnoidea,
8 Saxifraga_aretioides,
9 Saxifraga_aristulata,
10 Saxifraga_auriculata,
11 Saxifraga_austromontana,
12 Saxifraga_babiana,
13 Saxifraga_bergenioides,
14 Saxifraga_berica,
15 Saxifraga_biflora,
16 Saxifraga_bourgaeana,
17 Saxifraga_bracteata_PAF,
18 Saxifraga_bronchialis_PAF,
19 Saxifraga_bryoides,
20 Saxifraga_bulbifera,
21 Saxifraga_bulleyana,
22 Saxifraga_burseriana,
23 Saxifraga_caesia,
24 Saxifraga_canaliculata,
25 Saxifraga_cardiophylla,
26 Saxifraga_carpatica,
27 Saxifraga_caspica,
28 Saxifraga_caucasica,
29 Saxifraga_caulescens_PAF,
30 Saxifraga_caveana,
31 Saxifraga_cernua_PAF,
32 Saxifraga_cespitosa_PAF,
33 Saxifraga_cherlerioides_PAF,
34 Saxifraga_ciliatopetala,
35 Saxifraga_cintrana,
36 Saxifraga_cochlearis,
37 Saxifraga_colchica,
38 Saxifraga_continentalis,
39 Saxifraga_corsica,
40 Saxifraga_corymbosa,
41 Saxifraga_cotyledon,
42 Saxifraga_cuneata,
43 Saxifraga_cuneifolia,
44 Saxifraga_cymbalaria,
45 Saxifraga_dahaiensis,
46 Saxifraga_derbekii,
47 Saxifraga_dianxibeiensis,
48 Saxifraga_dichotoma,
49 Saxifraga_dinnikii,
50 Saxifraga_eschscholtzii_PAF,
51 Saxifraga_exarata,
52 Saxifraga_firma,
53 Saxifraga_fragilis,
54 Saxifraga_fragosoi,
55 Saxifraga_funstonii_PAF,
56 Saxifraga_gemmipara,
57 Saxifraga_gemmulosa,
58 Saxifraga_genesiana,
59 Saxifraga_geranioides,
60 Saxifraga_globulifera,
61 Saxifraga_granulata,
62 Saxifraga_granulifera,
63 Saxifraga_heleonastes,
64 Saxifraga_hengduanensis,
65 Saxifraga_heterocladoides,
66 Saxifraga_hirculus,
67 Saxifraga_hostii,
68 Saxifraga_hyperborea_PAF,
69 Saxifraga_hypericoides,
70 Saxifraga_hypnoides_PAF,
71 Saxifraga_implicans,
72 Saxifraga_iranica,
73 Saxifraga_juniperifolia,
74 Saxifraga_kingiana,
75 Saxifraga_korshinskyi,
76 Saxifraga_kotschyi,
77 Saxifraga_lactea_PAF,
78 Saxifraga_latepetiolata,
79 Saxifraga_llonakhensis,
80 Saxifraga_lychnitis,
81 Saxifraga_macrocalyx,
82 Saxifraga_magellanica,
83 Saxifraga_mengtzeana,
84 Saxifraga_mertensiana,
85 Saxifraga_mucronulatoides,
86 Saxifraga_mutata,
87 Saxifraga_nangxianensis,
88 Saxifraga_nervosa,
89 Saxifraga_nipponica,
90 Saxifraga_nishidae,
91 Saxifraga_omolojensis_PAF,
92 Saxifraga_omphalodifolia,
93 Saxifraga_oppositifolia_PAF,
94 Saxifraga_oreophila,
95 Saxifraga_paniculata_PAF,
96 Saxifraga_paradoxa,
97 Saxifraga_petraea,
98 Saxifraga_platysepala_PAF,
99 Saxifraga_porophylla,
100 Saxifraga_portosanctana,
101 Saxifraga_praetermissa,
102 Saxifraga_presolanensis,
103 Saxifraga_pseudohirculus,
104 Saxifraga_pseudosancta,
105 Saxifraga_punctulata,
106 Saxifraga_radiata_PAF,
107 Saxifraga_rebunshirensis,
108 Saxifraga_rivularis_PAF,
109 Saxifraga_rosaceae_PAF,
110 Saxifraga_rufescens,
111 Saxifraga_scardica,
112 Saxifraga_sedoides,
113 Saxifraga_seguieri,
114 Saxifraga_sempervivum,
115 Saxifraga_serpyllifolia_PAF,
116 Saxifraga_setigera_PAF,
117 Saxifraga_sibirica,
118 Saxifraga_sibthorpii,
119 Saxifraga_sieversiana,
120 Saxifraga_spinulosa_PAF,
121 Saxifraga_spruneri,
122 Saxifraga_stolonifera,
123 Saxifraga_stribrnyi,
124 Saxifraga_tangutica,
125 Saxifraga_terektensis,
126 Saxifraga_trabutiana,
127 Saxifraga_tricuspidata_PAF,
128 Saxifraga_tridactylites,
129 Saxifraga_umbrosa,
130 Saxifraga_valdensis,
131 Saxifraga_vandellii,
132 Saxifraga_vespertina,
133 Saxifraga_viscidula,
134 Saxifraga_wahlenbergii
		;
tree new_tree1 = (((83:136.8125167655206,98:136.8125167655206):73.33221312754043,(((((47:2.4462565170331256,(63:1.0843785497451413,92:1.0843785497451413):1.3618779672879844):10.16792392303962,(25:5.282935920727871,69:5.282935920727871):7.3312445193448745):44.60627742067441,((((66:11.321519380097433,79:11.321519380097433):0.6418413602461506,(94:0.600232866729334,74:0.600232866729334):11.36312787361425):0.4437248555557929,80:12.407085595899376):3.0347357953324874,(50:3.3876154054839547,(71:2.4529243156303573,10:2.4529243156303573):0.9346910898535974):12.05420598574791):41.77863646951529):42.8529158324317,(((87:22.88137986093104,(116:16.569133447737684,(45:8.196809017296589,(85:5.880536576966953,((9:0.3639428395045323,81:0.3639428395045323):2.9160666724989452,56:3.2800095120034776):2.600527064963475):2.3162724403296364):8.372324430441095):6.312246413193357):21.35992958436752,(133:15.756616922016192,((30:0.23374760866127198,3:0.23374760866127198):6.827934357398515,(((21:1.5356017337597185,34:1.5356017337597185):2.2962408170811606,(105:1.196973485173874,124:1.196973485173874):2.6348690656670053):2.227461712879373,13:6.059304263720252):1.002377702339535):8.694934955956406):28.48469252328237):0.02041130769438837,(64:12.843537331795773,(103:10.023623612802979,65:10.023623612802979):2.819913718992794):31.418183421197178):55.8116529401859):29.138350035588317,((((((32:7.6484860936649,121:7.6484860936649):1.3560041055568526,(((95:0.09653784929229478,19:0.09653784929229478):2.2321249341969382,112:2.328662783489233):1.1779917183979576,5:3.5066545018871906):5.497835697334562):26.031926752365454,((2:10.612500892643169,(128:2.092360333040171,(97:1.5441326748999493,108:1.5441326748999493):0.5482276581402219):8.520140559602998):14.577973791804599,((((86:0.047830658336256895,70:0.047830658336256895):0.6511677925622074,(16:0.12294381180476462,68:0.12294381180476462):0.5760546390936996):11.356360476743712,(((27:4.206118958803154,111:4.206118958803154):3.25842049022659,((102:2.8961142317719393,106:2.8961142317719393):0.863349282000256,(39:2.7557466505723647,((44:0.17747945406428112,1:0.17747945406428112):2.1287487761875563,17:2.3062282302518375):0.44951842032052713):1.0037168631998306):3.705075935257549):2.6522136078378304,12:10.116753056867575):1.9386058707746017):4.500812950622306,(14:4.3521361099681135,(118:0.6440911155400595,51:0.6440911155400595):3.708044994428054):12.204035768296368):8.634302806183285):9.845942267139439):0.3932314517732891,(((36:1.1505349432861396,37:1.1505349432861396):3.05471496632585,(((41:0.7152730817038159,93:0.7152730817038159):1.3891629968064345,131:2.1044360785102505):0.5200097009107347,(24:2.0421534241682417,(8:0.4735995520898917,125:0.4735995520898917):1.56855387207835):0.5822923552527435):1.5808041301910043):10.813705151889884,(((59:0.39855237504041074,20:0.39855237504041074):9.071880551942282,26:9.470432926982692):5.468148275764811,(((72:2.4920373003435503,(100:2.420276823918969,(((7:0.1483735018499535,31:0.1483735018499535):0.6002920072514771,(58:0.6206346166618449,123:0.6206346166618449):0.12803089243958565):0.5751731924125069,78:1.3238387015139375):1.0964381224050315):0.07176047642458139):4.56184864813466,60:7.053885948478211):1.849629697537864,((38:2.537361228864348,49:2.537361228864348):3.233083803174727,(54:4.065327483786288,(((114:0.9740316754538305,15:0.9740316754538305):0.07769994449572692,35:1.0517316199495574):2.460967837883512,(48:0.7654573078967416,104:0.7654573078967416):2.7472421499363278):0.552628025953219):1.7051175482527867):3.133070613977):6.035065556731428):0.08037385875437053):20.41069334185862):5.9851241740347305,((53:6.283344380232917,(((((99:0.5806501786733917,62:0.5806501786733917):0.898614500341522,43:1.4792646790149138):0.7094527200587102,61:2.188717399073624):0.33484181519595735,28:2.5235592142695813):2.159598864924586,((((40:0.018073690662785306,96:0.018073690662785306):0.2615550929175216,(6:0.14046915980680208,(88:0.12115815794390906,57:0.12115815794390906):0.019311001862893015):0.13915962377350483):1.9143324068114482,101:2.193961190391755):0.13988759704142817,(129:1.7629294142855159,(113:1.6270713902724614,((82:0.38218395083085055,(126:0.23353279840897592,134:0.23353279840897592):0.14865115242187463):0.27262097711160493,(130:0.08568941927837831,117:0.08568941927837831):0.5691155086640771):0.9722664623300059):0.13585802401305447):0.5709193731476674):2.349309291760984):1.6001863010387494):15.169621041987151,(((67:0.7520121379648317,22:0.7520121379648317):1.6071491284000534,(73:0.14909895449117513,23:0.14909895449117513):2.21006231187371):0.7498733739307162,109:3.1090346402956013):18.343930781924467):19.96180715517516):11.299913643322029,((76:1.4826161756981024,122:1.4826161756981024):29.72303706719719,((115:0.6397406253692347,89:0.6397406253692347):15.037827899081812,84:15.677568524451047):15.528084718444244):21.509032977821963):76.49703750804991):80.93300616429386):299.0431585370882,(((((11:8.082257026970204,110:8.082257026970204):0.23492285985191153,(91:2.123685271009096,132:2.123685271009096):6.1934946158130195):3.8191366737867565,33:12.136316560608872):4.6980181099952105,55:16.834334670604083):404.50649619396177,(((119:10.717409029333314,((46:0.10532460912723285,77:0.10532460912723285):3.9544964271214473,75:4.05982103624868):6.6575879930846344):19.007619767380913,42:29.725028796714227):6.649712765374801,(((107:7.968207656351149,(127:2.167197009022974,90:2.167197009022974):5.801010647328175):2.8374336271216993,18:10.805641283472848):3.111344584489421,((4:3.670151012086573,(29:2.7235842846676706,120:2.7235842846676706):0.9465667274189022):2.9401418118366993,52:6.610292823923272):7.306693044038997):22.45775569412676):384.96608930247686):87.84705756558333):309.585408534254;
tree new_tree2 = ((83:26.775980540945103,((((76:9.839706217773402,((((17:1.301594262839478,1:1.301594262839478):7.571109117501395,((62:0.531918201158357,108:0.531918201158357):1.1116049642639907,26:1.6435231654223477):7.229180214918525):0.6119150684343975,((((((6:0.05557938609354592,7:0.05557938609354592):0.29308366305891803,(112:0.19930043539757394,14:0.19930043539757394):0.14936261375489):2.1548114177957407,(5:0.027221801920223936,113:0.027221801920223936):2.476252665027981):2.901806816876895,(128:2.9516533779202416,(134:1.232259215245465,102:1.232259215245465):1.7193941626747766):2.4536279059048582):0.49765169169744716,97:5.902932975522547):1.6033151980017344,(((((53:1.1840039174935133,12:1.1840039174935133):0.9236004878110684,(((48:0.5670386649762444,20:0.5670386649762444):0.3748157034498867,(68:0.6227178725267111,(32:0.5993699845412803,70:0.5993699845412803):0.02334788798543075):0.31913649589942006):1.0448192298589467,(117:1.9860481312050675,((125:0.849587105653778,54:0.849587105653778):0.9025652899515313,(109:1.4794348454273316,(38:0.9357309953744571,24:0.9357309953744571):0.5437038500528745):0.2727175501779777):0.23389573559975818):6.254670800103224E-4):0.12093080701950387):1.139710435410291,(35:0.7397555931081197,61:0.7397555931081197):2.507559247606753):1.0831944485904086,((39:3.0170483126597927,100:3.0170483126597927):0.44452857496955644,(60:0.9275688838022099,(16:0.5327575197238991,78:0.5327575197238991):0.39481136407831086):2.534008003827139):0.8689324016759321):2.8879130669927093,(118:1.9383493748656482,((82:1.4496699435045435,(58:0.6660734873873594,(51:0.4933508842541386,59:0.4933508842541386):0.1727226031332208):0.7835964561171841):0.4607289222799682,(126:0.8243914548774661,(96:0.46511681711268754,(57:0.31239076020418827,(88:0.07369347915532522,101:0.07369347915532522):0.23869728104886306):0.15272605690849927):0.3592746377647786):1.0860074109070457):0.0279505090811365):5.280072981432342):0.28782581722629086):1.978370275250989):0.22920505765352672,((((41:0.8197450715441267,36:0.8197450715441267):0.06663077295509912,(95:0.5751655791869895,19:0.5751655791869895):0.3112102653122363):1.9789764291875271,(106:1.9553331400165193,44:1.9553331400165193):0.9100191336702337):1.6419904161206027,((((93:0.7181072191460875,23:0.7181072191460875):0.5861837259830089,(((73:0.4235023004811897,28:0.4235023004811897):0.39261122571436674,121:0.8161135261955564):0.3739897767044581,67:1.1901033029000145):0.11418764222908195):1.3903985653474311,(86:0.911671437550231,2:0.911671437550231):1.7830180729262968):0.6215268935837988,((((130:0.9691606998586291,(129:0.9308212994427719,43:0.9308212994427719):0.03833940041585715):0.2225759433117247,15:1.1917366431703538):0.1528063761761167,(((131:0.3513961956608316,8:0.3513961956608316):0.5001790099394209,111:0.8515752056002525):0.038236413851056916,72:0.8898116194513094):0.4547313998951611):1.6601944459860336,((((27:0.36337392470060476,(49:0.08666940942106154,37:0.08666940942106154):0.2767045152795432):0.23223256078613114,(22:0.5725147627417746,(40:0.060087957056368796,123:0.060087957056368796):0.5124268056854058):0.023091722744961296):0.9708682777022294,(114:1.0367610072616036,(99:0.9879867670399427,31:0.9879867670399427):0.04877424022166088):0.5297137559273617):0.13175925808246736,104:1.6982340212714326):1.3065034440610714):0.3114789387278223):1.1911262857470293):5.206480816621442):0.12588271134460527):3.3706959112115236,(84:1.1905915135351783,122:1.1905915135351783):12.019810615449748):4.287725300204462,(((110:5.2650844169814155,(((127:2.4459067002254873,(132:0.23755587147678958,11:0.23755587147678958):2.2083508287486975):0.35287787923008906,((107:1.9015977051623079,(18:1.1094764143845817,90:1.1094764143845817):0.7921212907777262):0.31181455525259993,55:2.213412260414908):0.5853723190406686):0.2997796356454514,((((52:0.7259941998140227,(4:0.5650206789645881,120:0.5650206789645881):0.16097352084943461):0.25507603257685363,91:0.9810702323908763):0.31598323403192985,29:1.2970534664228062):0.15644008758861894,((46:0.5077866730726363,33:0.5077866730726363):0.8801407138262832,77:1.3879273868989195):0.06556616711250562):1.6450706610896026):2.1665202018803877):11.07096836327559,(119:10.457422887001558,75:10.457422887001558):5.878629893255448):0.8161838179670262,42:17.152236598224032):0.3458908309653559):1.945629776006129,(89:6.080313863751962,(98:1.0004724945570957,115:1.0004724945570957):5.079841369194866):13.363443341443556):7.332223335749585):15.399636907987873,((((((94:2.6285336467986484,(21:0.3902416716668232,13:0.3902416716668232):2.2382919751318253):0.36888880793411216,74:2.9974224547327606):10.988062601329375,((71:0.38894822108683746,65:0.38894822108683746):0.28007187982898374,(10:0.3640446039920013,64:0.3640446039920013):0.3049754969238199):13.316464955146314):0.187289384676399,((((63:1.3241271428575419,45:1.3241271428575419):0.33194405772537805,((66:0.3776593205269523,9:0.3776593205269523):0.0726727339243709,103:0.4503320544513232):1.2057391461315967):2.4937082555737424,133:4.149779456156662):0.8419170563164853,(80:4.810803628285321,((124:0.11277729046905173,34:0.11277729046905173):3.857119333806606,30:3.9698966242756577):0.8409070040096629):0.180892884187827):9.181077928265386):4.904070487525923,(25:0.06954819415979933,47:0.06954819415979933):19.007296734104656):19.708314063148464,((((50:1.4563188786597159,69:1.4563188786597159):2.304622706352431,((85:1.206770352257657,(81:0.004040855544990846,116:0.004040855544990846):1.202729496712666):1.475160274969412,(87:1.256324743937641,(92:0.594239314618878,56:0.594239314618878):0.662085429318763):1.4256058832894278):1.0790109577850777):1.0157081402496506,105:4.776649725261797):31.153653323825054,(3:1.181543332695717,79:1.181543332695717):34.748759716391135):2.8548559423260684):3.3904584575200545):82.2523381876294;
tree new_tree3 = (((84:2.2652438484724366,122:2.2652438484724366):6.994947731334877,83:9.260191579807314):47.290595861965905,(((89:16.52587545669959,(98:1.8418064963602774,115:1.8418064963602774):14.684068960339314):25.007503164057848,((((50:2.0441874079080806,69:2.0441874079080806):2.353007017974396,(56:3.6460498770754493,((81:0.029253736450664737,116:0.029253736450664737):2.0704744306015312,(85:1.5774185071785425,87:1.5774185071785425):0.5223096598736534):1.5463217100232534):0.7511445488070274):1.7739430954719397,105:6.171137521354416):29.611068493334727,(((((94:3.4774185062026097,21:3.4774185062026097):2.82225921705424,(92:1.0957741872715094,(13:0.14942497837160687,74:0.14942497837160687):0.9463492088999026):5.20390353598534):1.5003346293563427,((((133:1.0277652263978538,9:1.0277652263978538):6.081613864779673,((103:4.035351690811879,45:4.035351690811879):0.8078920150297888,63:4.843243705841668):2.2661353853358586):0.4138870434026325,66:7.523266134580159):0.05261089128394758,(((71:1.09401911726475,65:1.09401911726475):0.04809376022191514,(10:0.25194291010002756,64:0.25194291010002756):0.8901699673866376):5.873534206648708,((124:0.14058448733758444,34:0.14058448733758444):6.80451958081758,(80:4.453910911433701,30:4.453910911433701):2.4911931567214625):0.07054301598020896):0.5602299417287337):0.22413532674908598):2.546982288595027,(25:1.426045392277489,47:1.426045392277489):8.92094924893073):24.18318580512433,(3:4.846931487871259,79:4.846931487871259):29.68324895846129):1.2520255683565935):5.751172606068295):3.8369882846135894,((((110:8.480814242312983,((127:4.578114377244185,((132:0.3771173290498325,11:0.3771173290498325):2.158935945930544,(77:2.398201118531882,(55:2.0873910867622505,((29:1.5019177346633024,(107:0.15539368102112044,90:0.15539368102112044):1.3465240536421819):0.17444516877289074,18:1.676362903436193):0.4110281833260574):0.3108100317696314):0.1378521564484947):2.042061102263808):0.9856550932798562,((((4:0.7534345000329723,120:0.7534345000329723):0.2651397891070546,91:1.018574289140027):0.869669739298158,52:1.888244028438185):0.9072619111303029,(46:1.9164828520897301,33:1.9164828520897301):0.8790230874787577):2.768263530955553):2.917044771788942):10.09981011773822,(119:10.061207216827583,75:10.061207216827583):8.51941714322362):4.024531509326174,42:22.605155869377377):3.6367172225437407,(76:15.570730831809454,(((((62:0.7758839667914452,(108:0.6735859108182498,17:0.6735859108182498):0.10229805597319541):3.4163063284113457,26:4.192190295202791):7.0556009538357385,1:11.24779124903853):0.828667449136848,((((((((39:1.3940714885215229,60:1.3940714885215229):1.0461285956311255,61:2.4402000841526483):0.9171401814579774,((24:2.177023300182741,(38:1.9024822833163637,((54:0.45256832252364454,(125:0.09353654333697765,109:0.09353654333697765):0.3590317791866669):1.1581200587908465,70:1.610688381314491):0.2917939020018727):0.27454101686637733):0.5828582369682538,(12:2.1626905696644707,100:2.1626905696644707):0.5971909674865241):0.5974587284596309):0.5279327072733442,(68:1.6058395662771772,((48:0.41885465807207445,20:0.41885465807207445):0.8209469454308029,32:1.2398016035028774):0.3660379627742998):2.2794334066067927):4.1062905995734305,((16:0.7025779310097571,78:0.7025779310097571):6.186139361052698,(53:1.9007156702697483,35:1.9007156702697483):4.988001621792707):1.102846280394946):1.1163622702101224,(126:3.6866698009237076,(82:2.6869368235516013,((51:1.6868402678947327,(58:0.641630374375686,59:0.641630374375686):1.0452098935190466):0.24913165092251677,(57:0.7744294175065863,(88:0.2168000734401672,101:0.2168000734401672):0.5576293440664192):1.161542501310663):0.7509649047343518):0.9997329773721062):5.421256041743815):0.7583413420118941,(((102:1.2002709313686721,(6:0.11089021161552205,7:0.11089021161552205):1.08938071975315):0.6811830584382008,((112:0.5333478053261779,96:0.5333478053261779):0.7155294067230876,14:1.2488772120492655):0.6325767777576075):1.1703750333885083,(5:1.7135316003592256,113:1.7135316003592256):1.3382974228361557):6.814438161484036):1.3447632406926715,(97:9.0888993519232,(128:3.02413513828214,134:3.02413513828214):6.064764213641059):2.122131073448889):0.8654282728032889):1.3999954107715737,((117:6.810971036848385,(15:5.363929958676698,((((73:1.1491957652110334,((49:0.738572456152312,37:0.738572456152312):0.2528662708582078,(104:0.8530123779814076,27:0.8530123779814076):0.13842634902911222):0.15775703820051357):1.0787063381758322,28:2.2279021033868656):2.04250036156121,((31:2.060401174976174,(22:1.223422524879086,(40:0.3778730996288662,123:0.3778730996288662):0.8455494252502198):0.8369786500970882):1.0971061666333277,(99:2.7416037640175674,114:2.7416037640175674):0.4159035775919344):1.1128951233385735):0.5596277461003725,(((72:0.46810620275052234,111:0.46810620275052234):0.5035083677432801,(131:0.6552996047649225,8:0.6552996047649225):0.31631496572887985):3.622953781119855,(121:1.194603103866093,((23:0.7895607193764904,(86:0.5531929254809729,2:0.5531929254809729):0.23636779389551754):0.20006458545665895,93:0.9896253048331494):0.20497779903294355):3.399965247747564):0.2354618594347908):0.5338997476282499):1.4470410781716874):0.847795838760864,((106:3.4214727171701553,(118:0.36165686398791613,44:0.36165686398791613):3.059815853182239):2.1314423045514137,((19:4.108649798599008,(129:1.0261284884476076,43:1.0261284884476076):3.0825213101514004):0.05877513529415879,(((95:0.017225774376335948,67:0.017225774376335948):0.5074421906644256,(41:0.20950959284892123,36:0.20950959284892123):0.3151583721918404):1.0047527890900123,130:1.529420754130774):2.638004179762393):1.3854900878284022):2.10585185388768):5.817687233337702):2.094276722862503):10.671142260111663):19.12849381344991):11.180420536402188):34.4493859629167;
tree new_tree4 = (((84:3.1634751244640933,122:3.1634751244640933):16.713666713964304,83:19.877141838428397):41.057523961010745,(((89:33.98664998833075,(98:4.101666147674054,115:4.101666147674054):29.884983840656695):7.30583732487834,((3:2.147801160623515,79:2.147801160623515):38.31588461851846,(((56:6.457073130313783,(((87:1.0516837674477184,85:1.0516837674477184):1.9009329104119779,(81:0.10565556168095552,116:0.10565556168095552):2.8469611161787407):2.302347369862032,(50:2.186776299533749,69:2.186776299533749):3.068187748187979):1.202109082592055):3.981127546669893,105:10.438200676983676):21.1799002306653,((94:7.905839763328831,21:7.905839763328831):5.245092725656629,((92:7.777104218115133,(13:2.7239733423316794,74:2.7239733423316794):5.053130875783453):1.451863408668066,(((71:2.627985518134747,65:2.627985518134747):0.32035865140752406,((25:0.11918875176668665,47:0.11918875176668665):2.0841782833525455,(64:1.953103267748209,10:1.953103267748209):0.25026376737102307):0.7449771344230389):5.611351810168216,((((66:2.147419688495012,103:2.147419688495012):4.903727702933905,(133:0.42417438737589414,9:0.42417438737589414):6.626973004053023):0.08740144882217482,45:7.138548840251092):1.354531688117536,(30:7.5604117172654375,(80:6.883876328900337,(63:5.901032138781219,(124:1.4781174390109324,34:1.4781174390109324):4.422914699770287):0.9828441901191178):0.6765353883651004):0.9326688111031904):0.06661545134185864):0.669271647072712):3.9219648622022607):18.46716841866352):8.845584871493):0.8288015340671109):9.427728168694891,((((110:17.250723199585142,((((4:0.0431271999824289,120:0.0431271999824289):0.7523249724260922,52:0.7954521724085211):2.673079761124958,(33:2.5128240502729846,(46:2.3307944065786264,91:2.3307944065786264):0.18202964369435826):0.9557078832604944):5.1737757110725155,((127:4.000100144642435,(132:1.0784790895362262,11:1.0784790895362262):2.9216210551062085):0.5126582339315453,(55:3.5678085757899294,((29:1.470651066318238,18:1.470651066318238):1.6783100774665265,(107:0.45526108686697464,90:0.45526108686697464):2.69370005691779):0.41884743200516494):0.9449498027840506):4.129549266032014):8.608415554979148):3.8815745525414194,(119:6.498020551424694,(77:2.0486989468508825,75:2.0486989468508825):4.449321604573811):14.634277200701867):7.413434609439786,42:28.545732361566348):0.31145043810440143,(76:22.499167377017436,((((((((59:0.31507016829015516,88:0.31507016829015516):0.13727713448947493,58:0.4523473027796301):1.4131721365641026,(53:0.41835786904162064,(51:0.2108610795228753,101:0.2108610795228753):0.20749678951874534):1.4471615703021121):7.440311024989049,((((((((12:1.8541927373422367,100:1.8541927373422367):0.2870313212678808,24:2.1412240586101174):0.9642450428067115,(54:1.4693492893162838,((70:0.6186210131703603,(125:0.2002491950192604,109:0.2002491950192604):0.4183718181510999):0.31858265799492935,38:0.9372036711652897):0.5321456181509941):1.6361198121005451):0.8881537274075515,61:3.9936228288243805):0.31241732283239143,(126:2.022891435452008,60:2.022891435452008):2.283148716204764):0.3519690982198709,(35:3.4265408073632404,39:3.4265408073632404):1.2314684425134024):0.68882912257253,((57:0.5910247727531832,82:0.5910247727531832):4.426132261017764,(32:1.7412119670816708,(48:1.0964790327604363,20:1.0964790327604363):0.6447329343212345):3.2759450666892764):0.3296813386782258):0.20986978187031902,(16:1.1351402488756592,78:1.1351402488756592):4.421567905443832):3.7491223100132904):1.1737566106850608,((((102:1.321343629925392,14:1.321343629925392):0.8141791172722677,(112:1.1404955534361163,96:1.1404955534361163):0.9950271937615434):1.3639383090520467,(6:1.3893615750762829,7:1.3893615750762829):2.1100994811734237):0.6272568700213865,(5:0.20064978938790076,113:0.20064978938790076):3.9260681368831922):6.35286914874675):1.8163380890700012,((128:4.272125896670935,1:4.272125896670935):1.90182661838596,134:6.173952515056895):6.121972649030949):3.076641450511511,((106:2.2766918342247466,97:2.2766918342247466):4.958158616094429,(118:0.6534347724091324,44:0.6534347724091324):6.5814156779100434):8.13771616428018):1.5010052910974405,((((((95:0.17306532502198424,67:0.17306532502198424):0.5156721633178782,(41:0.4055661507211382,36:0.4055661507211382):0.28317133761872426):0.5885351469008402,130:1.2772726352407027):3.764226461724019,19:5.0414990969647215):0.7534146608641779,(129:1.7168845500954317,43:1.7168845500954317):4.078029207733468):9.938620461943291,((117:10.81460115407921,(((93:0.3187152049313021,15:0.3187152049313021):3.0934679054068583,((86:1.2737353535715106,2:1.2737353535715106):0.5680273122053323,23:1.8417626657768429):1.5704204445613177):6.040172419381319,(22:5.172152291573209,((121:4.276449376189586,((111:1.1512613188449496,72:1.1512613188449496):0.06919774738351525,(131:0.7868533570578219,8:0.7868533570578219):0.433605709170643):3.0559903099611208):0.1841359396640847,((28:3.4378196158730545,(73:1.188512761817685,((37:0.767935624731748,(104:0.22113925732054096,27:0.22113925732054096):0.5467963674112071):0.21595482317490577,49:0.9838904479066538):0.20462231391103114):2.2493068540553693):0.2963385083173615,(31:2.9072520039049463,((40:1.2622285162129938,123:1.2622285162129938):1.3832146081637784,(99:2.198707281550248,(114:1.407890597648697,68:1.407890597648697):0.7908166839015511):0.446735842826524):0.2618088795281741):0.8269061202854697):0.7264271916632543):0.7115669757195384):4.280203238146271):1.3622456243597298):1.6195014859442391,((62:2.4249560365226435,(108:1.7727524770579428,17:1.7727524770579428):0.6522035594647007):3.6751835469911454,26:6.100139583513789):6.33396305650966):3.2994315797487417):1.1400376859246055):5.62559547132064):6.358015422653313):21.86303268223323):10.214450317535167):35.1996568702859;
tree new_tree5 = ((((98:3.8802916075560017,115:3.8802916075560017):22.528143377829686,(((105:5.089448820281074,(3:1.5885891757670727,79:1.5885891757670727):3.5008596445140014):11.150917213004103,(((92:5.485181201147476,(13:1.4197143420081195,74:1.4197143420081195):4.065466859139357):4.092075137796693,((((64:0.5192825276929072,(25:0.2938588900449999,47:0.2938588900449999):0.2254236376479073):0.543613304141038,10:1.0628958318339452):4.8135317214563065,(65:1.727773884770699,71:1.727773884770699):4.148653668519552):3.5071442137919453,(((45:7.129705549343727,(66:6.949698425003992,(133:0.6718255358008991,9:0.6718255358008991):6.277872889203093):0.18000712433973565):1.2501437457524975,103:8.379849295096225):0.37240271133588543,((80:6.991163780276199,30:6.991163780276199):1.576739967922049,(124:3.5400023873022946,(34:1.6611446226326179,63:1.6611446226326179):1.8788577646696767):5.027901360895953):0.1843482582338627):0.6313197606500864):0.1936845718619722):0.9612934133964632,21:10.538549752340632):5.701816280944545):1.0958623285877138,((50:2.7121207546517745,(((81:0.17163425598078202,116:0.17163425598078202):0.7663626845970393,(85:0.09225847229394431,87:0.09225847229394431):0.845738468283877):1.200738969406177,69:2.1387359099839984):0.5733848446677761):8.274219955121493,(94:1.6341438931811776,56:1.6341438931811776):9.352196816592091):6.349887652099623):9.072206623512798):12.33110923247068,(((((119:6.089995014999225,(77:2.2421777896196122,75:2.2421777896196122):3.847817225379613):12.278884666244057,110:18.368879681243282):1.201529873712282,(((46:1.9234053363457382,33:1.9234053363457382):0.643487796444941,(((4:0.14617047770010355,120:0.14617047770010355):0.4476667633729537,91:0.5938372410730572):1.4378895206776923,52:2.0317267617507495):0.5351663710399297):11.331712848807374,((127:3.361854839724516,(132:1.1775176475834146,11:1.1775176475834146):2.1843371921411014):8.121024212636751,(55:7.190248755122463,((29:0.38001104620370285,18:0.38001104620370285):0.897017340138922,(107:0.43106422908860614,90:0.43106422908860614):0.8459641572540186):5.913220368779838):4.292630297238805):2.4157269292367847):5.671803573357511):7.513639080161141,42:27.084048635116705):6.143446719559673,(76:20.599726699656262,((((106:3.137355318251057,97:3.137355318251057):4.132386107267248,(118:1.2904003964096835,44:1.2904003964096835):5.979341029108621):9.536853530990165,((((((88:2.7544291471972238,59:2.7544291471972238):1.2521814626641832,58:4.006610609861407):0.7045736173321435,(53:1.7282974512474714,(51:0.8319133097670338,101:0.8319133097670338):0.8963841414804375):2.982886775946079):3.310446802641346,((39:6.575101013406319,(((126:1.6774996367015365,60:1.6774996367015365):2.8848543572873777,35:4.562353993988914):0.23748698917402766,(((54:1.9277000703588245,((70:0.5054407204835861,(125:0.2832232492511509,109:0.2832232492511509):0.22221747123243524):0.18736937189348235,38:0.6928100923770685):1.234889977981756):1.2684349867836653,((12:2.3219704077508565,100:2.3219704077508565):0.4673178968736469,24:2.7892883046245034):0.4068467525179864):1.4333944722756655,61:4.629529529418155):0.1703114537447865):1.775260030243377):0.10588320896340164,((82:4.396310567411255,((78:2.371892389586246,(48:1.4380107323996698,20:1.4380107323996698):0.933881657186576):0.8931325532281056,32:3.2650249428143514):1.1312856245969032):0.23195366291043307,(57:0.975932229265498,16:0.975932229265498):3.6523320010561897):2.052719992048033):1.340646807465176):1.919772425415534,((((102:1.9447296252700843,14:1.9447296252700843):1.221269811939774,(112:1.7685579637683742,96:1.7685579637683742):1.3974414734414842):1.3881398289991744,(6:2.1907083306959585,7:2.1907083306959585):2.3634309355130743):3.6304267287642933,(5:1.2575869394271635,113:1.2575869394271635):6.9269790555461626):1.7568374602771044):3.3335154453803035,((128:5.317937241570194,1:5.317937241570194):0.9652463214663491,134:6.283183563036543):6.991735337594191):3.5316760558777354):3.1478594710362735,((((((121:4.548538607126468,((131:1.3857250111701376,8:1.3857250111701376):0.17993636705168892,(111:1.0993658883507058,72:1.0993658883507058):0.4662954898711207):2.9828772289046412):0.4708822436978055,22:5.0194208508242735):0.21873908947853327,((28:3.530284900392934,(73:2.784111095483626,((37:0.8633045817624646,(104:0.07465715202753563,27:0.07465715202753563):0.788647429734929):0.067287188495606,49:0.9305917702580706):1.8535193252255555):0.7461738049093078):0.6072458737745499,((114:1.3453621231449406,((40:0.9074564885920355,123:0.9074564885920355):0.33623008461196013,99:1.2436865732039957):0.10167554994094496):0.8482533297902797,68:2.1936154529352203):1.9439153212322635):1.100629166135323):0.3498291544143326,((23:3.9993793244674753,(93:0.5425098696679337,15:0.5425098696679337):3.4568694547995418):0.0599402069824464,(86:1.0843389487068267,2:1.0843389487068267):2.974980582743095):1.5286695632672176):7.333235647466433,((62:4.828295891664878,(117:4.603903403001542,(26:1.1144268457717734,31:1.1144268457717734):3.489476557229769):0.2243924886633355):3.663391104516771,(108:1.1289418301846323,17:1.1289418301846323):7.3627451659970164):4.429537746001923):4.560771940119661,((((130:1.7924464842574257,(41:0.2818203711490377,36:0.2818203711490377):1.510626113108388):0.5845299351034074,(95:0.5896266073364705,67:0.5896266073364705):1.7873498120243627):1.1157828669844312,19:3.4927592863452643):1.0890928570392244,(129:2.166201097133409,43:2.166201097133409):2.41565104625108):12.900144538918745):2.4724577452415097):0.6452722721115194):12.627768655020116):5.5120488631799915):21.755199015288333,((89:31.37543986768697,83:31.37543986768697):16.411026612694954,(84:4.903510866518832,122:4.903510866518832):42.882955613863096):12.708276752762778):32.5667108534544;
tree new_tree6 = (((((119:5.5038285941475475,(77:2.3566134627880344,75:2.3566134627880344):3.147215131359513):22.38008560290654,(110:18.41405567814916,(((46:0.6849864670549245,33:0.6849864670549245):1.3990636771770588,((91:1.2698852927815032,(4:0.28693794995253874,120:0.28693794995253874):0.9829473428289645):0.21881046945804372,52:1.488695762239547):0.5953543819924363):9.661046845816806,((127:5.29266672247316,11:5.29266672247316):3.6639227322420593,((55:3.905819812978628,((29:2.2463150568363077,18:2.2463150568363077):0.09562841833805935,(107:0.29783887601785375,90:0.29783887601785375):2.044104599156513):1.563876337804261):4.71047737641997,132:8.616297189398598):0.3402922653166218):2.7885075353335704):6.668958688100371):9.469858518904928):5.060307338360801,42:32.94422153541489):0.067504191051043,(((98:5.417182555727138,115:5.417182555727138):20.200847773005155,(((3:5.149192278023482,(105:2.420685304535177,79:2.420685304535177):2.728506973488305):10.143189585252593,((((64:1.5961650327586616,10:1.5961650327586616):8.775330610757454,((66:6.622935088184737,(45:5.879270637216228,(103:3.224079138512774,(133:1.4531634500530521,9:1.4531634500530521):1.7709156884597217):2.6551914987034544):0.7436644509685086):2.376151666718937,((92:1.597079628530624,(25:0.38177771707875663,47:0.38177771707875663):1.2153019114518673):7.317186171403478,((((124:3.0635478923329784,(63:2.38672915144073,34:2.38672915144073):0.6768187408922484):1.512778773037002,(71:1.5504025428935695,30:1.5504025428935695):3.025924122476411):0.683538637855265,65:5.259865303225245):3.1261582976004867,80:8.386023600825732):0.5282421991083694):0.08482095496957243):1.3724088886124406):0.2783991961423702,(13:3.3287853127616693,74:3.3287853127616693):7.321109526896816):0.8311039071702577,21:11.480998746828742):3.811383116447333):3.9424162315383473,((50:2.6404622895210395,(((87:0.5426896619128851,85:0.5426896619128851):0.2634037821885231,(81:0.6470025958781462,116:0.6470025958781462):0.15909084822326203):1.4174760418300005,69:2.223569485931409):0.41689280358963066):15.895043822855591,(94:0.44449007581126027,56:0.44449007581126027):18.09101603656537):0.6992919824377921):6.3832322339178695):6.2023967140952045,(76:22.748895840651674,((((106:7.793390283030877,97:7.793390283030877):6.311055880533251,(118:2.3742211177289505,44:2.3742211177289505):11.730225045835178):3.9646291320495397,(((((57:0.3972814860980813,16:0.3972814860980813):5.050503013569399,((((39:3.039931958180044,35:3.039931958180044):0.3414175986253052,(126:0.5859573024439637,60:0.5859573024439637):2.7953922543613854):1.5138790139348042,((12:4.13561988995269,100:4.13561988995269):0.5244193009554836,((54:2.819903375692503,((70:1.0881178669080025,(125:0.21612440699159077,109:0.21612440699159077):0.8719934599164118):0.35410930601153057,38:1.442227172919533):1.3776762027729699):1.2007484665951456,24:4.0206518422876485):0.6393873486205255):0.2351893798319793):0.17348812415297754,((61:1.3526010409500426,32:1.3526010409500426):2.4713907582309664,(78:3.425805496004091,(48:1.471462114175499,20:1.471462114175499):1.954343381828592):0.39818630317691817):1.2447248957121215):0.3790678047743494):1.3966207568381686,((88:4.849158877564202,(58:0.8944220526967688,82:0.8944220526967688):3.954736824867433):0.06367826128635468,((53:1.0188648595801446,(51:0.8894055628609546,101:0.8894055628609546):0.12945929671919):1.8175989458389674,59:2.836463805419112):2.0763733334314445):1.9315681176550923):3.275054655194598,(((102:4.487260668950976,((112:1.9607398010360426,96:1.9607398010360426):0.08431928759233243,14:2.045059088628375):2.4422015803226014):2.713051420783139,(6:2.6944089701703535,7:2.6944089701703535):4.5059031195637615):0.5702451775870117,(5:0.25711750485160084,113:0.25711750485160084):7.513439762469527):2.3489026443791197):2.8570733612297303,((128:6.38168619828387,1:6.38168619828387):0.7026604195076089,134:7.084346617791479):5.892186655138498):5.092542022683691):1.445331055605525,((((((121:1.6247469168255704,22:1.6247469168255704):1.8708155857391577,(72:1.6530117244129132,(111:1.4197292326623243,(131:0.6688982519236311,8:0.6688982519236311):0.7508309807386933):0.2332824917505889):1.842550778151815):2.3420276118588514,((28:3.9581223720308207,(73:2.3179047202236767,((37:0.9689526546308518,49:0.9689526546308518):0.18866158386734067,(104:0.7045637065821787,27:0.7045637065821787):0.45305053191601374):1.1602904817254842):1.640217651807144):1.209962353823788,((99:1.5468724990181544,(114:1.1123976008877976,(40:0.4701192832718829,123:0.4701192832718829):0.6422783176159147):0.4344748981303568):0.9254849333955386,68:2.472357432413693):2.6957272934409158):0.6695053885689708):1.4246736514179972,((93:0.4411514018099017,15:0.4411514018099017):3.2359914375672756,((86:1.5363814805017482,2:1.5363814805017482):1.9452593089787649,23:3.481640789480513):0.19550204989666442):3.5851209264643993):2.1468007674132776,((62:1.4317853371636249,(117:1.0701071337597086,(26:0.7474649898402308,31:0.7474649898402308):0.32264214391947776):0.3616782034039163):1.63182941218853,(108:0.9554179319791417,17:0.9554179319791417):2.1081968173730132):6.3454497839026995):2.767851951444303,((((130:2.773011547187989,(41:0.44057875020703025,36:0.44057875020703025):2.332432796980959):0.34506630677805283,(95:0.15818363904447444,67:0.15818363904447444):2.9598942149215675):1.23674701650476,19:4.354824870470802):6.879026475594239,(129:3.722733259291907,43:3.722733259291907):7.511118086773134):0.9430651386341165):7.337489866520036):3.2344894894324803):9.071531202175823):1.1912986836384363):25.074845117623035,((89:10.011979281245566,(84:6.604808897977976,122:6.604808897977976):3.40717038326759):36.6580522968482,83:46.67003157809376):11.416539265995205):32.5934138283214;
tree new_tree7 = ((((((127:3.7461114341541397,11:3.7461114341541397):5.7625822915979565,(((46:1.007496131133231,33:1.007496131133231):5.0613407026532995,(52:1.4099857775422848,(91:1.0848792709597217,(4:0.39999985710792035,120:0.39999985710792035):0.6848794138518013):0.3251065065825631):4.658851056244246):3.191970901858637,(132:5.188547547245674,(55:4.096964777826008,((29:1.325966411344151,18:1.325966411344151):1.6239588310597237,(107:0.22500980777804233,90:0.22500980777804233):2.7249154346258324):1.1470395354221332):1.0915827694196665):4.072260188399493):0.24788599010692813):9.377325388521491,((77:9.889377050016153,(119:6.298496503202113,75:6.298496503202113):3.5908805468140397):7.986735269052298,110:17.87611231906845):1.0099067952051364):11.887831088037206,42:30.773850202310793):6.673041649262689,(((98:15.74357187567642,115:15.74357187567642):9.221817109740321,(((3:7.432946794664122,(105:1.7205463146235158,79:1.7205463146235158):5.712400480040607):8.839773260263094,((((((30:6.268372896255415,(65:6.044057285317855,(((133:2.8535952973016703,9:2.8535952973016703):0.27630002338267623,(103:1.2848782450775662,45:1.2848782450775662):1.8450170756067803):2.2601042288191784,66:5.389999549503525):0.6540577358143302):0.22431561093755992):0.5147068171506994,((124:5.036883523782027,71:5.036883523782027):0.17874372330659583,(34:1.0257300011419754,63:1.0257300011419754):4.189897245946647):1.5674524663174916):0.5480332569784396,80:7.331112970384554):1.8722207599031666,(13:2.4336813680216087,74:2.4336813680216087):6.769652362266112):0.5511657944905508,((64:0.37631085916989354,10:0.37631085916989354):8.842250078647387,(47:1.5728743986031635,(25:0.3893821844522101,92:0.3893821844522101):1.1834922141509534):7.6456865392141165):0.5359385869609916):0.9661554864785415,21:10.720655011256813):5.552065043670403):5.172080059483108,((50:8.958052655518333,(((85:0.4658688180914111,87:0.4658688180914111):0.3269755951886727,(81:0.135384616602519,116:0.135384616602519):0.6574597966775648):6.546680049161457,69:7.339524462441541):1.6185281930767923):10.11961915628952,(94:2.8237898225492533,56:2.8237898225492533):16.253881989258602):2.3671283026024703):3.5205888710064173):8.103952690231427,(76:21.956126792375457,((((((121:1.2455162260595185,22:1.2455162260595185):3.9109114304305295,(72:3.102770541147832,(111:3.0031450409690033,(131:0.766419121039877,8:0.766419121039877):2.2367259199291265):0.09962550017882865):2.053657115342216):0.6536783392680023,((((((104:1.0884456123029511,27:1.0884456123029511):0.6298933245204474,37:1.7183389368233986):0.592950857362192,49:2.3112897941855906):0.9065226467077308,73:3.2178124408933213):0.7738430928503783,28:3.9916555337436996):1.0558034001246126,(((40:1.2764862147810234,123:1.2764862147810234):0.9214517358233674,114:2.197937950604391):1.201800145477431,99:3.3997380960818218):1.6477208377864905):0.7626470618897381):0.8821390674729308,(23:3.6039876791203067,((86:1.7643305355409251,2:1.7643305355409251):1.5973070950501889,(93:0.2116087125866671,15:0.2116087125866671):3.150028918004447):0.24235004852919273):3.0882573841106744):5.176528806173259,(((108:0.44642883728043503,68:0.44642883728043503):0.8775864600679224,17:1.3240152973483574):1.3138145127122114,((117:1.725174275052584,(26:0.7811225582234306,31:0.7811225582234306):0.9440517168291535):0.5929558549792937,62:2.3181301300318777):0.3196996800286911):9.23094405934367):9.953868331703685,((((106:8.049569564356876,97:8.049569564356876):8.415889200841626,(118:2.9442387298412016,44:2.9442387298412016):13.5212200353573):2.587088781405221,((((((58:2.983042362608286,(88:0.4520591262380529,59:0.4520591262380529):2.5309832363702327):0.6744198131980914,((53:1.4104267156703028,(51:1.2674410443127826,101:1.2674410443127826):0.14298567135752016):0.4275431702756034,82:1.8379698859459062):1.819492289860471):3.4746535334881887,(((61:4.168909154185338,32:4.168909154185338):1.3324594272142782,(78:4.397986126525544,(48:2.712759213807784,20:2.712759213807784):1.6852269127177602):1.1033824548740716):1.1877878971963653,(((24:4.985519826347141,(12:3.9150557537502944,100:3.9150557537502944):1.0704640725968466):0.20356685450214318,(54:4.508684543294557,((70:1.0114391410751438,38:1.0114391410751438):0.5741817678943193,(125:0.1837278685681214,109:0.1837278685681214):1.4018930404013417):2.9230636343250938):0.6804021375547276):1.3371430492221101,(35:5.774257159061756,((126:1.2572392464360382,60:1.2572392464360382):2.017397007165238,39:3.2746362536012765):2.4996209054604797):0.7519725710096381):0.16292674852458688):0.4429592306985848):0.6918078293693988,(57:0.9702173160151419,16:0.9702173160151419):6.853706222648823):3.012093884564986,(((102:4.031069230211248,(14:3.8295194664625085,(112:1.5842559705741381,96:1.5842559705741381):2.2452634958883704):0.20154976374873934):1.9653149287810239,(6:3.0451798202335825,7:3.0451798202335825):2.9512043387586893):2.3083385154507736,(5:0.040933281157559835,113:0.040933281157559835):8.263789393285485):2.531294748785905):2.862432259240819,((128:6.931406782681117,1:6.931406782681117):1.8789899887590682,134:8.810396771440185):4.888052911029584):5.354097864133953):1.5028817820645592,((((130:4.332637653515962,(41:0.27730512581852135,36:0.27730512581852135):4.055332527697441):2.978569153782373,(95:2.2076422761266117,67:2.2076422761266117):5.103564531171724):2.839131617332061,19:10.150338424630396):4.8851372073196675,(129:3.4099400696792905,43:3.4099400696792905):11.625535562270773):5.519953696718218):1.267212872439643):0.13348459126753198):11.113214883272711):4.377550175925315):19.198668048378018,((84:7.739706590019796,(89:5.69647376955273,122:5.69647376955273):2.0432328204670656):32.89862321424342,83:40.638329804263215):16.007230095688286):32.9852835656873;
tree new_tree8 = (((((((46:1.9652107631127118,33:1.9652107631127118):4.5087561235835345,(52:2.492734369093932,(91:1.2143718721151813,(4:0.8626044876682983,120:0.8626044876682983):0.35176738444688294):1.2783624969787506):3.9812325176023142):3.499078034918245,((127:5.119478665154639,11:5.119478665154639):4.452329266227312,(132:6.9154103735805625,(55:4.858192186403827,((29:0.3665234215606197,18:0.3665234215606197):1.1207590467975006,(107:0.2452828729972407,90:0.2452828729972407):1.2419995953608796):3.370909718045707):2.057218187176735):2.6563975578013883):0.40123699023254034):20.554716524707498,((77:13.287631531967195,(119:5.515400250299801,75:5.515400250299801):7.772231281667394):15.53687100357647,110:28.824502535543665):1.7032589107783238):6.5550418956550445,42:37.08280334197703):6.0073298950200495,(((115:25.478484338143215,(((3:4.2815319603475555,(105:2.0111261475658906,79:2.0111261475658906):2.270405812781665):17.840436681565315,((((47:0.294676858441295,(25:0.10575353128061747,92:0.10575353128061747):0.1889233271606775):3.9019437781997857,(64:1.8143753617572034,10:1.8143753617572034):2.382245274883877):7.527928796125938,(((71:3.992827384808647,((34:3.109713842199136,63:3.109713842199136):0.6105614757553606,124:3.7202753179544965):0.27255206685415034):2.8558200026212197,(((133:0.7415023984783535,9:0.7415023984783535):0.2951226635170545,(103:1.0111070262042208,45:1.0111070262042208):0.025518035791187277):2.8527377374316822,(65:3.7804759593401522,(66:3.099679250515658,(30:2.092457293033103,80:2.092457293033103):1.007221957482555):0.6807967088244942):0.10888684008693783):2.9592845880027765):1.7391175120246443,(13:0.5291145767497457,74:0.5291145767497457):8.058650322704764):3.1367845333125075):0.7235500528781511,21:12.44809948564517):9.673869156267699):2.9741390004277832,((50:9.949413117664886,(94:1.724423425722772,56:1.724423425722772):8.224989691942113):9.456328185162445,(((81:0.3711416946015752,116:0.3711416946015752):2.014861303423511,(85:1.0628486143105658,87:1.0628486143105658):1.3231543837145203):14.657812769289732,69:17.04381576731482):2.361925535512512):5.6903663395133215):0.38237669580256295):1.9524276931290103,98:27.430912031272225):10.330180102199936,(76:30.0733604353003,((((((((121:5.385036381135675,22:5.385036381135675):1.226267330327322,(72:4.40968945425179,(111:2.022884270272609,(131:1.5719937647892455,8:1.5719937647892455):0.4508905054833636):2.386805183979181):2.201614257211207):0.49321493927289595,((((((104:0.1453655295772628,27:0.1453655295772628):0.4127113407473636,37:0.5580768703246264):1.053979246878206,49:1.6120561172028325):0.916541593452205,73:2.5285977106550375):1.7217604115308136,28:4.250358122185851):2.182981243766612,((99:2.3044247738516774,(40:1.5209781990202298,123:1.5209781990202298):0.7834465748314476):0.7377220019182649,114:3.0421467757699423):3.391192590182521):0.6711792847834301):2.59968553967805,((93:0.8261815856530296,15:0.8261815856530296):6.807522077162522,(23:6.793194233426046,(86:1.034469377305301,2:1.034469377305301):5.758724856120745):0.8405094293895052):2.0705005275983916):3.532811871798815,(62:3.6405336787805966,(((108:1.1209223953168646,68:1.1209223953168646):0.6484979970803693,17:1.7694203923972338):1.2046028964593603,(117:1.2459641395516492,(26:0.4602195666042507,31:0.4602195666042507):0.7857445729473985):1.7280591493049449):0.6665103899240026):9.59648238343216):8.682348251722265,((((36:6.819880168976312,(41:0.8023114645014944,130:0.8023114645014944):6.017568704474818):2.4302219024115788,(95:0.3758771469028446,67:0.3758771469028446):8.874224924485047):3.295954642050134,19:12.546056713438025):7.978183283618678,(129:4.714198625046451,43:4.714198625046451):15.810041372010254):1.39512431687832):4.243207664890328,((((((101:2.7014723105681075,51:2.7014723105681075):2.058587439736241,53:4.7600597503043485):0.5741663686330556,(((88:1.0812740776958865,59:1.0812740776958865):1.7833480289966863,58:2.864622106692573):0.34997839288278554,82:3.2146004995753583):2.1196256193620457):5.551987624542066,((((54:4.885990431034499,((70:0.4492140870062636,38:0.4492140870062636):1.0863468841853514,(125:0.7710558777523191,109:0.7710558777523191):0.7645050934392958):3.3504294598428843):2.7288665233198524,((12:2.132344851017022,100:2.132344851017022):4.6134698092669675,24:6.7458146602839895):0.8690422940703622):0.48539593679534754,((61:4.571180896996573,32:4.571180896996573):0.47716570664542957,(78:4.582527605012511,(48:1.5367227302098103,20:1.5367227302098103):3.045804874802701):0.4658189986294916):3.0519062875076965):1.4052798381458143,(((35:6.821903021439592,(126:4.197218448853171,60:4.197218448853171):2.624684572586421):1.2410522734318583,39:8.06295529487145):1.2797094415848598,(57:0.7002634216625422,16:0.7002634216625422):8.642401314793767):0.16286799283920317):1.3806810141839563):5.150582375863863,((((102:3.790858776860313,(112:3.0120503713098663,96:3.0120503713098663):0.7788084055504467):1.2557775029481473,14:5.04663627980846):1.0025142529945459,(6:4.021270989249207,7:4.021270989249207):2.027879543553799):4.352671678739016,(5:1.4892798627825572,113:1.4892798627825572):8.912542348759466):5.63497390780131):2.7394431141697133,((128:7.366369094969465,1:7.366369094969465):2.288130857954992,134:9.654499952924457):9.121739280588589):7.3863327453123055):1.3819829553216465,((106:8.7057695929473,97:8.7057695929473):12.662116803561522,(118:6.755629049725325,44:6.755629049725325):14.612257346783498):6.176668537638175):2.528805501153304):7.687731698171859):5.329041103524922):18.760002064843917,((84:10.529250132851585,(89:6.909004439641484,122:6.909004439641484):3.6202456932101015):34.97029322403922,83:45.499543356890804):16.350591944950196):35.3820927458355;
tree new_tree9 = (((((77:11.654886919103744,(119:8.488056378740445,75:8.488056378740445):3.166830540363298):29.7671868757592,(110:29.16964775859578,((127:3.56683403101521,11:3.56683403101521):5.032444755825836,(((46:0.7950075055796803,33:0.7950075055796803):2.162328614511472,(52:2.5595825955294256,(91:0.7511139646309873,(4:0.43476083316032244,120:0.43476083316032244):0.3163531314706649):1.8084686308984383):0.39775352456172675):5.201764737560088,((55:1.9489035927331684,((107:0.3989977562022174,(29:0.10698034241815416,90:0.10698034241815416):0.2920174137840632):0.2999947684035414,18:0.6989925246057588):1.2499110681274095):2.517486295480118,132:4.466389888213286):3.6927109694379547):0.4401779291898045):20.570368971754732):12.252426036267167):6.233180018018778,42:47.655253812881725):0.2594495524831615,((((((3:3.7138333835280353,(105:2.906614668684271,79:2.906614668684271):0.8072187148437644):12.695133157099216,((((10:1.6497027107075706,64:1.6497027107075706):0.16629774262994723,(47:1.1927108600771856,(25:0.25349495677642664,92:0.25349495677642664):0.939215903300759):0.6232895932603322):9.077188904192923,(((((133:1.9970647390140233,9:1.9970647390140233):0.7777520653131438,((45:0.42658164918686725,103:0.42658164918686725):1.7202916869899239,66:2.146873336176791):0.6279434681503759):2.2121982015796675,(30:3.48116998460888,80:3.48116998460888):1.5058450212979544):0.5027644606967074,(71:4.129869002815727,(124:3.929023192297128,(34:1.2512795034726176,63:1.2512795034726176):2.6777436888245103):0.2008458105185995):1.3599104637878145):3.7879786738380563,(13:0.6800292285326631,(65:0.5270618769315927,74:0.5270618769315927):0.15296735160107044):8.597728911908936):1.615431217088842):1.630523674942788,21:12.523713032473228):3.8852535081540225):5.311228447510572,((50:14.598177775652877,(94:1.420789394864216,56:1.420789394864216):13.17738838078866):2.4841183037689003,((87:1.6507518126829757,((81:0.27125096298660173,116:0.27125096298660173):1.3696150991715912,85:1.640866062158193):0.009885750524782688):12.363280792789713,69:14.01403260547269):3.068263473949088):4.637898908716046):5.835244848897421,115:27.555439837035244):4.539342474077564,98:32.09478231111281):9.551885127717128,(76:30.887638107860937,(((((((111:4.421311575385731,(22:3.9739582858154745,72:3.9739582858154745):0.4473532895702568):0.09133841668603715,(131:1.8854589038968486,8:1.8854589038968486):2.6271910881749196):4.326477800153603,121:8.839127792225371):1.3350230899546212,((((((104:0.4955343811090186,27:0.4955343811090186):0.14656575511350456,37:0.6421001362225232):0.9259168197752472,49:1.5680169559977704):1.239372509800333,73:2.8073894657981033):1.765585331424401,28:4.572974797222504):4.15934612750211,(114:6.863589075894763,(99:3.614658445360987,(40:0.7427140192705964,123:0.7427140192705964):2.8719444260903906):3.2489306305337755):1.868731848829852):1.4418299574553775):3.202315473049655,((23:9.279640674527785,(86:3.186764320855346,2:3.186764320855346):6.092876353672439):0.7242880776933305,(93:1.8479318630649701,15:1.8479318630649701):8.155996889156146):3.3725376030085314):1.6510378489363529,(((108:0.8309781241357105,68:0.8309781241357105):2.7102253825184293,17:3.54120350665414):2.791336111446125,((117:3.080478242234075,(26:1.155373970169543,31:1.155373970169543):1.925104272064532):0.20534479869289957,62:3.2858230409269744):3.0467165771732905):8.694964586065735):15.114099253950396,(((((((((24:4.149089883270329,(12:3.6008768916562355,100:3.6008768916562355):0.5482129916140934):0.030931106458044866,(54:3.7175753676214116,((70:1.7173684299640382,(125:0.3708808934675015,109:0.3708808934675015):1.3464875364965367):0.531341626411399,38:2.248710056375437):1.4688653112459744):0.46244562210696216):2.0106492892523944,35:6.190670278980768):2.413277825771269,(39:6.743655638043147,(126:2.0283320963408995,60:2.0283320963408995):4.715323541702247):1.8602924667088905):1.2010118668968435,(((((101:2.210957799286459,51:2.210957799286459):0.4616484641822902,53:2.672606263468749):2.9831150594259963,((58:0.7844383961542135,82:0.7844383961542135):2.3958372550414975,(59:2.0750506037899337,88:2.0750506037899337):1.1052250474057774):2.4754456716990343):1.7160590708519239,(57:1.4384210558763002,16:1.4384210558763002):5.933359337870369):0.2481937419067073,((61:4.735781626471117,32:4.735781626471117):1.8444169309081229,(78:4.2524919983071925,(48:1.8397412778032711,20:1.8397412778032711):2.4127507205039214):2.3277065590720474):1.0397755782741367):2.184985835995504):3.474633496570533,((5:0.1039799564751921,113:0.1039799564751921):10.99905922668897,(((14:5.91194460231842,(112:1.7143974920589822,96:1.7143974920589822):4.197547110259438):0.9334840389370971,102:6.845428641255517):0.6193871986163382,(6:2.902544463177414,7:2.902544463177414):4.562271376694442):3.6382233432923066):2.1765542850552517):5.802556128648604,((128:5.880834924901482,1:5.880834924901482):6.6839059940725765,134:12.564740918974058):6.517408677893959):8.75396922883029,((106:9.872944889432086,97:9.872944889432086):12.15892422560644,(118:4.06655787650087,44:4.06655787650087):17.965311238537655):5.804249710659782):0.5169505384941893,((((36:8.316863205733517,(41:4.172370487011416,130:4.172370487011416):4.144492718722101):0.8670313860392742,(95:1.698024320456623,67:1.698024320456623):7.485870271316168):4.766350874714064,19:13.950245466486855):7.378684046089617,(129:5.202886558932157,43:5.202886558932157):16.126042953644316):7.024139851616024):1.7885340939239):0.7460346497445407):10.759029330969):6.2680359265349495):12.803147394504094,((84:8.780737074898102,(89:5.9055474539152595,122:5.9055474539152595):2.8751896209828427):34.9458290389958,83:43.7265661138939):16.991284645975078):33.129036081181;
tree new_tree10 = (((((((46:0.8671999740420032,33:0.8671999740420032):4.749312664156417,(52:3.1841058493963983,(91:2.2378922716363276,(4:0.8598466503144909,120:0.8598466503144909):1.3780456213218368):0.9462135777600706):2.4324067888020213):0.6093715452161845,(((55:1.6227164952873911,((107:0.13407986801702204,90:0.13407986801702204):0.2911989471365013,(29:0.2807432195680426,18:0.2807432195680426):0.14453559558548074):1.1974376801338678):1.2987137590952216,132:2.9214302543826127):1.2401057130690987,(127:1.7361507075908331,11:1.7361507075908331):2.425385259860878):2.0643482159628928):28.399934578486242,(110:29.069865044076494,(77:13.236003015756467,(119:10.712981209978937,75:10.712981209978937):2.52302180577753):15.833862028320027):5.555953717824352):5.747386856040293,42:40.37320561794114):1.2805537264418092,((((((3:11.864869505854987,(105:6.581418756975645,79:6.581418756975645):5.283450748879342):3.0616821378529036,((((13:1.9922452097846477,(65:1.840576578585246,74:1.840576578585246):0.15166863119940177):5.16559929125492,((((45:1.1271168777260843,103:1.1271168777260843):0.6876785100040088,(133:0.601528816098803,9:0.601528816098803):1.21326657163129):2.8204432536833273,(80:2.7265051960687527,(30:2.0420505868943173,66:2.0420505868943173):0.6844546091744355):1.9087334453446676):1.3426585448259551,(71:4.668470604203049,((63:0.3331671921469444,34:0.3331671921469444):3.844557359091205,124:4.17772455123815):0.4907460529648988):1.309426582036327):1.1799473148001924):0.659279108539466,(((47:0.5039775033452601,(25:0.3235963692203355,92:0.3235963692203355):0.18038113412492462):0.5989605065736238,10:1.102938009918884):3.517785772346389,64:4.620723782265273):3.196399827313761):0.30668530834564667,21:8.12380891792468):6.80274272578321):5.13577556937676,((50:10.816510856449737,(94:2.2766445143739524,56:2.2766445143739524):8.539866342075785):8.843067772203499,(((81:2.5861041653379457,116:2.5861041653379457):0.36162128306376395,(87:2.039853744819994,85:2.039853744819994):0.9078717035817156):12.895200082153877,69:15.842925530555588):3.816653098097648):0.40274858443141426):1.8696468214155963,98:21.931974034500247):6.326010072108907,115:28.257984106609154):7.477096031273685,(76:27.857340847673026,((((((((126:1.5149752477053022,60:1.5149752477053022):4.9560352428190795,35:6.471010490524382):0.043612454296119374,(39:6.442706004741361,((24:3.7863279358469817,(12:1.9179108309702155,100:1.9179108309702155):1.8684171048767662):1.3776340160016116,(54:3.5969739605135183,((70:1.961312926787796,38:1.961312926787796):1.024342983415634,(125:0.38263811262070474,109:0.38263811262070474):2.603017797582725):0.6113180503100883):1.566987991335075):1.278744052892768):0.07191694007913974):0.19733984491920342,((57:1.0510355213004634,16:1.0510355213004634):5.4805899781654706,((((101:1.7257444211257407,51:1.7257444211257407):0.5376860742248764,53:2.263430495350617):1.259614763292618,((82:2.866600661993947,58:2.866600661993947):0.23337975458573013,(59:1.233734115207086,88:1.233734115207086):1.866246301372591):0.4230648420635581):2.8456185874878357,((61:2.80072516737909,32:2.80072516737909):2.4050811806143404,(78:4.554772597980332,(48:1.6417723740519374,20:1.6417723740519374):2.9130002239283943):0.6510337500130987):1.1628574981376403):0.16296165333486368):0.1803372902737701):6.045453551668729,((5:0.6095525299182,113:0.6095525299182):9.044268549466375,((102:6.648967621461184,((112:2.8434914768635053,96:2.8434914768635053):0.8271806602913814,14:3.6706721371548867):2.978295484306297):1.6968984715656603,(6:1.3279874645137935,7:1.3279874645137935):7.017878628513051):1.307954986357732):3.103595262023857):3.864329957942232,((128:8.054992600918391,1:8.054992600918391):2.1418264086749463,134:10.196819009593337):6.424927289757328):7.1713742298888405,((((((111:3.0075170714200663,(72:2.9746628592790034,(131:0.9471636144609608,8:0.9471636144609608):2.027499244818043):0.03285421214106288):2.677027632140611,(((((104:0.13152128964170204,27:0.13152128964170204):0.8509217568052392,37:0.9824430464469412):0.529600494526916,49:1.5120435409738573):0.14297191070553517,(73:1.4132030315563702,28:1.4132030315563702):0.2418124201230223):2.7292032143801954,(114:2.7033550595353564,((40:2.0280812024463692,123:2.0280812024463692):0.6252008270307585,99:2.6532820294771278):0.05007303005822861):1.6808636065242313):1.3003260375010894):3.979115602507175,(22:2.4767040164589487,121:2.4767040164589487):7.186956289608903):1.6492948961390876,((93:0.9528048001108014,15:0.9528048001108014):8.509758990906736,((86:4.275349904586651,2:4.275349904586651):0.9070312486531416,23:5.182381153239793):4.280182637777744):1.8503914111894026):1.6880452278699796,((((130:4.789696035830884,(41:2.2569813601246644,36:2.2569813601246644):2.5327146757062198):1.6597352457887231,(95:0.5089824498424609,67:0.5089824498424609):5.940448831777147):1.7552238492591554,19:8.204655130878763):1.130062616386093,(129:6.7418239459589975,43:6.7418239459589975):2.5928938013058582):3.6662826828120636):3.0031549289532915,(((108:1.1488334469506756,68:1.1488334469506756):0.7366835592925922,17:1.8855170062432678):4.091221082948357,(((31:0.6664995489502629,26:0.6664995489502629):0.43227963486409415,117:1.098779183814357):3.769845440208697,62:4.868624624023054):1.1081134651685707):10.027417269838587):7.788965170209295):4.001835693091337,((106:6.082519664284471,97:6.082519664284471):12.087757009980201,(118:3.0493233814620835,44:3.0493233814620835):15.12095329280259):9.624679548066169):0.06238462534218314):7.877739290209814):5.918679206500109):13.478440458052475,((84:7.6724748752132035,(89:3.328593864634064,122:3.328593864634064):4.343881010579139):23.585843710821486,83:31.25831858603469):23.873881216400733):34.7493069690111;
tree new_tree11 = (((((((46:1.0802087294732954,33:1.0802087294732954):2.187223618969564,(((4:0.1634301346555968,120:0.1634301346555968):0.2013688653453401,91:0.3647990000009369):0.5612723177135529,52:0.9260713177144898):2.3413610307283697):4.35529467548322,(((55:2.5450903321061906,(107:0.9328615543045559,((29:0.4721075395006924,90:0.4721075395006924):0.244773952588053,18:0.7168814920887454):0.21598006221581045):1.6122287778016346):2.1101236687342046,132:4.655214000840395):2.0838127183908215,(127:2.812798448579294,11:2.812798448579294):3.9262282706519227):0.8837003046948633):26.3398779501303,(110:31.0398744436809,(77:22.543006532243723,(119:11.501163621399314,75:11.501163621399314):11.041842910844409):8.496867911437178):2.922730530375482):3.06997277835125,42:37.03257775240763):2.3725251648395655,((((((50:15.002337490005921,(94:0.5685500014703698,56:0.5685500014703698):14.43378748853555):2.0397481994954703,(((3:10.345535412432914,(105:4.253270316950276,79:4.253270316950276):6.092265095482638):2.9521449322006443,((((74:0.9113353710062487,(13:0.8597471832833264,65:0.8597471832833264):0.051588187722922285):4.524251930632005,((71:3.605643077702704,((63:0.6348293202288079,34:0.6348293202288079):1.346820547080887,124:1.981649867309695):1.623993210393009):1.1918294964183649,((66:2.372526129293625,(80:2.238048288258636,30:2.238048288258636):0.13447784103498872):0.564273081965863,((45:1.870876719651581,(133:0.3090863442586897,9:0.3090863442586897):1.5617903753928912):0.15516844328539392,103:2.026045162936975):0.9107540483225129):1.860673362861581):0.638114727517185):1.5509929110313667,((47:1.2373723042942695,(25:0.0699761551235923,92:0.0699761551235923):1.1673961491706772):3.4718211103337167,(64:0.9415180741899154,10:0.9415180741899154):3.7676753404380707):2.2773867980416345):1.8003394866426383,21:8.786919699312259):4.5107606453213):2.580989289097918,69:15.878669633731477):1.1634160557699147):1.2572962254720785,((81:1.2179669022806225,116:1.2179669022806225):1.0710028727253194,(87:0.4490044368928923,85:0.4490044368928923):1.8399653381130496):16.010412139967528):0.47694469880667967,98:18.77632661378015):4.584080644502539,115:23.360407258282688):11.963411638229832,(76:27.64455884357032,((((((((53:1.9057736736266164,51:1.9057736736266164):2.1575230380383372,101:4.063296711664954):0.674789547941204,(58:4.13027032206477,((59:3.499796402538455,88:3.499796402538455):0.5531915291392986,82:4.0529879316777535):0.07728239038701634):0.6078159375413881):2.790309433702798,((57:0.4112512553431526,16:0.4112512553431526):6.845559882139922,(35:6.331019229006889,(((61:1.6136285395459629,32:1.6136285395459629):2.573727321411435,(78:3.536432002814245,(48:1.3408324422350624,20:1.3408324422350624):2.1955995605791827):0.6509238581431531):1.9658373935268703,((39:4.596971774841132,(126:0.6837183228863323,60:0.6837183228863323):3.9132534519547995):0.40070888160287943,(((12:1.7140652039224427,100:1.7140652039224427):1.4338651594599203,24:3.147930363382363):0.17600454037277524,(54:2.012753582731635,((70:0.6549068465849264,38:0.6549068465849264):0.5419476059546044,(125:0.33413972435178163,109:0.33413972435178163):0.8627147281877492):0.8158991301921041):1.3111813210235033):1.6737457526888728):1.1555125980402572):0.17782597452262117):0.9257919084761852):0.27158455582588115):6.50949523135304,((5:0.8174138004001573,113:0.8174138004001573):9.766495310383178,((102:6.512977674270281,((112:4.260029745170231,96:4.260029745170231):1.4293228918181278,14:5.6893526369883585):0.8236250372819223):2.7678347234586296,(6:4.82468246508325,7:4.82468246508325):4.45612993264566):1.3030967130544244):3.453981813878661):4.335061218240051,((128:7.827088592409954,1:7.827088592409954):3.4019940752342848,134:11.229082667644239):7.143869475257809):7.977199667339157,((106:4.828546004079776,97:4.828546004079776):14.864027063298042,(118:3.889002916964255,44:3.889002916964255):15.803570150413563):6.657578742863386):1.0548398526095824,((((((22:3.0881612697647265,121:3.0881612697647265):2.6040190675280828,((111:2.5523909615439697,72:2.5523909615439697):0.40873216555437475,(131:2.580480253428319,8:2.580480253428319):0.3806428736700256):2.731057210194465):1.1337057125958996,(((49:2.4951947036539863,(37:1.1670367686071896,(104:0.16070338930467823,27:0.16070338930467823):1.0063333793025113):1.3281579350467967):1.6821543895701758,(73:1.0552059293156524,28:1.0552059293156524):3.1221431639085098):1.5356828756183196,(((40:0.713904378925936,123:0.713904378925936):2.420850234762577,99:3.134754613688513):0.4977038105773497,114:3.6324584242658626):2.080573544576619):1.112854081046227):1.2329261624887131,((93:1.7762372513202167,15:1.7762372513202167):5.210775172682862,((86:4.160019371814315,2:4.160019371814315):0.666850659660386,23:4.826870031474701):2.1601423925283783):1.071799788374343):6.282656702508717,((((36:5.599251322577182,(41:4.684216954535391,130:4.684216954535391):0.9150343680417903):1.531219542325191,(95:0.4210620182560395,67:0.4210620182560395):6.709408846646333):3.6350418105602333,19:10.765512675462606):2.854720631686238,(129:4.457838785558592,43:4.457838785558592):9.162394521590251):0.7212356077372952):7.496587655358027,(62:8.464861656994042,(((31:3.5220494017959987,26:3.5220494017959987):3.2136874305871257,117:6.735736832383124):1.5565461116016754,((108:0.47405104291328737,68:0.47405104291328737):3.666034027306366,17:4.140085070219653):4.152197873765147):0.17257871300924243):13.373194913250124):5.56693509260662):0.23956718071953276):7.679260052942201):4.081284020734678):15.183632863222648,((84:13.413544614541053,(89:5.930955867838909,122:5.930955867838909):7.4825887467021435):19.50615038024287,83:32.919694994783924):21.669040785685922):35.4508784790666;
tree new_tree12 = (((((77:27.845772561592778,(119:22.70550936655665,75:22.70550936655665):5.140263195036127):11.68145223051295,(110:36.339971397197765,((127:5.366390487349396,11:5.366390487349396):6.634475658698444,(((55:2.392636454047196,(18:1.0689958100028387,((29:0.16303189882307026,90:0.16303189882307026):0.4180025797122102,107:0.5810344785352805):0.48796133146755827):1.323640644044357):3.4638872196176607,((46:1.4503815197976444,33:1.4503815197976444):2.723232091440342,(((4:0.17945385739844613,120:0.17945385739844613):0.8852740720800689,91:1.064727929478515):0.9142419098795569,52:1.978969839358072):2.194643771879914):1.6829100624268705):0.8836531495332691,132:6.740176823198126):5.260689322849715):24.339105251149924):3.1872533949079624):7.735733747479976,42:47.2629585395857):0.0025935779467189946,((((((50:13.363198286843991,(94:1.911249129520675,56:1.911249129520675):11.451949157323316):6.126199246303591,(((3:6.085498962698075,(105:4.124649400434104,79:4.124649400434104):1.960849562263971):3.382770447429319,(((((30:2.69621031389182,80:2.69621031389182):1.3366797556440408,(66:3.565434883732988,(74:3.549849542508663,(65:2.949917592668102,((133:0.7413011427048583,9:0.7413011427048583):0.4606952861265231,(45:0.9900104474025618,103:0.9900104474025618):0.21198598142881953):1.7479211638367205):0.5999319498405611):0.015585341224324978):0.4674551858028728):0.4576562660715213,((71:3.0361042420187228,((63:2.5542062244080013,34:2.5542062244080013):0.24273469576867424,124:2.7969409201766755):0.23916332184204725):0.43070976153809104,13:3.466814003556814):1.0237323320505682):0.7954934642097875,((64:2.4634837750419596,(47:0.38942066825255156,(25:0.12955472348814148,92:0.12955472348814148):0.25986594476441005):2.074063106789408):1.018675563913785,10:3.4821593389557446):1.803880460861425):0.3011149289921162,21:5.587154728809286):3.8811146813181088):8.85313552280402,69:18.321404932931415):1.1679926002161665):2.3283244924194904,((81:0.26249626910629,116:0.26249626910629):4.434717797398101,(87:0.41222966199786004,85:0.41222966199786004):4.284984404506531):17.12050795906268):2.2148037115920474,98:24.03252573715912):4.639608446567387,115:28.672134183726506):13.75001073781386,(76:33.80490821441594,(((((108:0.7089551910464089,68:0.7089551910464089):1.6705646774699936,17:2.3795198685164025):7.478631588433702,(((31:2.748103121718713,26:2.748103121718713):2.3066748781560396,117:5.054777999874752):2.481073609207338,62:7.535851609082091):2.3222998478680132):16.538888277273877,((106:11.27769482313104,97:11.27769482313104):10.621385142122463,(118:11.395899954796143,44:11.395899954796143):10.50318001045736):4.497959768970478):6.550138952486279,(((((((101:3.9026665868621313,51:3.9026665868621313):0.48352508304061637,53:4.386191669902748):2.4452045474653543,(58:3.3366256330541932,(82:1.6031552905868023,(59:1.2643345039525458,88:1.2643345039525458):0.3388207866342565):1.733470342467391):3.4947705843139087):1.1692143239203503,((((35:2.957771941383515,39:2.957771941383515):2.6389044683303093,((((12:2.483624441194373,100:2.483624441194373):0.29585980523690925,24:2.779484246431282):1.5012439127234027,(54:3.2959924062285437,((70:1.0918512164165695,(125:0.3909160601540861,109:0.3909160601540861):0.7009351562624834):0.4459829095802046,38:1.537834125996774):1.7581582802317697):0.9847357529261411):1.2016868614769827,(126:1.989536631116523,60:1.989536631116523):3.4928783895151447):0.11426138908215666):1.3406890128482267,((61:2.943641479452677,32:2.943641479452677):2.5534017080527276,(78:4.604007589707208,(48:3.4570552898568288,20:3.4570552898568288):1.146952299850379):0.893035597798197):1.4403222350566462):0.9600562917740616,(57:0.7897625567624684,16:0.7897625567624684):7.107659157573644):0.10318882695233977):9.04024745615423,((5:0.38356312278952687,113:0.38356312278952687):14.449756929432553,(((14:5.867965272963549,(112:3.090561398669871,96:3.090561398669871):2.7774038742936784):0.3105739556732532,102:6.178539228636803):6.459180364350505,(6:1.64031224338725,7:1.64031224338725):10.997407349600058):2.1956004592347718):2.2075379452206025):4.329699843569749,((128:10.62117663409709,1:10.62117663409709):1.5879446536223867,134:12.209121287719476):9.161436553292955):10.396756547622935,(((((22:5.337145451877478,121:5.337145451877478):2.448452103392712,(72:5.348911889108397,((131:1.9565021803468978,8:1.9565021803468978):2.541348299844624,111:4.497850480191522):0.8510614089168751):2.436685666161793):1.462019652068923,(((49:1.1879792823688318,(37:1.1643265999612578,(104:0.17989201242391822,27:0.17989201242391822):0.9844345875373395):0.02365268240757401):2.1934019867280736,(73:1.0330482104371823,28:1.0330482104371823):2.348333058659723):4.622557761368471,((114:3.0011914149574452,(40:1.894547229823517,123:1.894547229823517):1.1066441851339281):0.8163996386136865,99:3.8175910535711317):4.186347976894245):1.2436781768737362):0.8270676365509626,((93:2.853932386698298,15:2.853932386698298):5.470150338466096,((86:4.583100395224332,2:4.583100395224332):1.019190055874847,23:5.602290451099179):2.7217922740652156):1.7506021187256806):5.622501462040173,((((36:5.529625610312448,(95:1.9932195651629516,67:1.9932195651629516):3.536406045149496):1.4079876282045234,(41:6.007359315424206,130:6.007359315424206):0.9302539230927653):2.8566691853711346,19:9.794282423888106):3.275216690873995,(129:8.057664302202316,43:8.057664302202316):5.011834812559785):2.627687191168148):16.070128082705118):1.179864298074893):0.8577295277056791):8.617236707124427):4.843407195992057):15.38921274204045,((84:23.722122145600064,83:23.722122145600064):3.4528969591334118,(89:17.93008787988058,122:17.93008787988058):9.244931224852895):35.4797457548394):27.4340456133416;
tree new_tree13 = (((((110:32.606430669380295,(77:23.391241346010293,(119:13.968804973632071,75:13.968804973632071):9.422436372378222):9.215189323370002):5.459225418504609,(((46:1.151499815901801,33:1.151499815901801):4.039284351518685,(((4:0.4824626543003206,120:0.4824626543003206):0.8390546434223385,91:1.321517297722659):1.183759538538991,52:2.50527683626165):2.685507331158836):6.728679647340818,(((55:3.9445795868444673,(18:2.098808967826865,(107:1.147697801098747,(29:0.957995043970656,90:0.957995043970656):0.18970275712809104):0.9511111667281178):1.8457706190176024):4.288439418204643,132:8.23301900504911):1.4121143827384728,(127:7.346360737914004,11:7.346360737914004):2.2987726498735785):2.2743304269737212):26.1461922731236):7.482303090040759,42:45.54795917792566):0.21818186607885792,((((((69:15.389409556682246,((3:4.7990765009968035,(105:2.4260396399601936,79:2.4260396399601936):2.37303686103661):5.151698806631754,((13:6.773626273770294,(((71:3.5790944572647088,((63:2.0286895542959393,34:2.0286895542959393):0.7212764265541085,124:2.749965980850048):0.8291284764146609):1.204881329610466,(((74:1.079045516479548,30:1.079045516479548):0.21145978824802603,65:1.290505304727574):3.425559070649083,80:4.716064375376657):0.06791141149851754):0.7792371107643774,(((10:4.015163170537221,64:4.015163170537221):0.2349340647532978,((92:0.05868395222417554,25:0.05868395222417554):0.8160648761539833,47:0.8747488283781588):3.37534840691236):1.0764839635842254,((45:1.7595305422058987,(133:1.2523106545831977,9:1.2523106545831977):0.507219887622701):3.3514042850966295,(103:1.779106475529403,66:1.779106475529403):3.331828351773125):0.2156463715722161):0.23663169876480783):1.2104133761307416):0.38484305672623886,21:7.158469330496533):2.792305977132025):5.438634249053688):2.232705405620358,(50:12.075828133240035,(94:2.0582752884795497,56:2.0582752884795497):10.017552844760486):5.546286829062568):1.4135020147001676,((81:0.7152866418415843,116:0.7152866418415843):1.5270678801355508,(87:1.7073758187498127,85:1.7073758187498127):0.5349787032273223):16.793262455025637):3.6949387839031154,98:22.730555760905887):4.180815340436986,115:26.911371101342873):12.900161910589738,(76:33.92467354604746,(((((((22:4.1671113722801945,121:4.1671113722801945):2.415576872093256,((131:2.7171465047881878,8:2.7171465047881878):0.7607555625089093,(111:1.7959556845215434,72:1.7959556845215434):1.6819463827755536):3.1047861770763534):0.847283342386417,((((49:1.462337017881812,(37:1.255587770770873,(104:0.46113086228459366,27:0.46113086228459366):0.7944569084862793):0.20674924711093912):2.4104710337633337,73:3.872808051645146):0.9195579795603441,28:4.79236603120549):0.9907001157806485,(((40:1.0733042110796855,123:1.0733042110796855):0.9512656131271515,99:2.024569824206837):0.6270609477044031,114:2.65163077191124):3.1314353750748984):1.6469054397737288):3.397400703727003,((23:5.850815727876135,(86:4.014476858583616,2:4.014476858583616):1.8363388692925193):1.0391862480648468,(93:1.3082992755617053,15:1.3082992755617053):5.581702700379276):3.9373703145458885):11.912136138541179,(((((41:3.475746881368067,130:3.475746881368067):0.5127283337285049,36:3.988475215096572):1.9358178850345213,(95:1.5659323468670616,67:1.5659323468670616):4.358360753264032):2.944208440554112,19:8.868501540685205):4.966089026559732,(129:9.316644316727421,43:9.316644316727421):4.517946250517516):8.904917861783112):9.89633341495599,(118:16.17647525114692,44:16.17647525114692):16.45936659283712):1.2724755093548907,((((((57:0.5387407849455492,16:0.5387407849455492):9.056382023816717,(((61:3.0874687186318064,32:3.0874687186318064):4.498716642573889,(78:4.996773010178532,(48:3.61784991942434,20:3.61784991942434):1.378923090754192):2.589412351027164):1.2620655810102521,(((((24:4.526718812687705,(12:2.50766114934831,100:2.50766114934831):2.0190576633393955):1.1228399243272147,(54:4.60699029486274,((70:0.4088286738918891,38:0.4088286738918891):3.3971743068522833,(125:0.6745545058873648,109:0.6745545058873648):3.131448474856808):0.8009873141185677):1.04256844215218):0.6510514579052069,39:6.300610194920127):0.12835101781421,(126:4.717123050871994,60:4.717123050871994):1.7118381618623433):0.647849384482412,35:7.076810597216749):1.7714403449991991):0.7468718665463179):0.21792588695948822,(((51:4.594965509786923,101:4.594965509786923):0.3207478562825701,53:4.915713366069493):2.204605593519191,((59:2.6082269560802303,88:2.6082269560802303):1.9608534954918007,(58:0.7246944018632473,82:0.7246944018632473):3.844386049708784):2.5512385080166533):2.69272973613307):5.425637337663691,((5:0.3791250063866051,113:0.3791250063866051):13.567822166050137,((((112:5.20838429696073,96:5.20838429696073):2.5251363096298913,102:7.733520606590622):2.471505092016974,14:10.205025698607596):0.7552969025881424,(6:5.81381252491924,7:5.81381252491924):5.146510076276498):2.986624571241004):1.291738860948703):5.1371172113056325,((128:11.085691011251889,1:11.085691011251889):4.518042151501154,134:15.603733162753043):4.772070081938034):11.36241935822057,((106:10.207200170952012,97:10.207200170952012):9.684319278122752,(((108:1.3084549492920319,68:1.3084549492920319):1.286189590874303,17:2.594644540166335):1.9527548630703477,(((31:0.40112797233129494,26:0.40112797233129494):0.5605349641047953,117:0.9616629364360902):2.37475760423807,62:3.3364205406741605):1.2109788625625222):15.344120045838082):11.846703153836884):2.170094750427282):0.016356192708528283):5.886859465885152):5.95460803207191):17.499389494201793,(((89:16.689413602737964,122:16.689413602737964):9.019473416315101,83:25.708887019053066):0.3647574191571117,84:26.073644438210177):37.19188609999614):28.0097800420733;
tree new_tree14 = ((((((77:25.37322887021413,(119:17.58553937736984,75:17.58553937736984):7.78768949284429):9.057203678747566,110:34.4304325489617):17.2214046007716,((((((4:2.538826827377258,120:2.538826827377258):0.9878465688527638,52:3.526673396230022):1.4966034814225058,((46:0.878542999437382,33:0.878542999437382):1.1733391567998703,91:2.0518821562372525):2.971394721415275):4.9212214193300206,(127:4.599606448335024,11:4.599606448335024):5.344891848647524):0.5402809252522509,(55:8.561410035880323,(107:3.1372627358048546,((29:1.0406542514866957,90:1.0406542514866957):1.7001730273133189,18:2.7408272788000145):0.39643545700484006):5.424147300075468):1.923369186354476):0.10258445273919925,132:10.587363674973998):41.064473474759296):3.3620267099347956,42:55.01386385966809):0.5573570379513626,((((((69:18.968899648010368,((3:4.99891818699475,(105:3.9614001526576077,79:3.9614001526576077):1.0375180343371424):5.229158356853338,((((103:4.572933317622508,(45:2.457449938287342,(133:1.724496614475002,9:1.724496614475002):0.73295332381234):2.1154833793351657):0.8485328225575932,((((30:1.3875695872231117,66:1.3875695872231117):3.078066314622583,(71:4.0345069581922575,((63:2.371370949008551,34:2.371370949008551):0.8945904405939147,124:3.2659613896024657):0.7685455685897917):0.43112894365343735):0.05590817111651436,(74:0.7980856036535349,65:0.7980856036535349):3.7234584693086745):0.43904297691119254,80:4.960587049873402):0.46087909030669927):0.5927874895309895,((((92:0.46569602937874544,25:0.46569602937874544):0.8613601354489674,47:1.3270561648277128):1.582387484840875,(10:2.0040404313552482,64:2.0040404313552482):0.9054032183133396):2.894044827458721,13:5.803488477127309):0.21076515258378148):1.5662047454238968,21:7.580458375134987):2.647618168713101):8.74082310416228):0.7228874115081538,(50:17.144372600934506,(94:4.633653377368026,56:4.633653377368026):12.510719223566479):2.547414458584015):4.522831510853212,((81:0.31729099013185547,116:0.31729099013185547):2.0578145915323245,(87:2.124278534298777,85:2.124278534298777):0.25082704736540284):21.839512988707554):4.577827185911477,98:28.79244575628321):5.116357195779177,115:33.90880295206239):13.037780396035501,(76:39.58473608061902,((((((((49:1.1600412136264573,(37:0.9211771803260815,(104:0.28654182027185965,27:0.28654182027185965):0.6346353600542218):0.23886403330037576):1.9831841650496502,73:3.1432253786761075):1.5602899018334817,28:4.703515280509589):2.3497251045794725,((99:5.278272397541331,114:5.278272397541331):0.07205644756093132,(40:0.9376526357039993,123:0.9376526357039993):4.4126762093982626):1.7029115399867996):4.782288175846778,(((131:2.1349733287363426,8:2.1349733287363426):4.613585697720808,(72:5.173354175143373,111:5.173354175143373):1.575204851313777):5.032689854782512,(22:4.2001386861079535,121:4.2001386861079535):7.581110195131709):0.05427967969617775):5.238498638706405,((23:8.242715312391876,(86:4.776910966870721,2:4.776910966870721):3.465804345521155):0.8578740377944367,(93:0.6544860259341237,15:0.6544860259341237):8.446103324252189):7.973437849455932):15.475706383490667,(((((95:0.17362085749868666,67:0.17362085749868666):2.4794617760868576,36:2.6530826335855444):5.060081470362835,(130:5.557913122515761,41:5.557913122515761):2.1552509814326184):2.3620969264140257,19:10.075261030362405):3.747312924099935,(129:9.806767592422885,43:9.806767592422885):4.015806362039456):18.72715962867057):6.951602381337409,((((((((61:4.39889947974181,32:4.39889947974181):2.52338353753154,(78:6.39201239178578,(48:4.4751716149781995,20:4.4751716149781995):1.9168407768075806):0.53027062548757):1.3401413986669963,(57:4.815600055254759,16:4.815600055254759):3.4468243606855875):4.419832450370448,(35:11.270626183460118,(39:9.370664197330752,((126:3.2642017769023397,60:3.2642017769023397):5.9714144042220525,((24:3.3602288070184794,(12:2.2064848417879244,100:2.2064848417879244):1.153743965230555):2.812247045660684,(54:5.1988987254828,((70:1.5691020221150542,38:1.5691020221150542):0.0838059108908451,(125:0.7811833154429504,109:0.7811833154429504):0.871724617562949):3.5459907924769007):0.9735771271963634):3.063140328445229):0.1350480162063601):1.899961986129366):1.4116306828506762):0.930519723719744,(((51:5.882169702545884,101:5.882169702545884):0.5236388972347061,53:6.40580859978059):3.682570732800272,(58:4.239002765874049,(88:3.17936326818748,(82:0.967488674194483,59:0.967488674194483):2.211874593992997):1.0596394976865686):5.849376566706813):3.5243972574496762):6.6129803587318285,((5:0.7316575595147321,113:0.7316575595147321):16.25125309202896,(((14:11.082182359330066,(112:9.245105356201304,96:9.245105356201304):1.837077003128762):0.38466049711270145,102:11.466842856442767):3.2795473501789836,(6:3.580362458672928,7:3.580362458672928):11.166027747948823):2.2365204449219434):3.242846297218673):5.117429539730789,((128:13.947295714842062,1:13.947295714842062):8.260535397340268,134:22.20783111218233):3.1353553763108266):13.631755108045613,((118:13.739058929729525,44:13.739058929729525):21.416068334272182,((106:8.158075456107573,97:8.158075456107573):13.662096303479347,(((108:0.40437268890402905,68:0.40437268890402905):4.24811266120123,17:4.652485350105259):3.583966767427169,(((31:1.4219513555611052,26:1.4219513555611052):1.5902018718774589,117:3.012153227438564):4.302353123022677,62:7.314506350461241):0.921945767071187):13.583719642054492):13.334955504414786):3.8198143325370637):0.5263943679315517):0.08340011614869525):7.361847267478872):8.624637549521566):14.928088619189054,((83:25.76019563373267,84:25.76019563373267):3.1894941395075094,(89:18.645997935311613,122:18.645997935311613):10.303691837928568):41.54961974356833):22.0230083763015;
tree new_tree15 = ((((((77:22.26716942670202,(119:18.49056772638435,75:18.49056772638435):3.77660170031767):10.964095295134449,110:33.23126472183647):3.369803209119148,((((46:1.3180912040724495,33:1.3180912040724495):2.5344490491033986,((91:1.0407540154953872,52:1.0407540154953872):0.36052931183247905,(4:0.528918013512317,120:0.528918013512317):0.8723653138155492):2.451256925847982):4.873196776578583,(132:7.169091373729692,(55:4.883449154788652,((18:1.2346959274262208,(29:0.4477476327872178,90:0.4477476327872178):0.786948294639003):0.3376116301370493,107:1.5723075575632701):3.3111415972253817):2.2856422189410406):1.5566456560247381):3.0673293450043904,(127:5.127485166233291,11:5.127485166233291):6.66558120852553):24.808001556196793):7.707069185957337,42:44.30813711691295):3.61327525200074,((((((69:17.653557744577146,((3:7.312157667749174,(105:6.2012203100809185,79:6.2012203100809185):1.1109373576682557):3.6447935484789973,(((((71:3.42425295998116,(124:2.3452154493123962,(63:1.9864862329909545,34:1.9864862329909545):0.3587292163214417):1.0790375106687637):0.1332971059482877,((65:0.8442198301749885,74:0.8442198301749885):2.4590982712936853,(30:3.0618205059023142,80:3.0618205059023142):0.24149759556635964):0.2542319644607738):0.4878251474139459,(((133:0.5445949297546214,9:0.5445949297546214):2.0694299566074283,(66:0.49955894898567854,103:0.49955894898567854):2.1144659373763712):0.32641030131359505,45:2.9404351876756447):1.1049400256677488):0.49012005557333893,((64:2.444829111617257,(10:1.4565600376354446,((92:0.05110209094929186,25:0.05110209094929186):0.31661774102683066,47:0.3677198319761225):1.088840205659322):0.9882690739818125):1.662759818812268,13:4.107588930429525):0.42790633848720727):0.6623389455922313,21:5.197834214508964):5.759117001719208):6.696606528348974):0.4422627274882416,(50:15.574637643085298,(94:2.2535882102246703,56:2.2535882102246703):13.321049432860628):2.5211828289800895):6.012427681792559,((81:0.1308715567026069,116:0.1308715567026069):3.585258603714219,(87:0.9770048154600558,85:0.9770048154600558):2.7391253449567703):20.39211799344112):3.2936940952829303,98:27.401942249140877):4.06234162146438,115:31.464283870605257):8.61669209822643,(76:34.04819396893889,((((((((((((12:2.0263498000628077,100:2.0263498000628077):2.522308344470609,24:4.548658144533417):1.2254076255490176,(54:4.506778770192232,((70:1.1810246711499295,38:1.1810246711499295):1.473381101393456,(125:0.6263725282906123,109:0.6263725282906123):2.0280332442527733):1.852372997648847):1.267286999890202):0.91013118832287,((126:0.9063333862289871,60:0.9063333862289871):5.317176196463592,39:6.223509582692579):0.4606873757127259):0.6352375186201362,((61:4.259492925082088,32:4.259492925082088):1.8597684040517501,((48:2.912950579607069,20:2.912950579607069):1.57049809784206,78:4.483448677449129):1.6358126516847094):1.2001731478916025):1.590331864332713,35:8.909766341358154):1.9832887503800105,(57:1.2201372634415253,16:1.2201372634415253):9.672917828296638):1.3925777690773273,(((51:2.8392645234009524,101:2.8392645234009524):1.7763402555841474,53:4.6156047789851):5.893241538861268,((82:0.6717268709042192,58:0.6717268709042192):3.3438714646722554,(88:3.1092513260774197,59:3.1092513260774197):0.9063470094990551):6.493247982269893):1.7767865429691234):5.387550179728349,((5:0.3071578979253689,113:0.3071578979253689):11.845719837887161,((102:6.99601932894096,(14:6.041703273558908,(112:5.571751487403966,96:5.571751487403966):0.46995178615494204):0.9543160553820522):1.5532684533480428,(6:1.5099917702454286,7:1.5099917702454286):7.039296012043574):3.603589953523528):5.520305304731309):2.575966243573145,((128:13.97440102201679,1:13.97440102201679):2.244737618290115,134:16.219138640306905):4.03001064381008):11.813363724693762,((((22:2.989269930434256,121:2.989269930434256):5.5401696198168064,(((((49:3.1933178357500687,((104:0.3519851600504086,27:0.3519851600504086):1.9628491277662907,37:2.314834287816699):0.8784835479333695):1.0658128261062982,73:4.259130661856367):0.4712536430829326,28:4.7303843049392995):1.8239785901691432,(((40:0.5917715028338162,123:0.5917715028338162):1.2123893916552289,114:1.804160894489045):1.2032261870124854,99:3.0073870815015304):3.5469758136069123):1.3271092639254531,(111:5.24335961942602,(72:4.986326297291678,(131:3.711866380314451,8:3.711866380314451):1.2744599169772273):0.25703332213434127):2.638112539607876):0.6479673912171666):0.8314263631499461,((23:5.210789233413682,(86:3.6903392764893344,2:3.6903392764893344):1.520449956924348):3.131843453245204,(93:1.8835036290948426,15:1.8835036290948426):6.459129057564043):1.0182332267421224):4.7309283103841295,((((36:8.062762823653955,(130:6.832516555031229,41:6.832516555031229):1.230246268622726):0.34252277231003525,(95:1.819817042207917,67:1.819817042207917):6.5854685537560735):3.1689065319689504,19:11.57419212793294):1.3942464063707192,(129:10.009086031458567,43:10.009086031458567):2.9593525028450927):1.1233556894814782):17.97071878502561):1.0858442470423384,(((106:5.900334959408912,97:5.900334959408912):8.669310044323929,(((31:3.4714654357098995,26:3.4714654357098995):0.5819096095237022,117:4.053375045233602):1.689873919105925,(((108:0.8439039042606006,68:0.8439039042606006):3.176931641733396,17:4.020835545993997):1.5876789649148488,62:5.6085145109088455):0.13473445343068136):8.826396039393314):16.929884209479727,(118:11.075597699353658,44:11.075597699353658):20.42393151385891):1.6488280426405169):0.8998367130858043):6.032781999892798):7.840436400082005):12.75663728085221,((83:20.390198185572274,84:20.390198185572274):4.144426812438876,(89:18.358428183941424,122:18.358428183941424):6.176196814069726):36.143424651754756):32.5768672810801;
tree new_tree16 = (((((77:29.484271765608522,(119:22.739890690744907,75:22.739890690744907):6.744381074863615):17.67561706322851,(110:33.02291624490485,(((127:8.787218679990996,11:8.787218679990996):3.7500411212318276,(132:7.495708757959388,(55:4.480708621234635,((29:1.2181765612168682,18:1.2181765612168682):0.028352751336869986,(90:0.504484146300128,107:0.504484146300128):0.7420451662536103):3.234179308680897):3.015000136724753):5.041551043263436):1.7951790784261412,((46:1.8508940697455138,33:1.8508940697455138):2.9540162119553166,(((4:0.8818772107909695,120:0.8818772107909695):0.4648133747962574,91:1.3466905855872269):2.825105577307253,52:4.17179616289448):0.6331141188063505):9.527528597948134):18.690477365255884):14.136972583932184):3.285670150815001,42:50.445558979652034):0.16951839043792916,(((((((50:19.86999270693789,((3:8.96245516582092,(105:8.455787215561768,79:8.455787215561768):0.5066679502591516):4.49346963988477,(((64:1.2154514709102897,(10:0.9258863116019678,((92:0.127889057806467,25:0.127889057806467):0.3022891234745948,47:0.4301781812810618):0.495708130320906):0.28956515930832194):5.0014921176156975,((((74:1.754356847839033,66:1.754356847839033):2.1289569470752463,((((133:1.3343230784234665,9:1.3343230784234665):1.5632043128644801,(103:2.5615403966442747,45:2.5615403966442747):0.335986994643672):0.2341250395864103,65:3.131652430874357):0.07317140725044258,30:3.2048238381247995):0.6784899567894795):1.4243839201983488,((71:3.3021774988462798,(124:2.184737451881565,(63:0.9836722546789255,34:0.9836722546789255):1.2010651972026398):1.1174400469647146):1.8674709396732374,80:5.169648438519517):0.13804927659311073):0.5749329813601207,13:5.882630696472749):0.3343128920532381):2.0279639429943677,21:8.244907531520354):5.211017274185336):6.414067901232199):2.4743182135546498,(94:1.9558119716931255,56:1.9558119716931255):20.388498948799413):1.4072440039524494,69:23.75155492444499):2.163348000090238,((81:0.3284318426697013,116:0.3284318426697013):1.7097051568120887,(87:0.85853349284442,85:0.85853349284442):1.17960350663737):23.876765925053437):0.2676211589867883,98:26.182524083522015):4.667856853198018,115:30.850380936720033):12.435330104799977,(76:37.84114742158165,((((106:7.656317720451423,97:7.656317720451423):10.103476135347975,(62:9.744054999027295,(((108:0.18811041590271235,68:0.18811041590271235):3.484090010374262,17:3.6722004262769743):1.6582234270048972,((31:1.6721022817718896,26:1.6721022817718896):1.505610152898552,117:3.1777124346704415):2.15271141861143):4.413631145745423):8.015738856772103):19.226377381626246,(118:6.201338348009462,44:6.201338348009462):30.784832889416183):0.6478711287420467,((((((57:1.159153293735596,16:1.159153293735596):9.5222130954764,(((61:6.641982076237137,32:6.641982076237137):2.7341266199679692,((48:5.909530104981605,20:5.909530104981605):2.687518363861927,78:8.597048468843532):0.7790602273615743):1.0244914397140352,(((((12:3.8448332589964505,100:3.8448332589964505):1.8875887706838554,24:5.732422029680306):1.0469026223668978,(54:4.954401763474449,((70:0.6648930691782658,38:0.6648930691782658):1.5979212751212644,(125:0.7112918414940426,109:0.7112918414940426):1.5515225028054878):2.6915874191749185):1.8249228885727549):1.918480066729658,((126:3.77691133646046,60:3.77691133646046):4.064672417170772,39:7.841583753631233):0.8562209651456287):1.7003536738289498,35:10.398158392605811):0.002441743313330136):0.280766253292855):1.3691104882225176,(((51:4.546870857862934,101:4.546870857862934):0.6328738245493799,53:5.179744682412314):2.0075479658100184,((59:2.0345112135504912,88:2.0345112135504912):0.7412632837785718,(82:1.9878304060279226,58:1.9878304060279226):0.7879440913011404):4.411518150893269):4.863184229212182):6.723711690337064,((5:0.4109978961047297,113:0.4109978961047297):14.336901547908612,((((112:5.246693798566519,96:5.246693798566519):2.6340382573650833,14:7.8807320559316025):0.9336119139763142,102:8.814343969907917):2.2517567286887576,(6:4.527278245206609,7:4.527278245206609):6.538822453390066):3.6817987454166676):4.026289123758236):3.6578436109352843,((128:14.67629653076738,1:14.67629653076738):3.984688941656964,134:18.660985472424343):3.771046706282519):13.910099833729966,(((((((49:2.8586912050565205,((104:1.0402478212081057,27:1.0402478212081057):0.6725927863768002,37:1.7128406075849059):1.1458505974716147):1.8969429334421681,73:4.755634138498689):0.9892045393484352,28:5.744838677847124):1.67572273102967,((40:1.6988845451995986,123:1.6988845451995986):1.4084368806255256,(114:2.9741166171846336,99:2.9741166171846336):0.13320480864049067):4.31323998305167):3.8107756997909457,(121:9.355355333840153,((131:1.1123157789645441,8:1.1123157789645441):3.6865178886418377,(72:4.728482182985836,(111:4.137172328449943,22:4.137172328449943):0.5913098545358926):0.07035148462054597):4.556521666233771):1.8759817748275864):4.504546353185562,((23:6.856490107277996,(86:4.644685660779683,2:4.644685660779683):2.211804446498313):2.0233845447174206,(93:0.7912227292079408,15:0.7912227292079408):8.088651922787475):6.856008809857885):7.189196766541201,((((36:5.305192163516657,(130:3.1548150957731105,41:3.1548150957731105):2.1503770677435465):0.8017506085321413,(95:0.6052327267447754,67:0.6052327267447754):5.501710045304023):3.0668230599473354,19:9.173765831996134):8.339017890873103,(129:10.8604562709372,43:10.8604562709372):6.652327451932036):5.412296505525266):13.417051784042325):1.291910353730863):0.20710505541396174):5.444563619938357):7.329366328569954):12.933188098266868,((83:27.341413948725137,84:27.341413948725137):5.908388125638947,(89:14.871070552794006,122:14.871070552794006):18.378731521570078):30.298463393992748):31.0277695698383;
tree new_tree17 = ((((((((46:3.175294432654888,33:3.175294432654888):5.918787813541678,(((4:0.6461087892217044,120:0.6461087892217044):0.9442148467518451,91:1.5903236359735495):2.147508541069749,52:3.7378321770432987):5.356250069153267):3.9106654650278756,(132:9.936192322156696,(55:2.5010357134857877,((29:0.29461062937093746,18:0.29461062937093746):0.49167869488443555,(90:0.5220840679729712,107:0.5220840679729712):0.26420525628240177):1.7147463892304147):7.435156608670908):3.068555389067745):0.4331990189892796,(127:13.239398268536167,11:13.239398268536167):0.1985484616775537):28.511905656106958,(110:35.260769952817235,(77:19.974065447246808,(119:11.486799268289412,75:11.486799268289412):8.487266178957396):15.286704505570427):6.689082433503444):4.3275031096917544,42:46.27735549601243):0.6643157263483772,((((((50:18.761105631969173,(94:3.910213877456775,56:3.910213877456775):14.850891754512398):5.572029516669488,(((3:10.870998358125327,(105:6.497633815073866,79:6.497633815073866):4.373364543051461):2.0185102572466196,(((13:5.428617810895325,((71:3.9018257770834706,(124:2.839602062536834,(63:1.8271823679958865,34:1.8271823679958865):1.0124196945409476):1.0622237145466364):0.7003265517434243,(((30:2.2781965624539624,65:2.2781965624539624):2.0198015952319337,(74:3.9939411974785273,80:3.9939411974785273):0.30405696020736883):0.028844860467850175,((45:1.0876688588982883,((133:0.5919428494238418,9:0.5919428494238418):0.3600635641599146,103:0.9520064135837564):0.13566244531453198):2.7513987911127167,66:3.839067650011005):0.48777536814274125):0.27530931067314857):0.8264654820684303):0.2644479600306786,((((92:0.02643009477463185,25:0.02643009477463185):0.12041916274036704,47:0.1468492575149989):1.673799507957339,10:1.8206487654723378):0.70866317947584,64:2.529311944948178):3.163753825977826):1.2951318934743608,21:6.9881976644003645):5.901310950971582):10.98899823248833,69:23.878506847860276):0.4546283007783849):1.738790706459291,((81:1.2495671682685838,116:1.2495671682685838):2.4673070713900334,(87:1.052252004491719,85:1.052252004491719):2.664622235166898):22.355051615439336):0.35180015675192067,98:26.423726011849872):5.834107964938731,115:32.2578339767886):12.8163256331351,(76:37.474022421416386,(((118:11.401130514468097,44:11.401130514468097):21.70380916986483,((106:6.969932063309583,97:6.969932063309583):15.37630420464401,(((108:0.971548929420934,68:0.971548929420934):4.046350761573212,17:5.017899690994146):6.999956611395301,(((31:2.796371548329661,26:2.796371548329661):2.004774084586877,117:4.801145632916538):4.327823834815798,62:9.128969467732336):2.888886834657111):10.328379965564146):10.758703416379333):3.413728713149112,((((((121:9.242361890794843,22:9.242361890794843):0.8371754462504839,((111:2.3873724659476214,(131:1.9267189314298336,8:1.9267189314298336):0.4606535345177878):0.13206003064555905,72:2.5194324965931805):7.560104840452146):0.49685402848915317,((((49:2.8282532038987434,((104:1.4422544268400634,27:1.4422544268400634):0.5717578416617193,37:2.0140122685017827):0.8142409353969606):2.2108731762407947,73:5.039126380139538):0.7581586613326996,28:5.797285041472238):0.691198886986613,(99:4.439690282013783,(114:4.422238477510296,(40:1.7000528296528465,123:1.7000528296528465):2.72218564785745):0.01745180450348638):2.048793646445068):4.087907437075629):7.578741798861159,((23:7.694846608355971,(86:5.355125429812157,2:5.355125429812157):2.3397211785438143):2.9653109741723425,(93:0.8360478876881231,15:0.8360478876881231):9.82410969484019):7.494975581867326):8.768309168147603,((((36:4.498475413858254,(130:1.5192065667794006,41:1.5192065667794006):2.9792688470788535):4.240379779666104,(95:6.124251783856767,67:6.124251783856767):2.614603409667591):4.754097961071139,19:13.492953154595497):8.204478574631498,(129:12.121535243417036,43:12.121535243417036):9.57589648580996):5.226010603316247):5.65166017049641,((((((82:6.621057807954601,(((58:1.9815609647398613,59:1.9815609647398613):0.5082204096953018,88:2.489781374435163):3.646796391211438,((101:4.118762312903391,51:4.118762312903391):0.7280420868391202,53:4.846804399742511):1.2897733659040904):0.48448004230800024):3.5998937803137547,(57:3.495271629346405,16:3.495271629346405):6.725679958921951):0.5731745319247654,((61:3.1730249152524967,32:3.1730249152524967):5.829168473544573,((48:4.155898595603944,20:4.155898595603944):2.2868960377961267,78:6.44279463340007):2.559398755396999):1.7919327313960522):0.6077773233165011,(35:11.315079923940095,(39:10.849321665293713,((126:6.1279010136812735,60:6.1279010136812735):3.8784652314680157,(((12:4.17494386199294,100:4.17494386199294):2.670140588584574,24:6.845084450577514):2.0164894364584667,(54:5.132826412867205,((70:1.0917731692510233,38:1.0917731692510233):1.4696319414100238,(125:0.4456447096573656,109:0.4456447096573656):2.1157604010036817):2.571421302206158):3.7287474741687756):1.1447923581133086):0.842955420144424):0.46575825864638176):0.08682351956952772):5.462176261716214,(((((112:4.55371166593052,96:4.55371166593052):1.860228424682302,14:6.413940090612822):0.3965044678196703,102:6.810444558432493):1.6043444249516474,(6:3.606319560779197,7:3.606319560779197):4.808469422604944):2.9190686765900598,(5:1.6543459606766546,113:1.6543459606766546):9.679511699297546):5.530222045251637):5.672785326904322,((128:12.8867734001878,1:12.8867734001878):3.778878440347736,134:16.665651840535535):5.871213191594624):10.038237470909493):3.9435658944423864):0.9553540239343477):7.600137188507318):1.8675116124371058):14.358715313360321,((89:16.51253703216955,122:16.51253703216955):15.964917969429028,(84:26.489891889418235,83:26.489891889418235):5.987563112180343):28.822931534122553):36.5386813982948;
tree new_tree18 = ((((((((46:1.471600491209897,33:1.471600491209897):1.7180365475006274,((52:0.6180396648777302,91:0.6180396648777302):1.3139780049723528,(4:0.9231993049953194,120:0.9231993049953194):1.0088183648547635):1.2576193688604413):6.2983343035710835,(132:6.172453053412283,(55:3.4502183606803714,((29:0.6915211963550929,18:0.6915211963550929):0.7823281591203823,(90:0.60412950266972,107:0.60412950266972):0.8697198528057553):1.9763690052048961):2.722234692731911):3.315518288869325):1.8437982319136133,(127:11.15365457632873,11:11.15365457632873):0.17811499786649065):18.974957972205193,(110:29.646350575532562,(77:22.794998493550853,(119:14.854660201069912,75:14.854660201069912):7.940338292480941):6.851352081981709):0.6603769708678513):4.459247348704839,42:34.76597489510525):4.632431760985007,(((((((50:16.68934218005356,((3:4.013508799715575,(105:1.2915553282903989,79:1.2915553282903989):2.7219534714251763):6.898421547579337,(((13:4.876693452729837,((((((133:0.4819651814196896,9:0.4819651814196896):1.2512053091011972,45:1.7331704905208867):0.7747418312258321,(66:2.091141921688729,103:2.091141921688729):0.41677040005798993):0.6881191123873092,74:3.196031434134028):0.762978843116763,(65:3.4640204277724633,(80:3.167364766036087,30:3.167364766036087):0.29665566173637625):0.4949898494783276):0.6692726311417556,(71:3.115510431048912,(124:2.7443326959630236,(63:1.1731461763452102,34:1.1731461763452102):1.5711865196178134):0.37117773508588847):1.5127724773436344):0.2484105443372906):0.48054277129955647,(((92:0.2747423742131363,25:0.2747423742131363):0.14120331242818612,47:0.4159456866413224):1.948599744020466,(10:2.2344479674254987,64:2.2344479674254987):0.1300974632362899):2.992690793367605):1.8615040197099448,21:7.218740243739338):3.6931901035555743):5.777411832758649):1.8800462593029366,(94:3.5421817516416834,56:3.5421817516416834):15.027206687714814):0.8151922470241466,69:19.384580686380644):4.517983711996834,(87:3.0468886637011914,((81:0.22940408635445889,116:0.22940408635445889):2.728512857761171,85:2.9579169441156297):0.08897171958556171):20.855675734676286):0.13218252527446595,98:24.034746923651944):2.6079898065250937,115:26.642736730177038):9.708912637621562,(76:31.834468299438843,((118:8.386800717389175,44:8.386800717389175):23.438568636769457,(((((((((61:1.5560846444212595,32:1.5560846444212595):6.615968553622309,((48:3.9892527666563113,20:3.9892527666563113):1.92035726566069,78:5.909610032317001):2.262443165726568):1.2724830793116588,((((((12:2.852820905934667,100:2.852820905934667):2.0782851993412086,24:4.931106105275876):1.5699415034494182,(54:5.643986732634152,((70:1.254158360207616,38:1.254158360207616):2.5798737036587083,(125:0.6544082109489198,109:0.6544082109489198):3.1796238529174046):1.809954668767828):0.8570608760911416):1.511447709091307,35:8.012495317816601):0.4994926620374329,39:8.511987979854034):0.17842011714224526,(126:2.9570815014704768,60:2.9570815014704768):5.733326595525803):0.7541281803589488):0.029323232730867232,(82:5.867597495249932,((53:2.5664199043184603,(51:1.550611149031641,101:1.550611149031641):1.0158087552868194):1.2146185114818624,(58:3.253714035291147,(88:3.165348871397861,59:3.165348871397861):0.08836516389328608):0.5273243805091758):2.086559079449609):3.6062620148361635):0.1396472991153832,(57:1.0608162726461756,16:1.0608162726461756):8.552690536555303):2.622769436860642,(((((112:4.246162480443521,96:4.246162480443521):2.1796054432822887,14:6.42576792372581):1.5594627911325452,102:7.985230714858355):0.5803951974875048,(6:2.190099752752476,7:2.190099752752476):6.3755261595933845):2.5030886390526703,(5:0.9888168447663355,113:0.9888168447663355):10.079897706632195):1.1675616946635898):8.14517064860812,((128:6.754904927138247,1:6.754904927138247):7.025343651620002,134:13.780248578758249):6.601198315911992):8.45682703654887,((106:5.9041327261622145,97:5.9041327261622145):9.284339916754075,(((108:0.5156705352688262,68:0.5156705352688262):2.8991155506968362,17:3.4147860859656625):4.027347764084812,(((31:3.651808942737355,26:3.651808942737355):0.2896065993623633,117:3.941415542099718):2.3949400794817564,62:6.3363556215814745):1.105778228469):7.746338792865815):13.64980128830282):0.4010454020885206,(((((121:3.40809024254048,22:3.40809024254048):4.511218744933892,((72:2.3522676916198346,(131:1.816151585824157,8:1.816151585824157):0.5361161057956776):0.11779682670838687,111:2.4700645183282215):5.44924446914615):2.85428447715859,((((49:2.9002885773862115,((104:1.285058860481481,27:1.285058860481481):1.2647572868591168,37:2.549816147340598):0.3504724300456137):1.808310786375678,73:4.7085993637618895):1.0917811137279836,28:5.800380477489873):3.4970422821068015,(114:3.9285414436953108,((40:2.0351084114166023,123:2.0351084114166023):1.8235045308064204,99:3.8586129422230226):0.06992850147228813):5.368881315901364):1.476170705036287):2.8700837435305235,((23:8.569438594446678,(86:5.1691406128114235,2:5.1691406128114235):3.400297981635255):4.346842165842215,(93:0.6446672042901754,15:0.6446672042901754):12.271613555998718):0.7273964478745913):8.7577921225204,((((36:3.3809215400374355,(130:1.7802025306219578,41:1.7802025306219578):1.6007190094154777):0.6803817701791908,(95:1.523027440763916,67:1.523027440763916):2.5382758694527103):10.454038007001179,19:14.515341317217805):6.096485838794257,(129:17.323944429255864,43:17.323944429255864):3.287882726756198):1.7896421746718225):6.837850002623746):2.586050020851001):0.009098945280211268):4.517181068359758):3.0467572882916585):15.578350291699998,((89:20.026851423668532,122:20.026851423668532):9.06322107982768,(84:16.659410165859022,83:16.659410165859022):12.430662337637191):25.886684444294044):37.0994978426692;
tree new_tree19 = (((((((46:0.932680160116411,33:0.932680160116411):3.9271752324177482,((91:1.1090168662749902,(4:0.697636421665193,120:0.697636421665193):0.41138044460979717):2.197580661226465,52:3.3065975275014554):1.553257865032704):8.8007562356097,((127:7.34640506652325,11:7.34640506652325):5.371754571091094,(132:6.364965046582667,(55:5.203307379152103,((29:1.4720279632046567,18:1.4720279632046567):1.12241006935631,(90:1.6325762828729484,107:1.6325762828729484):0.9618617496880182):2.6088693465911366):1.161657667430564):6.353194591031676):0.9424519905295163):28.271926062648625,((77:26.67514879819281,(119:16.872011611080403,75:16.872011611080403):9.803137187112409):11.19875290559342,110:37.87390170378623):4.058635987006255):7.5874112735605195,42:49.519948964353006):0.6371923982278389,(((((69:22.3674384821593,((50:16.786404798902144,((3:6.5493537834830216,(105:3.7206421323107484,79:3.7206421323107484):2.828711651172273):3.6597068596727285,(((13:6.7873800909705615,((((45:3.377982034972019,(66:2.3060531688314896,(133:1.5963296461938827,9:1.5963296461938827):0.7097235226376069):1.0719288661405293):0.07128327728569772,103:3.4492653122577166):1.7052158783821647,(((65:3.5427206871409402,80:3.5427206871409402):0.5619931871814488,74:4.104713874322389):0.21124628557874114,30:4.31596015990113):0.8385210307387512):1.487146553990856,(((63:1.6244656291994604,34:1.6244656291994604):1.6562810414330986,124:3.280746670632559):1.8120507915525677,71:5.092797462185127):1.5488302824456106):0.14575234633982426):0.14201056814646407,(64:1.172801952735136,(((92:0.11296541724766988,25:0.11296541724766988):0.20268738470938275,47:0.31565280195705264):0.6584405686646095,10:0.9740933706216621):0.19870858211347397):5.75658870638189):0.723925371171914,21:7.65331603028894):2.5557446128668104):6.577344155746394):4.666290710289648,(94:2.4801236987335087,56:2.4801236987335087):18.972571810458284):0.9147429729675096):4.190721106972095,(85:3.277921220505855,((81:0.7427497499374289,116:0.7427497499374289):2.3888961875250585,87:3.1316459374624874):0.14627528304336757):23.28023836862554):0.09243116175458255,98:26.65059075088598):9.792310495687271,115:36.44290124657325):8.093209038653505,(76:36.05461694605678,(((((106:9.115801854606923,97:9.115801854606923):9.63378911652933,(62:8.16987666883431,(((108:0.9162031316700592,68:0.9162031316700592):1.7512153308483804,17:2.6674184625184396):4.2235799157181475,((31:1.844517765153971,26:1.844517765153971):1.3740861920005445,117:3.2186039571545155):3.672394421082071):1.2788782905977225):10.579714302301944):12.07922718640307,((((((35:9.108608721718298,(57:0.8702785344806809,16:0.8702785344806809):8.238330187237617):0.5787700527121267,((61:5.193240334183571,32:5.193240334183571):2.1612001733222295,((48:3.37229533220058,20:3.37229533220058):3.4037378209585993,78:6.7760331531591795):0.5784073543466208):2.332938266924624):1.4895716781396064,(39:9.100197571416123,(((24:3.208265094590666,(12:2.1976843310457195,100:2.1976843310457195):1.0105807635449464):4.0342650578575405,(54:6.008537905775474,((70:1.1440940164894748,38:1.1440940164894748):3.5332670261029406,(125:0.7506042551546905,109:0.7506042551546905):3.926756787437725):1.3311768631830585):1.2339922466727327):1.716239487719057,(126:3.7723239430906785,60:3.7723239430906785):5.186445697076585):0.14142793124885955):2.076752881153908):0.4114194933897224,((53:2.459412896477451,(51:1.945206724894792,101:1.945206724894792):0.5142061715826589):4.165840532503425,(82:5.353804831314904,((59:1.800372885126616,88:1.800372885126616):2.3085537311480238,58:4.10892661627464):1.2448782150402646):1.2714485976659713):4.963116516978878):4.447683195749315,(((((112:3.0101011109613705,96:3.0101011109613705):2.862260002346397,102:5.872361113307767):1.572307213241606,14:7.444668326549373):4.9690023305726845,(6:2.719058510756981,7:2.719058510756981):9.694612146365078):3.2357314224774605,(5:1.7261098540273678,113:1.7261098540273678):13.923292225572151):0.38665106210955):4.052318572637084,((128:7.225306674555884,1:7.225306674555884):10.432764274279275,134:17.65807094883516):2.4303007655109923):10.740446443193171):3.3772122005994376,(118:12.042491136297716,44:12.042491136297716):22.163539221841045):1.4501797794994644,(((((121:6.146646844670882,22:6.146646844670882):2.377517034830965,((111:3.1885892447362534,72:3.1885892447362534):0.9397666013280346,(131:2.9902171115028673,8:2.9902171115028673):1.1381387345614207):4.395808033437559):9.040326161867052,((((49:2.626588019041716,((104:0.9574760693012548,27:0.9574760693012548):0.6282838575817481,37:1.585759926883003):1.0408280921587132):2.4058133989799004,73:5.032401418021617):1.2298688490815444,28:6.262270267103161):7.5233876047640615,((99:5.281348843615461,(40:1.8309394896423417,123:1.8309394896423417):3.4504093539731198):0.2552208883869689,114:5.53656973200243):8.249088139864792):3.778832169501676):8.85928126798671,((93:1.4345337383340908,15:1.4345337383340908):11.738277222199372,(23:12.884779483276551,(86:6.3440489289732955,2:6.3440489289732955):6.540730554303256):0.2880314772569115):13.250960348822145):5.1471704714328155,((((36:5.9143532173085775,(130:3.303591893135194,41:3.303591893135194):2.6107613241733834):0.928163744798109,(95:0.9543256752587017,67:0.9543256752587017):5.888191286847984):7.3068843713092315,19:14.149401333415918):14.027056685839815,(129:24.279596212219825,43:24.279596212219825):3.896861807035908):3.3944837615326904):4.085268356849802):0.3984068084185566):8.481493339169973):5.62103107735409):12.814841350978746,((89:14.536784836279613,122:14.536784836279613):14.001032546543323,(84:21.788417174586023,83:21.788417174586023):6.749400208236914):34.434165330736654):27.455310566404;
tree new_tree20 = (((((110:34.553380887271196,(77:19.630699310466024,(119:7.429527726187882,75:7.429527726187882):12.201171584278143):14.922681576805171):3.042095507672954,(((46:0.6121077041828652,33:0.6121077041828652):8.609289375929157,((91:2.4187379227623653,(4:0.5501463584598137,120:0.5501463584598137):1.8685915643025517):2.1079309396102497,52:4.526668862372615):4.6947282177394065):1.6361020079803392,((132:7.44476333977821,(55:3.300244752126371,((29:1.7959697780421031,18:1.7959697780421031):0.4442625549365453,(90:0.4185274331371797,107:0.4185274331371797):1.8217048998414687):1.0600124191477227):4.144518587651839):2.1750877941403184,(127:7.684895256748603,11:7.684895256748603):1.9349558771699256):1.2376479541738323):26.73797730685179):5.056952741996284,42:42.652429136940434):2.350393523620916,((((((50:13.856469126840311,(94:1.6745630957457958,56:1.6745630957457958):12.181906031094515):6.463478015263833,(69:15.500320599468731,((3:4.922217081008482,(105:3.6147339027595993,79:3.6147339027595993):1.3074831782488832):4.621086207191749,(((((13:2.2118734820914185,74:2.2118734820914185):1.4187745441485675,65:3.630648026239986):1.1353996527379673,(((30:2.7456878347831317,66:2.7456878347831317):1.0927036477317653,((103:1.8363319930521502,((133:0.7709773294239092,9:0.7709773294239092):0.7535451757990216,45:1.5245225052229308):0.31180948782921947):1.0538427392731737,80:2.890174732325324):0.9482167501895731):0.6518344064667785,(((63:1.4323344952971684,34:1.4323344952971684):0.6378064025205237,124:2.070140897817692):0.9574937673862118,71:3.027634665203904):1.4625912237777716):0.2758217899962778):0.5683560519643844,(((25:0.13924013193960905,47:0.13924013193960905):0.3314326292414535,92:0.47067276118106255):0.9575792746532157,(10:0.5897416848173993,64:0.5897416848173993):0.838510351016879):3.9061516951080595):1.951873754261035,21:7.286277485203373):2.257025802996859):5.957017311268499):4.8196265426354135):1.2116701247892472,((81:0.1578148610196,116:0.1578148610196):1.9016882850634371,(85:1.3058351685695782,87:1.3058351685695782):0.7536679775134589):19.472114120810353):0.5589450137548582,98:22.09056228064825):4.434844124681764,115:26.525406405330013):13.32815861882565,(76:32.69860835513614,((((((((((126:3.0476425607466826,60:3.0476425607466826):6.185156687419699,39:9.232799248166382):0.09718729754730937,(((54:5.534104471611132,((70:0.33120851989893735,38:0.33120851989893735):1.7712837295506443,(125:0.33178031265849617,109:0.33178031265849617):1.7707119367910855):3.43161222216155):1.58350376535176,24:7.117608236962892):0.489111181706952,(12:1.3782737338674447,100:1.3782737338674447):6.228445684802399):1.7232671270438473):0.31109381330700714,((57:1.3506291334197051,16:1.3506291334197051):7.7725574923549345,35:9.12318662577464):0.5178937332460585):0.37385427808990634,((61:2.019539028753725,32:2.019539028753725):6.772083726835859,((48:5.380790402975347,20:5.380790402975347):1.2628411118215013,78:6.643631514796848):2.147991240792736):1.2233118815210204):0.9232087127832607,(((101:2.324205578671826,51:2.324205578671826):2.0133548864564847,53:4.337560465128311):1.8372079312384093,((88:0.705533566095202,82:0.705533566095202):1.422661577259673,(58:1.428516515278924,59:1.428516515278924):0.6996786280759508):4.046573253011845):4.763374953527145):5.2934373332525215,((((14:7.986373109260195,(112:5.409754890269726,96:5.409754890269726):2.576618218990469):0.9908437883816807,102:8.977216897641876):0.4556232322599971,(6:1.2607275749569005,7:1.2607275749569005):8.172112554944972):4.904540346768471,(5:0.11141612461465364,113:0.11141612461465364):14.22596435205569):1.894200206476043):4.913398459682412,((128:12.776209032609346,1:12.776209032609346):6.314137244314397,134:19.090346276923743):2.054632865905056):10.66779218325215,(((106:6.975839321653563,97:6.975839321653563):10.995847154147633,(((108:0.5814368285685118,68:0.5814368285685118):1.2901458251134525,17:1.8715826536819644):8.121702955915229,(62:6.7469069486641775,((31:1.0016995565355373,26:1.0016995565355373):2.8850625179282323,117:3.8867620744637694):2.860144874200408):3.246378660933015):7.978400866204003):10.20346864879993,(118:7.08006790911202,44:7.08006790911202):21.095087215489105):3.6376162014798226):0.38309172135581093,(((((121:3.4411549398132992,22:3.4411549398132992):7.1504408198585905,((111:3.302506481660337,(131:2.3376322450825313,8:2.3376322450825313):0.9648742365778058):0.3688947689927966,72:3.6714012506531337):6.920194509018756):0.279172324290494,((((49:3.441401036389972,((104:0.8325087865224022,27:0.8325087865224022):0.6015028409940683,37:1.4340116275164705):2.007389408873501):1.2746573601971587,73:4.7160583965871306):0.6399660364454576,28:5.356024433032588):3.5611172370325255,(((40:1.5010182961947216,123:1.5010182961947216):1.8269536221965212,99:3.327971918391243):0.8553408298768579,114:4.183312748268101):4.733828921797013):1.95362641389727):1.7073772992856835,((93:0.7704181261048605,15:0.7704181261048605):6.500917445404674,(23:6.970651300562962,(86:3.919774647908127,2:3.919774647908127):3.050876652654835):0.30068427094657224):5.306809811738533):16.049003414091985,((((36:3.9093144534701407,(130:2.0917891367546297,41:2.0917891367546297):1.817525316715511):4.029294673538875,(95:0.06689193371788045,67:0.06689193371788045):7.8717171932911345):15.760025139492669,19:23.698634266501685):3.3725534636312595,(129:25.123233170314123,43:25.123233170314123):1.9479545598188217):1.5559610672071074):3.5687142500967077):0.502745307699378):7.154956669019526):5.149257636405686):9.715259388758895,(84:29.17052086996327,((89:14.598921880231785,122:14.598921880231785):4.875681456917892,83:19.474603337149677):9.695917532813592):25.547561179356975):37.2715027988117;
tree new_tree21 = (((((((46:1.0875659758432525,33:1.0875659758432525):1.83527896644491,(52:1.3527069244574175,((4:0.7631332466885704,120:0.7631332466885704):0.3735057687728699,91:1.1366390154614403):0.21606790899597716):1.5701380178307451):16.19539069113057,((132:9.697479002071734,(55:6.974513017370028,((107:1.5536120466111065,18:1.5536120466111065):0.012982214346715093,(90:0.8778348831767792,29:0.8778348831767792):0.6887593777810425):5.407918756412206):2.7229659847017063):2.123782739090599,(127:4.404337310719862,11:4.404337310719862):7.416924430442471):7.296973892256398):25.30183865261945,((77:19.858915601684245,(119:7.544707728842818,75:7.544707728842818):12.314207872841427):16.635862178655387,110:36.49477778033963):7.925296505698547):8.40154844644109,42:52.82162273247927):0.026474437531625483,((((((50:17.3710664219282,(94:2.4169585396571804,56:2.4169585396571804):14.954107882271021):1.6179779647408452,(69:18.01001615809737,((3:8.759418547482499,(105:3.5926799348141896,79:3.5926799348141896):5.1667386126683095):1.2149397835017997,(((((((66:3.925002572287267,(80:3.835153103305602,30:3.835153103305602):0.08984946898166513):0.4986670688640866,((103:1.439374674765524,45:1.439374674765524):0.24244668054046659,(133:0.5926281943422732,9:0.5926281943422732):1.0891931609637173):2.741848285845363):0.10154144942439114,65:4.525211090575745):1.2177410381969027,(((63:2.4873060036474786,34:2.4873060036474786):1.1723747366892412,124:3.6596807403367198):0.6208549115456128,71:4.2805356518823325):1.462416476890315):0.8055483412650286,(13:5.818751047383011,74:5.818751047383011):0.729749422654665):0.11837801531447756,((64:3.0163264956368696,((25:0.3339681166661166,92:0.3339681166661166):2.025858188781302,47:2.3598263054474184):0.6565001901894512):0.8640147428891489,10:3.8803412385260185):2.786537246826135):0.1886890370818941,21:6.855567522434048):3.1187908085502505):8.03565782711307):0.9790282285716785):3.412417533118255,((81:1.134024438094638,116:1.134024438094638):4.6307338270141445,(85:3.838427569850312,87:3.838427569850312):1.9263306952584704):16.63670365467852):2.226629208586033,98:24.628091128373335):4.002476631037609,115:28.630567759410944):20.119715608254886,(76:34.18025087706876,(((106:9.249843251897722,97:9.249843251897722):17.13977683233235,(((108:3.399631463674508,68:3.399631463674508):2.3289411439494367,17:5.728572607623945):3.1722199511561877,(62:4.734455468104578,((31:3.4257147978689564,26:3.4257147978689564):0.5112912690770153,117:3.9370060669459717):0.7974494011586062):4.166337090675555):17.48882752544994):7.367453592270582,((118:8.96622031659893,44:8.96622031659893):24.537953378094954,((((((111:5.917559664379292,((131:2.4848193351106587,8:2.4848193351106587):2.0550145736340784,72:4.539833908744737):1.3777257556345548):3.0361789031326563,(((28:0.42411281975355236,73:0.42411281975355236):3.82612639828944,(49:2.7363526599020074,((104:0.837915727048982,27:0.837915727048982):1.0554204820129853,37:1.8933362090619674):0.84301645084004):1.5138865581409848):2.8593895148708217,(((40:1.798384332512824,123:1.798384332512824):0.9145137054495955,114:2.7128980379624195):1.7006923489802293,99:4.413590386942649):2.696038345971165):1.8441098345981342):0.5039938944721705,(121:4.8679585194338015,22:4.8679585194338015):4.589773942550317):1.816702287182661,((93:0.320761881132712,15:0.320761881132712):7.572337508179584,(23:5.8332558279689,(86:3.7180454440622905,2:3.7180454440622905):2.1152103839066094):2.0598435613433956):3.381335359854484):14.110965781861854,((((36:5.064840290898891,(130:3.114653822855918,41:3.114653822855918):1.9501864680429728):2.7020505402766224,(95:0.9433513470252816,67:0.9433513470252816):6.823539484150232):9.94077791800817,19:17.707668749183682):4.8001866388032575,(129:18.691179813573108,43:18.691179813573108):3.816675574413832):2.8775451430416936):6.288249861942738,((((((53:4.6852885187501245,51:4.6852885187501245):1.7451832731403876,101:6.430471791890512):2.2834793982819006,((59:4.190461464529005,88:4.190461464529005):0.34942454855776095,(58:2.1678040897459216,82:2.1678040897459216):2.372081923340844):4.174065177085647):5.006045310669782,(((((126:4.208544829526707,60:4.208544829526707):7.353869503862258,39:11.562414333388965):0.2636311322220539,(((12:3.989497205632687,100:3.989497205632687):6.06573867306719,24:10.055235878699877):0.06846045770837783,(54:8.945612322498963,((70:0.5275878469353807,38:0.5275878469353807):6.444467081302096,(125:1.276853498817954,109:1.276853498817954):5.695201429419523):1.9735573942614861):1.1780840139092916):1.702349129202764):0.9333059450801802,35:12.759351410691199):0.24289488686012106,((57:0.583422991002166,16:0.583422991002166):11.102359192947421,((61:7.85171588251816,32:7.85171588251816):3.629099253530102,((48:2.981847112815576,20:2.981847112815576):2.3946078015438217,78:5.376454914359398):6.104360221688864):0.20496704790132547):1.3164641136017323):0.7177502032908745):3.3216192180942397,((5:0.8703016772485264,113:0.8703016772485264):14.895279053216948,((((112:3.4117610651166275,96:3.4117610651166275):4.000908626368322,14:7.4126696914849495):1.3410970341281994,102:8.753766725613149):5.064231989329775,(6:8.143144183149492,7:8.143144183149492):5.674854531793432):1.947582015522551):1.2760349884709594):3.925336489646213,((128:7.241605229701134,1:7.241605229701134):5.0002229535005736,134:12.241828183201708):8.72512402538094):10.706698184388724):1.8305233017225113):0.2528999818067703):0.42317720056810515):14.570032490597072):4.097813802345065):11.708252163691093,((89:25.310070959028128,122:25.310070959028128):3.5223848969322873,(84:24.36230815506126,83:24.36230815506126):4.470147700899155):35.72389347774157):33.39189268983;
tree new_tree22 = (((((77:15.307176916156457,(119:12.316195043709687,75:12.316195043709687):2.9909818724467705):19.157187760692125,((((46:0.9810903011448486,33:0.9810903011448486):0.48666399553887807,(52:1.2268098510461038,((4:0.07392915246781892,120:0.07392915246781892):1.0697823098034316,91:1.1437114622712505):0.08309838877485332):0.24094444563762285):12.536415551927089,((127:3.990847810786603,11:3.990847810786603):3.0564927205324866,((55:4.688279916309231,(((90:1.9086028908659942,29:1.9086028908659942):0.7840806124540929,18:2.692683503320087):0.22369515998113165,107:2.9163786633012188):1.771901253008012):1.4043744329586811,132:6.092654349267912):0.9546861820511774):6.956829317291725):19.592050798393196,110:33.59622064700401):0.8681440298445722):5.411223581482361,42:39.87558825833094):1.8769223968620423,((((((50:10.606168456980791,(94:4.0452500182861115,56:4.0452500182861115):6.56091843869468):7.713774505521068,(69:16.74340336701224,((3:9.731296735327525,(105:2.5377829528546956,79:2.5377829528546956):7.19351378247283):1.3811928206562154,(((((66:1.5535036757022995,103:1.5535036757022995):4.715353477329751,45:6.268857153032051):0.13407576921153463,(133:2.711447051693788,9:2.711447051693788):3.6914858705497973):0.016249461568729195,(((((13:3.0829707999521867,30:3.0829707999521867):1.1950755510424758,74:4.2780463509946625):1.2943816273853557,65:5.572427978380018):0.075942111548291,((71:4.077499166535486,((124:3.712972412243934,34:3.712972412243934):0.1978762820507054,63:3.910848694294639):0.16665047224084706):1.5626759426634171,80:5.640175109198903):0.00819498072940572):0.6799866279182476,(64:3.5237691712522294,(((25:0.16805553989252842,92:0.16805553989252842):0.47934345737735773,47:0.6473989972698861):0.39101030048546526,10:1.0384092977553514):2.4853598734968783):2.8045875465943273):0.0908256659657578):0.9300652003487526,21:7.349247584161067):3.7632419718226737):5.630913811028501):1.576539595489617):2.240264301338126,((81:0.15025827916519324,116:0.15025827916519324):3.4055066839204864,(85:1.3849091631903818,87:1.3849091631903818):2.170855799895298):17.004442300754306):0.19604362737559455,98:20.75625089121558):10.385779000009816,115:31.142029891225395):8.711129600420815,(76:34.58351966420567,(((((((72:3.865798009069858,111:3.865798009069858):1.4990959508308026,(131:1.59046796010917,8:1.59046796010917):3.7744259997914904):3.3699977742571896,(((28:6.103987865394883,73:6.103987865394883):0.20554714876636293,(49:2.9506356237444393,((104:1.3917705633311739,27:1.3917705633311739):0.9493997856783323,37:2.341170349009506):0.6094652747349332):3.3588993904168065):1.4452879443608913,((114:1.712765938737097,99:1.712765938737097):1.1033082560044885,(40:1.966569451850346,123:1.966569451850346):0.8495047428912395):4.938748763780552):0.9800687756357132):1.4492695886278764,(121:5.403911136955108,22:5.403911136955108):4.780250185830619):3.668377039085442,((93:2.7611907322530516,15:2.7611907322530516):4.1927753932788665,(23:5.309769327425345,(86:3.468431790986214,2:3.468431790986214):1.8413375364391307):1.6441967981065728):6.898572236339251):14.831414075920435,((((36:6.755890829457801,(130:2.505312727991835,41:2.505312727991835):4.250578101465966):1.4570300375087388,(95:2.431864496954364,67:2.431864496954364):5.781056370012176):4.559440397444462,19:12.772361264411002):14.008617821334758,(129:16.249059138045283,43:16.249059138045283):10.531919947700477):1.9029733520458443):2.742215413121027,(((((((101:3.1735818650580603,51:3.1735818650580603):0.9532881415551904,53:4.126870006613251):1.911299288362084,(88:1.5076493058320222,((58:0.31515026754907743,82:0.31515026754907743):1.1636322185350219,59:1.4787824860840992):0.028866819747922934):4.530519989143313):8.476332825857519,((57:1.556820165560521,16:1.556820165560521):11.653937376099513,(((61:2.671995508680317,32:2.671995508680317):4.475692675896761,((48:3.7291094993518326,20:3.7291094993518326):2.9059413283315165,78:6.635050827683349):0.5126373568937286):2.603275890299823,((39:8.984229651786782,(((12:5.382849238074067,100:5.382849238074067):1.4458079832028963,((54:3.946214782599981,((70:1.3096803222054518,38:1.3096803222054518):1.0887662203704815,(125:0.3457170842410871,109:0.3457170842410871):2.0527294583348463):1.5477682400240478):2.6129062029531895,24:6.559120985553171):0.2695362357237929):1.9927941435143088,(126:3.0251508992872096,60:3.0251508992872096):5.796300465504062):0.16277828699550945):0.74909221306803,35:9.733321864854812):0.01764221002208899):3.4597934667831343):1.3037445791728182):2.6597017264272527,((5:0.2561381916265518,113:0.2561381916265518):14.859706543991944,(((112:8.468658218846128,96:8.468658218846128):1.0587373722125477,(14:9.348238275422887,102:9.348238275422887):0.17915731563578952):4.351368085079301,(6:2.382105318278089,7:2.382105318278089):11.496658357859888):1.2370810594805182):2.058359111641611):3.3502841218426944,((128:8.650396131625454,1:8.650396131625454):4.8830404300812305,134:13.533436561706685):6.991051407396116):9.494827906392565,(((106:5.395216609030638,97:5.395216609030638):18.888326916471506,(((108:2.3129608403666304,68:2.3129608403666304):2.0927713127896284,17:4.405732153156259):1.9188569208334663,(62:3.666310928457537,((26:0.9060574428239023,31:0.9060574428239023):1.2885762291986456,117:2.194633672022548):1.471677256434989):2.658278145532188):17.95895445151242):5.659075553275404,(118:8.126364883487572,44:8.126364883487572):21.816254195289975):0.07669679671781893):1.4068519754172648):3.1573518132930367):5.2696398274405425):1.8993511635467755):13.957651576893916,((89:11.061533508992222,122:11.061533508992222):9.904888902529974,(84:15.46453076717661,83:15.46453076717661):5.501891644345585):34.743739820564706):36.5201885573292;
tree new_tree23 = (((((((46:3.0618592851790067,33:3.0618592851790067):0.7545520641633301,(52:1.4109539811613818,((4:0.3473784939445275,120:0.3473784939445275):0.693725774561021,91:1.0411042685055485):0.36984971265583333):2.4054573681809552):8.11358757820103,((127:8.292364744542716,11:8.292364744542716):2.851052211721502,((55:7.835788780677031,(107:1.8245232169780567,((29:0.7481410709958328,90:0.7481410709958328):0.3761357928746508,18:1.1242768638704836):0.7002463531075731):6.0112655636989745):2.113576415661953,132:9.949365196338984):1.1940517599252338):0.7865819712791478):28.515173610036435,((77:30.694547432812215,(119:18.895027634980494,75:18.895027634980494):11.79951979783172):8.453924148483573,110:39.14847158129579):1.2967009562840133):12.69889738240203,42:53.14406991998183):0.3642842409644089,(((((69:21.913646878031862,((50:14.928870498000187,(94:0.8697004099256713,56:0.8697004099256713):14.059170088074515):4.594206247273956,((3:11.233295183555358,(105:5.029392634879529,79:5.029392634879529):6.203902548675829):2.41964948542779,((((((((34:2.49025385527906,63:2.49025385527906):0.272491059227673,124:2.762744914506733):2.124927277330558,71:4.887672191837291):1.0812720583819386,(((74:1.5197874282656338,65:1.5197874282656338):0.642026317690956,(13:1.8328276525302838,30:1.8328276525302838):0.328986093426306):3.4541938243987267,80:5.6160075703553165):0.3529366798639133):0.05319965524022319,((10:2.373279634530044,((25:0.13362851312538812,92:0.13362851312538812):0.4109599310296087,47:0.5445884441549969):1.8286911903750473):1.7282035028738814,64:4.101483137403926):1.9206607680555274):0.9237135787631336,((103:2.9264691060138284,66:2.9264691060138284):2.8449373728507834,(133:3.1842454552736945,9:3.1842454552736945):2.5871610235909173):1.1744510053579749):0.25350877525291793,45:7.199366259475505):1.513248728026091,21:8.712614987501595):4.940329681481552):5.870132076290995):2.39057013275772):0.9068938534508391,((81:0.30525129371857856,116:0.30525129371857856):1.3802716405654407,(85:1.1107823068794531,87:1.1107823068794531):0.5747406274045661):21.13501779719868):0.24824313565659395,98:23.068783867139295):14.71155230994156,115:37.780336177080855):10.255506345393762,(76:39.005306325990304,(((((106:10.722884591526059,97:10.722884591526059):18.541940838908396,(((108:1.442807731313076,68:1.442807731313076):1.007804717552097,17:2.450612448865173):4.869219554536376,(62:6.798468487647446,((26:0.49691632932095436,31:0.49691632932095436):2.120237149637355,117:2.617153478958309):4.181315008689136):0.5213635157541034):21.944993427032905):6.956427310964973,((((((101:3.2737992399167943,51:3.2737992399167943):0.3728660498251726,53:3.646665289741967):1.8610489650469777,((59:1.713815577370214,(88:0.9121370450473728,82:0.9121370450473728):0.8016785323228411):0.4108792785329214,58:2.1246948559031353):3.3830193988858093):11.02327995959514,((35:14.457132904385212,(57:2.335920107227874,16:2.335920107227874):12.121212797157337):1.1012186850070176,(((61:6.966578984788216,32:6.966578984788216):6.412477137801469,((48:3.1807949091384633,20:3.1807949091384633):4.261827565520708,78:7.442622474659172):5.936433647930513):0.8275036291854079,((((12:4.126602444988977,100:4.126602444988977):1.0881152593462087,24:5.214717704335186):4.933177439890455,(54:8.350400002439992,((70:1.9645549642284805,38:1.9645549642284805):3.698893160529014,(125:0.4184063979518511,109:0.4184063979518511):5.245041726805644):2.686951877682497):1.7974951417856495):1.411462765929251,(39:7.105494809820122,(126:1.5153393030897409,60:1.5153393030897409):5.590155506730381):4.45386310033477):2.6472018416202):1.351791837617137):0.9726426249918543):5.4236667341183455,((5:0.48184297185448743,113:0.48184297185448743):21.10879290930612,(((102:5.959901040653524,14:5.959901040653524):3.1864115336701735,(112:4.478050190609789,96:4.478050190609789):4.668262383713909):10.115282776721482,(6:1.4431080267533651,7:1.4431080267533651):17.818487324291816):2.329040530115428):0.36402506734182083):4.894730993915921,((128:9.644829160631142,1:9.644829160631142):6.276634773872159,134:15.9214639345033):10.92792800791505):9.371860798981075):1.5578116932579107,(118:15.126704387334055,44:15.126704387334055):22.65236004732328):0.8903086473100714,(((((121:3.8755257891202888,22:3.8755257891202888):8.549238120847244,((111:3.3563061002478993,72:3.3563061002478993):0.1532992388766039,(131:1.8470272947595365,8:1.8470272947595365):1.6625780443649667):8.91515857084303):1.0166448400533117,((((49:2.3832046122166735,((104:1.6601398841682056,27:1.6601398841682056):0.36916210505044034,37:2.029301989218646):0.35390262299802755):0.7743231443654572,73:3.1575277565821307):0.33013473089102074,28:3.4876624874731514):3.8716172258785924,((99:3.389647731024085,114:3.389647731024085):0.3113443181243798,(40:0.7124984765662687,123:0.7124984765662687):2.988493572582196):3.658287664203279):6.082129036669101):5.522412266151118,((93:0.9810992447267735,15:0.9810992447267735):13.20367055148202,((86:2.9867884526948645,2:2.9867884526948645):1.6581199007067307,23:4.644908353401595):9.539861442807197):4.77905121996317):15.594689151347389,(((((130:5.905848704718953,41:5.905848704718953):1.1133245609467348,36:7.019173265665688):3.4308004904289247,(95:0.42078872565577086,67:0.42078872565577086):10.029185030438843):5.0748032196148465,19:15.52477697570946):17.62088049862986,(129:24.58040883041835,43:24.58040883041835):8.565248643920967):1.4128526931800351):4.110862914448056):0.3359332440228968):9.030536196484313):5.472511638471623):17.61971620317989,((89:13.278250915346636,122:13.278250915346636):5.256271658964987,(84:12.743608750347116,83:12.743608750347116):5.790913823964507):52.59354778981451):37.723653562735;
tree new_tree24 = (((((77:23.678357175331254,(119:20.930809707964585,75:20.930809707964585):2.747547467366669):9.553515680811156,(110:31.46493332011939,(((46:0.8810389844322661,33:0.8810389844322661):3.5359328362815226,(52:1.3166570550750363,((4:0.2251964087404804,120:0.2251964087404804):0.5398257246263242,91:0.7650221333668046):0.5516349217082317):3.1003147656387524):5.99745700464249,(((55:4.093749791232541,((107:2.2002465778974445,90:2.2002465778974445):0.3743000817838493,(18:1.206209061181687,29:1.206209061181687):1.368337598499607):1.5192031315512469):2.2909774793427964,132:6.384727270575337):0.8484281505069324,(127:5.039650352695893,11:5.039650352695893):2.1935050683863766):3.181273404274009):21.05050449476311):1.7669395360230205):18.335057769060874,42:51.566930625203284):2.579975136955049,((((((50:10.313482601895634,(94:1.4015452940307114,56:1.4015452940307114):8.911937307864923):8.626443667185532,(((3:7.924848398013894,(105:5.6551604921091725,79:5.6551604921091725):2.2696879059047212):4.185622630549154,((((((25:0.560799459547661,92:0.560799459547661):0.3985927090971987,47:0.9593921686448597):0.9746686073543105,10:1.9340607759991701):4.832454297361117,64:6.766515073360288):0.5050453414899367,(((((34:2.007574638665608,63:2.007574638665608):1.27208718669559,124:3.279661825361198):1.3121393078314778,71:4.591801133192676):1.2606150058002559,(30:5.443844051880542,((80:2.7530745642431262,74:2.7530745642431262):1.5826873855165036,(13:3.1907031737623086,65:3.1907031737623086):1.1450587759973212):1.1080821021209122):0.4085720871123897):1.2967529119752843,((45:3.535877533009439,(103:1.6088667151677123,66:1.6088667151677123):1.9270108178417267):0.41581003838257935,(133:2.737038052176313,9:2.737038052176313):1.2146495192157052):3.1974814795761977):0.12239136388200844):0.8967185071356134,21:8.168278921985838):3.9421921065772096):6.089489063925697,69:18.199960092488745):0.7399661765924215):2.9028939045030917,((81:0.5467437102923359,116:0.5467437102923359):5.5983473497923555,(85:0.5537781641219437,87:0.5537781641219437):5.591312895962748):15.697729113499566):2.6681170086457584,98:24.510937182230016):16.79861164043541,115:41.30954882266543):7.105841951196879,(76:36.40582608509806,((((106:11.307035705407609,97:11.307035705407609):15.806065773690788,(62:7.446328848514302,(((108:1.11177872471045,68:1.11177872471045):2.099168043058371,17:3.210946767768821):2.433515806275407,((26:1.0082598290399811,31:1.0082598290399811):1.0866846678032573,117:2.0949444968432385):3.5495180772009896):1.8018662744700737):19.666772630584095):6.08699396083896,(((((101:3.1485322615894002,(51:1.7577238793963124,53:1.7577238793963124):1.3908083821930879):5.467195605269705,(58:3.9526152437093294,(82:3.3079769244364705,(88:2.839702461549563,59:2.839702461549563):0.46827446288690755):0.6446383192728589):4.663112623149775):8.116123746933203,(((35:14.72490490504247,(57:2.340412294754709,16:2.340412294754709):12.384492610287761):0.9324617623535332,((61:6.963902955437636,32:6.963902955437636):4.389265722256582,((48:5.635917845149667,20:5.635917845149667):1.934041156750479,78:7.569959001900146):3.7832096757940716):4.304197989701786):0.4414847844851497,(39:10.575595894710291,((126:6.033029683399304,60:6.033029683399304):3.902379094855938,((54:6.043281474790388,((70:1.570422512223054,(125:0.36221853633216816,109:0.36221853633216816):1.2082039758908858):1.2928557401382386,38:2.8632782523612925):3.1800032224290953):2.4897635837427883,(24:6.381429404130843,(12:3.0003178413903213,100:3.0003178413903213):3.381111562740522):2.151615654402333):1.4023637197220662):0.6401871164550492):5.523255557170861):0.6330001619111556):2.925182471745156,((5:0.26806346581733376,113:0.26806346581733376):19.064444034444044,((102:10.557840833449285,(14:8.753677128279108,(112:7.406179520629623,96:7.406179520629623):1.3474976076494851):1.8041637051701773):5.191298914354082,(6:1.5843976103600756,7:1.5843976103600756):14.164742137443291):3.5833677524580114):0.3245265852760859):4.984472295847855,((128:8.343649753252334,1:8.343649753252334):8.412367683204844,134:16.756017436457178):7.885488944928142):8.558589058552037):2.8421610065392855,((((((36:4.714637720427119,(130:3.6992732564032775,41:3.6992732564032775):1.015364464023841):2.380728949076243,(95:1.1322494346039313,67:1.1322494346039313):5.96311723489943):9.923002603036222,19:17.018369272539584):11.435796518105459,(129:19.60789398327891,43:19.60789398327891):8.846271807366133):4.830410118733852,((((((49:2.9694090053143087,((104:0.765124008640445,27:0.765124008640445):2.0375757337320493,37:2.802699742372494):0.16670926294181454):0.742703725608822,73:3.7121127309231308):2.019830273920243,28:5.731943004843374):1.9919806419158208,(99:3.7924165928936815,((40:2.335765410172687,123:2.335765410172687):1.4016654911937567,114:3.7374309013664435):0.05498569152723798):3.9315070538655132):5.608181412981331,((121:4.0464580111793165,22:4.0464580111793165):7.182170038649513,((111:5.285050038216671,(131:3.8278278535620984,8:3.8278278535620984):1.4572221846545723):0.37608647820652674,72:5.6611365164231975):5.567491533405632):2.103477009911696):11.043041557659402,((93:0.9255775814430717,15:0.9255775814430717):7.435356364327209,((86:5.627313021301491,2:5.627313021301491):2.1321793495732635,23:7.759492370874755):0.6014415748955262):16.014212671629647):8.909429291978967):0.09838252692622262,(118:9.236927524550383,44:9.236927524550383):24.146030911754735):2.6592980101715256):0.36356963862142067):12.009564688764243):5.731514988296027):13.0009049646143,((89:10.497330399089195,122:10.497330399089195):4.6580316429659465,(84:11.326736702572173,83:11.326736702572173):3.8286253394829686):51.99244868471749):42.7578376580463;
tree new_tree25 = ((((((132:7.971672139335634,(55:6.513917126876706,((107:0.594267081670567,90:0.594267081670567):2.401688088935711,(18:1.857048050051306,29:1.857048050051306):1.138907120554972):3.517961956270428):1.4577550124589278):4.370287187399508,(((46:0.48480800763310633,33:0.48480800763310633):4.553197599921206,(52:1.2477962754139182,((4:0.18437135581658862,120:0.18437135581658862):0.5628084886083017,91:0.7471798444248903):0.500616430989028):3.7902093321403942):6.78926671880158,(127:4.6650852431907435,11:4.6650852431907435):7.162187083165149):0.514687000379249):36.72037631484133,((77:22.283224381394504,(119:17.61690848853772,75:17.61690848853772):4.666315892856783):21.56580242656463,110:43.849026807959135):5.21330883361734):5.747964781006942,42:54.81030042258342):0.6923474071354221,(((((69:22.923166293344654,((50:18.6743425632373,((3:5.817349225445936,(105:3.6103353740058854,79:3.6103353740058854):2.2070138514400504):5.542605226092848,((((((64:2.393899435274549,(((25:0.055137912852314085,92:0.055137912852314085):0.16295989703171998,47:0.21809780988403407):1.9482446129449944,10:2.1663424228290284):0.22755701244552062):3.406653211119661,(45:3.559293955485885,((133:2.076223638242627,9:2.076223638242627):0.4632566383514196,(103:2.4561954191470585,66:2.4561954191470585):0.08328485744698799):1.0198136788918384):2.241258690908325):0.21321198323037738,((65:2.3317401904324018,(30:2.1389709291928165,74:2.1389709291928165):0.19276926123958527):2.7308756411556785,80:5.06261583158808):0.951148798036507):0.44928199528427726,(71:4.707113462897462,((34:1.9428295045728314,63:1.9428295045728314):0.9432655986325382,124:2.8860951032053697):1.8210183596920926):1.7559331620114023):0.5692065743989092,13:7.032253199307774):1.1120045690077704,21:8.144257768315544):3.215696683223239):7.314388111698516):3.536584861783364,(94:1.674472416429449,56:1.674472416429449):20.536455008591215):0.7122388683239897):1.3983909416722184,((81:1.0305825151937853,116:1.0305825151937853):0.412864017618606,(85:0.6893674269279245,87:0.6893674269279245):0.7540791058844668):22.87811070220448):0.146885970898893,98:24.468443205915765):9.542291108360278,115:34.01073431427604):15.25025380103633,(76:36.32915969182112,(((118:8.339191826216034,44:8.339191826216034):26.449313856719787,(((((36:3.6054556582204524,(130:3.0752810546823395,41:3.0752810546823395):0.530174603538113):1.9898126604766126,(95:0.41161970731948333,67:0.41161970731948333):5.183648611377582):5.788263643362964,19:11.38353196206003):9.276770922197244,(129:15.080043050614979,43:15.080043050614979):5.580259833642295):2.539679312713158,(((((72:2.2528527585163065,(131:1.7085383752202807,8:1.7085383752202807):0.5443143832960258):4.927495987506556,111:7.1803487460228625):2.9272331762296746,(121:2.945144741705722,22:2.945144741705722):7.162437180546815):1.4372292338770354,((((49:2.2169704260794414,((104:1.2985012600916865,27:1.2985012600916865):0.7984801070425405,37:2.096981367134227):0.11998905894521439):0.9630303106931724,73:3.1800007367726137):0.5275172688388676,28:3.7075180056114814):3.186082110381511,(((40:3.6917679303305593,123:3.6917679303305593):1.4312820732852303,99:5.1230500036157895):0.4667515328954943,114:5.589801536511284):1.3037985794817084):4.65121104013658):2.988035054647364,((93:3.3580027926464924,15:3.3580027926464924):7.055192738991091,((86:4.318747142523131,2:4.318747142523131):3.8769580556536702,23:8.195705198176801):2.2174903334607823):4.119650679139353):8.667135986193495):11.58852348596539):0.9447730984551939,(((106:14.132262353153152,97:14.132262353153152):13.661872697680021,(62:10.372769192713742,(((108:0.33378524450452285,68:0.33378524450452285):2.903579049153884,17:3.2373642936584073):3.088087932757846,((26:1.5581743177057692,31:1.5581743177057692):0.6256511880842217,117:2.183825505789991):4.141626720626262):4.047316966297489):17.42136585811943):5.8660393856041075,((((57:6.305988041197511,16:6.305988041197511):11.141441809634209,(((35:14.951379392426082,((126:5.098501690964939,60:5.098501690964939):6.253379630710164,(((54:7.949580179220546,((70:0.7522614442417619,38:0.7522614442417619):1.1965598271168145,(125:0.5692222170389976,109:0.5692222170389976):1.3795990543195789):6.00075890786197):0.5878460866877235,((12:3.6118759973646806,100:3.6118759973646806):1.7249574765916518,24:5.336833473956332):3.2005927919519372):2.0908814308560864,39:10.628307696764356):0.7235736249107472):3.599498070750979):0.6459356392894193,((61:3.901082221032069,32:3.901082221032069):8.928772439140747,((48:5.3349391967404,20:5.3349391967404):5.815463075749662,78:11.150402272490062):1.679452387682753):2.767460371542686):1.0623843390100536,((53:4.255082853932042,(51:3.1697663990254425,101:3.1697663990254425):1.0853164549065997):2.714820469600869,(82:3.6388446027217975,((58:1.5618730766109012,88:1.5618730766109012):0.8249471850293097,59:2.386820261640211):1.2520243410815866):3.3310587208111135):9.689796047192644):0.7877304801061662):3.26884889034708,((5:0.9009474625557647,113:0.9009474625557647):12.02290346301103,(((112:4.838170612010329,96:4.838170612010329):1.747287121658112,(14:6.217713935822501,102:6.217713935822501):0.36774379784594036):4.032930787633244,(6:4.0284332160442435,7:4.0284332160442435):6.589955305257442):2.305462404265109):7.792427815612006):5.016409567532602,((128:10.727585150713816,1:10.727585150713816):7.80498291533077,134:18.532568066044586):7.2001202426668165):7.927486127725878):2.073104344953734):0.5958809104301039):12.931828423491254):6.241659714406467):14.794076975536072,((89:9.607239574725774,122:9.607239574725774):6.193079624558866,(84:9.483172857388995,83:9.483172857388995):6.317146341895645):54.49640560597027):54.4105832979432;
tree new_tree26 = (((((110:33.086846917694224,(77:25.278829875033672,(119:13.616297365067217,75:13.616297365067217):11.662532509966455):7.808017042660552):6.265380647784049,(132:17.941519613614993,(((127:5.00801517129288,11:5.00801517129288):1.789913324632547,((46:1.4856251940755671,33:1.4856251940755671):1.646114920139085,(52:1.9541157192293768,((4:1.2039207035926207,120:1.2039207035926207):0.1651014276078866,91:1.3690221312005073):0.5850935880288695):1.1776243949852754):3.6661883817107745):5.0440131823428755,(55:9.64337810067438,((107:0.5289840265705249,90:0.5289840265705249):0.46556440713081915,(18:0.4547409059219571,29:0.4547409059219571):0.539807527779387):8.648829666973036):2.198563577593923):6.099577935346691):21.41070795186328):10.201760517724495,42:49.55398808320277):2.6165535725917124,((((((81:0.18728087137258465,116:0.18728087137258465):2.42578514574497,(85:1.5377592133190354,87:1.5377592133190354):1.0753068037985194):20.196397021468997,((69:20.921188343799333,((3:6.529952619631083,(105:4.852933416406003,79:4.852933416406003):1.67701920322508):7.743931588413004,((((10:3.3146202616310205,((25:0.6034154341527801,92:0.6034154341527801):0.9777983396897466,47:1.5812137738425267):1.7334064877884938):1.4253244976654162,64:4.739944759296437):4.0051750471331236,((103:7.6023374824882435,((133:1.7259073726002532,9:1.7259073726002532):1.3551595586019527,(45:1.698615263761287,66:1.698615263761287):1.3824516674409189):4.521270551286038):0.9742318651666917,((71:4.788065201984095,((34:2.9089398453680184,63:2.9089398453680184):0.1451031398112148,124:3.0540429851792332):1.7340222168048616):1.0333734010342122,(65:5.645342064966691,((80:3.8184254715855843,74:3.8184254715855843):1.6113962101432726,(30:2.961495694276646,13:2.961495694276646):2.4683259874522108):0.21552038323783407):0.17609653805161596):2.755130744636628):0.16855045877462516):0.5885690807611201,21:9.33368888719068):4.940195320853407):6.647304135755245):1.1488525211785685,(50:19.562694631363378,(94:1.9423602467866286,56:1.9423602467866286):17.62033438457675):2.5073462336145234):0.7394221736086486):0.11040689183933594,98:22.919869930425886):4.3812668518142175,115:27.301136782240103):21.324566280409012,(76:36.9177795846529,((((((36:3.31328889391852,(130:2.498814306149251,41:2.498814306149251):0.814474587769269):1.4246951395470826,(95:0.4275396062831804,67:0.4275396062831804):4.310444427182422):7.077482210731613,19:11.815466244197216):11.279769731088097,(129:19.086190433080688,43:19.086190433080688):4.009045542204625):2.672323603027383,(((((131:6.198746750984205,8:6.198746750984205):1.6867912521275015,(111:4.6176316081288675,72:4.6176316081288675):3.2679063949828393):2.448500610880565,(121:7.60750808758966,22:7.60750808758966):2.7265305264026116):1.1203708453623928,((((49:2.117188269128271,((104:0.44415078263976787,27:0.44415078263976787):1.0146095551514274,37:1.4587603377911953):0.6584279313370756):1.9298154389131192,73:4.04700370804139):1.205523448844338,28:5.252527156885728):2.8889273673121334,((114:4.673175452940921,99:4.673175452940921):0.48640028967400806,(40:3.036289306434417,123:3.036289306434417):2.123286436180512):2.9818787815829326):3.312954935156803):4.2870737733061315,((93:1.595818969148363,15:1.595818969148363):9.369271769804127,((86:6.697431093768899,2:6.697431093768899):4.130493967165157,23:10.827925060934056):0.13716567801843382):4.776392493708306):10.0260763456519):10.866868454516545,(((118:10.094979384376497,44:10.094979384376497):21.72669230825362,((((((((61:4.595927348666572,32:4.595927348666572):7.72018969550273,((48:3.3387515996597465,20:3.3387515996597465):6.628399517870784,78:9.96715111753053):2.348965926638771):0.9340149985657327,((126:6.253075856782826,60:6.253075856782826):4.739741335911627,((((12:3.7366147106973893,100:3.7366147106973893):0.45137821679947177,54:4.187992927496861):2.9096667099689695,(((70:3.4884519305841226,(125:1.7719426358880186,109:1.7719426358880186):1.716509294696104):0.5294641729155356,38:4.017916103499658):1.8406643159286027,24:5.858580419428261):1.2390792180375696):3.407801468964222,39:10.505461106430053):0.4873560862644002):2.257314850040581):1.5396040910343451,35:14.78973613376938):1.3431440692364927,((101:3.7438776918729917,(51:2.3181366621436967,53:2.3181366621436967):1.425741029729295):7.404446511518872,(((59:2.4331936416204787,88:2.4331936416204787):1.5274497223362702,58:3.960643363956749):0.004236248516276131,82:3.964879612473025):7.183444590918839):4.984555999614008):0.10063676238126362,(57:5.761475755858746,16:5.761475755858746):10.472041209528388):5.370018626125432,((5:1.3243733862032054,113:1.3243733862032054):17.915743462995184,((102:6.900044597183109,((112:5.732189013994915,96:5.732189013994915):0.15767576128917327,14:5.889864775284089):1.01017982189902):1.4438022673022362,(6:6.434051378162613,7:6.434051378162613):1.9097954863227313):10.896269984713046):2.3634187423141775):5.023982977477015,((128:9.400167070622029,1:9.400167070622029):5.690000745916684,134:15.090167816538713):11.53735075245087):5.194153123640536):0.32514637387529177,((106:12.683459733727643,97:12.683459733727643):14.56390706045539,(62:5.681587698305602,(((26:1.680065441537772,31:1.680065441537772):0.6580464008839257,117:2.338111842421698):2.1456777031467777,((108:0.5347861489995352,68:0.5347861489995352):1.6552857365940112,17:2.1900718855935466):2.293717659974929):1.1977981527371266):21.56577909587743):4.899451272322377):4.487609966323831):0.2833515518236567):11.707923477996218):3.5448385931453643):11.408993228626578,((89:6.961366252591727,122:6.961366252591727):10.165210625949463,(84:10.557165777690388,83:10.557165777690388):6.569411100850802):46.452958005879864):28.3447752905678;
tree new_tree27 = ((((((77:12.001185753510315,(119:9.573281679412249,75:9.573281679412249):2.427904074098066):19.54508830731735,((((46:1.311747918466994,33:1.311747918466994):3.424081787490619,(52:3.313543746300326,((4:0.36507408642705874,120:0.36507408642705874):2.67909418395468,91:3.0441682703817388):0.26937547591858735):1.422285959657287):0.9365989305115123,((55:3.3300660240895694,((107:1.4044976349207714,90:1.4044976349207714):0.49432438937143997,(18:1.0048631311174594,29:1.0048631311174594):0.893958893174752):1.431243999797358):1.8587356065692409,132:5.18880163065881):0.48362700581031515):0.13475885498923912,(127:3.4040750373576363,11:3.4040750373576363):2.4031124541007283):25.7390865693693):4.904517132500992,110:36.450791193328655):6.9279795564923035,42:43.37877074982096):0.03840000450480119,((((((81:4.323450351504686,116:4.323450351504686):0.6287094002700648,(85:0.3277581136450881,87:0.3277581136450881):4.624401638129663):14.945173519853451,((((3:6.9337080231471235,(105:5.574845091941498,79:5.574845091941498):1.3588629312056257):2.0625883089013266,((((((133:0.33439103600525677,9:0.33439103600525677):0.7697493628747855,45:1.1041403988800422):1.4752205961219278,103:2.57936099500197):0.7985150080980903,66:3.3778760031000603):1.8277689690747305,((80:4.086327129491713,65:4.086327129491713):0.2968028559442768,(((((((25:0.4566748799250212,47:0.4566748799250212):0.017180173940532062,92:0.47385505386555327):1.2768950307986264,64:1.7507500846641797):0.39249230176355177,10:2.1432423864277315):1.5972578490210316,74:3.740500235448763):0.29236151154987544,(((34:1.1444102091345338,63:1.1444102091345338):0.6898489257803637,124:1.8342591349148976):0.3572902911788589,71:2.1915494260937565):1.841312320904882):0.03976578198318759,(30:2.97387584868501,13:2.97387584868501):1.0987516802968162):0.31050245645416386):0.8225149867388009):0.9654081961254795,21:6.17105316830027):2.82524316374818):6.455021567154484,69:15.451317899202934):2.3225910684133666,(50:12.284687577299868,(94:1.7158851010598335,56:1.7158851010598335):10.568802476240034):5.489221390316432):2.123424304011902):1.5377361085348689,98:21.43506938016307):6.61238901955252,115:28.04745839971559):11.896305738137027,(76:29.905969736488583,((((((((((39:11.365212681224337,35:11.365212681224337):0.45850278609766626,(126:3.4684801183326024,60:3.4684801183326024):8.355235348989401):1.2755041670436622,(((54:4.999332682051137,(12:4.03906929505922,100:4.03906929505922):0.960263386991917):4.879446647058383,(((70:1.5631383257602838,(125:0.757021906259554,109:0.757021906259554):0.8061164195007298):1.716494608251965,38:3.2796329340122488):0.5570675371125504,24:3.836700471124799):6.042078857984721):1.1790202041791744,((61:4.90662821542264,32:4.90662821542264):4.683567595758006,((48:2.972687606156703,20:2.972687606156703):3.1614879775973366,78:6.13417558375404):3.456020227426606):1.4676037221080485):2.0414201010769712):0.1647874506314313,(57:1.0985653699078224,16:1.0985653699078224):12.165441715089274):0.10412390076071354,((58:2.696899423462138,((82:1.5209348926868114,59:1.5209348926868114):0.26085115171749385,88:1.7817860444043052):0.9151133790578327):2.08193039636522,(53:3.382104311545962,(101:2.9437314318359498,51:2.9437314318359498):0.43837287971001215):1.396725508281396):8.589301165930452):2.8613268776509013,(((((112:4.306122736742098,96:4.306122736742098):1.7910514703954465,14:6.097174207137544):0.4950461304407945,102:6.592220337578339):3.7518447195122233,(6:1.5434750928394494,7:1.5434750928394494):8.800589964251113):1.892458885294383,(5:0.23355395166314155,113:0.23355395166314155):12.002969990721803):3.9929339210237664):7.112635829368887,((128:6.523376794283714,1:6.523376794283714):2.3527159021994573,134:8.876092696483171):14.466000996294428):5.565103863736315,(118:7.263850095503114,44:7.263850095503114):21.6433474610108):0.02095740030717863,((106:7.970274618998726,97:7.970274618998726):14.212361635627754,(((108:0.2694193439331551,68:0.2694193439331551):2.9461932572692553,17:3.21561260120241):3.745019440172253,(((26:0.8606188203140417,31:0.8606188203140417):0.9899776491560157,117:1.8505964694700574):1.7807567993839366,62:3.631353268853994):3.329278772520669):15.222004213251818):6.745518702194612):0.8236459241635536,(((((95:0.19216801127757435,67:0.19216801127757435):4.740872058674636,(36:4.13676940315168,(130:2.1882635631011595,41:2.1882635631011595):1.9485058400505206):0.7962706668005302):1.9269364310777721,19:6.8599765010299825):8.551304512393482,(129:12.401494665578259,43:12.401494665578259):3.009786347845205):10.019896136422597,(((((131:3.3499535312105535,8:3.3499535312105535):1.4134765347182383,(111:4.371263351189825,72:4.371263351189825):0.39216671473896714):2.1673950611429103,(121:4.555410449448084,22:4.555410449448084):2.375414677623618):0.742468644865121,((((49:2.056759116271098,((104:0.6285907900938728,27:0.6285907900938728):1.093032274781034,37:1.7216230648749067):0.3351360513961914):0.4678967675777179,73:2.524655883848816):1.4372431556255703,28:3.9618990394743863):2.718227713863368,((40:1.7654998625615932,123:1.7654998625615932):3.63149552267085,(114:4.909120728379617,99:4.909120728379617):0.48787465685282605):1.2831313681053116):0.9931670185990686):8.57364499595635,((93:1.3273645573215689,15:1.3273645573215689):13.427759208241007,((86:4.644680757727079,2:4.644680757727079):4.29767429763924,23:8.942355055366319):5.8127687101962575):1.491815002330597):9.184238381952888):4.3206237311385856):0.15416885550393644):10.037794401364035):3.4734066164731416):12.970558029637914,((89:15.575106504262783,122:15.575106504262783):4.036934297820695,(84:12.155665297721464,83:12.155665297721464):7.456375504362013):36.775687981880196):32.9567332973156;
tree new_tree28 = (((((110:33.40777009710831,(77:16.79816913787036,(119:8.236866266679996,75:8.236866266679996):8.561302871190364):16.60960095923795):4.433986238633281,((55:7.883861208660305,((107:2.180208902551683,90:2.180208902551683):0.2813935392567002,(18:1.0209213656785994,29:1.0209213656785994):1.440681076129784):5.422258766851922):0.7816088397022565,(132:7.674466532029317,((127:5.888318088836453,11:5.888318088836453):0.34732190303425803,((46:1.3708182296039502,33:1.3708182296039502):2.269270396542593,(52:1.6817215931606293,((4:0.5432673111712639,120:0.5432673111712639):0.8992109049612093,91:1.4424782161324732):0.23924337702815612):1.9583670329859137):2.595551365724168):1.4388265401586064):0.9910035163332438):29.176286287379032):7.540756306478286,42:45.38251264221988):2.9192006464093083,((((((81:0.5201505901010023,116:0.5201505901010023):0.7993786989090929,(85:0.812273110792723,87:0.812273110792723):0.5072561782173721):19.573640446726863,(((50:15.25797794137984,((3:8.138934814312298,(105:3.084029697510923,79:3.084029697510923):5.054905116801375):4.046460383623266,(((103:1.6958735757495484,((133:0.44642828476531443,9:0.44642828476531443):1.0078286698835266,45:1.454256954648841):0.24161662110070736):3.8453290761854975,((((66:1.2896206756480537,10:1.2896206756480537):0.13302003700821396,64:1.4226407126562677):1.6828607344136715,((92:0.1369288169240259,25:0.1369288169240259):0.08775926577501184,47:0.22468808269903773):2.8808133643709013):2.2998493896977696,(((30:3.5795310218226404,13:3.5795310218226404):1.1307197674712621,(71:3.773172017519373,((34:0.49158336891161003,63:0.49158336891161003):0.30633921057142854,124:0.7979225794830386):2.975249438036334):0.9370787717745297):0.11159848072912926,(65:4.679063324841244,(74:4.436645322164693,80:4.436645322164693):0.24241800267655123):0.1427859451817879):0.583501566744677):0.1358518151673369):2.8810864755734,21:8.422289127508446):3.763106070427119):3.0725827434442756):2.6075135269122125,(94:3.7714122327744435,56:3.7714122327744435):14.09407923551761):1.2015721303929219,69:19.067063598684975):1.8261061370519833):0.14244220341338476,98:21.035611939150343):3.2487009946623537,115:24.284312933812696):16.557689711616998,(76:28.967526702568925,(((((5:0.15386999653887726,113:0.15386999653887726):16.722927139771176,(((((112:4.487449477213062,96:4.487449477213062):0.5215231643529865,14:5.008972641566048):0.37355449967188914,102:5.382527141237937):3.275151803461873,(6:1.5331966033051045,7:1.5331966033051045):7.124482341394706):6.643319121743886,(((57:1.8949244955200715,16:1.8949244955200715):9.894622923885738,(35:11.363425558400145,(((61:3.6093076958611805,32:3.6093076958611805):6.703628243365988,((48:7.299225561069919,20:7.299225561069919):2.2250495290001933,78:9.524275090070113):0.7886608491570559):0.43566871808346086,((((100:3.764521829595419,12:3.764521829595419):0.76982645607375,54:4.534348285669169):1.5799574449832656,(((70:2.2320903251063915,(125:0.45623493441931007,109:0.45623493441931007):1.7758553906870813):1.0742148173592407,38:3.3063051424656322):1.6133786255839278,24:4.91968376804956):1.1946219626028745):3.0117255365744686,(39:8.302305821579585,(126:1.9203895037917325,60:1.9203895037917325):6.381916317787853):0.8237254456473178):1.6225733900837263):0.6148209010895158):0.4261218610056634):0.3107590749038156,((82:3.7205279328818284,(58:2.7400995904932315,(88:2.3367445259056647,59:2.3367445259056647):0.40335506458756676):0.9804283423885969):1.6588373229520803,(53:3.7385276401596226,(101:3.1576296209796166,51:3.1576296209796166):0.5808980191800059):1.640837615674286):6.7209412384757155):3.2006915721340725):1.5757990698663562):4.499653449892293,((128:8.214246117229898,1:8.214246117229898):6.202273897448389,134:14.416520014678287):6.959930571524058):7.048600204513857,(((((95:0.5881003775010553,67:0.5881003775010553):10.38536979445634,(36:8.411477183483763,(130:3.7023825188852943,41:3.7023825188852943):4.709094664598469):2.561992988473632):3.123993717621236,19:14.09746388957863):5.800331020749624,(129:13.018493050943992,43:13.018493050943992):6.879301859384263):2.5736422701972614,(((22:7.8176645749724445,(121:6.2520959157657625,(((131:1.5507925424818876,8:1.5507925424818876):1.3570855903198058,111:2.9078781328016934):0.011125496353097564,72:2.919003629154791):3.3330922866109716):1.565568659206682):2.610042097463986,((((((104:0.4661224567627216,27:0.4661224567627216):1.1121359654756908,37:1.5782584222384124):0.4317314917507129,49:2.0099899139891253):2.34257344207524,73:4.3525633560643655):3.5764819092453317,28:7.929045265309697):2.215611768018209,((40:4.727955600129084,123:4.727955600129084):2.25457728792352,(99:6.335082298723299,114:6.335082298723299):0.6474505893293045):3.1621241452753024):0.28304963910852443):8.641559125255528,((93:0.7399717043505329,15:0.7399717043505329):10.560749801951983,(23:8.142846659250836,(86:4.219169281475926,2:4.219169281475926):3.9236773777749097):3.15787484705168):7.768544291389443):3.402171382833558):5.953613610190686):0.04739893744322288,(((106:6.71223622813181,97:6.71223622813181):11.535381010103958,((((26:1.3711585238787278,31:1.3711585238787278):0.8906971688580194,117:2.2618556927367472):3.8104155539851265,62:6.072271246721874):1.124490825689807,((108:0.5134083564833708,68:0.5134083564833708):3.2180793875977374,17:3.7314877440811083):3.4652743283305725):11.050855165824089):9.453755363129687,(118:5.25904541824182,44:5.25904541824182):22.442327183123638):0.7710771267939691):0.4950769744094998):11.87447594286077):7.459710643199493):7.351698206855083,((89:9.609271634721926,122:9.609271634721926):8.241609767599828,(84:13.428041160823607,83:13.428041160823607):4.422840241498147):37.80253009316252):33.7099942266328;
tree new_tree29 = (((((((((46:2.534846355184374,33:2.534846355184374):2.8619811901697907,(52:3.528351855073551,((4:0.4317443969457149,120:0.4317443969457149):0.15741645375335606,91:0.589160850699071):2.93919100437448):1.8684756902806137):2.9462774121266895,(127:5.746302368842505,11:5.746302368842505):2.596802588638349):1.8498906618291269,132:10.19299561930998):6.216654060341055,(55:5.430147378734735,(((29:0.5715969748450498,90:0.5715969748450498):0.976914417308361,107:1.5485113921534108):1.0242775127888126,18:2.5727889049422235):2.8573584737925115):10.979502300916302):19.66251195899515,(110:34.035126643334486,(77:27.06066828522544,(119:21.475241663991227,75:21.475241663991227):5.5854266212342125):6.974458358109047):2.0370349953117):8.569196624723936,42:44.64135826337012):1.006249999418955,((((((81:0.15307652528885743,116:0.15307652528885743):2.0550015385436895,(85:1.1826975469404732,87:1.1826975469404732):1.0253805168920735):18.40592025864683,((69:6.665246392264963,(94:0.5171008035160415,56:0.5171008035160415):6.148145588748922):12.452745871948922,(50:17.84661532057773,((3:4.446965795808972,(105:3.908995054551124,79:3.908995054551124):0.537970741257848):6.308245169115492,((((64:4.872954224389953,((66:3.3359604250021953,((92:0.2263243152172082,25:0.2263243152172082):0.09373966902992326,47:0.32006398424713145):3.0158964407550637):0.33572648948302897,10:3.671686914485224):1.2012673099047286):1.2175829368134155,((80:5.358259863035841,(71:3.5710888600643456,((63:1.7232985182614071,34:1.7232985182614071):0.16928985942602526,124:1.8925883776874324):1.6785004823769132):1.7871710029714958):0.2503859932808785,(((30:3.5604665627754164,13:3.5604665627754164):1.4545487614747046,74:5.015015324250121):8.199432069453394E-4,65:5.015835267457066):0.5928105888596535):0.48189130488664844):0.16672441806753202,((45:3.973627562183495,103:3.973627562183495):1.2277997772800155,(133:1.7096561386139584,9:1.7096561386139584):3.491771200849552):1.0558342398073899):1.5601010177621868,21:7.817362597033087):2.9378483678913767):7.091404355653266):1.271376943636156):1.4960060582654933):0.24815592802459463,98:20.862154250503973):2.4683294189692795,115:23.330483669473253):17.268287850891987,(76:30.02754472077998,(((((((95:0.20875416185231085,67:0.20875416185231085):6.660599975661691,((130:2.5222900161170037,41:2.5222900161170037):3.1435946847799663,36:5.66588470089697):1.2034694366170324):5.0998226227313035,19:11.969176760245306):3.369434866667264,(129:10.426135840051085,43:10.426135840051085):4.912475786861485):12.326023769389657,(((((72:3.6618208807599797,111:3.6618208807599797):0.39492330516816354,(131:1.7914466554603212,8:1.7914466554603212):2.265297530467822):5.452515077890946,(121:3.3084445509712865,22:3.3084445509712865):6.200814712847803):2.5993253889427503,((28:5.085794433489938,(73:3.683825852852429,((37:0.8380114973119436,(104:0.47192036756736794,27:0.47192036756736794):0.36609112974457564):1.6481498756338584,49:2.486161372945802):1.197664479906627):1.4019685806375093):4.282901459556482,(114:7.9365901965856045,((40:2.642173491049093,123:2.642173491049093):5.1704170030439105,99:7.812590494093004):0.1239997024926005):1.4321056964608152):2.73988875971542):4.752730652167406,((93:0.5331615705851133,15:0.5331615705851133):9.283808903212252,(23:8.819490629281063,(86:2.9102144126122553,2:2.9102144126122553):5.9092762166688075):0.9974798445163024):7.04434483113188):10.803320091372981):1.7188141679733526,(((((((61:2.79149617620011,32:2.79149617620011):4.09576898798197,((48:3.494398877020942,20:3.494398877020942):2.5841410583934326,78:6.0785399354143745):0.8087252287677051):2.571629609121705,(((126:2.639894988654279,60:2.639894988654279):6.072855573012504,(((24:7.2757423814714945,(100:2.4050117746814266,12:2.4050117746814266):4.870730606790068):0.4311924557716402,(((70:1.3243822110836347,(125:0.6814399864623524,109:0.6814399864623524):0.6429422246212824):1.023150553857756,38:2.347532764941391):1.402798677541469,54:3.7503314424828598):3.956603394760275):0.9062239355024628,39:8.613158772745598):0.09959178892118459):0.2725545874734312,35:8.985305149140213):0.4735896241635711):0.4923536083214959,(57:2.3497138956664667,16:2.3497138956664667):7.601534485958814):2.3659937051693003,((53:2.840106761403195,(51:1.327953596548945,101:1.327953596548945):1.51215316485425):3.1170266991239455,(((82:0.8947771007094399,88:0.8947771007094399):1.1783267355460838,58:2.0731038362555236):0.1822900411802224,59:2.255393877435746):3.7017395830913946):6.36010862626744):3.0498572518619174,((((14:6.601221839238243,(112:3.511143079335625,96:3.511143079335625):3.0900787599026183):1.0911657602386207,102:7.692387599476864):1.8102167103785645,(6:2.5373502829829437,7:2.5373502829829437):6.9652540268724845):3.1975397299628874,(5:0.05773826470008558,113:0.05773826470008558):12.64240577511823):2.6669552988381824):6.332872745157136,((128:8.792562876464855,1:8.792562876464855):6.907029501486827,134:15.699592377951681):6.000379705861953):7.683477480461946):0.23618249376754363,(((106:8.928417610836792,97:8.928417610836792):8.990927621272021,((((26:0.7527560864317683,31:0.7527560864317683):0.9190303466409001,117:1.6717864330726684):4.83864409233038,62:6.510430525403049):0.11683771039946933,((108:2.8139111202565714,68:2.8139111202565714):1.3663924160475376,17:4.180303536304109):2.446964699498409):11.292076996306296):10.269609753993397,(118:5.6733367731546975,44:5.6733367731546975):22.515618212947512):1.430677071940913):0.4079126627368552):10.571226799585261):5.048836742423838):12.305715145000477,((89:11.85645671430755,122:11.85645671430755):5.8098958844801185,(84:10.622238634491927,83:10.622238634491927):7.044113964295741):40.286970809001886):37.895842501406;
tree new_tree30 = ((((((55:2.140131907254007,((29:0.403965819173984,90:0.403965819173984):0.8127776019293455,(18:0.7429730208013448,107:0.7429730208013448):0.4737704003019847):0.9233884861506774):8.295658048476252,(132:10.183957832329638,(((33:1.957533325739302,(46:0.5182469452186332,91:0.5182469452186332):1.4392863805206688):1.5332778717343278,(52:2.0412606878539203,(4:0.21169601189025528,120:0.21169601189025528):1.829564675963665):1.4495505096197094):5.1558536249017095,(127:4.084450438411478,11:4.084450438411478):4.562214383963861):1.5372930099542987):0.25183212340062155):28.68534495147582,((77:19.52973793409661,(119:11.120111565597313,75:11.120111565597313):8.409626368499296):13.965004024906236,110:33.494741959002845):5.626392948203232):5.000687914733803,42:44.12182282193988):0.7212000693116778,((((((81:0.8105813508141319,116:0.8105813508141319):6.514061949889366,(87:4.625437568375093,85:4.625437568375093):2.699205732328405):13.353285849205156,((69:6.13316653648797,(94:1.1934349881886441,56:1.1934349881886441):4.939731548299326):11.876298599207352,(50:15.851022262709852,((3:4.153881944561411,(105:2.9355302670955536,79:2.9355302670955536):1.218351677465857):5.024343678369766,((((45:5.880777735756284,(133:0.6684524351345451,9:0.6684524351345451):5.212325300621739):0.08786044369645563,103:5.968638179452739):0.44031035443017963,(((74:3.005372581490906,(65:2.9390535978861223,(30:1.5648046016898882,13:1.5648046016898882):1.374248996196234):0.06631898360478372):2.704061872245148,(80:5.632731248957898,(71:3.9877412011046887,((63:3.097271060603485,34:3.097271060603485):0.6712114331548089,124:3.768482493758294):0.21925870734639474):1.644990047853209):0.0767032047781564):0.3490351781202943,(((92:0.7990314729658967,25:0.7990314729658967):0.3274772509316948,47:1.1265087238975915):4.659687901791703,(64:5.749441315280669,(66:4.374649406919479,10:4.374649406919479):1.37479190836119):0.03675531040862445):0.27227300616705463):0.3504789020265706):0.9675182041374066,21:7.3764667380203255):1.8017588849108508):6.672796639778676):2.1584428729854697):2.668464014213331):0.1460048090180095,98:20.823933958926663):8.057433827935768,115:28.88136778686243):8.6332211695882,(76:30.608854086856404,((((((((((61:4.631014905113923,32:4.631014905113923):1.27736962308287,((48:3.266168358359035,20:3.266168358359035):1.0579812464475276,78:4.324149604806562):1.5842349233902304):2.583050563291403,(35:8.073060388541506,((((100:2.976445049496877,12:2.976445049496877):2.3821195348513227,54:5.3585645843481995):1.334472049947263,(((70:1.256282629164032,(125:0.31686388662025744,109:0.31686388662025744):0.9394187425437747):0.5914158217817562,38:1.8476984509457883):3.0608743426667253,24:4.908572793612514):1.7844638406829487):1.0533997143546543,(39:5.934160916696245,(126:1.3886422063314143,60:1.3886422063314143):4.5455187103648305):1.8122754319538723):0.32662403989138955):0.4183747029466893):0.6750766244789723,(57:3.3446952240033694,16:3.3446952240033694):5.821816491963799):1.4055909925986114,((53:2.9052409018378165,(51:1.9821487594561618,101:1.9821487594561618):0.9230921423816547):2.210839442053342,((82:0.7837706944958989,58:0.7837706944958989):0.755147168553262,(59:1.3732417973903275,88:1.3732417973903275):0.16567606565883342):3.5771624808419977):5.456022364674621):3.426983474096742,(((102:6.1098959768743315,((112:4.159006536806206,96:4.159006536806206):0.7598811577130347,14:4.918887694519241):1.1910082823550905):2.346391879181689,(6:6.289983116899449,7:6.289983116899449):2.1663047391565717):4.421973641255745,(5:0.14120501027233023,113:0.14120501027233023):12.737056487039435):1.1208246853507564):5.696508760157547,((128:12.74155868557648,1:12.74155868557648):3.179611026520419,134:15.9211697120969):3.7744252307231694):7.1301520605700155,((106:5.771717920900116,97:5.771717920900116):9.16485299020824,((((26:1.942753723164984,31:1.942753723164984):0.09156044314553835,117:2.0343141663105224):1.9047546851205563,((108:0.33982879452465387,68:0.33982879452465387):1.6232548338573627,17:1.9630836283820166):1.9759852230490622):0.7384719403199775,62:4.677540791751056):10.2590301193573):11.889176092281728):1.8115552432483497,(118:4.006039525353674,44:4.006039525353674):24.63126272128476):1.6567261435557583,(((((95:0.2472016663659492,67:0.2472016663659492):6.789775933570709,((130:2.6656947202298373,41:2.6656947202298373):2.3857025229646713,36:5.051397243194509):1.9855803567421502):1.824159215112541,19:8.8611368150492):10.133201325244489,(129:9.994306650917471,43:9.994306650917471):9.000031489376218):8.934992633023157,(((((72:4.879159159601429,111:4.879159159601429):0.05323393318146774,(131:4.138843678700068,8:4.138843678700068):0.793549414082829):4.295197239971541,(121:2.802541377182391,22:2.802541377182391):6.425048955572048):0.95916372756359,((28:5.4895693493032285,(73:5.264944253621087,((37:3.072358007022874,(104:2.6766169776259514,27:2.6766169776259514):0.3957410293969228):0.2833505688659055,49:3.3557085758887797):1.909235677732307):0.22462509568214184):1.1108370369085883,((114:2.309557066966318,(40:0.602558323267751,123:0.602558323267751):1.7069987436985672):1.9508423893419828,99:4.260399456308301):2.3400069299035158):3.5863476741062117):1.3119640369377947,((93:2.392346625323103,15:2.392346625323103):5.957104057234941,(23:6.248813894159389,(86:3.9129479328377585,2:3.9129479328377585):2.335865961321631):2.1006367883986554):3.1492674146977784):16.430612676061024):2.364697616877347):0.3148256966622114):6.905734869594227):7.328433934800927):11.46628713115949,((89:8.86577260957111,122:8.86577260957111):13.635021530785309,(84:13.085681870111884,83:13.085681870111884):9.415112270244535):33.80851588205463):35.0138066430053;
tree new_tree31 = (((((77:24.997171507104035,(119:14.523488619967544,75:14.523488619967544):10.47368288713649):17.46492631761288,(((((55:4.091268302345878,(107:0.720901558884301,((29:0.39564882681133456,90:0.39564882681133456):0.275943161565028,18:0.6715919883763626):0.04930957050793838):3.3703667434615765):3.0912396431730276,132:7.182507945518905):1.1643384204737526,(127:4.567752471267304,11:4.567752471267304):3.779093894725354):1.321875987042521,((52:3.1252620693372792,((4:0.15764727863640765,120:0.15764727863640765):2.130238249179231,91:2.2878855278156385):0.8373765415216408):1.238465952380018,(46:2.1471936959683733,33:2.1471936959683733):2.216534325748924):5.304994331317881):28.868488426505543,110:38.53721077954072):3.9248870451761917):3.641545815381555,42:46.10364364009847):5.714294689656327,((((((81:0.8184289585448192,116:0.8184289585448192):4.844807280146026,(87:3.454388734911828,85:3.454388734911828):2.208847503779017):22.65145482446994,((69:7.8861201135868155,(94:0.7049109154387284,56:0.7049109154387284):7.181209198148087):18.046283943333265,(50:16.149021950087988,((3:8.156558839249033,(105:5.192978222504024,79:5.192978222504024):2.963580616745009):5.136807412519689,(((((80:4.310395353052026,(30:2.7776649293051277,13:2.7776649293051277):1.532730423746898):0.026337308191495268,(74:2.7867890000535143,65:2.7867890000535143):1.5499436611900066):3.08875013058542,((34:2.0325080596336855,63:2.0325080596336855):3.513458929427607,(71:4.664017415801105,124:4.664017415801105):0.8819495732601874):1.8795158027676484):1.1915086025357375,((10:5.1097971918144225,(64:4.636789419727413,((47:0.6387328513502261,(25:0.13922061523010518,92:0.13922061523010518):0.49951223612012086):3.5308887657594896,66:4.169621617109716):0.4671678026176975):0.4730077720870094):3.2601308959911623,(45:7.972047637870142,(103:5.446564679237622,(133:1.3036628112131126,9:1.3036628112131126):4.142901868024509):2.5254829586325203):0.39788044993544247):0.24706330655909348):2.1576805684546674,21:10.774671962819346):2.5186942889493764):2.855655698319266):9.783382106832093):2.3822870062407056):1.9751177405328804,98:30.289808803693667):9.689216584435492,115:39.97902538812916):6.512293999638537,(76:34.43093219421228,((((((95:0.7465566960346387,67:0.7465566960346387):14.569921855318233,(36:13.817971358496706,(130:5.187534670336449,41:5.187534670336449):8.630436688160257):1.4985071928561648):4.226424302085524,19:19.542902853438395):5.821652053145737,(129:14.249086985734465,43:14.249086985734465):11.115467920849667):4.430134460391059,(((((111:6.997827131511976,72:6.997827131511976):0.37835325387188146,(131:6.667419040003756,8:6.667419040003756):0.7087613453801023):3.627270933087752,(121:2.651825569756834,22:2.651825569756834):8.351625748714776):1.6784811071978574,((28:7.783844090587228,(73:5.795624105205277,((37:2.6966546676656336,(104:0.6681144634145733,27:0.6681144634145733):2.02854020425106):0.6986143566968863,49:3.39526902436252):2.4003550808427567):1.988219985381951):2.124064704025236,((114:4.451927972156769,(40:2.0698774757273184,123:2.0698774757273184):2.3820504964294504):1.3935952600241768,99:5.845523232180946):4.062385562431518):2.7740236310570037):5.039651778744615,((93:2.895291727668398,15:2.895291727668398):10.831364455367876,((86:3.5033322701454663,2:3.5033322701454663):7.226764618201256,23:10.730096888346722):2.9965592946895523):3.994928021377808):12.07310516256111):4.5268350588124875,(((((5:0.5182542066465289,113:0.5182542066465289):14.25305988554451,(((14:7.514190281031871,(112:4.533067794804739,96:4.533067794804739):2.9811224862271315):2.2781317469978326,102:9.792322028029703):1.3401586446232194,(6:3.7440870117296323,7:3.7440870117296323):7.38839366092329):3.6388334195381145):1.1668793886445634,((((((100:1.157745997701129,12:1.157745997701129):3.701433862948562,(24:3.8719572126574673,(((70:1.4399731605171733,(125:0.5742295820183578,109:0.5742295820183578):0.8657435784988154):0.27180105623172945,38:1.7117742167489027):1.676310324221211,54:3.3880845409701137):0.4838726716873536):0.9872226479922239):1.827750376261526,((126:3.7063117336441143,60:3.7063117336441143):2.800011971642515,39:6.506323705286629):0.18060653162458795):1.2262759389464222,(((61:2.6220400440316527,32:2.6220400440316527):3.938309364728726,((48:3.455807214873962,20:3.455807214873962):0.7806951563420914,78:4.236502371216053):2.3238470375443256):0.6825971002543039,35:7.242946509014683):0.6702596668429566):1.4098327537451878,(57:2.1214929408886976,16:2.1214929408886976):7.2015459887141295):1.9804618244474064,(((101:5.357855866159888,51:5.357855866159888):0.5897323223369133,53:5.947588188496801):1.1191794261497803,((59:1.9062479494166025,88:1.9062479494166025):1.1652958068445833,(58:0.3862046485280417,82:0.3862046485280417):2.685339107733144):3.9952238583853954):4.236733139403652):4.634692726785367):8.966175291911025,((128:9.536144909359887,1:9.536144909359887):8.68120169184277,134:18.217346601202657):6.687022171543969):8.636971291206631,((118:12.111778479954648,44:12.111778479954648):21.208391279986284,((106:4.616802773437751,97:4.616802773437751):14.827844356502823,((((26:0.6045400197577148,31:0.6045400197577148):2.256579943682618,117:2.861119963440333):0.36276034576985206,62:3.223880309210185):1.4403061244782487,((108:0.46494116738647356,68:0.46494116738647356):3.0270108465968995,17:3.491952013983373):1.1722344197050605):14.78046069625214):13.875522630000358):0.2211703040123254):0.7801843618344222):0.10940776842460309):12.060387193555414):5.3266189419871):9.80702420916149,((89:13.161989951295453,122:13.161989951295453):14.29827752199218,(84:14.80962069958286,83:14.80962069958286):12.650646773704773):34.16469506562865):36.0181674383538;
tree new_tree32 = ((((((77:21.74242877353519,(119:13.133606812365304,75:13.133606812365304):8.608821961169888):11.146717096312845,110:32.889145869848036):5.871932359522894,(((((52:2.363718382996163,((4:0.23072241957382394,120:0.23072241957382394):0.5264198732282175,91:0.7571422928020414):1.606576090194122):1.5637247571365007,(46:0.8743573020000093,33:0.8743573020000093):3.0530858381326547):1.9306027475730234,(127:4.303560315664469,11:4.303560315664469):1.5544855720412185):2.3097948222539557,(55:6.190060045324578,((29:1.3950626890718218,90:1.3950626890718218):0.31286874927719355,(107:0.6213362938472248,18:0.6213362938472248):1.0865951445017905):4.482128606975563):1.9777806646350653):2.353253483408089,132:10.521094193367732):28.2399840360032):5.1574638528569565,42:43.91854208222789):6.9067752957894015,((((((81:0.3182179598183961,116:0.3182179598183961):2.7133064829241893,(87:2.693075987967049,85:2.693075987967049):0.3384484547755364):18.82046784689999,((69:16.580337854664204,(94:0.6582863924658701,56:0.6582863924658701):15.922051462198334):3.56685473162241,(50:19.237318027239418,((3:5.842649551529356,(105:2.8487683033574287,79:2.8487683033574287):2.9938812481719275):7.290200393687214,((13:6.616191556621668,(((74:4.094808862729711,(30:3.6494745488748634,(80:3.4803546091278768,65:3.4803546091278768):0.1691199397469867):0.4453343138548478):1.4935566356610277,(((103:2.3471087065489824,45:2.3471087065489824):0.8765063961547175,(133:2.3013541334409573,9:2.3013541334409573):0.9222609692627426):2.2450856313170466,(((64:2.427725816997634,10:2.427725816997634):0.9167426702131758,(47:1.7101927971235436,(25:0.6592818085765517,92:0.6592818085765517):1.0509109885469918):1.6342756900872664):0.8342887524928879,66:4.178757239703698):1.2899434943170487):0.1196647643699924):0.9605153447070673,((124:3.823263110670965,(34:1.1506469150949923,63:1.1506469150949923):2.672616195575973):1.0635781865441643,71:4.886841297215129):1.6620395458826769):0.06731071352386131):1.1615860521334662,21:7.777777608755134):5.355072336461436):6.104468082022848):0.9098745590471964):1.7047997033559632):2.3905927776688323,98:24.24258506731141):6.34070762254148,115:30.58329268985289):13.300437586948362,(76:32.748021847567315,(((((((95:0.19232308056146002,67:0.19232308056146002):9.787139825529277,((130:2.6370591019113094,41:2.6370591019113094):3.9674192178481835,36:6.604478319759493):3.3749845863312435):4.372115178640195,19:14.351578084730932):4.527916292368843,(129:12.28499761328379,43:12.28499761328379):6.594496763815984):6.926721953445444,((((121:7.794781020168914,22:7.794781020168914):1.4420738933096278,(111:6.593696072651545,(72:6.519230821689045,(131:4.964883227433605,8:4.964883227433605):1.5543475942554403):0.07446525096249967):2.643158840826997):1.7374388295996503,((28:5.454007194327461,(73:4.885325639544508,((37:3.3705927384460415,(104:1.5666103177174266,27:1.5666103177174266):1.8039824207286148):0.615155510003492,49:3.9857482484495335):0.8995773910949745):0.5686815547829527):2.0484887411942374,((40:1.2007590049295642,123:1.2007590049295642):2.250272797928983,(114:3.2981461647212678,99:3.2981461647212678):0.1528856381372794):4.051464132663151):3.471797807556494):3.635592733844435,((93:2.0642221005988364,15:2.0642221005988364):9.434650622043321,(23:10.869353106207413,(86:6.163933622008507,2:6.163933622008507):4.705419484198906):0.6295196164347452):3.111013754280469):11.196329853622592):2.913807215835366,(118:8.929656547873876,44:8.929656547873876):19.79036699850671):2.6737196136098795,(((((((((61:3.1915216729416374,32:3.1915216729416374):2.680823757803826,((48:3.2521466646762316,20:3.2521466646762316):2.1032469691696964,78:5.355393633845928):0.5169517968995354):0.3128739708418964,(35:5.671986705816519,((126:3.542096124132972,60:3.542096124132972):1.4902976263733199,(((((70:0.28987513382393737,38:0.28987513382393737):0.9668954108676595,(125:0.6565968634531992,109:0.6565968634531992):0.6001736812383976):1.6354564687138067,54:2.8922270134054036):0.3588786821076573,((100:1.227557490364278,12:1.227557490364278):0.6094451502030962,24:1.8370026405673743):1.4141030549456866):1.6342409351136111,39:4.885346630626672):0.14704711987961971):0.6395929553102278):0.5132326957708404):2.017512651885622,(57:0.2858177741970926,16:0.2858177741970926):7.916914279275889):3.5460623202563184,((101:6.523778443748183,(51:3.488402524446078,53:3.488402524446078):3.0353759193021053):1.0658175711156153,(58:2.6210337327914317,((82:1.5467323867878906,88:1.5467323867878906):0.8236485410482697,59:2.3703809278361603):0.2506528049552714):4.968562282072367):4.159198358865502):4.534903664765203,(5:0.09304667714345934,113:0.09304667714345934):16.190651361351044):1.0725167200194896,(((14:8.075372195042048,(112:7.269616921908848,96:7.269616921908848):0.8057552731332001):4.611266447755108,102:12.686638642797156):1.7850005272520129,(6:2.1493794084125017,7:2.1493794084125017):12.322259761636667):2.8845755884648234):4.85870500178163,((128:9.085805730509803,1:9.085805730509803):4.277635136950064,134:13.363440867459866):8.851478892835756):6.9186034344156475,((106:6.314020448015114,97:6.314020448015114):9.664382033742852,((62:5.545989736410407,((26:2.6894758803543737,31:2.6894758803543737):1.0922816092893748,117:3.7817574896437485):1.7642322467666585):1.9790153030642212,((108:1.091228179542781,68:1.091228179542781):1.4847577148136792,17:2.57598589435646):4.949019145118168):8.453397442283338):13.155120712953304):2.2602199652791946):1.3542786875768513):11.135708429233937):6.941587101216037):8.261824159486814,((89:15.521381298472193,122:15.521381298472193):2.6154035522907826,(84:12.05622874948135,83:12.05622874948135):6.0805561012816245):40.95035668674113):31.7595227914216;
tree new_tree33 = ((((((77:30.46105784829806,(119:26.274493081510748,75:26.274493081510748):4.186564766787313):6.461952697293562,110:36.92301054559162):6.98647676888659,(((((((4:0.2495833166396215,120:0.2495833166396215):0.21258556560051836,91:0.46216888224013986):0.6950131979855277,52:1.1571820802256676):1.9521132489560777,(46:2.199121323709136,33:2.199121323709136):0.9101740054726095):4.294368522363998,(127:5.274808999119471,11:5.274808999119471):2.1288548524262723):1.9415134133457075,(55:5.110708279587443,((107:2.0914070555253,90:2.0914070555253):0.1361029521845203,(29:0.49651756082470827,18:0.49651756082470827):1.7309924468851121):2.8831982718776223):4.234468985304008):0.2737313604347875,132:9.618908625326238):34.29057868915197):5.819006203847259,42:49.72849351832547):1.2494397611527575,((((((81:0.4306922924499132,116:0.4306922924499132):3.1576980962683248,(87:1.3049943681385061,85:1.3049943681385061):2.283396020579732):19.155437406822816,((50:20.52982771754756,((3:7.411493968344913,(105:2.7658288659736265,79:2.7658288659736265):4.645665102371286):5.704971175785887,((((10:2.311854949653128,((47:0.20523175586368617,(25:0.1378145148763317,92:0.1378145148763317):0.06741724098735447):1.2517136397989002,64:1.4569453956625864):0.8549095539905416):3.0167186051883146,(((133:0.8643204090345815,9:0.8643204090345815):0.7464862509303385,(45:1.0907940808427574,103:1.0907940808427574):0.5200125791221626):3.687858881076404,(74:4.158018215128899,((80:3.514907817374523,(30:3.5023040106699606,((124:1.6334735697952358,(34:0.7104606399239133,63:0.7104606399239133):0.9230129298713226):0.2728597214517532,71:1.906333291246989):1.5959707194229715):0.012603806704562626):0.6207595523470295,(65:3.708487510828002,66:3.708487510828002):0.4271798588935507):0.02235084540734622):1.1406473259124255):0.029908013800118205):0.6927080301519357,13:6.021281584993378):1.8008735477395774,21:7.822155132732956):5.294310011397844):7.413362573416759):1.228469692582145,((94:4.38612320185085,56:4.38612320185085):14.803538968697236,69:19.189662170548086):2.568635239581617):0.9855303854113515):0.6615522892207757,98:23.40538008476183):3.345687019232706,115:26.751067103994536):19.807486581089776,(76:35.70326540185145,((118:5.752509723038335,44:5.752509723038335):27.511689083536062,((((((95:0.66339802424791,67:0.66339802424791):4.406532828958537,((130:2.628483286393961,41:2.628483286393961):1.238485817424007,36:3.866969103817968):1.202961749388479):4.6555803887239335,19:9.72551124193038):7.295700430863924,(129:11.809226750659478,43:11.809226750659478):5.2119849221348264):9.071985036188678,(((121:11.3598291746422,(((111:5.019032448835513,(131:3.3442203440462475,8:3.3442203440462475):1.6748121047892655):1.5990680763251763,72:6.618100525160689):2.469283434263711,22:9.0873839594244):2.2724452152178003):1.8111484305579477,((28:6.207166723747507,(73:4.808998003320167,((37:3.0095461682570597,(104:2.302889038665001,27:2.302889038665001):0.7066571295920587):0.3907261149614989,49:3.4002722832185586):1.4087257201016086):1.39816872042734):2.456787231890962,((40:1.9778235646203126,123:1.9778235646203126):2.516584604544778,(99:2.77897393360251,114:2.77897393360251):1.7154342355625807):4.169545786473378):4.507023649561679):5.805554901738885,((93:0.7378841430349456,15:0.7378841430349456):11.559723253043076,(23:12.13700697895814,(86:5.998092575375423,2:5.998092575375423):6.138914403582718):0.1606004171198805):6.678925110861012):7.11666420204395):3.411235307070111,(((106:11.979496924574438,97:11.979496924574438):11.07211727573948,((62:4.489807782593593,((26:2.0582108374597476,31:2.0582108374597476):1.2067995778041123,117:3.26501041526386):1.2247973673297334):0.4263557304703811,((108:1.6901674497901555,68:1.6901674497901555):2.5406447122564395,17:4.230812162046595):0.6853513510173794):18.135450687249943):5.337494114695133,(((((14:8.627788720987434,(102:8.280074072321199,(112:4.748298214816675,96:4.748298214816675):3.531775857504524):0.34771464866623525):5.4808539007055685,(6:1.2739230651167037,7:1.2739230651167037):12.8347195565763):3.5839937665704635,(5:2.2503678292258433,113:2.2503678292258433):15.442268559037622):0.669535430402405,(((57:0.8771243327106419,16:0.8771243327106419):11.055438779037154,((((61:3.815632373075939,32:3.815632373075939):2.710865154489528,((48:3.8684361275781867,20:3.8684361275781867):1.4386790852029763,78:5.307115212781163):1.219382314784304):4.530296538521797,35:11.056794066087264):0.41962202408616456,((39:6.431159151556082,((((70:0.7629556890197086,38:0.7629556890197086):1.613941629161336,(125:0.5857923315831611,109:0.5857923315831611):1.7911049865978836):2.924853153907087,54:5.301750472088131):0.7314084826722027,(24:5.2882137682596335,(100:2.1009378590330194,12:2.1009378590330194):3.187275909226614):0.7449451865007006):0.3980001967957483):0.5319314691019059,(126:2.157395226940216,60:2.157395226940216):4.805695393717772):4.51332546951544):0.4561470215743668):0.09656458820967728,((53:6.187270619120108,(51:4.054150320381539,101:4.054150320381539):2.133120298738569):1.1254272079317964,((82:1.7286791192651592,(59:1.187909247378977,88:1.187909247378977):0.5407698718861822):2.5878261464044776,58:4.316505265669637):2.9961925613822675):4.716429872905568):6.333044118708399):3.347069295262159,((128:7.9820628905744,1:7.9820628905744):6.933349442630996,134:14.915412333205396):6.7938287807226345):6.67986720108102):1.1153237010440442):3.7597667905213044):2.4390665952770547):10.85528828323286):4.4193795943939165):8.012809301507467,((89:18.54293550546051,122:18.54293550546051):5.773676764277894,(84:12.16543888389517,83:12.16543888389517):12.151173385843233):34.674130311247296):32.0968108459969;
tree new_tree34 = ((((((132:8.460484767473202,((127:4.259177514038996,11:4.259177514038996):2.216267962523559,((91:2.8692268465751205,((4:0.7780273754154465,120:0.7780273754154465):1.3033444667898273,52:2.081371842205274):0.7878550043698467):2.5664257700052495,(46:4.004152014639224,33:4.004152014639224):1.4315006019411456):1.0397928599821844):1.985039290910648):0.008723984799708262,(55:5.643406255233495,((107:0.5720191606512036,90:0.5720191606512036):1.7293733927319885,(29:1.8591241626406272,18:1.8591241626406272):0.44226839074256485):3.3420137018503033):2.8258024970394153):31.462949569129137,((77:24.2694426906609,(119:9.155081573342972,75:9.155081573342972):15.114361117317927):6.975909160147378,110:31.245351850808277):8.686806470593773):7.535077239357449,42:47.4672355607595):0.20585641262725574,((((((81:0.6911662099401208,116:0.6911662099401208):2.85028594961711,(87:1.5112281444937252,85:1.5112281444937252):2.0302240150635056):16.704903630519322,(((94:3.7850296192883723,56:3.7850296192883723):10.89244701500019,69:14.677476634288563):4.50662864702981,(50:18.22314434902991,((3:11.285137115193466,(105:1.5230897231880907,79:1.5230897231880907):9.762047392005375):2.0865904411379095,((((((103:3.5389423243644544,45:3.5389423243644544):0.23860451484380363,66:3.777546839208258):0.3093153767993715,(133:1.4149500452348156,9:1.4149500452348156):2.671912170772814):1.8097524708706434,(10:2.0699700127015253,(64:1.6002538604004257,(47:0.46089596082097384,(25:0.11422524423716825,92:0.11422524423716825):0.3466707165838056):1.1393578995794518):0.46971615230109953):3.8266446741767477):0.16685199528447203,(((124:2.3534035520143193,(34:1.841479207111146,63:1.841479207111146):0.5119243449031732):2.1983596143413524,71:4.551763166355672):0.9875353017948054,(80:4.741675830682739,((65:0.9303825790970934,74:0.9303825790970934):1.310065165595047,(13:1.7793498878673955,30:1.7793498878673955):0.461097856824745):2.501228085990599):0.7976226374677378):0.5241682140122679):1.9493862057058164,21:8.012852887868561):5.358874668462814):4.851416792698533):0.9609609322884651):1.0622505087581793):0.25276206283635716,98:20.49911785291291):3.5948679406011372,115:24.093985793514047):16.14540868553969,(76:31.77843139866401,((((((95:1.4234510713546062,67:1.4234510713546062):6.3947403011422885,((130:2.9650869058028992,41:2.9650869058028992):1.6478764556482726,36:4.612963361451172):3.2052280110457234):4.0605159244812805,19:11.878707296978176):5.3508540081341796,(129:15.665970208808131,43:15.665970208808131):1.5635910963042239):10.049086412902916,((((28:7.03375984240347,(73:5.770975607859626,(49:3.335646281724297,(37:1.6439002805720297,(104:0.46626840445247536,27:0.46626840445247536):1.1776318761195543):1.6917460011522671):2.435329326135329):1.2627842345438447):2.478041543522502,((40:1.7157913777063167,123:1.7157913777063167):3.473361499597066,(99:2.597881280619223,114:2.597881280619223):2.5912715966841597):4.322648508622589):1.6339738123782137,(((72:4.4955362590001124,(131:3.915816297902457,8:3.915816297902457):0.5797199610976556):1.4239959266921431,111:5.919532185692256):4.882025236975518,(121:6.220060729913022,22:6.220060729913022):4.581496692754752):0.3442177756364124):1.9683888330020203,((93:1.6702981011490245,15:1.6702981011490245):8.55869326515712,(23:10.196422934029632,(86:3.965034592514228,2:3.965034592514228):6.231388341515404):0.03256843227651096):2.885172665000063):14.164483686709065):4.123906731555078,((118:6.2262613613765385,44:6.2262613613765385):24.703750731342886,((((((102:11.402262165978637,((112:5.981160963518784,96:5.981160963518784):2.5477494979648583,14:8.528910461483642):2.873351704494995):2.290533050970362,(6:4.0845051497962075,7:4.0845051497962075):9.608290067152792):3.913666147401875,(5:0.3536031990631048,113:0.3536031990631048):17.25285816528777):2.634249012896703,(((57:0.6662633073449729,16:0.6662633073449729):6.9452353004765985,((((((((70:1.5109522992482212,38:1.5109522992482212):1.5757414698318828,(125:0.731585466689913,109:0.731585466689913):2.355108302390191):0.9378497985514738,54:4.024543567631578):1.1712466716840852,((100:2.0440336919610216,12:2.0440336919610216):1.604834627057413,24:3.6488683190184346):1.5469219202972284):0.5081513750464808,39:5.703941614362144):0.17552699099494173,(126:3.42399126450994,60:3.42399126450994):2.4554773408471453):0.7497125123377568,35:6.629181117694842):0.7855890542191064,((61:2.3959823854322444,32:2.3959823854322444):2.9493088683305055,((48:2.9014399431086306,20:2.9014399431086306):1.0967025413368425,78:3.998142484445473):1.3471487693172768):2.0694789181511988):0.19672843590762312):2.3228230997742454,((53:3.0469451049250553,(51:1.164547137302752,101:1.164547137302752):1.8823979676223033):2.3079046016272615,(82:1.7334672405161733,(58:1.1186619799186663,(88:0.836144599284869,59:0.836144599284869):0.2825173806337974):0.614805260597507):3.6213824660361436):4.5794720010435):10.30638866965176):3.0328579615303966,((128:10.430838310590653,1:10.430838310590653):6.995517290320839,134:17.426355600911492):5.8472127378664815):7.245406029566549,((106:10.448547713101966,97:10.448547713101966):10.12943119494335,((((108:0.7340796384969753,68:0.7340796384969753):2.7736235451728404,17:3.5077031836698156):0.9894614728583884,((26:1.0135341670236264,31:1.0135341670236264):0.34154531165958524,117:1.3550794786832117):3.1420851778449923):3.4147397035707767,62:7.911904360098981):12.666074547946337):9.940995460299206):0.4110377243749035):0.47254235685092283):0.3758769490936622):8.460963080389725):7.433697494333018):8.94947549729671,((89:11.571116349243807,122:11.571116349243807):7.911148826455447,(84:11.813763011727076,83:11.813763011727076):7.668502163972178):37.14030229498421):36.3385576430341;
tree new_tree35 = ((((((77:17.165904122101168,(119:11.873000056649834,75:11.873000056649834):5.292904065451333):7.426719063460332,110:24.5926231855615):14.85473904161529,(((132:6.477591142425421,(55:4.954155362123791,((29:1.9045471679920136,90:1.9045471679920136):0.6542369656387317,(18:1.4174589260800592,107:1.4174589260800592):1.1413252075506861):2.3953712284930453):1.5234357803016305):0.5366278047048212,(127:5.589362124829073,11:5.589362124829073):1.4248568223011695):0.40550644460695384,((((4:0.40967401933262176,120:0.40967401933262176):0.7094572820562715,91:1.1191313013888933):1.577110415850493,52:2.696241717239386):1.4569085989670953,(46:1.0374848703276003,33:1.0374848703276003):3.1156654458788813):3.2665750755307146):32.027636835439594):9.682077836989329,42:49.12944006416612):1.0027616413908547,(((((((3:10.931471697281465,(105:2.421223421290713,79:2.421223421290713):8.510248275990751):3.3431342399024064,(((66:4.723851710161711,((133:1.918604291449642,9:1.918604291449642):1.2926763767350211,(103:1.7608257207861047,45:1.7608257207861047):1.4504549473985584):1.5125710419770475):1.0327311861247157,(((47:0.7871263547120069,(25:0.03825565526525556,92:0.03825565526525556):0.7488706994467513):0.22373774444274308,(64:0.35682326018225746,10:0.35682326018225746):0.6540408389724925):4.3518955335159255,((((34:1.4786434319242383,63:1.4786434319242383):1.7268004607761072,124:3.2054438927003455):0.6999571819994861,71:3.9054010746998316):1.0016259867771904,(80:4.690771580560995,((13:2.229935036041607,30:2.229935036041607):0.6297474944517183,(74:1.1722542235724684,65:1.1722542235724684):1.6874283069208567):1.8310890500676695):0.2162554809160273):0.4557325711936535):0.3938232636157508):1.5399011840933188,21:7.296484080379745):6.978121856804126):6.17846907657049,50:20.45307501375436):1.526569948952993,((94:1.4928159956961624,56:1.4928159956961624):16.311954727475225,(69:10.304708163149318,((81:0.4267383430328575,116:0.4267383430328575):0.6745187587859431,(85:1.059638478361734,87:1.059638478361734):0.04161862345706657):9.203451061330517):7.500062560022069):4.174874239535967):1.4052124072243437,98:23.384857369931698):4.668674102748689,115:28.053531472680387):14.89572443749439,(76:34.69291304926506,(((((((5:0.40730451578860255,113:0.40730451578860255):15.245349564128452,(((112:4.481812094596715,96:4.481812094596715):3.659965389613112,(14:6.033718660610418,102:6.033718660610418):2.108058823599409):3.4783432433349333,(6:4.108323082591095,7:4.108323082591095):7.511797644953665):4.032533352372294):2.398346884385896,(((57:0.22337539021980962,16:0.22337539021980962):9.707364021871019,(35:7.993399341740039,(((126:4.185193312051624,60:4.185193312051624):2.4122339613539374,(39:6.586126864135351,((24:2.5208936050089075,(100:1.733250445606482,12:1.733250445606482):0.7876431594024256):2.5898252720205996,(54:4.1745127759469165,((70:0.8463071840526544,38:0.8463071840526544):1.8555124535502552,(125:0.3295410042882894,109:0.3295410042882894):2.37227863331462):1.472693138344007):0.9362061010825906):1.4754079871058439):0.011300409270210032):1.3058478942839695,((61:1.2984017888230133,32:1.2984017888230133):3.765818027734542,((48:2.1395670694148716,20:2.1395670694148716):1.730042632986415,78:3.8696097024012865):1.1946101141562688):2.839055351131975):0.09012417405050854):1.937340070350789):0.818686616554988,((53:3.9435517572449132,(51:2.5936377748199724,101:2.5936377748199724):1.3499139824249409):1.6497444117623337,((58:1.7584743747623905,82:1.7584743747623905):1.9470817314287023,(88:1.4726991226469506,59:1.4726991226469506):2.232856983544142):1.887740062816154):5.156129859638569):7.3015749356571344):4.14130263768476,((128:9.01845043126162,1:9.01845043126162):4.505567754134079,134:13.524018185395699):8.668285416592012):6.985042666493207,(118:6.207017865495884,44:6.207017865495884):22.970328402985032):1.6805535643001122,((106:6.811785249909673,97:6.811785249909673):16.327538019895783,((((108:0.6978051038563002,68:0.6978051038563002):3.047528629395711,17:3.745333733252011):2.8727282777158396,((26:0.8007315358166696,31:0.8007315358166696):2.1016930625998658,117:2.9024245984165353):3.7156374125513154):0.617050485358007,62:7.235112496325858):15.904210773479598):7.718576562975574):2.552650362982604,(((((95:0.7427187803654319,67:0.7427187803654319):4.448607747766119,(36:4.762979522098706,(41:4.255514521924289,130:4.255514521924289):0.5074650001744168):0.4283470060328449):3.9709925244106348,19:9.162319052542186):7.555337254466183,(129:12.770613778744764,43:12.770613778744764):3.947042528263605):10.449788929030984,((((28:5.338620752906427,(73:4.1527779131461,(49:1.5571174402054024,(37:0.9777051386520438,(104:0.45905155672005654,27:0.45905155672005654):0.5186535819319873):0.5794123015533587):2.595660472940697):1.1858428397603271):4.441712001367045,(114:5.577131919312485,(99:4.09642176424825,(40:1.3069546652955675,123:1.3069546652955675):2.7894670989526826):1.4807101550642354):4.203200834960986):4.050667053532338,(((131:4.962803483365359,8:4.962803483365359):0.7881369326458518,(72:5.699801191745122,111:5.699801191745122):0.0511392242660893):3.804512233284399,(121:8.038094891803375,22:8.038094891803375):1.5173577574922348):4.2755471585102):0.9858499401454708,(((86:2.2388652867971577,2:2.2388652867971577):8.92515989880091,23:11.164025185598067):2.4261895902558415,(93:0.733523272827562,15:0.733523272827562):12.856691503026347):1.2266349720973722):12.350595488088072):6.243104959724281):1.282362853501425):8.256342860909719):7.182945795382196):8.278001213421533,((89:12.725826605151454,122:12.725826605151454):6.308794068543538,(84:17.79721085646572,83:17.79721085646572):1.2374098172292705):39.37558224528351):32.0034390817273;
tree new_tree36 = ((((((77:12.63330014875927,(119:9.72902229300401,75:9.72902229300401):2.904277855755261):17.079653240153753,110:29.712953388913025):2.004144765005762,(((132:8.21513821050982,(127:4.865559326772551,11:4.865559326772551):3.3495788837372693):2.118901567929333,(55:3.106479849669142,((29:1.3826093983926198,18:1.3826093983926198):0.33749730951861756,(107:0.6643734508031623,90:0.6643734508031623):1.0557332571080749):1.3863731417579046):7.227559928770011):1.6992185457607665,((((4:0.5673439751401939,120:0.5673439751401939):0.5217314120272232,91:1.089075387167417):3.299058992838623,52:4.38813438000604):1.1647639748220744,(46:4.216294684999951,33:4.216294684999951):1.336603669828163):6.480359969371806):19.683839829718867):14.383408805578778,42:46.100506959497565):1.081661289143824,(((((((3:8.049767482022306,(105:6.354685239477062,79:6.354685239477062):1.6950822425452436):3.6586632747766856,(((((45:1.4325524453615257,(133:0.9277792289433021,9:0.9277792289433021):0.5047732164182236):1.055890424647627,(103:0.7258916434131554,66:0.7258916434131554):1.7625512265959973):0.72380985325603,((47:0.5295396314540901,(25:0.1881762415515086,92:0.1881762415515086):0.3413633899025815):2.192691045622929,(10:1.9243644894444305,64:1.9243644894444305):0.7978661876325885):0.4900220461881637):1.5319643827233702,(((74:1.3639681934743262,65:1.3639681934743262):2.1393890140193745,80:3.5033572074937007):0.888120437835286,((((34:1.6097298351224507,63:1.6097298351224507):1.218880795008421,124:2.8286106301308718):0.2957738074247147,71:3.1243844375555865):1.216686642674187,(13:2.5589857352311633,30:2.5589857352311633):1.78208534499861):0.050406565099213374):0.3527394606595662):3.4036268179670346,21:8.147843923955588):3.560586832843404):5.542509732557134,50:17.250940489356125):1.94140419442137,((94:4.036373575750795,56:4.036373575750795):12.763085361710424,(69:15.310045849034777,((87:0.7479676636016587,85:0.7479676636016587):0.8481289349452491,(81:0.23414282579954734,116:0.23414282579954734):1.3619537727473605):13.71394925048787):1.4894130884264403):2.392885746316278):0.07682058316115103,98:19.269165266938646):1.2804919880703451,115:20.54965725500899):19.93170513374582,(76:33.163094948373,((((((95:0.644401432448198,67:0.644401432448198):9.903886371562571,(36:2.465802850778723,(41:1.5963515829717496,130:1.5963515829717496):0.8694512678069735):8.082484953232047):4.026506855643772,19:14.574794659654541):2.8960778488000702,(129:9.84875811901282,43:9.84875811901282):7.622114389441792):7.311354451211283,((((28:3.1505963540736097,(73:2.8249745859716744,(49:1.6600131313116204,(37:1.1539172891218341,(104:0.762297226635995,27:0.762297226635995):0.39162006248583914):0.5060958421897863):1.164961454660054):0.3256217681019353):6.061427838957725,(((40:0.4970254467646935,123:0.4970254467646935):4.83558824881197,99:5.332613695576663):0.20284299601640043,114:5.535456691593064):3.676567501438271):1.4874897565312075,(((111:3.427076352426711,72:3.427076352426711):2.5341328206398352,(131:5.665157152117249,8:5.665157152117249):0.29605202094929695):1.686355238929746,(121:6.7789046410304765,22:6.7789046410304765):0.8686597709658157):3.0519495375662498):6.1737012811097305,(((86:2.3209952886101215,2:2.3209952886101215):11.390895300823868,23:13.711890589433988):1.4102861929647919,(93:0.8002272864164429,15:0.8002272864164429):14.321949495982338):1.7510384482734924):7.909011728993622):8.330560143973681,((118:5.951771586942764,44:5.951771586942764):26.361615546938047,(((((5:0.3771738646256775,113:0.3771738646256775):14.722657608245335,((102:9.233889302133408,(14:6.976743206590451,(112:3.0909940164947622,96:3.0909940164947622):3.885749190095689):2.2571460955429563):1.9939298666223433,(6:1.0731509403025148,7:1.0731509403025148):10.154668228453236):3.8720123041152608):1.8286749306279457,(((57:0.36703065416968206,16:0.36703065416968206):7.566001741805044,(((39:7.133367290115387,((24:2.631972008836841,(100:1.925226945668856,12:1.925226945668856):0.7067450631679848):1.6557645208964749,(54:3.3617124230653856,((70:0.33025752703402844,38:0.33025752703402844):1.9862182931329997,(125:0.6846015733780139,109:0.6846015733780139):1.6318742467890144):1.0452366028983575):0.92602410666793):2.845630760382071):0.05023765065693464,(126:4.682658991531523,60:4.682658991531523):2.5009459492407986):0.488589933418754,(35:7.4987876760391465,((61:3.588020237263375,32:3.588020237263375):2.5348315961384063,((48:2.6210420117972935,20:2.6210420117972935):0.9785698838998815,78:3.599611895697175):2.523239937704606):1.3759358426373653):0.17340719815192873):0.2608375217836505):1.6051483649529121,(((101:2.1848247584311675,51:2.1848247584311675):0.5806276827141685,53:2.765452441145336):3.154179476182069,((58:1.2242982435061305,82:1.2242982435061305):1.513148028442754,(88:1.9626526633819525,59:1.9626526633819525):0.774793608566932):3.1821856453785204):3.618548843600233):7.3903256425713195):5.741120888777317,((128:11.163497984937678,1:11.163497984937678):4.881079232612304,134:16.044577217549982):6.625050074726293):6.2892020903542125,((106:6.670099790070341,97:6.670099790070341):14.195090112112414,((62:4.298262003723451,((26:1.7552586746057672,31:1.7552586746057672):1.9773615502936868,117:3.732620224899454):0.5656417788239971):0.20713975580229516,((108:1.2816839719791044,68:1.2816839719791044):1.9414384066755845,17:3.223122378654689):1.2822793808710573):16.35978814265701):8.093639480447731):3.354557751250322):0.7993999697587668):0.050307844733424645):7.31826744038181):6.700805859886579):14.66116573865284,((89:15.432895369840832,122:15.432895369840832):4.018972074707193,(84:15.612131474461277,83:15.612131474461277):3.839735970086748):42.3914665427462):33.0933684007752;
tree new_tree37 = ((((((77:18.277777943445894,(119:11.387488981384537,75:11.387488981384537):6.890288962061357):5.808603255197561,110:24.086381198643455):0.8969904487817217,((((46:1.3436542883499765,33:1.3436542883499765):4.751788173788175,(((4:0.41176126885079395,120:0.41176126885079395):2.8433149965007947,91:3.2550762653515886):2.1806761816909193,52:5.435752447042508):0.6596900150956442):1.8758919518077404,((55:2.3790971444309537,((18:1.3008006210129852,107:1.3008006210129852):0.12085142152331652,(29:0.3826855521631188,90:0.3826855521631188):1.038966490373183):0.9574451018946519):3.822117807188897,132:6.201214951619851):1.7701194623260417):1.9030385994549315,(127:5.960399401804466,11:5.960399401804466):3.913973611596358):15.108998634024353):15.243160388880295,42:40.22653203630547):1.6823100137926588,((((((69:10.313905294704215,(94:1.4031623890499936,56:1.4031623890499936):8.910742905654221):2.0298025087136207,((81:0.2244441514736741,116:0.2244441514736741):1.4626196907714544,(87:1.491071160961524,85:1.491071160961524):0.1959926812836046):10.656643961172707):7.222485379449097,(50:18.290016375050733,((3:5.5701152058309304,(105:3.5022139015040405,79:3.5022139015040405):2.06790130432689):8.305236590741895,((((45:3.0225731612254525,((103:0.7870477226394781,66:0.7870477226394781):0.8671596348396222,(133:0.7237539130787585,9:0.7237539130787585):0.9304534444003418):1.3683658037463522):0.38787128270840254,(64:1.978729691494857,(10:1.9265442291756727,(47:0.4819959821822616,(25:0.2794830381289211,92:0.2794830381289211):0.20251294405334047):1.4445482469934112):0.052185462319184195):1.4317147524389982):2.768859770987233,(((80:4.375276403420499,(((34:1.1265753657582072,63:1.1265753657582072):1.8894128659489433,124:3.0159882317071505):0.3922529185397612,71:3.4082411502469117):0.9670352531735875):0.2014042084946226,(74:3.861502617110963,(13:2.5675296952230573,30:2.5675296952230573):1.2939729218879057):0.7151779948041588):1.1502194843495221,65:5.726900096264644):0.45240411865644425):2.1093622615194745,21:8.288666476440563):5.586685320132263):4.4146645784779075):1.2761768078161992):0.14911188976903844,98:19.71530507263597):3.0283326080548854,115:22.743637680690856):15.606409572339782,(76:31.96468318299731,((((((5:0.5488963890271925,113:0.5488963890271925):14.084243324706014,((102:5.435005085180284,(14:3.4687810380407433,(112:2.1499760501370693,96:2.1499760501370693):1.318804987903674):1.9662240471395402):1.788731504663442,(6:1.660645143632572,7:1.660645143632572):5.563091446211153):7.40940312388948):1.2161278334561185,((((35:6.81474190516637,((126:2.9564731878538564,60:2.9564731878538564):2.8874785357283215,(39:4.37947977829893,(24:3.752888863152791,((100:1.3722366839833484,12:1.3722366839833484):2.2739609786494333,(54:2.457027615327069,((70:0.6660737432126634,38:0.6660737432126634):0.9104224546562701,(125:0.7959605256604845,109:0.7959605256604845):0.7805356722084491):0.8805314174581353):1.1891700473057125):0.10669120052000958):0.6265909151461391):1.4644719452832478):0.9707901815841922):0.6568996619372696,((61:2.896115262347735,32:2.896115262347735):2.7861707202124966,((48:2.971370723621441,20:2.971370723621441):1.1404907278378453,78:4.111861451459286):1.5704245311009455):1.789355584543408):0.7144345513193686,(57:2.416723364871978,16:2.416723364871978):5.76935275355103):0.7399784780412428,((53:2.37715894831604,(51:2.098350136888651,101:2.098350136888651):0.278808811427389):2.492650613267791,((58:1.8303706481436945,82:1.8303706481436945):0.6139954251304425,(59:1.8381966460099857,88:1.8381966460099857):0.6061694272641514):2.425443488309694):4.05624503488042):6.923212950725073):6.716216441818091,((128:12.989581922636283,1:12.989581922636283):4.224529232152868,134:17.21411115478915):5.351372834218264):8.205688448131273,((106:5.674147443748411,97:5.674147443748411):12.854390365586589,(((108:0.8101885557897186,68:0.8101885557897186):0.4800663730414154,17:1.290254928831134):4.18427494789656,(62:4.129968636042737,((26:2.1448025770054557,31:2.1448025770054557):0.9890154264065183,117:3.133818003411974):0.9961506326307625):1.344561240684957):13.054007932607306):12.242634627803689):0.14590189650624197,(((118:2.628310243046057,44:2.628310243046057):19.735279178875828,((((41:1.4829719605113028,130:1.4829719605113028):4.534842024182913,((95:0.14474726443887628,67:0.14474726443887628):1.8715992964327683,36:2.0163465608716447):4.001467423822571):6.605260110377036,19:12.623074095071251):5.2466734605297685,(129:14.461089374800315,43:14.461089374800315):3.408658180800705):4.493841866320864):0.6446062616011368,((((28:4.384939650088058,(73:3.140812640281156,(37:2.1048232088497247,((104:0.48605686570425194,27:0.48605686570425194):1.1971050394990508,49:1.6831619052033027):0.42166130364642207):1.0359894314314313):1.2441270098069022):3.98527335385013,((99:3.914678623272226,(40:2.2924799385029666,123:2.2924799385029666):1.6221986847692595):0.5190384340202252,114:4.433717057292451):3.9364959466457368):5.687247830531435,(((72:6.597332275240083,(131:2.840664341652843,8:2.840664341652843):3.7566679335872397):0.9572931814816856,111:7.5546254567217686):5.655334719864698,(121:9.567839044553935,22:9.567839044553935):3.642121132032532):0.8475006578831561):2.7803063343147443,(((86:3.40803181686156,2:3.40803181686156):3.260267166385443,23:6.668298983247003):8.414983486919887,(93:0.2798450627230829,15:0.2798450627230829):14.803437407443806):1.7544846986174782):6.170428514738653):7.90887865012191):1.047608849352379):6.385364070033329):3.558794797067492):19.581005422715393,((84:16.747167576802045,83:16.747167576802045):2.3460945552751475,(89:9.537117222609101,122:9.537117222609101):9.556144909468092):42.39658534073633):29.7205291309141;
tree new_tree38 = ((((((77:18.14324691268737,(119:10.185466497345347,75:10.185466497345347):7.9577804153420235):6.976242845569477,110:25.119489758256847):2.0899905990916707,((((55:2.777378284222667,((107:1.1232396013925903,18:1.1232396013925903):0.9209887050232295,(29:1.1516813644935273,90:1.1516813644935273):0.8925469419222924):0.7331499778068471):1.3667643078765992,132:4.144142592099266):1.6431525143318595,((46:1.1090903091446132,33:1.1090903091446132):1.1916874228440455,((91:1.008777612766365,(4:0.5399754845913772,120:0.5399754845913772):0.4688021281749878):0.309355685189995,52:1.31813329795636):0.9826444340322986):3.486517374442467):0.3422039934157235,(127:4.522623185723587,11:4.522623185723587):1.606875914123262):21.079981257501668):9.872080304644378,42:37.081560661992896):5.823179600686544,((((((69:11.646215429105409,(94:0.45791998446656035,56:0.45791998446656035):11.188295444638849):3.855478783867701,((81:0.5212103361288665,116:0.5212103361288665):1.3897241400910856,(85:0.9632023291673277,87:0.9632023291673277):0.9477321470526243):13.590759736753158):4.217197021134005,(50:18.698779749680156,((3:5.9180590016156875,(105:1.914931414206872,79:1.914931414206872):4.003127587408816):7.661190384968454,(((((((133:0.9070799812018081,9:0.9070799812018081):0.44684846633823005,45:1.3539284475400382):0.06227587924136446,103:1.4162043267814026):4.081158713650652,((47:0.7662938346286751,(25:0.11344992054657044,92:0.11344992054657044):0.6528439140821046):0.7845606703492275,(64:0.8309610108699782,10:0.8309610108699782):0.7198934941079244):3.946508535454152):0.4060043507101634,66:5.9033673911422175):0.1552351837867505,(((71:1.9628903374264979,((34:1.6427582504432143,63:1.6427582504432143):0.23243516839125622,124:1.8751934188344705):0.08769691859202733):2.1282702490140695,65:4.091160586440568):0.5808479807370706,((80:2.829181469673303,74:2.829181469673303):1.4882781673467305,(13:2.375071587907832,30:2.375071587907832):1.9423880491122016):0.3545489301576046):1.38659400775133):2.2369757153118597,21:8.295578290240828):5.283671096343314):5.119530363096015):1.020111484426959):4.444528863436517,98:24.163420097543632):1.6929513092503328,115:25.856371406793965):11.959705736640668,(76:30.50494461603246,(((118:2.3427846734025013,44:2.3427846734025013):27.10400691065325,((106:6.61134978879251,97:6.61134978879251):7.891328762121582,(((108:1.7868555898745702,68:1.7868555898745702):1.687997258898093,17:3.474852848772663):2.6693389201149795,(62:2.4238766368399873,((26:0.8550880029454545,31:0.8550880029454545):0.2540202556937766,117:1.1091082586392311):1.3147683782007562):3.7203151320476553):8.35848678202645):14.94411303314166):0.5179390920111153,((((((121:4.685926895346114,22:4.685926895346114):4.4555488778693615,((72:3.3703180803725754,(131:2.402233194216382,8:2.402233194216382):0.9680848861561935):1.4586316202259555,111:4.828949700598531):4.3125260726169445):3.536013110355025,((28:4.897288240120565,(73:3.4644627910797263,(49:2.251406309120963,((104:0.3014999366564462,27:0.3014999366564462):1.5413810283154095,37:1.8428809649718556):0.40852534414910724):1.2130564819587635):1.4328254490408385):5.326790088428751,((40:1.1902117387433384,123:1.1902117387433384):1.5337038944041066,(99:2.583226759871453,114:2.583226759871453):0.1406888732759919):7.500162695401871):2.4534105550211844):6.0482817220264025,(((86:1.6293988864215907,2:1.6293988864215907):9.693071813115225,23:11.322470699536815):3.1665197730419408,(93:0.9558110005037036,15:0.9558110005037036):13.533179472075052):4.236780133018147):2.588875947391216,((((95:0.620510536671357,67:0.620510536671357):2.383875736658395,((41:0.8488932212945884,130:0.8488932212945884):1.8552533318352986,36:2.704146553129887):0.300239720199865):7.8430621499831155,19:10.847448423312867):5.373372851613054,(129:11.372956092085067,43:11.372956092085067):4.847865182840854):5.093825278062198):6.1274376590877715,(((((53:3.102286156026061,(51:2.2634556061058286,101:2.2634556061058286):0.8388305499202322):0.4998167073005866,((82:1.9747561333286854,(88:1.7309443110399376,59:1.7309443110399376):0.24381182228874776):0.15825628949612436,58:2.1330124228248097):1.4690904405018377):2.880732269499356,(((126:2.0923026669788327,60:2.0923026669788327):2.7587832968785126,(39:3.2473916010667336,35:3.2473916010667336):1.6036943627906117):1.3406863587036089,((((48:4.4188229044360146,20:4.4188229044360146):0.8741343057005624,((61:2.1852132827173945,32:2.1852132827173945):2.00486587561024,78:4.1900791583276344):1.1028780518089425):0.49292389307063456,(((100:3.111246837085882,12:3.111246837085882):1.4449591678161742,24:4.556206004902056):0.49824129045584886,(54:4.175705808985285,((70:0.9566244354529552,(125:0.15447954044568402,109:0.15447954044568402):0.8021448950072712):0.6168452510247504,38:1.5734696864777056):2.602236122507579):0.8787414863726202):0.7314338078493066):0.30070815390830763,(57:2.744807292692834,16:2.744807292692834):3.341781964422685):0.1051830654454351):0.291062810265049):7.114264034663935,((((112:3.6773783150634407,96:3.6773783150634407):1.273787782517688,(102:3.9638255983870536,14:3.9638255983870536):0.9873404991940751):5.402302480938208,(6:1.9339228626917842,7:1.9339228626917842):8.419545715827553):2.5119625452192587,(5:0.5283014627891901,113:0.5283014627891901):12.337129660949405):0.731668043751343):5.324397999629108,((128:7.545591039084529,1:7.545591039084529):5.689751712133408,134:13.235342751217937):5.686154415901109):8.520587044956844):2.522646463990977):0.540213939965593):7.311132527402172):5.088663119244806):15.44214444961709,((84:16.287466206867173,83:16.287466206867173):9.901449074849353,(89:16.355717693550904,122:16.355717693550904):9.833197588165621):32.15796943058):31.5057942982618;
tree new_tree39 = (((((110:28.615716207719476,(77:24.47525754938775,(119:14.005076696146835,75:14.005076696146835):10.470180853240914):4.1404586583317275):4.485274120845364,((((127:4.5156621484546395,11:4.5156621484546395):1.4454155126465027,132:5.961077661101142):1.0399127305145734,(55:4.2838183042265845,(107:1.4847974899642775,(18:1.058076311053624,(29:0.5967834400026932,90:0.5967834400026932):0.46129287105093075):0.42672117891065353):2.799020814262307):2.717172087389131):1.6252607481945365,((46:0.5635256452508677,33:0.5635256452508677):5.7876585867634915,((91:2.084146742536189,(4:0.5617813979047859,120:0.5617813979047859):1.5223653446314032):3.647772549562005,52:5.731919292098194):0.6192649399161647):2.2750669077958934):24.47473918875459):10.911562368080723,42:44.012552696645564):0.5448563922002947,(((((((3:7.238665894636853,(105:5.211293912076574,79:5.211293912076574):2.027371982560279):3.1021422708987636,(((133:1.5501957677875984,9:1.5501957677875984):2.3732582321845057,((((71:2.658129409080069,((34:1.9565585605465827,63:1.9565585605465827):0.27269269552488984,124:2.2292512560714726):0.42887815300859655):0.9303251107510828,((13:1.8081535608437276,30:1.8081535608437276):1.5608984081763293,((74:2.9355292081855944,80:2.9355292081855944):0.19605329670086302,65:3.1315825048864574):0.23746946413359948):0.21940255081109505):0.13693794606434295,(64:3.3709736269660575,(((47:1.397588154217749,(25:0.19598174988915637,92:0.19598174988915637):1.2016064043285928):1.6231198963808198,10:3.020708050598569):0.26680007061438626,66:3.287508121212955):0.08346550575310241):0.3544188389294374):0.16975737977165872,(45:2.013496868807287,103:2.013496868807287):1.8816529768598667):0.02830415430495048):1.0622808583441654,21:4.9857348583162695):5.355073307219347):10.104560969344607,50:20.445369134880224):1.737260654473527,((69:6.935960940842849,((85:2.00839655779273,(81:0.4090805171625931,116:0.4090805171625931):1.599316040630137):0.30667860471038466,87:2.3150751625031147):4.6208857783397335):7.928050424146136,(94:0.9326889446131332,56:0.9326889446131332):13.931322420375851):7.318618424364766):2.914824123277956,98:25.097453912631707):3.047267737606756,115:28.144721650238463):10.385701238312844,(76:32.268157028808254,(((((106:6.161323481603291,97:6.161323481603291):8.926682962025396,(((108:0.4392556294898212,68:0.4392556294898212):3.66320583956184,17:4.102461469051661):3.910899268890496,(62:5.4936127457275985,((26:1.0276549058716755,31:1.0276549058716755):2.966470827147369,117:3.9941257330190445):1.499487012708554):2.519747992214559):7.07464570568653):8.91258087962928,(((((53:3.708812395233325,(51:2.8016756199886457,101:2.8016756199886457):0.9071367752446795):2.401004193653252,(82:4.127623694338522,((59:2.5953114856644857,88:2.5953114856644857):1.1250693748865732,58:3.720380860551059):0.40724283378746273):1.9821928945480556):1.0684911590590938,((57:1.2236344351291253,16:1.2236344351291253):5.279399094056681,(((61:3.9863627707386406,32:3.9863627707386406):1.4833214962925787,((48:2.3136632050803483,20:2.3136632050803483):1.1846069696565174,78:3.4982701747368656):1.9714140922943537):1.0221937150793394,((126:0.9324606660947348,60:0.9324606660947348):4.1880716147370185,(((100:3.9251364852280943,12:3.9251364852280943):0.6173240272264184,(24:3.570867423719573,(54:2.6508011805940033,((70:0.5848563871678294,38:0.5848563871678294):1.1971493492439083,(125:1.214748713218399,109:1.214748713218399):0.5672570231933387):0.8687954441822656):0.9200662431255697):0.9715930887349398):0.4731365919152104,(39:5.01421794839021,35:5.01421794839021):0.0013791559795128805):0.1049351764620301):1.3713457012788055):0.011155547075247796):0.6752742187598644):4.929444564514198,((((102:4.8798654713594765,(112:3.769829907257852,96:3.769829907257852):1.1100355641016244):0.3242642206207176,14:5.204129691980194):1.6431528524657812,(6:2.1401869164710288,7:2.1401869164710288):4.7070956279749465):4.688016906037189,(5:0.9878132224002705,113:0.9878132224002705):10.547486228082894):0.5724528619767053):4.05106519230376,((128:7.754047218035112,1:7.754047218035112):4.499652017034151,134:12.253699235069263):3.9051182696943663):7.841769818494338):7.4028412600308435,(118:5.589257746451802,44:5.589257746451802):25.814170836837008):0.8233715745747752,(((((111:2.4770351899815277,(72:2.4758488035928794,(131:1.683567616689171,8:1.683567616689171):0.7922811869037083):0.0011863863886483195):5.830029491489281,(22:4.964529415830598,121:4.964529415830598):3.342535265640211):1.8109370038355603,((28:3.7554902614600163,(73:3.404265912097129,(49:1.2865435420959763,((104:0.524850171307989,27:0.524850171307989):0.5588543919489283,37:1.0837045632569173):0.202838978839059):2.117722370001153):0.35122434936288727):4.532291776384454,((99:4.677865689815751,114:4.677865689815751):0.270047181736655,(40:1.0107359112834158,123:1.0107359112834158):3.93717696026899):3.3398691662920648):1.8302196474618988):6.106593670027335,(((86:5.263708340231144,2:5.263708340231144):6.420820386261212,23:11.684528726492356):1.8336818551667307,(93:2.5868068084078266,15:2.5868068084078266):10.93140377325126):2.7063847736746176):8.105409499610747,((((36:2.3736824738113835,(41:1.7526186434362174,130:1.7526186434362174):0.6210638303751661):1.2695337865491334,(95:0.3313193859669771,67:0.3313193859669771):3.3118968743935397):7.192100511432931,19:10.835316771793448):1.4782372048863461,(129:10.709120125294486,43:10.709120125294486):1.6044338513853074):12.016450878264658):7.896795302919134):0.04135687094466789):6.262265859743053):6.026986200294552):12.559021582264705,((89:12.845959740973163,122:12.845959740973163):7.534864443488834,(84:19.283602679537175,83:19.283602679537175):1.0972215049248213):36.735606486648564):35.2011832197287;
tree new_tree40 = (((((110:27.073180164565727,(77:19.220155091936075,(119:11.786639721801372,75:11.786639721801372):7.433515370134703):7.853025072629652):4.388620479819135,(((132:4.237533215052448,(127:2.3950473287359535,11:2.3950473287359535):1.8424858863164943):2.6868611296200555,((46:0.516409523701175,33:0.516409523701175):1.243823124523869,((91:0.14159280985771563,(4:0.021679765316417403,120:0.021679765316417403):0.11991304454129822):1.2639164743816547,52:1.4055092842393704):0.3547233639856735):5.16416169644746):0.06919198826383788,(55:5.3431116027183165,(107:2.6478600224825803,(18:1.4503419022770274,(29:0.3813521488753724,90:0.3813521488753724):1.068989753401655):1.197518120205553):2.695251580235736):1.6504747302180247):24.46821431144852):11.793064281706027,42:43.25486492609089):3.1864835039829202,(((((50:17.36000852542609,((3:8.198541233213115,(105:3.575483080750331,79:3.575483080750331):4.623058152462784):2.720849112876369,(((71:3.9559247120582213,((34:2.121395797127185,63:2.121395797127185):0.5097043655535245,124:2.6311001626807093):1.324824549377512):0.6656504709898017,(((74:1.214530238007836,65:1.214530238007836):2.76844386580809,((13:2.466321990202329,30:2.466321990202329):0.993272390226482,80:3.4595943804288107):0.5233797233871154):0.13886419413335815,(((45:1.0608320660497388,(133:0.6647806513822502,9:0.6647806513822502):0.3960514146674886):0.1668075137756262,103:1.227639579825365):2.318749769549058,(((66:2.151027997369082,10:2.151027997369082):0.04033173128145995,64:2.191359728650542):0.18227665606463406,(47:0.6411180731269183,(25:0.26201160684118396,92:0.26201160684118396):0.3791064662857343):1.7325183115882576):1.1727529646592472):0.5754489485748611):0.4997368850987387):2.867677226925406,21:7.489252409973429):3.430137936116055):6.440618179336605):0.9247425437392138,((69:7.9201807246212095,(94:1.1810514488063029,56:1.1810514488063029):6.739129275814907):2.9784737181603997,((85:3.750109515256885,87:3.750109515256885):1.3709066831484384,(81:0.16542721833331067,116:0.16542721833331067):4.9555889800720125):5.777638244376286):7.386096626383694):0.1663121554261764,98:18.45106322459148):7.868050428276,115:26.31911365286748):10.324447850123946,(76:32.51108998977179,(((118:9.367300363958574,44:9.367300363958574):12.559588924901075,((106:7.700103996724104,97:7.700103996724104):8.38142299961726,(62:5.646602516702454,(((26:1.7040561051499563,31:1.7040561051499563):2.38932159946185,117:4.0933777046118065):0.9283716500704164,((108:0.9711837847475666,68:0.9711837847475666):1.6430639400380864,17:2.614247724785653):2.40750162989657):0.6248531620202309):10.434924479638909):5.845362292518285):9.204651885270465,((((((53:4.1167311817366175,(51:3.9542061787788247,101:3.9542061787788247):0.1625250029577927):1.7854368838866082,(88:3.050577086813193,((59:0.8706240877576932,82:0.8706240877576932):1.23931291279671,58:2.109937000554403):0.94064008625879):2.8515909788100324):3.5391338774939882,((((61:3.413354617480362,32:3.413354617480362):3.657298077575499,((48:3.4932934263471926,20:3.4932934263471926):1.1937352095389828,78:4.6870286358861755):2.3836240591696853):0.6138458110788667,(35:7.366931574309896,(57:0.7115053334607983,16:0.7115053334607983):6.655426240849097):0.31756693182483176):0.4511017935071484,((39:7.4520416843625386,(126:1.7391543290258284,60:1.7391543290258284):5.71288735533671):0.24047079977314745,((100:3.764442322721674,12:3.764442322721674):0.5628496728197669,(24:4.134323269896101,(54:3.0539406105621087,((70:0.5468246147185346,38:0.5468246147185346):1.6574805434750468,(125:0.5371971241048228,109:0.5371971241048228):1.6671080340887587):0.8496354523685272):1.0803826593339925):0.19296872564533984):3.365220488594245):0.4430878155061899):1.305701643475338):3.472193187874135,((((102:3.5852925460919494,14:3.5852925460919494):3.828750033300831,(112:5.016253980591253,96:5.016253980591253):2.397788598801527):1.3389813923801421,(6:1.1768204225549095,7:1.1768204225549095):7.576203549218013):2.7127739810688034,(5:0.450084761292136,113:0.450084761292136):11.01571319154959):1.4476971781496228):4.691649197882127,((128:6.0521281492572765,1:6.0521281492572765):2.8852910905851665,134:8.937419239842443):8.667725089031032):12.198676679608315,(((((121:4.071453634781508,22:4.071453634781508):2.2129736989122364,((131:1.3114092792683691,8:1.3114092792683691):0.7003307599437347,(72:1.412710401909155,111:1.412710401909155):0.5990296373029489):4.27268729448164):3.194051926265149,((28:3.7082360239267125,(73:3.19847753981979,((37:1.077318823284923,(104:0.29652358388091393,27:0.29652358388091393):0.780795239404009):1.1971325561443091,49:2.274451379429232):0.9240261603905582):0.5097584841069223):3.119715471350041,(114:4.01206197894757,(99:3.4510077133281905,(40:1.2635429810807455,123:1.2635429810807455):2.187464732247445):0.5610542656193798):2.8158895163291833):2.65052776468214):1.187769729368405,(((86:2.168100828201779,2:2.168100828201779):2.7665423099764483,23:4.934643138178227):3.8684463871859656,(93:0.5481521605243752,15:0.5481521605243752):8.254937364839817):1.8631594639631057):8.034867262904994,((((36:2.8403288852878616,(41:1.7789157232095334,130:1.7789157232095334):1.0614131620783283):2.3616707576146516,(95:1.6398840702493998,67:1.6398840702493998):3.5621155726531137):5.295404689374707,19:10.49740433227722):2.3374028653348287,(129:8.649311440130491,43:8.649311440130491):4.185495757481558):5.866309054620244):11.102704756249498):1.3277201656483228):1.3795488156416766):4.132471513219635):9.797786927082385):9.235507321915541,(84:19.41210970360772,((89:14.529259457147608,122:14.529259457147608):3.896109828973289,83:18.425369286120898):0.9867404174868213):36.26474604838163):34.4606515423185;
tree new_tree41 = (((((110:30.1282389481434,(77:18.668379579189885,(119:12.124108309595883,75:12.124108309595883):6.544271269594002):11.459859368953516):9.117491488400393,((((55:2.5934417884277656,((18:0.6557680120670055,29:0.6557680120670055):1.1561311114502304,(107:0.6678501173250672,90:0.6678501173250672):1.1440490061921689):0.7815426649105297):2.150280624590813,132:4.743722413018578):0.1548091751988201,((46:1.3323000957345148,33:1.3323000957345148):0.916336750768864,((91:0.72690907786964,(4:0.3257658482013116,120:0.3257658482013116):0.4011432296683284):0.7475764069778407,52:1.4744854848474807):0.7741513616558982):2.6498947417140197):0.2823654795248203,(127:2.6348575015202247,11:2.6348575015202247):2.546039566221994):34.06483336880157):6.527571696221521,42:45.773302132765316):0.4255943218574316,(((((((69:6.241129742995249,((85:1.5426382633002345,(81:0.7910416400709682,116:0.7910416400709682):0.7515966232292662):0.593238572492355,87:2.1358768357925895):4.10525290720266):1.70421342585965,(94:1.5150401205094357,56:1.5150401205094357):6.430303048345463):5.409035366814084,50:13.354378535668983):3.8136527570863077,((3:5.910331990585279,(105:3.386583458412746,79:3.386583458412746):2.523748532172533):4.037938698879016,(((66:4.971855652386065,(((10:1.5062967288939193,64:1.5062967288939193):0.5167282104895667,(47:0.2441322131869822,(92:0.18480649301359808,25:0.18480649301359808):0.05932572017338411):1.7788927261965037):1.672944512071152,((45:1.448174196896923,(133:0.9513813761169623,9:0.9513813761169623):0.4967928207799608):1.5702461658797149,103:3.018420362776638):0.677549088678):1.275886200931427):0.84709163190628,(65:5.355170335523748,(80:4.301029438649933,((74:2.6906740831647786,((34:2.1606222044406094,63:2.1606222044406094):0.30886893360990664,(71:1.9562169016733304,124:1.9562169016733304):0.5132742363771856):0.22118294511426262):1.5788707344373227,(13:1.7812278446852932,30:1.7812278446852932):2.488316972916808):0.031484621047831673):1.0541408968738146):0.4637769487685972):0.772786202771913,21:6.591733487064258):3.3565372024000366):7.219760603290997):0.9546670372397266,98:18.122698329995018):4.481640720857108,115:22.604339050852126):16.604455757152095,(76:34.10126133879627,(((106:6.672520278779306,97:6.672520278779306):12.880850318165106,((62:7.014170760214568,((26:2.534803547014932,31:2.534803547014932):2.2249902897414,117:4.759793836756332):2.254376923458236):0.26276315477150547,((108:0.43089822216141443,68:0.43089822216141443):3.0754624382010745,17:3.506360660362489):3.770573254623584):12.276436681958337):13.470640618945353,(((118:4.355312267189578,44:4.355312267189578):23.78459037801826,((((35:8.866608991147329,(((57:0.6129940275860731,16:0.6129940275860731):7.86045527392394,(((126:4.062213796177703,60:4.062213796177703):3.9252236721359033,39:7.9874374683136065):0.04674605130385423,((54:5.552586749668801,((70:1.2487160203561505,38:1.2487160203561505):0.4395681358705079,(125:0.5320613322856501,109:0.5320613322856501):1.1562228239410084):3.864302593442142):0.5762780850623104,(24:3.3899437673879618,(100:2.338283577109929,12:2.338283577109929):1.051660190278033):2.738921067343149):1.9053186848863497):0.43926578189255316):0.318775489497261,((61:2.84671627431769,32:2.84671627431769):3.702923044355182,((48:4.787428336891777,20:4.787428336891777):1.021101031486423,78:5.8085293683782):0.7411099502946721):2.2425854723344028):0.07438420014005409):1.1458026324109447,((53:3.7504569714899243,(101:2.053069039151645,51:2.053069039151645):1.6973879323382794):1.452763934098606,(((88:0.8899943239102239,59:0.8899943239102239):0.006239385777395801,82:0.8962337096876197):0.4413204026733272,58:1.337554112360947):3.865666793227583):4.809190717969743):4.9902016557104325,(((102:7.028195258629351,((112:3.5977681521106675,96:3.5977681521106675):2.6097776419992798,14:6.207545794109947):0.8206494645194038):2.7604733305758664,(6:1.7380397664360312,7:1.7380397664360312):8.050628822769186):2.185169219853142,(5:0.17244837640559668,113:0.17244837640559668):11.801389432652762):3.0287754702103467):5.628088875966926,((128:7.75241956657146,1:7.75241956657146):7.850211434973247,134:15.602631001544706):5.0280711536909255):7.5092004899722085):3.1644042065163056,(((((121:6.384477483034816,22:6.384477483034816):1.3718413046896032,((131:1.6318030924758538,8:1.6318030924758538):2.499984110072137,(72:3.1825167577829303,111:3.1825167577829303):0.9492704447650606):3.6245315851764284):1.6878117362941083,((28:5.33373974844766,(73:2.8855479197143246,((37:1.113703379055228,(104:0.38923376955512273,27:0.38923376955512273):0.7244696095001053):0.15874171083196043,49:1.2724450898871884):1.6131028298271362):2.4481918287333353):1.8139724107371844,(99:5.341924482685767,((40:1.5932919715198806,123:1.5932919715198806):1.7876797272941893,114:3.38097169881407):1.9609527838716967):1.8057876764990777):2.2964183648336833):8.486084902852534,(((86:2.5578627746996876,2:2.5578627746996876):1.9437524097158878,23:4.501615184415575):1.7778219376454416,(93:0.303425489217589,15:0.303425489217589):5.976011632843428):11.650778304810045):8.233653162290416,((((95:1.215724738117466,67:1.215724738117466):4.044198129065165,(36:4.077877077338812,(41:1.7984497936067656,130:1.7984497936067656):2.279427283732046):1.1820457898438201):5.0313951203509655,19:10.291317987533597):4.243116911837543,(129:13.30973230145516,43:13.30973230145516):1.2247025979159805):11.629433689790337):5.140438262562668):1.7197043641656187):1.0772501229065057):5.107533469207951):6.990101646618527):14.507388534052147,((89:19.004438766784304,122:19.004438766784304):2.462645460595162,(84:18.218525100453938,83:18.218525100453938):3.248559126925528):39.23920076129543):36.7984319835959;
tree new_tree42 = ((((((77:20.43482675435311,(119:15.782365136368146,75:15.782365136368146):4.652461617984965):10.491058571999663,110:30.925885326352773):5.33451195822094,((127:5.371027765316551,11:5.371027765316551):0.8182199962672598,(((55:3.11830260446435,((18:1.9153888237391374,107:1.9153888237391374):0.24740250473635417,(29:1.0133836378106595,90:1.0133836378106595):1.149407690664832):0.9555112759888584):2.645593846443243,132:5.763896450907593):0.15161451520486935,((46:0.7766534544334102,33:0.7766534544334102):1.662432268004613,((91:1.138380270572527,(4:0.5672128416695402,120:0.5672128416695402):0.5711674289029868):0.973068829055215,52:2.111449099627742):0.32763662281028116):3.476425243674439):0.27373679547134877):30.071149522989902):8.2177148298358,42:44.47811211440951):1.6118698277617085,(((115:23.883834894340822,(((3:9.082136600642972,(105:4.3128030546862774,79:4.3128030546862774):4.769333545956695):3.805856790180263,(((45:3.066414287683173,((133:0.8701799518953527,9:0.8701799518953527):0.7087118771327549,103:1.5788918290281075):1.4875224586550653):1.092321273517579,((((71:2.284033091289433,((34:1.226741863023164,63:1.226741863023164):0.6253595395914471,124:1.852101402614611):0.4319316886748219):0.9800640187951322,(74:3.215781793947353,((13:1.4267228481829115,30:1.4267228481829115):1.4999974814949566,65:2.926720329677868):0.28906146426948487):0.04831531613721207):0.15249797495539763,(((10:2.6179990966182527,(47:1.3638707704536215,(92:0.8787123339077494,25:0.8787123339077494):0.4851584365458721):1.2541283261646312):0.2801874470392667,66:2.8981865436575194):0.35807360552637846,64:3.256260149183898):0.16033493585606484):0.7176260603138536,80:4.134221145353816):0.024514415846935478):2.104405889644383,21:6.263141450845135):6.6248519399781):10.813002037869198,(((69:6.44227104121812,((85:2.667372206792558,(81:0.20200025514725292,116:0.20200025514725292):2.465371951645305):0.39800929807261465,87:3.0653815048651727):3.3768895363529476):0.47099694758970223,(94:0.8838925572715681,56:0.8838925572715681):6.029375431536255):5.650299459650919,50:12.563567448458741):11.137427980233692):0.1828394656483887):0.0017197715601007246,98:23.885554665900923):13.095483926307029,(76:32.05269751652315,((((((((37:1.8475580564486285,(104:0.8582538375147585,27:0.8582538375147585):0.98930421893387):0.8183902649351469,49:2.6659483213837754):1.625495962650136,(73:0.8915450747236052,28:0.8915450747236052):3.399899209310306):2.6339846936117217,(114:4.028368358030992,(99:2.821742720067387,(40:1.7217556765207733,123:1.7217556765207733):1.0999870435466137):1.206625637963605):2.897060619614641):3.251414252086758,(((131:1.383458444388704,8:1.383458444388704):0.7991416795704966,(111:2.01582915912035,72:2.01582915912035):0.16677096483885068):6.134764761561842,(121:2.34394975482037,22:2.34394975482037):5.973415130700673):1.8594783442113485):2.66765183255508,(((86:2.30045072875334,2:2.30045072875334):8.12702119411512,23:10.42747192286846):0.9304323029763015,(93:1.1512384137686222,15:1.1512384137686222):10.206665812076139):1.4865908364427103):5.364027257451383,((((95:0.30421268002175716,67:0.30421268002175716):6.597432671210564,((41:1.9331408355695694,130:1.9331408355695694):2.7407053657783087,36:4.673846201347878):2.2277991498844427):4.762787464040904,19:11.664432815273225):3.404682108787588,(129:10.831199853093127,43:10.831199853093127):4.237915070967686):3.1394073956780417):12.934325417004558,(((106:4.586416013972163,97:4.586416013972163):11.317808146024113,((((108:0.33545004701790604,68:0.33545004701790604):2.6955815101658125,17:3.0310315571837187):1.3867718613096955,((26:1.4009853563747725,31:1.4009853563747725):1.5760279687658343,117:2.977013325140607):1.4407900933528075):1.4422262322907944,62:5.860029650784209):10.044194509212065):14.26687305138633,(((((((35:8.439645566614923,((((100:4.188240542676634,12:4.188240542676634):1.824963365701155,(54:5.523766010481685,((70:0.9041279663384232,38:0.9041279663384232):2.5722126831638708,(125:2.3700539847711695,109:2.3700539847711695):1.1062866647311247):2.047425360979391):0.4894378978961038):0.06520333784231624,24:6.078407246220105):1.6845166032059335,((126:1.4318780053195759,60:1.4318780053195759):6.08979308010508,39:7.521671085424656):0.2412527640013824):0.676721717188884):0.24439725093896136,((61:2.3805436209233446,32:2.3805436209233446):5.1940906494614065,((48:3.4411644297650423,20:3.4411644297650423):1.984060147253325,78:5.425224577018367):2.1494096933663833):1.1094085471691333):0.2740382192665507,((53:6.091637400804868,(101:2.1611125700515177,51:2.1611125700515177):3.9305248307533502):0.7151946157123144,((82:1.28671397148337,(88:1.2058840015013579,59:1.2058840015013579):0.08082996998201208):0.020521860551263593,58:1.3072358320346336):5.499596184482549):2.1512490203032524):0.1071732460403112,(57:0.7983593762988,16:0.7983593762988):8.266894906561946):5.427788715366445,(((102:5.637462833196544,(14:5.282730248344669,(112:4.263075087422759,96:4.263075087422759):1.0196551609219098):0.35473258485187475):1.5110651996438706,(6:3.317189516335482,7:3.317189516335482):3.8313385165049327):6.149108797809185,(5:0.24074255895875157,113:0.24074255895875157):13.056894271690847):1.195406167577591):7.242852790196897,((128:8.818391755207971,1:8.818391755207971):7.8715556059100305,134:16.689947361118):5.045948427306087):8.298392327387631,(118:5.811921261528105,44:5.811921261528105):24.222366854283614):0.13680909557088583):0.9717505253608074):0.9098497797797407):4.9283410756847985):9.108943349963269):14.742350393576181,((89:12.588026723277574,122:12.588026723277574):14.911213476460047,(84:20.531155854250677,83:20.531155854250677):6.968084345486943):33.33309213600978):30.3484863155191;
tree new_tree43 = (((((((127:4.879152155757592,11:4.879152155757592):1.0313841779204012,(132:5.812367227405173,(55:3.737578291360938,((18:0.277454011499916,107:0.277454011499916):1.9063273333671937,(29:0.9653926153742974,90:0.9653926153742974):1.2183887294928124):1.5537969464938284):2.074788936044235):0.09816910627282027):2.6038839182427607,(((52:1.3292105849599614,91:1.3292105849599614):0.05633213901844858,(4:0.8357037472290431,120:0.8357037472290431):0.5498389767493669):6.619286552073704,(46:1.328489423364401,33:1.328489423364401):6.676339852687713):0.5095909758686403):26.874674128470012,(110:33.20651058314906,(77:15.534903079122843,(119:9.312878485598807,75:9.312878485598807):6.222024593524036):17.67160750402622):2.182583797241705):9.94365624189097,42:45.332750622281736):0.2399660359941862,((((((3:9.885730555649257,(105:8.365765781224859,79:8.365765781224859):1.5199647744243983):3.068070738561236,((45:6.022455031934356,(((133:1.26234508199482,9:1.26234508199482):3.0352345858237046,(66:0.5112256815889795,103:0.5112256815889795):3.786353986229545):0.9010456784122027,((((13:0.9252299305788925,30:0.9252299305788925):2.0051120520428607,(80:2.3752847600045555,(65:2.1259581843045914,74:2.1259581843045914):0.24932657569996408):0.5550572226171977):0.3124311069699992,(((34:0.9469613218407722,63:0.9469613218407722):0.5632325181344391,124:1.5101938399752113):0.9071550065059588,71:2.41734884648117):0.8254242431105823):0.810815883936784,(64:1.795617032758284,(10:1.3018501984333075,(47:0.9693503738584668,(92:0.5747998756709355,25:0.5747998756709355):0.3945504981875313):0.33249982457484073):0.4937668343249766):2.2579719407702523):1.145036372702191):0.8238296857036289):0.8090604970835997,21:6.831515529017956):6.122285765192537):9.450692710953046,(((94:0.7696797085392177,56:0.7696797085392177):9.685617584917022,(((87:1.9322915507679368,85:1.9322915507679368):1.6503102453484897,(81:0.8203901310067261,116:0.8203901310067261):2.7622116651097004):5.8885554357166985,69:9.471157231833125):0.9841400616231155):6.5114693590789265,50:16.966766652535167):5.437727352628372):5.297624144348973,98:27.70211814951251):1.1463149483999047,115:28.848433097912416):14.461574045094242,(76:32.65612830993517,((118:10.837309072848457,44:10.837309072848457):20.70397621467218,((((((28:3.9556036614029746,(73:1.7534354572178685,((37:1.1029614326248744,(104:0.4296465126539956,27:0.4296465126539956):0.6733149199708788):0.2332111732808544,49:1.3361726059057288):0.4172628513121397):2.202168204185106):4.372063998217209,((40:2.802293826550857,123:2.802293826550857):1.4379993202694221,(114:3.9762391097146,99:3.9762391097146):0.26405403710567876):4.087374512799905):2.7591536894242505,((((131:2.723008601058953,8:2.723008601058953):0.7964005125905365,111:3.5194091136494894):1.0076793582187236,72:4.527088471868213):1.7458100909651346,(121:5.584965733177057,22:5.584965733177057):0.6879328296562903):4.813922786211087):3.074599241616758,(((86:3.9559698530893197,2:3.9559698530893197):4.914788915582395,23:8.870758768671715):0.9387611488425183,(93:1.2793501894178587,15:1.2793501894178587):8.530169728096375):4.351900673146959):5.841847176333774,((((95:0.4780644170084089,67:0.4780644170084089):4.192205837477858,(36:3.09419449008384,(41:1.7325736183861176,130:1.7325736183861176):1.3616208716977225):1.576075764402427):4.8076746466964675,19:9.477944901182735):5.007369449649159,(129:12.685250860400371,43:12.685250860400371):1.8000634904315227):5.517953416163072):10.933394930509415,(((106:7.377395984003157,97:7.377395984003157):13.589394772503493,((62:2.7054498337791606,((26:1.4132699614332702,31:1.4132699614332702):0.2545596384657005,117:1.6678295998989707):1.0376202338801899):3.1752261017284646,((108:0.27366039177741663,68:0.27366039177741663):1.6708929013254528,17:1.9445532931028695):3.9361226424047557):15.086114820999025):9.551087995071622,(((((35:9.09060321632267,(((126:4.255048966122005,60:4.255048966122005):4.263502692567674,((((100:3.9394342744751105,12:3.9394342744751105):1.6112720079119462,(54:4.5690691211011565,((70:1.4023933706698581,38:1.4023933706698581):0.7722871786840477,(125:1.6760442737283683,109:1.6760442737283683):0.4986362756255376):2.3943885717472506):0.9816371612859003):0.29725215599451804,24:5.847958438381575):1.9838211613516101,39:7.831779599733185):0.6867720589564943):0.53013873782694,((61:3.422810294327119,32:3.422810294327119):3.602879700700806,((48:4.053520813667816,20:4.053520813667816):1.0526422319104674,78:5.106163045578283):1.9195269494496419):2.0230004014886944):0.04191281980605055):0.20548028042487942,(57:0.5554406083842655,16:0.5554406083842655):8.740642888363285):0.9066289557326392,((101:3.3511206308290693,(53:3.095561062697007,51:3.095561062697007):0.25555956813206215):0.42823944804281,(58:2.0142348004382287,(82:1.6747759682166692,(88:1.2845572585217966,59:1.2845572585217966):0.3902187096948726):0.3394588322215595):1.7651252784336506):6.423352373608309):6.43605551756287,((5:0.9491073776861616,113:0.9491073776861616):13.709973897241577,((14:10.74651485170119,((112:1.7950124737661521,96:1.7950124737661521):8.107200386828337,102:9.902212860594489):0.8443019911067022):1.4776468118386603,(6:4.8728582906418705,7:4.8728582906418705):7.351303372897981):2.434919611387887):1.979686695115321):5.3868996556762525,((128:6.215695886072507,1:6.215695886072507):4.222457027492008,134:10.438152913564515):11.587514712154796):8.492211125858962):0.41878394592610846):0.6046225900162554):1.114843022414533):10.653878833071488):2.2627095152692647):15.917521885901856,((89:17.7586145713359,122:17.7586145713359):11.78679641830458,(84:15.491875731010936,83:15.491875731010936):14.053535258629545):31.944827554537298):30.0342386894094;
tree new_tree44 = (((((110:41.65965743858776,(((55:3.5546617098859374,((29:0.7288795074122713,18:0.7288795074122713):1.4882967120491295,(107:0.4914348950131617,90:0.4914348950131617):1.7257413244482391):1.3374854904245366):4.310522720563249,((((91:1.564968241937833,(4:0.7458062844532836,120:0.7458062844532836):0.8191619574845495):0.40936919419468043,52:1.9743374361325134):2.654535819088281,(46:3.5044369033403777,33:3.5044369033403777):1.1244363518804166):2.0296714701904026,(127:2.9956736593172733,11:2.9956736593172733):3.6628710660939237):1.2066397050379898):2.1378759348878713,132:10.003060365337058):31.6565970732507):1.5366078963210583,(77:20.228210601639677,(119:11.391659003783342,75:11.391659003783342):8.836551597856335):22.96805473326914):3.9930183782472355,42:47.18928371315605):2.119282295041778,((((((3:7.007393968117237,(105:3.810177651039088,79:3.810177651039088):3.1972163170781487):4.9775664411682055,(((((103:0.6191901709215878,66:0.6191901709215878):2.865411488723943,(133:1.55324549606268,9:1.55324549606268):1.9313561635828507):0.792160345113504,(((((34:1.4486292672765295,63:1.4486292672765295):1.2532714904658768,124:2.7019007577424063):0.18713250207976184,71:2.889033259822168):1.0204079250404998,((80:3.3336836322064007,(13:1.6533061782709113,30:1.6533061782709113):1.6803774539354894):0.1451033477610597,(65:2.539240951097432,74:2.539240951097432):0.9395460288700286):0.43065420489520756):0.13439649439692447,(64:2.1203556897195335,((47:1.3434465538475657,(25:0.7515072293537651,92:0.7515072293537651):0.5919393244938006):0.7697422927860496,10:2.1131888466336153):0.007166843085918195):1.923481989540059):0.2329243254994422):0.8351709149297575,45:5.111932919688792):0.8988220301485654,21:6.010754949837358):5.9742054594480845):13.313673224001938,(((94:1.1600194271560162,56:1.1600194271560162):11.894213241639509,(((81:0.5092883523249366,116:0.5092883523249366):4.467600027118906,(85:2.6319179615625523,87:2.6319179615625523):2.344970417881291):7.623582525096837,69:12.60047090454068):0.4537617642548444):2.389442104036595,50:15.44367477283212):9.85495886045526):1.4087229412967197,98:26.7073565745841):1.9778275015732412,115:28.68518407615734):17.50914512140323,(76:35.78083375178025,(((((((((61:2.363393127638566,32:2.363393127638566):4.461283991888888,((48:3.7579105770811116,20:3.7579105770811116):2.242175789465829,78:6.000086366546941):0.8245907529805132):1.6805178650367534,((126:2.873024038166,60:2.873024038166):4.899342251952222,((39:6.374765945567729,35:6.374765945567729):0.008973439315465903,((24:4.55677964512248,(54:4.201368307585437,((70:0.4079023492004831,38:0.4079023492004831):1.0394463694880294,(125:0.6257322606814795,109:0.6257322606814795):0.8216164580070331):2.754019588896924):0.3554113375370429):0.010278531721839457,(100:4.192475376598489,12:4.192475376598489):0.3745828002458298):1.816681208038876):1.3886269052350269):0.7328286944459856):0.29747957700794636,(57:2.6495313155718687,16:2.6495313155718687):6.153143246000285):0.3523604867829171,((53:5.427541994157117,(101:4.5182144608116666,51:4.5182144608116666):0.9093275333454507):2.0115009166660496,(58:2.4716311246329545,((59:1.7203412011307395,82:1.7203412011307395):0.048822222383727354,88:1.7691634235144669):0.7024677011184877):4.967411786190212):1.715992137531904):7.463068008347864,(((102:9.186422446369995,((112:6.572303849232525,96:6.572303849232525):1.044702404523397,14:7.617006253755922):1.5694161926140735):1.1155009378838585,(6:7.36140425957616,7:7.36140425957616):2.940519124677694):5.215703227921971,(5:0.1573598586961822,113:0.1573598586961822):15.360266753479642):1.1004764445271107):5.194825998620161,((128:8.093979736523508,1:8.093979736523508):8.611210951231175,134:16.705190687754683):5.1077383675684125):12.483034670349639,((106:11.828187808720596,97:11.828187808720596):18.06426221796057,(((108:2.3700399449865994,68:2.3700399449865994):0.9540476800902637,17:3.324087625076863):2.8078584140983236,(62:4.200208306081611,((26:1.5999000053261907,31:1.5999000053261907):2.1171236363387607,117:3.717023641664951):0.4831846644166595):1.931737733093576):23.76050398750598):4.403513698991567):1.0806304671812796,((118:5.666574847339766,44:5.666574847339766):29.23293476058754,(((((((37:1.4022862028128091,(104:1.003538482933198,27:1.003538482933198):0.3987477198796112):0.2643680479134274,49:1.6666542507262365):1.8032775403687573,(73:2.0591755769363145,28:2.0591755769363145):1.4107562141586794):2.0979090491923893,((99:4.1892325213242945,114:4.1892325213242945):0.2835755634175632,(40:3.1567336815227875,123:3.1567336815227875):1.31607440321907):1.0950327555455255):7.025215935927051,((121:4.283952384728965,22:4.283952384728965):7.279429359625573,((131:3.271325226692635,8:3.271325226692635):3.1065008959647753,(72:6.305509682119907,111:6.305509682119907):0.07231644053750319):5.185555621697128):1.0296750318598953):4.568579083183577,(((86:3.9142526355452305,2:3.9142526355452305):8.410616289831275,23:12.324868925376505):1.5891513874798342,(93:1.3633236912902464,15:1.3633236912902464):12.550696621566093):3.247615546541672):3.2683700221063816,((((36:5.467960104835272,(41:4.006241236039561,130:4.006241236039561):1.4617188687957103):0.04403855561732417,(95:2.257962842853754,67:2.257962842853754):3.254035817598842):3.6477842977435753,19:9.159782958196171):7.4139067194169,(129:12.358453212300994,43:12.358453212300994):4.215236465312078):3.8563162038913212):14.469503726422914):0.4770845849267076):0.40423955892623553):10.41349544578032):3.1142368106372587):16.065549141764492,((89:12.983231283553714,122:12.983231283553714):13.555427572071299,(84:21.23184555367124,83:21.23184555367124):5.306813301953774):38.835456294337305):29.8927225170785;
tree new_tree45 = (((((((127:3.5723607275960463,11:3.5723607275960463):4.085426396740355,(132:7.297247006977869,(55:4.121283315582601,((29:1.0321259374712137,18:1.0321259374712137):0.3298599618568161,(107:0.9580542825859689,90:0.9580542825859689):0.4039316167420609):2.7592974162545714):3.1759636913952685):0.3605401173585321):1.220207270453857,((52:4.165437253148055,(91:0.5580443809136122,(4:0.15593185287241618,120:0.15593185287241618):0.402112528041196):3.607392872234443):3.8207699289529016,(46:0.512992091390143,33:0.512992091390143):7.473215090710814):0.8917872126893016):28.78762464822541,(110:36.907689017206614,(77:24.15387592544328,(119:10.33981814774911,75:10.33981814774911):13.81405777769417):12.753813091763334):0.7579300258090527):8.724529120390933,42:46.3901481634066):0.31413574894917673,((98:20.014034701928747,((((3:6.755370622619597,(105:3.100354628455366,79:3.100354628455366):3.655015994164231):5.784216555479962,((((103:1.761061448859209,45:1.761061448859209):0.06487877202921055,(133:0.6718926349972419,9:0.6718926349972419):1.1540475858911776):2.9213979710310882,(((64:1.8691888256506322,10:1.8691888256506322):1.5725847929543213,((47:0.8539993602109627,(92:0.253579135745801,25:0.253579135745801):0.6004202244651617):2.4217411444313313,66:3.275740504642294):0.1660331139626594):1.191521463306632,(((((74:1.2241572174242092,65:1.2241572174242092):1.8031206377365487,80:3.027277855160758):0.10571332872682504,((71:1.9292532210274473,124:1.9292532210274473):0.28677530040753996,(34:1.6178197660281572,63:1.6178197660281572):0.59820875540683):0.9169626624525957):0.585470096610583,13:3.718461280498166):0.020401923919193266,30:3.7388632044173593):0.8944318774942261):0.11404311000792244):0.71905485964772,21:5.466393051567228):7.073194126532331):6.324954557273053,(((94:3.1160009764242247,56:3.1160009764242247):9.616920321369662,((87:2.856518204283185,((81:0.2825736562910244,116:0.2825736562910244):2.17573933975323,85:2.4583129960442545):0.39820520823893046):6.7431807028058,69:9.599698907088985):3.1332223907049013):2.2787842726379317,50:15.011705570431818):3.8528361649407934):0.9806962291238079,115:19.84523796449642):0.16879673743232715):25.122297321406773,(76:37.64559624800317,(((118:9.803663562774123,44:9.803663562774123):25.266036573660653,(((106:7.555936808794698,97:7.555936808794698):17.631871833449388,(62:8.911911017316573,(((108:1.7891812211692015,68:1.7891812211692015):0.3574740960553562,17:2.1466553172245577):2.7518382979050537,((26:1.7501903981036944,31:1.7501903981036944):1.0556733944056984,117:2.8058637925093928):2.0926298226202187):4.0134174021869615):16.275897624927513):9.07488612556687,((((((35:7.274774173864827,((61:1.9587980949050263,32:1.9587980949050263):4.187628424218289,((48:1.8967142108748993,20:1.8967142108748993):2.534320299199522,78:4.431034510074421):1.7153920090488937):1.1283476547415123):0.1633863730111953,(39:7.079048136697096,((126:2.1592841584712805,60:2.1592841584712805):4.504670457425,((24:4.0922302302342,(100:3.29215106777209,12:3.29215106777209):0.8000791624621102):0.22734361444778717,(54:3.333374232143741,((70:0.38815224081786553,38:0.38815224081786553):1.9617933506126026,(125:1.049875335170074,109:1.049875335170074):1.300070256260394):0.9834286407132731):0.9861996125382464):2.3443807712142926):0.4150935208008155):0.3591124101789269):0.18854547903975583,(57:1.1472902164604764,16:1.1472902164604764):6.479415809455302):0.08895977769827113,((53:2.948279161536178,(101:2.645913696092239,51:2.645913696092239):0.30236546544393894):1.8053917023373285,(59:3.994152468188825,(58:3.6735648606596905,(82:3.2885592623037665,88:3.2885592623037665):0.38500559835592396):0.32058760752913473):0.7595183956846814):2.961994939740543):8.447724770153814,(((102:10.407291901902726,((112:5.4079846214328615,96:5.4079846214328615):0.7768941886131593,14:6.184878810046021):4.222413091856705):0.9363578704971314,(6:4.53751178688511,7:4.53751178688511):6.806137985514747):2.6840370308574695,(5:0.26800300202400257,113:0.26800300202400257):13.759683801233324):2.1357037705105366):6.436733509664727,((128:8.314961712881507,1:8.314961712881507):5.2140767094040665,134:13.529038422285574):9.071085661147016):11.662570684378366):0.8070053686238197):0.8048207232600717,(((((121:6.746540535605314,22:6.746540535605314):2.7541391404553934,(111:6.021754880508581,((131:4.3202573879104404,8:4.3202573879104404):0.9154992470214376,72:5.235756634931878):0.7859982455767032):3.4789247955521265):1.2068897103957266,((28:3.1503412297427817,(73:1.756610867049338,(((104:0.6428227818953757,27:0.6428227818953757):0.5238917955195342,37:1.16671457741491):0.12945398806349728,49:1.2961685654784072):0.4604423015709309):1.3937303626934436):3.195870117693531,((99:4.961849045055995,114:4.961849045055995):0.10129018494867559,(40:1.4425657943596468,123:1.4425657943596468):3.6205734356450243):1.283072117431642):4.361358039020121):4.400472582836459,((93:1.708681298606546,15:1.708681298606546):10.859212229580761,(23:9.753184975884766,(86:3.01901124371262,2:3.01901124371262):6.734173732172145):2.814708552302541):2.540148441105586):2.438923498450043,(((((41:2.2895996501310907,130:2.2895996501310907):2.605641354952756,(95:0.7609446370411145,67:0.7609446370411145):4.134296368042732):0.3379497152133979,36:5.2331907202972445):3.9215479264623436,19:9.154738646759588):7.310409431743148,(129:10.861110713780185,43:10.861110713780185):5.604037364722551):1.0818173892402):18.32755539195191):1.7710753883083257):7.490735775332347):1.5679518890202573):19.630062399634525,((89:10.655888282461685,122:10.655888282461685):17.003459190670114,(83:21.676561902485727,84:21.676561902485727):5.982785570646072):38.6749988388585):30.0449306440773;
tree new_tree46 = (((((77:29.70923089584117,(119:19.161102716163946,75:19.161102716163946):10.548128179677224):12.255143662351141,((((52:1.1912794699510976,((4:0.3906194991956102,120:0.3906194991956102):0.45628562279626733,91:0.8469051219918775):0.34437434795922006):3.6898340090555823,(46:0.6302605288302268,33:0.6302605288302268):4.250852950176453):2.020493089889931,(132:6.149537034651177,((55:3.2302370888444827,(((29:1.0547212047615235,90:1.0547212047615235):0.5660471647379726,107:1.620768369499496):0.9518004266698428,18:2.572568796169339):0.6576682926751438):2.799122216578703,(127:4.807635976730289,11:4.807635976730289):1.2217233286928968):0.12017772922799086):0.7520695342454342):28.339400492754294,110:35.241007061650905):6.723367496541407):5.100274143062471,42:47.06464870125478):0.07157071931514025,((115:21.562384522451403,((50:19.824114343718254,(((94:1.437448440066679,56:1.437448440066679):15.383072751644654,(((87:1.9529719862227477,(81:0.7952561416426723,116:0.7952561416426723):1.1577158445800753):0.10402522072355103,85:2.0569972069462987):6.356568874717265,69:8.413566081663564):8.406955110047768):2.658229883163468,((3:6.779453565087076,(105:4.763698133570242,79:4.763698133570242):2.0157554315168342):4.751844703599241,((((45:1.6825260998604594,103:1.6825260998604594):3.2911602269103923,((133:1.9836002880410224,9:1.9836002880410224):2.136082513395605,66:4.119682801436627):0.8540035253342246):0.3743675133915758,(((10:1.7128557324689209,64:1.7128557324689209):0.53690652682804,(47:1.1750925843188544,(92:0.0780975679369397,25:0.0780975679369397):1.0969950163819147):1.0746696749781064):2.2254072196290218,((80:3.143867686126797,(74:2.5286932424963062,65:2.5286932424963062):0.6151744436304907):0.6944943940174637,((30:2.9773352913174955,13:2.9773352913174955):0.33329116013865834,(71:2.3196048346280067,(124:2.236586914824861,(34:2.111851838263095,63:2.111851838263095):0.12473507656176608):0.08301791980314555):0.9910216168281472):0.5277356286881068):0.636807398781722):0.8728843612364452):1.4799051848295584,21:6.827959024991986):4.703339243694331):7.947452806188483):0.34536326884345314):0.1406782120176473,98:19.9647925557359):1.5975919667155019):23.494640526787812,(76:40.834306417849085,((((((121:11.560736056544576,((28:6.434506582281298,(73:4.809959077753924,(((104:1.8578642687710847,27:1.8578642687710847):0.48915534591144905,37:2.3470196146825337):0.5311889159831065,49:2.87820853066564):1.931750547088284):1.6245475045273734):2.2604769088602588,((99:3.224501632378565,114:3.224501632378565):2.5299509318025666,(40:1.222113083148969,123:1.222113083148969):4.532339481032163):2.9405309269604247):2.865752565403019):1.2866998155609206,(((111:4.442593677105157,22:4.442593677105157):3.089420194600823,72:7.53201387170598):0.6744269315896636,(131:5.598151644905995,8:5.598151644905995):2.608289158389649):4.640995068809852):2.3910773851704885,(((86:7.32272858019119,2:7.32272858019119):2.0455081123641294,23:9.36823669255532):1.5503673800457491,(93:1.9546913650275077,15:1.9546913650275077):8.963912707573561):4.319909184674916):3.315522442188696,((((95:1.3915380276720202,67:1.3915380276720202):4.083667855206708,((41:1.7936733975149166,130:1.7936733975149166):1.6995709819926912,36:3.493244379507608):1.9819615033711204):2.967662262531536,19:8.442868145410264):6.877079737727602,(129:9.250419998135648,43:9.250419998135648):6.069527885002218):3.2340878163268147):21.45874525024733,((((5:0.12816652242855556,113:0.12816652242855556):17.651010998614375,(((14:9.425882809980179,((112:5.4656442846655535,96:5.4656442846655535):2.1990405871309475,102:7.664684871796501):1.7611979381836775):2.1092922705968586,(6:3.8158498437142923,7:3.8158498437142923):7.719325236862745):5.5621492356301125,(((((126:1.6164548773172869,60:1.6164548773172869):5.729527487475989,(39:7.181308898275622,((((70:1.3905183382858795,(125:0.5505297212237735,109:0.5505297212237735):0.8399886170621059):0.703513436885475,38:2.0940317751713544):3.022581891901939,54:5.116613667073294):0.32863945949553575,((100:2.9836002814362264,12:2.9836002814362264):0.18241349939085882,24:3.166013780827085):2.279239345741744):1.736055771706793):0.16467346651765347):1.325381666143052,35:8.671364030936328):0.28276870903055595,(((61:6.0647655546858745,32:6.0647655546858745):1.937801049626942,((48:3.0881376169440298,20:3.0881376169440298):2.556720949956903,78:5.644858566900933):2.357708037411884):0.475057599197795,(57:1.2571296101102782,16:1.2571296101102782):7.220494593400334):0.4765085364562722):0.31929018274080434,((53:2.7153720924458473,(101:2.1009514570165346,51:2.1009514570165346):0.6144206354293127):4.2681739404681505,(58:2.9641120867983544,(59:2.197359767470392,(82:1.2220879888329523,88:1.2220879888329523):0.9752717786374399):0.7667523193279622):4.019433946115644):2.28987688979369):7.823901393499462):0.6818532048357788):6.674322232538746,((128:8.27411720574766,1:8.27411720574766):6.601407055485597,134:14.875524261233256):9.577975492348418):12.464384114305417,((106:9.655065114419452,97:9.655065114419452):19.63715211935279,(((108:0.3320094045232841,68:0.3320094045232841):2.311601378018842,17:2.643610782542126):4.252873478279403,(62:5.6304479524681215,((26:1.7349756569347512,31:1.7349756569347512):0.7829938980653337,117:2.517969555000085):3.1124783974680366):1.2660363083534074):22.39573297295071):7.62566663411485):3.094897081824918):0.7956854156450248,(118:5.593511238390311,44:5.593511238390311):35.21495512696672):0.025840052492050347):4.22271863139013):2.0791943713307077):17.257964553232846,((89:21.00673792512451,122:21.00673792512451):5.986038100651825,(83:20.67680868698466,84:20.67680868698466):6.315967338791676):37.40140794802643):35.0093787173156;
tree new_tree47 = ((((((77:23.610330412478213,(119:16.288383113061776,75:16.288383113061776):7.321947299416436):14.302736270434565,110:37.91306668291278):3.7571578925882676,(((52:9.282101736244138,((4:0.10842164198166414,120:0.10842164198166414):1.006875784436152,91:1.1152974264178162):8.166804309826322):0.8796708713799344,(46:4.039660124053057,33:4.039660124053057):6.122112483571016):0.960592488356081,((127:6.889098197960026,11:6.889098197960026):0.9932362137086495,((55:4.329992500591354,((107:0.23102903755921395,18:0.23102903755921395):1.572777611164029,(29:0.5033370166061378,90:0.5033370166061378):1.300469632117105):2.526185851868111):3.046714095944635,132:7.376706596535989):0.5056278151326863):3.2400306843114786):30.54785947952089):3.27595526899524,42:44.946179844496285):1.599750036084572,((115:21.087224921923664,((50:18.211482435800473,(((3:11.186657227545917,(105:8.285609443632092,79:8.285609443632092):2.9010477839138247):1.8616066858870202,((((133:1.3601820142884395,9:1.3601820142884395):1.5758333057528893,(103:1.4435087255848897,66:1.4435087255848897):1.492506594456439):1.7500659126884583,(((10:1.8718932897738991,((47:0.3121423927018201,(92:0.16145428405483797,25:0.16145428405483797):0.15068810864698212):1.4027096743593261,64:1.7148520670611462):0.1570412227127529):2.3463956362059415,(((80:3.7551116854427713,((30:1.8265096492642783,13:1.8265096492642783):1.7012199455715644,74:3.5277295948358427):0.2273820906069286):0.18304245260737195,(71:3.441847992871654,(124:3.2006429115787163,(34:0.8294187836615554,63:0.8294187836615554):2.371224127917161):0.2412050812929376):0.49630614517848937):0.07348872216157654,65:4.01164286021172):0.20664606576812083):0.16160942283381008,45:4.379898348813651):0.30618288391613646):1.5913535468293523,21:6.277434779559139):6.770829133873797):4.776371169878331,((94:0.6727756981967399,56:0.6727756981967399):12.542622897916946,(((85:0.9296454904417794,87:0.9296454904417794):0.6337856764705933,(81:0.21695630120418283,116:0.21695630120418283):1.3464748657081897):7.388682558915646,69:8.952113725828019):4.263284870285666):4.609236487197583):0.3868473524892053):1.0529506249042306,98:19.264433060704704):1.8227918612189598):23.844917085644433,(76:39.72939839714205,((((106:11.344854783092735,97:11.344854783092735):13.9655713739987,((((26:1.2422220268897206,31:1.2422220268897206):1.1303254704045544,117:2.372547497294275):1.730076854330358,62:4.102624351624633):0.8559871624987192,((108:0.4608393811465821,68:0.4608393811465821):1.4580292156513055,17:1.9188685967978876):3.039742917325465):20.351814642968083):10.657592603085924,(118:9.90597437339263,44:9.90597437339263):26.062044386784727):3.598745959785333,(((((((((126:3.1092246710676155,60:3.1092246710676155):4.182464536378513,(((100:4.279632523595254,12:4.279632523595254):1.816755787602121,24:6.096388311197375):0.2536231169413323,(((70:1.8185521181123,38:1.8185521181123):0.7793233375463837,(125:0.9377770913520063,109:0.9377770913520063):1.6600983643066776):3.0798986251199243,54:5.677774080778608):0.6722373473600989):0.9416777793074216):1.148538409459145,(39:7.970959579840045,35:7.970959579840045):0.4692680370652287):0.07871099034951712,((61:3.4874136528338147,32:3.4874136528338147):1.9243229624369702,((48:2.294806964120282,20:2.294806964120282):1.7378924045551183,78:4.0326993686754005):1.3790372465953844):3.107201991984006):0.3972985620417617,(57:1.8786716131267407,16:1.8786716131267407):7.037565556169811):2.6334412575495083,((53:4.167445547564904,(51:3.637235559100715,101:3.637235559100715):0.5302099884641893):3.6512676192444813,((88:1.6238973283002043,(82:0.8073039267137014,59:0.8073039267137014):0.8165934015865028):2.5558675165855025,58:4.179764844885707):3.638948321923679):3.730965260036675):7.627276725440577,(((102:9.241934217629524,((112:6.563037578184207,96:6.563037578184207):1.1198044018229822,14:7.682841980007189):1.5590922376223348):1.1474560650377263,(6:2.1002309504491055,7:2.1002309504491055):8.289159332218144):5.132236257040958,(5:0.24496471561363456,113:0.24496471561363456):15.276661824094573):3.6553286125784297):8.28000400562155,((128:7.295849657625747,1:7.295849657625747):7.543887644442363,134:14.83973730206811):12.617221855840077):11.83375274108002,((((((111:2.6491622671647224,72:2.6491622671647224):2.1982038391781216,(131:3.6953041098416306,8:3.6953041098416306):1.1520619965012133):4.213833446297984,(121:7.13967942851033,22:7.13967942851033):1.921520124130497):2.502934160129838,((28:6.815293566880815,((((104:0.7996910774477474,27:0.7996910774477474):1.0242411690692212,37:1.8239322465169687):1.213814643355695,49:3.037746889872664):2.2537338411489554,73:5.291480731021619):1.5238128358591956):2.883250650289151,(99:4.187667334140654,(114:2.821027620014695,(40:2.016678168448841,123:2.016678168448841):0.8043494515658542):1.366639714125959):5.510876883029312):1.8655894956007):3.4852045890480294,(((86:4.852059422810569,2:4.852059422810569):4.130828994924407,23:8.982888417734976):0.2179392441067307,(93:3.4966433836984816,15:3.4966433836984816):5.7041842781432255):5.848510639976988):3.1331331462701453,((((41:1.9982231127073204,130:1.9982231127073204):4.525726127882695,((95:0.44541806217962066,67:0.44541806217962066):5.978847000754076,36:6.424265062933697):0.09968417765631887):2.8419751320008313,19:9.365924372590847):5.597043537226606,(129:9.864759786892819,43:9.864759786892819):5.098208122924634):3.219503538271388):21.108240450899366):0.2760528209744848):0.1626336771793575):5.202743610426047):1.613787873012761):16.71517813431072,((89:14.072265931985143,122:14.072265931985143):18.258057500513516,(83:22.476043499420214,84:22.476043499420214):9.854279933078445):30.930784582392917):32.8438497306707;
tree new_tree48 = ((((((77:18.31582120179159,(119:13.299617593061337,75:13.299617593061337):5.016203608730253):11.296892996604097,110:29.612714198395686):4.335548873903079,(((52:6.531860428831534,((4:0.5631881373992144,120:0.5631881373992144):0.8910272590926839,91:1.4542153964918982):5.077645032339635):3.7284293200617586,(46:1.772851424146801,33:1.772851424146801):8.487438324746492):2.3039630752649582,(((55:8.44015216467516,((29:1.2204922299017196,18:1.2204922299017196):0.3837528701216568,(107:0.6317134007004842,90:0.6317134007004842):0.9725316993228922):6.835907064651783):2.1460400761660843,132:10.586192240841244):0.6951300878985514,(127:7.532716999443046,11:7.532716999443046):3.7486053292967494):1.282930495418455):21.384010248140513):9.717742273362376,42:43.66600534566114):6.838766365333896,((115:25.76244362259551,((((94:1.827763691593335,56:1.827763691593335):14.600687728997391,(((85:3.3201094974252396,(81:1.0695626728650887,116:1.0695626728650887):2.2505468245601508):1.8888549568334638,87:5.2089644542587035):3.0500140155235265,69:8.25897846978223):8.169472950808496):4.725012016538326,(50:20.482286374406502,((3:5.872263248479453,(105:3.1385848248463226,79:3.1385848248463226):2.7336784236331306):8.093712329432893,(((((65:3.923856826335053,((30:2.19461679259563,13:2.19461679259563):1.4915300137835916,(74:2.582240553583625,80:2.582240553583625):1.1039062527955967):0.23771001995583152):0.7030284263119602,(71:3.589224776038594,(124:2.3693458013354944,(34:1.3986617362788605,63:1.3986617362788605):0.970684065056634):1.2198789747030996):1.0376604766084192):0.7134074170941016,((47:0.27119123173292464,(92:0.07317584903634627,25:0.07317584903634627):0.19801538269657837):4.056393856434019,(64:2.2722717742296688,10:2.2722717742296688):2.0553133139372743):1.0127075815741717):0.2534040120361265,(((66:3.8470767707772087,103:3.8470767707772087):0.6615257664304561,(133:1.001658084737962,9:1.001658084737962):3.506944452469703):0.1968437724375507,45:4.7054463096452155):0.8882503721320258):2.2189188623588487,21:7.81261554413609):6.153360033776256):6.516310796494157):0.6711770627225491):0.11700446999641301,98:21.270467907125465):4.491975715470044):21.591476773627196,(76:42.47859426753335,(((118:10.714364468068963,44:10.714364468068963):28.658705398906108,((106:13.777515377229834,97:13.777515377229834):10.684488936380001,((((26:2.3518718294555714,31:2.3518718294555714):0.8127548916243388,117:3.16462672107991):0.7876707486197092,62:3.9522974696996194):0.7665377685129009,((108:0.4386925077562606,68:0.4386925077562606):1.5598218457322603,17:1.998514353488521):2.720320884723999):19.743169075397315):14.911065553365237):2.9716750089797657,(((((((131:1.8147077730809782,8:1.8147077730809782):2.5185064544508515,(111:3.5266495043635357,72:3.5266495043635357):0.806564723168294):6.452218414195059,(121:4.451419046411477,22:4.451419046411477):6.334013595315412):2.374696541528916,((28:4.56268539995179,((((104:1.656619561217425,27:1.656619561217425):0.4950962217551744,37:2.1517157829725995):0.07917929595406203,49:2.2308950789266615):0.7716192222169567,73:3.002514301143618):1.5601710988081718):4.0358150913016315,(114:4.460777894706867,(99:4.082327115102156,(40:1.5703680144674577,123:1.5703680144674577):2.511959100634698):0.3784507796047114):4.1377225965465545):4.561628692002383):3.1055963566306453,((93:0.4500442304313154,15:0.4500442304313154):13.257767117124862,((86:3.017909275918347,2:3.017909275918347):2.054712167054269,23:5.072621442972616):8.635189904583562):2.557914192330273):9.864855786180698,((((95:1.1537269410392883,67:1.1537269410392883):7.626146240622514,(36:5.361367908206369,(41:3.815778719844081,130:3.815778719844081):1.545589188362288):3.418505273455433):7.594060670560996,19:16.373933852222798):3.9411861945106956,(129:8.578582250871158,43:8.578582250871158):11.736537795862336):5.815461279333654):16.039920498098038,(((((((35:9.330083794679735,(126:2.5448911007909754,60:2.5448911007909754):6.78519269388876):2.1421327634330236,((((100:5.4037245696251235,12:5.4037245696251235):2.7482560362986517,54:8.151980605923775):0.5990142362093547,(((70:5.156925846057001,(125:0.7759094176851536,109:0.7759094176851536):4.381016428371847):0.46375119777149365,38:5.620677043828494):2.3558675644838534,24:7.976544608312348):0.7744502338207822):1.107291782275265,39:9.858286624408395):1.6139299337043642):1.3765814710518676,((61:5.605029807282072,32:5.605029807282072):5.519907703090544,((48:3.9096454424028506,20:3.9096454424028506):5.28404179739855,78:9.1936872398014):1.9312502705712156):1.7238605187920104):0.23991130904436986,(57:2.3934161568449097,16:2.3934161568449097):10.695293181364086):1.6718508344704883,((53:4.25898175338484,(51:3.797353924140373,101:3.797353924140373):0.4616278292444673):5.875951376425738,(58:9.113169697701133,(59:3.156956937310997,(82:2.940511595385363,88:2.940511595385363):0.2164453419256338):5.9562127603901365):1.021763432109445):4.625627042868906):5.235287232528611,(((14:10.223178356718057,(102:8.099480247776668,(112:6.365052433979161,96:6.365052433979161):1.7344278137975069):2.1236981089413884):1.8051716329933765,(6:4.880202477209364,7:4.880202477209364):7.148147512502069):4.244885567548284,(5:0.3645171748290074,113:0.3645171748290074):15.90871838243071):3.7226118479483787):8.212974349089809,((128:9.425074960494701,1:9.425074960494701):6.191059143219741,134:15.616134103714442):12.592687650583462):13.961680069867281):0.17424305178965227):0.13384939157851505):4.875326128689352):3.150851314772332):12.431739416683918,((89:13.674455835150427,122:13.674455835150427):8.143803986142133,(83:17.158169425548273,84:17.158169425548273):4.660090395744287):41.1182513063864):29.5884269058312;
tree new_tree49 = ((((((77:21.158293611811104,(119:17.581080396852116,75:17.581080396852116):3.577213214958988):7.300107664612494,110:28.458401276423597):10.638485394739046,(((46:3.697785126393532,33:3.697785126393532):3.321528101489927,(52:3.201883786278842,(91:1.9661158245133699,(4:0.4372135367086105,120:0.4372135367086105):1.5289022878047593):1.2357679617654722):3.817429441604617):3.748499830606904,(((55:2.8018196888819094,((29:0.2042158013958757,18:0.2042158013958757):0.9552981773411069,(107:0.3798896006899231,90:0.3798896006899231):0.7796243780470595):1.6423057101449268):3.9282765306826186,132:6.730096219564528):1.9611186250811539,(127:7.155653680598996,11:7.155653680598996):1.535561164046686):2.0765982138446812):28.329073612672282):7.656238510695864,42:46.75312518185851):0.9232400289872515,((115:23.582760280542153,((50:20.279943992204903,((((85:2.2454072405215517,(81:0.7361677975804634,116:0.7361677975804634):1.5092394429410882):1.1160846876457544,87:3.361491928167306):14.18079199754746,(69:16.320068588867322,(94:0.7682778525890447,56:0.7682778525890447):15.551790736278278):1.2222153368474444):2.1337475293285415,((3:5.621742562675332,(105:3.5223304445905415,79:3.5223304445905415):2.099412118084791):9.763940134147042,((((66:3.3434709291679887,45:3.3434709291679887):1.7452763296826497,103:5.088747258850638):0.01337694117279753,((((71:3.248383171259595,(124:2.2111692479035,(34:1.9655315010534244,63:1.9655315010534244):0.24563774685007544):1.037213923356095):1.2330176950729963,(80:3.856728580272135,(30:2.0123693545225145,13:2.0123693545225145):1.8443592257496206):0.6246722860604561):0.07770636864982983,((65:2.5136780688075335,74:2.5136780688075335):1.4548732118358823,(((47:0.2302778230990716,(92:0.06908041674500046,25:0.06908041674500046):0.16119740635407115):2.248061857876289,64:2.4783396809753606):0.13524748485814087,10:2.6135871658335015):1.3549641148099143):0.5905559543390053):0.43453612433321087,(133:1.1259354069830074,9:1.1259354069830074):3.8677079523326245):0.10848084070780395):5.0996215229564825,21:10.201745722979918):5.183936973842455):4.290348758220935):0.6039125371615945):2.0456988345470073,98:22.32564282675191):1.2571174537902436):21.15773003046042,(76:39.06638416566723,((((106:13.680964866890847,97:13.680964866890847):12.894282759508556,((((26:1.383497151543638,31:1.383497151543638):2.2419223102098105,117:3.6254194617534483):7.015781388398031,((108:0.3342790446238067,68:0.3342790446238067):4.829968294942267,17:5.1642473395660735):5.476953510585406):2.571455958748631,62:13.21265680890011):13.362590817499292):11.631648029663026,((((((57:1.4166328380457764,16:1.4166328380457764):10.831994123969599,(((35:10.512499335087721,39:10.512499335087721):0.6010986605428013,(126:5.5701089470728435,60:5.5701089470728435):5.543489048557679):0.900310418416634,(((24:3.7464250344515304,(100:1.882402952776943,12:1.882402952776943):1.8640220816745874):2.208184256854874,(((70:1.5383908611782044,(125:0.3377834910521546,109:0.3377834910521546):1.2006073701260498):1.572849570912437,38:3.1112404320906415):0.9465561082713383,54:4.05779654036198):1.8968127509444246):3.2997047692184207,((61:3.17683544369056,32:3.17683544369056):4.144318904995984,((48:2.4209848000461016,20:2.4209848000461016):2.8069050713853616,78:5.227889871431463):2.0932644772550804):1.9331597118382815):2.7595943535223313):0.23471854796821923):0.9200247842623028,((53:3.5996225824381605,(51:2.7659960389143827,101:2.7659960389143827):0.8336265435237777):7.2273548857262035,((88:2.253581281419974,(59:1.8208765658170614,82:1.8208765658170614):0.4327047156029127):2.4224108198823338,58:4.675992101302308):6.150985366862056):2.341674278113315):5.983082665338319,(((14:11.216633715320837,((112:6.242865215091542,96:6.242865215091542):4.743189924112566,102:10.986055139204108):0.23057857611672894):5.100125055604339,(6:13.613070010719575,7:13.613070010719575):2.7036887602056012):2.5370040235615328,(5:0.40810937620345467,113:0.40810937620345467):18.445653418283253):0.29797161712928855):8.804129160875252,((128:12.50032078847008,1:12.50032078847008):6.8409222921172805,134:19.34124308058736):8.614620491903889):9.220481359277517,((((121:12.491216723391515,((72:5.727723081276289,(131:3.5600479046754363,(22:2.772174118730524,8:2.772174118730524):0.7878737859449121):2.1676751766008526):5.765619863272648,111:11.493342944548937):0.9978737788425782):1.1858958078387758,((28:9.216764215529206,((((104:1.320928367151107,27:1.320928367151107):1.407850097981915,37:2.728778465133022):1.1746170183601214,49:3.9033954834931435):2.4421118815544918,73:6.345507365047635):2.871256850481571):1.4452510083875296,((40:1.9584639089128462,123:1.9584639089128462):5.383043941903169,(114:7.097535925939837,99:7.097535925939837):0.24397192487617758):3.320507373100721):3.015097307313555):3.71163813478241,((93:0.21481866556408072,15:0.21481866556408072):12.410138981146785,((86:2.732517842369771,2:2.732517842369771):2.282338366787511,23:5.014856209157282):7.610101437553585):4.7637930193018345):14.680387629747376,((((36:4.731880455281217,(41:2.9585587261437634,130:2.9585587261437634):1.7733217291374532):1.1052840036327352,(95:0.779249062705766,67:0.779249062705766):5.057915396208186):6.375506339257294,19:12.212670798171246):11.037901837246995,(129:11.693337431803073,43:11.693337431803073):11.557235203615168):8.818565660341836):5.107206636008691):1.0305507242936613):0.02070673730199246,(118:9.325616844734647,44:9.325616844734647):28.901985548629774):0.8387817723028093):5.674106145335344):2.935874899843185):16.51897278335956,((89:17.361575500450726,122:17.361575500450726):8.094382535235898,(83:20.25962621585687,84:20.25962621585687):5.196331819829755):38.7393799585187):34.4726839961363;
tree new_tree50 = ((((((77:17.4825394006816,(119:11.534476836089269,75:11.534476836089269):5.94806256459233):16.67899432503037,110:34.16153372571197):3.0906727615300085,(((46:4.944761197485907,33:4.944761197485907):4.46524262279591,(52:1.644154611097684,(91:1.1403085279600942,(4:0.9396959573185006,120:0.9396959573185006):0.20061257064159355):0.5038460831375897):7.765849209184133):1.9118019300825306,((132:5.314298418367633,(55:3.5482183447443103,((18:0.6576229616247361,29:0.6576229616247361):1.1742082492588075,(107:0.5621697944849192,90:0.5621697944849192):1.2696614163986242):1.7163871338607668):1.7660800736233226):3.6411247046506645,(127:6.775078800371834,11:6.775078800371834):2.180344322646463):2.3663826273460504):25.93040073687763):8.622519354475443,42:45.87472584171742):1.379094209733971,((115:24.199870949096873,((((69:17.053427884122407,((87:0.9806272058851432,85:0.9806272058851432):0.2807869184228794,(81:0.561124757360845,116:0.561124757360845):0.7002893669471776):15.792013759814385):3.5008333716587074,(94:4.008530647380011,56:4.008530647380011):16.5457306084011):0.4229348556932173,(((3:6.092865656007211,(105:4.37854439764385,79:4.37854439764385):1.714321258363361):7.051972443771289,(((((((71:3.055752120838137,(124:2.3267210711783104,(34:2.1473978356082095,63:2.1473978356082095):0.17932323557010088):0.7290310496598265):0.21607424710151246,((65:2.55143446901543,(30:2.18092242346948,13:2.18092242346948):0.37051204554594985):0.6035630654458188,74:3.154997534461249):0.11682883347840045):0.19602221887078075,80:3.46784858681043):0.3707389590763346,((10:1.7067067839592918,64:1.7067067839592918):0.25663164644209635,(47:0.5335380433536475,(92:0.14896610893473872,25:0.14896610893473872):0.3845719344189088):1.4298003870477407):1.8752491154853765):0.7212655185153736,((66:1.629963202287407,(133:0.2878239561820446,9:0.2878239561820446):1.3421392461053625):1.990135165379942,103:3.620098367667349):0.9397546967347892):0.5847190551120063,45:5.1445721195141445):0.9656714682678933,21:6.110243587782038):7.034594511996462):5.22122634607814,50:18.36606444585664):2.611131665617691):0.8692205900634598,98:21.84641670153779):2.353454247559082):18.20607179650356,(76:38.05034573306375,(((118:7.922754937471741,44:7.922754937471741):24.837793506007888,((106:12.323389585672476,97:12.323389585672476):13.86671153048869,((((108:1.4643594821937316,68:1.4643594821937316):6.047404548513221,17:7.511764030706953):4.531117753137854,((26:1.636929078774337,31:1.636929078774337):8.779642293752403,117:10.41657137252674):1.6263104113180678):1.1291963661544866,62:13.172078149999294):13.018022966161872):6.570447327318462):0.3895102303093836,((((((35:9.312557810589908,((((100:1.4288096942174526,12:1.4288096942174526):1.5088623133610022,24:2.937672007578455):1.5488968930899003,(((70:1.6204048105852038,38:1.6204048105852038):0.3418704511706532,(125:0.20853894464730355,109:0.20853894464730355):1.7537363171085534):0.7886688801561514,54:2.7509441419120084):1.7356247587563467):2.5567904479942163,(39:7.0245463708319225,(126:1.2220663245846901,60:1.2220663245846901):5.802480046247233):0.018812977830648947):2.2691984619273367):0.7560019055053377,((57:0.800405509234819,16:0.800405509234819):8.699396589573764,((61:1.7765048127485221,32:1.7765048127485221):2.6790080509312126,((48:3.4861225537117115,20:3.4861225537117115):0.24711731614061172,78:3.7332398698523233):0.7222729938274113):5.044289235128849):0.5687576172866624):1.4677814220415542,((53:4.728222152585636,(51:4.638571536181836,101:4.638571536181836):0.08965061640380068):1.0350872769635417,(((59:1.1309815894909112,88:1.1309815894909112):0.08633129686733243,82:1.2173128863582436):0.9513030771379001,58:2.1686159634961437):3.5946934660530343):5.773031708587622):5.592829525964815,(((14:13.24976202682689,((112:5.806300128700277,96:5.806300128700277):1.5494153392773198,102:7.355715467977597):5.8940465588492925):1.221906328924586,(6:4.793630429509017,7:4.793630429509017):9.678037926242459):2.426904043254229,(5:2.305011421074484,113:2.305011421074484):14.59356097793122):0.2305982650959102):6.009996690183723,((128:13.177696264946436,1:13.177696264946436):4.009366937843298,134:17.187063202789734):5.952104151495604):8.314935614688274,(((((28:4.906822958243675,((((104:1.3152441509609105,27:1.3152441509609105):0.14324181610262365,37:1.4584859670635342):0.5489386185990259,49:2.00742458566256):1.2046233218946103,73:3.2120479075571704):1.6947750506865042):11.242988859972089,((99:4.829391893580441,114:4.829391893580441):1.6506821627434736,(40:3.8870878804916087,123:3.8870878804916087):2.592986175832306):9.669737761891849):0.9538927804089568,(((8:3.397683424467108,131:3.397683424467108):8.065434805485221,(111:6.7447933268249995,72:6.7447933268249995):4.718324903127329):3.42868161152491,(22:7.269962036818572,121:7.269962036818572):7.621837804658667):2.2119047571474812):4.20906224245919,((93:0.47341702684664577,15:0.47341702684664577):10.833881607193591,((86:6.294278819625914,2:6.294278819625914):3.258674864013793,23:9.552953683639707):1.7543449504005295):10.005468207043673):8.81501808392228,(((((95:3.19365746856455,67:3.19365746856455):3.612492340338197,36:6.806149808902747):1.300075589659393,(41:4.055169440654696,130:4.055169440654696):4.051055957907444):3.872226050920137,19:11.978451449482277):6.550452138526628,(129:13.741654966901775,43:13.741654966901775):4.78724862110713):11.598881336997284):1.3263180439674223):1.6959557048154004):4.9002870592747385):4.355597012536684):4.847877305850957):12.179014630179111,((89:17.88448859648573,122:17.88448859648573):3.477217463520134,(83:20.570502092368585,84:20.570502092368585):0.79120396763728):38.07112862162464):30.2240410865727;
tree new_tree51 = ((((110:29.342437053471166,((77:17.648822206997988,(119:14.898286265166657,75:14.898286265166657):2.7505359418313304):10.21961250752545,(((127:4.870360370599301,11:4.870360370599301):1.6682982318062392,(132:6.1454634146008535,(55:2.1561326017489364,((18:0.4902289839141972,29:0.4902289839141972):0.8199608069519863,(107:0.14527503277535023,90:0.14527503277535023):1.1649147580908332):0.8459428108827529):3.989330812851917):0.3931951878046869):1.2819725541933984,((46:3.00227087467843,33:3.00227087467843):3.265209487783254,(52:2.3427176115188546,(91:0.7788139224838597,(4:0.5236056503302837,120:0.5236056503302837):0.255208272153576):1.5639036890349949):3.924762750942829):1.553150794137255):20.0478035579245):1.4740023389477273):13.231434534074424,42:42.57387158754559):1.770478868299051,((98:18.977794492854382,((((94:0.8647911027446532,56:0.8647911027446532):9.515641036622032,(((87:1.3673108389900606,85:1.3673108389900606):0.6195186620964601,(81:0.7526387565355791,116:0.7526387565355791):1.2341907445509417):7.675650201734258,69:9.662479702820779):0.7179524365459073):5.558564957380467,(((3:7.077255097829495,(105:1.913496267909725,79:1.913496267909725):5.16375882991977):3.5832866664091547,((((133:0.6337114371728241,9:0.6337114371728241):1.2788460291545594,(45:1.8765263368595861,(103:0.8320281250755515,66:0.8320281250755515):1.0444982117840347):0.036031129467797296):3.7945223513035318,(((10:1.3152529411674252,64:1.3152529411674252):0.03934569727608084,(47:0.6964462427332069,(92:0.2333732594315307,25:0.2333732594315307):0.4630729833016762):0.6581523957102992):3.7541324216865046,((80:4.435645731384118,(71:3.5643428903718357,(124:2.392574356743117,(34:1.2057881770142584,63:1.2057881770142584):1.1867861797288586):1.1717685336287187):0.8713028410122821):0.24555662106795406,((65:3.628152965328493,(30:2.9149003190862244,13:2.9149003190862244):0.7132526462422688):0.6942299626263932,74:4.322382927954886):0.3588194244971854):0.42752870767793905):0.5983487575009043):0.4822215155676748,21:6.18930133319859):4.4712404310400595):4.128012386132863,50:14.788554150371512):1.150442946375641):2.3444931401621165,115:18.28349023690927):0.6943042559451129):19.387707885325074,(76:33.68939957012451,((((((28:5.881484216987944,((((104:0.22161465413562553,27:0.22161465413562553):0.5332204331464708,37:0.7548350872820964):0.19187675643525448,49:0.9467118437173508):0.3488337369667601,73:1.295545580684111):4.585938636303833):5.730566466991101,(114:6.599453257381591,((40:1.3930591413993336,123:1.3930591413993336):4.471420150286788,99:5.864479291686121):0.7349739656954704):5.012597426597455):2.9819949104907177,(((8:7.082536808249525,131:7.082536808249525):1.6370652946141302,(72:2.926969078516379,111:2.926969078516379):5.792633024347277):5.4169899697033905,(22:4.234143040909064,121:4.234143040909064):9.902449031657982):0.4574535219027176):3.129649101337934,((23:9.382864220983102,(86:3.9371742000939225,2:3.9371742000939225):5.445690020889179):4.2798818315604645,(93:1.8570470933356762,15:1.8570470933356762):11.80569895920789):4.0609486432641315):6.147913962149406,(((((41:4.889466797433711,130:4.889466797433711):1.3675540929098302,36:6.257020890343541):0.887035221216367,(95:0.6026620597001139,67:0.6026620597001139):6.541394051859794):4.415027427890709,19:11.559083539450617):4.0512613224207445,(129:11.815613011408153,43:11.815613011408153):3.794731850463208):8.261263796085743):9.470486532612803,((((106:13.233912455601965,97:13.233912455601965):7.188516076224934,((((108:0.24052785509522595,68:0.24052785509522595):4.473899623513398,17:4.7144274786086235):3.376351455235504,((26:1.493305024222957,31:1.493305024222957):2.301752383260663,117:3.79505740748362):4.2957215263605075):1.000774535727313,62:9.09155346957144):11.330875062255458):6.203739842268057,(118:4.883610137009029,44:4.883610137009029):21.742558237085927):0.20131435855907043,(((((57:1.2655883491263642,16:1.2655883491263642):9.400843418488087,(((39:6.711921889119718,((126:1.9275360279439038,60:1.9275360279439038):3.8022059095602803,35:5.729741937504184):0.9821799516155334):1.8109258151203695,((((70:0.845768684176347,38:0.845768684176347):0.8659495900762566,(125:0.8459251430134024,109:0.8459251430134024):0.8657931312392012):3.090098178544799,54:4.801816452797403):2.9829796439820724,((100:1.5990976444143794,12:1.5990976444143794):4.195082805738022,24:5.7941804501524015):1.9906156466270737):0.738051607460612):1.5626920093808092,((61:2.9682195703044005,32:2.9682195703044005):4.5662840255146335,((48:2.1704520831985223,20:2.1704520831985223):2.8331298285829223,78:5.003581911781445):2.5309216840375894):2.5510361178018623):0.5808920539935549):0.16122667464793494,(((101:4.760943817224137,51:4.760943817224137):0.5465368549836498,53:5.307480672207787):1.7636921754051675,((88:1.1726133379768506,(58:0.839701369543725,82:0.839701369543725):0.33291196843312565):0.1455401581738247,59:1.3181534961506753):5.75301935146228):3.7564855946494315):4.638667309127841,((((14:6.119498006900114,102:6.119498006900114):0.8131248452613669,(112:3.9783713342280516,96:3.9783713342280516):2.9542515179334297):4.92071393196937,(6:9.118320705889097,7:9.118320705889097):2.7350160782417543):1.3041125511390117,(5:0.38095616714753755,113:0.38095616714753755):12.776493168122325):2.3088764161203645):4.956788087560051,((128:7.251001109115835,1:7.251001109115835):8.21360463542437,134:15.464605744540204):4.958508094410075):6.404368893703747):6.514612457915881):0.3473043795546005):4.676102808054949):5.978848077665184):13.352244455541033,((89:9.24410341116085,122:9.24410341116085):8.55308599680355,(83:15.79367695686815,84:15.79367695686815):2.003512451096249):39.89940550342128):35.5708292779538;
tree new_tree52 = (((((((132:4.8222789624205555,(55:2.2409187850822687,((18:0.5499182716202562,29:0.5499182716202562):0.18733193758420885,(107:0.3869495069407675,90:0.3869495069407675):0.3503007022636975):1.5036685758778037):2.581360177338287):2.9138503372285376,(((4:0.2814062636054743,120:0.2814062636054743):1.624135363492921,52:1.9055416270983954):2.032391007684104,((46:2.3699093625156267,91:2.3699093625156267):0.34254922090783824,33:2.712458583423465):1.2254740513590345):3.7981966648665937):1.631737620761733,(127:7.089935520945527,11:7.089935520945527):2.2779313994652988):28.163480895721513,(110:32.583854599495005,(77:20.447786725451085,(119:17.820167533940058,75:17.820167533940058):2.6276191915110267):12.13606787404392):4.9474932166373335):11.166719086687984,42:48.69806690282032):0.032126454529915804,((115:22.59042326513804,(((((94:4.473014180527238,56:4.473014180527238):10.85702234311858,((85:12.306560052745112,(87:8.304938659429354,(81:3.8858494025742747,116:3.8858494025742747):4.419089256855079):4.001621393315759):2.3531239835598985,69:14.659684036305011):0.6703524873408071):0.9291991338051897,50:16.259235657451008):0.7332420312389232,((3:6.5423290767295885,(105:5.7839962217888115,79:5.7839962217888115):0.7583328549407771):4.122854848057452,((((45:1.6347536311466677,103:1.6347536311466677):4.95883485786633,(133:1.5387511893089494,9:1.5387511893089494):5.054837299704048):0.34608068964892613,((((47:0.22073362385435905,(92:0.07695395826910365,25:0.07695395826910365):0.1437796655852554):1.6299868546333889,(64:0.42464164881103367,10:0.42464164881103367):1.4260788296767144):0.883788676717943,66:2.734509155205691):3.4894481489562432,(((80:5.157035427514463,(30:3.631257627216804,13:3.631257627216804):1.5257778002976594):0.060354164196327886,(71:3.6700771821408438,(124:2.2433322487571594,(34:2.203748699506421,63:2.203748699506421):0.03958354925073859):1.4267449333836844):1.5473124095699475):0.4564260236920168,(65:3.3334231172883677,74:3.3334231172883677):2.3403924981144404):0.5501416887591262):0.7157118744999895):0.543188764949325,21:7.482857943611249):3.182325981175792):6.32729376390289):0.4155355346661409,98:17.408013223356072):5.182410041781967):16.837586374632078,(76:33.53787167969392,(((((((49:1.2227383985002014,((104:0.27913811004160727,27:0.27913811004160727):0.3668704877536003,37:0.6460085977952076):0.5767298007049938):3.4001642834601036,(28:2.8021886435343757,73:2.8021886435343757):1.8207140384259293):3.465916976774526,((114:3.8161316256713724,99:3.8161316256713724):0.2270794114068706,(40:3.2290725911483333,123:3.2290725911483333):0.8141384459299097):4.045608621656588):1.406286888383745,(((8:2.568573274449274,131:2.568573274449274):2.844927781624674,(72:5.214372953159816,111:5.214372953159816):0.1991281029141323):4.015488921726555,(22:5.851318036232138,121:5.851318036232138):3.577671941568365):0.06611656931807275):5.978988482890065,(((86:7.673052197758818,2:7.673052197758818):2.2020501373994827,23:9.875102335158301):3.357057026680602,(93:1.3964910725342075,15:1.3964910725342075):11.835668289304696):2.241935668169738):11.111587084008988,((((95:0.5340749831041525,67:0.5340749831041525):5.497805302890963,(36:5.346258564915789,(41:3.4859177950713605,130:3.4859177950713605):1.860340769844429):0.6856217210793254):9.764131468668507,19:15.796011754663622):3.6270798800151187,(129:8.315700548492401,43:8.315700548492401):11.10739108618634):7.162590479338888):6.025320417133777,(((106:9.852625139028229,97:9.852625139028229):13.080602432128517,((62:6.000268840138634,((26:1.715855047246266,31:1.715855047246266):0.49271735111801407,117:2.20857239836428):3.7916964417743544):2.731322557428694,((108:1.9410464253275337,68:1.9410464253275337):0.8220418440856414,17:2.763088269413175):5.968503128154153):14.201636173589417):8.475681905710527,((118:5.3282993681550455,44:5.3282993681550455):24.064449687108123,(((((53:5.969447937836775,(51:5.465914991195347,101:5.465914991195347):0.5035329466414282):2.0225061367859043,(82:3.3369328459706113,(59:3.0763335689887716,(58:1.9051918214293262,88:1.9051918214293262):1.1711417475594454):0.2605992769818397):4.655021228652068):5.568814041531091,((35:9.731037271550802,(((61:3.3655518268179194,32:3.3655518268179194):5.094877911039262,((48:3.697308503576058,20:3.697308503576058):2.8362568569688733,78:6.533565360544931):1.92686437731225):1.0279572800327124,(39:7.801510189600864,(((((70:1.2771430017848318,38:1.2771430017848318):1.1005309166724173,(125:0.7344686105595392,109:0.7344686105595392):1.64320530789771):1.7266004437393652,54:4.104274362196614):1.9894459681710197,((100:3.889944062118568,12:3.889944062118568):0.31034715370535526,24:4.200291215823923):1.8934291145437108):1.492414664830144,(126:2.465283356276868,60:2.465283356276868):5.12085163892091):0.2153751944030864):1.6868768282890292):0.24265025366090853):0.5171334713276892,(57:2.291744849985757,16:2.291744849985757):7.956425892892734):3.3125973732752794):3.9918240593364693,((((14:6.989560737066758,(112:5.325876475633221,96:5.325876475633221):1.663684261433537):1.6562566824077427,102:8.6458174194745):3.9336618605224096,(6:2.2817203895254776,7:2.2817203895254776):10.297758890471432):2.4528131913590023,(5:1.5593332458267315,113:1.5593332458267315):13.47295922552918):2.5202997041343274):4.6304104643252195,((128:10.329572317084633,1:10.329572317084633):6.88574207551294,134:17.215314392597573):4.967688247217886):7.209746415447711):2.016160421604102):1.2020930542841342):0.9268691485425151):5.890137960076196):9.302183717580121):15.997345968397745,((89:16.35674918139243,122:16.35674918139243):6.898443887994901,(83:16.853826896675848,84:16.853826896675848):6.401366172711484):41.47234625636065):33.4851682626111;
tree new_tree53 = ((((((77:16.562593088412225,(119:11.898104196401638,75:11.898104196401638):4.664488892010587):21.86213341266659,110:38.424726501078815):2.9580132301880155,(((127:5.6416252424603535,11:5.6416252424603535):4.637191754508068,((55:3.2701966237806945,((18:0.5899922234365113,29:0.5899922234365113):0.7966203739074452,(107:0.7924329116856232,90:0.7924329116856232):0.5941796856583332):1.883584026436738):4.501412816959503,132:7.771609440740197):2.5072075562282246):3.7742019132452818,((46:1.979391102819482,33:1.979391102819482):1.6722247655443736,(((4:0.32876494049466437,120:0.32876494049466437):1.1225688400496396,91:1.451333780544304):0.670517916205396,52:2.1218516967497):1.5297641716141555):10.401403041849848):27.32972082105313):3.665660527877179,42:45.04840025914401):2.3714769471297714,((115:23.94092123587243,((((81:0.19417331165108415,116:0.19417331165108415):2.10606180872471,(85:0.6901478328571806,87:0.6901478328571806):1.6100872875186134):16.415185110660204,((((3:9.088190413028094,(105:6.30900788466118,79:6.30900788466118):2.7791825283669143):4.3022426941529375,(((((47:0.7414182656455136,(92:0.5354082864758237,25:0.5354082864758237):0.20600997916968988):1.3678874093566535,(64:0.9552521446639084,10:0.9552521446639084):1.1540535303382586):3.1711982209186456,((133:0.7651568181234107,9:0.7651568181234107):2.5498698524985333,(103:0.9321484524073721,45:0.9321484524073721):2.3828782182145716):1.9654772252988688):2.0315474612229005,((80:5.831541853004413,30:5.831541853004413):0.04751339717754455,(66:4.329464575948906,(((65:0.5174172925399673,74:0.5174172925399673):2.9379633720631504,13:3.4553806646031178):0.6915197401700328,(71:3.124520887138667,(124:2.9722215737892137,(34:2.3846908115493854,63:2.3846908115493854):0.5875307622398283):0.15229931334945324):1.0223795176344836):0.18256417117575552):1.5495906742330519):1.4329961069617552):2.67431164501001,21:9.986363002153723):3.4040701050273086):3.1840111433015217,50:16.574444250482554):1.587416271575396,((94:1.811576035147233,56:1.811576035147233):9.136627124492183,69:10.948203159639416):7.213657362418534):0.5535597089780495):0.21589385672838546,98:18.931314087764385):5.009607148108046):16.623516956881907,(76:35.581250771081706,((118:5.2725432904571194,44:5.2725432904571194):30.295169649613836,(((106:4.814778089383021,97:4.814778089383021):13.304690162667242,((62:3.7037084264394022,((26:1.578315974673173,31:1.578315974673173):0.47037882724999736,117:2.0486948019231703):1.655013624516232):0.8641385169460976,((108:0.26391174299893216,68:0.26391174299893216):2.977627452560725,17:3.2415391955596573):1.3263077478258425):13.551621308664764):16.722485100540883,((((((101:6.63999016812402,(51:4.164585253204256,53:4.164585253204256):2.475404914919763):2.8879939435432673,((88:8.579159816781143,59:8.579159816781143):0.0926890406186871,(58:6.537348268868795,82:6.537348268868795):2.1345005885310346):0.856135254267457):4.109537938798663,((((61:5.792684084334151,32:5.792684084334151):4.178404621818925,((48:5.9012962831519085,20:5.9012962831519085):2.303387274677843,78:8.204683557829751):1.766405148323324):1.8222356827352932,(57:0.9311465897735903,16:0.9311465897735903):10.862177799114779):0.37501663912631855,(35:10.886921902640216,(((((70:0.9781016821239467,38:0.9781016821239467):0.5515925190549912,(125:0.7217146612638003,109:0.7217146612638003):0.8079795399151375):2.2210537974466735,54:3.7507479986256116):2.859413650832463,(24:4.23354667811795,(100:2.7402546283995664,12:2.7402546283995664):1.4932920497183835):2.376614971340125):3.6911633533983483,(39:10.274102913487292,(126:5.36478516361886,60:5.36478516361886):4.909317749868432):0.027222089369130842):0.585596899783793):1.2814191253744713):1.469181022451263):7.396418293924285,(((((112:4.339034389989169,96:4.339034389989169):1.9438977744778665,14:6.282932164467035):1.5003761011603158,102:7.783308265627351):4.591013597700755,(6:2.9681197976902736,7:2.9681197976902736):9.406202065637832):8.279825367633059,(5:1.0486820081553434,113:1.0486820081553434):19.605465222805822):0.37979311342906996):5.34787494746109,((128:11.306745781209068,1:11.306745781209068):8.51841640486517,134:19.825162186074238):6.556653105777087):7.88682719465848,((((((49:2.6140627406958084,((104:1.6961206779788522,27:1.6961206779788522):0.25036236315573857,37:1.9464830411345908):0.6675796995612175):1.3969398354242184,(28:1.4520434471116421,73:1.4520434471116421):2.5589591290083846):2.903404011038048,(99:4.788683433321836,(114:2.654429735873828,(40:1.319027132630171,123:1.319027132630171):1.335402603243657):2.134253697448008):2.1257231538362387):0.9577658853761344,(((111:3.98026969829984,72:3.98026969829984):0.01612490961196711,(8:2.6066469743711633,131:2.6066469743711633):1.3897476335406438):1.3479204465754004,(22:3.380964471979944,121:3.380964471979944):1.9633505825072635):2.5278574180470015):5.93031920861779,((93:1.0189514658015897,15:1.0189514658015897):9.9890394127864,(23:9.754616627559631,(86:4.300898926443999,2:4.300898926443999):5.453717701115632):1.253374251028358):2.7945008025640092):13.165715570311011,(((((41:2.9210951731062242,130:2.9210951731062242):1.3099313754775443,36:4.231026548583769):2.0000104877090097,(95:1.3480154385133405,67:1.3480154385133405):4.883021597779438):4.254790463505532,19:10.48582749979831):5.1960779168460345,(129:13.417582621426254,43:13.417582621426254):2.2643227952180904):11.286301834818666):7.300435235046795):0.5733108660813429):0.7257595874798071):0.013537831010751233):4.983187421672632):6.855439013519444):19.0182005467461,((89:21.760864188186154,122:21.760864188186154):2.849225906880779,(83:15.568615401109264,84:15.568615401109264):9.04147469395767):41.827987657952946):26.538291723799;
tree new_tree54 = ((((((77:15.448649858840948,(119:10.007886010413902,75:10.007886010413902):5.440763848427046):18.483008241812787,110:33.931658100653735):5.253178004888582,(((46:0.8184964032435311,33:0.8184964032435311):6.406974076125184,(((4:0.3186636046065383,120:0.3186636046065383):4.122716913507579,91:4.4413805181141175):1.4227171812608477,52:5.864097699374965):1.3613727799937498):10.341008529373008,(((127:7.976053326709159,11:7.976053326709159):2.5912719351269784,132:10.567325261836137):2.0335983710274643,(55:5.525374940045737,((18:0.6074198790992483,29:0.6074198790992483):1.8870854518796936,(107:0.32093479220065857,90:0.32093479220065857):2.173570538778283):3.030869609066795):7.075548692817865):4.965555375878122):21.618357096800594):6.771345466211422,42:45.95618157175374):2.856653793966096,((115:28.259802618422924,((((81:0.3451290519010276,116:0.3451290519010276):8.594581219391937,(85:2.894143254342862,87:2.894143254342862):6.045567016950103):12.131266012246064,(((94:1.989757249371814,56:1.989757249371814):15.016670324779318,50:17.006427574151132):2.6205766575535563,(((3:8.705628850648042,(105:6.082168720407543,79:6.082168720407543):2.623460130240499):3.750590033911134,((((103:2.173790155270437,66:2.173790155270437):3.5500540664295954,45:5.723844221700032):0.10485053259308241,((((30:4.808695038611087,80:4.808695038611087):0.04552405008440541,(((71:1.9428432453695474,(124:0.7598492451951987,(34:0.6099465899890515,63:0.6099465899890515):0.1499026552061472):1.1829940001743489):0.22818841400903866,65:2.171031659378586):0.7589751831891909,(13:0.7773140746917131,74:0.7773140746917131):2.152692767876064):1.9242122461277154):0.13471786514509532,(64:2.2168109272370993,((47:0.8700168110072294,(92:0.17173840456182476,25:0.17173840456182476):0.6982784064454046):1.1385224181346554,10:2.008539229141885):0.2082716980952144):2.7721260266034884):0.19565340285691946,(133:2.7753674940335245,9:2.7753674940335245):2.4092228626639827):0.6441043975956076):1.4703547328573983,21:7.299049487150513):5.157169397408663):5.330268198841475,69:17.78648708340065):1.8405171483040377):1.44397205183434):0.12344093493759445,98:21.194417218476623):7.065385399946301):18.46816817953573,(76:39.350044473143356,((((((28:6.539174265654889,((49:2.8680871395093734,((104:0.8606595672583698,27:0.8606595672583698):1.5506962723550881,37:2.411355839613458):0.45673129989591565):2.2542315508359825,73:5.122318690345356):1.4168555753095333):0.9046199155038819,((40:1.8255667827536615,123:1.8255667827536615):2.7831053680317863,(114:4.2452989085721216,99:4.2452989085721216):0.363373242213326):2.8351220303733236):4.104587547544209,(((72:5.938833890747063,111:5.938833890747063):0.13605847009800076,(8:5.14040351091134,131:5.14040351091134):0.9344888499337234):3.904387924301882,(121:9.0939138296785,22:9.0939138296785):0.8853664554684446):1.5691014435560344):5.104314165889248,((93:3.214865818238206,15:3.214865818238206):6.5395097429237214,(23:7.384337723004496,(86:3.5634869687955533,2:3.5634869687955533):3.8208507542089425):2.3700378381574314):6.8983203334303):6.152580624108296,(((((41:3.0586199755531163,130:3.0586199755531163):2.232237500850014,36:5.29085747640313):1.0730185944602058,(95:1.3015011061044472,67:1.3015011061044472):5.062374964758889):6.4304708078629815,19:12.794346878726317):5.57900299692159,(129:9.321300449594771,43:9.321300449594771):9.052049426053136):4.431926643052616):15.807000729624328,(((106:7.467230735851804,97:7.467230735851804):15.38385019869727,((62:4.359542515310264,((26:1.562855804265374,31:1.562855804265374):1.3195485602811028,117:2.8824043645464767):1.4771381507637873):0.31003134269996213,((108:0.6482600626192979,68:0.6482600626192979):1.158186335401374,17:1.8064463980206718):2.8631274599895544):18.18150707653885):14.506253080128346,((118:9.744783592900752,44:9.744783592900752):27.079299463252312,((((((14:11.660468810237807,(112:11.029934764274266,96:11.029934764274266):0.6305340459635413):1.0930674628274062,102:12.753536273065214):2.229435256536224,(6:3.9360620033659033,7:3.9360620033659033):11.046909526235535):3.1067723138260046,(5:0.43114590320246915,113:0.43114590320246915):17.658597940224972):4.0840407893211434,(((53:3.2626063660533084,(101:2.5075733898093913,51:2.5075733898093913):0.7550329762439172):1.9814295084038447,(88:2.862953222192113,((59:1.7635100857954011,82:1.7635100857954011):0.736992332253732,58:2.500502418049133):0.3624508041429797):2.3810826522650403):8.852504895021617,((35:12.561773754702584,((39:7.809124240757852,(((((70:1.1640117666903806,38:1.1640117666903806):1.7378817862234668,(125:0.5647773861258469,109:0.5647773861258469):2.3371161667880003):1.4477623148221097,54:4.349655867735957):1.3241456904201847,(24:4.6466578381363774,(100:1.3253250807567012,12:1.3253250807567012):3.3213327573796763):1.0271437200197644):1.6394391321454371,(126:4.010849799077587,60:4.010849799077587):3.3023908912239923):0.49588355045627264):4.485863159805406,((61:2.69649405662527,32:2.69649405662527):8.284481549238663,((48:3.623036271099018,20:3.623036271099018):5.5594743728492215,78:9.18251064394824):1.798464961915693):1.3140117946993257):0.2667863541393256):0.1606260859841182,(57:1.1133267796302029,16:1.1133267796302029):11.609073061056499):1.3741409287920696):8.077243863269814):5.590443168094588,((128:9.81489666241225,1:9.81489666241225):5.065001645004656,134:14.879898307416907):12.884329493426266):9.059855255309891):0.5332509585243557):1.254943233647431):0.737767224818505):7.377926324815299):2.08486456776118):13.838100628055997,((122:21.62208010771224,89:21.62208010771224):5.785424689371691,(83:15.886471662058312,84:15.886471662058312):11.521033135025618):35.2434311966919):28.6988789914464;
tree new_tree55 = ((((110:39.49880117555245,((77:17.752129899640025,(119:9.677717619801127,75:9.677717619801127):8.074412279838898):20.769008339288924,(((((4:0.4313270638006668,120:0.4313270638006668):2.2044177388387696,91:2.6357448026394366):4.070818682927805,52:6.706563485567242):3.1483947827034138,(46:0.9851400306766709,33:0.9851400306766709):8.869818237593984):1.0976260675003733,(((55:4.4801805744498315,((107:0.632558547976307,90:0.632558547976307):1.173130392932145,(18:1.6665469407190292,29:1.6665469407190292):0.1391420001894228):2.6744916335413795):4.657236528577736,132:9.137417103027568):0.21532963830006402,(127:7.020001654765891,11:7.020001654765891):2.332745086561741):1.5998375944433967):27.56855390315792):0.9776629366235028):12.590926426296214,42:52.089727601848665):1.17521004922029,((115:29.8395956116747,((((81:0.2169077080929705,116:0.2169077080929705):3.3176995367624214,(85:1.9018505564824015,87:1.9018505564824015):1.6327566883729903):18.574645441686414,(((94:2.219902353262744,56:2.219902353262744):12.464366714157391,50:14.684269067420136):6.108268070602147,(((3:5.063778594799126,(105:2.523505552950388,79:2.523505552950388):2.540273041848738):9.078365326620968,(((74:2.3606239716503183,(65:1.7486876848678465,13:1.7486876848678465):0.6119362867824718):5.306438085231971,((71:4.015901595243677,(124:1.9215613681523855,(34:1.2745972365576272,63:1.2745972365576272):0.6469641315947583):2.0943402270912914):3.508869654338061,((((((47:0.5940310546024551,(92:0.18439237238744782,25:0.18439237238744782):0.40963868221500727):3.1803105987383273,64:3.7743416533407825):0.2607751593473959,(66:2.661284148150171,10:2.661284148150171):1.3738326645380075):0.09905388621931266,((103:2.0406820053429735,45:2.0406820053429735):0.1708351725732582,(133:1.2168999397630413,9:1.2168999397630413):0.9946172381531904):1.9226535209912594):1.0512580093738153,80:5.185428708281306):0.02703075999130089,30:5.212459468272607):2.3123117813091305):0.14229080730055177):1.0197290174967053,21:8.686791074378995):5.4553528470411):5.417987464720747,69:19.560131386140842):1.2324057518814406):1.3167155485195217):0.35264215818777345,98:22.461894844729578):7.377700766945122):17.612122221848953,(76:40.22937367877357,(((((((((37:1.8390149399974776,(104:0.626934059247278,27:0.626934059247278):1.2120808807501997):1.5404829651422365,49:3.379497905139714):0.8267074848488223,(28:1.793098540908677,73:1.793098540908677):2.4131068490798593):2.069063544160377,(114:4.9383165708760375,((40:0.756625794622187,123:0.756625794622187):4.149903515749665,99:4.906529310371853):0.0317872605041849):1.336952363272876):6.860190172348194,((72:3.680215072673128,((8:2.12816731852591,131:2.12816731852591):1.210384386975619,111:3.338551705501529):0.34166336717159895):8.55293634700973,(22:4.32882157707832,121:4.32882157707832):7.904329842604539):0.9023076868142486):1.8855303423567822,((93:0.670410886052541,15:0.670410886052541):12.077576248603165,(23:10.856173790249123,(86:5.6605221774489305,2:5.6605221774489305):5.195651612800193):1.8918133444065823):2.273002314198184):5.794563574159955,(((((41:5.247895800108811,130:5.247895800108811):2.9773831819008123,(95:0.50598942904959,67:0.50598942904959):7.719289552960033):0.18379052102716287,36:8.409069503036786):1.9360195598278942,19:10.34508906286468):4.358330686627845,(129:8.568341972620106,43:8.568341972620106):6.13507777687242):6.112133273521319):18.623325962778093,(((((14:11.886081265252018,(102:9.724407494968395,(112:7.86430581666496,96:7.86430581666496):1.860101678303434):2.161673770283624):2.282462680520325,(6:3.056958423905142,7:3.056958423905142):11.111585521867202):6.862104912795415,(5:0.7970298820333438,113:0.7970298820333438):20.233618976534416):0.9947323060769158,(((53:3.874112447254978,(101:3.4446235670284944,51:3.4446235670284944):0.4294888802264838):0.9404437691895069,((58:1.615881099152859,(82:1.593310144455934,88:1.593310144455934):0.022570954696924828):1.2716084342005345,59:2.8874895333533934):1.9270666830910916):8.240479012864032,((((61:4.608871709933847,32:4.608871709933847):6.434115137751769,((48:3.0282588934828176,20:3.0282588934828176):2.069169468762028,78:5.0974283622448455):5.945558485440771):1.5267978010460048,(((126:1.1417942699682455,60:1.1417942699682455):7.763648241216844,(35:3.519210758440326,39:3.519210758440326):5.386231752744764):0.09172949717530798,((100:3.6180659691353187,12:3.6180659691353187):1.023757374161018,(24:4.527345853176315,(((70:0.41964014699226326,38:0.41964014699226326):2.2064103777372077,(125:0.5519830817259488,109:0.5519830817259488):2.074067443003522):0.7950692012269767,54:3.4211197259564474):1.1062261272198675):0.11447749012002184):4.355348665064061):3.572612640371224):0.07135467087607417,(57:0.9759396540183507,16:0.9759396540183507):11.665199665589345):0.41389590970082146):8.970345935336157):7.465053345862152,((128:13.025889756802634,1:13.025889756802634):6.670982270278138,134:19.696872027080772):9.793562483426054):9.948444475285111):0.750505002596185,(((106:8.138008612077185,97:8.138008612077185):17.92842101246667,(62:5.152860263434889,(((26:0.8813201484339703,31:0.8813201484339703):1.2287282595377536,117:2.110048407971724):2.558729235311702,((108:0.9915026603309838,68:0.9915026603309838):2.134101892767387,17:3.1256045530983707):1.5431730901850553):0.48408262015146253):20.913569361108966):9.394666376051372,(118:3.9795810520544723,44:3.9795810520544723):31.481514948540756):4.728287987792896):0.03998969038544686):7.222344154750083):5.813219817545303):14.72823629361691,((122:32.66688418150692,89:32.66688418150692):4.066830200241732,(83:15.475032682668152,84:15.475032682668152):21.258681699080505):31.25945956293721):24.8189384468853;
tree new_tree56 = (((((((((4:0.3244521714946736,120:0.3244521714946736):1.6231309171218966,91:1.9475830886165701):1.8305523335046974,52:3.7781354221212675):0.6712168690443576,(46:1.8938452180352876,33:1.8938452180352876):2.5555070731303378):6.364014244176004,((132:7.991659366812111,(55:5.173804860716427,((29:1.662774076570724,18:1.662774076570724):0.2816388251633919,(107:0.6250270740266581,90:0.6250270740266581):1.3193858277074577):3.229391958982311):2.817854506095684):0.3740335331291478,(127:4.453072099241936,11:4.453072099241936):3.9126208006993224):2.4476736354003705):25.554431351425748,((77:25.412220440806998,(119:12.432890524955585,75:12.432890524955585):12.979329915851412):4.507043346691884,110:29.91926378749888):6.448534099268496):15.328622188936926,42:51.6964200757043):0.08228175568054041,((115:29.050635086680597,((((81:0.8183628815412524,116:0.8183628815412524):1.0243285486154918,(85:0.4018081159381999,87:0.4018081159381999):1.4408833142185444):22.29545842447786,(((94:2.716691130807783,56:2.716691130807783):12.251637295484448,50:14.968328426292231):4.973235855175371,(((3:8.075166382091277,(105:2.8613490218921793,79:2.8613490218921793):5.213817360199098):2.8565547435996663,(((((((((66:1.7048643774809091,10:1.7048643774809091):0.6196386101758631,(47:0.7849683590345579,(92:0.6593158070558489,25:0.6593158070558489):0.12565255197870895):1.5395346286222145):0.09436729481048411,64:2.4188702824672563):1.2497197926536754,(45:2.9134400887287444,((133:0.8062100414731861,9:0.8062100414731861):2.1026541281970523,103:2.908864169670238):0.004575919058506184):0.7551499863921873):0.9630013645938682,(80:4.527100016039432,30:4.527100016039432):0.10449142367536801):0.20391478471441005,74:4.83550622442921):0.32798790036639947,(71:3.7910299289018226,((63:1.7476788559878544,34:1.7476788559878544):1.4883266658615435,124:3.236005521849398):0.5550244070524246):1.3724641958937869):0.15395333240814324,(13:4.814597457634121,65:4.814597457634121):0.5028499995696318):0.9003160339321719,21:6.2177634911359245):4.713957634555019):7.131494475358844,69:18.063215601049787):1.8783486804178153):4.1965855731670025):0.6862178393439713,98:24.824367693978576):4.22626739270202):12.387128877527235,(76:34.70443932715929,((((106:5.148159065151156,97:5.148159065151156):10.209994054446529,(((108:1.1426621881609238,68:1.1426621881609238):0.4380700248861773,17:1.580732213047101):3.5704115453831093,(((26:1.134712745041116,31:1.134712745041116):0.5597393203134235,117:1.6944520653545396):2.327163926186407,62:4.021615991540947):1.1295277668892636):10.207009361167476):18.161609359026826,(((((((112:6.5971949474924125,96:6.5971949474924125):0.893339101938718,14:7.4905340494311305):4.510784603629086,102:12.001318653060217):3.0431499861527165,(6:1.4827668900142976,7:1.4827668900142976):13.561701749198637):2.2047719859265413,(5:0.9680640494438707,113:0.9680640494438707):16.281176575695604):0.7163490714206269,(((53:4.956558907690564,(101:3.6621320868023033,51:3.6621320868023033):1.2944268208882606):3.459657295907654,(88:3.5064737298231448,(82:1.8787824752715192,(59:1.4746845151722348,58:1.4746845151722348):0.40409796009928445):1.6276912545516256):4.909742473775073):4.971812673601411,((57:0.5752870126832629,16:0.5752870126832629):9.457063839557156,((((126:2.479457321955441,60:2.479457321955441):5.7486567356905445,(((((70:1.705149268146848,38:1.705149268146848):1.8162596509424882,(125:2.079125518474976,109:2.079125518474976):1.4422834006143601):1.6387055527863206,54:5.160114471875657):1.353921236827965,(24:5.955781861581782,(100:2.2829455523282087,12:2.2829455523282087):3.672836309253573):0.5582538471218399):1.22376489503832,39:7.737800603741942):0.4903134539040437):0.5799365378396821,35:8.808050595485668):0.266872887126711,((61:7.173932447559083,32:7.173932447559083):0.8165194528321145,((48:2.9135157048082503,20:2.9135157048082503):2.6660977829987527,78:5.579613487807003):2.4108384125841944):1.0844715822211812):0.9574273696280411):3.355678024959209):4.577560819360473):4.74233368059766,((128:11.191223275280292,1:11.191223275280292):4.648169001645137,134:15.839392276925429):6.8685311002323335):10.811839101466752):0.7674043951673966,((118:4.298926364955199,44:4.298926364955199):29.895298219488033,(((((((37:1.4059194832326214,(104:0.3855579517036422,27:0.3855579517036422):1.0203615315289791):0.4418714097421932,49:1.8477908929748146):0.6314938869522508,(28:1.4787417927034605,73:1.4787417927034605):1.000542987223605):2.7224335896914744,((114:3.5268936186974487,99:3.5268936186974487):0.3242891261368097,(40:2.0008175496197182,123:2.0008175496197182):1.8503651952145401):1.3505356247842815):4.215998237274649,((72:5.456786400154285,(111:5.189596759795992,(8:3.5878764328668944,131:3.5878764328668944):1.6017203269290978):0.26718964035829273):3.5612587306102865,(22:4.788533363657337,121:4.788533363657337):4.229511767107234):0.3996714761286171):4.276950513662188,((93:1.1337530641184281,15:1.1337530641184281):6.1180822033762166,((86:4.689003784193,2:4.689003784193):2.134271610967459,23:6.823275395160459):0.42855987233418613):6.442831853060731):5.046160361517288,(((((41:2.5316577037794783,130:2.5316577037794783):2.05613016557332,36:4.587787869352798):2.2100325124242106,(95:3.368571131900725,67:3.368571131900725):3.4292492498762837):2.014625822663425,19:8.812446204440434):8.03978985212391,(129:7.54203851399588,43:7.54203851399588):9.310197542568464):1.88859142550832):15.45339710237057):0.09294228934867732):0.4172724533673815):6.73332463704854):10.340937867177011):8.940639626146385,((122:16.69234601053029,89:16.69234601053029):8.999858134450182,(83:11.887543045445062,84:11.887543045445062):13.80466109953541):35.02713731255076):30.4933019937115;
tree new_tree57 = (((((110:30.740913253267802,(77:17.42676197418082,(119:9.836882718283071,75:9.836882718283071):7.589879255897749):13.314151279086982):6.84496898865299,(((46:9.145801450729275,33:9.145801450729275):2.062013856538286,((132:6.786107130218141,(127:6.150659489573084,11:6.150659489573084):0.6354476406450562):2.3949623463062055,(55:5.609339046199692,(((29:0.2987680988839816,90:0.2987680988839816):2.2598114348393166,18:2.5585795337232984):1.6405082710838608,107:4.199087804807159):1.4102512413925332):3.5717304303246538):2.0267458307432147):0.29570752905384445,(((4:0.2649049048854238,120:0.2649049048854238):1.9399776313635304,91:2.204882536248954):6.926763422147559,52:9.131645958396513):2.371876877924892):26.082359405599387):5.148609896625082,42:42.734492138545875):4.274369280535666,((115:30.18973454844138,((((81:1.1733126379066041,116:1.1733126379066041):4.347596760914567,(85:0.20830608428116615,87:0.20830608428116615):5.312603314540005):18.297698071783064,(((94:0.7293289073959336,56:0.7293289073959336):10.443101212284567,50:11.1724301196805):10.21570066885163,(((3:9.861512296349918,(105:7.409096896052081,79:7.409096896052081):2.452415400297837):5.265889845148694,((((13:2.2585182892877005,74:2.2585182892877005):1.445291898695872,(((63:1.2755986811812385,34:1.2755986811812385):1.639778356602394,124:2.9153770377836326):0.2548253743543305,71:3.170202412137963):0.5336077758456095):0.6614895662335334,(((30:2.133774719851891,66:2.133774719851891):0.16393744150310852,(80:2.18710425289669,65:2.18710425289669):0.11060790845830937):1.3701884572882088,((103:2.584076142096907,((133:1.6672864371477292,9:1.6672864371477292):0.4111631114575405,45:2.0784495486052696):0.5056265934916375):0.16881812452550315,(64:2.2524870268284958,(10:2.1202956093820453,(47:0.4944485233192013,(92:0.14195871992801495,25:0.14195871992801495):0.35248980339118635):1.625847086062844):0.13219141744645047):0.5004072397939145):0.9150063520207978):0.6973991355738978):4.053113827473433,21:8.418413581690539):6.708988559808073):5.1741127197311645,69:20.301514861229776):1.0866159273023541):2.430476682072104):1.3339861783461444,98:25.15259364895038):5.037140899491):12.964008658046524,(76:33.33259669134398,((((118:8.659740947825819,44:8.659740947825819):22.206916559574076,(((((((112:6.516576349414593,96:6.516576349414593):0.7372408178088774,14:7.25381716722347):1.5301072629964647,102:8.783924430219935):2.1910162447016415,(6:2.8486965874729897,7:2.8486965874729897):8.126244087448587):2.86194697566288,(5:0.46592753032718526,113:0.46592753032718526):13.370960120257271):1.2946238266234094,((35:10.01402399739377,(((61:5.869363315001287,32:5.869363315001287):2.8391369405296647,((48:6.408700523044801,20:6.408700523044801):0.3238744458921161,78:6.732574968936917):1.9759252865940349):1.1625098170167352,(((((70:0.3407739263847903,38:0.3407739263847903):1.2881090111245634,(125:0.5809032705748448,109:0.5809032705748448):1.0479796669345092):5.029910576752534,54:6.6587935142618875):0.17793195196632983,(24:5.563541830233732,(100:3.1520429664439003,12:3.1520429664439003):2.411498863789832):1.273183635994485):1.3216295820854507,(39:7.946966323595304,(126:3.8340062069810315,60:3.8340062069810315):4.112960116614273):0.2113887247183639):1.712655024234019):0.14301392484608222):1.676016368829993,((57:5.211327494755703,16:5.211327494755703):6.075402585022519,((58:4.688218329420114,((82:3.203451506767831,88:3.203451506767831):0.3162455245014253,59:3.5196970312692564):1.168521298150858):0.2788960386661552,(53:2.823469296008273,(101:2.0643633193601727,51:2.0643633193601727):0.7591059766481001):2.1436450720779967):6.319615711691952):0.40331028644554046):3.4414711109841036):6.264829292382899,((128:9.400712599550484,1:9.400712599550484):6.413731601022706,134:15.81444420057319):5.581896569017575):9.470316737809128):0.9099312345166375,((106:4.525600159587493,97:4.525600159587493):18.737339379165835,(((108:1.3690454522557591,68:1.3690454522557591):1.460469978404128,17:2.829515430659887):3.199803060136299,(((26:1.6338567274407927,31:1.6338567274407927):0.723566215762232,117:2.3574229432030247):3.5624322650366382,62:5.919855208239663):0.10946328255652293):17.233621047957143):8.513649203163201):1.2606773945922605,(((((28:4.858326307101218,(((37:0.8489288448367629,(104:0.4895588895671469,27:0.4895588895671469):0.359369955269616):0.29763793755222046,49:1.1465667823889834):0.5816046005048958,73:1.7281713828938792):3.130154924207339):3.6057505357818096,((40:1.7993458407159233,123:1.7993458407159233):1.85711541163049,(99:3.1233406221043136,114:3.1233406221043136):0.5331206302420997):4.8076155905366145):6.950557466920541,((111:4.892492029865626,(72:4.418425665526722,(8:2.8467694616302532,131:2.8467694616302532):1.5716562038964685):0.4740663643389045):2.313131728124243,(22:3.794818146898576,121:3.794818146898576):3.410805611091293):8.2090105518137):12.041119664488464,((93:0.6728874182757354,15:0.6728874182757354):8.133529395963565,((86:4.412977221724756,2:4.412977221724756):2.615854271124487,23:7.028831492849243):1.7775853213900579):18.64933716005273):1.4273446906641212,((((95:0.3425221079549964,67:0.3425221079549964):8.667863784648334,(36:6.288547870465827,(41:2.9935104754700745,130:2.9935104754700745):3.2950373949957523):2.7218380221375043):2.2186619218588106,19:11.229047814462142):1.978722560785016,(129:8.627823031773218,43:8.627823031773218):4.57994734347394):15.675328289708997):4.154167471552636):0.2953305548351892):9.821146515143923):3.855118212593638):12.884438772712834,((122:10.892023968080101,89:10.892023968080101):14.176361908462065,(83:9.67291471960465,84:9.67291471960465):15.395471156937516):34.82491431525221):31.2559755620941;
tree new_tree58 = (((((77:29.106579507249755,(119:13.021151308518483,75:13.021151308518483):16.08542819873127):12.701453570427226,((((46:3.8544802476637923,33:3.8544802476637923):5.212443260382647,(((4:0.8207338973614008,120:0.8207338973614008):0.35822579704527613,91:1.178959694406677):0.716004780869451,52:1.8949644752761279):7.171959032770312):2.6908996659049667,((132:5.8157934704133,(55:4.520922426852027,((18:2.2485301991003643,(29:1.1905631489724586,90:1.1905631489724586):1.0579670501279057):0.5965206521627815,107:2.845050851263146):1.6758715755888813):1.2948710435612725):3.17725479458283,(127:7.301384512452079,11:7.301384512452079):1.6916637525440512):2.7647749089552764):26.56388384791716,110:38.32170702186857):3.486326055808412):4.397483443158819,42:46.2055165208358):0.23356143803002993,((115:28.676121484749146,((((81:0.3410719641498428,116:0.3410719641498428):2.905686009311194,(85:2.368281530785506,87:2.368281530785506):0.8784764426755309):21.172633921387686,(((94:0.31193198347683243,56:0.31193198347683243):12.626448188453214,50:12.938380171930046):10.84126457630462,(((3:8.869824416951346,(105:5.691819512417297,79:5.691819512417297):3.178004904534049):6.744826623027279,(((((74:2.6605968499074386,80:2.6605968499074386):1.651235804158146,(65:4.001224257151338,((66:3.6311675115529787,(((103:2.163293850362565,(133:0.5433174146081923,9:0.5433174146081923):1.619976435754373):0.244420475199846,45:2.407714325562411):1.1613044782478994,((47:0.6467450449346379,(92:0.06157314019833702,25:0.06157314019833702):0.5851719047363009):0.6093895606582209,(10:1.2025276255277193,64:1.2025276255277193):0.05360698006513953):2.3128841982174517):0.06214870774266812):0.28209183633082224,30:3.913259347883801):0.0879649092675372):0.3106083969142466):0.09743103088701766,(((63:2.266566832175254,34:2.266566832175254):0.7351885247257863,124:3.0017553569010405):0.34717005989150973,71:3.34892541679255):1.0603382681600522):0.7430867310062874,13:5.15235041595889):1.1207152679562364,21:6.273065683915126):9.341585356063499):3.947661435120274,69:19.5623124750989):4.217332273135767):0.6397471466140559):0.14861272429143568,98:24.568004619140158):4.108116865608988):15.579088339519323,(76:35.28860179009179,((((((((102:8.304506930690273,((112:4.606821762674228,96:4.606821762674228):2.4774087548109547,14:7.0842305174851825):1.2202764132050907):0.711110456426681,(6:2.0628325294246963,7:2.0628325294246963):6.952784857692258):3.976001829349258,(5:0.5784116179522136,113:0.5784116179522136):12.413207598514):1.9572406069411645,(((57:0.9290399991880182,16:0.9290399991880182):9.759086186874857,((58:4.484262524496478,((88:0.8227327377475283,82:0.8227327377475283):2.5278230837838365,59:3.3505558215313647):1.1337067029651138):0.5520009538335584,((51:2.4627719586354218,101:2.4627719586354218):1.2455191344434686,53:3.7082910930788904):1.3279723852511465):5.651862707732839):0.6331385339816613,((((126:2.4670900844600423,60:2.4670900844600423):3.326233743164263,(39:5.765500731176352,((((70:1.9151152083237795,38:1.9151152083237795):0.5479716853185133,(125:0.6010759460232042,109:0.6010759460232042):1.8620109476190885):1.4178598519099115,54:3.880946745552204):1.0501949786650546,((24:4.6592071154976455,100:4.6592071154976455):0.0019950224021423324,12:4.661202137899788):0.26993958631747095):0.8343590069590929):0.027823096447953333):4.082310082673257,35:9.875633910297562):1.3294842846105528,((61:4.27651929724012,32:4.27651929724012):5.892418460187284,((48:4.551918754417037,20:4.551918754417037):2.1984709096012924,78:6.750389664018329):3.4185480934090746):1.036180437480711):0.11614652513642199):3.6275951033628395):6.09254520713632,((128:8.586178307243118,1:8.586178307243118):4.8990878976229855,134:13.485266204866104):7.556138825677593):7.177052090236057,(118:9.520949950299002,44:9.520949950299002):18.69750717048075):4.830294611340854,((106:5.9458226361944915,97:5.9458226361944915):15.659117329795631,(62:6.5631106698501815,(((108:0.7816314807692336,68:0.7816314807692336):2.109186890355176,17:2.8908183711244098):2.4461254759452977,((26:1.4977850608855001,31:1.4977850608855001):1.7274597722983889,117:3.225244833183889):2.1116990138858185):1.226166822780474):15.041829296139941):11.443811766130484):2.1789423700764985,(((((28:3.645178688995763,(((37:1.537631372160569,(104:0.778336969982685,27:0.778336969982685):0.759294402177884):0.1722258716033862,49:1.7098572437639552):0.26515420425256586,73:1.975011448016521):1.670167240979242):1.6388616431767238,(114:3.7681283763416946,((40:3.327267660828824,123:3.327267660828824):0.41228195079548513,99:3.739549611624309):0.028578764717385408):1.5159119558307923):12.930634844918732,((22:7.322355447011599,121:7.322355447011599):10.39234481071296,((8:2.0077285124821276,131:2.0077285124821276):4.068018645510692,(72:5.925857303420857,111:5.925857303420857):0.14988985457196335):11.638953099731738):0.49997491936666094):3.2055061762284964,((93:1.5766701120862354,15:1.5766701120862354):12.300761154030623,((86:2.8706283235307795,2:2.8706283235307795):3.370964996100796,23:6.241593319631575):7.635837946485283):7.542750087202858):2.662474363886716,((((95:1.1892005711601035,67:1.1892005711601035):2.7735402239348934,(130:3.3997840873339857,(41:2.403981118819268,36:2.403981118819268):0.9958029685147176):0.5629567077610114):4.421795235690891,19:8.384536030785888):10.803694543152368,(129:11.196526908393732,43:11.196526908393732):7.991703665544524):4.894425143268176):11.145038384990674):0.060907687894683704):8.96660803417668):2.183868134597361):15.778136878166194,((122:6.495474348867321,89:6.495474348867321):23.0409450952154,(83:17.802860681278705,84:17.802860681278705):11.733558762804012):32.68079539294931):28.1052788070214;
tree new_tree59 = ((((((77:25.58356351827471,(119:16.24506581922107,75:16.24506581922107):9.338497699053637):10.253151470347142,110:35.83671498862185):1.4228223353141445,((132:7.831507528257732,(((46:1.2696916215238812,33:1.2696916215238812):1.8666805847552275,(((4:0.19208460074219086,120:0.19208460074219086):1.686263571970875,91:1.8783481727130658):0.9122134334523333,52:2.790561606165399):0.34581060011370957):4.423947912971622,(127:4.6381269955166555,11:4.6381269955166555):2.9221931237340746):0.2711874090070019):0.26707139546885994,(55:5.697162649484539,((29:0.5644182038730603,18:0.5644182038730603):1.5650170197681283,(107:1.36346716630396,90:1.36346716630396):0.7659680573372287):3.56772742584335):2.4014162742420533):29.160958400209402):8.560084247775102,42:45.819621571711096):3.684610523195012,((115:32.79558680412975,((((81:0.13638277149852907,116:0.13638277149852907):3.7066742434091857,(85:3.2942155534698347,87:3.2942155534698347):0.5488414614378803):17.94965603022051,(((94:3.868409999874627,56:3.868409999874627):11.333806624894036,50:15.202216624768663):5.209359972848997,(((3:6.390337906498758,(105:2.8337567094220892,79:2.8337567094220892):3.556581197076669):6.28205848493194,((13:4.818568451228225,((74:3.8486262539600897,(((80:3.154882791658985,30:3.154882791658985):0.31563756177189495,((103:2.6656510465263703,((133:1.6218417203279334,9:1.6218417203279334):0.9284599159221181,45:2.5503016362500515):0.11534941027631884):0.36690011627816776,(66:2.1972563313569173,((47:1.325137727860167,(92:0.13356864317593437,25:0.13356864317593437):1.1915690846842326):0.6855605918620151,(10:0.4924900526967619,64:0.4924900526967619):1.5182082670254202):0.18655801163473518):0.8352948314476207):0.4379691906263421):0.31937430559422175,((124:1.502447772833903,(63:0.8514770514282834,34:0.8514770514282834):0.6509707214056195):1.8833950866367315,71:3.3858428594706345):0.40405179955446746):0.05873159493498781):0.07683863962158988,65:3.9254648935816796):0.8931035576465458):2.067767702430465,21:6.88633615365869):5.786060237772008):7.3676614071898,69:20.0400577986205):0.3715187989971618):1.3811364475105634):2.8765084439283903,98:24.669221489056614):8.126365315073134):11.855923609349716,(76:31.94348021921374,(((((28:5.738484553606089,((((104:1.3456652923153025,27:1.3456652923153025):0.9412337634264198,37:2.2868990557417224):1.287222931590767,49:3.5741219873324894):1.362059885208005,73:4.9361818725404945):0.8023026810655942):2.620503846108324,(114:7.015208803996294,((40:0.8080119351407448,123:0.8080119351407448):4.467189326395423,99:5.275201261536168):1.740007542460126):1.343779595718119):8.479025555262307,((111:6.244507330113324,((8:4.277265143896947,131:4.277265143896947):1.4985474163619896,72:5.775812560258936):0.4686947698543875):10.284417304378282,(22:3.894320840672059,121:3.894320840672059):12.634603793819547):0.30908932048511417):4.8092089370628734,((93:3.472263446448706,15:3.472263446448706):3.7375820811068414,((86:3.5831687961477403,2:3.5831687961477403):0.8768984429608082,23:4.4600672391085485):2.749778288446999):14.437377364484046):10.16643663262116,(((((95:0.8728929669098194,67:0.8728929669098194):8.463751781000747,((130:2.494673068464486,41:2.494673068464486):2.5678725615225275,36:5.062545629987014):4.274099117923553):3.8294404467134626,19:13.16608519462403):5.542675691550562,(129:12.133945440932955,43:12.133945440932955):6.5748154452416365):12.712540884692963,((118:1.9484747313820843,44:1.9484747313820843):27.83757043297014,((((((102:10.224413407883269,((96:7.056831562333754,112:7.056831562333754):0.763760722253104,14:7.820592284586858):2.403821123296411):2.3769146400513748,(6:2.9784219780838668,7:2.9784219780838668):9.622906069850776):2.4577426171949455,(5:0.6693066374526693,113:0.6693066374526693):14.38976402767692):0.7709212709176949,(((57:1.9288855054327307,16:1.9288855054327307):8.332378729495343,((((61:2.6373555265326476,32:2.6373555265326476):5.72560279622653,((48:4.698570048077296,20:4.698570048077296):2.553154560963402,78:7.251724609040698):1.1112337137184802):0.31792728216477606,35:8.680885604923954):0.3570029830909931,((((((70:0.5518934640926431,38:0.5518934640926431):3.4080581943870936,(125:0.2516347775298116,109:0.2516347775298116):3.708316880949925):1.8992520470788383,54:5.859203705558575):0.20731141655915497,(12:4.2142196859052365,100:4.2142196859052365):1.8522954362124935):0.022709651326097813,24:6.089224773443828):1.0416352802042068,((126:3.232322191447562,60:3.232322191447562):1.527047059080744,39:4.759369250528306):2.3714908031197286):1.9070285343669129):1.2233756469131265):0.41008117176588677,(((59:2.2099268656780984,82:2.2099268656780984):0.6582536216515917,(58:2.0490634103063705,88:2.0490634103063705):0.8191170770233196):3.88117080183346,((51:3.2688415576921495,101:3.2688415576921495):0.0709984815833602,53:3.3398400392755097):3.4095112498876405):3.9219941175308106):5.158646529353323):3.2571267819504595,((128:8.265552343599005,1:8.265552343599005):4.812524047304279,134:13.078076390903284):6.009042327094459):8.156486671482124,((106:5.520970831399614,97:5.520970831399614):13.228837844848927,(((108:1.146819062911277,68:1.146819062911277):6.4688696254427835,17:7.61568868835406):0.44441350965648496,(62:6.911879355298283,((26:1.633128524940562,31:1.633128524940562):1.2517895583359115,117:2.8849180832764736):4.0269612720218095):1.1482228427122623):10.689706478237996):8.493796713231326):2.5424397748723564):1.6352566065153304):0.39235775379319904):0.12982069455298628):12.708030194265724):4.852721681426644):15.692080705699958,((122:11.716964254425502,89:11.716964254425502):10.566067507619103,(83:18.27622572964497,84:18.27622572964497):4.006806032399634):42.913281038561465):25.30069163004;
tree new_tree60 = ((((((77:21.601200883565046,(119:15.869556875218182,75:15.869556875218182):5.731644008346864):16.62372427799163,((127:5.285157715975328,11:5.285157715975328):1.6617820476603464,((132:4.124209040543968,(55:2.7989997606469688,((29:0.4081038383749441,18:0.4081038383749441):1.7758198389891067,(107:0.7564100801446241,90:0.7564100801446241):1.4275135972194266):0.6150760832829181):1.325209279896999):1.353306915609381,((46:1.3446922486470314,33:1.3446922486470314):2.048321026258442,(((4:0.4986738186880167,120:0.4986738186880167):1.2421718462020008,91:1.7408456648900175):0.8359514324629056,52:2.576797097352923):0.8162161775525507):2.084502681247875):1.4694238074823254):31.277985397921):1.5660573780918767,110:39.79098253964855):8.81683802297637,42:48.60782056262492):2.2254462056690656,((115:33.452346876988535,((((81:0.3977256724264112,116:0.3977256724264112):1.4693992782514256,(85:0.98231942323488,87:0.98231942323488):0.8848055274429569):22.043238707994362,((69:18.601445350210803,((3:10.574593854867882,(105:5.038599810962227,79:5.038599810962227):5.535994043905655):3.458460297387015,(((((30:4.267382589648907,(((133:1.0575661449082059,9:1.0575661449082059):1.684526440962232,(45:1.7644754848623305,103:1.7644754848623305):0.9776171010081074):0.21690370346991417,(((47:0.7203522882363413,(92:0.2281317146718092,25:0.2281317146718092):0.49222057356453214):1.57986467756614,(66:2.013665840939554,10:2.013665840939554):0.28655112486292733):0.011935642625009457,64:2.312152608427491):0.6468436809128613):1.308386300308555):0.33758134493247915,80:4.604963934581386):0.4906191541373399,((124:3.5498247901367956,(63:1.6674024332812925,34:1.6674024332812925):1.8824223568555032):0.7390241613677309,71:4.2888489515045265):0.8067341372141996):0.5294877693328637,(13:5.357092297568848,(74:4.001196518159994,65:4.001196518159994):1.3558957794088542):0.2679785604827414):0.9727577464148283,21:6.597828604466418):7.4352255477884786):4.568391197955906):0.6838193729629296,((94:2.721905845119648,56:2.721905845119648):10.672260138912824,50:13.394165984032472):5.89109873914126):4.6250989354984675):4.740346061736275,98:28.650709720408475):4.80163715658006):7.752029816624592,(76:34.49916443814843,(((106:5.355277366677311,97:5.355277366677311):13.319944751194285,(((108:0.2708751159190543,68:0.2708751159190543):2.5328506244080353,17:2.8037257403270894):3.931724979809439,(62:5.904912786696506,((26:2.4104613810208195,31:2.4104613810208195):1.0861515887644062,117:3.4966129697852257):2.40829981691128):0.8305379334400227):11.939771397735067):14.67826686786309,(((118:4.57476117617011,44:4.57476117617011):27.362283553152874,((((5:0.32968700357529823,113:0.32968700357529823):15.08836201962854,((((96:5.429744762996993,112:5.429744762996993):2.774744671786996,14:8.204489434783989):0.23925504081765858,102:8.443744475601648):1.9166994633731882,(6:5.610785008064804,7:5.610785008064804):4.749658930910032):5.057605084229003):1.2510827310206167,((((((12:3.6117476863173272,100:3.6117476863173272):1.355964695601744,(((70:1.3670067632935112,38:1.3670067632935112):1.374595924344516,(125:0.591836083846745,109:0.591836083846745):2.1497666037912824):1.864186413991003,54:4.60578910162903):0.36192328029004095):0.44599293972135534,24:5.4137053216404265):4.313653087020741,((126:2.9987169201151973,60:2.9987169201151973):5.841424634339064,39:8.840141554454261):0.8872168542069065):2.113204236021298,(((61:1.5112218155404549,32:1.5112218155404549):8.587824973347136,((48:2.49488896419257,20:2.49488896419257):2.585261694506954,78:5.080150658699524):5.018896130188067):1.0229710831515835,(35:8.34989166542697,(57:1.1487378412554237,16:1.1487378412554237):7.201153824171547):2.7721262066122048):0.7185447726432912):0.32680254078772464,(((58:6.150080922324814,(59:3.8374534852668165,88:3.8374534852668165):2.3126274370579973):1.3213187150686716,82:7.4713996373934854):0.5869266617312512,((51:3.776180994266254,101:3.776180994266254):2.2745549305710813,53:6.050735924837335):2.0075903742874015):4.109038886345454):4.501766568754265):5.322412214826233,((128:11.914433481297793,1:11.914433481297793):4.9252353054875595,134:16.839668786785353):5.151875182265336):9.945500760272296):0.573876208765256,(((((95:1.0821827778185011,67:1.0821827778185011):10.525809467723152,(36:9.463846909919356,(130:7.686024555517919,41:7.686024555517919):1.7778223544014367):2.144145335622296):1.642795267329241,19:13.250787512870893):10.367923466258333,(129:17.42592092126082,43:17.42592092126082):6.192790057868407):3.102544817262661,(((22:1.9421209084711448,121:1.9421209084711448):10.54849072436813,((72:4.769427964275823,((8:2.665759315535885,131:2.665759315535885):1.326925117515044,111:3.992684433050929):0.776743531224894):7.566398299424621,((28:5.501013162364646,((49:2.149371062190961,((104:0.4047493814623903,27:0.4047493814623903):1.513075892047037,37:1.9178252735094274):0.23154578868153375):0.9912022830429077,73:3.140573345233869):2.3604398171307768):2.2445778573260435,(((40:0.5694470856166874,123:0.5694470856166874):1.7059508455005679,114:2.275397931117255):0.05771832577271274,99:2.333116256889968):5.412474762800722):4.5902352440097545):0.15478536913883012):7.952285026395861,((93:0.6784310280937104,15:0.6784310280937104):6.825138537664939,((86:2.6198776310841327,2:2.6198776310841327):2.6399971281659442,23:5.259874759250077):2.2436948065085724):12.939327093476486):6.278359137156752):5.789665141696354):0.842568047646445):1.145675452413748):6.705212255464694):9.62889007468086):9.983868228176746,((122:14.24010056669017,89:14.24010056669017):8.879923420806275,(83:14.035049792360862,84:14.035049792360862):9.084974195135583):37.69711100897429):30.0857184634919;
tree new_tree61 = ((((((77:20.724474543460225,(119:9.116374876273568,75:9.116374876273568):11.608099667186657):23.628335548659386,110:44.35281009211961):1.0988989027991067,(((132:5.8421986332231475,(127:3.9760597413119436,11:3.9760597413119436):1.8661388919112039):1.2050852289849647,(55:5.928867393568637,((29:0.6979513545524055,18:0.6979513545524055):0.4062900643793158,(107:0.3415530535556431,90:0.3415530535556431):0.7626883653760783):4.824625974636915):1.1184164686394755):2.985416840057842,(((4:1.6793719901349122,120:1.6793719901349122):1.462017580220784,52:3.141389570355696):4.57995050666109,((46:1.3076672133844587,33:1.3076672133844587):3.1905213117106914,91:4.49818852509515):3.223151551921636):2.3113606252491676):35.41900829265276):8.371916464367473,42:53.82362545928619):0.677148216454448,((115:29.253276843831905,((((81:0.9982156784047806,116:0.9982156784047806):0.6297345333348943,(85:1.360872964287702,87:1.360872964287702):0.2670772474519729):21.321821904524064,((69:14.698463992968149,((94:1.27542220333189,56:1.27542220333189):12.182153965991573,50:13.457576169323463):1.2408878236446856):5.617591421963569,((3:11.864678535351377,(105:7.256666786580098,79:7.256666786580098):4.608011748771279):2.4311089612995325,(((13:2.7873261940714498,(74:2.0049222876328856,65:2.0049222876328856):0.7824039064385642):4.029464228968036,(((124:3.6654568157750966,(63:2.3982130927025045,34:2.3982130927025045):1.2672437230725921):0.4587446336771568,71:4.124201449452253):0.3548254032070117,(((30:3.4516865814708537,80:3.4516865814708537):0.6197856972088203,66:4.071472278679674):0.1156296867257458,((103:2.8583350939154735,(45:1.582099577812424,(133:0.9450010480818197,9:0.9450010480818197):0.6370985297306043):1.2762355161030494):0.4408381418038596,(((47:0.3113562252752795,(92:0.13893866614071204,25:0.13893866614071204):0.17241755913456747):1.7162584589204661,10:2.0276146841957456):0.6134125478487387,64:2.6410272320444843):0.6581460036748488):0.8879287296860867):0.29192488725384536):2.33776357038022):0.9702167619745294,21:7.787007185014015):6.508780311636895):6.020267918280808):2.6337167013320197):0.003392645858031784,98:22.95316476212177):6.300112081710136):14.969012642831402,(76:37.55166019858866,((((((5:1.1947230866172507,113:1.1947230866172507):13.45856415711417,((((96:4.961385943289293,112:4.961385943289293):0.5079774355242206,102:5.469363378813513):0.7002874881262606,14:6.169650866939774):1.5196620214014898,(6:4.000706252307812,7:4.000706252307812):3.6886066360334517):6.963974355390156):1.4624586684975576,(((57:0.8721433807463955,16:0.8721433807463955):10.304783593204304,((((((54:4.636459200253011,(100:4.4137088407698215,12:4.4137088407698215):0.22275035948318944):0.7081582117450553,(24:5.027716372556986,((70:1.3035543138881416,(125:0.5600439081422351,109:0.5600439081422351):0.7435104057459064):0.4877400362634712,38:1.7912943501516128):3.2364220224053732):0.3169010394410803):1.2980663722481651,35:6.642683784246231):1.7423313357015529,(126:4.695694173891581,60:4.695694173891581):3.6893209460562035):0.012022599539660561,39:8.397037719487445):2.2444548208138144,((61:1.2737553067430607,32:1.2737553067430607):7.240329233017002,((48:4.480295526057543,20:4.480295526057543):2.7112994273783197,78:7.191594953435863):1.3224895863241999):2.1274080005411964):0.5354344336494403):0.3512221293182449,((58:3.2752424256657786,((59:1.8030161457536173,88:1.8030161457536173):0.6834384003582652,82:2.4864545461118825):0.7887878795538961):5.9958623493317695,((51:6.251524042680562,101:6.251524042680562):1.7370739965571582,53:7.98859803923772):1.2825067357598279):2.2570443282713963):4.587596808960033):7.969560437771886,((128:11.379368283249388,1:11.379368283249388):7.6034220611671195,134:18.982790344416507):5.102516005584356):6.529921972256403,(((((95:2.1398603893918158,67:2.1398603893918158):8.048133045887687,((130:5.532996514872357,41:5.532996514872357):4.041891098739777,36:9.574887613612134):0.6131058216673679):4.472949227213904,19:14.660942662493406):3.296051882684976,(129:13.113445409101745,43:13.113445409101745):4.843549136076637):2.4152580870390317,((((111:4.120155596333584,72:4.120155596333584):0.5151345409985684,(8:2.5329543260963776,131:2.5329543260963776):2.1023358112357746):9.2944195269034,(((28:4.916211415112708,((49:2.2256779358561767,((104:1.062468922989949,27:1.062468922989949):0.6914385362828674,37:1.7539074592728165):0.47177047658336013):1.3135247541179234,73:3.5392026899741):1.3770087251386083):5.0102915752072805,(114:4.723763888592203,((40:1.3698938069650624,123:1.3698938069650624):2.0993001735760863,99:3.4691939805411485):1.2545699080510548):5.2027391017277855):2.2483733784448443,(22:3.3207779465995992,121:3.3207779465995992):8.854098422165233):1.7548332954707195):1.2610971818103742,((93:1.3996745403978592,15:1.3996745403978592):5.64211967882875,((86:3.749265361551196,2:3.749265361551196):0.9284543147689326,23:4.6777196763201285):2.3640745429064802):8.149012626819317):5.181445786171487):10.242975690039852):4.69440030466663,((118:7.414949606117547,44:7.414949606117547):26.622763594227386,((106:6.757971373532348,97:6.757971373532348):13.893112179120406,(((108:0.3499320483181972,68:0.3499320483181972):4.9297031652087995,17:5.279635213526997):2.7709074251779517,(62:7.3066200387797435,((26:2.6014519618086194,31:2.6014519618086194):0.649447506213928,117:3.2508994680225474):4.055720570757196):0.743922599925205):12.600540913947805):13.386629647692178):1.271915426578964):2.2420315716647607):6.67062928807465):10.278484189077332):10.733200728471736,((122:18.836888436144353,89:18.836888436144353):3.85820715584504,(83:18.86551154378526,84:18.86551154378526):3.829584048204133):42.53887881222298):25.7142996041745;
tree new_tree62 = ((((((77:19.452808650958605,(119:10.40355389426708,75:10.40355389426708):9.049254756691525):24.285688927449588,((((55:4.021040479290174,((18:1.1680804966033602,107:1.1680804966033602):0.4821775696780546,(29:0.34387983874071515,90:0.34387983874071515):1.3063782275406997):2.370782413008759):3.1286655193638175,132:7.1497059986539915):2.052775229295091,(127:5.873018304176301,11:5.873018304176301):3.3294629237727813):0.24378838246211565,((52:4.83175193914702,(4:0.6125824765033026,120:0.6125824765033026):4.219169462643718):2.5869284312008363,((46:1.0371420026591192,33:1.0371420026591192):4.2097741635739325,91:5.246916166233052):2.1717642041148046):2.0275892400633415):34.29222796799699):1.4916321949927962,110:45.23012977340099):9.999421266530995,42:55.229551039931984):0.4511611695574018,((115:42.18175765354528,((((81:0.3492635402591493,116:0.3492635402591493):1.7704375634797003,(85:0.5933248911199872,87:0.5933248911199872):1.5263762126188625):19.71091198720905,((50:17.164783691282196,((3:11.026835220714775,(105:5.789225368845556,79:5.789225368845556):5.237609851869219):2.776629008270895,(((13:1.210384353737898,(74:1.077607466473684,65:1.077607466473684):0.13277688726421388):4.0769945841365205,(((80:3.4649900866992076,30:3.4649900866992076):1.2155293292019036,(((((47:0.48521351024722204,(92:0.03062027283304497,25:0.03062027283304497):0.45459323741417706):0.9580809730199112,64:1.4432944832671333):1.8912846173133855,10:3.3345791005805188):0.183270907603593,((103:0.8878244193661017,45:0.8878244193661017):2.0506402120865532,(133:1.3563146141940798,9:1.3563146141940798):1.582150017258575):0.579385376731457):0.718353779900156,66:4.236203788084268):0.4443156278168434):0.20738282866852575,((124:3.360057042594164,(63:2.025327923850499,34:2.025327923850499):1.334729118743665):0.08977597036368756,71:3.4498330129578516):1.4380692316117853):0.3994766933047815):1.2700464557801832,21:6.557425393654602):7.246038835331068):3.3613194622965263):1.6872017348416364,((94:2.749358445478956,56:2.749358445478956):7.374484870528335,69:10.12384331600729):8.728142110116542):2.9786276648240673):0.5227962640942962,98:22.353409355042196):19.828348298503087):7.997602220836683,(76:36.70288686033021,(((((((130:7.069116033894766,41:7.069116033894766):1.8945442133903319,((95:0.5984492392660387,67:0.5984492392660387):6.918890242540625,36:7.517339481806664):1.4463207654784345):2.7936020246655264,19:11.757262271950625):2.5490038186874138,(129:10.251710120797979,43:10.251710120797979):4.0545559698400595):9.745626795414148,((((28:6.957207932349458,((49:2.3892821338006796,((104:1.4280255974261846,27:1.4280255974261846):0.7629944370985327,37:2.1910200345247173):0.19826209927596228):3.259291753511902,73:5.6485738873125815):1.308634045036876):3.221517484018533,(99:3.549035738815529,((40:2.7655869257798598,123:2.7655869257798598):0.2877145865836548,114:3.0533015123635145):0.4957342264520146):6.629689677552461):3.7625018501328356,((22:4.559042377994551,121:4.559042377994551):8.45837875535024,((111:6.383752433294904,(8:4.347756224319257,131:4.347756224319257):2.0359962089756474):0.3478520828342848,72:6.731604516129189):6.285816617215603):0.9238061331560345):6.115457791096668,((93:0.4061862646616029,15:0.4061862646616029):10.813582697543676,((86:4.640390963184858,2:4.640390963184858):1.4425535084105503,23:6.082944471595408):5.136824490609871):8.836916095392215):3.995207828454692):5.000866462479376,((106:8.574361639393763,97:8.574361639393763):12.183743657786822,(((108:4.011071628211719,68:4.011071628211719):3.881122739297898,17:7.892194367509617):5.090656723507079,(62:5.621477117724326,((26:0.7522306885182565,31:0.7522306885182565):3.2922646295258797,117:4.044495318044136):1.5769817996801896):7.361373973292371):7.775254206163888):8.294654051350978):6.881395286601066,((118:10.854627203434308,44:10.854627203434308):21.404285782958826,((((5:0.22397772111021316,113:0.22397772111021316):15.07628451154624,(((14:5.760971658305516,(96:3.534687142599353,112:3.534687142599353):2.2262845157061633):0.7595658053411869,102:6.520537463646703):5.613891266294064,(6:0.9686966734363263,7:0.9686966734363263):11.16573205650444):3.165833502715685):3.10635721995782,(((((61:3.1809872521514015,32:3.1809872521514015):5.925296835643071,((48:4.279290560120502,20:4.279290560120502):3.6601804370682194,78:7.939470997188721):1.1668130906057517):0.287561850705659,((((126:1.9742992665896724,60:1.9742992665896724):3.6961501132888843,39:5.670449379878557):2.4301245555148956,(((12:1.5066771770483358,100:1.5066771770483358):1.6995143408606572,54:3.206191517908993):3.0368394279677324,(24:5.985948391209764,((70:2.448107847602397,(125:0.24540278889355807,109:0.24540278889355807):2.202705058708839):0.7594504077530364,38:3.2075582553554334):2.7783901358543304):0.2570825546669617):1.8575429895167268):0.4149337212856796,35:8.515507656679132):0.8783382818209997):0.15965289463218113,(57:1.2796127223550697,16:1.2796127223550697):8.273886110777243):0.8150190752549875,(82:5.499977208922444,((58:4.5809591610133085,(59:2.0981118930958216,88:2.0981118930958216):2.482847267917487):0.16395963751917897,((51:2.846413012906717,101:2.846413012906717):0.9486495953484755,53:3.7950626082551926):0.9498561902772948):0.7550584103899567):4.868540699464856):8.038101544226972):4.702675871230145,((128:6.964208627430146,1:6.964208627430146):3.8372375053084298,134:10.801446132738576):12.307849191105841):9.149617662548717):3.675241648739494):0.7687322251975814):13.476473014051756):5.50135233510742):12.354722956002163,((122:18.221376155710008,89:18.221376155710008):6.326722431873538,(83:16.502855091535498,84:16.502855091535498):8.045243496048048):43.487336577908):27.7598191810759;
tree new_tree63 = ((((((77:14.054709322391414,(119:11.263038373854688,75:11.263038373854688):2.7916709485367264):26.02032039485753,110:40.075029717248945):1.2778005455144736,(((127:6.483962381590959,11:6.483962381590959):2.6306042852680873,((55:2.601637702335902,(((29:0.1948182120891367,90:0.1948182120891367):1.0852837414013512,18:1.2801019534904878):0.05443775899931702,107:1.3345397124898049):1.2670979898460972):5.594327575281692,132:8.195965277617594):0.9186013892414522):1.0363322048798125,((52:4.30237699384575,(4:1.0689138122112098,120:1.0689138122112098):3.2334631816345407):2.70252053996615,(91:3.094393056375445,(46:2.4935436084982965,33:2.4935436084982965):0.6008494478771484):3.9105044774364552):3.1460013379269585):31.20193139102456):7.151450062430683,42:48.5042803251941):0.19531482628769226,((115:38.49943029781364,((((81:0.2990213991101524,116:0.2990213991101524):4.665759188285703,(85:1.6292296117202507,87:1.6292296117202507):3.3355509756756048):13.315523519932727,((50:13.171494976649655,((3:6.197587455027196,(105:4.831205461944433,79:4.831205461944433):1.3663819930827632):3.7103887826689492,((((71:4.591603921200499,(124:3.9851485653219525,(63:2.0052978633716743,34:2.0052978633716743):1.9798507019502782):0.6064553558785466):0.3126301813574033,((30:3.277474077811235,80:3.277474077811235):1.2783424301333324,(((64:2.150112957231546,10:2.150112957231546):1.0647503750687206,(66:1.9364375723270026,(47:0.8091960002410034,(92:0.13304773690681632,25:0.13304773690681632):0.6761482633341871):1.1272415720859992):1.278425759973264):0.6097299676159413,((133:0.4965764791309186,9:0.4965764791309186):3.021020584517515,(45:2.3931095817708234,103:2.3931095817708234):1.12448748187761):0.3069962362677745):0.7312232080283594):0.348417594613335):0.6046541484421235,(13:3.807785394385347,(74:0.3602365596071692,65:0.3602365596071692):3.447548834778178):1.7011028566146789):1.0134672031360834,21:6.522355454136109):3.385620783560036):3.2635187389535094):2.1122885801214846,((94:1.5422263184738392,56:1.5422263184738392):9.79206487208391,69:11.33429119055775):3.9494923662133896):2.9965205505574435):1.1913390924081781,98:19.47164319973676):19.027787098076878):4.213812280523662,(76:30.482159654877,(((((((5:0.6609991555453248,113:0.6609991555453248):13.849826006176052,((102:7.781015620437341,(14:5.692715888766821,(96:4.21805858351784,112:4.21805858351784):1.4746573052489804):2.08829973167052):3.7932993687128125,(6:2.295429987302559,7:2.295429987302559):9.278885001847595):2.9365101725712233):0.31699231994847565,((((35:7.74907698333853,((((12:3.649103263612534,100:3.649103263612534):0.15617219624983036,54:3.805275459862364):0.5072954428391965,(24:3.5315838049911665,((70:1.7340772550272747,(125:0.9424648850850473,109:0.9424648850850473):0.7916123699422274):0.6985558851025482,38:2.432633140129823):1.0989506648613436):0.7809870977103941):1.0276234912579927,(39:5.313234354349138,(126:3.4055728014126574,60:3.4055728014126574):1.9076615529364807):0.026960039610415265):2.408882589378977):1.2676856057301462,((61:6.70204842613341,32:6.70204842613341):1.4006235440901227,((48:3.7998096852747647,20:3.7998096852747647):2.337581605182459,78:6.137391290457224):1.965280679766309):0.9140906188451439):0.5979872061074119,(57:2.4759566203025947,16:2.4759566203025947):7.138793174873493):0.5239917140039463,(((101:2.013642698096494,51:2.013642698096494):0.13845981642390948,53:2.1521025145204034):2.064951977628694,(58:3.598735145242769,((82:1.5778777140836977,88:1.5778777140836977):0.6581622585839082,59:2.236039972667606):1.362695172575163):0.6183193469063286):5.921687017030937):4.6890759724898174):4.7166510658321155,((128:10.24349761577625,1:10.24349761577625):5.504170347154453,134:15.747667962930702):3.7968005845712653):7.376177705411287,((((36:5.857115045358582,((130:3.933477632966501,41:3.933477632966501):0.9236154272195889,(95:1.4963941535710257,67:1.4963941535710257):3.360698906615064):1.0000219851724923):3.7440887153724427,19:9.601203760731025):9.40505414386579,(129:9.5525184191353,43:9.5525184191353):9.453739485461515):6.036052333415942,((((28:4.411696970693327,((49:1.822168626978336,((104:0.10799282051048296,27:0.10799282051048296):0.2987923013879409,37:0.40678512189842386):1.415383505079912):1.4427746933303096,73:3.2649433203086455):1.1467536503846811):3.914072190812388,(((40:0.8308532738245092,123:0.8308532738245092):1.6189652695378411,99:2.4498185433623503):1.230292689521173,114:3.6801112328835233):4.6456579286221915):3.0150194830848847,((72:5.954897246384951,((8:1.7276779373358568,131:1.7276779373358568):2.435396451857443,111:4.1630743891933):1.7918228571916517):5.0394711008063,(22:7.288379733494196,121:7.288379733494196):3.7059886136970555):0.346420297399348):5.506489885407845,((93:3.7900052896291885,15:3.7900052896291885):7.449917639905076,(23:10.803571071532865,(86:4.109272259290072,2:4.109272259290072):6.694298812242793):0.43635185800139986):5.60735560046418):8.195031708014312):1.8783360149004977):2.3376746353464455,(118:9.200689413928776,44:9.200689413928776):20.057631474330925):0.6620237387568757,((106:6.7796446454512065,97:6.7796446454512065):8.02280839618043,(62:6.4868248255483225,(((108:0.2299895281235082,68:0.2299895281235082):1.5883225765284725,17:1.8183121046519808):4.189027707855949,((26:2.330247114976833,31:2.330247114976833):2.9797120533161565,117:5.309959168292989):0.6973806442149408):0.47948501304039226):8.315628216083315):15.117891585384939):0.5618150278604261):12.2310829234603):5.986352573144494):18.140640614397334,((122:9.060114150709936,89:9.060114150709936):17.09643733208179,(83:19.020027593710584,84:19.020027593710584):7.136523889081143):40.6836842830874):31.5505926318938;
tree new_tree64 = ((((((77:15.880537638432603,(119:12.877403934372946,75:12.877403934372946):3.003133704059657):21.179384809933314,110:37.05992244836592):6.208024305766443,(((52:7.147149705308392,(4:0.35419439224820226,120:0.35419439224820226):6.792955313060189):1.6865084138054112,((46:0.22464816027202425,91:0.22464816027202425):4.742019948693479,33:4.966668108965504):3.8669900101482995):2.119562363120039,((127:5.762265512434031,11:5.762265512434031):4.0994351433742535,(132:9.271706203762518,(55:5.336915988345133,((29:0.31739419535629726,90:0.31739419535629726):2.728871182939038,(18:1.3041236535470102,107:1.3041236535470102):1.7421417247483248):2.290650610049798):3.934790215417385):0.589994452045767):1.0915198264255572):32.31472627189852):4.251803873998455,42:47.519750628130815):0.18973341966631807,((115:37.86280247146179,((((81:0.29521284160240435,116:0.29521284160240435):4.176836663251608,(85:1.397234866054722,87:1.397234866054722):3.07481463879929):16.66038634161522,((50:14.470145983434168,((3:7.642811220337088,(105:3.517870929530777,79:3.517870929530777):4.124940290806311):4.528663063176968,((13:4.544197032006859,((71:3.5230003082559844,(124:3.2566748898446107,(63:2.62197879264726,34:2.62197879264726):0.6346960971973505):0.2663254184113737):0.5206025644352219,(((((45:1.579954094793849,103:1.579954094793849):1.3233406855397365,(133:1.2858964952875307,9:1.2858964952875307):1.6173982850460549):0.15442424545451594,((((47:0.30066177315307924,(92:0.13304307418274525,25:0.13304307418274525):0.167618698970334):1.1339927985008609,64:1.43465457165394):0.5876928520053022,10:2.0223474236592422):0.07185496987651563,66:2.094202393535758):0.9635166322523436):0.08538677307346809,(74:1.250445918896509,65:1.250445918896509):1.8926598799650607):0.2768751754792951,(30:3.257421437089265,80:3.257421437089265):0.16255953725159955):0.6236218983503417):0.5005941593156527):1.226975766636972,21:5.771172798643831):6.4003014848702255):2.2986716999201118):1.8790311169104008,((94:2.3032310277268104,56:2.3032310277268104):3.9000710440775297,69:6.20330207180434):10.145875028540228):4.7832587461246625):2.1882272293709164,98:23.320663075840148):14.542139395621643):5.3787556694638425,(76:29.369809285389742,((118:5.244275435027712,44:5.244275435027712):23.999335688645637,(((106:5.144080799552714,97:5.144080799552714):12.73148628796346,(((26:1.9046441912416852,31:1.9046441912416852):2.365755260402455,117:4.27039945164414):6.574912969896536,(62:9.258040252776885,((108:0.24288678742689465,68:0.24288678742689465):2.231283757437763,17:2.474170544864658):6.783869707912228):1.587272168763791):7.030254665975498):11.304165174481877,((((((36:3.3394223091187967,(95:0.21729377893538904,67:0.21729377893538904):3.1221285301834074):1.5201310925055718,(130:3.1670167507731177,41:3.1670167507731177):1.6925366508512507):5.274144942618521,19:10.13369834424289):8.407376398875295,(129:10.314923739687108,43:10.314923739687108):8.226151003431076):3.348329226075073,((((28:3.9798105342263828,((49:1.4876747402654087,((104:0.3177357715454393,27:0.3177357715454393):1.0538075561260039,37:1.371543327671443):0.11613141259396564):0.8292703497485858,73:2.3169450900139945):1.6628654442123882):2.699984391887152,((99:3.532363172027503,114:3.532363172027503):0.29370905874669884,(40:1.3960419690499963,123:1.3960419690499963):2.4300302617242053):2.8537226953393326):4.258890222158054,(((111:3.497329676181622,(8:2.8969650504938596,131:2.8969650504938596):0.6003646256877624):0.10614858129879545,72:3.6034782574804174):5.029745642026206,(22:2.098411419070041,121:2.098411419070041):6.534812480436582):2.3054612487649653):4.790336208042472,((93:1.680736630239686,15:1.680736630239686):7.299151386365704,((86:4.447899475818817,2:4.447899475818817):3.078121129855716,23:7.526020605674533):1.4538674109308571):6.749133339708671):6.1603826128791965):4.478224862413544,((((5:0.33898745542460024,113:0.33898745542460024):12.001056651434977,((102:6.841303815963781,((96:4.110047740444915,112:4.110047740444915):1.3405578865272174,14:5.450605626972132):1.3906981889916485):1.078858135789634,(6:3.4191585709117844,7:3.4191585709117844):4.501003380841631):4.419882155106163):2.7023053509151644,((((57:0.8731798753938269,16:0.8731798753938269):8.981323962577752,(39:6.726257301872062,((((100:3.2370921846760257,12:3.2370921846760257):0.17400030441429548,54:3.411092489090321):2.2355871363103974,(24:4.023741373062623,((70:1.1919311265122132,(125:0.42758595378122716,109:0.42758595378122716):0.764345172730986):0.6473365062432967,38:1.83926763275551):2.184473740307113):1.6229382523380957):0.9565336634650663,((126:3.304534689896343,60:3.304534689896343):3.1154169340343447,35:6.419951623930688):0.1832616649350971):0.1230440130062771):3.1282465360995175):0.3672405068895426,((61:3.4591709993151403,32:3.4591709993151403):5.97965885866057,((48:6.193749450356571,20:6.193749450356571):2.3991558301929627,78:8.592905280549534):0.8459245774261763):0.7829144868854119):0.4281274789278271,(82:4.0361650063297905,(((101:1.6782215382254502,51:1.6782215382254502):0.7324123506489153,53:2.4106338888743655):1.2636610148232807,((88:3.110032756655145,59:3.110032756655145):0.395001152347044,58:3.505033909002189):0.16926099469545708):0.36187010263214425):6.613706817459159):4.392477633985793):5.085543875368467,((128:9.029467615598099,1:9.029467615598099):3.441705958524137,134:12.471173574122236):7.656719759020973):6.239735498463592):2.81210343039125):0.06387886167529544):0.12619816171639542):13.871748855535891):4.4679259068715):13.109217045685561,(84:28.870953729897952,(83:20.302853685022708,(122:12.247782986745186,89:12.247782986745186):8.055070698277522):8.568100044875244):31.947747363584742):37.0488555669198;
tree new_tree65 = ((((110:38.50556760532496,((77:20.567682871638226,(119:11.377455211644603,75:11.377455211644603):9.190227659993623):7.873424502417745,((55:5.305889260886523,((107:1.4692374299276059,90:1.4692374299276059):0.1836382003781738,(18:0.6441997324028494,29:0.6441997324028494):1.0086758979029302):3.653013630580743):5.683556363293085,(132:10.594141881612394,((127:7.254092322774114,11:7.254092322774114):1.154112521980191,((52:2.4009474892721867,(4:0.3569964177920377,120:0.3569964177920377):2.0439510714801488):1.38123416089404,((46:1.3451408076104299,33:1.3451408076104299):2.213069833355986,91:3.558210640966416):0.22397100919981083):4.626023194588079):2.185937036858089):0.39530374256721323):17.451661749876365):10.064460231268992):9.535830266436037,42:48.041397871761):1.860148213813254,((115:36.16179937149922,((((81:0.7662999788558524,116:0.7662999788558524):1.3314701200508599,(85:1.1315338604546672,87:1.1315338604546672):0.9662362384520451):19.76015367360784,((50:17.01864133474285,((3:6.621119287338054,(105:3.262919328464041,79:3.262919328464041):3.358199958874013):5.947093046795175,((13:6.770067506094186,(66:5.718494828636344,((((((47:0.47926541855458804,(92:0.05459991676515204,25:0.05459991676515204):0.424665501789436):0.7761429676216213,64:1.2554083861762093):1.20848874801507,10:2.463897134191279):1.5262608757490983,(45:3.6746588169308882,(103:3.100261276727889,(133:2.195037384560995,9:2.195037384560995):0.905223892166894):0.574397540202999):0.31549919300948925):1.388161934545681,((74:1.2576540963386678,65:1.2576540963386678):3.9920391690626764,(30:4.094204076313998,80:4.094204076313998):1.155489189087346):0.12862667908471437):0.28541151855588076,(((63:2.1081310505901643,34:2.1081310505901643):0.7127541681611351,124:2.8208852187512994):0.3299347828131136,71:3.150820001564413):2.5129114614775263):0.05476336559440487):1.051572677457842):0.7574916973829433,21:7.5275592034771295):5.040653130656099):4.4504290006096205):3.1511890104508424,((94:2.2277132868782292,56:2.2277132868782292):3.336547550418679,69:5.564260837296908):14.605569507896783):1.688093427320858):0.07016533535729153,98:21.92808910787184):14.23371026362738):8.478750142588837,(76:29.826895888814903,((((((36:5.332293047809405,(130:3.1833582346978644,41:3.1833582346978644):2.148934813111541):0.9612728413956457,(95:0.5304135502624914,67:0.5304135502624914):5.763152338942559):9.671101110644067,19:15.964666999849118):4.431035516128031,(129:12.543197762775923,43:12.543197762775923):7.8525047532012255):2.4991735761714615,((((28:5.209148433548222,((49:2.5408567865123106,((104:1.2784693192573617,27:1.2784693192573617):0.5025090834050592,37:1.780978402662421):0.7598783838498897):2.00565738529613,73:4.5465141718084405):0.6626342617397816):3.4372651282235367,(114:7.043796115153638,(99:5.664337201413648,(40:1.0957867675415172,123:1.0957867675415172):4.568550433872131):1.37945891373999):1.6026174466181207):5.402662795626638,(((111:7.0312476962989585,(8:3.082783914149406,131:3.082783914149406):3.9484637821495525):1.6131006805387536,72:8.644348376837712):4.523435493118573,(22:12.816713412637743,121:12.816713412637743):0.35107045731854214):0.8812924874421117):5.675359112681926,((93:0.557453355653128,15:0.557453355653128):10.745009276012215,((86:5.315089503843788,2:5.315089503843788):2.2462484979842383,23:7.561338001828027):3.7411246298373158):8.42197283841498):3.1704406220682877):5.518716397754236,(((((5:0.4646262103379028,113:0.4646262103379028):13.735669437768198,(((96:4.257231727775581,112:4.257231727775581):2.4765438316453228,(14:4.227436250862399,102:4.227436250862399):2.5063393085585046):3.644760023062277,(6:5.88974034568107,7:5.88974034568107):4.488795236802111):3.82176006562292):3.0014689088101303,(((61:5.4011676752405595,32:5.4011676752405595):5.570403416738232,((48:4.654785152736968,20:4.654785152736968):3.3976674949125556,78:8.052452647649524):2.9191184443292677):1.2465324563606597,((35:7.958839497371822,((126:3.4277513580023498,60:3.4277513580023498):3.331244326415503,(((54:3.334856852067194,(12:2.9665233185559594,100:2.9665233185559594):0.36833353351123455):1.9966118822284002,(24:4.175351362341375,((70:1.1871104430162895,(125:0.28812312306921295,109:0.28812312306921295):0.8989873199470766):0.7103371997161925,38:1.897447642732482):2.2779037196088927):1.1561173719542195):1.4014977504342818,39:6.732966484729876):0.02602919968797668):1.1998438129539695):3.9192567696088654,((((101:1.5879002024353197,51:1.5879002024353197):1.0921992369608746,53:2.6800994393961943):6.3216966720670325,(88:7.1271466506906505,(59:3.9515417059520725,(82:0.48094122426707864,58:0.48094122426707864):3.470600481684994):3.175604944738578):1.8746494607725763):2.408706368863287,(57:1.1891195874911582,16:1.1891195874911582):10.221382892835356):0.4675937866541737):0.3400072813587638):4.98366100857678):5.9605726945631865,((128:10.671201533874427,1:10.671201533874427):3.849842988133755,134:14.521044522008182):8.641292729471235):4.480602223556009,(((106:5.898214667650085,97:5.898214667650085):12.11088426884237,(62:6.967615560922221,(((108:0.7247466330558262,68:0.7247466330558262):1.6169630628432259,17:2.341709695899052):3.7795303398680327,((26:3.525020590233407,31:3.525020590233407):1.246233935087282,117:4.771254525320689):1.3499855104463956):0.8463755251551364):11.041483375570232):9.546249571768683,(118:4.891217399992107,44:4.891217399992107):22.66413110826903):0.08759096677428957):0.7706530148674204):1.4133033989120563):14.813653625273155):5.260996571486196):13.737221803236757,((122:13.294874635147488,89:13.294874635147488):16.303173128594217,(83:23.976972328498704,84:23.976972328498704):5.621075435243):34.040720125069306):27.5488266584938;
tree new_tree66 = ((((110:37.72920222898256,(((46:1.5818692534698746,33:1.5818692534698746):4.5491125202749165,(52:3.2157582120095682,(91:2.5216111139735684,(4:1.464375096501005,120:1.464375096501005):1.0572360174725635):0.6941470980359998):2.915223561735223):2.6508252900642013,(((55:3.7221300453402395,((18:1.2834375411388352,29:1.2834375411388352):1.0060352598989457,(107:0.35736601520395733,90:0.35736601520395733):1.9321067858338237):1.4326572443024586):1.9385751307672554,132:5.660705176107495):1.4301783786397175,(127:5.108665740303803,11:5.108665740303803):1.982217814443409):1.69092350906178):28.947395165173567):2.8952925602679755,(42:36.72507858267024,(77:23.25280180334785,(119:8.237109953106655,75:8.237109953106655):15.015691850241195):13.472276779322392):3.899416206580291):2.666628114549866,((115:25.64827998056975,((((81:0.5717847017174719,116:0.5717847017174719):2.4045385596290694,(85:1.3302008922773256,87:1.3302008922773256):1.6461223690692155):19.190652894352777,((50:18.116569023453412,((3:7.657963195104084,(105:2.3687265462270566,79:2.3687265462270566):5.2892366488770275):4.828222203432543,(((((71:2.5573477517651737,((63:0.8803039016697748,34:0.8803039016697748):1.2572270711302171,124:2.137530972799992):0.41981677896518166):1.6282392724712302,((65:2.9414249858048,(30:2.8210124141271087,80:2.8210124141271087):0.12041257167769137):1.0243821338739467,74:3.9658071196787468):0.21977990455765717):0.40811084232159,(((66:3.2543973194703346,(133:0.874208834716601,9:0.874208834716601):2.3801884847537336):0.19748944613250474,(45:3.2864300634581944,103:3.2864300634581944):0.16545670214464492):0.9764461902248303,(((47:0.35599274026813676,(92:0.12253113961514062,25:0.12253113961514062):0.23346160065299615):0.7978718350891444,10:1.1538645753572812):0.6215857814313515,64:1.7754503567886326):2.652882599039037):0.16536491073032433):0.4950975199998737,13:5.088795386557868):1.4646277042942257,21:6.553423090852093):5.932762307684533):5.630383624916785):1.5423081387336701,((94:1.2535086593911025,56:1.2535086593911025):4.686382586273155,69:5.939891245664258):13.718985916522824):2.5080989935122346):0.09505980655327662,98:22.262035962252593):3.386244018317157):11.894528898533668,(76:28.99353954304157,(((((106:4.9904950138185376,97:4.9904950138185376):10.396240270852715,(((108:1.4158155513462438,68:1.4158155513462438):2.4372890139082655,17:3.853104565254509):1.146042129031012,(((26:2.0504225465661383,31:2.0504225465661383):1.03263578261511,117:3.0830583291812483):0.7359436273796836,62:3.819001956560932):1.1801447377245893):10.38758859038573):5.8222323226914074,(118:7.789924302079736,44:7.789924302079736):13.419043305282923):6.01707400755723,(((((((101:1.1039978134582744,51:1.1039978134582744):1.6031814813009506,53:2.707179294759225):4.414554009746185,((88:1.4847632280247565,59:1.4847632280247565):0.3110414311711869,58:1.7958046591959433):5.3259286453094665):1.6315587665783262,82:8.753292071083736):2.6877529897954258,(((61:5.003249721649478,32:5.003249721649478):4.892564233038081,((48:5.615940244836292,20:5.615940244836292):0.6967182234107163,78:6.312658468247008):3.5831554864405515):1.299022398492589,(((39:6.9201912130951655,35:6.9201912130951655):2.34649088813042,((126:4.5717153441410865,60:4.5717153441410865):4.1661450754641685,((54:4.178921592848809,((70:0.5669144780312776,38:0.5669144780312776):1.6410352120205471,(125:0.6520825312504769,109:0.6520825312504769):1.5558671588013477):1.9709719027969843):0.575250007369001,(24:4.722157860084083,(12:3.5599640464523032,100:3.5599640464523032):1.16219381363178):0.03201374013372682):3.983688819387445):0.5288216816203306):1.1602579362911705,(57:1.4597434146427493,16:1.4597434146427493):8.967196622874006):0.7678963156633927):0.24620870769901337):4.15840754311499,(((14:9.719946263017128,(102:8.261480506697325,(96:3.176179496190344,112:3.176179496190344):5.085301010506981):1.4584657563198036):2.194645675481759,(6:0.8606734812790716,7:0.8606734812790716):11.053918457219815):3.599903829279823,(5:0.8931375585309432,113:0.8931375585309432):14.621358209247767):0.08495683621544181):5.820751722578088,((128:12.102750086627916,1:12.102750086627916):4.586412695880506,134:16.689162782508422):4.731041544063817):5.80583728834765):0.8362231119555901,(((((36:6.472007561270684,(130:1.7199624471510149,41:1.7199624471510149):4.752045114119669):0.4556314546853981,(95:0.6997040516772398,67:0.6997040516772398):6.227934964278842):5.951120487805969,19:12.878759503762051):5.716297231386957,(129:16.748687420489013,43:16.748687420489013):1.846369314659995):7.478742186270939,((((28:5.6102155544291685,((49:1.3111119778292761,((104:0.7118344522506701,27:0.7118344522506701):0.4469424724640989,37:1.158776924714769):0.15233505311450712):1.927533812734867,73:3.238645790564143):2.3715697638650255):2.2941387830751054,((40:2.062460829869246,123:2.062460829869246):4.005059866667922,(114:3.4243668587318483,99:3.4243668587318483):2.643153837805319):1.8368336409671064):2.878194066832182,(((72:2.886730056554208,111:2.886730056554208):0.9012197339625247,(8:1.9291192764983314,131:1.9291192764983314):1.8588305140184014):2.9127825490251475,(22:3.5274787873928117,121:3.5274787873928117):3.1732535521490686):4.081816064794576):3.0743386760798455,((93:0.7063991091484881,15:0.7063991091484881):9.499872548169984,(23:9.396872459553821,(86:4.66256086947304,2:4.66256086947304):4.734311590080781):0.8093991977646517):3.650615423097829):12.216911841003645):1.988465805455533):0.9312748161660913):8.549269336061847):5.748314024696981):16.536685343072925,((122:16.206795276890293,89:16.206795276890293):3.44058627156555,(83:13.48496023192561,84:13.48496023192561):6.162421316530233):40.18042669841748):41.0246587396923;
tree new_tree67 = (((42:43.208497944941634,((((46:2.8992164242173866,33:2.8992164242173866):4.700718202772423,(52:4.456607660583667,(91:1.8059054851550598,(4:0.699965318002143,120:0.699965318002143):1.1059401671529168):2.650702175428607):3.1433269664061427):2.6618465551919543,((55:2.9570981271201413,((18:1.016817782665097,29:1.016817782665097):0.19062533964728745,(107:0.1720105114395479,90:0.1720105114395479):1.0354326108728367):1.7496550048077568):6.054979662951085,((127:3.172131453142874,11:3.172131453142874):5.273260624816174,132:8.445392077959049):0.5666857121121769):1.249703392110538):31.557175821501268,(110:40.64731157446383,(77:20.065485587388462,(119:10.563682991015705,75:10.563682991015705):9.501802596372757):20.581825987075366):1.171645429219204):1.389540941258602):0.02659425745578403,((115:30.84980246521881,((((81:1.9180474518630668,116:1.9180474518630668):1.3122098978973875,(85:1.6552002352663102,87:1.6552002352663102):1.575057114494144):19.017206741470336,((50:17.368427449420896,((3:5.569727821785393,(105:4.30185193119181,79:4.30185193119181):1.267875890593583):8.473839291173935,((((71:4.510396316667438,((63:1.5479895286592074,34:1.5479895286592074):0.7128359775889073,124:2.2608255062481146):2.2495708104193235):1.5773645642886045,((65:2.7688551773905288,(((103:2.430881415428704,(133:0.7552492545312357,9:0.7552492545312357):1.6756321608974685):0.03803791069739937,((64:0.42906780530766075,10:0.42906780530766075):1.3050278332331167,(92:0.45828859207514167,(25:0.39281706676776057,47:0.39281706676776057):0.0654715253073811):1.2758070464656357):0.7348236875853262):0.08403699591307312,45:2.5529563220391767):0.21589885535135211):2.5813534374411007,(((66:3.533293914659568,80:3.533293914659568):0.7886482006651159,30:4.321942115324684):0.44807556537926896,74:4.770017680703953):0.5801909341276765):0.7375522661244132):0.2830658165966904,13:6.370826697552733):1.680925445378504,21:8.051752142931237):5.991814970028091):3.324860336461567):3.395533535831486,((94:0.48700886335947047,56:0.48700886335947047):7.311820080974079,69:7.7988289443335495):12.965132040918832):1.4835031059784072):1.1335218769489934,98:23.380985968179782):7.468816497039029):7.85088295330441,(76:32.18587089412666,(((((((((101:3.459804957464338,51:3.459804957464338):2.635519430266549,53:6.095324387730887):2.7780985148680664,((88:2.0660652134476245,59:2.0660652134476245):1.3798195600654206,58:3.445884773513045):5.427538129085908):2.7144734597329236,82:11.587896362331877):1.0014080812558355,((57:1.1597022800748928,16:1.1597022800748928):10.940471431565687,((((54:5.575671781164764,((70:2.015561253787782,38:2.015561253787782):0.3214799143168676,(125:1.0210475050505587,109:1.0210475050505587):1.3159936630540907):3.2386306130601143):0.4561108020142459,(24:3.0274242377680753,(12:2.747461014990707,100:2.747461014990707):0.2799632227773685):3.0043583454109344):1.2645662494484968,((39:6.661296708566612,35:6.661296708566612):0.11913217161913181,(126:2.8346924343785123,60:2.8346924343785123):3.9457364458072313):0.515919952441763):1.6522023253255842,((61:5.860346839542099,32:5.860346839542099):1.7737385915690957,((48:3.9782280960122685,20:3.9782280960122685):2.968392310802589,78:6.946620406814858):0.6874650242963369):1.3144657268418962):3.1516225536874884):0.4891307319471334):2.4896291863273916,((((14:4.761102281913115,102:4.761102281913115):4.602292115654531,(96:7.832644118158883,112:7.832644118158883):1.530750279408763):1.2703975860988965,(6:2.1993505490400924,7:2.1993505490400924):8.43444143462645):2.363451781459691,(5:0.22237478614019401,113:0.22237478614019401):12.77486897898604):2.0816898647888706):9.039026162131718,((128:9.342620006392233,1:9.342620006392233):9.442657571270713,134:18.785277577662946):5.332682214383876):6.99282027506554,(((106:6.387278412930946,97:6.387278412930946):15.48533848984567,(((108:1.069222939638306,68:1.069222939638306):1.4118796508868334,17:2.4811025905251394):8.191613663583944,(((26:2.518663298845463,31:2.518663298845463):4.824367074558948,117:7.343030373404411):0.5290093439266919,62:7.872039717331103):2.8006765367779805):11.199900648667533):8.208038160767533,(118:9.006782130661591,44:9.006782130661591):21.07387293288256):1.0301250035682123):0.5776497716724442,(((((36:3.5763984815587735,(130:2.8316634931916638,41:2.8316634931916638):0.7447349883671097):2.531432164685511,(95:4.534871587545023,67:4.534871587545023):1.5729590586992614):5.398784600311078,19:11.506615246555363):3.0758593940465957,(129:12.167206183190974,43:12.167206183190974):2.415268457410985):5.849505711654491,((((((8:2.0967516151526384,131:2.0967516151526384):0.813582881193958,72:2.9103344963465965):0.1523367547625325,111:3.062671251109129):3.3046091885769293,(22:3.445297280411025,121:3.445297280411025):2.921983159275033):10.081924825668203,((28:5.104039541694338,((49:2.884089991534104,((104:0.8787951959805359,27:0.8787951959805359):0.09722714451173631,37:0.9760223404922722):1.908067651041832):1.9504921882924826,73:4.834582179826587):0.26945736186775093):2.4018421143868656,(99:3.506632446258166,((40:0.8528835296228275,123:0.8528835296228275):2.6528372675174885,114:3.505720797140316):9.116491178500219E-4):3.999249209823037):8.943323609273058):1.2675032850526335,((93:2.2753929242647364,15:2.2753929242647364):5.528115834923151,(23:6.284297739402162,(86:4.396587720868316,2:4.396587720868316):1.8877100185338458):1.5192110197857245):9.913199791219009):2.7152718018495534):11.256449486528357):0.49744105534185223):6.514814524396563):4.534406783874196):15.65035835823548,((122:20.003074103662318,89:20.003074103662318):6.985523642952572,(83:19.405568136102918,84:19.405568136102918):7.583029610511971):31.896852814018008):32.8013967055011;
tree new_tree68 = ((((110:41.647197366171106,((77:13.402157725257352,(119:10.492616031863909,75:10.492616031863909):2.909541693393443):25.909300542467697,(((46:2.7413506962820438,33:2.7413506962820438):1.286991730928443,(52:2.997117939499852,(91:2.4881596779550406,(4:0.8672115427928266,120:0.8672115427928266):1.620948135162214):0.5089582615448114):1.031224487710635):14.570914007538725,((127:4.010193169233476,11:4.010193169233476):13.361462320189299,((55:4.636753534780502,((18:1.11042993217919,29:1.11042993217919):0.44588912915216694,(107:1.0462947661459188,90:1.0462947661459188):0.5100242951854381):3.080434473449145):5.64667916202382,132:10.283432696804322):7.088222792618453):1.2276009453264365):20.71220183297584):2.335739098446055):8.949449577521825,42:50.59664694369293):0.20044897416089213,((115:34.799071809586145,((((81:1.8740818240213104,116:1.8740818240213104):0.19136288905792287,(85:0.30342956319123804,87:0.30342956319123804):1.7620151498879952):22.26276710415789,((50:20.89230257887634,((3:4.620477265358419,(105:3.554419768796256,79:3.554419768796256):1.0660574965621628):10.371611706912775,(((74:8.755775783724623,(((80:5.198072049036225,(30:1.8645934171560807,66:1.8645934171560807):3.333478631880144):0.257340195207842,((((103:2.016975091146014,(133:1.2177922446458815,9:1.2177922446458815):0.7991828465001323):0.7985659150973561,45:2.81554100624337):0.5270724150708279,(((25:0.36030651312155854,92:0.36030651312155854):0.33669540347037047,47:0.697001916591929):1.6531083790071304,(10:0.9644421919397947,64:0.9644421919397947):1.3856681036592646):0.9925031257151384):1.5351559379888204,65:4.877769359303018):0.5776428849410484):2.8171423819487886,(71:7.24098334052286,((63:0.8427750353691928,34:0.8427750353691928):2.6596819233319837,124:3.5024569587011767):3.738526381821683):1.0315712856699957):0.48322115753176753):0.46609494897335146,13:9.221870732697974):0.813234345944311,21:10.035105078642285):4.956983893628909):5.900213606605146):1.8057162469285224,((94:1.0972383557608274,56:1.0972383557608274):20.206780503525348,69:21.304018859286174):1.3939999665186882):1.6301929914322635):1.5536336170617382,98:25.881845434298864):8.917226375287282):11.54902717318145,(76:38.03122396640333,((((106:13.454935561534969,97:13.454935561534969):12.852629744300595,(62:14.058444673292717,(((26:0.9263406889773124,31:0.9263406889773124):2.6883371547311645,117:3.614677843708477):1.002219334902037,((108:1.039525270447871,68:1.039525270447871):2.324028710091263,17:3.363553980539134):1.2533431980713798):9.441547494682204):12.249120632542846):7.71632880411428,(((((53:4.4407573484050795,(51:3.6151420749850107,101:3.6151420749850107):0.8256152734200688):4.295709569508259,((88:5.277296044536379,59:5.277296044536379):0.489102323922471,(58:0.5394520135094316,82:0.5394520135094316):5.226946354949418):2.9700685494544885):4.312073414455567,(((((61:4.480583022243272,32:4.480583022243272):4.60328389095081,((48:6.2624839955788865,20:6.2624839955788865):1.06258388939884,78:7.325067884977726):1.7587990282163561):0.5457573839375538,(((126:0.7679396781077462,60:0.7679396781077462):5.0516830823126595,39:5.819622760420406):1.196148623756228,((54:4.9559773459992655,((70:1.2382777580693658,38:1.2382777580693658):2.1544082955257107,(125:1.160218779763738,109:1.160218779763738):2.2324672738313383):1.5632912924041893):0.7045478089656338,((12:4.300928754537382,100:4.300928754537382):0.7137056896124134,24:5.014634444149795):0.6458907108151042):1.3552462292117342):2.6138529129550028):1.8175021312676876,35:11.447126428399324):0.7608537853996769,(57:0.6360088290481631,16:0.6360088290481631):11.571971384750837):0.8405601185699041):3.3602303920344845,(((102:7.157701212004962,((96:2.6888416317916137,112:2.6888416317916137):1.5067664308746958,14:4.1956080626663095):2.962093149338653):2.549010929980845,(6:5.12707225173109,7:5.12707225173109):4.579639890254717):5.600891607979438,(5:0.10375719736404425,113:0.10375719736404425):15.2038465526012):1.1011669744381436):10.59101898394891,((128:7.7203833478533905,1:7.7203833478533905):5.793760420247777,134:13.514143768101167):13.485645940251132):7.024104401597544):0.5543789198003353,((((((36:6.1602492135314515,(130:4.149168401082842,41:4.149168401082842):2.0110808124486095):5.463281906839593,(95:0.781071462173988,67:0.781071462173988):10.842459658197056):4.3635008065703325,19:15.987031926941377):11.06199681496113,(129:11.413140665331541,43:11.413140665331541):15.635888076570966):3.3517076505920507,(((121:8.403755521171751,(111:6.057252758104199,((22:3.4344023995431034,72:3.4344023995431034):1.2859978849839364,(8:2.772457317487167,131:2.772457317487167):1.947942967039873):1.3368524735771592):2.3465027630675523):1.9197019926850594,((((37:1.271212225679227,(104:0.8449102286469603,27:0.8449102286469603):0.4263019970322668):0.22149587665362058,49:1.4927081023328477):1.5917427214670907,(28:2.0765988303639027,73:2.0765988303639027):1.0078519934360357):1.921094128569385,((40:1.320734121917804,123:1.320734121917804):1.4640093915531278,(114:1.8615759045027047,99:1.8615759045027047):0.923167608968227):2.2208014388983917):5.317912561487487):5.454477235728273,((93:0.4442068414736456,15:0.4442068414736456):6.50431865819469,(23:6.556497027174285,(86:4.570658076193933,2:4.570658076193933):1.9858389509803525):0.3920284724940508):8.829409249916747):14.622801642909474):2.770359411411249,(118:17.15274842637076,44:17.15274842637076):16.018347377535047):1.4071772258443715):3.452950936653153):8.316875016364264):4.448996935086228):14.71876533458024,((122:19.242656175388763,89:19.242656175388763):6.645295699727011,(83:21.24797868187976,84:21.24797868187976):4.639973193236013):39.62790937731829):31.3101643865777;
tree new_tree69 = (((((77:14.991000478135721,(119:7.225364608592489,75:7.225364608592489):7.765635869543232):23.948520767907322,(((((46:1.7843867535828497,33:1.7843867535828497):1.1129884546326785,91:2.897375208215528):12.59425935840576,(52:4.177174634848434,(4:0.9488609139087941,120:0.9488609139087941):3.22831372093964):11.314459931772854):5.013921991909241,((127:9.65356934679007,11:9.65356934679007):9.918060120301794,((55:4.380690878572299,((18:1.5521191149195963,29:1.5521191149195963):0.6507820398575719,(107:0.5900509073250005,90:0.5900509073250005):1.6128502474521675):2.1777897237951307):2.2989614665746316,132:6.6796523451469305):12.891977121944933):0.9339270914386653):16.115991360772888,110:36.62154791930342):2.317973326739626):7.50602791565565,42:46.44554916169869):0.6302059676401583,((115:28.301544754445633,(((50:19.803427087944005,((3:7.515382383438464,(105:2.8364219504876673,79:2.8364219504876673):4.678960432950797):5.490236371009518,((13:5.662821424783253,(((((30:3.1938103398641435,65:3.1938103398641435):1.2135566558556232,80:4.407366995719767):0.07266737121273081,((((133:0.579339953187056,9:0.579339953187056):0.7983553102114198,(45:1.232791714596556,103:1.232791714596556):0.1449035488019199):0.757411101604214,((((25:0.04466538683872803,92:0.04466538683872803):0.5484625006827504,47:0.5931278875214784):1.2610327759870588,10:1.8541606635085373):0.01645874710971884,64:1.870619410618256):0.2644869543844337):2.038955485105186,66:4.174061850107876):0.3059725168246219):0.27276409562907933,74:4.752798462561577):0.03492463672067192,(71:3.8119058128384653,((63:1.4677087168958889,34:1.4677087168958889):1.5179354097217344,124:2.9856441266176232):0.8262616862208421):0.9758172864437835):0.8750983255010043):1.044357294018483,21:6.707178718801736):6.298440035646245):6.7978083334960235):3.308827681150884,((85:1.7060355499818387,(87:1.6466024644863537,(81:0.20955448378186434,116:0.20955448378186434):1.4370479807044894):0.05943308549548498):12.96557163060304,((94:1.868602630359872,56:1.868602630359872):5.853977387622844,69:7.7225800179827155):6.949027162602163):8.44064758851001):0.6655889885576407,98:23.77784375765253):4.523700996793103):14.628552649810462,(76:37.45699419818578,(((((106:4.757655456542267,97:4.757655456542267):16.34413467178416,(((108:1.5766271105915506,68:1.5766271105915506):2.2439278173280908,17:3.8205549279196416):1.3325431271879595,(((26:0.6815928101441696,31:0.6815928101441696):1.9099416660694728,117:2.5915344762136425):0.931565041699081,62:3.5230995179127236):1.6299985371948775):15.948692073218826):13.448295618495912,(((((((54:3.4861421882532033,((70:1.1000321351507072,38:1.1000321351507072):1.205535958012569,(125:0.9214587405770447,109:0.9214587405770447):1.3841093525862316):1.180574095089927):5.485293094211895,(24:3.327423203973048,(12:1.4967894807313586,100:1.4967894807313586):1.8306337232416892):5.64401207849205):0.8046379129585546,((61:6.837862244975681,32:6.837862244975681):1.5751051949863077,((48:5.047631508936762,20:5.047631508936762):1.8153294080919364,78:6.8629609170286985):1.5500065229332902):1.363105755461664):1.2425761051353064,(39:9.772717410446958,(35:9.636852656671747,(126:2.187618609823581,60:2.187618609823581):7.449234046848167):0.1358647537752109):1.2459318901120007):0.6921407334938667,((57:1.546739663783233,16:1.546739663783233):10.102378648255685,((58:1.5680014815558636,(88:0.9151263403026701,(59:0.6288798724609149,82:0.6288798724609149):0.2862464678417552):0.6528751412531935):5.960868278334952,(53:2.7327696792690674,(51:2.3949881061986558,101:2.3949881061986558):0.3377815730704117):4.796100080621748):4.120248552148103):0.061671722013906916):4.266191326411203,((5:0.1777795923330236,113:0.1777795923330236):12.84207631857025,((102:7.670055288890231,((96:3.948357961935499,112:3.948357961935499):2.2206188353979863,14:6.168976797333485):1.501078491556746):1.2621864786733683,(6:1.7732123876911454,7:1.7732123876911454):7.159029379872454):4.087614143339673):2.957125449560756):10.064091792700536,((128:9.226646650458258,1:9.226646650458258):10.666951316860581,134:19.89359796731884):6.147475185845725):8.509012593657776):1.6173265196418711,(((((36:6.419624764576435,(130:4.619790885714843,41:4.619790885714843):1.799833878861592):6.806311630958829,(95:1.102831319692992,67:1.102831319692992):12.123105075842272):5.047400358204889,19:18.273336753740153):3.0049497889534464,(129:10.40785774329103,43:10.40785774329103):10.87042879940257):1.0113714977454613,((((121:5.560253880726106,22:5.560253880726106):4.486088441317039,(111:4.610427171440462,(72:4.470466248467167,(8:3.496569580832102,131:3.496569580832102):0.9738966676350649):0.13996092297329543):5.435915150602683):0.31275869072131535,((28:3.433476780451594,(((37:1.608921065275952,(104:0.6095303935360087,27:0.6095303935360087):0.9993906717399433):0.12313429426497802,49:1.73205535954093):1.2327646932333278,73:2.964820052774258):0.46865672767733635):3.530623762604302,(99:4.1357507247908085,((40:0.8825214403951566,123:0.8825214403951566):1.3194982208870853,114:2.202019661282242):1.9337310635085667):2.828349818265088):3.395000469708564):3.5158118107308685,((93:1.8562357331247705,15:1.8562357331247705):6.535386765912855,((86:2.2731964642968583,2:2.2731964642968583):3.19800892842151,23:5.471205392718368):2.920417106319257):5.483290324457704):8.414745216943732):13.87775422602515):0.14688740772985653,(118:9.085221587699648,44:9.085221587699648):27.229078086494418):1.1426945239917146):5.473103206070313):4.145657725082756):14.863137301398837,((122:17.30116059596808,89:17.30116059596808):3.3347735324208934,(83:16.15548958460512,84:16.15548958460512):4.480444543783854):41.30295830234871):31.4112017208511;
[truncated: 5,291,130 more chars]
