# Supplementary material for: Evolutionary history of the Arctic flora
Source: Nat Commun. 2023 Jul 18;14:4021. doi: 10.1038/s41467-023-39555-6 (PMC10354081; doi:10.1038/s41467-023-39555-6)
Supplement: Supplementary file 8 — Source Data [file 41467_2023_39555_MOESM8_ESM.zip › Source Data/Supplementary Figure 29-35/Saxifraga/Saxifraga_dis.csv]

ID	Name	dis
29	Saxifraga_adscendens_PAF	AB
30	Saxifraga_aizoides_PAF	AB
31	Saxifraga_aleutica	B
32	Saxifraga_anadyrensis_PAF	AB
33	Saxifraga_androsacea	B
34	Saxifraga_aphylla	B
35	Saxifraga_arachnoidea	B
36	Saxifraga_aretioides	B
37	Saxifraga_aristulata	B
38	Saxifraga_auriculata	B
39	Saxifraga_austromontana	B
40	Saxifraga_babiana	B
41	Saxifraga_bergenioides	B
42	Saxifraga_berica	B
43	Saxifraga_biflora	B
44	Saxifraga_bourgaeana	B
45	Saxifraga_bracteata_PAF	AB
46	Saxifraga_bronchialis_PAF	AB
47	Saxifraga_bryoides	B
48	Saxifraga_bulbifera	B
49	Saxifraga_bulleyana	B
50	Saxifraga_burseriana	B
51	Saxifraga_caesia	B
52	Saxifraga_canaliculata	B
53	Saxifraga_cardiophylla	B
54	Saxifraga_carpatica	B
55	Saxifraga_caspica	B
56	Saxifraga_caucasica	B
57	Saxifraga_caulescens_PAF	AB
58	Saxifraga_caveana	B
59	Saxifraga_cernua_PAF	AB
60	Saxifraga_cespitosa_PAF	AB
61	Saxifraga_cherlerioides_PAF	AB
62	Saxifraga_ciliatopetala	B
63	Saxifraga_cintrana	B
64	Saxifraga_cochlearis	B
65	Saxifraga_colchica	B
66	Saxifraga_continentalis	B
67	Saxifraga_corsica	B
68	Saxifraga_corymbosa	B
69	Saxifraga_cotyledon	B
70	Saxifraga_cuneata	B
71	Saxifraga_cuneifolia	B
72	Saxifraga_cymbalaria	B
73	Saxifraga_dahaiensis	B
74	Saxifraga_derbekii	B
75	Saxifraga_dianxibeiensis	B
76	Saxifraga_dichotoma	B
77	Saxifraga_dinnikii	B
78	Saxifraga_eschscholtzii_PAF	AB
79	Saxifraga_exarata	B
80	Saxifraga_firma	B
81	Saxifraga_fragilis	B
82	Saxifraga_fragosoi	B
83	Saxifraga_funstonii_PAF	AB
84	Saxifraga_gemmipara	B
85	Saxifraga_gemmulosa	B
86	Saxifraga_genesiana	B
87	Saxifraga_geranioides	B
88	Saxifraga_globulifera	B
89	Saxifraga_granulata	B
90	Saxifraga_granulifera	B
91	Saxifraga_heleonastes	B
92	Saxifraga_hengduanensis	B
93	Saxifraga_heterocladoides	B
94	Saxifraga_hirculus	AB
95	Saxifraga_hostii	B
96	Saxifraga_hyperborea_PAF	AB
97	Saxifraga_hypericoides	B
98	Saxifraga_hypnoides_PAF	AB
99	Saxifraga_implicans	B
100	Saxifraga_iranica	B
101	Saxifraga_juniperifolia	B
102	Saxifraga_kingiana	B
103	Saxifraga_korshinskyi	B
104	Saxifraga_kotschyi	B
105	Saxifraga_lactea_PAF	AB
106	Saxifraga_latepetiolata	B
107	Saxifraga_llonakhensis	B
108	Saxifraga_lychnitis	B
109	Saxifraga_macrocalyx	B
110	Saxifraga_magellanica	B
111	Saxifraga_mengtzeana	B
112	Saxifraga_mertensiana	B
113	Saxifraga_mucronulatoides	B
114	Saxifraga_mutata	B
115	Saxifraga_nangxianensis	B
116	Saxifraga_nervosa	B
117	Saxifraga_nipponica	B
118	Saxifraga_nishidae	B
119	Saxifraga_omolojensis_PAF	AB
120	Saxifraga_omphalodifolia	B
121	Saxifraga_oppositifolia_PAF	AB
122	Saxifraga_oreophila	B
123	Saxifraga_paniculata_PAF	AB
124	Saxifraga_paradoxa	B
125	Saxifraga_petraea	B
126	Saxifraga_platysepala_PAF	AB
127	Saxifraga_porophylla	B
128	Saxifraga_portosanctana	B
129	Saxifraga_praetermissa	B
130	Saxifraga_presolanensis	B
131	Saxifraga_pseudohirculus	B
132	Saxifraga_pseudosancta	B
133	Saxifraga_punctulata	B
134	Saxifraga_radiata_PAF	AB
135	Saxifraga_rebunshirensis	B
136	Saxifraga_rivularis_PAF	AB
137	Saxifraga_rosaceae_PAF	AB
138	Saxifraga_rufescens	B
139	Saxifraga_scardica	B
140	Saxifraga_sedoides	B
141	Saxifraga_seguieri	B
142	Saxifraga_sempervivum	B
143	Saxifraga_serpyllifolia_PAF	AB
144	Saxifraga_setigera_PAF	AB
145	Saxifraga_sibirica	B
146	Saxifraga_sibthorpii	B
147	Saxifraga_sieversiana	B
148	Saxifraga_spinulosa_PAF	B
149	Saxifraga_spruneri	B
150	Saxifraga_stolonifera	B
151	Saxifraga_stribrnyi	B
152	Saxifraga_tangutica	B
153	Saxifraga_terektensis	B
154	Saxifraga_trabutiana	B
155	Saxifraga_tricuspidata_PAF	AB
156	Saxifraga_tridactylites	B
157	Saxifraga_umbrosa	B
158	Saxifraga_valdensis	B
159	Saxifraga_vandellii	B
160	Saxifraga_vespertina	B
161	Saxifraga_viscidula	B
162	Saxifraga_wahlenbergii	B
