# Supplementary material for: Evolutionary history of the Arctic flora
Source: Nat Commun. 2023 Jul 18;14:4021. doi: 10.1038/s41467-023-39555-6 (PMC10354081; doi:10.1038/s41467-023-39555-6)
Supplement: Supplementary file 8 — Source Data [file 41467_2023_39555_MOESM8_ESM.zip › Source Data/Supplementary Figure 29-35/Silene/Silene.tre]

#NEXUS
Begin taxa;
	Dimensions ntax=280;
	Taxlabels
		Silene_acaulis_PAF
		Silene_acutifolia
		Silene_adenocalyx
		Silene_aegyptiaca
		Silene_ajanensis
		Silene_akinfievii
		Silene_albescens
		Silene_alexandri
		Silene_ammophila
		Silene_amoena
		Silene_ampullata
		Silene_andicola
		Silene_andryalifolia
		Silene_antirrhina
		Silene_antri_jovis
		Silene_apetala
		Silene_aprica
		Silene_arabica
		Silene_araratica
		Silene_arenarioides
		Silene_arenosa
		Silene_argillosa
		Silene_aristidis
		Silene_armena
		Silene_atocioides
		Silene_aucheriana
		Silene_auriculata
		Silene_austroiranica
		Silene_ayachica
		Silene_banksia
		Silene_batangensis
		Silene_behen
		Silene_bellidifolia
		Silene_bernardina
		Silene_berthelotiana
		Silene_bourgaei
		Silene_brahuica
		Silene_breviauriculata
		Silene_brevicalyx
		Silene_brevistaminea
		Silene_bupleuroides
		Silene_burchellii
		Silene_caesia
		Silene_caespitella
		Silene_campanula
		Silene_campanulata
		Silene_cappadocica
		Silene_cardiopetala
		Silene_cariensis
		Silene_caroliniana
		Silene_caryophylloides
		Silene_cephalantha
		Silene_cephallenia
		Silene_chaetodonta
		Silene_chamarensis
		Silene_chilensis
		Silene_chlorantha
		Silene_chubutensis
		Silene_claviformis
		Silene_commelinifolia
		Silene_congesta
		Silene_conglomeratica
		Silene_conica
		Silene_coniflora
		Silene_conoidea
		Silene_cordifolia
		Silene_corinthiaca
		Silene_coronaria
		Silene_crassipes
		Silene_cretica
		Silene_crispans
		Silene_cryptoneura
		Silene_cuatrecasasii
		Silene_cyri
		Silene_cythnia
		Silene_damascena
		Silene_damboldtiana
		Silene_danaensis
		Silene_davidii
		Silene_delicatula
		Silene_demawendica
		Silene_densifolia
		Silene_dianthoides
		Silene_dichotoma
		Silene_diclinis
		Silene_dinarica
		Silene_dioica_PAF
		Silene_dirphya
		Silene_disticha
		Silene_douglasii
		Silene_echegarayi
		Silene_elisabethae
		Silene_elymaitica
		Silene_eremicana
		Silene_eriocalycina
		Silene_erysimifolia
		Silene_esquamata
		Silene_exsudans
		Silene_fabaria
		Silene_falcata
		Silene_fissipetala
		Silene_flavescens
		Silene_foetida
		Silene_fraudatrix
		Silene_fruticosa
		Silene_gallica
		Silene_gallinyi
		Silene_gazulensis
		Silene_georgievskyi
		Silene_gertraudiae
		Silene_gigantea
		Silene_graeca
		Silene_graminifolia
		Silene_grandiflora
		Silene_hawaiiensis
		Silene_hayekiana
		Silene_heuffelii
		Silene_hifacensis
		Silene_hoefftiana
		Silene_holzmannii
		Silene_iche_bogdo
		Silene_idaea
		Silene_imbricata
		Silene_inaperta
		Silene_indeprensa
		Silene_insularis
		Silene_intramongolica
		Silene_invisa
		Silene_involucrata_PAF
		Silene_italica
		Silene_jenisseensis
		Silene_joerstadii
		Silene_kiusiana
		Silene_koreana
		Silene_kumaonensis
		Silene_lagunensis
		Silene_lanceolata
		Silene_latifolia
		Silene_lemmonii
		Silene_leptoclada
		Silene_leyseroides
		Silene_linearifolia
		Silene_linearis
		Silene_linnaeana_PAF
		Silene_linoides
		Silene_littorea
		Silene_longicilia
		Silene_longipetala
		Silene_lucida
		Silene_lycaonica
		Silene_lychnidea
		Silene_lydia
		Silene_macrodonta
		Silene_macrostyla
		Silene_magellanica
		Silene_marizii
		Silene_marschallii
		Silene_martyi
		Silene_melzheimeri
		Silene_mentagensis
		Silene_menziesii
		Silene_meyeri
		Silene_microphylla
		Silene_microsperma
		Silene_moorcroftiana
		Silene_multicaulis
		Silene_multinervia
		Silene_muscipula
		Silene_nana
		Silene_nemoralis
		Silene_nivalis
		Silene_nivea
		Silene_nizvana
		Silene_nocteolens
		Silene_noctiflora
		Silene_nocturna
		Silene_nodulosa
		Silene_notarisii
		Silene_nutabunda
		Silene_nutans
		Silene_occidentalis
		Silene_odontopetala
		Silene_oligantha
		Silene_oreades
		Silene_orphanidis
		Silene_ostenfeldii_PAF
		Silene_otites
		Silene_ovata
		Silene_oxelmanii
		Silene_paeoniensis
		Silene_palinotricha
		Silene_paradoxa
		Silene_parnassica
		Silene_parryi
		Silene_patagonica
		Silene_paucifolia_PAF
		Silene_pendula
		Silene_perlmanii
		Silene_persepolitana
		Silene_pharnaceifolia
		Silene_pogonocalyx
		Silene_polypetala
		Silene_portensis
		Silene_pruinosa
		Silene_pungens
		Silene_pygmaea
		Silene_quadriloba
		Silene_reinholdii
		Silene_reinwardtii
		Silene_repens_PAF
		Silene_rhynchocarpa
		Silene_rosiflora
		Silene_ruprechtii
		Silene_sabinosae
		Silene_sachalinensis
		Silene_salamandra
		Silene_salicifolia
		Silene_samia
		Silene_samojedorum_PAF
		Silene_saxatilis
		Silene_saxifraga
		Silene_scaposa
		Silene_schafta
		Silene_schmuckeri
		Silene_schwarzenbergeri
		Silene_schwarzenbergii
		Silene_sclerophylla
		Silene_scouleri
		Silene_seelyi
		Silene_seoulensis
		Silene_sieboldii
		Silene_simsii
		Silene_sisianica
		Silene_sojakii
		Silene_sordida
		Silene_sorensenis_PAF
		Silene_spergulifolia
		Silene_stenobotrys
		Silene_stenophylla_PAF
		Silene_stockenii
		Silene_striata
		Silene_struthioloides
		Silene_subconica
		Silene_subcretacea
		Silene_succulenta
		Silene_suksdorfii
		Silene_supina
		Silene_swertiifolia
		Silene_tamaranae
		Silene_tatarica_PAF
		Silene_tatarinowii
		Silene_taygetea
		Silene_thessalonica
		Silene_tolmatchevii
		Silene_tomentosa
		Silene_triflora
		Silene_tunicoides
		Silene_turkestanica
		Silene_undulata
		Silene_ungeri
		Silene_uniflora_PAF
		Silene_uralensis_PAF
		Silene_urvillei
		Silene_variegata
		Silene_velcevii
		Silene_verecunda
		Silene_villosula_PAF
		Silene_violascens_PAF
		Silene_virgata
		Silene_virginica
		Silene_viridiflora
		Silene_viscariopsis
		Silene_viscosa
		Silene_vittata
		Silene_vulgaris_PAF
		Silene_waldsteinii
		Silene_waltonii
		Silene_williamsii
		Silene_yemensis
		Silene_zawadzkii
		;
End;
Begin trees;
	Translate
		1 Silene_acaulis_PAF,
		2 Silene_acutifolia,
		3 Silene_adenocalyx,
		4 Silene_aegyptiaca,
		5 Silene_ajanensis,
		6 Silene_akinfievii,
		7 Silene_albescens,
		8 Silene_alexandri,
		9 Silene_ammophila,
		10 Silene_amoena,
		11 Silene_ampullata,
		12 Silene_andicola,
		13 Silene_andryalifolia,
		14 Silene_antirrhina,
		15 Silene_antri_jovis,
		16 Silene_apetala,
		17 Silene_aprica,
		18 Silene_arabica,
		19 Silene_araratica,
		20 Silene_arenarioides,
		21 Silene_arenosa,
		22 Silene_argillosa,
		23 Silene_aristidis,
		24 Silene_armena,
		25 Silene_atocioides,
		26 Silene_aucheriana,
		27 Silene_auriculata,
		28 Silene_austroiranica,
		29 Silene_ayachica,
		30 Silene_banksia,
		31 Silene_batangensis,
		32 Silene_behen,
		33 Silene_bellidifolia,
		34 Silene_bernardina,
		35 Silene_berthelotiana,
		36 Silene_bourgaei,
		37 Silene_brahuica,
		38 Silene_breviauriculata,
		39 Silene_brevicalyx,
		40 Silene_brevistaminea,
		41 Silene_bupleuroides,
		42 Silene_burchellii,
		43 Silene_caesia,
		44 Silene_caespitella,
		45 Silene_campanula,
		46 Silene_campanulata,
		47 Silene_cappadocica,
		48 Silene_cardiopetala,
		49 Silene_cariensis,
		50 Silene_caroliniana,
		51 Silene_caryophylloides,
		52 Silene_cephalantha,
		53 Silene_cephallenia,
		54 Silene_chaetodonta,
		55 Silene_chamarensis,
		56 Silene_chilensis,
		57 Silene_chlorantha,
		58 Silene_chubutensis,
		59 Silene_claviformis,
		60 Silene_commelinifolia,
		61 Silene_congesta,
		62 Silene_conglomeratica,
		63 Silene_conica,
		64 Silene_coniflora,
		65 Silene_conoidea,
		66 Silene_cordifolia,
		67 Silene_corinthiaca,
		68 Silene_coronaria,
		69 Silene_crassipes,
		70 Silene_cretica,
		71 Silene_crispans,
		72 Silene_cryptoneura,
		73 Silene_cuatrecasasii,
		74 Silene_cyri,
		75 Silene_cythnia,
		76 Silene_damascena,
		77 Silene_damboldtiana,
		78 Silene_danaensis,
		79 Silene_davidii,
		80 Silene_delicatula,
		81 Silene_demawendica,
		82 Silene_densifolia,
		83 Silene_dianthoides,
		84 Silene_dichotoma,
		85 Silene_diclinis,
		86 Silene_dinarica,
		87 Silene_dioica_PAF,
		88 Silene_dirphya,
		89 Silene_disticha,
		90 Silene_douglasii,
		91 Silene_echegarayi,
		92 Silene_elisabethae,
		93 Silene_elymaitica,
		94 Silene_eremicana,
		95 Silene_eriocalycina,
		96 Silene_erysimifolia,
		97 Silene_esquamata,
		98 Silene_exsudans,
		99 Silene_fabaria,
		100 Silene_falcata,
		101 Silene_fissipetala,
		102 Silene_flavescens,
		103 Silene_foetida,
		104 Silene_fraudatrix,
		105 Silene_fruticosa,
		106 Silene_gallica,
		107 Silene_gallinyi,
		108 Silene_gazulensis,
		109 Silene_georgievskyi,
		110 Silene_gertraudiae,
		111 Silene_gigantea,
		112 Silene_graeca,
		113 Silene_graminifolia,
		114 Silene_grandiflora,
		115 Silene_hawaiiensis,
		116 Silene_hayekiana,
		117 Silene_heuffelii,
		118 Silene_hifacensis,
		119 Silene_hoefftiana,
		120 Silene_holzmannii,
		121 Silene_iche_bogdo,
		122 Silene_idaea,
		123 Silene_imbricata,
		124 Silene_inaperta,
		125 Silene_indeprensa,
		126 Silene_insularis,
		127 Silene_intramongolica,
		128 Silene_invisa,
		129 Silene_involucrata_PAF,
		130 Silene_italica,
		131 Silene_jenisseensis,
		132 Silene_joerstadii,
		133 Silene_kiusiana,
		134 Silene_koreana,
		135 Silene_kumaonensis,
		136 Silene_lagunensis,
		137 Silene_lanceolata,
		138 Silene_latifolia,
		139 Silene_lemmonii,
		140 Silene_leptoclada,
		141 Silene_leyseroides,
		142 Silene_linearifolia,
		143 Silene_linearis,
		144 Silene_linnaeana_PAF,
		145 Silene_linoides,
		146 Silene_littorea,
		147 Silene_longicilia,
		148 Silene_longipetala,
		149 Silene_lucida,
		150 Silene_lycaonica,
		151 Silene_lychnidea,
		152 Silene_lydia,
		153 Silene_macrodonta,
		154 Silene_macrostyla,
		155 Silene_magellanica,
		156 Silene_marizii,
		157 Silene_marschallii,
		158 Silene_martyi,
		159 Silene_melzheimeri,
		160 Silene_mentagensis,
		161 Silene_menziesii,
		162 Silene_meyeri,
		163 Silene_microphylla,
		164 Silene_microsperma,
		165 Silene_moorcroftiana,
		166 Silene_multicaulis,
		167 Silene_multinervia,
		168 Silene_muscipula,
		169 Silene_nana,
		170 Silene_nemoralis,
		171 Silene_nivalis,
		172 Silene_nivea,
		173 Silene_nizvana,
		174 Silene_nocteolens,
		175 Silene_noctiflora,
		176 Silene_nocturna,
		177 Silene_nodulosa,
		178 Silene_notarisii,
		179 Silene_nutabunda,
		180 Silene_nutans,
		181 Silene_occidentalis,
		182 Silene_odontopetala,
		183 Silene_oligantha,
		184 Silene_oreades,
		185 Silene_orphanidis,
		186 Silene_ostenfeldii_PAF,
		187 Silene_otites,
		188 Silene_ovata,
		189 Silene_oxelmanii,
		190 Silene_paeoniensis,
		191 Silene_palinotricha,
		192 Silene_paradoxa,
		193 Silene_parnassica,
		194 Silene_parryi,
		195 Silene_patagonica,
		196 Silene_paucifolia_PAF,
		197 Silene_pendula,
		198 Silene_perlmanii,
		199 Silene_persepolitana,
		200 Silene_pharnaceifolia,
		201 Silene_pogonocalyx,
		202 Silene_polypetala,
		203 Silene_portensis,
		204 Silene_pruinosa,
		205 Silene_pungens,
		206 Silene_pygmaea,
		207 Silene_quadriloba,
		208 Silene_reinholdii,
		209 Silene_reinwardtii,
		210 Silene_repens_PAF,
		211 Silene_rhynchocarpa,
		212 Silene_rosiflora,
		213 Silene_ruprechtii,
		214 Silene_sabinosae,
		215 Silene_sachalinensis,
		216 Silene_salamandra,
		217 Silene_salicifolia,
		218 Silene_samia,
		219 Silene_samojedorum_PAF,
		220 Silene_saxatilis,
		221 Silene_saxifraga,
		222 Silene_scaposa,
		223 Silene_schafta,
		224 Silene_schmuckeri,
		225 Silene_schwarzenbergeri,
		226 Silene_schwarzenbergii,
		227 Silene_sclerophylla,
		228 Silene_scouleri,
		229 Silene_seelyi,
		230 Silene_seoulensis,
		231 Silene_sieboldii,
		232 Silene_simsii,
		233 Silene_sisianica,
		234 Silene_sojakii,
		235 Silene_sordida,
		236 Silene_sorensenis_PAF,
		237 Silene_spergulifolia,
		238 Silene_stenobotrys,
		239 Silene_stenophylla_PAF,
		240 Silene_stockenii,
		241 Silene_striata,
		242 Silene_struthioloides,
		243 Silene_subconica,
		244 Silene_subcretacea,
		245 Silene_succulenta,
		246 Silene_suksdorfii,
		247 Silene_supina,
		248 Silene_swertiifolia,
		249 Silene_tamaranae,
		250 Silene_tatarica_PAF,
		251 Silene_tatarinowii,
		252 Silene_taygetea,
		253 Silene_thessalonica,
		254 Silene_tolmatchevii,
		255 Silene_tomentosa,
		256 Silene_triflora,
		257 Silene_tunicoides,
		258 Silene_turkestanica,
		259 Silene_undulata,
		260 Silene_ungeri,
		261 Silene_uniflora_PAF,
		262 Silene_uralensis_PAF,
		263 Silene_urvillei,
		264 Silene_variegata,
		265 Silene_velcevii,
		266 Silene_verecunda,
		267 Silene_villosula_PAF,
		268 Silene_violascens_PAF,
		269 Silene_virgata,
		270 Silene_virginica,
		271 Silene_viridiflora,
		272 Silene_viscariopsis,
		273 Silene_viscosa,
		274 Silene_vittata,
		275 Silene_vulgaris_PAF,
		276 Silene_waldsteinii,
		277 Silene_waltonii,
		278 Silene_williamsii,
		279 Silene_yemensis,
		280 Silene_zawadzkii
		;
tree TREE1 = [&R] (((68[&length_range={1.9891064040335213,10.709789833550479},height_95%_HPD={1.7763568394002505E-15,5.329070518200751E-15},length_95%_HPD={2.607229962554084,8.281825620664769},length=5.416007122552863,length_median=5.284551595924952,height_median=3.552713678800501E-15,height_range={0.0,8.881784197001252E-15},height=3.2573943542502093E-15]:5.284551595924952,((231[&length_range={0.…
End;
