# Supplementary material for: Evolutionary history of the Arctic flora
Source: Nat Commun. 2023 Jul 18;14:4021. doi: 10.1038/s41467-023-39555-6 (PMC10354081; doi:10.1038/s41467-023-39555-6)
Supplement: Supplementary file 8 — Source Data [file 41467_2023_39555_MOESM8_ESM.zip › Source Data/Supplementary Figure 29-35/Silene/Silene.trees]

#NEXUS
Begin trees;
   Translate
1 Silene_acaulis_PAF,
2 Silene_acutifolia,
3 Silene_adenocalyx,
4 Silene_aegyptiaca,
5 Silene_ajanensis,
6 Silene_akinfievii,
7 Silene_albescens,
8 Silene_alexandri,
9 Silene_ammophila,
10 Silene_amoena,
11 Silene_ampullata,
12 Silene_andicola,
13 Silene_andryalifolia,
14 Silene_antirrhina,
15 Silene_antri_jovis,
16 Silene_apetala,
17 Silene_aprica,
18 Silene_arabica,
19 Silene_araratica,
20 Silene_arenarioides,
21 Silene_arenosa,
22 Silene_argillosa,
23 Silene_aristidis,
24 Silene_armena,
25 Silene_atocioides,
26 Silene_aucheriana,
27 Silene_auriculata,
28 Silene_austroiranica,
29 Silene_ayachica,
30 Silene_banksia,
31 Silene_batangensis,
32 Silene_behen,
33 Silene_bellidifolia,
34 Silene_bernardina,
35 Silene_berthelotiana,
36 Silene_bourgaei,
37 Silene_brahuica,
38 Silene_breviauriculata,
39 Silene_brevicalyx,
40 Silene_brevistaminea,
41 Silene_bupleuroides,
42 Silene_burchellii,
43 Silene_caesia,
44 Silene_caespitella,
45 Silene_campanula,
46 Silene_campanulata,
47 Silene_cappadocica,
48 Silene_cardiopetala,
49 Silene_cariensis,
50 Silene_caroliniana,
51 Silene_caryophylloides,
52 Silene_cephalantha,
53 Silene_cephallenia,
54 Silene_chaetodonta,
55 Silene_chamarensis,
56 Silene_chilensis,
57 Silene_chlorantha,
58 Silene_chubutensis,
59 Silene_claviformis,
60 Silene_commelinifolia,
61 Silene_congesta,
62 Silene_conglomeratica,
63 Silene_conica,
64 Silene_coniflora,
65 Silene_conoidea,
66 Silene_cordifolia,
67 Silene_corinthiaca,
68 Silene_coronaria,
69 Silene_crassipes,
70 Silene_cretica,
71 Silene_crispans,
72 Silene_cryptoneura,
73 Silene_cuatrecasasii,
74 Silene_cyri,
75 Silene_cythnia,
76 Silene_damascena,
77 Silene_damboldtiana,
78 Silene_danaensis,
79 Silene_davidii,
80 Silene_delicatula,
81 Silene_demawendica,
82 Silene_densifolia,
83 Silene_dianthoides,
84 Silene_dichotoma,
85 Silene_diclinis,
86 Silene_dinarica,
87 Silene_dioica_PAF,
88 Silene_dirphya,
89 Silene_disticha,
90 Silene_douglasii,
91 Silene_echegarayi,
92 Silene_elisabethae,
93 Silene_elymaitica,
94 Silene_eremicana,
95 Silene_eriocalycina,
96 Silene_erysimifolia,
97 Silene_esquamata,
98 Silene_exsudans,
99 Silene_fabaria,
100 Silene_falcata,
101 Silene_fissipetala,
102 Silene_flavescens,
103 Silene_foetida,
104 Silene_fraudatrix,
105 Silene_fruticosa,
106 Silene_gallica,
107 Silene_gallinyi,
108 Silene_gazulensis,
109 Silene_georgievskyi,
110 Silene_gertraudiae,
111 Silene_gigantea,
112 Silene_graeca,
113 Silene_graminifolia,
114 Silene_grandiflora,
115 Silene_hawaiiensis,
116 Silene_hayekiana,
117 Silene_heuffelii,
118 Silene_hifacensis,
119 Silene_hoefftiana,
120 Silene_holzmannii,
121 Silene_iche_bogdo,
122 Silene_idaea,
123 Silene_imbricata,
124 Silene_inaperta,
125 Silene_indeprensa,
126 Silene_insularis,
127 Silene_intramongolica,
128 Silene_invisa,
129 Silene_involucrata_PAF,
130 Silene_italica,
131 Silene_jenisseensis,
132 Silene_joerstadii,
133 Silene_kiusiana,
134 Silene_koreana,
135 Silene_kumaonensis,
136 Silene_lagunensis,
137 Silene_lanceolata,
138 Silene_latifolia,
139 Silene_lemmonii,
140 Silene_leptoclada,
141 Silene_leyseroides,
142 Silene_linearifolia,
143 Silene_linearis,
144 Silene_linnaeana_PAF,
145 Silene_linoides,
146 Silene_littorea,
147 Silene_longicilia,
148 Silene_longipetala,
149 Silene_lucida,
150 Silene_lycaonica,
151 Silene_lychnidea,
152 Silene_lydia,
153 Silene_macrodonta,
154 Silene_macrostyla,
155 Silene_magellanica,
156 Silene_marizii,
157 Silene_marschallii,
158 Silene_martyi,
159 Silene_melzheimeri,
160 Silene_mentagensis,
161 Silene_menziesii,
162 Silene_meyeri,
163 Silene_microphylla,
164 Silene_microsperma,
165 Silene_moorcroftiana,
166 Silene_multicaulis,
167 Silene_multinervia,
168 Silene_muscipula,
169 Silene_nana,
170 Silene_nemoralis,
171 Silene_nivalis,
172 Silene_nivea,
173 Silene_nizvana,
174 Silene_nocteolens,
175 Silene_noctiflora,
176 Silene_nocturna,
177 Silene_nodulosa,
178 Silene_notarisii,
179 Silene_nutabunda,
180 Silene_nutans,
181 Silene_occidentalis,
182 Silene_odontopetala,
183 Silene_oligantha,
184 Silene_oreades,
185 Silene_orphanidis,
186 Silene_ostenfeldii_PAF,
187 Silene_otites,
188 Silene_ovata,
189 Silene_oxelmanii,
190 Silene_paeoniensis,
191 Silene_palinotricha,
192 Silene_paradoxa,
193 Silene_parnassica,
194 Silene_parryi,
195 Silene_patagonica,
196 Silene_paucifolia_PAF,
197 Silene_pendula,
198 Silene_perlmanii,
199 Silene_persepolitana,
200 Silene_pharnaceifolia,
201 Silene_pogonocalyx,
202 Silene_polypetala,
203 Silene_portensis,
204 Silene_pruinosa,
205 Silene_pungens,
206 Silene_pygmaea,
207 Silene_quadriloba,
208 Silene_reinholdii,
209 Silene_reinwardtii,
210 Silene_repens_PAF,
211 Silene_rhynchocarpa,
212 Silene_rosiflora,
213 Silene_ruprechtii,
214 Silene_sabinosae,
215 Silene_sachalinensis,
216 Silene_salamandra,
217 Silene_salicifolia,
218 Silene_samia,
219 Silene_samojedorum_PAF,
220 Silene_saxatilis,
221 Silene_saxifraga,
222 Silene_scaposa,
223 Silene_schafta,
224 Silene_schmuckeri,
225 Silene_schwarzenbergeri,
226 Silene_schwarzenbergii,
227 Silene_sclerophylla,
228 Silene_scouleri,
229 Silene_seelyi,
230 Silene_seoulensis,
231 Silene_sieboldii,
232 Silene_simsii,
233 Silene_sisianica,
234 Silene_sojakii,
235 Silene_sordida,
236 Silene_sorensenis_PAF,
237 Silene_spergulifolia,
238 Silene_stenobotrys,
239 Silene_stenophylla_PAF,
240 Silene_stockenii,
241 Silene_striata,
242 Silene_struthioloides,
243 Silene_subconica,
244 Silene_subcretacea,
245 Silene_succulenta,
246 Silene_suksdorfii,
247 Silene_supina,
248 Silene_swertiifolia,
249 Silene_tamaranae,
250 Silene_tatarica_PAF,
251 Silene_tatarinowii,
252 Silene_taygetea,
253 Silene_thessalonica,
254 Silene_tolmatchevii,
255 Silene_tomentosa,
256 Silene_triflora,
257 Silene_tunicoides,
258 Silene_turkestanica,
259 Silene_undulata,
260 Silene_ungeri,
261 Silene_uniflora_PAF,
262 Silene_uralensis_PAF,
263 Silene_urvillei,
264 Silene_variegata,
265 Silene_velcevii,
266 Silene_verecunda,
267 Silene_villosula_PAF,
268 Silene_violascens_PAF,
269 Silene_virgata,
270 Silene_virginica,
271 Silene_viridiflora,
272 Silene_viscariopsis,
273 Silene_viscosa,
274 Silene_vittata,
275 Silene_vulgaris_PAF,
276 Silene_waldsteinii,
277 Silene_waltonii,
278 Silene_williamsii,
279 Silene_yemensis,
280 Silene_zawadzkii
		;
tree new_tree1 = (((((((((((137:1.2112357067668047,(8:0.270205999703458,198:0.270205999703458):0.9410297070633467):0.5116249986212369,14:1.7228607053880416):0.06589480702767991,(115:0.6997160295966754,242:0.6997160295966754):1.0890394828190462):4.29719411373096,((141:4.153825574905681,(((((54:1.2463393080828822,(109:1.0574768311412128,241:1.0574768311412128):0.18886247694166935):0.3883669032332482,(98:1.4793100638722227,164:1.4793100638722227):0.15539614744390762):0.8213887961041721,143:2.4560950074203025):0.2937763496914787,28:2.749871357111781):1.2408590877240644,21:3.9907304448358456):0.16309513006983511):0.6420909680710274,(124:4.276805132456352,((73:2.252277105458228,158:2.252277105458228):1.6428772163539063,168:3.895154321812134):0.381650810644218):0.519111410520356):1.2900330831699733):2.40487631499128,((184:0.8958781465357503,142:0.8958781465357503):7.359824833529515,((160:1.5097758165953574,203:1.5097758165953574):6.157818593410978,((((244:4.669751341104009,(((49:1.6265545927214635,274:1.6265545927214635):2.1138968541613177,((263:1.3363307747294635,(39:0.6724437914956942,257:0.6724437914956942):0.6638869832337693):2.2289464306142177,(((227:0.4478871489005579,78:0.4478871489005579):1.7850948229026637,(((122:0.5893059001054407,41:0.5893059001054407):0.3186723864677391,24:0.9079782865731798):1.195084738632334,248:2.103063025205514):0.12991894659770775):1.1548487893547796,(((157:1.3539317916361446,((151:0.4347360470070521,83:0.4347360470070521):0.5488311301076025,148:0.9835671771146547):0.37036461452148994):0.9044519264914419,150:2.2583837181275865):0.4761867766382051,(200:2.1181898797839716,59:2.1181898797839716):0.6163806149818201):0.6532602663922096):0.17744644418568):0.1751742415391):0.6070531224624589,226:4.34750456934524):0.3222467717587687):0.26456871304390717,((209:2.4041963818743612,67:2.4041963818743612):1.0378524014837995,(260:2.064739520025487,70:2.064739520025487):1.3773092633326738):1.4922712707897552):1.1047614072207024,((((((111:1.6835683793407026,((((177:0.6026823191008785,170:0.6026823191008785):0.021998708337786166,(147:0.15280373768464459,118:0.15280373768464459):0.4718772897540201):0.2441524826958551,(((255:0.4759000276143545,108:0.4759000276143545):0.2272462052099718,13:0.7031462328243263):0.1480762521828275,(272:0.5742512522057178,77:0.5742512522057178):0.276971232801436):0.01761102512736601):0.5319683790424307,(75:0.564868088577482,130:0.564868088577482):0.8359338005994684):0.2827664901637521):0.06072234032663171,276:1.7442907196673343):0.48813557844726385,(((((214:0.5248617546181082,(36:0.21502579949064862,(201:0.14009584183668294,174:0.14009584183668294):0.07492995765396568):0.30983595512745965):0.016770108931866035,((249:0.1250570781588933,35:0.1250570781588933):0.05090758793741809,136:0.1759646660963114):0.3656671974536629):0.3785443535207441,180:0.9201762170707184):0.7121797112879624,271:1.6323559283586808):0.3506492437421369,225:1.9830051721008177):0.24942112601378041):0.29295456584234225,((86:2.324013714485779,((88:0.1437192285546222,15:0.1437192285546222):1.0811127207334024,193:1.2248319492880246):1.0991817651977542):0.1879260328429475,(((183:0.584601425328258,159:0.584601425328258):0.7166167234608419,(105:0.9135950795328658,(192:0.22756904478641996,23:0.22756904478641996):0.6860260347464459):0.38762306925623413):0.11170510657507204,(145:0.5239957770732057,166:0.5239957770732057):0.8889274782909663):1.0990164919645544):0.013441116628214012):0.5946517561369178,((((((190:0.02030379672799141,45:0.02030379672799141):0.4829260211870525,256:0.503229817915044):0.3600164153578186,(252:0.5296550249204011,224:0.5296550249204011):0.3335912083524615):0.20727173040135316,(116:0.6597632535842723,221:0.6597632535842723):0.41075471008994335):0.2434868299071442,62:1.31400479358136):1.424212821538668,((53:1.6437832345121353,61:1.6437832345121353):0.2122694966258749,((253:0.8669410669737634,(279:0.6020510333517425,102:0.6020510333517425):0.2648900336220209):0.38578871908310175,140:1.2527297860568651):0.603322945081145):0.8821648839820178):0.38181500497383025):0.5281351499291982,((1:2.2931504914158722,(57:1.3663566596149288,250:1.3663566596149288):0.9267938318009434):0.5437575412541276,((187:1.4795607120857543,74:1.4795607120857543):0.4660499582950559,173:1.9456106703808103):0.8912973622891895):0.8112597373530566):2.390913691345562):1.4202793058806957,(((((239:2.4450365845881112,(154:1.6519253445425803,121:1.6519253445425803):0.7931112400455309):0.44593585313291184,(134:2.2399392796900357,(101:1.7262846284095736,97:1.7262846284095736):0.5136546512804621):0.6510331580309874):0.4032268311314722,((55:0.4976266807238561,(131:0.08038436531783694,196:0.08038436531783694):0.41724231540601914):2.257099634578066,(113:0.02860864360173751,127:0.02860864360173751):2.7261176717001843):0.5394729535505736):0.6696238257697682,(213:1.6943685407374405,220:1.6943685407374405):2.269454553884823):0.7669445522591509,(171:2.099927222158349,((185:0.42805497981790513,178:0.42805497981790513):0.6877029607960357,265:1.1157579406139408):0.9841692815444083):2.6308404247230652):2.7285931203678997):0.20823364275702083):0.5881085700589308):0.2351229610726957):0.968518261510658,(((210:1.4565756480457448,10:1.4565756480457448):2.1207935546686674,(((((211:0.4003847593204196,51:0.4003847593204196):0.8840476076934559,(238:1.2682064981577263,((205:1.0213357232533742,(((199:0.4049895031924455,52:0.4049895031924455):0.32300436135287797,(233:0.69524771773772,26:0.69524771773772):0.03274614680760346):0.09179170979327023,11:0.8197855743385937):0.2015501489147805):0.24353291327460647,149:1.2648686365279806):0.0033378616297456976):0.016225868856149184):0.4675208073053767,((47:0.33973700975354815,247:0.33973700975354815):1.1773389770441447,(269:0.8026397616630038,204:0.8026397616630038):0.7144362251346891):0.2348771875215594):0.8464311230725823,(((((165:0.9560786121066864,(223:0.6745100125138118,206:0.6745100125138118):0.2815685995928746):0.5725874782445233,(((71:0.8575670604380535,37:0.8575670604380535):0.2526122571897419,((((95:0.09178058587816315,7:0.09178058587816315):0.20335604791298376,40:0.2951366337911469):0.4393960555323628,163:0.7345326893235097):0.24811900832703204,189:0.9826516976505417):0.1275276199772537):0.17573417464958863,((125:1.2032576397284072,(19:1.1918132761509739,(162:0.746512665180575,191:0.746512665180575):0.44530061097039886):0.01144436357743328):0.04551305640132952,(96:0.394387417765017,110:0.394387417765017):0.8543832783647196):0.03714279614764737):0.24275259807382565):0.1266094343551034,94:1.6552755247063131):0.6739661494752744,(81:1.419111566977081,(38:0.5609574527172374,60:0.5609574527172374):0.8581541142598437):0.9101301072045065):0.15820262891197157,(234:0.32146942957697594,93:0.32146942957697594):2.1659748735165834):0.11093999429827539):0.5195802375629408,(69:1.6648294246429653,107:1.6648294246429653):1.45313511031181):0.4594046677596366):0.5527614371596639,(100:3.969590393696666,237:3.969590393696666):0.1605402461774097):5.329213562774544):0.37609459296511183,(((29:3.994054259289052,((20:0.18949809250325836,245:0.18949809250325836):2.55533690068476,22:2.7448349931880185):1.2492192661010333):0.20456620016305838,((106:3.4576131009032953,((89:1.9125129577790763,33:1.9125129577790763):0.990566795572476,(123:2.6309718219786182,176:2.6309718219786182):0.272107931372934):0.5545333475517431):0.10622782981772216,(42:2.8712484595354137,16:2.8712484595354137):0.6925924711856037):0.6347795287310927):2.822467607070429,(76:3.4106811396432506,18:3.4106811396432506):3.6104069268792887):2.814350729091192):0.3161257872409138,119:10.151564582854645):2.530193900967042,((((((((207:0.2222578120298673,273:0.2222578120298673):2.9752312768766376,((261:2.523334559197897,79:2.523334559197897):0.0061097421840150545,230:2.529444301381912):0.6680447875245927):0.7089768515477752,(((254:1.7658642130347113,(236:0.9370835948687002,215:0.9370835948687002):0.8287806181660111):0.4056753747445647,((186:0.2965610211435712,129:0.2965610211435712):1.6906122695121077,(219:1.185219424154507,(144:0.7466674680660027,(5:0.34144788596081277,267:0.34144788596081277):0.40521958210518993):0.4385519560885044):0.8019538665011718):0.1843662971235971):1.5589202407116236,44:3.7304598284908996):0.17600611196338045):1.207843554966535,((((((46:3.079314247212171,(181:1.782125394612922,(155:1.0787858076472217,((195:0.16532591437293875,58:0.16532591437293875):0.025844609542925306,82:0.19117052391586406):0.8876152837313576):0.7033395869657004):1.2971888525992488):0.9244842970829268,((12:2.9097221975457233,(91:0.617561063655112,56:0.617561063655112):2.292161133890611):0.5882630574467149,((268:0.6718841342953451,262:0.6718841342953451):0.025824753581529136,246:0.6977088878768742):2.800276367115564):0.5058132893026595):0.190675345633883,(188:3.621705040575328,(202:2.422145495993737,(270:0.8336948351216481,50:0.8336948351216481):1.588450660872089):1.1995595445815908):0.5727688493536527):0.029906525304421727,217:4.224380415233402):0.11668022100631159,((139:3.311793810906887,194:3.311793810906887):0.6326489074492989,(228:3.004229327203227,((90:2.12147841828055,(34:2.005615070833789,222:2.005615070833789):0.11586334744676074):0.5799134294784962,128:2.701391847759046):0.30283747944418105):0.9402133911529589):0.39661791788352785):0.5278920433388841,(17:3.2115808887982507,266:3.2115808887982507):1.6573717907803474):0.24535681584221702):1.9565168822261638,280:7.070826377646979):0.6901321108000991,((((197:5.0810649670977615,(275:3.949945972611292,((((43:0.6974017227495796,264:0.6974017227495796):0.2846617748618657,99:0.9820634976114453):2.0633995443392346,((120:1.1009455041327951,32:1.1009455041327951):1.1368149002997805,208:2.2377604044325756):0.8077026375181044):0.1988964001267961,(112:0.13202979877601362,179:0.13202979877601362):3.1123296433014627):0.7055865305338158):1.1311189944864695):1.9468113261528472,169:7.027876293250609):0.47002678610959325,(((((278:1.6585248017551535,(229:0.830776137153947,161:0.830776137153947):0.8277486646012064):2.235078622753907,(172:3.79217372814418,((212:1.0232249036572891,((277:0.22327165983439182,135:0.22327165983439182):0.0488049005086095,3:0.2720765603430013):0.7511483433142878):1.626045553853862,((31:0.1286302393768076,114:0.1286302393768076):0.9763705949858089,(251:1.0407844552977379,48:1.0407844552977379):0.06421637906487865):1.5442696231485347):1.1429032706330289):0.10142969636487997):1.0109885744436018,((103:0.8681764963337298,2:0.8681764963337298):3.325511029380321,(84:3.9437980045404624,232:3.9437980045404624):0.2498895211735883):0.7109044732386112):0.4662065442717731,27:5.370798543224435):2.1115043254304373,(((((((153:1.730417424146767,((243:0.8376839643103244,63:0.8376839643103244):0.4825638937379244,9:1.3202478580482488):0.41016956609851807):0.7842934546871512,152:2.514710878833918):0.742131229743551,(64:1.4542380802874504,65:1.4542380802874504):1.8026040282900186):1.7698968996146252,(((117:0.4768238560257354,138:0.4768238560257354):0.1965311400193961,(156:0.3619958308199382,85:0.3619958308199382):0.3113591652251933):0.058299208382656786,87:0.7316542044277883):4.295084803764306):1.2568477244522969,((259:0.08811545786980578,175:0.08811545786980578):1.3471441274112212,258:1.435259585281027):4.848327147363364):0.23118313405758784,(92:4.516109004232498,167:4.516109004232498):1.9986608624694808):0.360697304267795,6:6.875467170969774):0.6068356976850984):0.015600210705329687):0.12576096797284464,((240:0.066086718555156,146:0.066086718555156):6.616626753113647,218:6.682713471668803):0.9409505756642433):0.13729444111403133):2.803259239799057,((132:3.179349960209424,182:3.179349960209424):3.1685967476824324,(235:5.322060142909812,((216:0.8793065493250215,72:0.8793065493250215):0.31563748597632435,126:1.1949440353013459):4.127116107608467):1.0258865649820441):4.216271020354278):1.5202513500013612,66:12.084469078247496):0.5972894055741911):0.8845841923778792,(68:7.147073457727449,((133:1.1399452388187654,231:1.1399452388187654):0.43396895699818194,30:1.5739141958169474):5.573159261910501):6.419269218472118):0.18320938323051905,(104:5.713005397925305,(80:4.618743970569946,(25:2.611690031783508,4:2.611690031783508):2.0070539387864375):1.0942614273553595):8.03654666150478):3.08435042359363;
tree new_tree2 = (((((119:10.85420106976395,(((29:4.005455419917353,((20:0.10356583375344705,245:0.10356583375344705):3.3920941679101757,22:3.4956600016636226):0.5097954182537303):0.7070518793557232,(((89:0.9942258705221532,33:0.9942258705221532):2.1462790502789177,(106:2.8698713572695964,(123:1.9982017148135849,176:1.9982017148135849):0.8716696424560115):0.2706335635314745):0.8372064931177485,(42:3.1147659999486383,16:3.1147659999486383):0.8629454139701811):0.7347958853542567):2.151272000791267,(76:3.4412579742474785,18:3.4412579742474785):3.4225213258168647):3.9904217696996076):0.25001423788013355,((((((115:0.6870626677344367,242:0.6870626677344367):1.727311277454589,(137:1.327305794519288,(8:0.3032366557116523,198:0.3032366557116523):1.0240691388076357):1.0870681506697375):1.069702008849701,14:3.4840759540387265):2.7521344687145706,((21:4.611635833213101,(((((54:1.4886118010494782,(109:0.5288191060825721,241:0.5288191060825721):0.9597926949669061):0.42997172405776074,(98:1.226406725126372,164:1.226406725126372):0.692176799980867):1.150067323124118,143:3.068650848231357):0.5096841450067693,28:3.5783349932381263):0.4579614519460149,141:4.036296445184141):0.5753393880289597):0.7877129607444839,((73:3.230416127298928,158:3.230416127298928):1.3525455867055394,(168:3.3148154970292594,124:3.3148154970292594):1.2681462169752078):0.8163870799531177):0.8368616287957122):2.709010137386917,((184:0.981728204045619,142:0.981728204045619):7.595779387105755,((160:1.689182145065015,203:1.689182145065015):6.261091037909987,((((244:5.236611875615605,((((157:1.5205213286038552,((151:0.7196319021949702,83:0.7196319021949702):0.43235002190707683,148:1.151981924102047):0.3685394045018082):0.5450757046477652,150:2.0655970332516205):1.3518287593575176,((((248:2.6157504163032073,((227:0.4944188736649053,78:0.4944188736649053):1.2317833318235134,((122:0.39997771170768787,41:0.39997771170768787):0.5101452720520663,24:0.9101229837597542):0.8160792217286645):0.8895482108147885):0.3473948672677287,(200:2.5416400707257853,59:2.5416400707257853):0.42150521284515063):0.1876662920029437,(49:1.308665503309378,274:1.308665503309378):1.8421460722645018):0.25367705557866627,(263:1.063418457622663,(39:0.4396437812082542,257:0.4396437812082542):0.6237746764144089):2.341070173529883):0.012937161456592072):0.872057569541993,226:4.289483362151131):0.9471285134644738):0.29411711671106566,(((260:2.2165786144284993,70:2.2165786144284993):0.9871161264336612,67:3.2036947408621606):1.620571213041761,209:4.824265953903922):0.7064630384227488):0.927377699646259,((((86:3.0435408427961095,(((145:0.8252534995312536,166:0.8252534995312536):1.3455065898791498,(((183:0.8271960341908763,159:0.8271960341908763):0.47700170871033964,(105:1.1189015959008064,(192:0.3949658665903312,23:0.3949658665903312):0.7239357293104751):0.18529614700040953):0.8455814550080984,((88:0.42818019310107325,15:0.42818019310107325):0.354025966514403,193:0.7822061596154762):1.367573038293838):0.02098089150108917):0.5912935044771319,(((111:1.8042401161300332,((((255:0.12176681580223739,108:0.12176681580223739):0.5403511132208259,13:0.6621179290230632):0.47193468597042343,(((177:0.7095281774978537,170:0.7095281774978537):0.25999855001996053,(147:0.5704273859443071,118:0.5704273859443071):0.3990993415735071):0.15403914630858784,(272:0.8340975111923008,77:0.8340975111923008):0.28946836263410125):0.01048674116708459):0.46934305136644494,(75:1.1356998117656218,130:1.1356998117656218):0.46769585459430973):0.20084444977010163):0.056303850690369694,276:1.860543966820403):0.7792287397008522,(((((((249:0.08619888548177028,35:0.08619888548177028):0.14106567338392484,136:0.22726455886569513):0.3400385651763537,214:0.5673031240420489):0.028634061501281227,(201:0.4986987622434596,(174:0.06924061879568584,36:0.06924061879568584):0.4294581434477738):0.09723842329987048):0.7318708676881328,180:1.327808053231463):0.5386660978151625,271:1.8664741510466254):0.1764930097696451,225:2.0429671608162705):0.5968055457049846):0.1222808873662804):0.281487248908574):0.42316887345847576,((62:1.4790307106967349,((224:1.3255863023581778,252:1.3255863023581778):0.07332057106781797,(((190:0.5572141700991909,45:0.5572141700991909):0.3909950754895064,256:0.9482092455886973):0.4495270151537031,(116:1.0888653074985895,221:1.0888653074985895):0.308870953243811):0.0011706126835953068):0.08012383727073913):1.215661354039246,((53:1.6085711227805164,61:1.6085711227805164):0.5133775200539539,((279:1.3521012832814154,(253:0.39861944394814297,102:0.39861944394814297):0.9534818393332725):0.21214980721597687,140:1.5642510904973923):0.557697552337078):0.5727434219015106):0.7720176515186044):0.42455995132579716,(57:1.4086356366585642,250:1.4086356366585642):2.482634030921818):0.08370052840085895,(1:3.567872078083067,((187:1.2778754264836067,74:1.2778754264836067):0.7605357646125979,173:2.0384111910962046):1.5294608869868624):0.4070981178981743):2.483136495991688):1.2812686426738278,((((134:3.3193999004251626,((239:2.303765918922924,(154:1.687857021016773,121:1.687857021016773):0.6159088979061509):0.45745825051876166,(101:1.972858007749287,97:1.972858007749287):0.7883661616923985):0.5581757309834772):0.32708247436386895,((55:0.6920342488661668,(131:0.4739798752323437,196:0.4739798752323437):0.21805437363382313):2.10450411049607,(113:0.07888052108132777,127:0.07888052108132777):2.717657838280909):0.8499440154267948):0.30087976575372366,(213:2.4745133847506042,220:2.4745133847506042):1.472848755792151):1.846636422428512,(171:2.3335394146708786,((185:0.2778021756151509,178:0.2778021756151509):0.7825967592426679,265:1.0603989348578189):1.2731404798130597):3.4604591483003886):1.9453767716754902):0.2108978483282442):0.6272344081763723):0.3677129689888403):1.1747572338369174,(((210:1.4659755473055625,10:1.4659755473055625):2.1259476152709387,((((((165:1.0878027334350064,(223:1.039855801739611,206:1.039855801739611):0.047946931695395545):0.5739299912041282,((((96:0.45772517332377316,110:0.45772517332377316):0.6702942720058122,(162:0.6903436988763189,191:0.6903436988763189):0.43767574645326646):0.06400060797338747,19:1.1920200533029728):0.2171197367601272,(((71:1.031556642829708,37:1.031556642829708):0.26658579775863656,((163:1.0445551285505505,189:1.0445551285505505):0.16100076197299473,((95:0.21529221309790542,7:0.21529221309790542):0.31127268614395903,40:0.5265648992418644):0.6789909912816808):0.09258655006479932):0.09433958214049998,125:1.3924820227288446):0.01665776733425539):0.2525929345760347):0.2667886126304113,(234:0.5449165157099799,93:0.5449165157099799):1.3836048215595662):0.5599599507220216,94:2.4884812879915676):0.07371331181924079,((((211:0.24947523553852907,51:0.24947523553852907):1.1704335269995079,(238:1.3668077274483834,((205:0.8905326266538522,149:0.8905326266538522):0.3718521813411668,((233:0.7933261981063011,((199:0.5652868363889009,52:0.5652868363889009):0.12864948436990042,26:0.6939363207588013):0.09938987734749982):0.03400428079386841,11:0.8273304789001695):0.43505432909484953):0.10442291945336435):0.05310103508965347):0.3981768217014934,((47:0.17482731213146188,247:0.17482731213146188):1.3509212930244354,(269:0.8657237621328754,204:0.8657237621328754):0.6600248430230219):0.292336979083633):0.29119471962501176,((60:0.8241968957593766,38:0.8241968957593766):0.26638901111772784,81:1.0905859068771044):1.0186943969874376):0.4529142959462664):0.7818647410189072,(69:1.824366413464936,107:1.824366413464936):1.5196929273647797):0.24786382174678545):0.7288326733968269,(100:4.073123913450758,237:4.073123913450758):0.2476319225225696):5.799221958003804):0.9842375136669528):2.162294838518795,(104:7.966148977654835,(80:4.909732867050665,(25:2.66303928755489,4:2.66303928755489):2.246693579495775):3.05641611060417):5.3003611685080445):0.7663559620519909,(((((((79:3.8824794856666025,((261:2.100730247897267,(207:0.42176457421212077,273:0.42176457421212077):1.6789656736851464):0.15952849785321588,230:2.260258745750483):1.6222207399161195):0.39833460352328176,((((236:0.39862488605278656,254:0.39862488605278656):1.493421745876991,215:1.8920466319297775):0.5348213564561921,((186:0.8500992930975433,129:0.8500992930975433):1.3102688141810481,(267:0.5312570213529559,(5:0.3219168082401607,(219:0.08753521177251511,144:0.08753521177251511):0.23438159646764561):0.20934021311279521):1.6291110859256355):0.2664998811073782):1.5737042261030667,44:4.000572214489036):0.28024187470084794):1.484026079132474,((((139:4.3816767607617395,(194:3.9464526117329815,(128:2.5425353834464075,((90:2.236042313099608,(34:1.6114446165666663,222:1.6114446165666663):0.6245976965329416):0.05407708647391196,228:2.29011939957352):0.25241598387288766):1.403917228286574):0.43522414902875806):0.30762837613124905,((12:2.2756524415195076,(91:0.8646504346938196,56:0.8646504346938196):1.4110020068256879):1.469521061786765,((246:0.831951568659779,268:0.831951568659779):0.00712762593470706,262:0.8390791945944861):2.9060943087117863):0.944131633586716):0.3554542710331461,(((46:4.305053970893992,(181:2.0296675099720454,(155:0.843885398561965,((195:0.26754874068928464,82:0.26754874068928464):0.45073009667986635,58:0.718278837369151):0.125606561192814):1.1857821114100804):2.2753864609219465):0.25252702132708205,217:4.557580992221074):0.10845389128270622,(188:3.3462480356391207,(202:2.9688147728401515,(270:1.3206281160152287,50:1.3206281160152287):1.6481866568249228):0.37743326279896916):1.3197868478646595):0.3787245244223545):0.6590721879943837,(17:3.3163977245026772,266:3.3163977245026772):2.387433871417841):0.06100857240183988):2.2363870150779164,280:8.001227183400275):0.6862785751810438,((((197:6.472066812634222,(275:3.929928897303949,((112:0.7043458863863902,179:0.7043458863863902):3.0190134120241656,((99:1.3273166648909254,(264:0.3024969724744114,43:0.3024969724744114):1.024819692416514):2.1433347636914295,((120:0.9968088228528262,32:0.9968088228528262):1.1329453158900915,208:2.1297541387429177):1.340897289839437):0.25270786982820104):0.2065695988933931):2.5421379153302732):1.5422847836829385,169:8.01435159631716):0.32977225079606676,(((27:5.65071849426013,((278:1.0900679738812813,(229:0.13206948687857298,161:0.13206948687857298):0.9579984870027083):3.6827663963750843,(172:4.463342928363069,((251:2.9031442929384466,(212:1.6337159086295516,((277:0.2772861220174058,3:0.2772861220174058):0.0688657883425744,135:0.3461519103599802):1.2875639982695715):1.269428384308895):0.18114752992154415,((31:0.23653086091989037,114:0.23653086091989037):1.299240300272502,48:1.5357711611923923):1.5485206616675984):1.3790511055030783):0.3094914418932966):0.8778841240037645):0.6890420939707997,((232:4.1918641086239505,84:4.1918641086239505):0.6368922042695875,(103:1.1679960579348263,2:1.1679960579348263):3.6607602549587117):1.5110042753373918):1.5680614267186526,(((((153:2.3337464338950618,((243:0.8821164102575119,63:0.8821164102575119):0.541095464336411,9:1.4232118745939228):0.9105345593011389):0.42194372811860026,152:2.755690162013662):0.24652242618569087,(64:2.602501058976649,65:2.602501058976649):0.3997115292227038):1.9509879744047365,(87:0.9317423308003102,((156:0.43677531791099905,85:0.43677531791099905):0.42111012858680036,(117:0.4619955026570336,138:0.4619955026570336):0.3958899438407658):0.0738568843025108):4.021458231803779):2.583970064667149,((6:6.59284610134568,(92:4.6833319709071946,167:4.6833319709071946):1.9095141304384855):0.9265853294448716,((259:0.4500789867843598,175:0.4500789867843598):1.164967471557752,258:1.6150464583421118):5.90438497244844):0.01773919648068656):0.37065138767834416):0.43630183216364493):0.021734780096380746,((240:0.23859312772356844,146:0.23859312772356844):6.949563905813855,218:7.188157033537424):1.1777015936721842):0.3216471313717104):1.7402041089545381,((132:6.154134648497474,182:6.154134648497474):1.05329276186683,(235:5.076622325005852,(72:1.2213019952370143,(216:1.1556262329305045,126:1.1556262329305045):0.06567576230650984):3.855320329768838):2.1308050853584524):3.2202824571715523):2.9024166934545814,66:13.330126560990438):0.7027395472244322):0.9236413690142555,(68:7.255237450380528,((133:1.8185541392006974,231:1.8185541392006974):0.3983253243414908,30:2.2168794635421882):5.0383579868383395):7.701270026848598):2.09489773164796;
tree new_tree3 = (((((119:10.128863062061559,(((22:2.923565569103715,((20:0.21498329881771888,245:0.21498329881771888):2.4550455989313895,29:2.6700288977491082):0.25353667135460656):1.8546591652569844,(((123:2.337330405131137,176:2.337330405131137):1.1310448679678382,(106:3.0211806987698537,(89:0.7524217067923848,33:0.7524217067923848):2.268758991977469):0.4471945743291217):0.6258599151063633,(42:2.403884414919952,16:2.403884414919952):1.6903507732853869):0.6839895461553605):1.1549570528108557,(76:4.402817767842334,18:4.402817767842334):1.5303640193292205):4.195681274890004):0.448222076296668,((((((115:0.47684155936360934,242:0.47684155936360934):2.076085522994786,(137:1.2210322698868146,(8:0.29696320505177265,198:0.29696320505177265):0.9240690648350419):1.331894812471581):0.6983235633095508,14:3.2512506456679464):2.6100644607892605,((21:4.310620207957073,(((((54:0.5586820094960665,(109:0.4350071118185042,241:0.4350071118185042):0.12367489767756229):0.29436503556028293,(98:0.474240716524733,164:0.474240716524733):0.37880632853161644):1.4379306837912442,143:2.2909777288475937):1.3639885592704424,28:3.654966288118036):0.5814232205965553,141:4.236389508714591):0.07423069924248171):0.9279502560197228,(168:4.186425186310434,(124:4.11125759369687,(73:2.6831996949590575,158:2.6831996949590575):1.428057898737812):0.07516759261356398):1.0521452776663622):0.6227446424804111):2.6727720710416847,((184:1.1716190053279154,142:1.1716190053279154):6.585201448626629,((160:1.910721819486624,203:1.910721819486624):5.402556092485543,((((226:4.254933907662706,((((157:1.8309997932591888,((151:0.21254087249357018,83:0.21254087249357018):1.2566309712567387,148:1.469171843750309):0.36182794950887986):0.49614410570892176,150:2.3271438989681106):0.9762538368114781,((((248:1.7388739685530563,((227:0.46137905816033026,78:0.46137905816033026):1.216680805431237,((122:0.05982976388537131,41:0.05982976388537131):1.3628879910052907,24:1.422717754890662):0.25534210870090535):0.06081410496148898):0.5248191172016012,(200:1.876485238675893,59:1.876485238675893):0.38720784707876454):0.603330249778042,(49:1.3313452649697852,274:1.3313452649697852):1.5356780705629143):0.2267767495214077,(263:1.3308972139421913,(39:0.5203162351431909,257:0.5203162351431909):0.8105809787990004):1.762902871111916):0.20959765072548153):0.6985327427591121,244:4.001930478538701):0.2530034291240053):1.0009307194425103,(((260:2.1154685729414955,70:2.1154685729414955):0.7954511076284425,67:2.910919680569938):0.645591092296494,209:3.556510772866432):1.6993538542387845):0.5334914588173332,(((57:1.2920145524574942,250:1.2920145524574942):2.1502912532236866,(1:3.0349595730081584,((187:1.1924806922254172,74:1.1924806922254172):1.3165544989976605,173:2.5090351912230777):0.5259243817850807):0.4073462326730226):0.26703480189479434,((((276:2.171347483121195,(((272:1.4314561612636818,((77:1.089557145673376,((177:0.4222501948540086,170:0.4222501948540086):0.6587545335761894,((255:0.19663758816908525,108:0.19663758816908525):0.3050836129910921,13:0.5017212011601774):0.5792835272700206):0.008552417243177901):0.21528758099635303,(147:0.39948056760977396,118:0.39948056760977396):0.905364159059955):0.12661143459395285):0.48101426648156154,(75:0.3562398947591436,130:0.3562398947591436):1.5562305329860997):0.20045835088172503,111:2.1129287786269684):0.05841870449422659):0.3419453671030519,(((((((249:0.19047332244457807,35:0.19047332244457807):0.16323001618669344,136:0.3537033386312715):0.3051807222769278,201:0.6588840609081993):0.05622553944115005,(214:0.3666651302983254,(174:0.045653830191029296,36:0.045653830191029296):0.3210113001072961):0.3484444700510239):0.5827004976569554,180:1.2978100980063048):0.41747889627354184,271:1.7152889942798466):0.4662081473328339,225:2.1814971416126805):0.3317957086115664):0.6774637880104528,(86:3.081287952594423,((145:0.7398357687011797,166:0.7398357687011797):1.4656491989242677,(((88:0.29275470146047894,15:0.29275470146047894):0.5368456535679229,193:0.8296003550284019):1.3111025761846138,((183:0.9228014460701239,159:0.9228014460701239):0.3558185315655149,(105:1.1859226552729074,(192:0.3048359521916378,23:0.3048359521916378):0.8810867030812697):0.09269732236273143):0.8620829535773769):0.06478203641243185):0.8758029849689755):0.10946868564027668):0.1829930305937717,((62:1.6076033645324685,(((116:0.6005699274209646,221:0.6005699274209646):0.4382297119881291,252:1.0387996394090937):0.22085781821420203,(224:1.1420329455034557,((256:0.6175726230302017,190:0.6175726230302017):0.0214437728092165,45:0.6390163958394182):0.5030165496640375):0.11762451211984004):0.3479459069091728):0.4564338507653185,((53:1.5847012173982933,61:1.5847012173982933):0.2041016818607213,((279:0.5134753908919927,(253:0.3794395488034073,102:0.3794395488034073):0.13403584208858538):0.7324966032288533,140:1.245971994120846):0.5428309051381686):0.27523431603877246):1.3097124535306843):0.335590938747504):2.0800154783465743):1.2721403473284596,((((134:3.0003065673067426,(((101:1.8410206769662032,97:1.8410206769662032):0.391354755146325,(154:1.6617533840008551,121:1.6617533840008551):0.570622048111673):0.22654953667231403,239:2.4589249687848422):0.5413815985219004):0.448634630046882,((55:0.6702348268788934,(131:0.35369435073984795,196:0.35369435073984795):0.3165404761390454):1.859003271951918,(113:0.6779055216057159,127:0.6779055216057159):1.8513325772250955):0.9197030985228132):0.0926692352262215,(213:1.3852008460641194,220:1.3852008460641194):2.1564095865157267):0.061820757559114536,(171:2.437222793347973,((185:0.5828333645098552,178:0.5828333645098552):0.9772349026425872,265:1.5600682671524424):0.8771545261955305):1.1662083967909878):3.4580652431120487):0.2517814787211581):0.4435425419823771):0.7772667235443471):1.3230556892364778,(((210:2.1622665506245276,10:2.1622665506245276):0.6511762839244897,((((60:0.09329266330863956,81:0.09329266330863956):0.4280611595549321,38:0.5213538228635717):1.7291652110940305,((((211:1.0930068754109024,51:1.0930068754109024):0.11775111485113432,(238:1.2009307233193214,((205:0.9885215533416309,149:0.9885215533416309):0.1826352086996399,((52:0.7225633004183281,((233:0.6961019168057925,26:0.6961019168057925):0.003825906543481028,199:0.6999278233492735):0.022635477069054555):0.29729423560071644,11:1.0198575360190445):0.15129922602222634):0.029773961278050542):0.009827266942715296):0.3917936995210316,((47:0.16314438001528392,247:0.16314438001528392):1.119065749505021,(269:1.0079963620505306,204:1.0079963620505306):0.2742137674697742):0.3203415602627635):0.6108001877904952,((94:1.1680526286206345,(234:0.8292557293242934,93:0.8292557293242934):0.33879689929634116):0.7411587771736177,((165:0.8366853590632884,(223:0.6589018260507655,206:0.6589018260507655):0.17778353301252292):0.974122820969629,(((71:0.593841064229346,37:0.593841064229346):0.6322516007254749,125:1.226092664954821):0.26563787522771865,((((163:0.9025966359710718,189:0.9025966359710718):0.01526400581962295,((95:0.2626635760100121,7:0.2626635760100121):0.22523019830952684,40:0.48789377431953895):0.42996686747115576):0.2984341664911736,19:1.2162948082818683):0.2701413335400966,((96:0.24350187921675895,110:0.24350187921675895):0.9591279525979259,(162:0.7408579408943436,191:0.7408579408943436):0.4617718909203412):0.28380631000728007):0.005294398360574659):0.31907763985037785):0.09840322576133476):0.30414047177931125):0.03716715638403878):0.285677007022362,(69:1.5171024655610015,107:1.5171024655610015):1.0190935754189627):0.277246793569053):1.0776742802268298,(100:3.787187254050329,237:3.787187254050329):0.10392986072551791):5.966025751959522):0.7199422716228572):0.8123119870669537,(104:7.657358767066037,(80:4.163826146742921,(25:3.2532761016708602,4:3.2532761016708602):0.9105500450720609):3.4935326203231156):3.7320383583591434):1.2516316841252912,((((((((79:2.0941809143151087,((261:1.9398954622131497,(207:0.6153135666068349,273:0.6153135666068349):1.3245818956063147):0.1373507233843474,230:2.077246185597497):0.01693472871761159):1.9428293521804498,((((236:0.9727076338225054,254:0.9727076338225054):0.6777960482087144,215:1.6505036820312198):0.8194002105897777,((186:0.33327984026064666,129:0.33327984026064666):2.0086841894102547,((267:0.22066665769749633,(5:0.210135212814885,219:0.210135212814885):0.010531444882611318):0.2078457474652764,144:0.4285124051627727):1.9134516245081286):0.1279398629500963):1.0300923880511657,44:3.499996280672163):0.5370139858233953):1.345160290373542,((((188:4.033029563383657,(202:2.3325697581309823,(270:0.5659207040542337,50:0.5659207040542337):1.7666490540767485):1.7004598052526747):0.3281031395691034,(((139:3.5621505568233216,((128:2.1857347086201955,((34:1.940328562379763,(90:1.8444156384373778,222:1.8444156384373778):0.09591292394238526):0.1879276482519885,228:2.1282562106317515):0.057478497988443955):0.6163386953141439,194:2.8020734039343393):0.7600771528889823):0.4118082691436342,46:3.973958825966956):0.16365693681999627,(217:4.084040308480397,(181:1.9250271851646303,(155:0.9511956938883831,((195:0.20850903957748218,82:0.20850903957748218):0.30015181810413644,58:0.5086608576816186):0.4425348362067645):0.9738314912762472):2.1590131233157663):0.053575454306555415):0.22351694016580836):0.1801250728095054,((12:1.2920350747563192,(91:0.5812321691883381,56:0.5812321691883381):0.7108029055679811):1.9965586101481567,((246:1.0058145884211886,262:1.0058145884211886):0.060926035404164525,268:1.0667406238253532):2.2218530610791225):1.25266409085779):0.7334176630884821,(17:4.536682298670149,266:4.536682298670149):0.737993140180599):0.10749511801835254):1.6413386248700537,280:7.023509181739154):0.707076199780813,((240:0.16938628564055125,146:0.16938628564055125):4.743877209912224,218:4.913263495552775):2.817321885967192):0.20322017400851244,(((197:5.813829724121342,(275:4.070998058420854,((99:0.482031820529504,(264:0.25251039539927955,43:0.25251039539927955):0.22952142513022444):3.0789996993724453,(((120:0.9301965203000087,32:0.9301965203000087):1.3802760477143277,208:2.3104725680143363):0.5590959260998356,(112:0.6572775818026438,179:0.6572775818026438):2.212290912311528):0.6914630257877774):0.5099665385189049):1.7428316657004874):1.5848704008864134,169:7.398700125007755):0.4013962247026477,(((((232:3.727402558685492,84:3.727402558685492):0.5172771145456565,(103:1.1387026170318804,2:1.1387026170318804):3.1059770561992686):1.5236292555655337,((278:0.7108375110599365,(229:0.329112531919975,161:0.329112531919975):0.3817249791399615):4.277301481469407,(172:4.419882445058531,(((212:1.7194623251984924,((135:0.17566577056591995,3:0.17566577056591995):0.1832777886862754,277:0.35894355925219534):1.360518765946297):1.2830664418119675,251:3.00252876701046):0.0748613587428073,((31:0.14550708829646206,114:0.14550708829646206):1.167067499709925,48:1.312574588006387):1.7648155377468802):1.3424923193052636):0.5682565474708126):0.7801699362673391):1.6331376599779492,27:7.401446588774632):0.05268487172235048,(((((153:2.16983009198601,((243:1.0494809827540266,63:1.0494809827540266):0.46034224343515917,9:1.5098232261891857):0.6600068657968243):0.5307340369454105,(64:2.084941376122827,65:2.084941376122827):0.6156227528085938):0.10102393762629402,152:2.8015880665577146):1.5911892470744142,(87:0.8694781326736236,((156:0.2206130111903571,85:0.2206130111903571):0.6179033190988643,(117:0.6255855783020177,138:0.6255855783020177):0.21293075198720368):0.03096180238440227):3.5232991809585053):2.2695536222048167,((6:6.017101009384423,(92:4.3924601743746505,167:4.3924601743746505):1.6246408350097727):0.46737412841327064,((259:0.33942827695379446,175:0.33942827695379446):1.6029434090028873,258:1.9423716859566817):4.542103451841012):0.17785579803925167):0.7918005246600366):0.3459648892134206):0.13370920581807688):1.7460710472500747,((132:3.686093523937525,182:3.686093523937525):3.535453247732855,(235:5.150129099344004,((72:1.1039793293985753,126:1.1039793293985753):0.04497642028820459,216:1.14895574968678):4.001173349657224):2.071417672326376):2.4583298311081743):2.7123245658376494,66:12.392201168616204):0.2488276409342678):1.3748750232027618,(68:6.325436841259853,((133:1.2462102188428859,231:1.2462102188428859):2.1085958779550644,30:3.35480609679795):2.9706307444619027):7.6904669914933805):2.34064726241014;
tree new_tree4 = ((66:13.364895640924217,((((((((217:4.28778335268588,((12:1.5584069989582254,(91:0.6460317400747029,56:0.6460317400747029):0.9123752588835226):0.8482765323246759,((246:0.8925889708868561,268:0.8925889708868561):0.7211109992396058,262:1.6136999701264618):0.7929835611564395):1.8810998214029784):0.24822417903602823,(46:4.46843490952878,((139:3.7490082495888126,(((228:2.828953101458261,128:2.828953101458261):0.258318248637023,((34:2.055761283344856,222:2.055761283344856):0.4863514885044604,90:2.5421127718493164):0.5451585782459678):0.19857580452892432,194:3.2858471546242085):0.4631610949646041):0.6260627165646362,(181:2.2190484158586354,(155:0.7600795385625251,((195:0.2732355100314686,82:0.2732355100314686):0.14044981382627508,58:0.4136853238577437):0.3463942147047814):1.4589688772961105):2.1560225502948134):0.09336394337533083):0.06757262219312832):0.3844391076191229,(188:4.3168550356829005,(202:2.6491565004055975,(270:1.1300815168925944,50:1.1300815168925944):1.519074983513003):1.667698535277303):0.6035916036581304):0.5966877265641957,((((261:2.9510976576399766,(207:0.8127229429653231,273:0.8127229429653231):2.1383747146746535):1.0748657828096193,(230:2.2412868386647102,79:2.2412868386647102):1.7846766017848856):0.25724023419477415,((((186:0.5388648723102706,129:0.5388648723102706):1.424453209637138,((144:0.23785543807112988,(267:0.18543056877784775,5:0.18543056877784775):0.052424869293282134):0.37292809059766996,219:0.6107835286687998):1.3525345532786086):0.23960043976806356,((215:1.8132994855514568,254:1.8132994855514568):0.07886895695891294,236:1.8921684425103698):0.31075007920510234):1.6718134097503157,44:3.8747319314657878):0.40847174317858226):1.2055332101233809,(17:3.864396917137082,266:3.864396917137082):1.624339967630669):0.028397481137475644):1.669920937321396,280:7.1870553032266224):1.6272795557312838,(((((((278:0.9375362709132368,(229:0.4062178007526158,161:0.4062178007526158):0.531318470160621):4.115153514870722,(172:4.709350305019331,((((31:0.15699781960965703,114:0.15699781960965703):1.1654104805410372,48:1.3224083001506943):0.4424154480983762,251:1.7648237482490705):1.740734075124844,(212:3.161362960926751,((135:0.1662541476726805,3:0.1662541476726805):0.02693854149660488,277:0.1931926891692854):2.9681702717574656):0.34419486244716335):1.2037924816454169):0.3433394807646275):1.1946965962716636,((232:4.118255705153498,84:4.118255705153498):0.7349449036234308,(103:0.4861042259065494,2:0.4861042259065494):4.367096382870379):1.3941857732786938):0.3635631438245017,27:6.610949525880124):1.4668674240905952,((240:0.10658220805799964,146:0.10658220805799964):5.5023556316074185,218:5.608937839665418):2.468879110305301):0.1126615712946073,((((152:2.9465883793346808,(153:2.2351619342063054,((243:1.6871556140365955,63:1.6871556140365955):0.19255986472976305,9:1.8797154787663586):0.3554464554399468):0.7114264451283754):0.09178826592488498,(64:2.1134831246369017,65:2.1134831246369017):0.9248935206226641):1.59273707015728,(87:0.9381410392180469,((156:0.4883730539842682,85:0.4883730539842682):0.235205282775656,(117:0.430398257914161,138:0.430398257914161):0.29318007884576325):0.2145627024581227):3.692972676198799):3.09245848427894,(((259:0.24993690693628232,175:0.24993690693628232):0.406501739282617,258:0.6564386462188994):6.604830812367765,(6:5.933824490997044,(92:3.7364124813793995,167:3.7364124813793995):2.197412009617645):1.3274449675896198):0.46230274110912184):0.4669063215695406):0.058603848789120505,((197:6.180773449418188,(275:4.520656657434798,(((99:0.6651170755615009,(264:0.5780424089081962,43:0.5780424089081962):0.08707466665330466):2.7000637731332815,((120:0.9487704610322721,32:0.9487704610322721):1.3674397895156534,208:2.3162102505479254):1.0489705981468571):0.20742223928863313,(112:2.1612059983827505,179:2.1612059983827505):1.4113970896006651):0.9480535694513823):1.6601167919833903):0.8000562826392414,169:6.98082973205743):1.2682526379970174):0.5652524889034591):1.5232880606553767,((132:4.408237553703776,182:4.408237553703776):2.7093052703307503,(235:5.651326176588466,((216:0.7167925072571658,126:0.7167925072571658):0.7111137131641546,72:1.4279062204213204):4.223419956167145):1.4662166474460605):3.2200800955787567):2.999741475927765,(((119:11.069718880783311,(((22:3.1544402764762713,((20:0.14715587229134572,245:0.14715587229134572):2.9051507451666003,29:3.052306617457946):0.1021336590183255):1.5568382934324063,(((123:3.4967275163189,(106:2.562237648259132,(89:0.9712510974882174,33:0.9712510974882174):1.5909865507709144):0.9344898680597682):0.08866205634378499,176:3.585389572662685):0.3644773859205017,(42:3.310928112757346,16:3.310928112757346):0.6389388458258405):0.761411611325491):1.7029551048558087,(76:4.064824255562892,18:4.064824255562892):2.349409419201594):4.655485206018825):0.4469596628272843,((((((115:0.759026387783216,242:0.759026387783216):0.8310635531763986,(137:1.0329407463646934,(8:0.5892270937910525,198:0.5892270937910525):0.4437136525736408):0.5571491945949212):0.616421981166769,14:2.2065119221263836):4.132350964664312,((141:4.655015194378475,(((((54:0.7630222666311856,(109:0.40644373292021596,241:0.40644373292021596):0.3565785337109696):1.2468913611375987,(98:0.6903504857149549,164:0.6903504857149549):1.3195631420538292):0.9909910388155181,28:3.000904666584302):0.9434288026482882,143:3.9443334692325904):0.512228791713826,21:4.456562260946416):0.1984529334320584):0.6764471294377223,(124:4.36172901352515,(168:4.09579408178535,(73:2.8950926488720836,158:2.8950926488720836):1.2007014329132661):0.26593493173980054):0.9697333102910468):1.0074005629744986):2.999149582858183,((184:1.4222439731010388,142:1.4222439731010388):6.735100686268297,((160:2.258268691859468,203:2.258268691859468):5.72163213593506,((((244:4.832702723836137,(((((248:1.9892699879201847,((227:0.5683211592453367,78:0.5683211592453367):1.2648857989464202,((122:0.23786323013542401,41:0.23786323013542401):0.5531171410674602,24:0.7909803712028842):1.0422265869888727):0.15606302972842778):0.7266100396853938,(200:2.2045989016627456,59:2.2045989016627456):0.5112811259428329):0.3810081526696445,(49:1.069444287547775,274:1.069444287547775):2.0274438927274483):0.31410968166240316,(((157:1.5284419679835477,((151:0.8768811825759861,83:0.8768811825759861):0.43080971626289677,148:1.307690898838883):0.2207510691446648):0.9141116215028353,150:2.442553589486383):0.7868735536533227,(263:2.1547080218144177,(39:0.41169085818409384,257:0.41169085818409384):1.7430171636303238):1.074719121325288):0.18157071879792053):1.1733345301534905,226:4.584332392091117):0.24837033174502032):0.22873333607012203,(((260:3.08970781532761,70:3.08970781532761):0.7223757248738814,67:3.8120835402014914):0.9183516707917243,209:4.730435210993216):0.3310008489130434):1.1583503546191656,(((57:2.7384567655070136,250:2.7384567655070136):1.059632982398992,(((((116:0.2672436210317547,221:0.2672436210317547):1.6305202367616913,((((190:0.3868721879274566,45:0.3868721879274566):0.5833468778230222,256:0.9702190657504788):0.0763539582674908,(224:0.6224233194847328,252:0.6224233194847328):0.42414970453323675):0.34275970608338846,62:1.389332730101358):0.5084311276920881):0.642241639147952,((53:0.839579454241466,61:0.839579454241466):1.170138892511933,((253:0.6953983589746998,(102:0.6566487635188967,279:0.6566487635188967):0.03874959545580314):0.6742868634380422,140:1.369685222412742):0.6400331243406567):0.5302871501879993):0.7984988541829656,((((((77:1.8110826648999614,(75:0.69892581831062,130:0.69892581831062):1.1121568465893414):0.06338215523103785,111:1.8744648201309992):0.45258047368956333,276:2.3270452938205626):0.21809105383760974,((272:1.3445584267861916,(147:0.6366506149269687,118:0.6366506149269687):0.7079078118592229):0.06278058918773599,((177:0.4366391885130956,170:0.4366391885130956):0.7297327548625112,((255:0.46289285661505264,108:0.46289285661505264):0.28458697834400337,13:0.747479834959056):0.4188921084165508):0.24096707259832084):1.1377973316842447):0.048938312451149546,(((((214:0.21157564948372587,(174:0.0384652609211107,36:0.0384652609211107):0.17311038856261518):0.5688537508109127,(201:0.7800164582104173,((249:0.26619616680896163,35:0.26619616680896163):0.4171342136674061,136:0.6833303804763677):0.09668607773404958):4.129420842212683E-4):0.24982708811345034,180:1.030256488408089):0.9406944907550692,271:1.970950979163158):0.18811604300216245,225:2.1590670221653205):0.4350076379440013):0.5351190097751459,(((183:0.6398120910870598,159:0.6398120910870598):1.2321070163364376,(105:1.6945463321389231,(192:0.5063240222120677,23:0.5063240222120677):1.1882223099268554):0.17737277528457418):0.5847644492319821,(((88:0.048595865233843814,15:0.048595865233843814):0.489489779798892,193:0.5380856450327358):1.2180385715725093,(145:0.5797694939334703,166:0.5797694939334703):1.1763547226717748):0.7005593400502343):0.6725101132289883):0.20931068123989593):0.11777619824099883,86:3.4562805493653626):0.34180919854064307):0.04389953025760995,(1:3.723412062639247,((187:1.1098424178752835,74:1.1098424178752835):1.2227360823910483,173:2.3325785002663317):1.390833562372915):0.11857721552436873):2.377797136361809):1.6442491816086866,((((134:3.3457331758941153,(((101:1.1659065384480551,97:1.1659065384480551):1.2372897371951486,(154:1.463472774744628,121:1.463472774744628):0.9397235008985758):0.33535344583054405,239:2.7385497214737478):0.6071834544203676):0.07533345803044167,((55:0.24361545929570622,(131:0.13841296767995956,196:0.13841296767995956):0.10520249161574666):2.65917637693721,(113:0.002762789303968192,127:0.002762789303968192):2.900029046928948):0.5182747976916411):0.09630789725204414,(213:1.6707930188594344,220:1.6707930188594344):1.8465815123171667):0.6241207407099023,(171:2.4179405164817585,((185:0.6422263942097857,265:0.6422263942097857):0.5154884440673426,178:1.1577148382771283):1.2602256782046302):1.723554755404745):3.722540324247608):0.1158652316604174):0.17744383157480748):1.1806678102795427):1.703467320116248,(((210:1.6705960686886894,10:1.6705960686886894):1.366413956598352,((((((47:0.5194576160542149,247:0.5194576160542149):0.9550340229682254,(269:1.1150752328395452,204:1.1150752328395452):0.35941640618289505):0.2675840434072312,(((211:0.18454888102914596,51:0.18454888102914596):1.242219790864782,((((52:0.5735893925855691,233:0.5735893925855691):0.042028267269961894,26:0.615617659855531):0.2352904250464376,199:0.8509080849019686):0.4828798375760237,11:1.3337879224779923):0.09298074941593581):0.2869229607718038,(205:0.6684511817939837,149:0.6684511817939837):1.045240450871748):0.0283840497639396):0.2117112122117697,238:1.9537868946414412):0.595333660858383,(((38:0.6086672487809991,60:0.6086672487809991):0.3524627040429228,81:0.9611299528239219):1.2867751850535265,((234:0.290200353790303,93:0.290200353790303):1.9495944305946133,((((96:0.7475037197070915,110:0.7475037197070915):0.6793762463796054,(162:0.8212017902203042,191:0.8212017902203042):0.6056781758663927):0.14594221629767512,(((71:0.6869794145604587,37:0.6869794145604587):0.4438619550751882,125:1.130841369635647):0.18722845099333973,(((163:1.0900347065359433,189:1.0900347065359433):0.10186288154996692,((95:0.38376239859508976,7:0.38376239859508976):0.05623478785166386,40:0.4399971864467536):0.7519004016391566):0.12353415965287673,19:1.315431747738787):0.002638072890199794):0.2547523617553853):0.35988618370303915,((165:0.8882349333815618,(223:0.7538097524885139,206:0.7538097524885139):0.1344251808930479):0.8288884224061559,94:1.7171233557877177):0.21558501029969346):0.30708641829750527):0.008110353492531974):0.3012154176223758):0.1814453174754047,(69:1.18541471091589,107:1.18541471091589):1.545151162059339):0.30644415231181243):1.4420978788820014,(100:3.6528718056822798,237:3.6528718056822798):0.8262360984867629):6.562371885596084):0.4751987538454685):0.5538979362709622,(104:6.10551572220589,(80:3.7728045403793806,(25:3.0733674148672483,4:3.0733674148672483):0.6994371255121323):2.3327111818265096):5.965060757675667):1.2667879156594903):0.027531245383169534):0.24259314742247362,(68:7.2662661508366355,((133:1.927960971542662,231:1.927960971542662):2.2531472468930165,30:4.1811082184356785):3.085157932400957):6.3412226375100555):2.59652968599986;
tree new_tree5 = ((66:14.475435597156666,((((((((261:3.2856268269887794,(207:0.5500153278491253,273:0.5500153278491253):2.735611499139654):0.3779891959741253,(230:3.0982952403618094,79:3.0982952403618094):0.5653207826010953):1.8341317834282398,((((186:0.5694551216803613,129:0.5694551216803613):1.4812276170118843,(((267:0.06318264331079168,5:0.06318264331079168):0.2412137106250727,144:0.3043963539358644):0.1207413369710616,219:0.425137690906926):1.6255450477853197):0.04051375480428776,((236:1.1414691220757986,254:1.1414691220757986):0.6417464454431634,215:1.783215567518962):0.30798092597757143):2.3210371004357393,44:4.412233593932273):1.0855142124588717):0.3358856155221517,((((((181:2.0555936814251687,(155:1.082667616083107,((195:0.3150664241410566,82:0.3150664241410566):0.30823754720920765,58:0.6233039713502643):0.45936364473284275):0.9729260653420617):2.1020997870499363,217:4.157693468475105):0.8876523469344715,(((12:2.5950152077810302,(91:0.7521001479045418,56:0.7521001479045418):1.8429150598764883):0.8951539414698204,((268:1.282895869558591,246:1.282895869558591):0.4148354844804829,262:1.697731354039074):1.7924377952117767):0.3701556544280149,46:3.8603248036788655):1.185021011730711):0.13563416188755628,(139:4.259188307391704,(((((34:1.8879185897325008,222:1.8879185897325008):0.6868782464873597,90:2.5747968362198606):0.1995924355767542,228:2.7743892717966148):0.5140581967886515,128:3.2884474685852663):0.3941892372229612,194:3.6826367058082274):0.5765516015834766):0.9217916699054287):0.09224647324845847,(188:4.132681489527586,(202:3.2827025429755934,(270:1.1942339179612806,50:1.1942339179612806):2.088468625014313):0.8499789465519929):1.140544961018005):0.46353634267125,(17:4.286090481757956,266:4.286090481757956):1.4506723114588853):0.09687062869645491):0.8880699237637932,280:6.721703345677089):2.132057792719654,((((197:6.771004146477658,(275:4.498783672011236,(((99:1.0410101952488922,(264:0.8376434778183808,43:0.8376434778183808):0.20336671743051138):3.0161699799081236,((120:1.0619176435530082,32:1.0619176435530082):1.49563361408918,208:2.557551257642188):1.4996289175148276):0.1227430516139032,(112:1.2475824059773106,179:1.2475824059773106):2.932340820793608):0.3188604452403174):2.2722204744664216):0.9511888992382209,169:7.722193045715879):0.9027407783935191,((6:5.157309549396534,(92:2.814163349111555,167:2.814163349111555):2.343146200284979):3.132197832561663,(((259:0.26837954103440415,175:0.26837954103440415):0.8119829747280936,258:1.0803625157624976):7.119513076799103,((152:3.483328552265587,((153:2.347921969766241,((243:0.6928309601533031,63:0.6928309601533031):0.6076488367231454,9:1.3004797968764485):1.0474421728897925):0.9180335951656007,(64:0.8541374913166103,65:0.8541374913166103):2.4118180736152315):0.2173729873337451):2.7052654478986793,(87:1.0802569276961547,((156:0.5176091973367342,85:0.5176091973367342):0.4491902511420722,(117:0.8514156333361365,138:0.8514156333361365):0.11538381514266993):0.11345747921734828):5.108337072468111):2.011281592397334):0.08963178939659677):0.335426442151201):0.07296721462370925,(((((278:1.3164433039935166,(229:0.5856434200764482,161:0.5856434200764482):0.7307998839170684):3.4763507791234045,(172:4.048456489060677,((((31:0.21373210880160984,114:0.21373210880160984):2.2697048195520693,48:2.483436928353679):0.37937257817570735,251:2.8628095065293864):0.8117722872567259,(212:3.084193828700537,((277:0.16679039992360356,3:0.16679039992360356):0.26085099278359825,135:0.4276413927072018):2.6565524359933352):0.5903879650855752):0.37387469527456485):0.744337594056244):1.931543276432797,((232:4.027051624234377,84:4.027051624234377):1.1781985686268772,(103:0.8253428743692252,2:0.8253428743692252):4.379907318492029):1.5190871666884638):0.638936389353904,27:7.363273748903622):1.1952879573652941,((240:0.1126326605748448,146:0.1126326605748448):5.7745625730263,218:5.887195233601145):2.6713664726677715):0.13933933246419095):0.15586009966363612):2.066010717427851,((132:3.8475520214362544,182:3.8475520214362544):3.3727804504308962,(235:6.6882132954568085,((126:1.3811121109585407,216:1.3811121109585407):0.030318562382333214,72:1.411430673340874):5.276782622115935):0.5321191764103421):3.6994393839574435):2.9806252196342946,(((119:11.532874444655608,(((29:3.635796907169353,((20:0.32376783374253115,245:0.32376783374253115):2.481291343823554,22:2.8050591775660854):0.8307377296032676):1.7962796612153618,(((176:3.5907009361045383,123:3.5907009361045383):0.5533771598228179,(106:3.9186207947406646,(89:1.0207243588774335,33:1.0207243588774335):2.897896435863231):0.2254573011866916):0.4633553519328446,(42:3.444834264849469,16:3.444834264849469):1.1625991830107316):0.8246431205245139):1.3462799462818387,(76:5.331597810125104,18:5.331597810125104):1.4467587045414492):4.7545179299890545):0.7138157309512057,((((((115:0.5603986489825912,242:0.5603986489825912):1.7762194555774757,(137:1.2696534275200173,(8:0.4586940525229722,198:0.4586940525229722):0.8109593749970452):1.0669646770400496):0.4030133448329156,14:2.7396314493929825):5.374526900258598,(((((((54:0.80633746977499,(241:0.5186273229647239,109:0.5186273229647239):0.2877101468102661):0.8928408199279793,(98:1.062294934757075,164:1.062294934757075):0.6368833549458943):1.2766457508438183,143:2.9758240405467875):0.5616554876139674,28:3.537479528160755):0.7955255477458487,21:4.333005075906604):0.1321786862608052,141:4.465183762167409):0.9204943874744425,((73:2.60050488315978,158:2.60050488315978):1.6584619674104832,(124:3.377899773563478,168:3.377899773563478):0.8810670770067852):1.1267112990715882):2.728480200009729):2.3260493198745174,((184:1.5029818352959574,142:1.5029818352959574):8.323819502851192,(((((244:4.422542865065412,(((157:2.135071328514432,((151:0.2837468363619698,83:0.2837468363619698):1.2793225737943204,148:1.56306941015629):0.572001918358142):0.5038959663312923,150:2.6389672948457243):0.9291142554210898,((263:1.2499824487678568,(39:0.7472336230957592,257:0.7472336230957592):0.5027488256720976):2.173111398149702,(((248:2.0951355329909633,((227:0.5429504818318374,78:0.5429504818318374):0.47606909564085864,((122:0.6348722927881358,41:0.6348722927881358):0.24742695521180302,24:0.8822992479999389):0.13672032947275714):1.0761159555182673):0.9112798750197664,(200:2.4599422436248397,59:2.4599422436248397):0.54647316438589):0.28304525355952803,(49:0.9801884607754114,274:0.9801884607754114):2.3092722007948465):0.13363318534730118):0.14498770334925526):0.854461314798598):1.0688245976345803,226:5.491367462699992):0.4909445982360072,(((260:3.8733469972906875,70:3.8733469972906875):0.6112013390570454,67:4.484548336347733):1.0757219310436295,209:5.560270267391362):0.4220417935446372):0.8616651765778736,(((57:2.557888901890193,250:2.557888901890193):1.406084915425775,((86:3.503612413485681,((((((((147:0.16133023244544623,118:0.16133023244544623):0.5029926125211357,((255:0.3721363164385792,108:0.3721363164385792):0.10486467538638916,13:0.47700099182496836):0.18732185314161354):0.6057315798515022,(177:0.5912344795069883,170:0.5912344795069883):0.6788199453110958):0.41690350052022795,272:1.686957925338312):1.0727545561342893,((75:1.1207831476063221,(77:0.5665353260936457,130:0.5665353260936457):0.5542478215126765):1.4983338215987074,276:2.6191169692050296):0.14059551226757172):0.040625545877691405,111:2.8003380273502927):0.20401541261701395,(((((174:0.03666386864007105,36:0.03666386864007105):0.6000090214321514,(((249:0.308740709926121,35:0.308740709926121):0.13793268340963416,136:0.4466733933357552):0.1801416120335202,(214:0.4891353799258372,201:0.4891353799258372):0.13767962544343815):0.009857884702947128):0.4520691380602133,180:1.0887420281324358):1.2153120615635764,271:2.304054089696012):0.3008404886058482,225:2.6048945783018604):0.3994588616654462):0.18512850688093918,(((145:1.7046187663550938,166:1.7046187663550938):0.932233487430268,((88:0.24078931787127425,15:0.24078931787127425):0.2672539532697319,193:0.5080432711410061):2.1288089826443555):0.4534196960140773,((183:0.8728542416505026,159:0.8728542416505026):1.687728558898561,(105:2.156208060890767,(192:1.6921991837735222,23:1.6921991837735222):0.4640088771172448):0.4043747396582966):0.5296891492503755):0.09920999704880673):0.3141304666374354):0.11204123623928641,((((116:0.5936474012384749,221:0.5936474012384749):0.550834357828069,252:1.144481759066544):0.5759900690710358,((224:0.3929674654312433,62:0.3929674654312433):1.052629561334856,((190:0.3147849034378263,45:0.3147849034378263):0.6421733335714254,256:0.9569582370092516):0.4886387897568477):0.27487480137148035):1.1622022299703039,((53:1.9642561987613512,61:1.9642561987613512):0.16583048101804554,(((253:0.5357015170218813,279:0.5357015170218813):0.2611676495311053,102:0.7968691665529866):0.9097929325555678,140:1.7066620991085544):0.4234245806708423):0.7525873783284869):0.732979591617084):0.3483201675910004):0.2728790700246906,(1:3.93040806053337,((187:1.8385495585519651,74:1.8385495585519651):0.941018690017422,173:2.779568248569387):1.150839811963983):0.30644482680728835):2.6071243501732146):1.4380917924078362,((160:2.007113236914708,203:2.007113236914708):6.2509391762359865,(((((239:2.7480338409540583,((101:0.7923929893162212,97:0.7923929893162212):1.6985098417375595,(154:1.6065416528034582,121:1.6065416528034582):0.8843611782503225):0.2571310099002777):0.16385600909126152,134:2.91188985004532):0.5350208144873392,((196:0.6460655244361838,(131:0.6350283043802804,55:0.6350283043802804):0.011037220055903463):1.9313764024932865,(113:0.0029196271646419985,127:0.0029196271646419985):2.5745222997648285):0.8694687376031887):0.8333985799635473,(213:1.7730862238698644,220:1.7730862238698644):2.507223020626342):1.1983563623332154,(171:2.8398737213973684,((185:0.8328410413584226,178:0.8328410413584226):0.2607639529390202,265:1.0936049942974428):1.7462687270999255):2.6387918854320533):2.7793868063212734):0.0240166167710143):1.5447323082254396):0.6134063313789486):0.6709406815626213,(((210:0.753553251388693,10:0.753553251388693):3.2647892715663094,((((205:2.1166203924236298,((47:1.1893318929752537,247:1.1893318929752537):0.5644896004304678,(269:1.4995755370407235,204:1.4995755370407235):0.2542459563649979):0.3627988990179083):0.24208703110006713,(149:2.1945700681910676,(((211:0.37551687089792973,51:0.37551687089792973):1.786299088955351,238:2.1618159598532807):0.01848704593344097,(((52:0.9823166882672343,(199:0.9756846549173147,233:0.9756846549173147):0.006632033349919575):0.17308415268477173,26:1.155400840952006):0.41073697717601787,11:1.5661378181280239):0.6141651876586978):0.014267062404345943):0.1641373553326293):0.5575682817148215,(((234:0.08865882289964457,93:0.08865882289964457):1.9396469551738922,94:2.0283057780735367):0.15948418644983686,((19:1.5423105944911326,(((163:1.1565668898457837,189:1.1565668898457837):0.048592526186910234,((95:0.27138043024646696,7:0.27138043024646696):0.346726724891945,40:0.618107155138412):0.587052260894282):0.21645686309605994,(((71:0.7906884745543459,37:0.7906884745543459):0.150255658293604,125:0.9409441328479499):0.41616266168588834,((96:0.5516472141231532,110:0.5516472141231532):0.6956741199694629,(162:1.0071172772631884,191:1.0071172772631884):0.2402040568294277):0.10978546044122206):0.06450948459491568):0.12069431536237873):0.30592989700987405,(((81:0.5518518657314467,60:0.5518518657314467):0.044226773906707706,38:0.5960786396381544):0.9821368305218457,(165:0.9386582018252384,(223:0.827962064908696,206:0.827962064908696):0.11069613691654245):0.6395572683347618):0.2700250213410065):0.33954947302236693):0.7284857407151448):0.320070468628602,(69:1.7900814886539733,107:1.7900814886539733):1.446264685213147):0.7819963490878821):0.550243877749911,(100:3.92812919695712,237:3.92812919695712):0.6404572037477934):6.5425619503838055):1.1355418245180946):0.29298888623556607,(104:5.780888752816198,(80:4.361965465091051,(25:3.8478669526837357,4:3.8478669526837357):0.514098512407315):1.4189232877251472):6.758790309026182):1.3607180136165091):0.5750385216977776):0.1789622921025611,(68:8.14903144869082,((133:1.429599780536406,231:1.429599780536406):0.7531447169245753,30:2.1827444974609813):5.966286951229839):6.505366440568407):3.54175688185932;
tree new_tree6 = ((66:9.809902357435076,((((((((261:1.4599592015190366,(207:0.3412268438271982,273:0.3412268438271982):1.1187323576918384):0.8391757016491082,(230:1.8804770610367243,79:1.8804770610367243):0.41865784213142043):1.6814227429209918,((((236:0.9435106094979684,254:0.9435106094979684):0.5014324239175785,215:1.4449430334155469):0.23704657263259832,((129:0.0815905882164531,186:0.0815905882164531):1.2821339856219796,((219:0.2359659208534902,(5:0.16000452591021927,144:0.16000452591021927):0.07596139494327092):0.008542575635131111,267:0.2445084964886213):1.1192160773498114):0.3182650322097125):2.002170326965012,44:3.684159933013157):0.2963977130759794):0.37357984204477157,((((188:2.842407719649154,(202:2.116710841396566,(270:0.8643809205833713,50:0.8643809205833713):1.2523299208131946):0.7256968782525881):0.6012653907323551,((194:2.882284924064519,((((34:1.6023737597255674,222:1.6023737597255674):0.16069548787674814,90:1.7630692476023155):0.20698152139436155,228:1.970050768996677):0.6767580982867338,128:2.646808867283411):0.23547605678110806):0.05783075956611716,139:2.940115683630636):0.5035574267508731):0.32621831550167,(((181:1.4878290860545262,(155:0.8857512583168412,((195:0.2943394010238474,82:0.2943394010238474):0.42927576492031355,58:0.723615165944161):0.16213609237268023):0.602077827737685):1.3464033114063536,((12:0.6824066874964893,(91:0.3811331214518543,56:0.3811331214518543):0.30127356604463496):0.9419084113476169,(246:0.6138108031321441,(268:0.20610296255470947,262:0.20610296255470947):0.4077078405774346):1.010504295711962):1.2099172986167737):0.11691083706871463,(217:2.420244533612867,46:2.420244533612867):0.5308987009167274):0.8187481913535848):0.39642717340207456,(17:4.002009546907472,266:4.002009546907472):0.16430905237778148):0.18781888884865428):1.4616779067040087,280:5.815815394837917):0.9334884001648067,((((240:0.034797779582715176,146:0.034797779582715176):3.789705867768542,218:3.824503647351257):2.538707522657326,(((27:4.216294302916029,((232:1.972863078427153,84:1.972863078427153):2.041750848693747,(103:1.3508953538128967,2:1.3508953538128967):2.663718573308003):0.20168037579512887):1.1615604362433984,((278:0.4287065037015462,(229:0.11272035988980521,161:0.11272035988980521):0.315986143811741):4.241153199124619,(172:3.8004862002216497,((((31:0.0015705827641056545,114:0.0015705827641056545):1.1974969651943177,48:1.1990675479584234):1.5419464804304073,251:2.7410140283888307):0.017026011493719295,(212:1.9446559151556952,((277:0.2565409883381922,3:0.2565409883381922):0.05298385026197122,135:0.30952483860016344):1.6351310765555318):0.8133841247268547):1.0424461603390998):0.8693735026045153):0.7079950363332621):0.8267373916987433,((197:4.847936716957216,(275:3.505062236243882,((112:1.4817068540854883,179:1.4817068540854883):1.2288048280731088,(((120:0.5291302425949809,32:0.5291302425949809):1.6690195376576256,208:2.1981497802526064):0.3953615173375753,(99:0.71764811583953,(264:0.3817013184188688,43:0.3817013184188688):0.33594679742066125):1.8758631817506517):0.11700038456841533):0.7945505540852849):1.3428744807133342):0.6824712987247841,169:5.530408015682):0.6741841151761703):0.15861903915041253):0.1412544380002041,((((64:1.227958493927123,65:1.227958493927123):1.389670630670761,((153:1.300893443246391,((243:0.6313791830935744,63:0.6313791830935744):0.4454406061145839,9:1.0768197892081584):0.22407365403823265):1.2145716353207017,152:2.5154650785670927):0.10216404603079132):1.4366947381640625,((156:0.2839943863951433,85:0.2839943863951433):0.5169499231568058,(87:0.7180728876214243,(117:0.6162506506250682,138:0.6162506506250682):0.10182223699635606):0.08287142193052477):3.2533795532099976):1.8647888760622955,(((259:0.12915582287721425,175:0.12915582287721425):0.6579321890697662,258:0.7870880119469805):4.989442040691456,(6:4.696273586900353,(92:2.006464494675296,167:2.006464494675296):2.689809092225057):1.080256465738084):0.14258268618580505):0.5853528691845451):0.24483818699393645):0.787561143505334,((132:2.885855950002286,182:2.885855950002286):2.9871461471442373,(235:4.4805636573355345,((126:0.9416293405577789,72:0.9416293405577789):0.0028786644858798116,216:0.9445080050436587):3.536055652291876):1.3924384398109888):1.6638628413615342):2.2614941275414724,(((119:7.751071988305659,(((29:2.5128636996086433,((20:0.4991055959079553,245:0.4991055959079553):1.7804715391064014,22:2.2795771350143568):0.23328656459428654):1.0692094777346894,(((176:2.426412679959114,123:2.426412679959114):0.8235129508865473,(106:2.8012927024557572,(89:1.0039740483310664,33:1.0039740483310664):1.7973186541246908):0.448632928389904):0.04442856570522391,(42:2.4933549184325448,16:2.4933549184325448):0.8009992781183404):0.2877189807924476):0.9389253867460439,(76:3.345340010362971,18:3.345340010362971):1.1756585537264055):3.2300734242162825):1.34827155520796,((((((115:0.4625829387126216,242:0.4625829387126216):0.6378104193387288,(137:0.7587557637885735,(8:0.0847295826550751,198:0.0847295826550751):0.6740261811334983):0.34163759426277707):0.34167885127752107,14:1.4420722093288716):4.544657843209087,(((21:2.854120520416923,141:2.854120520416923):0.35629203220760575,(((((241:0.5753764956310131,109:0.5753764956310131):0.05922121862106444,54:0.6345977142520776):0.6987971412397467,(98:0.41623265517776104,164:0.41623265517776104):0.9171622003140631):0.4663846356621726,143:1.7997794911539968):0.2644752583867549,28:2.0642547495407517):1.146157803083777):1.0838757408225148,(168:3.0230326872016464,((73:2.392835293625875,158:2.392835293625875):0.48528656178804797,124:2.878121855413923):0.14491083178772346):1.271255606245397):1.692441759090916):1.5779478168268506,((184:1.0490084736373875,142:1.0490084736373875):5.889600073847174,((((((244:3.1749340921235363,((((248:1.6284808455454525,((227:0.3929850176405764,78:0.3929850176405764):0.622212505239732,((122:0.4280473797997286,41:0.4280473797997286):0.32144614578093944,24:0.7494935255806681):0.26570399729964045):0.613283322665144):0.27508477592385017,(200:1.749384217143092,59:1.749384217143092):0.15418140432621064):0.5029381044754326,(49:1.3386270654889603,274:1.3386270654889603):1.067876660455775):0.08260241589948913,((263:1.633313187335314,(39:0.48692880742162364,257:0.48692880742162364):1.1463843799136904):0.612449226879084,((157:1.2537009252434719,((151:0.3708054210665593,83:0.3708054210665593):0.5213272472780812,148:0.8921326683446404):0.36156825689883143):0.30249343410573926,150:1.5561943593492111):0.6895680548651868):0.24334372762982648):0.6858279502793119):0.799691976756955,226:3.9746260688804913):0.33837444243677073,(((260:2.7246000742393752,70:2.7246000742393752):0.22461476361103205,67:2.9492148378504073):0.42035187903112003,209:3.3695667168815273):0.9434337944357347):0.4910312932023917,(((57:2.550529043197622,250:2.550529043197622):0.32983147528781354,(((((((111:2.052087312920117,276:2.052087312920117):0.040059891345995524,(((((255:0.09458793456490831,108:0.09458793456490831):0.5290115874273382,13:0.6235995219922466):0.1700384904219875,((147:0.3042609177626615,118:0.3042609177626615):0.4358861920372945,(177:0.19580664778249737,170:0.19580664778249737):0.5443404620174587):0.053490902614278024):0.3816662638048761,272:1.1753042762191102):0.45018669804867195,(75:0.6851007563355429,(77:0.19664566723186164,130:0.19664566723186164):0.4884550891036813):0.9403902179322392):0.46665622999833056):0.19657456304520826,((((214:0.5618031288683446,(((249:0.35447965524265396,35:0.35447965524265396):0.04474601165646658,136:0.39922566689912053):0.15489833407614018,((201:0.04540451827052485,36:0.04540451827052485):0.07892403547792257,174:0.12432855374844742):0.4297954472268133):0.007679127893083892):0.4007493470337996,180:0.9625524759021442):0.7090745346823975,271:1.6716270105845417):0.4655753688084463,225:2.137202379392988):0.15151938791833297):0.03737640132384934,(((183:0.39823529384496287,159:0.39823529384496287):1.515317011931651,(105:1.8118402196612857,(192:1.1045135710171539,23:1.1045135710171539):0.7073266486441319):0.10171208611532823):0.07654307437443797,(145:0.40841069893720033,166:0.40841069893720033):1.5816846812138516):0.33600278848411835):0.01074498669027335,86:2.3368431553254436):0.03746687024176243,((((116:0.41418138036441926,221:0.41418138036441926):0.7300370088197063,62:1.1442183891841256):0.2335842070379417,((((256:0.1686847887721174,45:0.1686847887721174):0.1894184556058367,190:0.3581032443779541):0.37680439599738097,252:0.7349076403753351):0.12950845840241376,224:0.8644160987777488):0.5133864974443184):0.4665113975656756,((53:0.8658722052670337,61:0.8658722052670337):0.7610092534397442,((279:0.8552564700715453,(253:0.7435751773162688,102:0.7435751773162688):0.1116812927552765):0.48172328321315905,140:1.3369797532847043):0.2899017054220736):0.21743253508096494):0.5299960317794632):0.12192521912139886,((88:0.38652492809096756,15:0.38652492809096756):0.5567163605911551,193:0.9432412886821226):1.5529939560064823):0.3841252737968306):0.18625377211166816,(1:2.8756390589446674,((187:0.9787656100850006,74:0.9787656100850006):0.8440182893531982,173:1.8227838994381989):1.0528551595064686):0.19097523165243624):1.73741751392255):0.2819405506582857,(160:1.4534079815665288,203:1.4534079815665288):3.6325643736114106):1.523618361986494,((((((154:0.6561404967719211,121:0.6561404967719211):1.3686235443679946,((101:0.5735303371204129,97:0.5735303371204129):1.1284072535546867,239:1.7019375906750995):0.3228264504648162):0.05977579670578992,134:2.0845398378457056):0.8773521869646688,((55:0.7385922710521828,(131:0.2129480524132389,196:0.2129480524132389):0.525644218638944):1.1828781656313572,(113:0.0021132124773693547,127:0.0021132124773693547):1.9193572242061707):1.0404215881268344):0.3600443485957592,(213:1.3417830052666018,220:1.3417830052666018):1.9801533681395318):0.6434961516422879,(171:1.1539594086023954,((185:0.18504046269788516,178:0.18504046269788516):0.4250027781402282,265:0.6100432408381133):0.5439161677642821):2.811473116446026):2.644158192116012):0.32901783032012855):0.626069321880248):0.6240936887329722,(((210:0.45726019323911304,10:0.45726019323911304):2.591141581812163,(((((((52:0.6599748899921482,233:0.6599748899921482):0.0199616719326966,26:0.6799365619248448):0.14289496974766003,199:0.8228315316725048):0.0835786796017669,11:0.9064102112742717):0.8879606413447395,((149:1.5862648639368069,((211:0.5274897110689857,51:0.5274897110689857):0.6391272442269339,238:1.1666169552959196):0.4196479086408873):0.08300626290942259,((269:0.7190357734952312,204:0.7190357734952312):0.6031027003567716,(205:1.30452090963254,(47:0.15910385612833014,247:0.15910385612833014):1.1454170535042099):0.0176175642194627):0.3471326529942267):0.12509972577278172):0.14154835688415313,((((((81:0.12725034288051706,38:0.12725034288051706):0.04920652995616526,60:0.17645687283668232):0.778276859340291,(234:0.13108066306575591,93:0.13108066306575591):0.8236530691112174):0.30829474173500193,(165:0.6277436038633977,(223:0.4984061973399307,206:0.4984061973399307):0.12933740652346698):0.6352848700485776):0.26688689707671753,(19:1.396005418757546,(((((71:0.5522002516729148,37:0.5522002516729148):0.09967840326521882,125:0.6518786549381336):0.18708340262683376,(96:0.7444192433390932,110:0.7444192433390932):0.09454281422587418):0.0768407070387529,(162:0.4765389029835188,191:0.4765389029835188):0.4392638616202014):0.14263399357365125,((163:0.698652739130742,189:0.698652739130742):0.166548289768624,((95:0.5115785482587575,7:0.5115785482587575):0.11074867210469697,40:0.6223272203634544):0.24287380853591156):0.19323572927800547):0.33756866058017443):0.13390995223114688):0.05359676606910657,94:1.5835121370577994):0.35240707244536496):0.6367980167661509,(69:1.9000285293140604,107:1.9000285293140604):0.6726886969552548):0.47568454878196054):0.3543707743048605,(100:2.911278926548341,237:2.911278926548341):0.4914936228077953):4.785999008741646):0.910571985415837):0.2372535723538629,(104:4.638931027597854,(80:2.9588038970733037,(25:2.1496465592067056,4:2.1496465592067056):0.8091573378665982):1.6801271305245504):4.697666088269628):0.4617619501820478):0.01154329138554644):1.056584892028333,(68:5.76806026150967,(30:1.5686790173424878,(231:0.6744572394671409,133:0.6744572394671409):0.894221777875347):4.199381244167182):5.098426987953739):3.09364023309278;
tree new_tree7 = (((((119:8.716290954046755,(((42:2.903892123277608,16:2.903892123277608):1.3744895087706968,(((176:2.6724076672461288,123:2.6724076672461288):0.563277008056736,(106:2.8948096908463654,(89:1.7550023909079828,33:1.7550023909079828):1.1398072999383826):0.34087498445649933):0.24609139780210443,(29:3.209555020863707,((20:0.6963565901863975,245:0.6963565901863975):1.6791908167383662,22:2.3755474069247637):0.8340076139389434):0.27222105224126203):0.7966055589433356):0.48923959475068646,(76:3.292539593387977,18:3.292539593387977):1.4750816334110142):3.948669727247764):0.5004985123937846,((((((115:0.3352571798257095,242:0.3352571798257095):0.8896185937743579,(137:0.738258478766643,(8:0.14311147996562715,198:0.14311147996562715):0.5951469988010158):0.48661729483342453):0.6506113862888465,14:1.875487159888914):4.92749981289152,((((((((109:0.30953469323221816,241:0.30953469323221816):0.5131002896176095,54:0.8226349828498276):0.3383271554871983,(98:0.564902740539765,164:0.564902740539765):0.5960593977972609):0.7013810302885435,143:1.8623431686255694):0.09769945239944988,28:1.9600426210250192):1.443045092217046,141:3.403087713242065):0.21673416860919392,21:3.619821881851259):1.1026247897915042,((73:3.077940884942481,158:3.077940884942481):0.6862279033085881,(124:3.3742231074810123,168:3.3742231074810123):0.38994568077005676):0.9582778833916943):2.0805403011376713):0.7616048632116259,((184:0.8847463981863882,142:0.8847463981863882):6.3954411130589275,((((((((101:0.9155385767195713,97:0.9155385767195713):1.1749591907327392,134:2.0904977674523106):0.2582512989263872,((154:0.7857953063218707,121:0.7857953063218707):0.6761614889652005,239:1.4619567952870711):0.8867922710916267):0.45359308019434286,((55:0.6941605002823524,(131:0.2589417604826372,196:0.2589417604826372):0.43521873979971526):1.660945871816525,(113:0.0022284892421486385,127:0.0022284892421486385):2.352877882856729):0.4472357744741631):0.3307017700846826,(213:1.9363912895572537,220:1.9363912895572537):1.1966526271004696):1.969157653836867,(171:1.7463418216518092,((185:0.13067098180754882,178:0.13067098180754882):0.6061148127368836,265:0.7367857945444324):1.0095560271073767):3.3558597488427813):1.5782648269517336,(160:2.170517620464788,203:2.170517620464788):4.5099487769815365):0.0905348061044009,((((226:3.5463037740060184,(263:2.8630246351223954,((((157:1.1613030566292446,((151:0.5375539950807493,83:0.5375539950807493):0.28640900079729725,148:0.8239629958780466):0.33734006075119805):0.7664880015808782,150:1.9277910582101228):0.8081998656025007,(39:0.43768004315766057,257:0.43768004315766057):2.298310880654963):0.12627683805188727,(((248:1.4818469110522825,((227:0.746536175442636,78:0.746536175442636):0.6139675121383558,((122:0.3792548821662284,41:0.3792548821662284):0.6537091993496612,24:1.0329640815158896):0.32753960606510213):0.12134322347129078):0.9723329417479722,(200:1.9575797566669155,59:1.9575797566669155):0.4966000961333392):0.2277316843087558,(49:1.1644859525938678,274:1.1644859525938678):1.5174255845151428):0.18035622475550017):7.568732578846493E-4):0.683279138883623):0.19988303025176268,244:3.746186804257781):0.35954681278060185,(((260:2.8124480582774862,70:2.8124480582774862):0.5294743114667191,67:3.3419223697442053):0.19709520073050024,209:3.5390175704747056):0.5667160465636774):0.6019042388689364,(((57:2.260500709643541,250:2.260500709643541):1.3321418147398796,((86:2.192443031271197,((88:0.7957743438696226,15:0.7957743438696226):0.3317948387353008,193:1.1275691826049234):1.0648738486662737):0.49831370272617104,(((((((((201:0.008996970957739844,36:0.008996970957739844):0.09654003249351509,174:0.10553700345125493):0.4990710320085133,(((249:0.13782711026641442,35:0.13782711026641442):0.29802765076947596,136:0.4358547610358904):0.1007153773202859,214:0.5365701383561763):0.06803789710359198):0.43236178300438355,180:1.0369698184641518):0.7880214718024854,271:1.8249912902666372):0.2556025252237326,225:2.08059381549037):0.23196925896522425,(((111:2.050664922256659,(((((255:0.14185411493350195,108:0.14185411493350195):0.38303427376095234,13:0.5248883886944543):0.3098072450540894,((147:0.3620664234184349,118:0.3620664234184349):0.2138192628666889,(177:0.1589226464388837,170:0.1589226464388837):0.4169630398462401):0.2588099474634199):0.4046632618794296,272:1.2393588956279733):0.45550626680458595,(77:1.362853621011142,130:1.362853621011142):0.3320115414214173):0.3557997598240996):0.10583796634055709,75:2.156502888597216):0.03426516122898482,276:2.1907680498262008):0.12179502462939329):0.3276474369369313,(((((190:0.14531471793324416,45:0.14531471793324416):0.18335395029775334,256:0.3286686682309975):0.4406883843372238,(224:0.7249458089543819,252:0.7249458089543819):0.04441124361383941):0.3776957204182011,((116:0.4790645862776544,221:0.4790645862776544):0.2066338294735019,62:0.6856984157511563):0.4613543572352661):1.1378810829817634,((53:1.317788863234803,61:1.317788863234803):0.22058821555454844,(((253:1.0218535833424454,102:1.0218535833424454):0.050859840321175076,279:1.0727134236636204):0.09800127495086985,140:1.1707146986144903):0.3676623801748611):0.7465567771788344):0.3552766554243396):0.04458628949750443,(((183:0.761053273876235,159:0.761053273876235):0.7837958835789984,(105:1.3162268420000032,(192:0.7402609412355857,23:0.7402609412355857):0.5759659007644174):0.22862231545523026):0.48907909504324465,(145:0.8996175317000783,166:0.8996175317000783):1.1343107207983998):0.6508685483915517):0.005959933107338333):0.9018857903860527):0.20201781075372205,(1:3.0325065632482318,((187:1.3030269322017625,74:1.3030269322017625):1.0255533758408952,173:2.3285803080426577):0.7039262552055741):0.7621537718889111):0.9129775207701765):2.0633633476434055):0.5091863076945913):0.2844043247467445):1.196600976159318,(100:4.340287008367816,(237:3.947045627552341,((210:0.27420817470306363,10:0.27420817470306363):2.5904460924333117,((((((((199:0.6001771762185136,26:0.6001771762185136):0.1150698089371015,52:0.7152469851556151):0.15106311256377625,233:0.8663100977193914):0.030824549249778843,11:0.8971346469691702):0.5840776290033617,((269:0.3330325898302251,204:0.3330325898302251):1.0916730622423831,(47:0.6078453847345253,247:0.6078453847345253):0.8168602673380829):0.05650662389992367):0.3359915088476162,(205:1.8039832910356504,(238:0.9950250362934744,(149:0.7485484719671673,(211:0.3838616617889578,51:0.3838616617889578):0.36468681017820953):0.24647656432630705):0.808958254742176):0.013220493784497744):0.31286236032426995,((94:1.525828864496924,(((234:0.3141561281349086,93:0.3141561281349086):0.7770815364781887,(165:0.8261853655568163,(223:0.6503378560843276,206:0.6503378560843276):0.17584750947248873):0.2650522990562809):0.005523159887644402,((81:0.30762026028973166,60:0.30762026028973166):0.08607234646107215,38:0.3936926067508038):0.7030682177499379):0.42906803999618237):0.087875435979194,(((163:0.7778339857490172,189:0.7778339857490172):0.31991847743502244,((95:0.1279118532898611,7:0.1279118532898611):0.4082755943178805,40:0.5361874476077416):0.561565015576298):0.18822411033126474,(19:1.2836661867633787,((((71:0.44920468287245324,37:0.44920468287245324):0.05583872282894692,125:0.5050434057014002):0.4163835014223516,(96:0.7003961935066955,(162:0.32172734258722796,191:0.32172734258722796):0.3786688509194675):0.22103071361705628):0.23756714285894542,110:1.1589940499826972):0.12467213678068156):0.0023103867519256305):0.32772772696081365):0.5163618446683):0.35977361633994587,(69:1.8249596837862891,107:1.8249596837862891):0.6648800776980748):0.3748145056520116):1.0823913604159654):0.3932413808154749):4.420905803783563):0.4555966542891614):0.39253538524805265,(104:5.785927710265376,(80:3.898845231469385,(25:2.848078297877467,4:2.848078297877467):1.0507669335919183):1.8870824787959912):3.823397141423216):0.8493867291194768,(66:10.360788832182143,((((((46:3.849921443968267,(((217:2.873092073462031,(181:1.5191871615677623,(155:0.9724636257084843,((195:0.0914594623717063,82:0.0914594623717063):0.7595855517953048,58:0.8510450141670112):0.12141861154147315):0.546723535859278):1.3539049118942685):0.45395252133428743,((12:0.9674803045154918,(91:0.5383668040131525,56:0.5383668040131525):0.4291135005023393):0.8271111051400208,(246:0.5497335285152086,(268:0.23152445999221866,262:0.23152445999221866):0.31820906852298997):1.244857881140304):1.5324531851408056):0.21972264958241228,((188:3.1398643654719387,(202:2.5003182796054757,(270:0.8573759628578579,50:0.8573759628578579):1.6429423167476178):0.639546085866463):0.28346748621118456,((194:2.6529814137158385,139:2.6529814137158385):0.4253382478505703,(((228:2.232333673172407,90:2.232333673172407):0.21911680170559045,(34:1.5873393258624644,222:1.5873393258624644):0.8641111490155329):0.2919968688623782,128:2.7434473437403755):0.3348723178260333):0.34501219011671447):0.12343539269560733):0.3031541995895366):0.563005813314009,(17:3.420776215124626,266:3.420776215124626):0.99215104215765):0.24479938712896043,((230:3.12594862873825,((261:1.6991602619606603,(207:0.27771213658429084,273:0.27771213658429084):1.4214481253763696):1.39674316116739,79:3.0959034231280502):0.030045205610199854):1.1722723512213538,(((254:1.0741088277144764,215:1.0741088277144764):0.8709176390563456,((129:0.250347294080497,186:0.250347294080497):0.9835682099094802,(((267:0.014324451198321883,5:0.014324451198321883):0.2487853079534873,(219:0.11177676061822933,144:0.11177676061822933):0.15133299853357984):0.8794639519085063,236:1.1425737110603156):0.0913417929296616):0.7111109627808447):1.934493987298087,44:3.879520454068909):0.41870052589069484):0.3595056644516328):1.3951918414287592,280:6.052918485839996):1.0024413047071503,((((27:3.6601004308814105,((232:2.546383849841278,84:2.546383849841278):1.0054349062496715,(103:0.2949851630103151,2:0.2949851630103151):3.2568335930806342):0.10828167479046114):2.0775305883352653,((278:0.856078451471049,(229:0.1698566434213294,161:0.1698566434213294):0.6862218080497196):3.7315898229828592,(172:4.162082937289907,((((31:0.16665716182974386,114:0.16665716182974386):2.293341248232992,48:2.4599984100627355):0.23252519430586904,(212:1.3004709703544313,(3:0.27053542358103205,(277:0.14998493672165336,135:0.14998493672165336):0.12055048685937869):1.0299355467733993):1.3920526340141732):0.1318670547854497,251:2.824390659154054):1.3376922781358527):0.4255853371640015):1.1499627447627674):1.2507213105614623,(((259:0.13548009579597545,175:0.13548009579597545):0.7685683558404857,258:0.9040484516364611):5.312692002493835,((6:4.1723482731013055,(92:2.978023211612487,167:2.978023211612487):1.1943250614888186):1.8903412484801052,((152:2.760422061941936,((153:1.6764266998165624,((243:0.8307980773722071,63:0.8307980773722071):0.5722450309250463,9:1.4030431082972534):0.273383591519309):0.9668165681672221,(64:1.4030336004623178,65:1.4030336004623178):1.2402096675214667):0.11717879395815167):2.105230998414889,(87:0.8446362098044327,((156:0.4034893891621164,85:0.4034893891621164):0.3061689696866102,(117:0.4899655339677541,138:0.4899655339677541):0.21969282488097253):0.13497785095570602):4.021016850552392):1.1970364612245854):0.15405093254888502):0.7716118756478423):0.029584289271096686,(((197:4.983604321156419,(275:4.483301068202122,((112:1.0820876384231901,179:1.0820876384231901):2.440453581323811,(((120:0.48489587369366155,32:0.48489587369366155):1.9688692457940957,208:2.453765119487757):0.187233225464551,(99:0.8294028534837814,(264:0.23469832883619862,43:0.23469832883619862):0.5947045246475828):1.8115954914685268):0.8815428747946927):0.9607598484551212):0.5003032529542972):0.6386178270879865,169:5.622222148244406):1.3779307165402113,((240:0.02725690654542424,146:0.02725690654542424):4.326418960296432,218:4.353675866841856):2.646476997942761):0.017783754264617535):0.03742317149791141):1.7976528938623497,((132:3.987522788974943,182:3.987522788974943):1.349565439011848,(235:4.647672673464012,((216:0.768160412192862,72:0.768160412192862):0.14558759068428928,126:0.9137480028771513):3.7339246705868603):0.6894155545227791):3.515924456422705):1.5077761477726472):0.0979227486259262):1.5648519448637046,(68:5.004643876985146,(30:2.021843718233626,(231:0.9837454869845756,133:0.9837454869845756):1.0380982312490503):2.9828001587515196):7.018919648686628):2.76409505024608;
tree new_tree8 = ((66:12.469374398236816,((((119:10.241063568440273,(((42:3.270387357279363,16:3.270387357279363):2.8439686599053857,(((176:3.4342893624483617,123:3.4342893624483617):0.3784638424122484,(106:3.137515284848868,(89:1.6857691323010844,33:1.6857691323010844):1.4517461525477837):0.675237920011742):1.1215705968659906,(29:4.595266504318855,((20:0.340968951841371,245:0.340968951841371):3.329131292602221,22:3.670100244443592):0.9251662598752626):0.33905729740774593):1.180032215458148):0.7423104083649941,(76:4.7766680215833315,18:4.7766680215833315):2.0799984039664112):3.3843971428905304):0.6375281161379398,((((((115:0.1970309762038851,242:0.1970309762038851):1.1693889195066611,(137:1.13173834579713,(8:0.20943890870694581,198:0.20943890870694581):0.9222994370901841):0.23468154991341628):0.7811965843926232,14:2.1476164801031694):4.895214755775779,(((141:4.076933512098881,21:4.076933512098881):0.004453833487986003,(((((109:0.3935300095835468,241:0.3935300095835468):0.09282713497753337,54:0.48635714456108015):0.7547584473330031,(98:0.2865929224063429,164:0.2865929224063429):0.9545226694877404):0.6593568540430739,143:1.9004724459371571):0.5116689138271378,28:2.412141359764295):1.669245985822572):1.3600441548341937,((73:2.910332720217271,158:2.910332720217271):1.1296916814065163,(124:3.727510278469058,168:3.727510278469058):0.31251412315472926):1.4014070987972733):1.6013997354578882):1.6328926818376823,((184:1.0232138283833905,142:1.0232138283833905):6.997020984521569,((((((239:2.298268586275059,((154:1.1059589085943953,121:1.1059589085943953):1.1093402918950452,((101:1.1789697144365463,97:1.1789697144365463):0.8651285355051157,134:2.044098249941662):0.1712009505477785):0.08296938578561841):0.942455435988204,(((196:0.8243331841286714,131:0.8243331841286714):0.5115347368262253,55:1.3358679209548967):1.4401578147440914,(113:0.0025675975502333285,127:0.0025675975502333285):2.773458138148755):0.4646982865642748):0.3213086756840373,(213:1.6359699609460783,220:1.6359699609460783):1.926062737001222):1.5519131324140396,(171:1.6207006664207775,((185:0.3768195803112031,178:0.3768195803112031):0.07129118857267175,265:0.44811076888387485):1.1725898975369027):3.4932451639405624):2.025655686216526,((((226:4.2913292513907395,(263:3.3734307943744724,((((157:1.4841069118759909,((151:0.18881854546498583,83:0.18881854546498583):0.8524364891678418,148:1.0412550346328275):0.4428518772431633):1.1511932901264141,150:2.635300202002405):0.4365563931204486,(39:0.5744455840887973,257:0.5744455840887973):2.4974110110340564):0.24363119111609066,((59:2.8709527848565224,(200:2.3278155713675672,(248:1.7773719420166956,((227:0.75777431176559,78:0.75777431176559):0.7782269994471618,((122:0.8217672606930925,41:0.8217672606930925):0.5777810109204716,24:1.399548271613564):0.13645303959918764):0.24137063080394383):0.5504436293508717):0.5431372134889552):0.21314151407173876,(49:0.9943185820428185,274:0.9943185820428185):2.0897757168854425):0.2313934873106831):0.05794300813552811):0.9178984570162672):0.012849224264349424,244:4.304178475655089):0.33005534915758616,(((260:3.2404171436023055,70:3.2404171436023055):0.14819793215246735,67:3.388615075754773):0.4187059119474563,209:3.807320987702229):0.8269128371104459):0.45087127339031774,(((57:2.9483743226400616,250:2.9483743226400616):0.4762447072585059,((((((116:0.48259402547405794,221:0.48259402547405794):0.24181710314913996,62:0.7244111286231979):0.18346432131994972,(((190:0.5068306832274072,45:0.5068306832274072):0.15725434597482768,256:0.6640850292022349):0.11210025384663247,224:0.7761852830488674):0.13169016689428026):0.044459090851794336,252:0.952334540794942):0.9536967574380837,((53:1.1535055113504074,61:1.1535055113504074):0.630327553531933,(((253:1.0905288578417123,279:1.0905288578417123):0.06333647924655739,102:1.1538653370882697):0.104901270355519,140:1.2587666074437887):0.5250664574385517):0.12219823335068525):1.3179543349475418,(((86:2.5639561363627763,((88:0.15999483704382522,15:0.15999483704382522):0.23751029177211314,193:0.39750512881593836):2.166451007546838):0.3335884631363548,(((183:0.6486562765756384,159:0.6486562765756384):1.2406944621707034,(105:1.478438197944589,(192:0.9963696290915682,23:0.9963696290915682):0.48206856885302085):0.41091254080175266):0.6508910443213569,(145:0.6367643917513208,166:0.6367643917513208):1.9034773913163778):0.35730281643143247):0.05623132811153786,(((((((36:0.08656219361917082,174:0.08656219361917082):0.06916908235490916,201:0.15573127597407999):0.5209407632928721,(((249:0.20645862768546627,35:0.20645862768546627):0.22397958944745636,136:0.43043821713292263):0.11160231375900509,214:0.5420405308919277):0.13463150837502436):0.359479541165834,180:1.036151580432786):0.7482843746366821,271:1.7844359550694682):0.6358173906572921,225:2.4202533457267603):0.31538848963221344,((276:2.3561493897863737,(((((255:0.4204485682362631,108:0.4204485682362631):0.36362500185897784,13:0.7840735700952409):0.6736323114629273,((147:0.08159979100948576,118:0.08159979100948576):0.7602951025081672,(177:0.21191006231552048,170:0.21191006231552048):0.6299848312021326):0.6158109880405153):0.40060111799708564,(77:1.1678452884910266,272:1.1678452884910266):0.6904617110642273):0.06813506557139992,(130:1.8851075491677085,75:1.8851075491677085):0.04133451595894533):0.42970732465971984):0.019072288429709428,111:2.375221678216083):0.36042015714289066):0.21813409225169522):0.27020970556989843):0.20063339671800007):1.4060851439307265,(1:2.9927103355825,((187:1.1500043135763243,74:1.1500043135763243):0.9112856482738378,173:2.061289961850162):0.9314203737323381):1.8379938382467937):0.2544009243736989):2.054496418374873):0.6707652702273972,(160:2.146999277271649,203:2.146999277271649):5.6633675095336145):0.2098680260996968):0.6554891048116716):1.5761582291674632,(((210:0.629461767020138,10:0.629461767020138):2.7219810470589962,((((149:1.7474141137581505,(211:1.0662414465483323,51:1.0662414465483323):0.6811726672098182):0.5908100408341883,((((269:0.4414764238254319,204:0.4414764238254319):0.2640636429106125,(47:0.24883653329959643,247:0.24883653329959643):0.456703533436448):1.1390143044554772,(205:1.757250276217404,((11:1.0064759197902318,(199:0.9100086355983735,(233:0.7437470048997269,52:0.7437470048997269):0.16626163069864663):0.09646728419185824):0.045308150403819525,26:1.0517840701940513):0.7054662060233527):0.08730409497411751):0.4256890409956635,238:2.270243412187185):0.06798074240515373):0.13217886298041037,(((94:1.2568271911297382,(165:0.8838822061635268,(223:0.5937230465355608,206:0.5937230465355608):0.2901591596279659):0.3729449849662114):0.03420862066288999,(234:0.1918277910723977,93:0.1918277910723977):1.0992080207202304):0.4150290855336589,(((((96:0.7598608005033746,(162:0.3567795723376234,191:0.3567795723376234):0.40308122816575115):0.10538780290619465,125:0.8652486034095692):0.3453153919832932,110:1.2105639953928624):0.09951564379260147,((71:0.14956572449773503,37:0.14956572449773503):1.1320254712839868,(((163:0.7298961630134344,189:0.7298961630134344):0.1363606468639612,((95:0.5632557779655195,7:0.5632557779655195):0.2542652779433777,40:0.8175210559088972):0.048735753968498385):0.3792266145080111,19:1.2454834243854067):0.03610777139631516):0.028488443403742014):0.2448721204610924,(38:0.7676416196529713,(81:0.4868349297944535,60:0.4868349297944535):0.2808066898585178):0.787310139993585):0.15111313767973078):0.7643381202464621):0.35467350600399294,(69:1.5751410261859278,107:1.5751410261859278):1.2499354973908143):0.5263662905023923):1.4425204903998914,(100:4.035762856028367,237:4.035762856028367):0.7582004484506584):5.457918842405069):0.6267095376941185):0.5176191906374203,(104:8.240607616938254,(80:4.311789842547057,(25:3.473131198620856,4:3.473131198620856):0.8386586439262009):3.928817774391197):3.155603258277379):0.8128129889446782,((((((92:3.998954151284336,167:3.998954151284336):2.0151639582983143,(6:5.526374662240624,((259:0.4119381445871165,175:0.4119381445871165):0.9702145413159822,258:1.3821526859030986):4.144221976337525):0.48774344734202657):0.24720537999747716,((152:3.31191694303674,((153:1.9315278737646466,((243:0.5701382736351387,63:0.5701382736351387):0.883472693081576,9:1.4536109667167147):0.4779169070479319):1.215898570269027,(64:1.275772053084481,65:1.275772053084481):1.8716543909491927):0.16449049900306623):2.057861028872693,(87:0.8717159925806723,((156:0.33656787807370847,85:0.33656787807370847):0.34285331009479036,(117:0.44479251698699285,138:0.44479251698699285):0.234628671181506):0.1922948044121735):4.49806197932876):0.8915455176706946):1.6325559619998016,(((27:4.577239206404118,((232:3.1835529462318184,84:3.1835529462318184):0.6755738153713788,(103:0.4724320457102218,2:0.4724320457102218):3.3866947158929754):0.7181124448009211):2.082394198417851,((278:0.9857155009040449,(229:0.2582271598151403,161:0.2582271598151403):0.7274883410889046):4.490796431223311,(172:4.532821124422094,((((31:0.22435961320677195,114:0.22435961320677195):2.55037297463366,48:2.7747325878404316):0.23920250573576318,251:3.013935093576195):0.7108322325059215,(212:2.4672393743764736,(277:0.515132693677436,(3:0.4063391465372237,135:0.4063391465372237):0.10879354714021228):1.9521066806990377):1.2575279517056428):0.8080537983399778):0.9436908077052619):1.183121472694613):1.1335317230353406,((197:5.4693500295664155,(275:4.5622636840909365,(((120:1.1394631125766914,32:1.1394631125766914):1.6261436929755517,208:2.765606805552243):1.544979900081732,((112:1.3683700001988321,179:1.3683700001988321):2.937389376768469,(99:2.067564403703564,(264:0.7345778902852229,43:0.7345778902852229):1.332986513418341):2.238194973263737):0.004827328666674013):0.25167697845696146):0.907086345475479):1.7225665008453994,169:7.191916530411815):0.6012485974454949):0.10071432372261935):0.06623416196529952,((((((46:4.695519805932494,((217:4.1513685345254,(181:1.789617965665261,(155:0.9762133263933453,((195:0.6330000781788683,82:0.6330000781788683):0.30451525948052294,58:0.9375153376593912):0.038697988733954136):0.8134046392719158):2.3617505688601383):0.3067806795159713,((188:3.5065868217023004,(202:2.4520637378945547,(270:0.8988171454919383,50:0.8988171454919383):1.5532465924026164):1.0545230838077457):0.27698062478605845,((194:3.373195065932744,(((34:1.7732225615131514,222:1.7732225615131514):0.4084078041069741,90:2.1816303656201255):1.1385657311212896,(228:3.0778009986648502,128:3.0778009986648502):0.24239509807656479):0.05299896919132907):0.24816087297704392,139:3.621355938909788):0.16221150757857083):0.6745817675530121):0.23737059189112308):0.08302218199425226,((12:1.1537561665218183,(91:0.7573280062045671,56:0.7573280062045671):0.39642816031725125):2.132243123644492,(262:0.7265975749942317,(268:0.5747637138757391,246:0.5747637138757391):0.15183386111849262):2.5594017151720783):1.4925426977604364):0.41857561399423293,(17:4.274877492829379,266:4.274877492829379):0.9222401090916001):0.014607547068234972,((79:4.521525015683176,((261:2.5390662075435193,(207:0.7929353078288547,273:0.7929353078288547):1.7461308997146645):1.221256422356047,230:3.7603226298995662):0.7612023857836099):0.3379528807767809,(((254:0.5668841270799979,215:0.5668841270799979):1.8269925526798287,(((129:0.4049419818483955,186:0.4049419818483955):0.8805558410169083,236:1.2854978228653038):0.8687055374930703,(219:0.7784749087419096,((144:0.09734936281591296,5:0.09734936281591296):0.06722129773013812,267:0.16457066054605107):0.6139042481958585):1.3757284516164645):0.23967331940145264):1.9076255496423586,44:4.301502229402185):0.5579756670577716):0.35224725252925726):1.3591792962250597,280:6.570904445214274):1.3613335040333103,((240:0.03140457900774651,146:0.03140457900774651):5.8637933325065354,218:5.895197911514282):2.037040037733302):0.02787566429764432):1.6589819052311547,((132:3.8396846507543025,182:3.8396846507543025):1.8654265781991968,(235:4.470624200846915,((126:0.9440233000037973,216:0.9440233000037973):0.13704588596315437,72:1.0810691859669517):3.3895550148799636):1.2344870281065843):3.913984289822884):2.589928345383928):0.26035053407650466):0.9485544933126082,(68:5.148081106220655,(30:2.7469479661314513,(231:1.067948740727879,133:1.067948740727879):1.6789992254035724):2.4011331400892035):8.26984778532877):1.75334579254266;
tree new_tree9 = ((((((((((79:4.250523702373592,(230:4.129629674792696,(261:3.28943176940062,(207:0.6045523154298449,273:0.6045523154298449):2.684879453970775):0.8401979053920758):0.12089402758089562):0.06880909359249987,(((254:1.2029170498512396,215:1.2029170498512396):1.1589200883712303,(((129:0.32736735361721864,236:0.32736735361721864):0.08912066582866207,186:0.4164880194458807):1.134838214742608,(267:0.36898282494417156,((5:0.11727051208044956,144:0.11727051208044956):0.012010130894706345,219:0.1292806429751559):0.23970218196901566):1.182343409244317):0.8105109040339813):0.7093500110004216,44:3.0711871492228915):1.2481456467432):0.2081783223570417,(((((12:0.9024138190758141,(91:0.6431243442456086,56:0.6431243442456086):0.2592894748302055):1.4244864750765447,((262:0.3433271284384992,268:0.3433271284384992):0.4110169747677396,246:0.7543441032062388):1.5725561909461199):1.8634541393279083,((188:3.114715381743423,(202:2.6940024167832965,(270:1.0555313249629512,50:1.0555313249629512):1.6384710918203453):0.42071296496012645):0.4746207372365294,((194:2.9552192397877723,139:2.9552192397877723):0.5372066592952702,(228:2.644964541765245,(((34:1.5124030779236781,222:1.5124030779236781):0.20057069796816407,90:1.7129737758918422):0.2800271263492793,128:1.9930009022411215):0.6519636395241235):0.8474613573177976):0.09691021989690984):0.6010183145003145):0.2029167102083349,46:4.393271143688602):0.06255887738306587,(217:4.182668416708819,(181:2.4032500291315304,(155:1.37122669439342,((195:0.09941110699845492,82:0.09941110699845492):1.0753320423922448,58:1.1747431493906997):0.19648354500272025):1.0320233347381105):1.7794183875772887):0.27316160436284864):0.07168109725146543):0.12486084587142976,(17:2.7687451370246667,266:2.7687451370246667):1.8836268271698962):1.5297736316210218,280:6.182145595815585):1.305809199117057,(((((27:3.934096308080264,((232:2.978619490866415,84:2.978619490866415):0.5671639980712242,(103:0.6022110248492825,2:0.6022110248492825):2.9435724640883567):0.3883128191426244):1.772132131314489,((278:1.1321584276304997,(229:0.4394573369000864,161:0.4394573369000864):0.6927010907304132):3.3085632505821945,(172:4.173034902451027,((((31:0.29038691883136547,114:0.29038691883136547):2.1561026622599773,48:2.4464895810913427):0.1957365495059502,251:2.642226130597293):0.7193952185075809,(212:2.9900083702427205,((277:0.4091277341717777,3:0.4091277341717777):0.09496456094266259,135:0.5040922951144403):2.48591607512828):0.3716129788621534):0.8114135533461533):0.2676867757616668):1.265506761182059):1.2233042636480347,((240:0.1621756439524792,146:0.1621756439524792):4.891004684524261,218:5.05318032847674):1.8763523745660473):0.15732535611309117,((197:5.328786573617455,(275:4.147628491429733,((112:0.8912880786674193,179:0.8912880786674193):2.9888585553355815,((99:1.2188505258473816,(264:0.8509886560566304,43:0.8509886560566304):0.3678618697907512):2.431087810514999,((120:1.0620985913627432,32:1.0620985913627432):2.1946068393779594,208:3.256705430740703):0.3932329056216779):0.23020829764062034):0.26748185742673236):1.1811580821877214):1.3740718613107994,169:6.702858434928254):0.38399962422762446):0.13348023647582075,((((152:2.9265560320797923,((153:2.031254268747941,((243:0.5663821347573711,63:0.5663821347573711):0.5346868344732513,9:1.1010689692306224):0.9301852995173185):0.7982672442165257,(64:1.4888499322210316,65:1.4888499322210316):1.340671580743435):0.09703451911532568):1.4822158103892806,(87:0.5363592237872387,((156:0.20043624014826356,85:0.20043624014826356):0.3106527677096482,(117:0.19325598245910397,138:0.19325598245910397):0.3178330253988078):0.025270215929326878):3.8724126186818344):0.37650827024422107,((259:0.85934471607693,175:0.85934471607693):0.2699875079532187,258:1.1293322240301487):3.655947888683145):0.5690171313708392,((92:3.491664143896568,167:3.491664143896568):0.9675990119213638,6:4.459263155817932):0.8950340882662013):1.8660410515475663):0.2676164993009422):1.311841532048029,((132:4.9992537483685915,182:4.9992537483685915):0.8850505612535402,(235:5.124422848904355,((126:0.6952925956498504,72:0.6952925956498504):0.2809334414127552,216:0.9762260370626056):4.148196811841749):0.7598814607177768):2.915492017358539):1.8126558963890247,66:10.612452223369695):0.328317520974883,(((119:9.071133436699167,(((29:3.953334891244462,((20:0.29228028410125345,245:0.29228028410125345):2.7457282853158707,22:3.038008569417124):0.915326321827338):1.1290682777706156,(((176:2.968149040887064,123:2.968149040887064):0.9136615466615656,(106:3.292090081711787,(89:1.069101249181576,33:1.069101249181576):2.222988832530211):0.5897205058368424):0.20456703915840935,(42:3.0334235114547656,16:3.0334235114547656):1.0529541152522732):0.9960255423080389):0.8862052774814266,(76:4.02424297614786,18:4.02424297614786):1.944365470348644):3.102524990202663):0.6251037773375892,((((((115:0.14732636839620603,242:0.14732636839620603):1.1990727440218347,(137:0.6912750720978942,(8:0.32660606193914277,198:0.32660606193914277):0.3646690101587514):0.6551240403201466):0.025825423040092277,14:1.372224535458133):4.786166692933062,(((141:3.3717600889530246,21:3.3717600889530246):0.09072590090157284,(((((109:0.471373775749373,54:0.471373775749373):0.04114059914667312,241:0.5125143748960461):0.4090211662909289,(98:0.3842946636518216,164:0.3842946636518216):0.5372408775351534):1.0701662623296284,143:1.9917018035166034):0.18410623944722904,28:2.1758080429638325):1.286677946890765):1.2233800305547113,(124:3.5397531821757875,((73:2.8527475811250245,158:2.8527475811250245):0.610104444440648,168:3.4628520255656725):0.07690115661011498):1.1461128382335213):1.472525207981886):2.173059352968507,((184:0.9219244296376503,142:0.9219244296376503):6.868360157734249,(((160:1.6792962160930067,203:1.6792962160930067):3.230161253481583,((((244:3.8665244377379415,(263:3.1600497926332323,(((49:0.5560782106424705,274:0.5560782106424705):1.8808730649466394,(200:1.6235068128240213,(248:1.4296535815647322,((227:0.7970879145593552,78:0.7970879145593552):0.48290327285546364,((122:0.15237323077477824,41:0.15237323077477824):0.9156443670092242,24:1.0680175977840025):0.21197358963081636):0.14966239414991334):0.1938532312592891):0.8134444627650885):0.5222852377096214,((59:2.635928430961867,(39:0.5232229561362349,257:0.5232229561362349):2.112705474825632):0.17982698878480807,((157:1.5186964181092415,((151:0.5397228759888447,83:0.5397228759888447):0.5314876579991431,148:1.0712105339879878):0.4474858841212537):0.8574563252538521,150:2.3761527433630936):0.4396026763835814):0.1434810935520563):0.200813279334501):0.7064746451047093):0.06219169610921682,226:3.9287161338471583):0.28612257434279487,(((260:2.640131315500029,70:2.640131315500029):0.4604207465788899,67:3.100552062078919):0.7546345111585953,209:3.855186573237514):0.3596521349524391):0.5709847730108679,(((1:2.6803478340792077,(57:1.4209966557791154,250:1.4209966557791154):1.2593511783000924):0.2839990474542944,((187:1.2233308321711478,74:1.2233308321711478):0.6826836255280533,173:1.906014457699201):1.058332423834301):0.4177596405242281,((((((116:0.3654507847638046,221:0.3654507847638046):0.7221454872973179,252:1.0875962720611225):0.04904120413903357,62:1.136637476200156):0.09126580622095615,(((190:0.012503471420123246,45:0.012503471420123246):0.33479771294985256,256:0.3473011843699758):0.12229341107524877,224:0.4695945954452246):0.7583086869758877):1.8219884250658596,((53:1.61916698211704,61:1.61916698211704):0.16787337895120258,(((102:0.9795988334945114,253:0.9795988334945114):0.0020919193097492794,279:0.9816907528042607):0.6101239892653578,140:1.5918147420696185):0.19522561899862412):1.2628513464187292):0.02370796493379057,(((86:2.2720249006406403,((88:0.14415671953890866,15:0.14415671953890866):0.6912824704439379,193:0.8354391899828465):1.436585710657794):0.04279031143870693,(((183:0.7136297023568976,159:0.7136297023568976):0.7453486593096463,(105:1.1517173288001188,(192:0.7978245761947711,23:0.7978245761947711):0.3538927526053477):0.30726103286642514):0.7027908159923615,(145:0.44015878526874236,166:0.44015878526874236):1.7216103923901631):0.15304603442044185):0.3301331495865547,(((((((249:0.12175421492940584,35:0.12175421492940584):0.0686438476797616,136:0.19039806260916745):0.3062333945838639,(214:0.3234640200070631,((36:0.03046510812697461,201:0.03046510812697461):0.05108721842293685,174:0.08155232654991146):0.24191169345715163):0.17316743718596828):0.6677758538797199,180:1.1644073110727513):0.694612711048092,271:1.8590200221208433):0.2516274663665705,225:2.110647488487414):0.25773951422131613,((276:1.8990431431366015,111:1.8990431431366015):0.26476599155485436,(((77:1.1711357456827955,272:1.1711357456827955):0.6841580533152825,(((147:0.3230993475047173,118:0.3230993475047173):0.7285543539413997,(177:0.6246117441965167,170:0.6246117441965167):0.42704195724960026):0.4818861624139801,((255:0.48969946702459183,108:0.48969946702459183):0.8366958330518235,13:1.3263953000764153):0.20714456378368173):0.321753935137981):0.056820537273413185,(130:1.483611429944063,75:1.483611429944063):0.42850290632742816):0.25169479841996467):0.20457786801727407):0.27656135895717204):0.4286513107548604):0.30850684963696784):1.403716959143091):0.12363398837376849):2.404384920753892,((((239:2.240910830583633,(((101:0.905471687940903,97:0.905471687940903):0.9362783558189411,134:1.8417500437598442):0.3763784050114414,(154:0.8154730934007385,121:0.8154730934007385):1.402655355370547):0.022782381812347374):0.9408180880353534,(((196:0.4077969272706555,131:0.4077969272706555):0.38545693638961126,55:0.7932538636602667):1.2516527625809877,(113:0.09774420769012923,127:0.09774420769012923):1.9471624185511254):1.1368222923777318):1.3034505890984396,(213:1.3639796989658355,220:1.3639796989658355):3.1211998087515904):1.1959003046515058,(171:1.861863065999457,((185:0.24616992217766798,178:0.24616992217766798):0.281120310623324,265:0.527290232800992):1.334572833198465):3.8192167463694746):1.63276257795955):0.4764421970434176):0.5411659939878026):0.9090500789952021,(100:4.635244748953528,(((210:0.9510334107869748,10:0.9510334107869748):2.5153231661567226,((((((((((125:0.6038417702165201,(162:0.270873103939452,191:0.270873103939452):0.33296866627706806):0.05496553310360619,96:0.6588073033201263):0.345133110760397,110:1.0039404140805233):0.026726634799433935,((163:0.6266260719541826,189:0.6266260719541826):0.07670615918893642,((95:0.14712305284055519,7:0.14712305284055519):0.45014478135421765,40:0.5972678341947728):0.10606439694834624):0.32733481773683815):0.31111849152511484,((71:0.5969535999070965,37:0.5969535999070965):0.6481660740607864,19:1.245119673967883):0.09666586643718911):0.34190967755978985,((165:0.8819957654928763,(223:0.4820200835341338,206:0.4820200835341338):0.3999756819587425):0.584869640427625,(((38:0.7223269053629616,(81:0.07609811644294452,60:0.07609811644294452):0.6462287889200171):0.30505774440584565,(234:0.5522874519609696,93:0.5522874519609696):0.47509719780783766):0.2546363429118803,94:1.2820209926806876):0.1848444132398137):0.21682981204436058):0.3865507324732649,(211:1.4346540953245344,51:1.4346540953245344):0.6355918551135924):0.05922414459198455,149:2.1294700950301113):0.03782417753511158,(238:1.9542819972283434,((205:1.5475245956005472,((233:1.1451448279241485,(199:0.8281179369525371,(52:0.6909972881082292,11:0.6909972881082292):0.13712064884430786):0.3170268909716114):0.25239607423535926,26:1.3975409021595078):0.14998369344103946):0.049139268204007935,((269:0.37615876359940487,204:0.37615876359940487):0.41005637758027497,(47:0.12279078097349475,247:0.12279078097349475):0.6634243602061851):0.8104487226248753):0.35761813342378823):0.2130122753368795):0.17253857467546174,(69:1.87327661748924,107:1.87327661748924):0.46655622975144473):1.1265237297030128):0.704935963231657,237:4.1712925401753544):0.46395220877817334):4.605255911401376):0.4557365536818523):0.43589301370600886,(104:4.765138053590897,(80:3.909161622522707,(25:3.059766663858788,4:3.059766663858788):0.8493949586639187):0.8559764310681905):5.366992174151868):0.8086395166018132):0.31556067322387804,(68:4.573576511138488,(30:1.462636728071861,(231:0.9065914069524087,133:0.9065914069524087):0.5560453211194524):3.1109397830666268):6.682753906429968):2.81659615259001;
tree new_tree10 = ((((((((((230:4.6530176155181335,(((254:1.4483339868534797,215:1.4483339868534797):0.3073180697062039,(((186:0.190182761655028,236:0.190182761655028):0.6564507845379587,129:0.8466335461929867):0.5611821307762493,(219:0.3117727914038345,((5:0.04627933533209746,144:0.04627933533209746):0.24534272582060337,267:0.29162206115270084):0.020150730251133675):1.0960428855654016):0.34783637959044755):1.5382596125043673,44:3.293911669064051):1.3591059464540827):0.10821621331653741,((261:3.3690203809445647,79:3.3690203809445647):1.0821115029463835,(207:0.5731541512129099,273:0.5731541512129099):3.8779777326780382):0.3101019449437228):0.21525654387083204,(((((188:3.7531529946709528,(202:2.889343949209992,(270:1.3624030357782688,50:1.3624030357782688):1.5269409134317233):0.8638090454609606):0.08624264651575997,((194:2.7653066588269746,139:2.7653066588269746):0.5775764311845366,(228:2.7114594852200518,(128:2.6824040763740227,((34:1.9386072712766638,222:1.9386072712766638):0.6861663200715415,90:2.6247735913482053):0.05763048502581736):0.029055408846029085):0.6314236047914594):0.49651255117520154):0.04401658235681438,46:3.883412223543527):0.7015923211667787,((12:1.5876047805644302,(91:1.0073909590116155,56:1.0073909590116155):0.5802138215528148):0.9641246197608728,((262:0.3122551240292655,268:0.3122551240292655):0.8716385309204835,246:1.183893654949749):1.367835745375554):2.033275144385003):0.2438222890556787,(217:3.7228054496536176,(181:2.698180248170659,(155:1.5678706393937731,((195:0.3681954796388626,82:0.3681954796388626):1.0713906736600258,58:1.4395861532988885):0.12828448609488463):1.1303096087768858):1.0246252014829587):1.106021384112367):0.14766353893951845):0.3376676698603083,(17:3.373544988754096,266:3.373544988754096):1.9406130538117154):2.069430618202169,280:7.38358866076798):0.7000278489055951,(((((27:5.130572317695657,((232:2.5858758198563825,84:2.5858758198563825):1.2557291805936668,(103:0.7363572085520751,2:0.7363572085520751):3.105247791897974):1.288967317245608):1.1370920119932135,((278:1.505984722439093,(229:0.28602930455682335,161:0.28602930455682335):1.2199554178822696):3.6862870227987683,(172:4.60704752339591,(((31:0.3106174048519114,114:0.3106174048519114):2.384986584794119,(212:2.0254998491354073,((135:0.41653875991487066,3:0.41653875991487066):0.13173233875545975,277:0.5482710986703304):1.477228750465077):0.670104140510623):0.15072230087602323,(251:2.6379015483612944,48:2.6379015483612944):0.208424742160759):1.7607212328738568):0.5852242218419512):1.0753925844510093):0.3035733185938021,((240:0.03949299799887029,146:0.03949299799887029):3.7409956990011137,218:3.780488696999984):2.790748951282689):0.8751445764935912,((197:6.201512121136789,(275:4.327354236465034,((112:0.9020860003826532,179:0.9020860003826532):3.167564687938269,((99:1.3440922642924187,(43:0.8837522914508998,264:0.8837522914508998):0.46033997284151884):2.4121496294047375,((120:0.5688411683516119,32:0.5688411683516119):2.1847709110886386,208:2.7536120794402503):1.0026298142569061):0.3134087946237658):0.25770354814411167):1.8741578846717548):0.7363561135240673,169:6.937868234660856):0.5085139901154081):0.428379331643832,((((152:3.130441424485212,((64:1.6175533569171008,65:1.6175533569171008):1.4260284755670738,(153:1.4314476020670934,((243:0.635253092647149,63:0.635253092647149):0.5171178260887291,9:1.1523709187358782):0.27907668333121527):1.6121342304170811):0.08685959200103754):2.0312252545562086,((156:0.5093376777507448,85:0.5093376777507448):0.31879092193128766,(87:0.676704969010312,(117:0.329619610821455,138:0.329619610821455):0.34708535818885694):0.1514236306717205):4.333538079359388):0.44849099949533233,((259:0.34227591644777616,175:0.34227591644777616):1.1743077956899866,258:1.5165837121377628):4.09357396639899):0.08944847833518921,((92:3.9791410686936786,6:3.9791410686936786):0.29611283218628603,167:4.275253900879965):1.4243522559919777):2.175155399548154):0.20885495325347936):1.1340688257567422,((132:6.15483636348377,182:6.15483636348377):0.5535502387933864,(235:4.787103475975075,((216:0.6482308164434853,72:0.6482308164434853):0.21586799037791293,126:0.8640988068213983):3.923004669153676):1.9212831263020815):2.5092987331531615):1.8846478132282307,66:11.102333148658548):0.6044290165345192,(((119:9.859253041613398,(((29:3.8990872382752033,((20:0.25056100202390474,245:0.25056100202390474):3.5420698604182648,22:3.7926308624421696):0.10645637583303369):0.8092333997701329,(((176:3.0238432440766045,123:3.0238432440766045):1.1395277473933358,(106:2.71436247137175,(89:0.9453730003705878,33:0.9453730003705878):1.7689894710011622):1.4490085200981904):0.11096168380005711,(42:2.704072948639952,16:2.704072948639952):1.5702597266300455):0.4339879627753387):0.8043802104538278,(76:1.8473454802725229,18:1.8473454802725229):3.665355368226641):4.346552193114234):0.7268785884898321,((((((115:0.24883247505098532,242:0.24883247505098532):1.150784828925484,(137:0.8278081733301073,(8:0.6161224000612634,198:0.6161224000612634):0.21168577326884386):0.5718091306463622):0.3876101845096218,14:1.7872274884860913):5.037934029102191,((21:3.7351123220630926,(((((241:0.49791210810008263,(54:0.4284126578278736,109:0.4284126578278736):0.06949945027220905):0.6089364304597396,(98:0.6893656737761679,164:0.6893656737761679):0.41748286478365426):0.8721800189557931,143:1.9790285575156152):0.5668556743878963,28:2.5458842319035115):1.0743192641142798,141:3.6202034960177913):0.11490882604530128):2.39244382012168,((73:3.1384418220738324,158:3.1384418220738324):0.9575315942427709,(124:3.939430806534725,168:3.939430806534725):0.15654260978187828):2.0315827258681693):0.6976053754035094):2.1537356878213627,((184:2.7212111286693905,142:2.7212111286693905):5.501142112384411,(((((244:4.267529735653789,(((49:0.9636873649827903,274:0.9636873649827903):1.3416352586087763,(200:2.2850986801943645,(248:2.1463415612436365,((227:1.037390177963679,78:1.037390177963679):0.8899181692083216,((122:0.7766520041736715,41:0.7766520041736715):0.37993068374027605,24:1.1565826879139476):0.7707256592580529):0.219033214071636):0.13875711895072795):0.020223943397202238):0.9519567585635724,((59:2.742682138632962,263:2.742682138632962):0.48160965585404236,((39:2.392045240289398,257:2.392045240289398):0.7163161827245346,((157:1.9865250296561399,((151:0.6103899995870082,83:0.6103899995870082):1.1858784665253261,148:1.7962684661123343):0.1902565635438056):0.4594374986922427,150:2.4459625283483826):0.6623988946655501):0.1159303714730715):0.03298758766813492):1.01025035349865):0.24026664834385603,226:4.507796383997645):0.39605382993722404,(((260:2.303831339298007,70:2.303831339298007):1.2559112816891536,67:3.5597426209871608):0.6446648107098398,209:4.204407431697001):0.6994427822378686):0.41851109646833784,((160:2.111137547284283,203:2.111137547284283):3.1403487957202776,(((1:1.9598433275586802,(57:0.9765417307507257,250:0.9765417307507257):0.9833015968079545):1.242568012741754,((187:1.7036133525781605,74:1.7036133525781605):0.5932420996302203,173:2.296855452208381):0.9055558880920533):0.9101224841033582,((((((((190:0.24684995081790642,45:0.24684995081790642):0.4749510134542253,256:0.7218009642721317):0.4975546814564895,(62:0.7967760160326531,221:0.7967760160326531):0.4225796296959681):0.11982550500589362,116:1.3391811507345148):0.12006240376174371,224:1.4592435544962585):0.14572770139195557,252:1.604971255888214):1.2223308482568993,((53:1.0261698973159232,61:1.0261698973159232):1.2298148664068211,((279:1.2081154856901364,(253:1.1619332637969555,102:1.1619332637969555):0.046182221893180886):0.43516131813775405,140:1.6432768038278904):0.6127079598948539):0.571317340422369):0.6368539464746608,(((183:1.1874345555724997,159:1.1874345555724997):0.5467724957161388,(105:0.6255195460083356,(192:0.3593608893130465,23:0.3593608893130465):0.2661586566952891):1.108687505280303):1.4781522228308124,((((145:1.0117363300901225,166:1.0117363300901225):1.4139993505643342,86:2.4257356806544568):0.3835294526626982,((((77:1.03660686821812,272:1.03660686821812):0.6594057281513901,(((147:0.3832594005781213,118:0.3832594005781213):1.01320445436398,((255:0.5221726685755227,108:0.5221726685755227):0.6846147229582019,13:1.2067873915337246):0.18967646340837674):0.07331350132165859,(177:0.8600707999523967,170:0.8600707999523967):0.6097065563113633):0.22623524010575013):0.6158177297607457,(130:0.5259576984504061,75:0.5259576984504061):1.7858726276798498):0.27203282757529523,((276:1.8434400038739773,111:1.8434400038739773):0.6009190551975858,((((214:0.5375450207109224,(((249:0.16439827292820722,35:0.16439827292820722):0.17454901622086136,136:0.3389472891490686):0.1567737698149967,((36:0.10383905541325532,201:0.10383905541325532):0.11845184585082492,174:0.22229090126408024):0.273430157699985):0.0418239617468571):0.45361258742520605,180:0.9911576081361284):0.6201028611403598,271:1.6112604692764882):0.13296699802551126,225:1.7442274673019995):0.7001315917695636):0.13950409463398783):0.22540197961160402):0.3415958079027521,((88:0.2488424520025453,15:0.2488424520025453):0.6455439331402427,193:0.894386385142788):2.2564745560771193):0.06149833289954376):0.2517967765003233):0.6483777737840182):1.1389525186007683):0.0708749673986464):1.9544684213422583,((((((101:0.9033980973072077,97:0.9033980973072077):1.1930032799533627,134:2.0964013772605705):1.2686995540996797,((154:1.2428357018195726,121:1.2428357018195726):0.9822895248130359,239:2.2251252266326085):1.1399757047276418):0.46566896289950943,(((196:0.6566360690430715,131:0.6566360690430715):0.2667993286376559,55:0.9234353976807274):1.2205576204868382,(113:0.14847104633758254,127:0.14847104633758254):1.9955219718299833):1.686776876092194):0.6896195023013618,(213:1.2032101455273239,220:1.2032101455273239):3.3171792510337976):2.1163499033151663,(171:4.658431289057247,((185:0.25304496365720275,178:0.25304496365720275):0.18125752593926708,265:0.43430248959646983):4.224128799460777):1.978308010819041):0.6400904318691776):0.9455235093083356):0.7565439643558438):0.4938372162298652,((237:4.72687563219177,((210:2.9471941973944045,10:2.9471941973944045):1.0717551338020783,((((((38:0.5822883557038188,(81:0.06480079658906172,60:0.06480079658906172):0.5174875591147571):0.6381055439355068,(94:0.16761944657015132,(93:0.08987674782933949,234:0.08987674782933949):0.07774269874081183):1.0527744530691743):0.49647025844969894,(((((96:0.987890025482314,((163:0.8050188730928958,189:0.8050188730928958):0.07926999095261922,((95:0.22313101277638325,7:0.22313101277638325):0.3854277258606571,40:0.6085587386370404):0.27573012540847464):0.10360116143679898):0.04446396672978836,110:1.0323539922121023):0.2257236284424966,(125:0.841018612274905,(162:0.4208966451999194,191:0.4208966451999194):0.42012196707498567):0.4170590083796939):0.005380663063353497,(71:0.6277331384738735,37:0.6277331384738735):0.635725145244079):0.2110430184212544,((165:1.0822056425677913,(223:0.5156011435929116,206:0.5156011435929116):0.5666044989748796):0.3700452531143148,19:1.452250895682106):0.022250406457100746):0.24236285594981766):0.44012374154260736,(149:1.7269235173526165,(211:1.237076826173017,51:1.237076826173017):0.48984669117959956):0.43006438227901533):0.13920580797686455,(((((269:0.7891314799776117,204:0.7891314799776117):0.2709815169468026,(47:0.3801124597738933,247:0.3801124597738933):0.680000537150521):0.5093944418064213,205:1.5695074387308356):0.3786246437578429,(((11:1.0343244857951812,(52:0.6587172612129656,199:0.6587172612129656):0.3756072245822156):0.21229907673489978,233:1.246623562530081):0.593308225045992,26:1.839931787576073):0.10820029491260552):0.2877140917945533,238:2.235846174283232):0.060347533325264546):0.1938379696612511,(69:1.9829701855436583,107:1.9829701855436583):0.5070614917260892):1.5289176539267353):0.707926300995287):0.1353531692869705,100:4.86222880147874):4.61050562016077):1.11339720846372):0.7384735882968734,(104:5.971178902153487,(80:5.009742417993813,(25:3.585352346784887,4:3.585352346784887):1.4243900712089261):0.9614364841596741):5.353426316246616):0.3821569467929642):0.5696954960715015,(68:4.437799678866712,(30:1.667401158232045,(231:1.131738699857956,133:1.131738699857956):0.535662458374089):2.770398520634667):7.838657982397857):2.46084245565946;
tree new_tree11 = (((((((((((((188:3.312543285093051,(202:2.7751700846363043,(270:0.9655996149185904,50:0.9655996149185904):1.809570469717714):0.5373732004567469):0.2525950010037388,((194:2.55089471614441,(((34:1.5627645572882993,222:1.5627645572882993):0.3123733526633976,90:1.875137909951697):0.3372992465607896,(228:2.155342550280047,128:2.155342550280047):0.05709460623243956):0.3384575596319235):0.45391575416688346,139:3.0048104703112934):0.5603278157854965):0.23130813497064917,((12:1.1898223258691167,(91:0.4474435401865684,56:0.4474435401865684):0.7423787856825483):2.061271982361969,((262:0.7069822200075832,268:0.7069822200075832):0.005343571697551619,246:0.7123257917051348):2.5387685165259515):0.545352112836353):0.6367922131062391,46:4.433238634173678):0.29611080226843267,(217:4.481705938644712,(181:2.401712645917591,(155:1.5644155852329826,((195:0.013077695721057204,82:0.013077695721057204):1.2559074315545808,58:1.268985127275638):0.29543045795734457):0.8372970606846082):2.079993292727121):0.24764349779739891):0.33474870443398874,(17:3.4848869718619584,266:3.4848869718619584):1.5792111690141413):0.581958740775482,((((207:0.5487606586406752,273:0.5487606586406752):1.4931717618931872,261:2.0419324205338625):1.7234638774180233,(230:2.075059325402585,79:2.075059325402585):1.690336972549301):0.08459688542509092,(((254:1.3815855969329789,215:1.3815855969329789):0.2993457491328737,(((129:0.2879222284868607,236:0.2879222284868607):0.2855267272371645,186:0.5734489557240252):0.6187235277971443,(267:0.27223375627457624,((5:0.22147301948225598,144:0.22147301948225598):3.555729908272243E-5,219:0.2215085767813387):0.05072517949323754):0.9199387272465933):0.48875886254468304):1.3818816277900723,44:3.062812973855925):0.7871802095210518):1.796063698274605):0.845421668483632,280:6.491478550135214):1.1655161089752886,((((((64:2.7321965028938218,65:2.7321965028938218):0.2905926209400418,(152:2.7319594279281625,(153:1.5508933676403558,((243:0.5464085197227203,63:0.5464085197227203):0.40312977538771966,9:0.94953829511044):0.6013550725299158):1.1810660602878067):0.29082969590570107):1.8343129020927167,(((117:0.5786559206991077,138:0.5786559206991077):0.2653828765434415,(156:0.6777852227405721,85:0.6777852227405721):0.16625357450197709):0.0031190421210919306,87:0.8471578393636411):4.009944186562939):0.4091059896591531,((259:0.337540220112869,175:0.337540220112869):1.396898478491684,258:1.734438698604553):3.5317693169811806):0.2904232358507297,((92:3.3956067306573994,167:3.3956067306573994):0.6034012104902078,6:3.999007941147607):1.557623310288856):1.9500962798104888,(((197:5.62921128380567,(275:4.848834365688612,((112:0.4949100727062361,179:0.4949100727062361):2.888632337730573,((99:1.182553777263317,(43:0.7541360862089179,264:0.7541360862089179):0.4284176910543991):2.2000847121246307,((120:1.001045269179313,32:1.001045269179313):1.905765508367172,208:2.906810777546485):0.47582771184146244):9.039210488617222E-4):1.4652919552518027):0.7803769181170583):1.0322735547561797,169:6.66148483856185):0.669284518941029,(((27:4.859892689975042,((232:2.183725432957001,84:2.183725432957001):1.756952038561185,(103:0.49481055488752484,2:0.49481055488752484):3.445866916630661):0.919215218456856):1.7385039083271652,((278:1.5643304813394012,(229:0.9864317913508567,161:0.9864317913508567):0.5778986899885445):4.062167149165408,(172:4.8234687229512785,((212:2.0514157256828947,((277:0.5090463355250227,135:0.5090463355250227):0.2728454927520474,3:0.78189182827707):1.2695238974058247):1.0803749161986054,((251:2.535671008713307,48:2.535671008713307):0.25000845228224433,(31:0.06021163535534465,114:0.06021163535534465):2.725467825640207):0.3461111808859485):1.6916780810697785):0.8030289075535304):0.9718989677973982):0.4652179832162586,((240:0.02280664704293307,146:0.02280664704293307):3.1165921022198413,218:3.1393987492627744):3.9242158322556913):0.2671547759844133):0.17595817374407297):0.15026712786355034):1.6785487045941334,((132:4.718302868152533,182:4.718302868152533):0.9418665081092854,(235:4.830061726519111,((216:0.5907717635773369,126:0.5907717635773369):0.46085113646078435,72:1.0516229000381212):3.77843882648099):0.8301076497427076):3.675373987442817):1.2942734808790668,66:10.629816844583702):0.595794330681052,(((119:9.488298614144078,(((29:3.419081107928265,((20:0.2398971030905594,245:0.2398971030905594):2.982500827544809,22:3.2223979306353683):0.19668317729289653):0.4371604518707639,(((176:2.8810721621611877,123:2.8810721621611877):0.4532190020961999,(106:2.052556268855335,(89:0.9103163567917211,33:0.9103163567917211):1.142239912063614):1.2817348954020527):0.13555477976554098,(42:3.3231852760276306,16:3.3231852760276306):0.14666066799529798):0.38639561577610015):1.3867795589296965,(76:1.2074197942261753,18:1.2074197942261753):4.03560132450255):4.245277495415353):0.4223932497252534,((((((115:0.199894751775556,242:0.199894751775556):1.3935536230875267,14:1.5934483748630828):0.025146530330718342,(137:1.0683906494899573,(8:0.4847118596778163,198:0.4847118596778163):0.5836787898121409):0.5502042557038438):4.748897215205389,((141:3.9511485610253945,((((((241:0.30997079481728984,54:0.30997079481728984):0.1002085815025282,109:0.41017937631981805):0.7904270353725587,(98:0.7754148184156336,164:0.7754148184156336):0.42519159327674305):0.940624550476107,143:2.1412309621684837):0.2684773108871741,28:2.409708273055658):1.2486478584326957,21:3.6583561314883535):0.292792429537041):1.9580234712131035,((73:3.224161216550156,158:3.224161216550156):0.6984142736295689,(124:3.4039707515603186,168:3.4039707515603186):0.5186047386194064):1.986596542058773):0.4583200881606926):1.8230865275173906,((184:1.6924940445547056,142:1.6924940445547056):6.180293172667751,(((((1:2.186622695757895,(57:0.7923512664874256,250:0.7923512664874256):1.3942714292704697):1.344338185529467,((187:1.7351931143230102,74:1.7351931143230102):1.1383964440972012,173:2.8735895584202114):0.6573713228671507):1.3201822766291023,((((252:1.3942001111033222,(((190:0.22909415640108158,45:0.22909415640108158):0.4129175996086697,256:0.6420117560097512):0.5886485306880801,(62:0.29952511203610593,221:0.29952511203610593):0.9311351746617254):0.16353982440549086):0.10206018899193725,(116:1.454926261315821,224:1.454926261315821):0.04133403877943853):1.3319890946037318,((53:2.0969364051477393,61:2.0969364051477393):0.3040041754972691,(((279:0.8081944401964316,253:0.8081944401964316):0.039761500861093535,102:0.8479559410575251):0.8460878376144886,140:1.6940437786720137):0.7068968019729946):0.4273088140539829):0.7985556688483375,(86:2.8037414936124248,((((145:0.64869463399417,166:0.64869463399417):1.8131100600526842,((183:0.41036557478979935,159:0.41036557478979935):1.0988360419811705,(105:1.2523378945284296,(192:1.004161722326634,23:1.004161722326634):0.24817617220179566):0.2568637222425403):0.9526030772758842):0.02404924370729944,((((((147:0.14122915181505033,118:0.14122915181505033):0.5302073475685609,(177:0.25293945676022306,170:0.25293945676022306):0.4184970426233882):0.4959480401721772,(77:0.9337668587868112,272:0.9337668587868112):0.23361768076897726):0.10725684695709936,((255:0.4645886648601047,108:0.4645886648601047):0.25180342371158076,13:0.7163920885716855):0.5582492979412024):0.662481809347635,(130:1.244778725440094,75:1.244778725440094):0.6923444704204289):0.33685579583834513,((276:1.7564640316074482,111:1.7564640316074482):0.016422786045004578,((((((174:0.16663104922188082,201:0.16663104922188082):0.012879159691386699,36:0.17951020891326752):0.4879945300992927,(((249:0.13382171877501764,35:0.13382171877501764):0.145500274379055,136:0.27932199315407263):0.35872569041823327,214:0.6380476835723059):0.029457055440254343):0.33331022387165044,180:1.0008149628842107):0.5418701149272498,271:1.5426850778114605):0.14991399381207948,225:1.69259907162354):0.08028774602891287):0.5010921740464152):0.21187494605528556):0.2038486171222953,((88:0.20527757213505346,15:0.20527757213505346):0.2071234102854215,193:0.41240098242047496):2.2773015724559738):0.11403893873597593):0.823063569934904):1.2243380943691355):0.5715464036886315,((160:1.3064153497374107,203:1.3064153497374107):3.940767041659056,(((244:3.8502274124496245,(((157:2.1186993655816466,((151:0.30355309843917705,83:0.30355309843917705):1.3578977458648567,148:1.6614508443040337):0.45724852127761295):0.543512533893082,150:2.6622118994747286):0.49287619099492996,(((49:1.0490160339039434,274:1.0490160339039434):1.2896924850877574,(((227:1.209393147179574,78:1.209393147179574):0.6284440742915778,((122:0.2609544855434921,41:0.2609544855434921):0.6055870030835679,24:0.86654148862706):0.9712957328440918):0.151668765931795,(248:1.8198260170144287,200:1.8198260170144287):0.16967997038851812):0.3492025315887539):0.8156038622185586,(59:3.0695725432291114,((39:1.8090533125632589,257:1.8090533125632589):0.6300552906779902,263:2.439108603241249):0.6304639399878624):0.08473983798114793):7.757092593991821E-4):0.695139321979966):0.21880739942314298,226:4.0690348118727675):0.6359539097427405,(((260:2.2762766373546,70:2.2762766373546):0.7987888159866983,67:3.075065453341298):1.0440622713174355,209:4.119127724658734):0.5858609969567743):0.5421936697809588):0.17550717020862905):2.087789183611801,(((((154:1.3933918465263384,121:1.3933918465263384):1.8581756997604673,(((101:0.8431446767459138,97:0.8431446767459138):1.514500455749081,134:2.3576451324949947):0.8472328165301533,239:3.204877949025148):0.04668959726165767):0.45343030120357364,(((196:0.1791067278286178,131:0.1791067278286178):0.5949964871015937,55:0.7741032149302115):1.517277685212865,(113:0.16378288332578017,127:0.16378288332578017):2.1275980168172968):1.4136169473473026):0.40851197020227614,(213:1.7737685582519258,220:1.7737685582519258):2.3397412594407294):1.9575999538827604,(171:2.8457502524205367,((185:0.1839484591226434,178:0.1839484591226434):0.2607163920633118,265:0.4446648511859552):2.4010854012345817):3.225359519154879):1.4393689736414812):0.3623084720055596):0.3177914306941245):0.9558247608257524,((237:3.719058289335806,100:3.719058289335806):0.5993852364017331,((210:0.9841725244492568,10:0.9841725244492568):2.1548069018904705,((((238:2.070290820950169,(11:1.260728386806401,(233:1.08277223706595,(26:1.060720657643469,(52:0.7998006722773382,199:0.7998006722773382):0.2609199853661307):0.02205157942248115):0.17795614974045093):0.8095624341437682):0.02237851812906655,(((269:0.4734566549773343,204:0.4734566549773343):0.36219759796195067,(47:0.7563325364976666,247:0.7563325364976666):0.07932171644161834):1.0201210742810702,(((211:0.3947464339643346,51:0.3947464339643346):0.8741988470122543,149:1.2689452809765889):0.1641186720731731,205:1.433063953049762):0.42271137417059323):0.23689401185888048):0.1802206078752886,(((38:0.6278390654782412,(81:0.318215021457164,60:0.318215021457164):0.3096240440210772):0.8074709263637488,(94:1.139601980151902,(93:0.42524697171927395,234:0.42524697171927395):0.714355008432628):0.2957080116900881):0.2647387089364186,((165:1.3704153598696445,(223:0.7333325138777156,206:0.7333325138777156):0.6370828459919289):0.2545423283230619,((((71:0.6987222373216707,37:0.6987222373216707):0.49275091183183506,(125:0.9134065336116011,(162:0.3668323647602036,191:0.3668323647602036):0.5465741688513974):0.2780666155419047):0.13058456618007241,((110:0.9800997164199737,96:0.9800997164199737):0.08573456211690822,((163:0.6104356683581389,189:0.6104356683581389):0.3706443079463744,((95:0.33715233935624556,7:0.33715233935624556):0.12402239551920263,40:0.4611747348754482):0.519905241429065):0.08475430223236868):0.25622343679669624):0.15950763471947926,19:1.4815653500530575):0.1433923381396489):0.07509101258570228):0.5728412461761156):0.11116575666909423,(69:1.254364951172043,107:1.254364951172043):1.1296907524515756):0.754923722716109):1.1794640993978116):4.8279598830047945):0.764288455126998):1.0018911772042767,(104:5.551560253111252,(80:4.53571289421079,(25:2.9384308868654676,4:2.9384308868654676):1.5972820073453224):1.0158473589004622):5.361022787962356):0.3130281341911463):0.18407750999759287,(68:4.771756903629598,(30:1.9525385488953493,(231:1.1818381025960616,133:1.1818381025960616):0.7707004462992877):2.8192183547342484):6.63793178163275):4.31775501134655;
tree new_tree12 = ((66:11.754295446748774,((((((17:2.3157172588409685,266:2.3157172588409685):3.172155328028704,((((12:0.9388325222126014,(91:0.35840699714266083,56:0.35840699714266083):0.5804255250699406):2.8854721168094315,((262:0.44739352353810824,268:0.44739352353810824):0.3599365245667828,246:0.8073300481048911):3.0169745909171417):0.8401509265001228,(((188:3.7716367998668776,(202:3.158217486271912,(270:1.3516496458329172,50:1.3516496458329172):1.8065678404389949):0.6134193135949655):0.2178078972976487,((194:2.382378737070814,139:2.382378737070814):1.108472616566298,(128:2.5851279223288497,(228:2.22113535519832,((34:1.8146771239404778,222:1.8146771239404778):0.051702909223952265,90:1.86638003316443):0.35475532203388993):0.36399256713052974):0.905723431308262):0.4985933435274146):0.08669357073127548,46:4.076138267895802):0.5883172976263538):0.34047617241136674,(217:3.8553323645907622,(181:2.4798498454346825,(155:0.9313541527768009,((195:0.41763620106048094,82:0.41763620106048094):0.33960096368687664,58:0.7572371647473576):0.1741169880294433):1.5484956926578817):1.3754825191560798):1.14959937334276):0.48294084893614997):0.27643687137731554,((((207:0.27980971783490505,273:0.27980971783490505):2.288934094668213,261:2.568743812503118):1.18303498255624,(230:2.68690138228433,79:2.68690138228433):1.064877412775028):0.7743092903399833,(((254:1.0532283060059784,215:1.0532283060059784):0.4995626858801505,(((236:0.1806395325055716,129:0.1806395325055716):0.1564893901456004,186:0.337128922651172):0.9247172638409298,((267:0.005309551733326008,5:0.005309551733326008):0.12725292611073058,(219:0.10622805417066901,144:0.10622805417066901):0.026334423673387578):1.1292837086480452):0.2909448053940271):0.9463638965410659,44:2.499154888427195):2.0269331969721467):1.2382213728476463):1.844637301917242,280:7.60894676016423):1.0438738098247367,((((((64:2.1711696196600925,65:2.1711696196600925):1.2284401494452744,((153:2.2030417323592455,((243:0.46818417318665506,63:0.46818417318665506):1.153941791128799,9:1.6221259643154542):0.5809157680437913):0.8133741560973129,152:3.0164158884565584):0.38319388064880844):1.4680344724572523,(((117:0.4844499579801946,138:0.4844499579801946):0.24793965748523566,(156:0.5648712720124477,85:0.5648712720124477):0.16751834345298255):0.056779487433322284,87:0.7891691028987525):4.078475138663866):1.1292292083225108,((92:4.324708173381457,167:4.324708173381457):0.9098143913755905,6:5.2345225647570475):0.7623508851280825):0.10408710120529285,((259:0.30800241353780966,175:0.30800241353780966):3.022890368357441,258:3.3308927818952507):2.770067769195172):2.1911120529676795,((((27:6.281632505941526,((278:1.785789756779176,(229:0.5621902318739521,161:0.5621902318739521):1.2235995249052238):3.02566380604623,(172:4.574214715479479,((212:2.493458622310789,((277:0.41650182744700714,135:0.41650182744700714):0.2144981495052769,3:0.630999976952284):1.862458645358505):0.3890578720188467,(251:2.735524157310204,(48:2.094441696960713,(31:0.17935402572039733,114:0.17935402572039733):1.9150876712403155):0.6410824603494909):0.14699233701943193):1.691698221149843):0.23723884734592726):1.47017894311612):1.0333779382036745,((232:1.9625840616998935,84:1.9625840616998935):1.8963852528436627,(103:0.39098568244622156,2:0.39098568244622156):3.4679836320973347):3.4560411296016444):0.8222651896431499,((197:6.545898646667535,(275:5.119696588433266,((112:0.5632208470414451,179:0.5632208470414451):3.065968509162784,((264:0.85341949890413,(43:0.4959622108887673,99:0.4959622108887673):0.35745728801536275):2.6762524767555402,((120:0.9799115095668668,32:0.9799115095668668):2.134808042953929,208:3.114719552520796):0.4149524231388746):0.09951738054455905):1.4905072322290365):1.426202058234269):0.8160255540174068,169:7.361924200684942):0.7753514331034088):0.14935161402132202,((240:0.10491648384400573,146:0.10491648384400573):3.2605104922242654,218:3.365426976068271):4.921200271741402):0.005445356248429789):0.3607479659308641):1.1911035969653376,((132:5.691962113828935,182:5.691962113828935):0.5427719595926295,(235:4.567846829736383,((216:0.6307169834181408,126:0.6307169834181408):0.4541045656378684,72:1.0848215490560091):3.4830252806803736):1.6668872436851814):3.6091900935327397):1.9103712797944699):0.8444689714471139,(((119:10.213430665920026,(((22:3.7570866170534827,((20:0.06543678081008025,245:0.06543678081008025):2.9491798344264066,29:3.014616615236487):0.7424700018169959):0.7070964751760278,(((176:2.976617123506643,123:2.976617123506643):0.5683785399924051,(106:2.6712472785925647,(89:0.9648503929280055,33:0.9648503929280055):1.7063968856645593):0.8737483849064835):0.7418532129416806,(16:4.0664806241864415,42:4.0664806241864415):0.22036825225428736):0.1773342157887816):2.4301941900984003,(76:2.0991274949330756,18:2.0991274949330756):4.795249787394836):3.3190533835921148):1.006988881953907,((((((137:1.0244148720392885,(8:0.30724513615412263,198:0.30724513615412263):0.7171697358851659):0.7040767259165137,(115:0.39982389663192464,242:0.39982389663192464):1.3286677013238775):0.11351252318750404,14:1.8420041211433063):4.600899456809651,((((143:1.5680399690411457,(((109:0.19402766341717428,54:0.19402766341717428):0.1608386022291923,241:0.3548662656463666):0.7927598747493485,(98:0.7264180258146756,164:0.7264180258146756):0.42120811458103946):0.42041382864543064):1.6648174782763108,28:3.2328574473174565):0.3825536940945682,(21:3.3697181876598927,141:3.3697181876598927):0.24569295375213196):2.188414707611235,(124:4.45695794021357,((73:2.5314500014401213,158:2.5314500014401213):1.3815572438148482,168:3.9130072452549696):0.5439506949586006):1.3468679088096893):0.6390777289296974):3.509995370150965,((184:2.1583018622199943,142:2.1583018622199943):7.475548982374086,(((160:2.6660645651192314,203:2.6660645651192314):4.0560722034678545,((((1:1.4726671377967386,(57:0.9017168493361853,250:0.9017168493361853):0.5709502884605533):1.6414058619636023,((187:1.3919009427071978,74:1.3919009427071978):0.6042590277944202,173:1.996159970501618):1.117913029258723):1.4039528530165453,((((252:1.4362017471503787,(((190:0.0347681136126626,45:0.0347681136126626):0.546842925008938,256:0.5816110386216007):0.830862504738102,(62:0.32037240919512255,221:0.32037240919512255):1.09210113416458):0.023728203790676083):0.6084969622801026,(224:1.9016878768827878,116:1.9016878768827878):0.14301083254769353):0.9676249311699388,((53:1.5107524258722247,61:1.5107524258722247):1.1773938774250432,(((279:1.1248242088935367,102:1.1248242088935367):0.04365855501229321,253:1.16848276390583):0.7563389272820302,140:1.9248216911878602):0.7633246121094077):0.32417733730315224):1.178670832208149,(((88:0.170623452836328,15:0.170623452836328):1.178357567258662,193:1.3489810200949899):1.837973477428628,((86:2.968449933540281,((75:2.1611152357450885,(130:1.9209132731800904,((((255:0.37404263978645785,108:0.37404263978645785):0.44752127190516894,13:0.8215639116916268):0.30521884638436847,(77:0.8708370933575892,272:0.8708370933575892):0.2559456647184061):0.017341705756401593,((147:0.3600514400081893,118:0.3600514400081893):0.34174061043871923,(177:0.5919806400039662,170:0.5919806400039662):0.10981141044294229):0.44233241338548834):0.7767888093476936):0.24020196256499804):0.6639710694697634,((111:2.421777318082908,((((((249:0.08341063034785702,35:0.08341063034785702):0.11616078606711071,136:0.19957141641496773):0.5776747312633017,(((174:0.15412586350773813,36:0.15412586350773813):0.10821251827103626,201:0.2623383817787744):0.45341815867114116,214:0.7157565404499155):0.06148960722835395):0.220575546834467,180:0.9978216945127365):0.6912413441527334,271:1.68906303866547):0.50888415795011,225:2.19794719661558):0.22383012146732817):0.03506901875701596,276:2.456846336839924):0.3682399683749278):0.14336362832542937):3.008755679987374E-4,((145:0.6943035181119426,166:0.6943035181119426):2.146005272798318,((183:0.7056808746918566,159:0.7056808746918566):1.248441117825366,(105:1.4981944229920066,(192:0.5600190807726546,23:0.5600190807726546):0.938175342219352):0.45592756952521607):0.886186798393038):0.12844201819801926):0.218203688415338):1.0040399752849511):0.3270313799683171):1.7202160246294476,(((226:4.58586765241722,(((49:1.1220254285773146,274:1.1220254285773146):1.5755113790045432,(((227:1.1078071007247994,78:1.1078071007247994):1.067665642855303,((122:0.6636704420183083,41:0.6636704420183083):0.547197809109414,24:1.2108682511277222):0.9646044924523802):0.18329813937082173,(248:2.340416641861195,200:2.340416641861195):0.01835424108972905):0.3387659246309336):0.8930374902653333,(((39:0.8437037010255608,257:0.8437037010255608):0.937887281579523,263:1.7815909826050838):1.653981090944894,(((157:2.361797381738051,((151:0.38145606628523704,83:0.38145606628523704):1.6946033559814662,148:2.0760594222667033):0.28573795947134784):0.3909080092868691,150:2.75270539102492):0.6107880536517976,59:3.3634934446767177):0.07207862887326):0.15500222429721333):0.9952933545700291):0.9586632690488539,244:5.544530921466074):0.05891064120898726,(((260:1.619141440279034,70:1.619141440279034):1.3202166657202103,67:2.9393581059992444):1.4966673959554937,209:4.436025501954738):1.1674160607203232):0.6348003147312724):0.4838948911807517):1.9696529313800744,(((((154:1.5689449605356527,121:1.5689449605356527):1.5840945680240825,(((101:1.1953022386852894,97:1.1953022386852894):0.8622760204149735,134:2.057578259100263):0.5475550856392544,239:2.6051333447395173):0.5479061838202179):0.9485666402201662,(((196:0.24407100703406245,131:0.24407100703406245):1.1949726445751068,55:1.4390436516091691):1.9321036506207876,(113:0.04494677818589209,127:0.04494677818589209):3.3262005240440646):0.7304588665499447):1.071024339403242,(213:1.449244446449915,220:1.449244446449915):3.7233860617332284):1.723048513860645,(171:3.9884605028900926,((185:0.21486223423025766,178:0.21486223423025766):1.246449822522077,265:1.4613120567523348):2.527148446137758):2.907218519153696):1.7961106779233713):0.9420611446269209):0.31904810350984114):0.7954587838131033,((237:4.4066354403983725,100:4.4066354403983725):0.18599340845754853,((210:2.0411915184878358,10:2.0411915184878358):1.2893260698706492,((((((269:0.8835304896995005,204:0.8835304896995005):0.2162071588071829,(47:0.24677154228864862,247:0.24677154228864862):0.8529661062180348):0.9053070717687726,(238:1.9092393220315302,(199:1.7422101455795824,(((11:0.9853167234759104,52:0.9853167234759104):0.33607575553931124,233:1.3213924790152216):0.39685812475265236,26:1.718250603767874):0.02395954181170845):0.16702917645194781):0.09580539824392575):0.21707934646194538,((211:1.0359305025385328,51:1.0359305025385328):1.078386126942034,(205:0.9560883060705253,149:0.9560883060705253):1.1582283234100417):0.1078074372568345):0.3424214301505337,(((38:0.9250665084288591,(81:0.4834300701798178,60:0.4834300701798178):0.44163643824904125):0.9451856344134214,(94:0.7747841986396823,(93:0.26357586142353673,234:0.26357586142353673):0.5112083372161456):1.095467944202598):0.2922942634575403,((165:1.7009995715819504,(223:1.0914918394278088,206:1.0914918394278088):0.6095077321541416):0.17919304056668173,(19:1.470777724805847,(((71:0.5207748766380355,37:0.5207748766380355):0.49139526964103564,125:1.012170146279071):0.41729306856200465,((110:0.9325212853901752,(96:0.4609559428283562,(162:0.41746500343526927,191:0.41746500343526927):0.04349093939308696):0.471565342561819):0.24587048442955872,((163:0.707941100545937,189:0.707941100545937):0.428326334059015,((95:0.5605208835867277,7:0.5605208835867277):0.1851832248316705,40:0.7457041084183982):0.39056332618655376):0.04212433521478198):0.2510714450213418):0.04131450996477115):0.4094148873427852):0.28235379415118866):0.40199909058811434):0.4754430001785557,(69:1.550820450752354,107:1.550820450752354):1.4891680463141368):0.2905290912919942):1.262111260497436):6.155728883061104):0.47206181595690744):0.8698956231467978,((68:5.791467342153528,(30:1.4639114061144145,(231:1.174865746276474,133:1.174865746276474):0.2890456598379405):4.327555936039113):4.595424613680343,(104:6.069833602316553,(80:3.9941386819920255,(25:2.97662810124807,4:2.97662810124807):1.0175105807439553):2.0756949203245276):4.317058353517318):1.7034232151868594):0.5084492471751574):4.83540937252862;
tree new_tree13 = ((66:12.805745403869935,((((((17:4.4057526399281,266:4.4057526399281):2.020348738078659,(((217:3.2490756281683306,(181:2.034286781214706,(155:0.8234447052983174,((195:0.18797426280522633,82:0.18797426280522633):0.47967998808263534,58:0.6676542508878617):0.1557904544104557):1.2108420759163887):1.2147888469536245):0.6697035395030619,(((12:1.7569768360178988,(91:1.0710713536255332,56:1.0710713536255332):0.6859054823923656):0.618540059553002,((246:0.25761487187008053,268:0.25761487187008053):0.13663079388654703,262:0.39424566575662756):1.9812712298142732):0.9282489546403601,46:3.303765850211261):0.6150133174601318):0.9073640939986647,((188:3.725468053357578,(202:2.5549861888917604,(270:1.1353684962133175,50:1.1353684962133175):1.419617692678443):1.1704818644658177):0.45796326131901033,((194:2.831116681368158,(128:2.585040129866576,(228:2.3359586285645024,((34:1.6746273179937545,222:1.6746273179937545):0.2619134859297685,90:1.936540803923523):0.3994178246409794):0.24908150130207352):0.24607655150158214):0.16614201237867254,139:2.9972586937468306):1.1861726209297578):0.6427119469934688):1.599958116336702):0.1973173513007005,((((207:0.3679140401787627,273:0.3679140401787627):2.6198907183728695,261:2.9878047585516323):1.0544589119145882,(230:2.2602633825367584,79:2.2602633825367584):1.782000287929462):2.362049449404436,(((254:1.2437422421590183,215:1.2437422421590183):0.4155144512315647,(((186:0.2613762042227246,129:0.2613762042227246):0.024948863609626337,236:0.28632506783235095):0.9853402687617936,(((267:0.2796203090261103,5:0.2796203090261103):0.049029696460060945,144:0.32865000548617124):0.4417970772382856,219:0.7704470827244568):0.5012182538696878):0.3875913567964384):3.0263833914885794,44:4.685640084879163):1.718673034991494):0.21910560943680313):0.9116913017905315,280:7.535110031097991):1.6979787676648002,((((27:6.904652336837139,((278:1.9598109838993418,(229:1.057074019261324,161:1.057074019261324):0.9027369646380179):4.123196837546033,(172:4.818440208691702,((48:1.893790208846006,251:1.893790208846006):1.554124100032626,((31:0.07040208420983203,114:0.07040208420983203):3.152325872648163,(212:2.1011870692199133,((277:0.34619039615570085,135:0.34619039615570085):0.10716306734914066,3:0.4533534635048415):1.6478336057150718):1.1215408876380817):0.22518635202063697):1.37052589981307):1.2645676127536722):0.8216445153917649):1.5516974797146466,((232:3.5898019399047794,84:3.5898019399047794):0.6143614476217722,(103:0.2382426722146859,2:0.2382426722146859):3.965920715311866):4.252186429025234):0.475217832694911,((197:6.888994292728551,(275:5.2512062172783835,((112:0.767355417025363,179:0.767355417025363):3.4022123558578894,((264:1.2791886467707745,(43:0.6767919713054574,99:0.6767919713054574):0.602396675465317):2.393522042915775,((120:1.1890937323925856,32:1.1890937323925856):1.9681252054804064,208:3.157218937872992):0.5154917518135571):0.4968570831967032):1.0816384443951312):1.6377880754501675):1.622281243082254,169:8.511275535810805):0.4202921134358917):0.13023202715487336,(((((259:0.3754406798137214,175:0.3754406798137214):1.8394236135102053,258:2.214864293323927):4.13600151925238,((92:3.7043823518173915,167:3.7043823518173915):0.6420836248790018,6:4.346465976696393):2.004399835879913):0.29584031202836947,((152:3.6950333931890844,((153:2.346071717401849,((243:0.76578547878361,63:0.76578547878361):0.6698503059601928,9:1.4356357847438028):0.910435932658046):0.9805850148299453,(64:1.3283138601488678,65:1.3283138601488678):1.9983428720829264):0.36837666095729027):2.0303642166146822,((87:0.7066179434995046,(117:0.34720740938441375,138:0.34720740938441375):0.35941053411509083):0.6608466737037191,(156:0.6591780462329484,85:0.6591780462329484):0.7082865709702753):4.357932992600543):0.9213085148009093):2.3811798318925073,((240:0.21922169356899873,146:0.21922169356899873):4.847188097036772,218:5.06640979060577):3.961476165891413):0.03391371990438685):0.1712891223612214):1.636416448107651,((132:6.165188801281996,182:6.165188801281996):1.631439575481135,(235:5.49210121251037,((216:0.6705400593293773,72:0.6705400593293773):0.29459571302057563,126:0.965135772349953):4.526965440160417):2.304527164252761):3.0728768701073115):1.9362401569994923):0.7181208087494628,(((119:11.048105301500469,((((20:0.13702406563604516,245:0.13702406563604516):3.794994406033654,(22:3.225922595093244,29:3.225922595093244):0.7060958765764549):1.8255875699001383,((16:4.675851637516381,((176:3.409771770369464,123:3.409771770369464):0.40143384272899185,(106:1.4788710933629945,(89:0.8474285263985248,33:0.8474285263985248):0.6314425669644697):2.3323345197354612):0.864646024417925):0.41662724612351276,42:5.0924788836398935):0.6651271579299438):0.4347237289539434,(76:1.6906537482815716,18:1.6906537482815716):4.50167602224221):4.855775530976688):1.4548496424490747,((((((137:1.2770898411758582,(8:0.15930213835250567,198:0.15930213835250567):1.1177877028233525):0.7019549732258783,(115:0.9920083140331846,242:0.9920083140331846):0.987036500368552):0.5162826887545566,14:2.495327503156293):5.7248958751601915,((((143:2.10054681714957,(((241:0.21138390389152234,109:0.21138390389152234):0.10087375111670793,54:0.3122576550082303):1.0546785181650247,(98:1.0927781043489713,164:1.0927781043489713):0.27415806882428373):0.7336106439763148):0.481107828140928,28:2.581654645290498):1.6435155983240533,(21:3.923256918434366,141:3.923256918434366):0.3019133251801849):1.4928642373432464,((124:4.127408994457084,168:4.127408994457084):0.20105498515412368,(73:2.535622350148898,158:2.535622350148898):1.7928416294623095):1.38957050134659):2.502188897358687):2.8031831168579036,((184:2.2389525422032173,142:2.2389525422032173):7.432807593124295,(((160:3.8365177466159976,203:3.8365177466159976):3.672019610193652,((((1:2.120468407735625,(57:1.2288573531936833,250:1.2288573531936833):0.8916110545419418):1.137245540695123,((187:1.737434788220913,74:1.737434788220913):0.5399080504447475,173:2.2773428386656605):0.9803711097650876):1.7705088759368435,(((224:2.2276019195885204,(((62:0.33978229635640245,221:0.33978229635640245):1.39587741140472,(252:1.5935229654775085,((190:0.15058058394240242,45:0.15058058394240242):0.501361297910005,256:0.6519418818524074):0.9415810836251011):0.14213674228361395):0.13805696482742058,116:1.873716672588543):0.35388524699997737):0.7914787075267178,((53:1.2844564893689456,61:1.2844564893689456):1.4007960044473708,(((253:1.6648815928562744,279:1.6648815928562744):0.0977351973917342,102:1.7626167902480085):0.44908100798575146,140:2.21169779823376):0.4735546955825565):0.3338281332989217):0.49453730740989954,(((88:0.3453885879228546,15:0.3453885879228546):1.5742975651731574,193:1.919686153096012):1.4288801426302917,((86:3.1229105392404124,((145:0.40156604868870677,166:0.40156604868870677):2.425425848598669,((183:1.1871108645012474,159:1.1871108645012474):0.8561824961458415,(105:1.4042495497943213,(192:0.978475171722558,23:0.978475171722558):0.4257743780717632):0.6390438108527676):0.7836985366402867):0.29591864195303685):0.04384567205430967,((276:2.6990448771680415,(111:2.6403566116618626,(((((255:0.20062862693144604,108:0.20062862693144604):0.5849694532059855,13:0.7855980801374315):0.5467450966874438,((147:0.7873416785411171,118:0.7873416785411171):0.12546818011524108,(177:0.45373092779774166,170:0.45373092779774166):0.45907893085861656):0.419533318168517):0.4650892403702378,(77:1.6820014074957435,272:1.6820014074957435):0.11543100969936959):0.6295524130512347,(130:2.0435052106764133,75:2.0435052106764133):0.38347961956993437):0.21337178141551494):0.058688265506178894):0.21550821865272995,((((((249:0.1472167155427893,35:0.1472167155427893):0.12606509704868862,136:0.27328181259147794):0.27760285599454865,(((201:0.04430437248093002,36:0.04430437248093002):0.019776808074054665,174:0.06408118055498468):0.42799854849921287,214:0.49207972905419756):0.058804939531829026):0.5091995932974028,180:1.0600842618834294):0.8682475330757695,271:1.928331794959199):0.3871730431288434,225:2.3155048380880423):0.5990482577327292):0.2522031154739506):0.18181008443158175):0.1650516387988339):1.5146048898424538):1.3013136318682355,(((((260:1.2312486035131367,70:1.2312486035131367):1.1937947547933985,67:2.425043358306535):2.3063091727450855,209:4.731352531051621):0.9155761561946045,(226:4.4092931394771435,(((((39:1.258710487819462,257:1.258710487819462):1.4714432005827236,263:2.7301536884021855):0.48581701852254433,((157:2.2248784098327032,((151:0.29290259135966956,83:0.29290259135966956):1.5042083088183298,148:1.7971109001779995):0.4277675096547038):0.6992459349744351,150:2.9241243448071383):0.2918463621175915):0.043782992843099056,59:3.259753699767829):0.3595744775963614,((248:2.1641365427179764,((227:0.9784125515598069,78:0.9784125515598069):0.578785923629776,((122:0.7329774772502268,41:0.7329774772502268):0.4077611027593976,24:1.1407385800096244):0.4164598951799585):0.6069380675283935):1.2113443967184887,(200:3.197560969144025,(49:1.1605929494138698,274:1.1605929494138698):2.036968019730155):0.1779199702924399):0.24384723792772522):0.7899649621129532):1.2376355477690817):0.0838743486143203,244:5.7308030358605455):0.5987334203752814):1.179000900573823):1.6297422544875184,((((((101:1.0604126238029066,97:1.0604126238029066):1.1805918152720185,134:2.241004439074925):0.1516066936110545,(239:2.3023812228334806,(154:1.8588262995269869,121:1.8588262995269869):0.4435549233064937):0.09022990985249901):1.7336184798974466,(((196:0.21441301767188745,131:0.21441301767188745):0.5864531020001628,55:0.8008661196720502):1.171643733304542,(113:0.18260194612300587,127:0.18260194612300587):1.7899079068535864):2.153719759606834):1.6012297078852589,(213:2.8607561621377036,220:2.8607561621377036):2.8667031583309814):1.3934938889927295,(171:3.8206659182491176,((185:0.4595696807746077,178:0.4595696807746077):1.8632646896042135,265:2.3228343703788212):1.4978315478702964):3.300287291212297):2.0173264018357537):0.5334805240303435):1.3516463598468764):0.7474108573985419,((237:3.7483772557434625,100:3.7483772557434625):0.900460634595377,((210:2.8327973773234243,10:2.8327973773234243):1.3764597506847807,((((165:1.66906288104152,(223:0.9690980732900052,206:0.9690980732900052):0.6999648077515148):1.0450698365394806,(19:2.1280231073229934,((((110:0.9289697634495482,(96:0.6101503403415168,(162:0.27893162427217105,191:0.27893162427217105):0.3312187160693458):0.31881942310803135):0.1966428729426415,(71:0.6919774386383236,37:0.6919774386383236):0.43363519775386605):0.1581891072930206,((163:0.7642877049005075,189:0.7642877049005075):0.23037463948534775,((95:0.3784530019854138,7:0.3784530019854138):0.42158809199868436,40:0.8000410939840982):0.19462125040175704):0.28913939929935506):0.176756737752235,125:1.4605584814374453):0.6674646258855481):0.5861096102580072):0.26609094216711604,(((((11:1.2357445195953307,52:1.2357445195953307):0.6538016071973445,(26:1.8559340823505444,(199:1.8084779213153033,233:1.8084779213153033):0.047456161035241085):0.03361204444213084):0.4470543613784459,(238:1.7897038144286654,((269:0.3704675751239389,204:0.3704675751239389):0.8715171768905109,(47:0.030537450715066836,247:0.030537450715066836):1.211447301299383):0.5477190624142156):0.5468966737424557):0.19825578583508374,((211:0.7537849219612508,51:0.7537849219612508):1.3462734229009432,(205:0.6921106614931136,149:0.6921106614931136):1.4079476833690805):0.4347979291440107):0.14088320663243703,(((60:0.46986758735896167,81:0.46986758735896167):0.34169245426432676,38:0.8115600416232884):0.9363574692079661,(94:1.590829075804761,(93:0.46320157951968804,234:0.46320157951968804):1.127627496285073):0.1570884350264936):0.9278219698073873):0.3044841791094748):0.45143074079545853,(69:1.6545561439014438,107:1.6545561439014438):1.7770982566421314):0.7776027274646298):0.4395807623306345):7.121979462234091):0.7321375913766133):0.47105078242648624,((68:5.362822285480013,(30:2.0230460337398646,(231:1.1388674530398941,133:1.1388674530398941):0.8841785806999705):3.339776251740149):7.2202347174197135,(104:6.5597759181606845,(80:4.933000264452611,(25:2.7269513557223855,4:2.7269513557223855):2.2060489087302253):1.6267756537080738):6.023281084739042):0.3909487234763027):0.549860486243368):2.73873072817238;
tree new_tree14 = (((68:5.058302173223194,(30:2.2444814676766214,(231:1.5426774441336777,133:1.5426774441336777):0.7018040235429437):2.813820705546573):6.996535260253798,(104:5.938640700688764,(80:4.909374494143861,(25:3.284743964936218,4:3.284743964936218):1.6246305292076428):1.0292662065449036):6.116196732788228):0.5842265738437504,(((119:11.026385978269902,((((20:0.09843806889264561,245:0.09843806889264561):3.521451757347178,(29:3.425015883302876,22:3.425015883302876):0.19487394293694793):1.3181698946473315,((42:4.24613713351168,((176:2.3981511471842283,123:2.3981511471842283):0.5834780153590624,(106:2.3693663607119566,(89:1.2616970861913248,33:1.2616970861913248):1.1076692745206318):0.6122628018313341):1.2645079709683893):0.41707650536492125,16:4.663213638876601):0.27484608201055405):1.3377901106253507,(76:2.146860492428183,18:2.146860492428183):4.128989339084323):4.750536146757396):0.2804150800566063,((((((137:0.7222067002231044,(8:0.42149048863891575,198:0.42149048863891575):0.30071621158418865):1.0277524910606504,(115:1.447861158226991,242:1.447861158226991):0.30209803305676375):1.3436829492195645,14:3.093642140503319):4.345345260437599,((141:3.3860937320252105,(21:2.808983695827318,((143:1.9255984032388476,(((54:0.39289523585983477,241:0.39289523585983477):0.3603549496346068,109:0.7532501854944416):0.7862614088004427,(98:1.1445728281089682,164:1.1445728281089682):0.39493876618591606):0.3860868089439633):0.4858335571125867,28:2.4114319603514343):0.39755173547588374):0.5771100361978925):2.058899325827842,((124:3.85526622657766,168:3.85526622657766):0.6338083574782516,(73:2.406368302714085,158:2.406368302714085):2.0827062813418267):0.9559184737971407):1.9939943430878655):2.7634343455425894,((184:1.9861635862957316,142:1.9861635862957316):7.009842713751789,(((160:3.312947237078672,203:3.312947237078672):3.649884743783844,((((1:2.28032010032648,(57:1.0235878560273173,250:1.0235878560273173):1.2567322442991629):1.0361849194804393,((187:1.6755622451005565,74:1.6755622451005565):0.8199669499861835,173:2.49552919508674):0.8209758247201795):1.084811656698847,((((252:1.6512701439464073,116:1.6512701439464073):0.1284739068142433,(224:1.7593467680020614,(((190:0.4008782947529659,45:0.4008782947529659):0.21019141498838567,256:0.6110697097413516):0.9459128606079599,(62:0.11216929379941999,221:0.11216929379941999):1.4448132765498913):0.20236419765274993):0.020397282758589208):1.1209543713515033,((53:1.1375667069097954,61:1.1375667069097954):1.0506765484105693,(((279:1.2427950625634983,102:1.2427950625634983):0.5245631683615575,253:1.7673582309250557):0.15490694705583952,140:1.9222651779808952):0.26597807733946954):0.7124551667917891):1.0742080808644574,(((88:0.3729004979553785,15:0.3729004979553785):0.8055239879448721,193:1.1784244859002506):2.2413793471858723,((((276:2.475007328519063,(111:2.4564104042130546,(((((255:0.2617477481221739,108:0.2617477481221739):0.19187608054333816,13:0.45362382866551204):0.5432360703831902,((147:0.44291462678815996,118:0.44291462678815996):0.47660917008456516,(177:0.2811428164908655,170:0.2811428164908655):0.6383809803818596):0.07733610217597708):0.4731858217452395,(77:0.8864561538697655,272:0.8864561538697655):0.5835895669241762):0.4001593243701367,(130:1.0590782053857826,75:1.0590782053857826):0.8111268397782958):0.5862053590489762):0.018596924306008233):0.41390657566489386,((((((249:0.17542904475444404,35:0.17542904475444404):0.04721538476610218,136:0.22264442952054622):0.30970590949082133,(((36:0.05832648745613381,174:0.05832648745613381):0.2084091433180054,201:0.2667356307741392):0.020729108524428552,214:0.28746473929856775):0.24488559971279977):0.7447504990696743,180:1.2771008380810418):0.3742734459486434,271:1.6513742840296852):0.6578757483080122,225:2.3092500323376974):0.5796638718462592):0.12738737825054747,((145:0.41752316178400395,166:0.41752316178400395):1.6486138911759411,((183:0.47281113697646493,159:0.47281113697646493):1.3692363709856943,(105:1.7635703814849837,(192:1.2906957753350636,23:1.2906957753350636):0.47287460614992005):0.07847712647717553):0.224089544997786):0.9501642294745589):0.1781930061844954,86:3.1944942886189995):0.22530954446712315):0.5551026698904886):0.4264101735291552):1.3639160253826859,(((226:4.37574317894664,(((59:3.0117518000451122,((157:1.963637992277531,((151:0.32041399805278864,83:0.32041399805278864):0.976925065564316,148:1.2973390636171047):0.6662989286604264):0.5136919071230253,150:2.4773298994005564):0.5344219006445559):0.10321341940428885,((39:1.2246906071505315,257:1.2246906071505315):0.43653455177269573,263:1.6612251589232272):1.4537400605261739):0.35397287227686247,((49:1.0587792796077857,274:1.0587792796077857):1.9839637040578286,((248:1.9296238532933585,((227:0.7577200424977943,78:0.7577200424977943):0.7480536695419651,((122:0.2991077061295869,41:0.2991077061295869):0.8095728054879044,24:1.1086805116174914):0.39709320042226803):0.4238501412535991):1.0150079497323357,200:2.944631803025694):0.09811118063992019):0.4261951080606492):0.9068050872203761):0.937080405631626,244:5.312823584578266):0.11895009772453946,(((260:2.61571349789381,70:2.61571349789381):0.7037609372595912,67:3.3194744351534013):0.75104409554663,209:4.070518530700031):1.3612551516027738):0.3334590195856473):1.1975992789740637):0.907133387773511,((((((101:0.9725267167697083,97:0.9725267167697083):1.3190971529480517,134:2.29162386971776):0.6249523837820434,(239:2.355562650776147,(154:1.7868789131497191,121:1.7868789131497191):0.568683737626428):0.5610136027236563):1.0384171676180394,(((196:0.6885813945528939,131:0.6885813945528939):0.2096767970102703,55:0.8982581915631642):1.5360294618692012,(113:0.17056199585279505,127:0.17056199585279505):2.2637256575795703):1.5207057676854774):1.306323189423356,(213:1.5962473882690553,220:1.5962473882690553):3.6650692222721437):0.9159069697113216,(171:3.3822377070763623,((185:0.06581919830793534,178:0.06581919830793534):0.9024692500041491,265:0.9682884483120845):2.4139492587642777):2.794985873176158):1.6927417883835068):1.1260409314114934):1.2064154464359866):0.7265457268802162,((100:3.862777225300938,237:3.862777225300938):2.7445913090326726,((210:1.8300954537116043,10:1.8300954537116043):1.663498208475768,((((165:1.150557907207688,(223:1.0427617647931209,206:1.0427617647931209):0.10779614241456703):1.1896220740559003,(((163:0.5884037700417101,189:0.5884037700417101):0.5684637640810889,((95:0.08848226907299203,7:0.08848226907299203):0.38785803912544936,40:0.4763403081984414):0.6805272259243575):0.537986747346505,(((110:1.012463470417234,((71:0.4927236046585409,37:0.4927236046585409):0.3238002604927045,(96:0.7447051010140506,(162:0.2882500443864092,191:0.2882500443864092):0.4564550566276414):0.07181876413719479):0.19593960526598853):0.20351694841461154,125:1.2159804188318455):0.11520045895681341,19:1.331180877788659):0.36367340368064505):0.6453256997942842):0.21006752454677402,(((238:1.7258444008394966,((26:1.4854415870274853,(233:1.4709571605250857,((199:0.9046360005739252,52:0.9046360005739252):0.48252463482769226,11:1.3871606354016175):0.08379652512346825):0.014484426502399561):0.137950868828691,((269:1.1586679949546626,204:1.1586679949546626):0.15133402015428032,(47:0.34393054150163127,247:0.34393054150163127):0.9660714736073116):0.31339044074723343):0.10245194498332033):0.1755683860949897,(205:1.324894336511301,((211:0.32536045654314727,51:0.32536045654314727):0.11250454191826514,149:0.4378649984614124):0.8870293380498886):0.5765184504231853):0.1027268658291034,(((38:0.36640645147932344,60:0.36640645147932344):0.577806127383526,81:0.9442125788628495):0.35647998852164653,(94:1.19419956857277,(93:0.35070375484914307,234:0.35070375484914307):0.8434958137236269):0.10649299881172603):0.7034470853790937):0.5461078530467725):0.6802181979209694,(69:1.8369289200510237,107:1.8369289200510237):1.3935367836803079):0.26312795845604064):3.113774872146238):4.321598939030113):0.37783358496278474):0.6657944046093931,(66:11.660196418835042,((((((17:3.8553160791694894,266:3.8553160791694894):2.2588073166508535,((((188:3.525019528228059,(202:3.0563363466815607,(270:1.6666220660854079,50:1.6666220660854079):1.3897142805961529):0.46868318154649824):0.2900424836166544,((194:2.7677904924738943,(228:2.1607278390244846,(((34:1.7555019371078326,222:1.7555019371078326):0.053586298560158285,90:1.809088235667991):0.16820933098882174,128:1.9772975666568127):0.18343027236767195):0.6070626534494097):0.2650908498613367,139:3.032881342335231):0.7821806695094824):0.18227366624794383,((217:3.519481254149499,46:3.519481254149499):0.2805215509644827,(181:1.899555659996528,(155:0.7691504685031542,((195:0.13211512563748803,82:0.13211512563748803):0.25379936400139524,58:0.3859144896388833):0.38323597886427085):1.1304051914933737):1.9004471451174538):0.1973328729786754):0.08682150341952966,((12:1.6935231263482953,(91:1.2533029168153196,56:1.2533029168153196):0.4402202095329757):1.2845498372765851,((268:0.3575528892456049,262:0.3575528892456049):0.29629277678944677,246:0.6538456660350517):2.324227297589829):1.1060842178873065):2.029966214308156):0.07950737429394206,((230:2.8555722294122745,((261:2.1314670678742966,79:2.1314670678742966):0.6990404001390691,(207:0.4149725918145943,273:0.4149725918145943):2.4155348761987714):0.025064761398908786):2.1847636084946824,(((254:1.2461432270471688,215:1.2461432270471688):0.5370577966666585,(219:1.3334876492323169,(((267:0.032807851799730295,5:0.032807851799730295):0.3231079059415089,144:0.3559157577412392):0.929995761489763,((236:0.21709799365577237,129:0.21709799365577237):0.08471688446639336,186:0.30181487812216573):0.9840966411088365):0.047576130001314665):0.4497133744815105):1.377764939308979,44:3.1609659630228064):1.8793698748841505):1.153294932207328):1.2754024239079325,280:7.469033194022217):1.1552672958653778,(((240:0.05699200293699001,146:0.05699200293699001):4.104552769842264,218:4.161544772779254):4.28484142360569,((((((92:3.905522855919595,167:3.905522855919595):0.6175731607601609,6:4.523096016679756):1.172330557687399,((259:0.14171553439752685,175:0.14171553439752685):2.5109527006150656,258:2.6526682350125923):3.0427583393545627):0.5130256712397685,(((153:2.2920149381677843,((243:0.9017119313201326,63:0.9017119313201326):0.35623192458131825,9:1.2579438559014509):1.0340710822663335):1.0269745771811047,((64:2.1203907428285818,65:2.1203907428285818):0.9330538491051716,152:3.0534445919337534):0.2655449234151357):2.028901151277033,((87:0.42146954151942273,(117:0.11712796409974624,138:0.11712796409974624):0.3043415774196765):0.28848022702563014,(156:0.5420625286383577,85:0.5420625286383577):0.16788723990669518):4.637940898080869):0.8605615789810015):2.114692149895661,((((232:4.6346506441622175,84:4.6346506441622175):1.194264643043768,(103:0.07632212438546924,2:0.07632212438546924):5.752593162820516):0.9047919190505738,((278:1.8305898705095311,(229:0.6812577937261193,161:0.6812577937261193):1.1493320767834119):3.527253655917198,(172:4.581892065339671,((((31:0.15774732683058718,114:0.15774732683058718):1.6091702921645057,48:1.7669176189950928):0.04908453658511891,251:1.8160021555802117):0.9260936079784658,(212:1.5227280806429075,((277:0.04781300043750251,135:0.04781300043750251):0.5402345371731307,3:0.5880475376106332):0.9346805430322743):1.21936768291577):1.8397963017809937):0.7759514610870575):1.3758636798298305):1.0491278482070925,27:7.782835054463652):0.5403093410389328):0.12044711342614178,((197:6.369719623179789,(275:4.9049653197576975,(((120:1.1106902448690634,32:1.1106902448690634):1.327111990897058,208:2.4378022357661213):0.9833188783165672,((99:0.6280222958108195,(43:0.4840270095998425,264:0.4840270095998425):0.14399528621097696):2.4655789151285803,(112:0.6894630727773607,179:0.6894630727773607):2.404138138162039):0.3275199031432887):1.483844205675009):1.4647543034220911):0.6755568419962872,169:7.045276465176076):1.3983150437526506):0.0027946874562179147):0.17791429350265098):1.4119450102146232,((132:6.875663236108464,182:6.875663236108464):0.3840566480074896,(235:6.335087238641223,((126:0.8259592954704209,72:0.8259592954704209):0.33422522539531174,216:1.1601845208657326):5.17490271777549):0.9246326454747305):2.776525615986265):1.6239509187328238):0.31239904410085906):0.6664685443848413):3.59479659846351;
tree new_tree15 = (((68:7.014451991663025,(30:2.1658387040831784,(231:1.5595632664465968,133:1.5595632664465968):0.6062754376365815):4.848613287579846):5.03505801924555,(104:6.980857698543785,(80:5.689208582889158,(25:3.105210998050968,4:3.105210998050968):2.58399758483819):1.2916491156546268):5.06865231236479):0.7516355455696004,(((119:10.87942542538074,((((20:0.5341509086176289,245:0.5341509086176289):3.043406271114527,(29:3.4295991356592954,22:3.4295991356592954):0.1479580440728605):0.9593868873416946,((16:3.482845100889106,((176:2.165534588632396,123:2.165534588632396):1.0390164331304725,(106:1.7600117727224722,(89:0.6595557742206487,33:0.6595557742206487):1.1004559985018236):1.444539249040396):0.2782940791262378):0.25933611647273036,42:3.7421812173618365):0.794762849712014):1.5540620263308176,(76:1.784348156206355,18:1.784348156206355):4.306657937198313):4.788419331976072):0.41448266385603105,((((((137:1.0744588788920515,(8:0.4136243241230423,198:0.4136243241230423):0.6608345547690092):0.46648168055559003,(115:0.8967799646106018,242:0.8967799646106018):0.6441605948370397):1.2965941578069198,14:2.8375347172545613):4.352220613438141,((141:4.805277420298261,(21:4.510741105454104,((143:2.2373997157904877,(((54:0.6970191253360244,241:0.6970191253360244):0.1910970089643399,109:0.8881161343003643):0.3390674159141356,(98:1.116937622467616,164:1.116937622467616):0.11024592774688391):1.0102161655759878):0.4225146392209811,28:2.659914355011469):1.8508267504426348):0.29453631484415776):1.1135350785245137,(((73:2.8174512237274474,158:2.8174512237274474):1.1752615786670493,124:3.9927128023944967):0.036303842433290434,168:4.029016644827787):1.889795853994988):1.2709428318699274):2.7362478057864026,((184:2.4707346074433376,142:2.4707346074433376):6.257753397632567,(((160:4.180416324040719,203:4.180416324040719):2.8864646383990484,((((1:2.9349128351404157,(57:0.5933844103360087,250:0.5933844103360087):2.341528424804407):1.2182166557465464,((187:2.238069228974542,74:2.238069228974542):1.1501035921165172,173:3.388172821091059):0.7649566697959029):0.05190912079523802,(((((224:1.648166551531423,((190:0.007469691547331704,45:0.007469691547331704):0.5202865366761359,256:0.5277562282234676):1.1204103233079554):0.02224098751494208,((62:0.973023337273464,221:0.973023337273464):0.6944703721594272,252:1.6674937094328912):0.0029138296134738617):0.2640564587905827,116:1.9344639978369478):0.9657817318473989,((53:2.230569059556487,61:2.230569059556487):0.19511103041953248,(((102:1.144566428082713,279:1.144566428082713):0.07583835736464084,253:1.2204047854473539):0.8982430709980866,140:2.1186478564454405):0.30703223353057885):0.4745656397083273):0.8381815574015934,(((88:0.697952487797508,15:0.697952487797508):1.1362707890231527,193:1.8342232768206608):1.5804250222617067,((((((((255:0.3716244371005217,108:0.3716244371005217):0.26832417885585663,13:0.6399486159563783):0.1288959247996574,((147:0.2396995909510975,118:0.2396995909510975):0.14083582614901008,(177:0.07922746976875461,170:0.07922746976875461):0.30130794733135297):0.3883091236559281):0.8704338709074791,(77:0.8916432721919033,272:0.8916432721919033):0.7476351394716115):0.2741138315342353,(130:1.7544161252518666,75:1.7544161252518666):0.1589761179458835):0.1746761568942794,(111:1.9036094990652217,276:1.9036094990652217):0.18445890102680784):0.7953674915080531,(((((214:0.38016239280213904,((36:0.0370101691600703,201:0.0370101691600703):0.030757636865401214,174:0.06776780602547151):0.31239458677666754):0.13098701883839337,((249:0.131456429191764,35:0.131456429191764):0.20776497372508215,136:0.33922140291684616):0.17192800872368624):0.35463781299683617,180:0.8657872246373686):0.835621892807521,271:1.7014091174448895):0.6177841753416395,225:2.319193292786529):0.5642425988135535):0.18492938421764293,(((145:0.9341954702785259,166:0.9341954702785259):1.9420323836880224,((183:0.5407669908987185,159:0.5407669908987185):1.9060309226837278,(105:2.2156878948464036,(192:0.9913688505568237,23:0.9913688505568237):1.22431904428958):0.23111001873604264):0.429429940384102):0.03226060096565986,86:2.908488454932208):0.15987682088551747):0.3462830232646419):0.32377898800357263):0.46661132459626):1.5180877800856738,(((226:4.453342167917602,((((39:0.9012535124344584,257:0.9012535124344584):0.7633022469446281,263:1.6645557593790865):1.664178722785693,(59:2.9778692363623,((157:2.299226350708293,((151:0.19765634741964686,83:0.19765634741964686):1.349365142609955,148:1.547021490029602):0.7522048606786911):0.13609618377192811,150:2.435322534480221):0.5425467018820789):0.35086524580247946):0.1714452937044748,((248:2.661912831970024,((227:0.8523603090004334,78:0.8523603090004334):1.5199190458401506,((122:0.3972628483346159,41:0.3972628483346159):0.689711934828062,24:1.086974783162678):1.285304571677906):0.2896334771294402):0.08013278832931547,(200:2.4539078348689016,(49:0.8561878865314932,274:0.8561878865314932):1.5977199483374083):0.2881377854304379):0.7581341555699148):0.9531623920483474):0.34772280857708004,244:4.801064976494682):0.2862387595568361,(((260:2.520568718279225,70:2.520568718279225):1.2429529346205133,67:3.763521652899738):0.5016052699903804,209:4.2651269228901185):0.8221768131613993):0.635822655716356):1.3437545706718934):0.6252415059984093,((((239:3.1881817012547096,(((154:1.9187688277134014,121:1.9187688277134014):0.14701598914069347,134:2.065784816854095):0.3439726155750318,(101:1.6424221061450996,97:1.6424221061450996):0.767335326284027):0.7784242688255829):0.5550537562565072,(((196:0.07313772631938278,131:0.07313772631938278):1.022541186437694,55:1.095678912757077):1.7254975234481416,(113:0.06513477917956141,127:0.06513477917956141):2.756041657025657):0.9220590213059983):2.2460646290333504,(213:1.1958864986227513,220:1.1958864986227513):4.793413587921815):0.13846021575401668,(171:1.8324212500240609,((185:0.3411887746639045,178:0.3411887746639045):0.48892411170107997,265:0.8301128863649845):1.0023083636590764):4.295339052274523):1.5643621661395928):1.036365536637728):1.1975151314032004):1.1326128819997106,((100:4.718591087477023,237:4.718591087477023):1.5753900231880618,((210:2.980348218174529,10:2.980348218174529):1.738212028773479,((((165:1.5337151776429416,(223:1.011593894873223,206:1.011593894873223):0.5221212827697186):0.999812417190669,(((163:1.184273387608301,189:1.184273387608301):0.3007082307353919,((95:0.1147722034007111,7:0.1147722034007111):0.2927104409754042,40:0.4074826443761153):1.0774989739675775):0.4198255403605553,(((((162:0.38582274543466444,191:0.38582274543466444):0.6888192306117334,110:1.0746419760463979):0.04870410040870454,(125:1.107826997133139,96:1.107826997133139):0.015519079321963503):0.2212633515706004,(71:1.0913159791491465,37:1.0913159791491465):0.25329344887655636):0.3748551864141627,19:1.7194646144398655):0.18534254426438257):0.6287204361293626):0.10132776532142307,(((234:0.3062024391414026,93:0.3062024391414026):0.1577611716584364,94:0.463963610799839):1.7496593135028677,(((((269:0.5329364446297989,204:0.5329364446297989):1.013157047908225,(47:0.3487639139773492,247:0.3487639139773492):1.1973295785606748):0.17275395463476473,(238:1.683406495093317,((26:1.3208248830435243,11:1.3208248830435243):0.05221580408129678,((199:0.7517299119287744,52:0.7517299119287744):0.5960123957980394,233:1.3477423077268138):0.025298379398007276):0.3103658079684959):0.035440952079471844):0.0504754473389748,(149:1.6304169185415758,((211:0.3285990929124709,51:0.3285990929124709):0.5300657596530305,205:0.8586648525655014):0.7717520659760744):0.13890597597018783):0.38278326719123923,((60:0.6728687957974889,38:0.6728687957974889):1.3106511030845818,81:1.9835198988820708):0.16858626282093203):0.061516762599703956):0.42123243585232695):1.5616575686057406,(69:1.5956160470888918,107:1.5956160470888918):2.6008968816718827):0.5220473181872336):1.5754208637170768):4.764634907813731):0.23529207075795533):0.8048828613729917,(66:11.399934932324834,((((((217:5.281839064192154,(17:3.5682892368412182,266:3.5682892368412182):1.7135498273509362):0.8463527807381963,(((188:3.399119750384448,(202:2.7118729913785162,(270:0.9520379450626737,50:0.9520379450626737):1.7598350463158425):0.6872467590059319):0.03251874308867686,((194:2.5531557639079177,(128:2.0534827742923443,((90:1.9721473886076615,228:1.9721473886076615):0.03204847145499179,(34:1.7522930751584387,222:1.7522930751584387):0.2519027849042146):0.049286914229691):0.4996729896155734):0.25360341986563695,139:2.8067591837735546):0.6248793096995704):1.1282811666476222,(((181:1.9505170164751362,(155:0.7701797223277544,((195:0.40421003116072324,82:0.40421003116072324):0.10934599473741174,58:0.513556025898135):0.25662369642961946):1.1803372941473818):1.0272299259927655,46:2.9777469424679017):1.0169818915589803,((12:0.7953462153532355,(91:0.43559513637390657,56:0.43559513637390657):0.3597510789793289):1.0371597345677919,(268:1.386806118532895,(262:0.6238822725302864,246:0.6238822725302864):0.7629238460026087):0.4456998313881324):2.1622228841058546):0.5651908260938652):1.5682721848096035):0.18708315412221843,(((261:2.5594029816997583,(207:0.4155278955486749,273:0.4155278955486749):2.1438750861510836):0.3840351185244817,(230:2.942773256351854,79:2.942773256351854):6.648438723861894E-4):2.3952191997786825,(((219:1.0862024887581596,(236:0.21832956419790342,(129:0.21201746836644605,186:0.21201746836644605):0.006312095831457365):0.8678729245602562):0.32059216813321956,(((267:0.0016093470393796078,5:0.0016093470393796078):0.15503229583048467,144:0.1566416428698643):1.181955685168976,(254:0.8943347283469509,215:0.8943347283469509):0.4442625996918894):0.06819732885253882):2.0875696431454327,44:3.494364300036812):1.8442929999661106):0.9766176990496467):1.1637530286151083,280:7.4790280276676775):1.156813239515417,(((((92:3.2590468912963555,167:3.2590468912963555):1.1270793599832007,6:4.386126251279556):1.0021981046111312,((259:0.24060907160030504,175:0.24060907160030504):2.1193385173440635,258:2.3599475889443684):3.028376766946319):0.8375323108875783,((152:3.315084087245998,((64:1.745491516389804,65:1.745491516389804):1.131071766269778,(153:1.9129259498780722,((243:0.8680120283671228,63:0.8680120283671228):0.28461484365720835,9:1.1526268720243311):0.7602990778537411):0.9636373327815098):0.4385208045864162):2.0399629644405546,((87:0.5674180562667986,(156:0.4958821416510901,85:0.4958821416510901):0.07153591461570852):0.10863674488766295,(117:0.2948135273589763,138:0.2948135273589763):0.3812412737954853):4.678992250532091):0.8708096150917131):2.248080843729979,(((197:5.839020810651767,(275:4.788705154887196,((112:1.1878417005765225,179:1.1878417005765225):1.9888536201419427,((99:0.958474173467629,(43:0.32686826225327587,264:0.32686826225327587):0.631605911214353):2.0369364253811737,((120:1.2586745084113398,32:1.2586745084113398):0.8023599962067594,208:2.061034504618099):0.9343760942307036):0.1812847218696625):1.6120098341687306):1.050315655764571):2.030678121921052,169:7.869698932572819):0.42793758512281244,(((240:0.05706826790645529,146:0.05706826790645529):4.3475596112168455,218:4.404627879123301):3.6144645854368003,(((278:1.8330395103428978,(229:0.9933945331501638,161:0.9933945331501638):0.839644977192734):2.680737527001555,(172:3.664811661896917,((((31:0.5057059173186368,114:0.5057059173186368):1.1051264887862176,48:1.6108324061048545):0.5352896815767365,251:2.146122087681591):0.7470173382135958,(212:2.284975061061775,((277:0.5452010145409805,3:0.5452010145409805):0.0728760547813585,135:0.618077069322339):1.666897991739436):0.6081643648334119):0.7716722360017303):0.8489653754475359):2.6982024338300157,(((232:4.900740065289606,84:4.900740065289606):0.7706831780086807,(103:0.13430448492572722,2:0.13430448492572722):5.537118758372559):1.451488107408892,27:7.122911350707178):0.08906812046729051):0.8071129933856325):0.2785440531355299):0.1763009928126138):0.16190375667484957):0.9349413057467242,((132:6.894483601195548,(235:5.238371674864005,((216:1.123778486742632,72:1.123778486742632):0.03795855785446878,126:1.1617370445971007):4.076634630266904):1.6561119263315431):0.30571088473048835,182:7.200194485926036):2.3705880870037825):1.8291523593950156):0.6988560182849284):0.7023546058684129):1.71004263086824;
tree new_tree16 = ((66:11.628215509163198,((((((217:4.8176386201226995,(((181:2.4839254599405396,((195:0.3619718563803728,82:0.3619718563803728):0.42093330665590084,(155:0.4539432986225334,58:0.4539432986225334):0.32896186441374026):1.7010202969042658):0.9305778198308978,46:3.4145032797714374):0.5605773385207722,(((((194:2.5982335364825864,139:2.5982335364825864):0.08908091342277613,(128:2.4807311289351253,((90:1.6419371725822292,(34:1.2204913890951972,222:1.2204913890951972):0.421445783487032):0.649085487604135,228:2.291022660186364):0.18970846874876113):0.20658332097023724):0.6373187433559213,(202:2.878920700890042,(270:1.2345004151665333,50:1.2345004151665333):1.6444202857235086):0.4457124923712419):0.22421194050406212,188:3.548845133765346):0.2999787956422524,((12:1.510027311831833,(91:0.6459514203501783,56:0.6459514203501783):0.8640758914816548):0.5024565146760456,(268:1.0729633243291192,(262:0.9011905357645286,246:0.9011905357645286):0.17177278856459066):0.9395205021787594):1.8363401028997197):0.12625668888461128):0.8425580018304899):0.6036559993486765,(17:2.1391752057025113,266:2.1391752057025113):3.2821194137688647):0.8293945010624713,(((261:2.6016912034597293,(207:0.03557329026297827,273:0.03557329026297827):2.566117913196751):0.43987225090095716,(230:2.325234886902185,79:2.325234886902185):0.7163285674585014):0.17379372826354622,(((254:0.6356065231766822,215:0.6356065231766822):1.4033577667835906,((236:0.9618544266629193,(129:0.1460615764821344,186:0.1460615764821344):0.815792850180785):0.8810919782233156,(((267:0.10347689497040377,144:0.10347689497040377):0.11223679777301576,5:0.21571369274341953):0.7346769288177939,219:0.9503906215612135):0.8925557833250215):0.19601788507403772):1.0132589378226236,44:3.0522232277828962):0.16313395484133641):3.0353319379096146):1.6489820867137617,280:7.899671207247609):0.8655715634536119,((((((64:2.3466369604348305,65:2.3466369604348305):0.5538099349181156,(152:2.6893955453044387,(153:2.0067150974437737,((243:0.8215684890312585,63:0.8215684890312585):0.8111742303678688,9:1.6327427193991273):0.37397237804464645):0.682680447860665):0.2110513500485074):2.170092015313621,(((117:0.2703859791526706,138:0.2703859791526706):0.2764922687868361,(156:0.26274379215540633,85:0.26274379215540633):0.28413445578410035):0.14034679704038255,87:0.6872250449798892):4.383313865686678):0.877937552622126,((259:0.2445845806741193,175:0.2445845806741193):1.8280917043617355,258:2.072676285035855):3.875800178252838):0.1667235244820633,((92:3.2398038222478736,6:3.2398038222478736):0.6429241655140601,167:3.8827279877619336):2.2324720000088227):2.4119853498596395,(((((232:5.198757010157353,84:5.198757010157353):0.6560931838080224,(103:0.17800974706779274,2:0.17800974706779274):5.676840446897582):1.017132971857901,(27:6.139523560157682,((278:1.312444519065194,(229:0.4789844826651482,161:0.4789844826651482):0.833460036400046):3.3851405763764553,(172:4.267417335379909,(((212:1.8465362571285895,((3:0.8616940647902537,277:0.8616940647902537):0.22826435354687968,135:1.0899584183371334):0.7565778387914561):0.9122016650578786,((31:0.32543723428664395,114:0.32543723428664395):1.0477027922096163,48:1.3731400264962603):1.3855978956902077):0.10788502693361535,251:2.8666229491200834):1.4007943862598253):0.4301677600617406):1.4419384647160323):0.7324596056655945):1.3949950342604884,((240:0.05801118919940573,146:0.05801118919940573):5.033627171017417,218:5.091638360216823):3.1753398398669415):0.2406448194624904,((197:6.133847598618251,(275:5.106198365952851,((112:0.7244730518412787,179:0.7244730518412787):3.01895818235095,((99:0.6819480666803245,(43:0.6367930339575533,264:0.6367930339575533):0.045155032722771216):2.492001804139192,((120:1.6519762402320348,32:1.6519762402320348):0.8844789572989435,208:2.5364551975309784):0.637494673288538):0.5694813633727125):1.3627671317606223):1.0276492326654):0.5991696431318809,169:6.733017241750132):1.7746057777961228):0.019562318084140884):0.23805743307082494):1.913943841927015,((132:6.0634148686176434,182:6.0634148686176434):0.6941508527157252,(235:5.751991228496169,((126:1.1084882963257547,216:1.1084882963257547):0.06422513040944033,72:1.172713426735195):4.579277801760973):1.0055744928371997):3.921620891294867):0.949028896534962):0.5818741007959556,(((119:11.059182797822341,(((29:2.8694504559289435,((20:0.6892932198844927,245:0.6892932198844927):2.0961935569349928,22:2.7854867768194853):0.08396367910945823):2.2833305307287035,(((176:2.201169033518973,123:2.201169033518973):1.3349502424294313,(106:2.6080647009709117,(89:0.5068914478025007,33:0.5068914478025007):2.101173253168411):0.9280545749774927):0.689383386797108,(16:4.059224772142331,42:4.059224772142331):0.16627789060318143):0.9272783239121347):0.8486717463982929,(76:0.7792163623307924,18:0.7792163623307924):5.222236370725147):5.057730064766401):0.16863297365426178,(((((14:1.6261982522523593,(115:0.45273714756229194,242:0.45273714756229194):1.1734611046900674):0.5777203899458276,(137:1.8184092951384374,(8:0.7281184407993492,198:0.7281184407993492):1.0902908543390883):0.3855093470597495):5.018819236735738,((21:5.0268152168425955,(((143:2.0928698036043603,(((241:0.4312449986861529,109:0.4312449986861529):0.006279870109046459,54:0.43752486879519936):1.3739006735866157,(98:0.5341334423753852,164:0.5341334423753852):1.27729210000643):0.2814442612225452):0.7237228889302361,28:2.8165926925345963):0.7050955405644599,141:3.521688233099056):1.5051269837435393):1.706884018614228,((168:2.987635696329346,124:2.987635696329346):2.89659278935148,(73:3.2187268124946677,158:3.2187268124946677):2.665501673186158):0.8494707497759979):0.4890386434771017):2.2128982504495287,((184:2.0597725439809604,142:2.0597725439809604):6.001817953520467,(((160:4.117465184498334,203:4.117465184498334):2.4367785744714965,((((1:2.684070521634745,(57:0.7175221048490282,250:0.7175221048490282):1.9665484167857166):1.4337679854457552,((187:1.9196806346794608,74:1.9196806346794608):1.7412080045374025,173:3.6608886392168634):0.4569498678636368):0.7938775305815851,(((((((190:0.17094377744217823,45:0.17094377744217823):0.3672478899993168,256:0.538191667441495):0.9305600236957232,(116:1.114100964944385,(62:0.9750371351944555,221:0.9750371351944555):0.13906382974992948):0.35465072619283333):0.2505358687911585,252:1.7192875599283768):0.2142282840784271,224:1.9335158440068039):1.6510723163813688,((53:2.048181347367793,61:2.048181347367793):0.42735861878933745,((279:1.3128686077513196,(102:1.2631870376945264,253:1.2631870376945264):0.04968157005679319):0.18686442563002137,140:1.499733033381341):0.9758069327757892):1.1090481942310424):0.9653242801904889,(((88:0.3116960864367253,15:0.3116960864367253):1.9785609067065106,193:2.290256993143236):1.7119727940861362,((((((((255:0.3803666385343768,108:0.3803666385343768):0.23803053813253838,13:0.6183971766669152):0.36703738988162615,((147:0.4441458963727115,118:0.4441458963727115):0.26900564656353965,(177:0.23092866886526986,170:0.23092866886526986):0.4822228740709813):0.2722830236122902):0.2104771762786215,(77:1.0185065215779698,272:1.0185065215779698):0.177405221249193):0.4280097894647883,111:1.6239215322919511):0.6105433677749974,(276:2.0760940188168058,(130:1.5998675574954087,75:1.5998675574954087):0.4762264613213971):0.15837088125014276):0.21879187845247916,(((((214:0.4812827004897041,((36:0.06893228311341157,201:0.06893228311341157):0.12029069032196821,174:0.18922297343537978):0.29205972705432437):0.03978410413432443,((249:0.16362566453948904,35:0.16362566453948904):0.057258633023444,136:0.22088429756293304):0.3001825070610955):0.7411380493896653,180:1.2622048540136939):0.3504927164559024,271:1.6126975704695963):0.6372852082358405,225:2.2499827787054367):0.20327399981399097):0.9143036594641409,((((183:1.0606673233150505,159:1.0606673233150505):1.7980327370734892,(105:2.1177500045238475,(192:1.1632634728678939,23:1.1632634728678939):0.9544865316559537):0.7409500558646922):0.08671887847460136,(145:1.225805171452824,166:1.225805171452824):1.7196137674103171):0.04881616348901874,86:2.99423510235216):0.3733253356314088):0.6346693492458035):0.5476826533492893):0.3618035970834237):0.3668845227525859,(((226:4.307535588065157,((((39:1.1039266590806434,257:1.1039266590806434):0.7539250636009518,263:1.8578517226815952):1.1696577223463924,(((200:2.4442636295115454,(49:0.9102482904759728,274:0.9102482904759728):1.5340153390355726):0.29182679534590905,((227:1.7697050224581123,78:1.7697050224581123):0.36857194703318363,((122:0.9232951847047292,41:0.9232951847047292):0.6567838101213633,24:1.5800789948260925):0.5581979746652035):0.5978134553661585):0.022093680244685387,248:2.75818410510214):0.26932533992584773):0.5293745011035909,(59:3.4349343324634942,((157:1.673859008984139,((151:0.5443351085538584,83:0.5443351085538584):0.6810410063822347,148:1.225376114936093):0.44848289404804587):0.5244215350005259,150:2.198280543984665):1.2366537884788293):0.12194961366808421):0.7506516419335787):0.2508197006380861,244:4.558355288703243):0.0886609669527001,(((260:2.462221187301619,70:2.462221187301619):0.8099575981255898,67:3.272178785427209):0.8637241903437074,209:4.135902975770916):0.5111132798850271):0.6315843047587277):1.2756431985551595):0.7802257183587642,((((239:3.080494298248865,(((154:1.4530154617379067,121:1.4530154617379067):0.49462521700492257,134:1.9476406787428293):0.6498802955880092,(101:1.1818862856493213,97:1.1818862856493213):1.4156346886815172):0.4829733239180265):0.7563973343596841,(((196:0.3973497967621692,131:0.3973497967621692):1.020120399393595,55:1.4174701961557643):0.6578312796787058,(113:0.18048241270236937,127:0.18048241270236937):1.8948190631321007):1.761590156774079):0.4116829320145765,(213:1.2405640112158747,220:1.2405640112158747):3.008010553407251):0.4745634205396394,(171:1.7003412596179732,(265:0.3517480359462939,(178:0.3372248194385396,185:0.3372248194385396):0.014523216507754289):1.3485932236716793):3.022796725544792):2.6113314921658297):0.7271210201728326):1.3740456318820264):1.57845921407268,((100:5.0316236502946685,237:5.0316236502946685):1.3663509584103783,((210:1.6801688522228695,10:1.6801688522228695):3.5184266021333173,((((((269:0.6070973353162062,204:0.6070973353162062):0.4083340979158835,(47:0.04382665772076259,247:0.04382665772076259):0.9716047755113272):0.5830638874808252,(238:1.5705726148352088,((26:1.180793862927107,(199:0.9896707934230357,52:0.9896707934230357):0.19112306950407143):0.2353388288431706,(11:1.0724319819034236,233:1.0724319819034236):0.3437007098668541):0.15443992306493115):0.027922705877706067):0.40496302343200496,(149:1.9600121448191363,((211:0.3921121645623857,51:0.3921121645623857):0.6280836306735154,205:1.020195795235901):0.9398163495832352):0.04344619932578353):0.42122341640628935,((((60:0.16831128282632657,81:0.16831128282632657):0.3646570117378334,38:0.53296829456416):1.2733253709761616,((234:0.36952498302571,93:0.36952498302571):0.19856363177958714,94:0.5680886148052972):1.2382050507350244):0.5113015407565908,((165:1.507660363157309,(223:1.0517031468775206,206:1.0517031468775206):0.45595721627978825):0.7264610398426001,(((125:1.552120066412883,(71:0.9543654468705309,37:0.9543654468705309):0.597754619542352):0.04844118824162025,((110:0.448699732021127,96:0.448699732021127):0.3543515275140191,(162:0.3559877756743552,191:0.3559877756743552):0.4470634838607909):0.797509995119357):0.3286063445246339,(19:1.6883101119486157,((163:1.2298079872019831,189:1.2298079872019831):0.3514700096659942,((95:0.3977120117798444,7:0.3977120117798444):0.22044014859567718,40:0.6181521603755216):0.9631258364924558):0.10703211508063837):0.24085748723052136):0.304953803820772):0.08347380329700327):0.10708655425429692):1.8695140492286564,(69:1.516490274034398,107:1.516490274034398):2.7777055357454676):0.9043996445763209):1.1993791543488603):4.616120734751087):0.2137204280204692):0.7510674132525015,((68:6.8282794087988785,(30:2.3029324144169117,(231:1.0909297318663722,133:1.0909297318663722):1.2120026825505394):4.525346994381967):4.177138324464576,(104:7.040473098087835,(80:5.833756655647681,(25:3.6570726555153756,4:3.6570726555153756):2.1766840001323056):1.206716442440154):3.9649446351756197):0.9734654514656498):0.23120642523004875):2.76160348223193;
tree new_tree17 = ((68:4.3686806724960165,(30:1.9115614073059375,(231:1.3714427323260452,133:1.3714427323260452):0.5401186749798923):2.4571192651900793):9.516695118129395,((66:12.4991981985139,((((((240:0.15444580686095014,146:0.15444580686095014):4.3263735779406565,218:4.480819384801607):4.812771895252344,(((232:3.3934033582732197,84:3.3934033582732197):2.6898907897250344,(103:0.19546185015360798,2:0.19546185015360798):5.887832297844646):0.8496778677943215,(27:6.760911437291975,((278:1.4411167823453392,(229:0.42328801828107393,161:0.42328801828107393):1.0178287640642654):3.0897989755673767,(172:4.517825314433943,((251:2.813449082530253,((31:0.5656168364522084,114:0.5656168364522084):1.9834518599992474,48:2.5490686964514557):0.26438038607879744):0.08479561241422084,(212:2.5432101323566942,((135:1.1933041537870048,277:1.1933041537870048):0.003513956164810761,3:1.1968181099518156):1.3463920224048787):0.35503456258777977):1.619580619489469):0.013090443478772862):2.2299956793792592):0.17206057850060041):2.3606192642613752):0.04447872159124522,((197:7.0610125096026275,(275:5.522898979668682,((112:0.7746816027623462,179:0.7746816027623462):3.661100021243226,(((120:2.5317814996359576,32:2.5317814996359576):1.0147863356079911,208:3.5465678352439487):0.400860500602926,(99:0.7488063604250197,(43:0.5106194191167303,264:0.5106194191167303):0.23818694130828943):3.198621975421855):0.4883532881586974):1.0871173556631097):1.5381135299339457):1.0291704978632294,169:8.090183007465857):1.2478869941793391):0.12919723442954378,(((((92:3.473515404004087,167:3.473515404004087):0.29998596489908147,6:3.7735013689031685):2.8843984039256116,((259:0.35112534171542165,175:0.35112534171542165):1.70141939998709,258:2.0525447417025116):4.605355031126269):0.056835365881250155,((152:3.964861900557014,((64:1.9394796651865078,65:1.9394796651865078):1.5199651632878959,(153:2.18602941446796,((243:0.9437202453182176,63:0.9437202453182176):0.186325769508761,9:1.1300460148269786):1.0559833996409813):1.2734154140064438):0.5054170720826101):1.7839929235494196,(((117:0.29689466229424283,138:0.29689466229424283):0.23444184352343994,87:0.5313365058176828):0.22720236980101938,(156:0.5195819723619289,85:0.5195819723619289):0.2389569032567732):4.990315948487732):0.9658803146035968):1.682895873409314,((((((261:2.943066793450393,(207:0.03906090113259366,273:0.03906090113259366):2.9040058923177994):0.18677924514948563,(230:2.856068238923822,79:2.856068238923822):0.2737777996760564):0.4325997974665543,(((254:1.0290754739335,215:1.0290754739335):1.5683822865616606,((129:0.1142495690698998,(236:0.08961189427394099,186:0.08961189427394099):0.02463767479595881):2.1234850624174957,(((267:0.04760298979267557,5:0.04760298979267557):0.06648444244143645,144:0.11408743223411202):0.852722342121057,219:0.966809774355169):1.2709248571322265):0.35972312900776515):0.795806720178502,44:3.3932644806736625):0.16918135539277035):2.019443869597089,((17:1.615335351646841,266:1.615335351646841):3.6601649213666225,217:5.2755002730134635):0.30638943265005825):0.1365697097079943,(((12:1.4768753918677133,(91:0.9889803887124222,56:0.9889803887124222):0.4878950031552911):1.1524055436750842,(268:1.3128810034687306,(262:1.1208981996309986,246:1.1208981996309986):0.19198280383773203):1.316399932074067):1.494503668890851,((((202:3.015328280331906,(270:1.1701537749037945,50:1.1701537749037945):1.8451745054281115):0.4937163875272028,188:3.5090446678591087):0.027718828558215947,((194:2.8440938792904342,(128:2.431234668895766,((90:1.7885370087493766,(34:1.4775855462137395,222:1.4775855462137395):0.3109514625356371):0.21616309149057056,228:2.004700100239947):0.4265345686558186):0.41285921039466844):0.21329062933797482,139:3.057384508628409):0.47937898778891563):0.13408976909809533,(46:3.286705577345519,(181:1.9107772415668716,(155:0.8733680105374225,((195:0.14750956393061848,82:0.14750956393061848):0.3395345531048757,58:0.48704411703549416):0.38632389350192836):1.0374092310294492):1.3759283357786474):0.3841476881699011):0.45293133891822857):1.5946748109378674):2.014932689960454,280:7.73339210533197):0.6642389067873742):1.0696362239553956):1.3389876865384984,((132:6.1196503270882125,182:6.1196503270882125):2.713670024720729,(235:6.359220748777689,((126:0.9668205004926362,216:0.9668205004926362):0.26843172051770936,72:1.2352522210103456):5.123968527767344):2.4740996030312523):1.9729345708042967):1.692943275900662):0.7860795626604506,(((119:12.14342678677069,(((22:4.068348271490787,((20:0.41181025943095434,245:0.41181025943095434):3.5528151019628322,29:3.9646253613937867):0.10372291009699985):1.0041731208852864,(42:3.907328410868991,(((176:2.600771419937704,123:2.600771419937704):0.48803356472809734,(106:2.7443582456661253,(89:1.4169564078927066,33:1.4169564078927066):1.3274018377734187):0.34444673899967615):0.4300675457541643,16:3.5188725304199657):0.38845588044902524):1.165192981507082):1.3688983282053293,(76:1.693099291975252,18:1.693099291975252):4.74832042860615):5.702007066189287):0.18516577642691168,((((((115:1.5951725240721906,242:1.5951725240721906):0.7251088804443053,14:2.320281404516496):0.7381031075671771,(137:1.0390949236711597,(8:0.39594962872305095,198:0.39594962872305095):0.6431452949481088):2.019289588412513):4.691691398987649,((21:4.988996456136402,(((143:2.194224555796994,(((241:0.40069500258582086,109:0.40069500258582086):0.6619299830690031,54:1.062624985654824):0.9103271582644203,(98:1.2408666765168264,164:1.2408666765168264):0.732085467402418):0.2212724118777496):0.4666413378005885,28:2.6608658935975824):0.3095921337803391,141:2.9704580273779215):2.01853842875848):1.78129544780571,((168:5.64590659739335,124:5.64590659739335):0.4629549323053679,(73:4.588935568354703,158:4.588935568354703):1.5199259613440148):0.6614303742433938):0.9797840071292097):1.9149788799692518,((184:2.261712962205348,142:2.261712962205348):6.777641859550194,(((160:3.3078735092074445,203:3.3078735092074445):3.6835773061073165,((((1:3.469318594933606,(57:0.44803831167568603,250:0.44803831167568603):3.0212802832579198):0.6050475697665307,((187:2.141385093695785,74:2.141385093695785):1.4790057440930773,173:3.6203908377888623):0.4539753269112743):0.8494371353693584,((((116:1.3360434412454263,252:1.3360434412454263):0.23260191619383863,(((190:0.04779797710495899,45:0.04779797710495899):0.1321555650581573,256:0.17995354216311626):1.1465346357651103,((62:0.1724912133760331,221:0.1724912133760331):0.4776622200007823,224:0.6501534333768154):0.6763347445514111):0.24215717951103843):1.8172548053909159,((53:2.248985362886638,61:2.248985362886638):0.4207823809510365,((253:1.1651074699449813,(102:1.0390499237379933,279:1.0390499237379933):0.12605754620698795):0.45362922616810475,140:1.618736696113086):1.0510310477245883):0.7161324189925065):0.8322471161264895,(((88:0.6509049360524487,15:0.6509049360524487):0.7158744021485542,193:1.366779338201003):2.716544471272884,((((276:1.8688499318860943,(75:1.6927675583554143,(130:1.5707693679546946,((((255:0.25495310269799676,108:0.25495310269799676):0.44940960540712926,13:0.704362708105126):0.24665171314142686,((147:0.15446544691915254,118:0.15446544691915254):0.7854471832452344,(177:0.614716806555951,170:0.614716806555951):0.325195823608436):0.011101791082165913):0.29050679414533975,(77:0.7737749665403783,272:0.7737749665403783):0.4677462488515144):0.32924815256280193):0.12199819040071969):0.17608237353068001):0.2832110731686821,111:2.1520610050547764):0.5407945207481837,((((((36:0.1800839071589248,174:0.1800839071589248):0.3515626936386537,(201:0.450906852427182,214:0.450906852427182):0.08073974837039655):0.12930351531744377,((249:0.15887112089282124,35:0.15887112089282124):0.0495666078277022,136:0.20843772872052344):0.45251238739449884):0.1706206185386746,180:0.8315707346536969):0.8920641247867738,271:1.7236348594404707):0.25050451219135406,225:1.9741393716318247):0.7187161541711353):0.9035942961779271,((86:3.310108798659375,(145:1.9418014951827247,166:1.9418014951827247):1.3683073034766504):0.06651550831185515,((183:0.5478807999543154,159:0.5478807999543154):1.0522291056406214,(105:1.2261377492126244,(192:1.1340638596561992,23:1.1340638596561992):0.09207388955642526):0.3739721563823124):1.7765144013762935):0.21982551500965686):0.4868739874929999):0.13482346948278323):0.7056560211128247):1.607241965587594,(((226:5.155620663754316,(59:3.9056013973649053,((((39:0.7389141246778602,257:0.7389141246778602):0.7474384730499247,263:1.486352597727785):2.3015300671296224,((157:1.61056902529592,((151:0.4371097043290386,83:0.4371097043290386):0.6489426843592261,148:1.0860523886882647):0.5245166366076552):0.4459235699246076,150:2.0564925952205275):1.73139006963688):0.02564603573859614,((248:2.971963078764707,((227:1.3671567154014956,78:1.3671567154014956):1.1373607879518557,((122:0.5656659855404195,41:0.5656659855404195):0.6056406515824394,24:1.1713066371228589):1.3332108662304925):0.46744557541135556):0.09887386739507376,(200:2.685061601863289,(49:1.1263919778293132,274:1.1263919778293132):1.558669624033976):0.3857753442964915):0.742691754436223):0.09207269676890162):1.250019266389411):0.4174000380644092,244:5.573020701818725):0.46386568214508905,(((260:2.842552097997682,70:2.842552097997682):0.19436949798266756,67:3.0369215959803495):2.1860985993875954,209:5.223020195367945):0.8138661885958696):0.4941588816932745):0.460405549657672):1.7281730352466704,((((239:3.371353463698095,((101:1.7072223503663297,97:1.7072223503663297):1.5626162554871328,((154:2.148455453495396,121:2.148455453495396):0.7444944378381462,134:2.8929498913335423):0.37688871451992023):0.10151485784463254):0.45275436752058873,(((196:0.29276598425058364,131:0.29276598425058364):0.8852727306544965,55:1.1780387149050802):1.1913953820376977,(113:0.11451615535563456,127:0.11451615535563456):2.254917941587143):1.454673734275906):1.6462968831267482,(213:0.9038509573377077,220:0.9038509573377077):4.566553757007724):1.1443297540454136,(171:2.935317145371529,(265:0.4309554153679159,(178:0.055450430887030756,185:0.055450430887030756):0.3755049844808851):2.504361730003613):3.6794173230193166):2.104889382170586):0.31973097119410987):0.6256999692850318):1.2541039848067612,((100:5.432451948598582,237:5.432451948598582):0.7393934528292361,((210:1.139648008829095,10:1.139648008829095):3.512385838639984,(((((60:1.1365542765422905,(81:0.3053299363306115,38:0.3053299363306115):0.831224340211679):0.9209286866799264,((234:0.4815845830780872,93:0.4815845830780872):0.6620588193993078,94:1.143643402477395):0.913839560744822):0.47702775553337684,((165:1.6554716179320177,(223:0.9622127530717387,206:0.9622127530717387):0.693258864860279):0.7041827869496806,(((163:1.350378552139835,189:1.350378552139835):0.4071547390929866,((95:0.46894008131704024,7:0.46894008131704024):0.577175408450539,40:1.0461154897675793):0.7114178014652424):0.39509981972550245,(((((110:0.44546704197626147,96:0.44546704197626147):0.22838027468427585,(162:0.45931505105455595,191:0.45931505105455595):0.21453226560598138):0.30248780717869195,125:0.9763351238392293):0.7266289479703656,(71:1.4433077304815376,37:1.4433077304815376):0.25965634132805726):0.4215052390058851,19:2.12446931081548):0.028163800142844142):0.2070212939233742):0.17485631387389544):0.1232151245062787,((((269:0.8504916175104924,204:0.8504916175104924):0.4199158333659665,(47:0.053680951700540935,247:0.053680951700540935):1.216726499175918):1.186401966947395,((199:0.8460004591456687,52:0.8460004591456687):1.0744742290585927,((233:1.1663931021723744,238:1.1663931021723744):0.12923121559267914,(26:1.2419054600787887,11:1.2419054600787887):0.05371885768626483):0.6248503704392079):0.5363347296195926):0.039079722136303285,((211:0.19877161881444336,51:0.19877161881444336):1.7034823020066139,(149:1.6101696697494965,205:1.6101696697494965):0.29208425107156066):0.5936352191391001):0.16183670330171518):1.7720933897547018,(69:2.8770064821987136,107:2.8770064821987136):1.5528127508178606):0.222214614452505):1.5198115539587391):4.747313374419516):1.4094337873502667):0.43169769023294435,(104:5.7048786027488525,(80:5.004491067511368,(25:4.015612623285028,4:4.015612623285028):0.9888784442263399):0.7003875352374846):7.055411650681693):0.5249875077438055):0.6000980294510612):3.00606999609593;
tree new_tree18 = ((104:5.739225800317211,(80:4.710591734691747,(25:2.888781826369186,4:2.888781826369186):1.8218099083225616):1.0286340656254636):7.235765417580991,((68:4.157297219851823,(30:1.614120131681722,(231:1.4073589207360198,133:1.4073589207360198):0.2067612109457022):2.5431770881701006):8.141948551819869,(((119:10.794086687142661,(((29:2.4412386311865446,((20:0.1978098106481645,245:0.1978098106481645):2.1210947499242634,22:2.318904560572428):0.12233407061411672):1.6314867908839,(42:3.840506182210347,(16:3.555184956431083,((176:1.6406121709253307,123:1.6406121709253307):1.2122298844521202,(106:2.5387946147222,(89:1.1541205386725204,33:1.1541205386725204):1.3846740760496796):0.3140474406552509):0.702342901053632):0.2853212257792639):0.23221923986009774):0.6330217963664948,(76:2.846169721123217,18:2.846169721123217):1.8595774973137225):6.088339468705722):0.34751350576282114,((((((115:0.24599468365567853,242:0.24599468365567853):0.915218509257832,(137:1.090701536943755,(8:0.5771683532887425,198:0.5771683532887425):0.5135331836550124):0.07051165596975562):1.108758361189944,14:2.2699715541034546):4.124867940668831,((21:5.024096858060483,(((143:2.401051214185348,(((241:0.5704533359034119,109:0.5704533359034119):0.0022974190352866852,54:0.5727507549386985):0.44158710419040914,(98:0.6122179319730932,164:0.6122179319730932):0.4021199271560145):1.3867133550562403):0.11230446439017472,28:2.5133556785755227):1.3608569292571127,141:3.8742126078326353):1.149884250227848):1.1061984077198694,(((73:3.6876962066151444,158:3.6876962066151444):1.043412869188031,168:4.731109075803175):0.01828755338946575,124:4.749396629192641):1.3808986365877116):0.26454422899193286):2.839590583513904,((184:2.0559498768628868,142:2.0559498768628868):6.239560839764151,(((160:3.727161629432448,203:3.727161629432448):3.4146896069968395,((((1:1.987065503431557,(57:0.44459921495869187,250:0.44459921495869187):1.542466288472865):1.5663601701893934,((187:1.679501852010699,74:1.679501852010699):0.9927956284779911,173:2.67229748048869):0.8811281931322603):0.7502043310536171,((((((62:0.1874737420267332,221:0.1874737420267332):1.1850021236556036,((190:0.35577190453710134,45:0.35577190453710134):0.05705631255546689,256:0.41282821709256823):0.9596476485897686):0.07179225641802245,(116:0.8825533910915515,252:0.8825533910915515):0.5617147310088078):0.06345723843766837,224:1.5077253605380276):0.8360464780794996,((53:1.2889400019780513,61:1.2889400019780513):0.834217393971203,((140:1.033464310998011,253:1.033464310998011):0.025645575797572873,(102:0.5016940664370599,279:0.5016940664370599):0.557415820358524):1.0640475091536703):0.22061444266827301):1.3272309517878451,(((183:0.7042533234606317,159:0.7042533234606317):1.19237814901471,(105:0.820701666467877,(192:0.5522659158540418,23:0.5522659158540418):0.2684357506138352):1.0759298060074647):1.3439751605330428,(((86:2.8526301482630116,(((111:1.585676358314558,(75:1.3739395986494891,(130:1.2709554598568265,((((255:0.18482494784009157,108:0.18482494784009157):0.5126150661656201,13:0.6974400140057118):0.2161111304617559,((147:0.1433069964293598,118:0.1433069964293598):0.762560269450484,(177:0.11742552943563525,170:0.11742552943563525):0.7884417364442086):0.007683878587623871):0.05219649605878063,(77:0.76344834987867,272:0.76344834987867):0.20229929064757823):0.30520781933057817):0.10298413879266266):0.211736759665069):0.45221293800551865,276:2.0378892963200768):0.49426561251352785,((((((201:0.22001944830034492,214:0.22001944830034492):0.25892327197348597,((249:0.3729985831864092,35:0.3729985831864092):0.08234121928196342,136:0.45533980246837263):0.023602917805458257):0.006738632748538198,(36:0.19361250420950799,174:0.19361250420950799):0.2920688488128611):0.5319285913821958,180:1.017609944404565):0.3310041823427472,271:1.3486141267473122):0.5301211700428881,225:1.8787352967902002):0.6534196120434044):0.32047523942940703):0.017920371520566025,(145:0.979997477835984,166:0.979997477835984):1.8905530419475935):0.341480489473998,((88:0.7885802681796393,15:0.7885802681796393):0.2961669813269122,193:1.0847472495065515):2.127283759751024):0.0285756237508088):0.4303961573969879):0.6326272142691951):2.0439365973721575,(((226:4.760733823621247,(((248:2.818526213785863,((227:1.9984456251144513,78:1.9984456251144513):0.6162324639830763,((122:0.5167302961193833,41:0.5167302961193833):0.7561141567543314,24:1.2728444528737146):1.341833636223813):0.20384812468833546):0.40716319795809364,(200:2.275173149069554,(49:1.1535789115297277,274:1.1535789115297277):1.1215942375398265):0.9505162626744026):0.32459342527806845,(((39:0.9991122828285244,257:0.9991122828285244):0.43344701876240266,263:1.432559301590927):2.060902638400587,(((157:1.4640448388320662,((151:0.5760455087061812,83:0.5760455087061812):0.5522778718653404,148:1.1283233805715216):0.33572145826054456):0.5477708299196433,150:2.0118156687517095):1.4314580925619405,59:3.44327376131365):0.0501881786778644):0.05682089703051085):1.2104509865992217):0.6704583695041473,244:5.431192193125394):0.5646601529565656,(((260:3.1576085011190056,70:3.1576085011190056):0.42485849941185716,67:3.5824670005308628):1.577886733725637,209:5.1603537342565):0.8354986118254599):0.35171425596476524):0.7942846343825627):0.5279647062302235,((((((154:1.9157585976058202,121:1.9157585976058202):0.7603217388187202,134:2.6760803364245405):0.1882294602835457,((101:1.46037813906394,97:1.46037813906394):1.2543758423946605,239:2.7147539814586006):0.14955581524948558):0.15366509979480325,(((196:0.17331385523954107,131:0.17331385523954107):0.2110101015757651,55:0.3843239568153062):1.8261162675965101,(113:0.10409785832091438,127:0.10409785832091438):2.106342366090902):0.807534672091073):1.7577985241974101,(213:1.62417032634692,220:1.62417032634692):3.1516030943533795):0.8108089216335124,(171:2.1737802464570777,(265:0.5213983437274289,(178:0.17983871889815814,185:0.17983871889815814):0.3415596248292707):1.652381902729649):3.412802095876734):2.0832336003256993):0.6256947739675258):0.9389193616591527):1.3507709884673336,((100:5.8319433974345785,((69:2.605533893800937,107:2.605533893800937):1.2910449960074781,((((94:1.2947470145319755,((60:1.0734727221186662,(81:1.0376770526284336,38:1.0376770526284336):0.03579566949023261):0.16418638763113358,(234:0.13921066572303306,93:0.13921066572303306):1.0984484440267668):0.057087904782175736):0.9492099980529816,((165:1.5720492866783478,(223:0.7625110592721562,206:0.7625110592721562):0.8095382274061915):0.47626966002021764,(19:2.022879308313198,(((((162:0.39075737883959405,191:0.39075737883959405):0.23604476893746784,(110:0.4535136934828718,96:0.4535136934828718):0.1732884542941901):0.6511691515654167,125:1.2779712993424786):0.5732791180880898,(71:1.5467557845789852,37:1.5467557845789852):0.3044946328515832):0.08405757635423838,((163:1.0048167811176112,189:1.0048167811176112):0.6313339575152588,((95:0.3367585246927726,7:0.3367585246927726):0.5939713492416698,40:0.9307298739344425):0.7054208646984275):0.2991572551519368):0.0875713145283914):0.025439638385367225):0.19563806588639165):0.1719778171210975,((((199:1.3022087923615597,52:1.3022087923615597):0.40028916408799886,((233:1.060278556500259,238:1.060278556500259):0.49389571639425234,(26:1.1053614766890716,11:1.1053614766890716):0.4488127962054398):0.14832368355504721):0.5315284996033947,(((47:0.09388329706355449,247:0.09388329706355449):0.6410115757412688,204:0.7348948728048232):0.18571472370528874,269:0.920609596510112):1.3134168595428413):0.06966967157122328,(149:1.6673761727019631,((211:0.4817967638984942,51:0.4817967638984942):1.0832837130901674,205:1.5650804769886615):0.10229569571330166):0.6363199549222134):0.11223870208187803):0.5036920583627555,(210:1.4551601071794724,10:1.4551601071794724):1.4644667808893377):0.9769520017396052):1.9353645076261632):0.05624750003292611,237:5.888190897467505):4.697010169286019):0.556399126151959):0.7808635191024944,(66:11.67308645509894,((((240:0.1403948436003744,146:0.1403948436003744):4.077460953482221,218:4.217855797082595):4.154001431072614,(((((232:4.128499039267131,84:4.128499039267131):0.7548333605742021,(103:0.3225874620745902,2:0.3225874620745902):4.560744937766742):1.709699319962679,(27:6.498916179682448,((278:1.3022890422354727,(229:0.47589500152731756,161:0.47589500152731756):0.8263940407081551):2.5450679322496716,(172:3.482268899450178,((251:1.8759187820963703,((31:0.11611626139506488,114:0.11611626139506488):1.466411787341776,48:1.5825280487368407):0.2933907333595296):1.0913887813673013,(212:2.401251357729908,((135:0.17108305026106144,277:0.17108305026106144):0.2187332143151585,3:0.38981626457621993):2.0114350931536884):0.5660562057337635):0.5149613359865062):0.36508807503496676):2.6515592051973034):0.09411554012156387):1.4128749084623493,((197:6.2262007218684445,(275:5.402041132525798,((112:1.182668564808142,179:1.182668564808142):3.0549541859690867,(((120:2.1320101108786753,32:2.1320101108786753):0.7956295396702644,208:2.9276396505489397):1.130466243588652,(264:0.8974925651945527,(43:0.5795714846992954,99:0.5795714846992954):0.31792108049525725):3.160613328943039):0.179516856639637):1.1644183817485692):0.8241595893426465):1.0440546401142639,169:7.270255361982708):0.7356512662836527):0.36040765519641305,((((((64:2.3605637862210975,65:2.3605637862210975):0.9107339669653438,(152:3.039543296933793,(153:1.454418692267661,((243:0.8032837053420073,63:0.8032837053420073):0.27896125729207844,9:1.0822449626340858):0.3721737296335752):1.5851246046661323):0.23175445625264812):2.3303359763167912,(((156:0.39996180523859265,85:0.39996180523859265):0.14328256637090292,87:0.5432443716094956):0.06848019562863317,(117:0.2394413489378091,138:0.2394413489378091):0.37228321830031963):4.9899091622651035):0.5530848513310538,((92:3.0814814453472468,167:3.0814814453472468):0.4777925851563598,6:3.5592740305036066):2.59544455033068):0.3342012020653353,((259:0.6805682181491505,175:0.6805682181491505):1.0094964023374287,258:1.690064620486579):4.798855162413043):1.0470389826655762,(((230:3.7545470119169617,((((((((267:0.49362055913776065,5:0.49362055913776065):0.06266517981141656,144:0.5562857389491772):0.014585672422198437,219:0.5708714113713756):1.6287564256869067,(236:0.8358096020533129,(129:0.011863373772907767,186:0.011863373772907767):0.8239462282804051):1.3638182350049695):0.10169833742235079,(254:1.4658044888150636,215:1.4658044888150636):0.8355216856655694):0.8349500734981361,44:3.136276247978769):0.12387683205358657,79:3.2601530800323557):0.11309915766599454,(261:2.9668563785737,(207:0.20722492673238005,273:0.20722492673238005):2.7596314518413196):0.40639585912465037):0.38129477421861147):1.1136739686750414,(((17:0.9739218664217413,266:0.9739218664217413):2.9103505352263372,217:3.8842724016480785):0.231879219335414,(((12:1.5110147928126028,(91:1.034334861294704,56:1.034334861294704):0.47667993151789867):1.2624815454666518,(262:0.9408442244338806,(268:0.3093499380994189,246:0.3093499380994189):0.6314942863344617):1.832652113845374):0.95837629639805,((((202:2.5538885979362393,(270:0.5451182471650177,50:0.5451182471650177):2.0087703507712216):0.4825786846685238,188:3.036467282604763):0.08068675815011517,(((228:2.072765251828875,((90:1.7392162555607464,(34:1.6853582232392874,222:1.6853582232392874):0.053858032321459026):0.2018428138956756,128:1.941059069456422):0.13170618237245302):0.17319461326593233,194:2.2459598650948074):0.5061735910193832,139:2.7521334561141906):0.36502058464068776):0.11878740235321894,(46:3.0491200196391888,(181:1.8068243636276118,((195:0.35321725288329126,82:0.35321725288329126):0.05409768092464373,(155:0.33077438370616663,58:0.33077438370616663):0.07654055010176836):1.3995094298196769):1.242295656011577):0.1868214234689085):0.4959311915692073):0.38427898630618795):0.7520693596085106):1.098592250407755,280:5.966813230999758):1.5691455345654397):0.8303555178975763):0.005542944692434659):1.0912416232388562,((132:4.489234706699603,182:4.489234706699603):3.206866138761691,(235:5.026932175143947,((126:0.5534412829134948,72:0.5534412829134948):0.2262853807350248,216:0.7797266636485196):4.2472055114954275):2.6691686703173465):1.7669980059327717):2.2099876037048745):0.24937725690903711):0.37678205966371614):0.6757454462265091):3.50143787868035;
tree new_tree19 = ((104:7.1854601094470585,(80:4.306051960034835,(25:2.7054570054810276,4:2.7054570054810276):1.6005949545538072):2.8794081494122237):7.144091863999332,((68:5.430988409820136,(30:2.4352648463554623,(231:1.7992475005801638,133:1.7992475005801638):0.6360173457752984):2.995723563464674):8.190359009497236,(66:13.036736717403835,(((119:11.908676553863232,(((29:3.380976844192007,(22:3.3586169596980002,(20:0.7676464910246006,245:0.7676464910246006):2.5909704686733996):0.02235988449400672):1.1627966891391188,(42:4.263974207139889,(16:4.147284581208555,((176:1.7602800184001621,123:1.7602800184001621):1.345070055742073,(106:2.83036088918616,(89:1.134948139770233,33:1.134948139770233):1.695412749415927):0.27498918495607505):1.04193450706632):0.11668962593133436):0.2797993261912364):0.6376171156043293,(76:3.971246730620416,18:3.971246730620416):1.210143918315039):6.727285904927777):0.36006651521562993,((((((115:0.5399285851971101,242:0.5399285851971101):0.27549074200207335,(137:0.7700862838171455,(8:0.2589441499767115,198:0.2589441499767115):0.511142133840434):0.04533304338203792):1.320613007825776,14:2.1360323350249595):6.417078582883828,(((21:4.677488106094888,((143:2.6367517449657085,(((241:0.5365412822858244,109:0.5365412822858244):0.2899126012735844,54:0.8264538835594089):0.529231896609591,(98:0.5329690003690569,164:0.5329690003690569):0.822716779799943):1.2810659647967086):0.09593288277341383,28:2.7326846277391224):1.9448034783557655):0.19184817479451866,141:4.8693362808894065):1.3307660962570091,((124:5.272365166701734,168:5.272365166701734):0.03793665989238093,(73:3.546321277789681,158:3.546321277789681):1.763980548804434):0.8898005505523008):2.3530085407623718):0.5716849762891911,((184:2.067292073692322,142:2.067292073692322):6.1923282299368765,(((160:3.664535284089548,203:3.664535284089548):3.689749310772587,((171:2.3871705960101326,(265:0.8187021408463853,(178:0.23471912489049446,185:0.23471912489049446):0.5839830159558907):1.5684684551637473):3.9630120153490993,((((((154:1.5577612031962722,121:1.5577612031962722):0.43997796333016437,134:1.9977391665264366):0.08729597500739117,(101:1.2353710129623194,97:1.2353710129623194):0.8496641285715083):0.5613200905625613,239:2.646355232096389):0.48655615481349423,(((196:0.2275159576073467,131:0.2275159576073467):0.24014643252153658,55:0.4676623901288833):2.282846627128652,(113:0.01106404124268872,127:0.01106404124268872):2.7394449760148465):0.3824023696523482):1.2184444622760249,(213:1.6101844074892029,220:1.6101844074892029):2.7411714416967055):1.9988267621733238):1.0041019835029035):0.63136913898719,((((1:1.9814940570680717,(57:1.0717880333973357,250:1.0717880333973357):0.9097060236707359):0.8402904879031845,((187:1.390679016671669,74:1.390679016671669):0.8388491984185484,173:2.2295282150902174):0.5922563298810388):1.9091946747291462,((((252:1.5409216960428622,((116:1.1920317057647862,((190:0.18967441215860248,45:0.18967441215860248):0.021394475807059277,256:0.21106888796566176):0.9809628177991245):0.1329887317808074,224:1.3250204375455936):0.2159012584972686):0.25211329285503825,(62:0.20587720641017568,221:0.20587720641017568):1.5871577824877248):0.517835133951833,((53:1.9525355230211412,61:1.9525355230211412):0.22461134500176705,((140:0.8172819333055148,253:0.8172819333055148):0.45584567160944056,(102:0.9002288037545965,279:0.9002288037545965):0.3728988011603589):0.9040192631079529):0.13372325482682523):1.9138349032042816,((((((130:1.6565196609920247,((((255:0.2619611869172742,108:0.2619611869172742):0.3964258978855275,13:0.6583870848028017):0.28448667827184626,((147:0.2558166826330499,118:0.2558166826330499):0.24873994998599547,(177:0.37430384406048123,170:0.37430384406048123):0.13025278855856415):0.4383171304556026):0.5627405557999094,(77:0.912940649155836,272:0.912940649155836):0.5926736697187215):0.1509053421174673):0.5984790885400815,276:2.254998749532106):0.39921112450748275,(75:1.6307179309509512,111:1.6307179309509512):1.0234919430886378):0.43813211143640807,((((((36:0.10284307270667961,174:0.10284307270667961):0.6253743347009496,(201:0.37354694862946414,214:0.37354694862946414):0.35467045877816505):0.004345919381715468,((249:0.31487365328227246,35:0.31487365328227246):0.164501333972836,136:0.47937498725510846):0.2531883395342362):0.38494086502089664,180:1.1175041918102413):0.6896593783845568,271:1.8071635701947981):0.6741014472226019,225:2.4812650174174):0.611076968058597):0.16109313796671065,((88:0.316280040410769,15:0.316280040410769):0.28850042238497814,193:0.6047804627957472):2.6486546606469608):0.41229805321142354,(((183:0.6270857436804699,159:0.6270857436804699):1.2436313633622316,(105:0.754577056910249,(192:0.3627092826322208,23:0.3627092826322208):0.3918677742780282):1.1161400501324523):1.7023025748494085,(86:2.647158532653878,(145:0.5074089284094669,166:0.5074089284094669):2.139749604244411):0.9258611492382318):0.0927134947620214):0.5589718493998839):0.5062741936463873):2.2733858572650583,((244:6.2868186699969355,(((260:3.570965350166375,70:3.570965350166375):0.3259697460633295,67:3.8969350962297047):1.0983303319121336,209:4.995265428141838):1.2915532418550972):0.06828001058585365,(226:5.762212948578998,((((157:1.980612012843577,((151:0.2612947322463708,83:0.2612947322463708):1.1806111064498024,148:1.4419058386961732):0.5387061741474037):0.8329531432199413,150:2.813565156063518):0.9754171880313454,59:3.7889823440948636):0.9186924565936829,(((248:3.412382622335057,((227:2.171650009457502,78:2.171650009457502):1.085603791042737,((122:1.1483416939810498,41:1.1483416939810498):0.5141793014038303,24:1.66252099538488):1.5947328051153589):0.1551288218348179):0.1392997395464084,(200:3.2294562158699915,(49:1.0009602479366455,274:1.0009602479366455):2.228495967933346):0.3222261460114737):0.8352545840196233,((39:1.5829514643781037,257:1.5829514643781037):0.9770851525860069,263:2.5600366169641107):1.8269003289369778):0.320737854787458):1.0545381478904519):0.5928857320037908):0.6492663963826715):0.9812886568838648):0.27396656977987277):0.8651755905687804):2.6880152317665846,((((210:0.5778129592364936,10:0.5778129592364936):3.222670554816023,((((94:1.5439716683916933,((60:0.7483380748951202,(38:0.5171908166336179,81:0.5171908166336179):0.2311472582615023):0.6121023920799632,(234:0.4855139483667053,93:0.4855139483667053):0.8749265186083781):0.18353120141660995):1.018009898746867,((((71:1.0805013357088527,37:1.0805013357088527):0.49274263732832635,(125:0.980970505355819,((110:0.6225339558772944,96:0.6225339558772944):0.1063697741705475,(162:0.30248401491505755,191:0.30248401491505755):0.42641971513278437):0.25206677530797705):0.59227346768136):0.45594832507006444,((163:1.5744260219247619,189:1.5744260219247619):0.22242289249364622,((95:0.5255335911311518,7:0.5255335911311518):1.0590125864774345,40:1.5845461776085863):0.2123027368098218):0.23234338368883534):0.47911843822831646,(19:2.234285583435264,(165:1.1854232145367942,(223:0.8670393295663554,206:0.8670393295663554):0.3183838849704388):1.0488623688984697):0.27402515290029594):0.0536708308030005):0.08749429377318751,(((149:1.3837346322985753,((211:0.4956122083193779,51:0.4956122083193779):0.7179126031881944,205:1.2135248115075723):0.170209820791003):0.9872762263313275,((199:1.275243207179494,52:1.275243207179494):0.38963452015901723,((233:1.3834743406795387,238:1.3834743406795387):0.19905452008346192,(26:1.5265446678613457,11:1.5265446678613457):0.055984192901654906):0.08234886657551055):0.7061331312913917):0.09577284345306403,((269:0.8301929337041023,204:0.8301929337041023):0.5822845051076662,(47:0.113463770456661,247:0.113463770456661):1.2990136683551075):1.0543062632711984):0.1826921588287811):0.7642958039993277,(69:2.1360722469177813,107:2.1360722469177813):1.2776994179932943):0.38671184914144074):1.818407455740314,237:5.61889096979283):0.13888190660179767,100:5.757772876394628):6.055038249569935):0.4559319431142992):0.5584556630463062,((((((197:6.936862804263108,(275:6.079888031701025,((112:0.9634573365786743,179:0.9634573365786743):4.556268766448894,((99:0.9855954231169548,(43:0.390818790200876,264:0.390818790200876):0.5947766329160789):3.5405012273182592,((120:2.1700850284336566,32:2.1700850284336566):1.9868089568893499,208:4.1568939853230065):0.36920266511220756):0.9936294525923541):0.5601619286734572):0.8569747725620829):0.7619296624770904,169:7.698792466740199):0.6659288693699894,((((92:3.0974758014024517,167:3.0974758014024517):1.7800661198526044,6:4.877541921255056):1.8812296805520505,(((64:2.461781406896583,65:2.461781406896583):1.130645113644475,(152:3.4751030184455685,(153:1.5359485459777777,((243:0.7071470253042584,63:0.7071470253042584):0.3257375601739798,9:1.0328845854782382):0.5030639604995395):1.9391544724677907):0.11732350209548947):2.0090860503067436,(((156:0.16685851322388606,85:0.16685851322388606):0.42186592177329746,87:0.5887244349971835):0.08305041535759772,(117:0.17441344447877843,138:0.17441344447877843):0.4973614058760028):4.92973772049302):1.1572590309593052):0.333148535297755,((259:0.739400249292433,175:0.739400249292433):1.1216376044667034,258:1.8610378537591363):5.230882283345725):1.2728011990053263):0.5786577230951462,((240:0.15417678167813478,146:0.15417678167813478):4.477727180747194,218:4.631903962425329):4.311475096780005):0.3932440384644913,(((((261:3.6494093894319275,(207:0.22756727717171255,273:0.22756727717171255):3.421842112260215):1.1076402037369957,((230:3.072371321793601,79:3.072371321793601):0.895408334776608,((((254:0.5158705108993217,215:0.5158705108993217):1.800573199857742,(144:0.4673574795906763,((5:0.1887703095673857,267:0.1887703095673857):0.08817860773625977,219:0.27694891730364546):0.19040856228703085):1.8490862311663872):0.13170461521906374,(236:0.3856695624967364,(129:0.033017534166201824,186:0.033017534166201824):0.35265202833053455):2.062478763479391):1.0373714855831904,44:3.4855198115593176):0.4822598450108915):0.7892699365987141):0.8044281000971818,((17:1.9285125260080127,266:1.9285125260080127):3.2518902395826803,(217:4.71386955042257,(((12:1.5439395491941512,(91:0.5478656756241338,56:0.5478656756241338):0.9960738735700174):0.9735798393040527,(246:0.2449703759491926,(268:0.1551015131638762,262:0.1551015131638762):0.08986886278531642):2.2725490125490113):1.6485709987223802,((((202:2.683621472345713,(270:0.8828752540958081,50:0.8828752540958081):1.8007462182499046):0.6031937172409658,188:3.2868151895866786):0.3089128914836934,((194:2.918306068852335,139:2.918306068852335):0.13645682613182464,(128:2.5698287964669886,((90:2.270005634966205,(34:2.1311522334898787,222:2.1311522334898787):0.13885340147632652):0.05283434179185509,228:2.3228399767580603):0.24698881970892828):0.48493409851717084):0.5409651860862126):0.36228057813451553,(46:3.8875909342705706,(181:1.7471806911491352,(155:0.5667336715631498,((195:0.05632329957436881,82:0.05632329957436881):0.34115535282101006,58:0.3974786523953789):0.16925501916777091):1.1804470195859853):2.140410243121435):0.07041772493431697):0.20808172801569658):0.5477791632019855):0.4665332151681234):0.38107492767541196):1.0122017678821909,280:6.573679461148296):1.4424881259250304,(((232:4.627034294635227,84:4.627034294635227):2.1197119217689684,(103:0.33174454160689004,2:0.33174454160689004):6.415001674797306):0.45716756873264686,(27:5.249408805709271,((((251:2.567175570969669,((31:0.1934693957326722,114:0.1934693957326722):1.3846336203739713,48:1.5781030161066434):0.9890725548630257):0.5531649067621207,(212:2.828801442281183,((277:0.357882755720516,135:0.357882755720516):0.43911088912309704,3:0.796993644843613):2.03180779743757):0.29153903545060667):1.0974360367173173,172:4.217776514449107):0.3240382097261749,(278:1.4320293692907324,(229:0.2963807555222079,161:0.2963807555222079):1.1356486137685247):3.1097853548845498):0.7075940815339887):1.954504979427572):0.8122538019364836):1.3204555105964992):2.064633746287747,((132:4.482824190364412,182:4.482824190364412):3.027875900619784,(235:5.932547568117878,((126:0.6875361297271975,72:0.6875361297271975):0.16873283647604365,216:0.8562689662032411):5.076278601914637):1.5781525228663185):3.890556752973376):1.4259418881675963):0.20953798527866674):0.5846107019135367):0.7082045541290185):2.62901954034416;
tree new_tree20 = ((104:6.359150195346231,(80:4.521563208234449,(25:2.0198777950674445,4:2.0198777950674445):2.5016854131670043):1.8375869871117825):6.946209284232282,((68:4.763666930378066,(133:2.0719973677452135,(231:1.2396956841498474,30:1.2396956841498474):0.832301683595366):2.6916695626328524):7.8131309678223255,(((119:10.772767572979177,(((29:3.831110201892595,(22:2.9592537020649243,(20:0.5325601520352029,245:0.5325601520352029):2.4266935500297215):0.8718564998276706):0.3611338785097713,(16:4.098391858210402,(42:4.0779067680529035,((176:1.8230024954747146,123:1.8230024954747146):0.9019142865126752,(106:1.9801546806706316,(89:0.9430417571711466,33:0.9430417571711466):1.037112923499485):0.7447621013167582):1.3529899860655137):0.02048509015749822):0.09385222219196443):1.0900332089327476,(76:3.9952392421890206,18:3.9952392421890206):1.2870380471460932):5.490490283644063):0.26883606490603285,((((((115:0.37622820129846735,242:0.37622820129846735):1.3523062468920348,(137:1.57577142054158,(8:0.2151228780789927,198:0.2151228780789927):1.3606485424625874):0.15276302764892202):0.10744599794043008,14:1.8359804461309321):6.729805743706011,((((143:2.593987320138374,((241:0.4712653401178212,(54:0.28538449610126776,109:0.28538449610126776):0.18588084401655341):1.0922535712400938,(98:0.5104298974219471,164:0.5104298974219471):1.0530890139359679):1.030468408780459):0.43931145246497527,28:3.033298772603349):2.351620892550588,(21:4.205548078609959,141:4.205548078609959):1.1793715865439784):1.4988271124525259,((124:4.03150100272617,168:4.03150100272617):0.195374501294153,(73:3.100288219529241,158:3.100288219529241):1.126587284491082):2.65687127358614):1.6820394122304805):0.5175266432546977,((184:2.8357162956291475,142:2.8357162956291475):5.3065248638411795,(((160:3.7479541786856125,203:3.7479541786856125):3.0539875205533735,((171:1.8702310416814316,(265:0.7160030023160049,(178:0.18548424947262973,185:0.18548424947262973):0.5305187528433751):1.1542280393654267):3.8354461847863504,(((((101:1.2942754235513463,97:1.2942754235513463):0.8155609422779841,134:2.1098363658293304):0.3272581213393022,((154:1.058813814982674,121:1.058813814982674):0.5614619659987614,239:1.6202757809814354):0.8168187061871972):0.9281571326047695,(((196:0.22879759601859684,131:0.22879759601859684):0.14331340581216534,55:0.3721110018307622):1.8354685574577347,(113:0.004466292342792258,127:0.004466292342792258):2.2031132669457048):1.1576720604849053):0.29133433945917897,(213:1.8872595454570213,220:1.8872595454570213):1.7693264137755598):2.049091267235201):1.096264472771204):0.9670953821284867,((((1:2.572745162548295,(57:0.829573308856874,250:0.829573308856874):1.7431718536914211):0.04436190257987782,((187:1.4996012531785239,74:1.4996012531785239):0.8521131373311623,173:2.3517143905096862):0.2653926746184867):2.4660641024200594,(((((224:1.7054863436007182,((45:0.1182168010751738,256:0.1182168010751738):0.5366419249808032,190:0.6548587260559771):1.050627617544741):0.20362251456626557,(252:1.4517646108795454,116:1.4517646108795454):0.4573442472874383):0.8997630619900383,(62:0.19094395155191074,221:0.19094395155191074):2.617927968605111):0.9561666454698292,((53:1.3979183724576048,61:1.3979183724576048):0.5198835330972715,(140:1.5995223484122905,(279:0.9153840543694926,(102:0.7690382457538205,253:0.7690382457538205):0.14634580861567204):0.6841382940427979):0.3182795571425858):1.847236660071975):0.5389243912323347,(((((130:1.536035322442221,((((255:0.2645997918338837,108:0.2645997918338837):0.8039510715112209,13:1.0685508633451046):0.14821942094126572,(77:0.7949651821137955,272:0.7949651821137955):0.42180510217257483):0.03622488415942704,((147:0.36434281836613625,118:0.36434281836613625):0.8437588320639419,(177:0.7914215061564124,170:0.7914215061564124):0.41668014427366573):0.04489351801571928):0.28304015399642357):0.9755652294233998,276:2.511600551865621):0.1503906134175521,(75:1.3977519833812004,111:1.3977519833812004):1.2642391819019725):0.6426445476804288,(((((201:0.5561307082728857,(((249:0.18316467102974981,35:0.18316467102974981):0.004332212991511014,136:0.18749688402126083):0.1720071174317427,214:0.35950400145300354):0.19662670681988215):0.12329630950239312,(36:0.1056997774022736,174:0.1056997774022736):0.5737272403730052):0.5114373610053509,180:1.1908643787806297):0.42834820681906316,271:1.6192125855996928):1.3630581026689699,225:2.9822706882686627):0.322365024694939):0.22933969110071617,((((183:0.8109151979303968,159:0.8109151979303968):0.9322271285037502,(105:1.5110399298708725,(192:0.6297113267158759,23:0.6297113267158759):0.8813286031549966):0.23210239656327447):0.8114226758490037,((88:0.13558343488143051,15:0.13558343488143051):0.7564957655050778,193:0.8920792003865083):1.6624858018966424):0.5001724231904663,(86:2.5508420311549465,(145:0.36009737003978565,166:0.36009737003978565):2.190744661115161):0.5038953943186706):0.47923797859070083):0.7699875527948681):0.7792082106890463):1.3512470132831034,((244:5.876670342888965,(226:5.155224635400944,(((39:0.8018171217934512,257:0.8018171217934512):1.4918898409737475,263:2.2937069627671987):1.6639432873673043,(((248:2.5570489847884583,((227:0.9906753119356251,78:0.9906753119356251):1.4292380475180064,((122:1.0134548115684714,41:1.0134548115684714):1.1263751620195839,24:2.1398299735880553):0.28008338586557624):0.13713562533482682):0.8522966728290808,(200:2.857120554517732,(49:1.412150568344516,274:1.412150568344516):1.444969986173216):0.5522251030998073):0.5385890139985672,(((157:2.008581816199016,((151:1.0130427109229507,83:1.0130427109229507):0.5004158505668197,148:1.5134585614897704):0.49512325470924545):0.8342106686405124,150:2.8427924848395283):0.9404314846460085,59:3.7832239694855367):0.1647107021305696):0.009715578518396661):1.1975743852664409):0.7214457074880212):0.27372044976882304,(((260:3.05885320183374,70:3.05885320183374):0.24254552536308882,67:3.301398727196829):0.5472008944920996,209:3.8485996216889284):2.3017911709688597):0.28402738817354756):1.334618900536137):0.3732040781028543):0.9410716736213143):1.1614024863271784,((237:5.471601995399502,((210:1.4036757806097393,10:1.4036757806097393):2.592015820380765,(((38:1.3536248147279348,(60:0.5101616823844142,81:0.5101616823844142):0.8434631323435207):1.2988198167318226,(((((52:1.7239687149069431,(199:1.687258624920774,(11:1.3295565678341776,((233:1.3074472134983814,238:1.3074472134983814):0.0033282345463674368,26:1.3107754480447489):0.018781119789428757):0.3577020570865963):0.0367100899861692):0.24932739054395237,(205:0.8198451440900241,((211:0.18071965996504455,51:0.18071965996504455):0.2996665296179791,149:0.4803861895830237):0.33945895450700037):1.1534509613608714):0.024955894747877627,((269:0.6952268902254362,204:0.6952268902254362):0.6526084492605304,(47:0.28826964835643754,247:0.28826964835643754):1.059565691129529):0.6504166607128066):0.4670318124255639,((((71:1.7468197896964501,37:1.7468197896964501):0.09261782605270108,((((95:0.4051625477446712,7:0.4051625477446712):0.36188666182524054,40:0.7670492095699117):0.6872820969459874,189:1.4543313065158991):0.011622163203669933,163:1.465953469719569):0.37348414602958213):0.07888695890264463,(((162:0.28175685828114455,191:0.28175685828114455):0.2809195858759473,96:0.5626764441570918):0.4048689094929241,(125:0.39217835690955233,110:0.39217835690955233):0.5753669967404635):0.9507792210017799):0.2894605689181875,(19:2.1972267026936474,(165:1.0854167386377112,(223:0.9468565894433632,206:0.9468565894433632):0.138560149194348):1.1118099640559362):0.01055844087633595):0.2574986690543537):0.15977403065949458,((234:0.6762091663586146,93:0.6762091663586146):0.35638470075398565,94:1.0325938671126003):1.5924639761712314):0.02738678817592577):0.7170034580669151,(69:2.1405540361961073,107:2.1405540361961073):1.2288940533305652):0.6262435114638318):1.4759103944089977):0.46499265057278194,100:5.936594645972284):4.308120673446536):0.7968883184663902):0.9381170268115682,(66:11.82725784070206,(((((197:6.666666051527582,(275:5.90387975002578,(((120:2.635689150903255,32:2.635689150903255):1.1606387292849436,208:3.7963278801881986):1.3230261851495593,((112:0.9730274526011345,179:0.9730274526011345):3.366507236281091,(99:0.5896680572709868,(43:0.27719067381849005,264:0.27719067381849005):0.31247738345249676):3.749866631611239):0.7798193764555323):0.7845256846880222):0.7627863015018024):0.6472422573749919,169:7.313908308902574):0.29211910189748647,((240:0.08435126366930408,146:0.08435126366930408):4.278903528197994,218:4.363254791867298):3.2427726189327624):0.6098590839726574,(((((232:4.652815124075587,84:4.652815124075587):0.8474756345608672,(103:0.5012439988687418,2:0.5012439988687418):4.999046759767712):0.46775407178074957,(27:4.989496290242605,(((((212:2.181947759042721,((277:0.6718953126725338,3:0.6718953126725338):0.19761877635076996,135:0.8695140890233037):1.3124336700194175):0.32851608573305624,((31:0.4157588755494653,114:0.4157588755494653):1.0340364945045304,48:1.4497953700539956):1.0606684747217818):0.1647391941977192,251:2.6752030389734966):0.6862350265909392,172:3.361438065564436):0.7106681113063016,(278:0.8417983589470799,(229:0.3326452113688126,161:0.3326452113688126):0.5091531475782674):3.2303078179236575):0.9173901133718676):0.9785485401745984):1.9856771848478045,((((92:2.9335633535425276,167:2.9335633535425276):1.1736713856072103,6:4.107234739149738):2.4612835483011173,((259:0.4844684754086168,175:0.4844684754086168):0.6874390558412591,258:1.171907531249876):5.396610756200979):0.3316937346533919,(((64:2.547635198433762,65:2.547635198433762):0.730254720895307,(152:2.779033737574837,(153:2.1039189824593683,((243:0.8478678174820737,63:0.8478678174820737):0.14065267830674422,9:0.988520495788818):1.1153984866705504):0.6751147551154686):0.4988561817542321):1.8992838119775284,(((156:0.3743479830170532,85:0.3743479830170532):0.12817013036986857,(117:0.4903190409141155,138:0.4903190409141155):0.012199072472806272):0.12052970582807387,87:0.6230478192149956):4.554125912091601):1.7230382907976498):1.0535099931607608):0.16076739168421028,(((((261:2.1916195965688914,(207:0.2110607381202936,273:0.2110607381202936):1.9805588584485978):1.966087816600532,(230:2.354607196315635,79:2.354607196315635):1.8031002168537884):0.3662247949099058,((((267:0.4112337076554731,(219:0.20522106393298664,(5:0.2029367449208229,144:0.2029367449208229):0.002284319012163749):0.20601264372248648):1.715240817342345,(236:0.5846061447335666,(129:0.13622557704756677,186:0.13622557704756677):0.4483805676859999):1.5418683802642514):0.1440979366070052,(254:1.4605096660621744,215:1.4605096660621744):0.8100627955426489):2.0865071359032488,44:4.357079597508072):0.1668526105712571):0.6017641873445188,(((((12:1.358606540927802,(91:0.8985611295867275,56:0.8985611295867275):0.4600454113410746):0.38641585966499603,(262:0.22720150721155355,(268:0.17020513145490143,246:0.17020513145490143):0.05699637575665212):1.5178208933812445):2.1742770110094303,((((194:2.811670565245346,139:2.811670565245346):0.6262385891267765,(128:2.494558898658181,((90:2.1513097819679228,(34:1.5454755764571888,222:1.5454755764571888):0.605834205510734):0.18469873939698855,228:2.3360085213649113):0.15855037729326948):0.9433502557139417):0.24485795113766873,(181:1.7971770208989652,(155:0.525625777679301,((195:0.13890429588383968,82:0.13890429588383968):0.1040982786662209,58:0.24300257455006058):0.2826232031292404):1.2715512432196643):1.885590084610826):0.06780765620789797,(((202:2.644700862913345,(270:1.1815654391574928,50:1.1815654391574928):1.4631354237558523):0.8656470054329048,188:3.51034786834625):0.14393736091790732,46:3.654285229264157):0.096289532453532):0.16872464988453917):0.19880857100825278,217:4.118107982610481):0.6981490382877444,(17:1.8148781384477954,266:1.8148781384477954):3.00137888245043):0.3094393745256223):1.4312065739577333,280:6.556902969381581):1.557586437567637):0.10139708782349999):1.8897577445176168,((132:2.9073250492431324,182:2.9073250492431324):4.450375679983286,(235:5.115267626589902,((216:0.6900657581476817,72:0.6900657581476817):0.2053857237105574,126:0.8954514818582391):4.219816144731663):2.2424331026365163):2.7479435100639167):1.7216136014117254):0.15246282399471767):0.5970772335036134):0.7285615813781217):2.50487218377382;
tree new_tree21 = ((104:5.453011958329692,(80:3.046744232051249,(25:2.1651198577829374,4:2.1651198577829374):0.8816243742683114):2.4062677262784433):9.82090087297254,((68:5.228312236426267,(133:2.394817349265598,(231:1.8211346119842664,30:1.8211346119842664):0.5736827372813316):2.833494887160669):8.61401862461295,(66:13.505457359235296,(((119:11.139089413685866,(((29:4.001048145876053,(22:3.417019636271571,(20:0.6848104067606229,245:0.6848104067606229):2.732209229510948):0.5840285096044826):0.4926449524477752,(((176:1.6808701764937444,123:1.6808701764937444):1.608838876581624,(106:2.1712132724369817,(89:1.4418651199101842,33:1.4418651199101842):0.7293481525267975):1.1184957806383866):0.8224229456328844,(16:3.5824016696163103,42:3.5824016696163103):0.5297303290919424):0.3815610996155758):1.4785497941753514,(76:4.267741796248261,18:4.267741796248261):1.7045010962509188):5.166846521186686):0.8545798285881272,((((((137:1.1620910210689939,(8:0.21841414528559766,198:0.21841414528559766):0.9436768757833962):1.0701899414887674,(115:0.8731741439369746,242:0.8731741439369746):1.3591068186207869):0.2168090263151572,14:2.4490899888729185):5.627139799527695,((((143:3.438567223053322,((241:0.5785060952484139,(109:0.4611060901898453,54:0.4611060901898453):0.11740000505856862):1.2333567944495654,(98:0.6700342726068735,164:0.6700342726068735):1.1418286170911058):1.6267043333553426):0.6752459975831369,28:4.113813220636459):1.2697433206487512,(141:5.326075915809308,21:5.326075915809308):0.05748062547590216):2.026821109106103,((124:4.789642759618221,168:4.789642759618221):0.04428905870620525,(73:3.7479190048973603,158:3.7479190048973603):1.0860128134270663):2.576445832066886):0.665852138009301):1.4165623505306684,((184:2.727220319975238,142:2.727220319975238):6.234411424029229,(((160:4.130770038665147,203:4.130770038665147):3.2758785941784483,((171:2.1908770077779596,(265:1.1242638849873838,(178:0.48029421894933066,185:0.48029421894933066):0.6439696660380532):1.0666131227905757):3.1802889750257104,(((((101:1.202924164226252,97:1.202924164226252):1.0687940467709272,134:2.271718210997179):0.046808346875501616,(239:2.238175175898202,(154:1.1536965968069135,121:1.1536965968069135):1.0844785790912883):0.080351381974479):0.5628932308603001,(((196:0.19722114637695848,131:0.19722114637695848):0.20164700363227744,55:0.3988681500092359):1.7418942415733403,(113:0.005925580751526055,127:0.005925580751526055):2.1348368108310503):0.7406573971504047):1.2851333661947506,(213:2.1085381248946744,220:2.1085381248946744):2.058015030033057):1.2046128278759385):2.035482650039925):0.12613923020847118,((((1:3.408510291332577,(57:1.6769917302095163,250:1.6769917302095163):1.7315185611230606):0.8085859547979539,((187:2.152895030451144,74:2.152895030451144):1.4048567786926736,173:3.5577518091438174):0.6593444369867134):1.1540768196960745,(((((116:2.03392576540292,(252:1.5746106270618894,224:1.5746106270618894):0.45931513834103077):0.00469870566199404,((45:0.32373754256727566,190:0.32373754256727566):0.32493750717370556,256:0.6486750497409812):1.389949421323933):0.6075953640332865,(62:0.2129394340593527,221:0.2129394340593527):2.433280401038848):0.8833802527928594,((53:2.5458081610960748,61:2.5458081610960748):0.3151044398310656,(140:1.960355968220019,(253:1.5768229415080257,(102:0.786372193547626,279:0.786372193547626):0.7904507479603997):0.3835330267119932):0.9005566327071215):0.6686874869639197):1.2276008734653168,(((183:1.38566082645745,159:1.38566082645745):1.9837497980456742,(105:1.4976410455728748,(192:0.5925872994011744,23:0.5925872994011744):0.9050537461717004):1.8717695789302493):0.5573770439733017,(((86:2.6253469324931746,((88:0.418399980758215,15:0.418399980758215):1.1829580645961295,193:1.6013580453543446):1.02398888713883):0.3424785091546316,(145:0.16459536208168396,166:0.16459536208168396):2.8032300795661222):0.4992282689521006,(((((((((249:0.049683726757879444,35:0.049683726757879444):0.3475962773325342,136:0.39728000409041364):0.3117918462345548,(214:0.5807080417704805,201:0.5807080417704805):0.12836380855448792):0.07836294311659464,(36:0.14926981986039856,174:0.14926981986039856):0.6381649735811645):0.32129884603225767,180:1.1087336394738208):0.9147919654673877,271:2.0235256049412085):0.431585293385389,225:2.4551108983265975):0.4154808939261465,276:2.870591792252744):0.22431544627543554,((130:2.337893825053134,(((177:0.5850780851272849,170:0.5850780851272849):0.7366988373804891,(((255:0.17624019983757172,108:0.17624019983757172):0.6904000804007433,13:0.8666402802383151):0.12193590706067381,(147:0.18718504570931938,118:0.18718504570931938):0.8013911415896695):0.3332007352087851):0.8173115425383379,(77:0.6526124199317875,272:0.6526124199317875):1.4864760451143244):0.1988053600070221):0.1959045606622274,(75:1.5819259544725415,111:1.5819259544725415):0.95187243124282):0.5611088528128181):0.37214647207172735):0.45973395787651894):0.830413292879951):0.6139721044702284):1.3787560377581212,((244:6.211770003480825,(226:5.535103599423409,(((39:0.5096303395248084,257:0.5096303395248084):1.7616877620529543,263:2.2713181015777626):1.8030936575669494,(((248:2.8895030968173683,((227:1.469017320587596,78:1.469017320587596):0.7722204991952335,((122:0.7548483028828396,41:0.7548483028828396):0.4497261556345685,24:1.204574458517408):1.0366633612654215):0.6482652770345387):0.7830203782716683,(200:3.2974529241751505,(49:0.8928073134447072,274:0.8928073134447072):2.4046456107304435):0.3750705509138861):0.30524746574366723,(((157:1.9962230890798602,((151:0.2564160148424222,83:0.2564160148424222):1.106465448928934,148:1.3628814637713562):0.633341625308504):1.1737664719656469,150:3.169989561045507):0.6512961993342343,59:3.8212857603797414):0.15648518045296234):0.09664081831200821):1.460691840278697):0.676666404057416):0.06140566272841763,(((260:3.293120998332599,70:3.293120998332599):0.4977162193824487,67:3.7908372177150476):0.4763428454516596,209:4.267180063166707):2.0059956030425354):0.4767534373754838):0.7828587594673397):1.4288438809524013):0.5311603949268147):1.1817234328224018,((100:5.603334410270578,((210:1.5683393923874767,10:1.5683393923874767):1.703625034482457,((((81:0.7138228860282699,60:0.7138228860282699):0.40992237586694336,38:1.1237452618952133):1.7458701200745759,((((((205:1.4170758684025553,(211:0.9646849843383654,51:0.9646849843383654):0.4523908840641899):0.5491540557179462,149:1.9662299241205015):0.34420939449331267,((269:0.9468027050603415,204:0.9468027050603415):0.9886787611590614,(47:0.30899806987174033,247:0.30899806987174033):1.6264833963476626):0.37495785239441126):0.012883124141604974,(((26:1.774785757282739,(11:1.5646619059795337,(233:0.9753393636714194,238:0.9753393636714194):0.5893225423081143):0.21012385130320532):0.30503060627416567,52:2.0798163635569047):0.0681430957264979,199:2.1479594592834026):0.1753629834720165):0.25666308046639186,((234:0.6430122865687173,93:0.6430122865687173):0.21669087958995403,94:0.8597031661586714):1.7202823570631396):0.19065365058848904,(19:2.586707887236131,((165:1.3070013217818797,(223:1.1811336558556043,206:1.1811336558556043):0.1258676659262754):0.9822675979784738,(((71:1.4601907888945171,37:1.4601907888945171):0.20494644439158405,(((162:0.3896963056631101,191:0.3896963056631101):0.4823427649904747,96:0.8720390706535848):0.5896677492929225,(125:0.7979143629156921,110:0.7979143629156921):0.6637924570308152):0.20343041333959389):0.3533865675478598,((((95:0.2576454869259061,7:0.2576454869259061):0.6308091550555626,40:0.8884546419814687):0.7926949384038906,189:1.6811495803853593):0.04055714435550484,163:1.7217067247408642):0.2968170760930968):0.2707451189263925):0.29743896747577736):0.18393128657416913):0.09897620815948915):0.2889433275707525,(69:2.1716812084814725,107:2.1716812084814725):0.9868775010590691):0.11340571732939209):2.331369983400644):0.01686820064526806,237:5.620202610915846):5.054312960837838):1.3191536705203095):0.886007749260525,(((((240:0.09041665611923648,146:0.09041665611923648):4.910787489303158,218:5.0012041454223946):3.6417688091388714,((197:7.2040020427412506,(275:6.601769601906431,((112:0.6449697412082347,179:0.6449697412082347):4.928611643429331,(((120:1.6829408784885038,32:1.6829408784885038):1.5758609185236574,208:3.258801797012161):1.5946064379034581,(99:0.4692613969988341,(43:0.2643073047937583,264:0.2643073047937583):0.20495409220507582):4.384146837916785):0.7201731497219468):1.0281882172688652):0.6022324408348192):0.8446263180324793,169:8.04862836077373):0.594344593787536):0.41264243250104293,(((((232:4.064597115411075,84:4.064597115411075):1.743744095625332,(103:0.3799301858768246,2:0.3799301858768246):5.4284110251595825):2.0096019363895037,(((((261:2.950161104914187,(207:0.1375397726742091,273:0.1375397726742091):2.8126213322399782):0.6713863555665402,(230:1.6879020543610932,79:1.6879020543610932):1.9336454061196342):1.6235134777452331,((((254:1.4545128674855243,215:1.4545128674855243):0.5506050613647144,((129:0.20793935983723172,186:0.20793935983723172):1.616253955344428,((144:0.10177784798979302,219:0.10177784798979302):0.995072366767604,(267:0.012512892166475994,5:0.012512892166475994):1.0843373225909212):0.7273431004242625):0.18092461366857915):0.033852694351795165,236:2.038970623202034):2.6314107144920227,44:4.670381337694057):0.5746796005319039):0.3804451256220345,(((17:2.125181292527457,266:2.125181292527457):1.774590298050812,217:3.899771590578269):1.0156282393671874,(((12:1.1590021235320083,(91:0.9043873030878611,56:0.9043873030878611):0.2546148204441472):1.0248558935126098,(268:1.1646195166729456,(262:0.6152504884964468,246:0.6152504884964468):0.5493690281764988):1.0192385003716724):1.9376102811749831,(((202:3.1972635002115486,(270:0.9124324982366133,50:0.9124324982366133):2.2848310019749354):0.5822098452711408,188:3.7794733454826894):0.21190791821492017,(46:3.9663717746507534,(((194:2.3719972078751455,139:2.3719972078751455):0.9979566949786007,(128:2.6368637601888225,((34:2.2833724492328873,(90:2.1546854962717132,222:2.1546854962717132):0.12868695296117405):0.11415292339644534,228:2.3975253726293326):0.23933838755948988):0.7330901426649237):0.42101454148054485,(181:1.8384140452142657,((195:0.2764792287220581,58:0.2764792287220581):0.37147783535866685,(155:0.6170123091457868,82:0.6170123091457868):0.0309447549349382):1.1904569811335408):1.9525543991200254):0.17540333031646238):0.02500948904685618):0.13008703452199155):0.7939315317258551):0.7101062339025388):1.3344184289405616,280:6.959924492788557):0.8580186546373545):0.45793598659885504,(27:6.502081069649513,(((((212:1.9406980748807698,((3:0.6591549011542661,135:0.6591549011542661):0.3715502940072337,277:1.0307051951614998):0.90999287971927):0.9634998344000789,((31:0.12822889102137136,114:0.12822889102137136):0.7932993290759727,48:0.921528220097344):1.9826696891835047):0.16725801322984912,251:3.071455922510698):0.6870473269016673,172:3.758503249412365):0.810868020754079,(278:2.1651649813405247,(229:1.0404451831182056,161:1.0404451831182056):1.1247197982223192):2.4042062888259195):1.932709799483069):1.773798064375253):0.3098923789644523,(((((153:2.5615143757896996,((243:1.0224895023135745,63:1.0224895023135745):0.4334892527322618,9:1.4559787550458363):1.1055356207438634):0.6169182458372156,(152:2.978863941851051,(64:1.7877375361361014,65:1.7877375361361014):1.1911264057149495):0.19956867977586423):2.8414393926610053,(((156:0.4339194153244587,85:0.4339194153244587):0.2170712634251442,(117:0.26752689586739314,138:0.26752689586739314):0.3834637828822098):0.016858242123205303,87:0.6678489208728082):5.352023093415112):1.5958108429418187,((259:0.7858712033763819,175:0.7858712033763819):0.4013177447322438,258:1.1871889481086257):6.428493909121114):0.19275632609437388,((92:3.6378327475833325,167:3.6378327475833325):0.6835082656116063,6:4.321341013194939):3.4870981701291743):0.7773323296651053):0.46984387407309036):1.1905303902729116,((132:3.437186212679917,182:3.437186212679917):3.353087750744878,(235:5.065180692017154,((216:0.7015557878768515,72:0.7015557878768515):1.0647520323096933,126:1.7663078201865448):3.298872871830609):1.7250932714076415):3.4558718139104254):2.633531214199298):0.6257803677007772):0.33687350180391995):1.431581970263018):2.43136536157205;
tree new_tree22 = ((104:5.574189147777537,(80:2.9803507446041224,(25:1.2793907417147878,4:1.2793907417147878):1.7009600028893346):2.593838403173415):7.874152845863976,((68:3.3186819735300475,(30:1.4066890062386295,(231:0.9456618350037733,133:0.9456618350037733):0.46102717123485615):1.911992967291418):9.567872635388847,(66:12.431705687694429,(((119:10.17008135347707,(((29:3.5771601158841446,(22:3.0016246734741405,(20:0.1979578645440685,245:0.1979578645440685):2.803666808930072):0.5755354424100041):0.8186820637977816,(42:3.3542756661356736,(16:3.3035335917455764,((176:1.6975037095163714,123:1.6975037095163714):0.21260403951848894,(106:1.6137114207162329,(89:1.097133134353372,33:1.097133134353372):0.516578286362861):0.2963963283186275):1.393425842710716):0.05074207439009726):1.0415665135462526):1.3184454474325227,(76:4.527355327701395,18:4.527355327701395):1.186932299413054):4.455793726362621):0.7772312194075361,((((((137:1.0186539369970506,(8:0.44802386347597895,198:0.44802386347597895):0.5706300735210716):0.4837902898826747,(115:0.7714878597676902,242:0.7714878597676902):0.7309563671120352):0.6819062982706043,14:2.1843505251503297):5.904959763958213,((21:4.461872993590393,(((143:2.471908126712339,(((241:1.2585290416778288,54:1.2585290416778288):0.04811360601959569,109:1.3066426476974244):0.27067158934526514,(98:0.44177466783481456,164:0.44177466783481456):1.1355395692078751):0.8945938896696493):0.3640747698757201,28:2.835982896588059):1.1665491915326665,141:4.002532088120725):0.4593409054696673):2.2247482444516846,((168:3.9685396284524774,124:3.9685396284524774):0.8900881342982458,(73:3.103839843813892,158:3.103839843813892):1.7547879189368314):1.827993475291354):1.4026890510664654):0.6827488327262241,((184:1.600784894214943,142:1.600784894214943):6.406666418956485,(((160:3.84662671074454,203:3.84662671074454):2.671248545779676,((171:4.185804536145846,(265:1.0657896598616037,(178:1.0424928446626298,185:1.0424928446626298):0.023296815198973864):3.1200148762842423):1.4875938684017393,((((((101:0.9173627820046985,97:0.9173627820046985):0.7730079415378622,134:1.6903707235425607):0.17896576588830393,239:1.8693364894308646):0.3716646791622107,(154:1.045433195572447,121:1.045433195572447):1.1955679730206283):0.5473887014410312,(((196:0.3690452234955798,131:0.3690452234955798):0.38674403847655303,55:0.7557892619721328):1.0604799880668834,(113:0.005336178437798693,127:0.005336178437798693):1.8109330716012173):0.9721206199950905):1.2856010730416765,(213:1.1038056496609825,220:1.1038056496609825):2.9701852934148008):1.5994074614718023):0.8444768519766308):1.1190761129428362,((((1:2.4766271222337215,(57:1.4114821818594163,250:1.4114821818594163):1.0651449403743052):1.0962686337466656,((187:1.5432464691972003,74:1.5432464691972003):1.4470255938788557,173:2.990272063076056):0.5826236929043311):1.2943264702712551,(((((116:0.4332241534513928,224:0.4332241534513928):1.0050351977073018,(62:0.1860456748605339,221:0.1860456748605339):1.2522136762981606):0.4627964361177781,(252:1.6019592592242948,((45:0.020080865892528957,190:0.020080865892528957):0.33514617122020623,256:0.3552270371127352):1.2467322221115595):0.2990965280521778):0.9063892839539569,((53:1.7385743871632242,61:1.7385743871632242):0.8270556299332716,(140:1.9396621315577254,(102:1.1960217010114178,(253:0.9741734367492241,279:0.9741734367492241):0.22184826426219373):0.7436404305463076):0.6259678855387705):0.24181505413393367):0.759728580957884,(((183:0.9118717614162503,159:0.9118717614162503):0.9687132604468512,(105:1.2213617857407675,(192:0.38478952549522066,23:0.38478952549522066):0.8365722602455468):0.659223236122334):1.3857896064372812,(((((88:0.9183349262487666,15:0.9183349262487666):0.9569366326026847,193:1.8752715588514512):0.5191307898563873,86:2.3944023487078385):0.5356738627856128,(145:0.26941032072023147,166:0.26941032072023147):2.66066589077322):0.04961539643645008,(((((((36:0.08273862545592892,174:0.08273862545592892):0.5226486933270623,(214:0.4183691834618127,((249:0.09114235818499677,35:0.09114235818499677):0.09774169060679994,136:0.1888840487917967):0.22948513467001597):0.18701813532117856):0.010305232702222944,201:0.6156925514852142):0.3405182686576569,180:0.9562108201428711):0.9204133613577873,271:1.8766241815006584):0.3342831349984048,225:2.210907316499063):0.4629097840989451,(276:2.4876161926745324,((111:1.684956456270406,(130:1.4430499391477836,75:1.4430499391477836):0.24190651712262246):0.45000167115246814,(((147:0.12987981833195045,118:0.12987981833195045):1.0604233450583096,((177:0.6185159448128205,170:0.6185159448128205):0.4983047669754558,((255:0.26635971497043787,108:0.26635971497043787):0.7458455797839431,13:1.012205294754381):0.10461541703389532):0.07348245160198386):0.18518460412497428,(77:1.0786514374693785,272:1.0786514374693785):0.29683633004585586):0.7594703599076398):0.3526580652516582):0.18620090792347588):0.30587450733189314):0.2866830203704813):0.3007990238879308):1.3000485740633287):1.15522674948655,((244:5.325578030704741,(226:5.008087585189705,(((248:2.6029262307555787,((227:0.5063244501900418,78:0.5063244501900418):1.6345864670654082,((122:0.550498022183432,41:0.550498022183432):0.5883120339969269,24:1.138810056180359):1.0021008610750912):0.4620153135001286):0.7151394123086421,(200:1.8628136981953265,(49:0.8029118800620241,274:0.8029118800620241):1.0599018181333024):1.4552519448688943):0.4077441442732779,((((157:1.756167885434257,((151:0.45133907515586585,83:0.45133907515586585):0.9912611100125361,148:1.442600185168402):0.313567700265855):0.4922992745218897,150:2.2484671599561468):1.0578470535627549,((39:0.8309766135734333,257:0.8309766135734333):0.9743124616374459,263:1.8052890752108792):1.5010251383080224):0.3246084673127583,59:3.63092268083166):0.09488710650583876):1.2822777978522066):0.3174904455150358):0.4128150361930105,(((260:2.8921846878202913,70:2.8921846878202913):0.6299902232849268,67:3.522174911105218):0.744349197302681,209:4.266524108407899):1.4718689584898526):0.28405590884044063):1.61450239372886):0.37049994370437567):0.7646078086633388):1.2241641382804893,(((69:1.8502058815482947,107:1.8502058815482947):1.2228843064796044,(((((38:0.39620601528514815,60:0.39620601528514815):0.28631998563930344,81:0.6825260009244516):1.026741154501979,((234:0.12298877640399782,93:0.12298877640399782):0.844311869771439,94:0.9673006461754369):0.7419665092509936):0.7649220966066532,(((165:1.4590192699251963,(223:0.8713546569306219,206:0.8713546569306219):0.5876646129945744):0.9713044651332285,(((((162:0.4186149655518197,191:0.4186149655518197):0.1435893644392498,96:0.5622043299910695):0.48345737482271534,(125:1.0275815600689007,110:1.0275815600689007):0.018080144744884175):0.5511262694096586,(19:1.5078608975670666,((163:0.9450594204997904,189:0.9450594204997904):0.13437046473626202,((95:0.318406933805285,7:0.318406933805285):0.2943237212536271,40:0.6127306550589121):0.4666992301771403):0.4284310123310142):0.08892707665637678):0.11768963406145128,(71:1.441631631222677,37:1.441631631222677):0.2728459770622178):0.7158461267735301):0.03420628482490162,(((199:1.7238389701481216,52:1.7238389701481216):0.2108463708430417,((233:1.4087529236865743,238:1.4087529236865743):0.3405401804108068,(26:1.5966393143384612,11:1.5966393143384612):0.15265378975891997):0.18539223689378215):0.14729622451351343,((205:2.0161940740665494,(((269:1.1120099089141695,204:1.1120099089141695):0.3416092449193766,(47:0.0944574489835211,247:0.0944574489835211):1.359161704850025):0.4879729550463847,(211:0.2904454831953078,51:0.2904454831953078):1.651146625684623):0.07460196518661855):0.0638508912317981,149:2.0800449652983475):0.001936600206329242):0.3825484543786497):0.00965923214975728):0.45092832837226027,(210:0.4455759756874654,10:0.4455759756874654):2.4795416047178787):0.14797260762255515):1.617521188431002,(100:4.145845116005902,237:4.145845116005902):0.5447662604529988):5.305611883656355):0.9510893127693496):1.4065935304455586,(((((240:0.08142314332263094,146:0.08142314332263094):3.747835241578714,218:3.8292583849013453):4.19952312336585,(((((259:0.39850453784566053,175:0.39850453784566053):0.6469235972857247,258:1.0454281351313852):5.651960983541849,((152:3.38022278890865,((153:2.295827784738979,((243:0.463259433302759,63:0.463259433302759):1.213031876846209,9:1.676291310148968):0.6195364745900112):0.8551760374723245,(64:1.7563990122594202,65:1.7563990122594202):1.3946048099518835):0.2292189666973461):2.6196390726744077,(((156:0.3313436999565506,85:0.3313436999565506):0.2047249930059158,(117:0.16778310949158584,138:0.16778310949158584):0.3682855834708806):0.06535100929217019,87:0.6014197022546366):5.398442159328421):0.6975272570901767):0.39786437179206846,((92:3.3029814028892788,167:3.3029814028892788):1.3658075519639392,6:4.668788954853218):2.4264645356120846):0.6143864745648902,((27:6.637762914121835,(((((212:1.9483169987472675,((135:0.7328000529576462,3:0.7328000529576462):0.21035550011225956,277:0.9431555530699057):1.0051614456773619):0.753453037875792,((31:0.11547429223622686,114:0.11547429223622686):2.1662186650026403,48:2.2816929572388673):0.42007707938419214):0.09034135375394481,251:2.7921113903770043):0.5226071814304354,172:3.3147185718074397):0.9552805695662023,(278:1.1787675962266428,(229:0.31398428645230264,161:0.31398428645230264):0.8647833097743403):3.091231545146999):2.3677637727481926):0.9398471751854434,(((232:4.210658705440666,84:4.210658705440666):1.9769461420674466,(103:0.3421395050978991,2:0.3421395050978991):5.845465342410214):0.9949653919102586,(((((261:2.7953234204799173,(207:0.1238590443805584,273:0.1238590443805584):2.671464376099359):0.43891702982223,(230:2.230448873487189,79:2.230448873487189):1.0037915768149586):1.2159285119255845,(((((129:0.05650384992494369,186:0.05650384992494369):0.48822924714332255,236:0.5447330970682662):1.2387942619232692,((144:0.2722907023236338,219:0.2722907023236338):0.414948766314931,(267:0.24735480747461705,5:0.24735480747461705):0.43988466116394775):1.0962878903529707):0.08215159321980936,(254:1.3293422215678536,215:1.3293422215678536):0.5363367306434912):1.9222129599936535,44:3.7878919122049983):0.6622770500227335):0.1802211119838768,(((17:2.294595115756282,266:2.294595115756282):1.4391113942193918,217:3.733706509975674):0.6403438671247255,(((12:1.636797855571004,(91:1.0526381212022535,56:1.0526381212022535):0.5841597343687506):0.3868150662012033,(268:1.5796053180472782,(262:1.1517391126062124,246:1.1517391126062124):0.4278662054410658):0.4440076037249292):1.86249291263828,(((202:2.8792399032610883,(270:1.0642811193802946,50:1.0642811193802946):1.8149587838807937):0.458946739341517,188:3.3381866426026052):0.42805087562282873,((181:1.2806074738833004,(82:0.6294604386491046,((155:0.4666570922402667,58:0.4666570922402667):0.1272980416118879,195:0.5939551338521546):0.03550530479695002):0.6511470352341958):2.353569286240133,(((194:2.557282961266992,139:2.557282961266992):0.48542439877346233,(228:2.335041345811961,((90:1.8244959395741782,(34:1.6706706730260055,222:1.6706706730260055):0.15382526654817275):0.30245717367186,128:2.126953113246038):0.20808823256592301):0.7076660142284932):0.3775236496682415,46:3.420231009708696):0.21394575041473773):0.13206075810200035):0.11986831618505356):0.48794454268991183):0.2563396971112093):1.5411460569331652,280:6.171536131144774):1.0110341082735976):0.3950398498889065):0.1320298757229148):0.31914154323700306):0.2254892564127733,((197:6.236552806490234,(275:5.461189071580616,((112:0.26344524102014205,179:0.26344524102014205):4.455861495765155,(((120:2.344573187753099,32:2.344573187753099):0.7687480917794001,208:3.113321279532499):1.3530321229706321,(99:0.6239733189931101,(43:0.25273006274584264,264:0.25273006274584264):0.3712432562472675):3.842380083510021):0.25295333428216615):0.741882334795319):0.7753637349096181):1.7066903083313258,169:7.94324311482156):0.311027649858409):1.0981177698500773,((132:1.3531358926897918,182:1.3531358926897918):5.154605991705216,(235:4.781412965731043,((72:1.3541451860904952,126:1.3541451860904952):0.23647252714668876,216:1.590617713237184):3.190795252493859):1.726328918663965):2.8446466501350383):3.001517568800118):0.07779958436426426):0.45484892122446574):0.5617873847226189):2.62022227080888;
tree new_tree23 = ((104:4.117255076936786,(80:2.7054886501594644,(25:1.9605450523788654,4:1.9605450523788654):0.7449435977805989):1.4117664267773216):8.588925146119925,((68:3.7741576050333703,(133:1.5306557858592342,(231:0.8369160425798823,30:0.8369160425798823):0.693739743279352):2.243501819174136):8.223665766543121,(((119:8.941602255800493,((42:4.61816447441588,((29:3.2829083536572736,(22:2.728915563504418,(20:0.08453273758885632,245:0.08453273758885632):2.6443828259155615):0.5539927901528556):0.090018883103403,(16:3.2866119968989094,((176:1.3489347427529967,123:1.3489347427529967):0.653199197383231,(106:1.6522370138777718,(89:1.0938869714619046,33:1.0938869714619046):0.5583500424158672):0.3498969262584559):1.2844780567626817):0.08631523986176726):1.2452372376552034):0.5346652344462779,(76:3.26837442557215,18:3.26837442557215):1.8844552832900079):3.7887725469383353):0.7926195592047218,((((14:2.0793521667948918,((115:0.2532623705136448,242:0.2532623705136448):0.8812338458316311,(137:0.43732338673701826,(8:0.24025643320247006,198:0.24025643320247006):0.1970669535345482):0.6971728296082575):0.9448559504496159):4.581147139545028,((21:4.407132082807445,(141:4.007437983097438,((143:1.8293786028852204,(((109:1.1441868529758128,54:1.1441868529758128):0.09407924940426016,241:1.238266102380073):0.2980349041728829,(98:0.8481140425729886,164:0.8481140425729886):0.6881869639799673):0.2930775963322645):0.19457043538035523,28:2.0239490382655756):1.983488944831862):0.3996940997100076):1.3206257656034115,((168:3.755511383189196,124:3.755511383189196):0.5520262405893765,(73:3.5717177066719015,158:3.5717177066719015):0.7358199171066713):1.420220224632284):0.9327414579290627):1.520126356205961,((184:1.3130705257780158,142:1.3130705257780158):6.107029338215382,((((171:3.528034083581687,(265:1.2666092831189812,(178:0.18295702315528406,185:0.18295702315528406):1.083652259963697):2.2614248004627058):1.2349078731333143,((((((101:1.2797931217162406,97:1.2797931217162406):0.27741049971678766,134:1.5572036214330283):0.01540160617556241,239:1.5726052276085907):0.3839525881908181,(154:1.4076565493493807,121:1.4076565493493807):0.5489012664500281):1.0233611868400037,(((196:0.269017509430393,131:0.269017509430393):0.4181054003563622,55:0.6871229097867552):1.597845741587892,(113:0.004851366167539932,127:0.004851366167539932):2.2801172852071074):0.6949503512647652):0.4761522568025791,(213:1.1822090886745638,220:1.1822090886745638):2.273862170767428):1.3068706972730095):2.310136303257295,((((1:3.085131417168936,(57:1.7661082946252704,250:1.7661082946252704):1.3190231225436655):0.28894690196111705,((187:1.658894564951586,74:1.658894564951586):0.8988198034674193,173:2.5577143684190053):0.8163639507110476):1.067283538206027,((((((252:0.7413932250378902,224:0.7413932250378902):0.2619130288296617,116:1.003306253867552):0.0362893177528254,(62:0.5178417057760298,221:0.5178417057760298):0.5217538658443475):0.3745317334863594,((45:0.1715295759038106,190:0.1715295759038106):0.355388865223524,256:0.5269184411273345):0.8872088639794021):1.8547250617450206,((53:1.5758549123417085,61:1.5758549123417085):1.000909231698032,(140:1.7095049342111046,(102:0.9759379861187991,(253:0.6945835447285006,279:0.6945835447285006):0.2813544413902985):0.7335669480923055):0.8672592098286358):0.6920882228120169):0.3153272150395159,((((88:0.3741631958106189,15:0.3741631958106189):0.47309441215153364,193:0.8472576079621525):1.8012026753451917,(86:2.4668197762737463,(((183:0.5340508420324367,159:0.5340508420324367):0.9971650353361611,(105:1.3261229951069389,(192:0.3422088476471946,23:0.3422088476471946):0.9839141474597443):0.2050928822616589):0.205166173996427,(145:0.22355293091043513,166:0.22355293091043513):1.5128291204545896):0.7304377249087215):0.18164050703359802):0.002659922491513367,(((((((((249:0.18461459519824602,35:0.18461459519824602):0.20207255117018197,136:0.386687146368428):0.09510095485373266,201:0.48178810122216065):0.06103375198888139,214:0.542821853211042):0.033506767194607545,(36:0.16982570510291536,174:0.16982570510291536):0.4065029153027342):0.3876358571242918,180:0.9639644775299414):1.1297450927374488,271:2.0937095702673902):0.2968449071753714,225:2.3905544774427616):0.04888284845898738,(276:2.1149314324780386,(((((77:0.7807126983132815,272:0.7807126983132815):0.16966732696637088,((255:0.19691481863806384,108:0.19691481863806384):0.5831028420413956,13:0.7800176606794594):0.17036236460019294):0.24711728494375573,((147:0.23082369443106593,118:0.23082369443106593):0.33310143086025906,(177:0.2504288418682077,170:0.2504288418682077):0.3134962834231173):0.6335721849320831):0.5783431373870938,(75:1.2888728582681186,130:1.2888728582681186):0.48696758934238327):0.33147764451887274,111:2.1073180921293746):0.0076133403486640105):0.3245058934237104):0.21168287989710866):0.9330593760924155):0.8571822754448069):1.1869858737993066,((244:4.8183315202512516,(226:4.411132708590789,((((((248:2.40167608832919,((227:1.0485952262192773,78:1.0485952262192773):0.6463879006221331,((122:0.3211511350352674,41:0.3211511350352674):0.8835732343818523,24:1.2047243694171197):0.4902587574242907):0.7066929614877795):0.28446325749087054,200:2.6861393458200604):0.25359585410189256,(49:0.7299642573526194,274:0.7299642573526194):2.2097709425693335):0.08862850430012603,((39:0.49252205959466067,257:0.49252205959466067):0.35980141873495053,263:0.8523234783296112):2.176040225892468):0.11958658724361637,((157:1.733250882525719,((151:0.3963830680864526,83:0.3963830680864526):0.9552272763560259,148:1.3516103444424785):0.3816405380832404):0.8863726429874472,150:2.619623525513166):0.5283267659525293):0.040765065982823145,59:3.1887153574485185):1.2224173511422705):0.40719881166046257):0.3002905338116282,(((260:2.4034311118852125,70:2.4034311118852125):1.0021499459700531,67:3.4055810578552657):0.5201595519516218,209:3.9257406098068874):1.1928814442559923):0.5097256770725069):1.4447305288369092):0.14200185861451686,(160:2.4472034591479357,203:2.4472034591479357):4.767876659438877):0.20501974540658452):0.7605257985524831):0.9074023883497464,(((210:0.7525563787155046,10:0.7525563787155046):2.1017444607581606,((((205:1.2055271397750404,(211:0.651110252421146,51:0.651110252421146):0.5544168873538945):0.9702888705254424,((149:1.8839700502078522,((269:0.7366152438732703,204:0.7366152438732703):0.3253044721250866,(47:0.06784469449795669,247:0.06784469449795669):0.9940750215004002):0.8220503342094954):0.26067908330890255,((199:1.5890808042635038,52:1.5890808042635038):0.30122981942425664,((11:1.4692732099130466,26:1.4692732099130466):0.11844002958554545,(233:1.208189784995253,238:1.208189784995253):0.379523454503339):0.3025973841891685):0.2543385098289943):0.031166876783728092):0.41597853049412503,(((165:1.1031788328213066,(223:0.6808405276087497,206:0.6808405276087497):0.4223383052125569):0.9016849278611756,(((71:0.5510936739942001,37:0.5510936739942001):0.8650385013183557,(((163:0.35495792023372974,189:0.35495792023372974):0.9341672927236072,((95:0.29274469640561396,7:0.29274469640561396):0.11466998388504385,40:0.4074146802906578):0.8817105326666792):0.10978993662284187,19:1.3989151495801788):0.017217025732376934):0.13878950294064918,((162:0.14367739529929283,191:0.14367739529929283):0.7580390253312207,((110:0.7739651611260797,96:0.7739651611260797):0.10814576322645864,125:0.8821109243525384):0.019605496277975143):0.6532052576226914):0.44994208242927725):0.2529449015210088,((234:0.41290817081651804,93:0.41290817081651804):0.6407714051979256,(((60:0.2675189888329714,81:0.2675189888329714):0.028061405030133935,38:0.29558039386310536):0.5430240307965524,94:0.8386044246596578):0.21507515135478594):1.2041290861890472):0.33398587859111695):0.1871453258790714,(69:1.6575089121508975,107:1.6575089121508975):1.1214309545227819):0.07536097279998577):1.040115151401177,(237:3.769179191831678,100:3.769179191831678):0.1252367990431642):5.193612060020785):0.6461937641095883):1.6413209170416447,(66:10.914154601997595,(((((197:6.142126341886208,(275:4.639854149332323,((112:0.7879401601446998,179:0.7879401601446998):3.2951714512380503,(((120:1.378455133359641,32:1.378455133359641):0.7953735551720167,208:2.173828688531658):1.187635017937096,(99:0.4497544359125738,(43:0.25576594263500685,264:0.25576594263500685):0.19398849327756695):2.9117092705561802):0.7216479049139966):0.5567425379495727):1.5022721925538853):0.5915595284115165,169:6.733685870297725):0.9063653821874391,(((240:0.0740255385712176,146:0.0740255385712176):3.749116248143276,218:3.8231417867144937):3.4582068459141184,(((27:5.494522045941597,((((((31:0.43969349755548004,114:0.43969349755548004):0.8404249609223997,48:1.2801184584778798):0.7808831877971205,251:2.0610016462750003):0.17694782176142532,(212:1.8362609528530631,((135:0.12634342452714983,277:0.12634342452714983):0.8727398897178544,3:0.9990833142450043):0.8371776386080588):0.40168851518336246):0.6224601643366285,172:2.860409632373054):0.3357926577641135,(278:0.7877938088440769,(229:0.2179929966168871,161:0.2179929966168871):0.5698008122271898):2.408408481293091):2.2983197558044295):0.37880397778165076,((232:3.0646758435586956,84:3.0646758435586956):1.3202510806059693,(103:0.2722842525709989,2:0.2722842525709989):4.112642671593666):1.488399099558583):0.6472146736528686,(((((261:2.8111891729913685,(207:0.35375762018961027,273:0.35375762018961027):2.4574315528017583):0.2659910814731754,(230:1.5460257790551915,79:1.5460257790551915):1.5311544754093525):0.7119075124384686,(((((129:0.005263054265957013,186:0.005263054265957013):0.6713935256613894,236:0.6766565799273464):0.4140900261083521,(((267:0.08542376778092438,5:0.08542376778092438):0.058396951175229514,219:0.1438207189561539):0.12932435865916558,144:0.2731450776153195):0.817601528420379):0.5332906772079604,(254:0.7086528428232577,215:0.7086528428232577):0.9153844404204012):1.872571280180227,44:3.496608563423886):0.2924792034791266):0.3119066828184671,(((17:1.6119520454662735,266:1.6119520454662735):1.664459726087836,217:3.2764117715541095):0.418481062286447,(((268:1.3880108001801466,(262:0.2466588782260949,246:0.2466588782260949):1.1413519219540516):0.7635592030290139,(12:1.4322512010344777,(91:0.7075181128494208,56:0.7075181128494208):0.7247330881850569):0.7193188021746828):1.398137931231568,(((202:2.1489745011992807,(270:0.6048355791630633,50:0.6048355791630633):1.5441389220362174):0.7646391200925815,188:2.913613621291862):0.0645613094929427,(46:2.905983656518085,((181:1.1312672641922088,(155:0.5632889363413137,((195:0.2706209744922801,58:0.2706209744922801):0.26992073482227724,82:0.5405417093145574):0.022747227026756356):0.5679783278508951):1.6763011389105054,((194:2.240555583790006,(128:1.8708662510534755,((90:1.7116493797651058,(34:1.4448493389943757,222:1.4448493389943757):0.26680004077073005):0.05817697365365704,228:1.7698263534187628):0.10103989763471266):0.3696893327365307):0.4848724470181969,139:2.725428030808203):0.0821403722945111):0.09841525341537105):0.07219127426671967):0.5715330036559236):0.14518489939982793):0.4061016158809232):1.5204759079617878,280:5.621470357683267):0.899070339692849):0.7608079352524957):0.35870261985655194):0.16418620354817026,((((259:0.20780383382740636,175:0.20780383382740636):0.6676467234552967,258:0.875450557282703):5.418032519098468,((92:3.3974751176159654,167:3.3974751176159654):0.40260067176061165,6:3.800075789376577):2.4934072870045947):0.13868586659351667,((152:3.109325323919307,((64:1.5968234278707902,65:1.5968234278707902):1.304927064822443,(153:2.3650824475333727,((243:0.9036404148168061,63:0.9036404148168061):0.7864153697072059,9:1.690055784524012):0.6750266630093607):0.5366680451598604):0.2075748312260739):2.2204134382203518,((87:0.44227138772905855,(117:0.31732309359827426,138:0.31732309359827426):0.12494829413078429):0.2524874709500466,(156:0.42243051317594427,85:0.42243051317594427):0.2723283455031609):4.634979903460554):1.1024301808350296):1.3720685130586459):1.1199104419250592,((132:1.4963671012642232,182:1.4963671012642232):3.7821651692744327,(235:4.003331082645728,((72:1.4049041225614025,126:1.4049041225614025):0.041199872917416336,216:1.4461039954788188):2.557227087166909):1.275201187892928):3.6456156274197378):1.9900067040392013):0.46138813004926504):0.622280639529631):0.7083568514802199):1.96998989578731;
tree new_tree24 = (((68:4.028090146404641,(30:2.634345762609444,(231:1.8788440660907442,133:1.8788440660907442):0.7555016965187):1.3937443837951968):10.164319273270422,(66:13.084711667319683,(((119:10.481549384117834,(((29:4.661159230672996,(22:3.2602746206584876,(20:0.09933867460959156,245:0.09933867460959156):3.160935946048896):1.4008846100145083):0.1987575198741265,(((176:1.7218139641432904,123:1.7218139641432904):0.507713970839718,(106:1.7543655785262395,(89:0.9383871462608464,33:0.9383871462608464):0.8159784322653931):0.47516235645676885):1.7610376908815386,(16:3.3826507630562936,42:3.3826507630562936):0.6079148628082534):0.8693511246825754):1.9623718085930912,(76:5.261548547569138,18:5.261548547569138):1.5607400115710757):3.65926082497762):0.3874887717151765,((((14:1.9452417632521495,((115:0.15372528553741813,242:0.15372528553741813):1.5230056102878615,(137:0.6383646919188449,(8:0.23459388517379987,198:0.23459388517379987):0.40377080674504506):1.0383662039064347):0.2685108674268699):5.670781834895817,((141:5.56624309251658,(((143:2.3493728918152916,(((109:1.1656792549358057,241:1.1656792549358057):0.06617747581929123,54:1.231856730755097):0.34988324717076136,(98:0.8720280055239381,164:0.8720280055239381):0.7097119724019202):0.7676329138894333):0.0875919484701928,28:2.4369648402854844):1.328053572150652,21:3.7650184124361363):1.801224680080444):1.2962114997538867,(((73:3.5540372141884276,158:3.5540372141884276):1.7352191117351476,124:5.289256325923575):0.07218244539547847,168:5.361438771319054):1.5010158209514133):0.7535690058775):1.605309176407184,((184:1.1347413000767317,142:1.1347413000767317):7.339242792519109,((((171:4.223961847152141,(265:1.2140004434164207,(178:0.35544865335501896,185:0.35544865335501896):0.8585517900614017):3.009961403735721):2.559712765044946,((213:1.4010001834983803,220:1.4010001834983803):3.1361310080683897,((((55:0.19069826749622773,131:0.19069826749622773):1.624525636048302,196:1.8152239035445297):0.5754081008091745,(113:0.0057010845605544634,127:0.0057010845605544634):2.38493091979315):0.9100406793811158,(((101:1.3929303875658634,97:1.3929303875658634):0.39716362756483736,134:1.7900940151307008):1.1307503023486356,(239:2.514617130270405,(154:1.8204279577754494,121:1.8204279577754494):0.6941891724949556):0.40622718720893136):0.37982836625548355):1.23645850783195):2.246543420630317):1.0859909805906094,((((1:2.8025352174463904,(57:1.4323456158513865,250:1.4323456158513865):1.370189601595004):0.6593457332051158,((187:2.0529906979802535,74:2.0529906979802535):0.6596266701404545,173:2.712617368120708):0.7492635825307983):0.6755069937242921,(((((((45:0.1141493570605464,190:0.1141493570605464):0.42163790516363364,256:0.53578726222418):0.7724861938851165,(224:1.2892510648568603,252:1.2892510648568603):0.01902239125243632):0.009115929698353398,(62:0.6758013912172905,221:0.6758013912172905):0.6415879945903594):0.3444227857297286,116:1.6618121715373786):1.9827841809494287,((53:1.8171481834058407,61:1.8171481834058407):1.1346538650164262,(140:2.2753211078118083,(253:1.4076961309683622,(102:1.1729548540559185,279:1.1729548540559185):0.23474127691244373):0.8676249768434461):0.6764809406104586):0.6927943040645403):0.23845130184703578,(((((183:0.39747386429233256,159:0.39747386429233256):1.6282565220138547,(105:1.1812837643780538,(192:0.605916508377029,23:0.605916508377029):0.5753672560010248):0.8444466219281335):0.9622275280768133,(((((((201:0.6441975510904868,((249:0.3233159002732293,35:0.3233159002732293):0.29156133967536646,136:0.6148772399485958):0.029320311141891042):0.053686933936062387,214:0.6978844850265492):0.08690194227098924,(36:0.08334413228426076,174:0.08334413228426076):0.7014422950132777):0.4124163692888978,180:1.1972027965864362):0.675308342141363,271:1.8725111387277993):0.14561633466145363,225:2.018127473389253):0.7856604194132255,((276:2.460172108750641,(75:2.0333553571465792,(((((147:0.5123007601621918,118:0.5123007601621918):0.3522707691832411,((255:0.43964266532697865,108:0.43964266532697865):0.16642634274298168,13:0.6060690080699603):0.2585025212754726):0.0737881554475972,(177:0.7049285443904131,170:0.7049285443904131):0.23343114040261703):0.47891542776946594,(77:0.9174547863163388,272:0.9174547863163388):0.49982032624615724):0.5477467140652301,130:1.9650218266277262):0.06833353051885305):0.42681675160406174):0.07953087027395389,111:2.539702979024595):0.26408491377788357):0.1841700215805222):0.08142632585748011,((145:0.26634662982568813,166:0.26634662982568813):1.9817347370610112,86:2.2480813668866992):0.8213028733537815):0.10750225812035508,((88:0.3854447430159361,15:0.3854447430159361):0.30703430590882985,193:0.692479048924766):2.4844074494360697):0.7061611559730072):0.25434029004195535):2.384940985084662,((244:5.970911591270754,(226:4.970006182303895,((59:2.4545001055371074,((39:0.5159715868721672,257:0.5159715868721672):0.7610471835287947,263:1.277018770400962):1.1774813351361455):1.292719804183926,(((248:2.145311562232217,((227:1.0542538695222825,78:1.0542538695222825):0.9451019939677814,((122:0.44884471542080107,41:0.44884471542080107):0.4087275039350371,24:0.8575722193558382):1.1417836441342257):0.1459556987421533):0.6953560077259282,((49:0.8180390915875899,274:0.8180390915875899):1.715971564349865,200:2.534010655937455):0.3066569140206905):0.879989708708973,((157:2.5706851532623536,((151:0.701752373487131,83:0.701752373487131):1.1867445241597463,148:1.8884968976468772):0.6821882556154764):0.6785080940376189,150:3.2491932472999725):0.4714640313671459):0.026562631053915098):1.2227862725828618):1.000905408966859):0.04803132527794585,(((260:2.8284706252784666,70:2.8284706252784666):1.0969162057665547,67:3.9253868310450213):0.9257387790914389,209:4.85112561013646):1.16781730641224):0.5033860129117604):1.3473366633272361):0.13683498392548454,(160:4.729899622438848,203:4.729899622438848):3.2766009542743335):0.4674835158826589):0.7473486819593109):1.1193804602268251,(100:4.5765242431105815,(237:4.130767715878956,((210:1.0156920927468804,10:1.0156920927468804):2.588970959097358,((((149:2.269733234614073,((205:1.6160861946244487,(211:0.4245032295695977,51:0.4245032295695977):1.191582965054851):0.6471413439466249,((269:0.8158537046130425,204:0.8158537046130425):0.9897502110238623,(47:0.3856357813221653,247:0.3856357813221653):1.4199681343147394):0.4576236229341688):0.006505696042999443):0.17715740536478286,(26:1.8453672081751331,((233:1.593444882793155,238:1.593444882793155):0.204255833331477,(11:1.7886941940413172,(199:1.186582052643105,52:1.186582052643105):0.6021121413982122):0.009006522083314872):0.047666492050501):0.6015234318037228):0.10871647259761952,(((165:1.2131356813777627,(223:1.0219372254933976,206:1.0219372254933976):0.19119845588436513):0.9649224711654221,(((163:1.0752678690465156,189:1.0752678690465156):0.4318131804135148,((95:0.6136182253816395,7:0.6136182253816395):0.46557759303510393,40:1.0791958184167434):0.427885231043287):0.15407595585920286,((((162:0.6714687130666964,191:0.6714687130666964):0.38760783376223096,(125:0.7759878055191151,(110:0.6127353583948113,96:0.6127353583948113):0.16325244712430376):0.2830887413098123):0.14465635880491856,(71:0.7923832161109603,37:0.7923832161109603):0.41134968952288564):0.43976689843117156,19:1.6434998040650175):0.01765720125421577):0.5169011472239515):0.132556462019509,((234:0.21876081758520577,93:0.21876081758520577):0.8074611752649692,(((81:0.3460862773924506,60:0.3460862773924506):0.05791777327185815,38:0.4040040506643088):0.28042405106405355,94:0.6844281017283623):0.3417938911218127):1.2843926217125188):0.24499249801378165):0.7292475453529863,(69:2.4399008442126684,107:2.4399008442126684):0.8449538137167933):0.3198083939147769):0.5261046640347171):0.44575652723162573):5.764188991671395):0.5283249210510341):2.0442443727614332,(((((((259:0.26222482134405517,175:0.26222482134405517):1.908551224524103,258:2.170776045868158):5.287902399501861,((92:3.653944438956984,167:3.653944438956984):0.5275948586264971,6:4.181539297583481):3.2771391477865377):0.10449116593763907,(((64:1.8765075807877336,65:1.8765075807877336):1.7774171047047824,(152:3.6053081678048247,(153:2.81938064241092,((243:0.8658696367823524,63:0.8658696367823524):1.3236481244467486,9:2.189517761229101):0.6298628811818188):0.7859275253939049):0.048616517687691374):3.1219301960415287,((87:0.5211749897447777,(156:0.391997955446667,85:0.391997955446667):0.12917703429811073):0.5572808027413709,(117:0.5269039373666963,138:0.5269039373666963):0.5515518551194524):5.697399089047896):0.7873147297736134):1.1235203090004129,((197:7.119650836092368,(275:6.081589157925504,(((120:1.6872362392374431,32:1.6872362392374431):0.9945342194932962,208:2.6817704587307394):2.088715212537807,((112:0.925948140484241,179:0.925948140484241):3.824456696048763,(99:0.5707101336484074,(43:0.2660751218394955,264:0.2660751218394955):0.3046350118089119):4.179694702884597):0.02008083473554212):1.3111034866569575):1.038061678166864):0.8056735669837574,169:7.925324403076125):0.7613655172319458):0.5887019511401714,(((((((261:3.121942465041063,(207:0.4173522079204026,273:0.4173522079204026):2.7045902571206604):0.14668457557385883,(230:2.1017933821077732,79:2.1017933821077732):1.1668336585071488):0.5624839358882183,(((((129:0.13703731604771346,186:0.13703731604771346):1.5015433509238931,236:1.6385806669716065):0.2951751147946513,(((267:0.09294658384757405,5:0.09294658384757405):0.14324194863855666,144:0.23618853248613073):0.2662414841403987,219:0.5024300166265294):1.4313257651397284):0.4679113710351632,(254:2.128046490564179,215:2.128046490564179):0.27362066223724213):1.2158297901771316,44:3.6174969429785526):0.21361403352458774):0.7222406902614331,(((17:1.3614093938554863,266:1.3614093938554863):1.6848056144813637,217:3.04621500833685):1.3870609029737255,(((262:0.45946044751202764,(268:0.43021457782742334,246:0.43021457782742334):0.029245869684604298):2.7401306352232764,(12:2.1527232307642725,(91:0.8886254561167627,56:0.8886254561167627):1.2640977746475097):1.0468678519710313):0.664089224370656,(((194:2.5528242729871407,139:2.5528242729871407):0.15587910043870679,(128:2.3889358090554396,(228:2.2669650340334018,((90:1.3964734323961996,34:1.3964734323961996):0.450254133699445,222:1.8467275660956446):0.4202374679377572):0.12197077502203779):0.3197675643704079):0.7910998840836467,(((202:2.705990989211074,(270:0.6116316769409712,50:0.6116316769409712):2.0943593122701025):0.39708216313022815,188:3.103073152341302):0.22777735952489442,(46:2.8431069884260136,(181:1.101440843603923,(155:0.5655024638305239,((195:0.27693999694349714,58:0.27693999694349714):0.18405729722730318,82:0.4609972941708003):0.10450516965972362):0.535938379773399):1.7416661448220907):0.4877435234401828):0.16895274564329776):0.3638770495964656):0.5695956042046157):0.12007575545399796):1.728485868578547,280:6.28183753534312):1.1327839911358586,((((232:3.357341302387107,84:3.357341302387107):0.8885627859837348,(103:0.6421265155792945,2:0.6421265155792945):3.603777572791547):1.086778860180968,((((251:1.857450577254412,(48:1.589277130126291,(31:0.8620997405373655,114:0.8620997405373655):0.7271773895889254):0.2681734471281212):0.28424908810305305,(212:1.8872440900411365,((135:0.2939081813055361,277:0.2939081813055361):0.026293298322169922,3:0.320201479627706):1.5670426104134305):0.2544555753163287):0.15351855342295817,172:2.2952182187804233):1.1990881575123393,(278:1.5087969063086082,(229:0.5801553408735228,161:0.5801553408735228):0.9286415654350854):1.9855094699841545):1.838376572259047):0.852654950438331,27:6.185337898990141):1.2292836274888383):1.020517229743386,((240:0.08699113619970308,146:0.08699113619970308):4.915966054312498,218:5.002957190512201):3.432181565710164):0.8402531152258774):1.531099420421242,((132:2.933600606051184,182:2.933600606051184):3.7808720180521536,(235:4.707680212856489,((72:1.4889946026475496,216:1.4889946026475496):0.016642526505844524,126:1.505637129153394):3.202043083703095):2.006792411246849):4.092018667766147):2.106791236724959):0.17142913872523913):1.1076977523553797):0.6278220555842555,(104:4.98467168220761,(80:3.8658400054515396,(25:1.8793154434753978,4:1.8793154434753978):1.9865245619761418):1.1188316767560704):9.835559793051708):3.47491398359073;
tree new_tree25 = ((66:10.107164071349672,(((119:8.002715369052252,(((29:3.345719522256038,(22:2.685929150755761,(20:0.49817943766212636,245:0.49817943766212636):2.1877497130936345):0.6597903715002769):0.4270831569736906,(((176:1.18218823898545,123:1.18218823898545):0.5251744509176304,(106:1.3561198201510227,(89:0.37383813173311975,33:0.37383813173311975):0.982281688417903):0.35124286975205754):1.1595458682797974,(16:2.183298482085841,42:2.183298482085841):0.6836100760970365):0.9058941210468507):1.4201284273322048,(76:3.3633231326157613,18:3.3633231326157613):1.829607973946172):2.809784262490319):1.0256787434544776,((((14:1.3722335281990012,((115:0.1483985307064444,242:0.1483985307064444):0.7323880769170817,(137:0.5986972787694771,(8:0.31148167357203893,198:0.31148167357203893):0.28721560519743816):0.282089328854049):0.4914469205754751):4.5355536022380205,((((143:1.8238420112345655,(((109:0.5371560213668293,241:0.5371560213668293):0.33967287679603997,54:0.8768288981628692):0.35109189407942976,(98:0.6840624793604937,164:0.6840624793604937):0.5438583128818053):0.5959212189922665):0.40632792527105965,28:2.230169936505625):1.0043394535375372,(141:3.008669856039699,21:3.008669856039699):0.22583953400346335):1.6071140489375813,((168:4.094176217483579,124:4.094176217483579):0.1037552484013835,(73:3.4776824967300923,158:3.4776824967300923):0.7202489691548699):0.6436919730957813):1.0661636914562784):1.399826448243009,((184:1.5345822786550791,142:1.5345822786550791):5.166289950502272,((((171:2.5019774307027864,(265:1.1538621015126123,(178:0.645220072627029,185:0.645220072627029):0.5086420288855833):1.3481153291901742):1.2360116961398964,((213:0.6250257470705357,220:0.6250257470705357):2.2787943758615827,((((196:0.7113009164763994,131:0.7113009164763994):0.250767324789097,55:0.9620682412654964):1.087121285243946,(113:0.004425809784118964,127:0.004425809784118964):2.0447637167253236):0.4673372989883813,(((101:1.0051075854003082,97:1.0051075854003082):0.4213570135712541,134:1.4264645989715623):0.5406769987992275,(239:1.8641030613406167,(154:1.6102154322918436,121:1.6102154322918436):0.25388762904877304):0.10303853643017313):0.5493852277270339):0.38729329743429464):0.8341690039105645):2.100815833303222,((((1:2.175666905637746,(57:0.7424963548805078,250:0.7424963548805078):1.433170550757238):0.2841667654339117,((187:1.5937575072456986,74:1.5937575072456986):0.5669415931774069,173:2.1606991004231055):0.299134570648552):1.0696480251557436,(((((116:1.1425085068757654,(224:1.085210916113802,((45:0.016462967149199374,190:0.016462967149199374):0.5770593807044461,256:0.5935223478536454):0.4916885682601565):0.0572975907619635):0.1059653102223379,252:1.2484738170981033):0.28232042442558547,(62:0.4827988746230799,221:0.4827988746230799):1.0479953669006088):0.6858407419537156,((53:1.385541788867937,61:1.385541788867937):0.6066400788753943,(140:0.8579069512701013,(102:0.5109146193866377,(279:0.5016899506452632,253:0.5016899506452632):0.009224668741374509):0.34699233188346357):1.1342749164732302):0.224453115734073):1.0175370495369598,(86:2.9654085947325868,(((((183:0.4396906184955808,159:0.4396906184955808):0.5486173632836563,(105:0.7907978080543164,(192:0.48441290010950827,23:0.48441290010950827):0.30638490794480816):0.19751017372492063):1.2454026063306156,(((((((36:0.05188841321253802,174:0.05188841321253802):0.4191662836206071,214:0.4710546968331451):0.09010063034850396,(201:0.5377436360881154,((249:0.3057569457815115,35:0.3057569457815115):0.1733088676233117,136:0.47906581340482324):0.058677822683292136):0.023411691093533693):0.3138379823250287,180:0.8749933095066778):0.4703578197302203,271:1.345351129236898):0.4362925281316661,225:1.7816436573685641):0.33632126553211905,((276:1.9397512406275212,((((147:0.3636123657335579,118:0.3636123657335579):0.43007122260409186,((77:0.49723271641622513,272:0.49723271641622513):0.17480346276308445,((255:0.4678261630021814,108:0.4678261630021814):0.14586756421265745,13:0.6136937272148388):0.05834245196447074):0.12164740915834016):0.17083158656223263,(177:0.912198880108836,170:0.912198880108836):0.05231629479104638):0.6928215101523207,(75:1.2032605839515034,130:1.2032605839515034):0.45407610110069974):0.28241455557531814):0.03184594828173282,111:1.971597188909254):0.1463677339914291):0.11574566520916951):0.30537128230630906,((88:0.4212038592210973,15:0.4212038592210973):0.5849679989972794,193:1.0061718582183767):1.532910012197785):0.24918007094811978,(145:0.33053964754230936,166:0.33053964754230936):2.457722293821972):0.17714665336830526):0.2687634382817774):0.295309663213037):1.4793550186070124,((244:4.376954750043634,(226:4.207941498114104,((59:2.6429927782423412,((39:0.5037097945009956,257:0.5037097945009956):1.6613540209358104,263:2.165063815436806):0.4779289628055352):0.2660120547040057,(((49:0.6350520461299789,274:0.6350520461299789):1.9450965992183082,((248:1.859121665447136,((227:1.0606040471613745,78:1.0606040471613745):0.6431664398497476,((122:0.3498821793643619,41:0.3498821793643619):0.5160675469719693,24:0.8659497263363312):0.8378207606747909):0.15535117843601398):0.1618364382349382,200:2.0209581036820743):0.5591905416662128):0.0396509667960987,((157:1.7901020653619684,((151:0.4033528302995584,83:0.4033528302995584):0.780535247455977,148:1.1838880777555354):0.606213987606433):0.21806125708729196,150:2.0081633224492603):0.6116362896951255):0.2892052208019611):1.2989366651677567):0.1690132519295302):0.23826665109584688,(((260:2.1153667833799683,70:2.1153667833799683):0.8205784011076656,67:2.935945184487634):0.9360460055660869,209:3.8719911900537207):0.74323021108576):0.39361531369493274):0.8299682453114912):0.6630272045321863,(160:3.305968982473712,203:3.305968982473712):3.195863182204379):0.19904006447926026):0.6067413495226797):0.7325736307786253,(100:3.552802200577524,(237:3.460022778829231,((210:0.24421349074814735,10:0.24421349074814735):2.720834481784109,(((((211:0.2861725621259342,51:0.2861725621259342):1.4199096306592818,(((269:0.780925771487976,204:0.780925771487976):0.4876863789776529,(47:0.340740829037906,247:0.340740829037906):0.927871321427723):0.22184658121207068,((233:1.3036337540806024,238:1.3036337540806024):0.1693905335501389,(26:1.3317665802521665,(11:1.2173592939696194,(199:1.0024441363429057,52:1.0024441363429057):0.21491515762671365):0.11440728628254715):0.1412577073785748):0.017434444046958264):0.2156234611075163):0.13418593195126594,(149:1.187251536178511,205:1.187251536178511):0.6530165885579708):0.1955592338307779,((((234:0.5416844621154009,93:0.5416844621154009):0.5820877874384391,94:1.12377224955384):0.5299504973081901,((((163:0.9092503610126488,189:0.9092503610126488):0.22049737668860825,((95:0.40452172072236653,7:0.40452172072236653):0.42055045726915447,40:0.825072177991521):0.30467555970973603):0.1918534928838611,(((125:0.9098658994577198,(110:0.4233899331425406,96:0.4233899331425406):0.4864759663151792):0.06320315482619987,(19:0.6953412692983256,(162:0.41363226167366635,191:0.41363226167366635):0.2817090076246593):0.27772778498559403):0.19203483125624132,(71:0.5034971173227205,37:0.5034971173227205):0.6616067682174405):0.15649734504495716):0.1718964864506658,((38:0.27393458910619367,60:0.27393458910619367):0.23364627059876947,81:0.5075808597049631):0.9859168573308208):0.1602250298262462):0.03480106627686119,(165:0.5636222911936427,(223:0.5441711805402599,206:0.5441711805402599):0.019451110653382786):1.1249015219452487):0.3473035454283684):0.7069309892720619,(69:1.8927403274890855,107:1.8927403274890855):0.8500180203502361):0.22228962469293467):0.49497480629697455):0.09277942174829334):4.487385008881132):0.9882069030480736):1.0082365431973983,(((((197:5.623719974866114,(275:4.248151279298001,(((120:1.3098186101998306,32:1.3098186101998306):0.8004980672880238,208:2.1103166774878543):1.7053014818729992,((112:1.1289060099701473,179:1.1289060099701473):2.5744704151019047,(99:0.4430480668315697,(43:0.312606644969236,264:0.312606644969236):0.1304414218623337):3.2603283582404825):0.11224173428880135):0.43253311993714716):1.3755686955681137):0.644283804361371,169:6.268003779227485):0.5497904871639694,(((((((261:2.2248111940585225,(207:0.3330593642493911,273:0.3330593642493911):1.8917518298091314):0.5011888707239116,(230:1.897868265387886,79:1.897868265387886):0.8281317993945481):0.4388230059204874,(((((129:0.1105939521676958,186:0.1105939521676958):0.1339626602300686,236:0.24455661239776438):1.1309065462007424,((219:0.09269775355058514,144:0.09269775355058514):0.16299225653756466,(267:0.19026969430758683,5:0.19026969430758683):0.06542031578056295):1.1197731485103568):0.7779624334920721,(254:1.3007419765726351,215:1.3007419765726351):0.8526836155179436):0.5614425872927451,44:2.714868179383324):0.44995489131959765):0.36999002376223444,(((17:0.9260746533601503,266:0.9260746533601503):1.1501354975612506,217:2.076210150921401):1.371107238063391,(((262:0.4615186492523888,(268:0.21271318532503766,246:0.21271318532503766):0.24880546392735112):1.6734189011790634,(12:1.5907722394371417,(91:1.2768029884261762,56:1.2768029884261762):0.3139692510109655):0.5441653109943105):0.8644766705416616,(((202:2.07642962195365,(270:0.8789574829856569,50:0.8789574829856569):1.197472138967993):0.528273458781495,188:2.604703080735145):0.18587725233485042,((194:2.2523405411668733,((228:1.7334266724568523,(((222:1.084096493345154,34:1.084096493345154):0.06706184321149133,90:1.1511583365566453):0.46384040969351426,128:1.6149987462501596):0.11842792620669274):0.4619043084193504,139:2.1953309808762027):0.05700956029067061):0.3462605961451759,(46:2.0957092714887238,(181:1.1847452007428867,(82:0.8136400704064282,(155:0.4677106108826558,(195:0.30116261200589356,58:0.30116261200589356):0.16654799887676225):0.34592945952377235):0.37110513033645853):0.9109640707458371):0.5028918658233255):0.1919791957579462):0.2088338879031184):0.44790316801167807):0.087495705480364):1.2581749747359896,280:4.7929880692011455):0.8070371070313174,((240:0.0675321015913553,146:0.0675321015913553):4.2969123703343595,218:4.364444471925715):1.2355807043067477):0.18260582973169193,((((232:2.9175201698129154,84:2.9175201698129154):0.4297972789791964,(103:1.0042195247446348,2:1.0042195247446348):2.343097924047477):0.5000042908519822,((((251:1.6289208044404653,(48:1.0887809221781164,(31:0.1914523083327552,114:0.1914523083327552):0.8973286138453612):0.5401398822623489):0.06251778824932597,(212:1.4673084941254322,((277:0.17602951199021827,3:0.17602951199021827):0.10408132792094776,135:0.28011083991116603):1.1871976542142662):0.22413009856435906):0.6313454590524463,172:2.3227840517422376):0.6549122513022332,(278:1.5581014337208539,(229:0.20694084156348383,161:0.20694084156348383):1.35116059215737):1.419594869323617):0.8696254365996232):0.27760808790083,27:4.124929827544924):1.6577011784192308):1.0351632604273):0.09486666886194328,((((259:0.11866799713107375,175:0.11866799713107375):0.9593939302018215,258:1.0780619273328953):4.61162359584336,((152:3.1088216608487436,((153:1.9931470881683584,((243:0.4990172474617368,63:0.4990172474617368):0.3700405667265224,9:0.8690578141882592):1.1240892739800992):0.903998649182268,(64:1.3675610138776417,65:1.3675610138776417):1.5295847234729847):0.21167592349811715):1.8743237556458077,((87:0.594028042820567,(156:0.49473802102943226,85:0.49473802102943226):0.09929002179113472):0.0483518599226479,(117:0.34475285801772343,138:0.34475285801772343):0.29762704472549145):4.340765513751336):0.7065401066817047):0.1620838754897198,((92:2.6820798823086025,167:2.6820798823086025):0.43898556526710664,6:3.121065447575709):2.7307039510902666):1.0608915365874223):1.3378295315166513,((132:1.9111669262071287,182:1.9111669262071287):2.6379895311632486,(235:3.2027110421793195,((72:1.0795001389077699,126:1.0795001389077699):0.13280271369291152,216:1.2123028526006814):1.990408189578638):1.3464454151910576):3.7013340093996723):1.7861401889340787):0.07053341564554394):0.803815803360644,((68:3.61730504491772,(30:2.001364299537495,(231:1.1584295130279565,133:1.1584295130279565):0.8429347865095385):1.6159407453802253):6.883215353497575,(104:4.2141249574047155,(80:3.383486068138455,(25:1.9640310976517072,4:1.9640310976517072):1.4194549704867476):0.8306388892662606):6.28639544101058):0.41045947629502066):3.70231311246623;
tree new_tree26 = ((104:4.3573718356985705,(80:3.472527170956607,(25:2.645747027403316,4:2.645747027403316):0.8267801435532909):0.8848446647419634):7.784620431733712,((68:4.294756711876117,(30:2.0093832801586253,(231:1.5418729578478763,133:1.5418729578478763):0.46751032231074907):2.2853734317174914):7.117504870302675,(((119:9.057286787072723,(((29:2.7110350931249854,(22:2.55102621746486,(20:0.3902088812288351,245:0.3902088812288351):2.160817336236025):0.16000887566012523):1.2634379416497898,((42:2.500673563864333,16:2.500673563864333):0.3527218534046068,((176:1.38451850369645,123:1.38451850369645):0.9637825473701833,(106:1.5430417386475908,(89:0.4852593871658262,33:0.4852593871658262):1.0577823514817646):0.8052593124190426):0.5050943662023064):1.1210776175058355):1.067358784866189,(76:2.7603333276816144,18:2.7603333276816144):2.2814984919593497):4.015454967431759):0.8031357516752813,((((14:1.0123454703383525,((115:0.12978319410194208,242:0.12978319410194208):0.5675450845504307,(137:0.5330042256928325,(8:0.14562279993370328,198:0.14562279993370328):0.38738142575912915):0.16432405295954033):0.31501719168597975):5.808145920502815,((21:3.9706623382204698,(((143:2.1180022163012273,(((54:0.3759488288956134,241:0.3759488288956134):0.5889664028160333,109:0.9649152317116466):0.11974491056486569,(98:0.7267300891123872,164:0.7267300891123872):0.3579300531641251):1.033342074024715):0.06951116132341095,28:2.1875133776246383):1.6084934465420875,141:3.7960068241667257):0.17465551405374402):1.379619696675245,(((73:2.366908423483966,158:2.366908423483966):1.5849432255692162,124:3.9518516490531823):0.24275996775837694,168:4.194611616811559):1.1556704180841555):1.4702093559454532):0.5621374015379264,((184:3.730594461793101,142:3.730594461793101):3.0372882216289088,((((171:2.0895761667309363,(265:0.38722119722632764,(178:0.2683781318113119,185:0.2683781318113119):0.11884306541501571):1.7023549695046087):1.934172953816185,((213:1.3858767902550657,220:1.3858767902550657):2.192127731497785,((((196:0.43181185743717243,131:0.43181185743717243):0.2171517699825053,55:0.6489636274196777):0.7696907305992069,(113:0.004839440521640911,127:0.004839440521640911):1.4138149174972436):1.5604534264845296,(((154:1.2328916021681786,121:1.2328916021681786):1.1187452644559135,134:2.351636866624092):0.2785259616178979,(239:1.3305443776995014,(101:0.9225922079189017,97:0.9225922079189017):0.40795216978059967):1.2996184505424886):0.3489449562614242):0.5988967372494365):0.44574459879427053):2.360743367919146,((((1:1.7222518306146812,(57:0.745420489441663,250:0.745420489441663):0.9768313411730183):0.9702565416302937,((187:1.7541356648678983,74:1.7541356648678983):0.6697731831919667,173:2.423908848059865):0.26859952418511):1.3133460653300078,(((145:0.36143147635152867,166:0.36143147635152867):2.401754746754634,(((((192:0.5736202109688855,23:0.5736202109688855):0.35876770246802325,105:0.9323879134369087):0.3458459826960384,(183:0.47505164812397105,159:0.47505164812397105):0.8031822480089761):1.0937908914350656,((88:0.2928610206618996,15:0.2928610206618996):0.6886780018637839,193:0.9815390225256836):1.390485765042329):0.20877544746539778,(111:2.359684655642568,(((((201:0.8395334446717327,(((36:0.2063866454977073,174:0.2063866454977073):0.46762373984315503,214:0.6740103853408623):0.11159509492696296,((249:0.2520226754477258,35:0.2520226754477258):0.25645560255173855,136:0.5084782779994643):0.27712720226836096):0.05392796440390746):0.2586805952496437,180:1.0982140399213765):0.716147572854646,271:1.8143616127760225):0.13926061887708885,(276:1.3173138958248525,225:1.3173138958248525):0.6363083358282589):0.3223491195960746,((((177:0.3599614930291508,170:0.3599614930291508):0.5085779794481509,(77:0.6585501545841178,272:0.6585501545841178):0.20998931789318387):0.00776272492057406,((147:0.4673745606593291,118:0.4673745606593291):0.3877206091091136,((255:0.27858182663437847,108:0.27858182663437847):0.16153746394278612,13:0.4401192905771646):0.4149758791912781):0.02120702762943305):0.8396229293939614,(75:1.290531908251247,130:1.290531908251247):0.4253932185405902):0.5600462244573488):0.08371330439338198):0.2211155793908426):0.18238598807275208):0.9131902872933724,(((((116:1.2806447768323939,(224:0.6399874356218713,((45:0.121753915967174,190:0.121753915967174):0.2123559263402669,256:0.3341098423074409):0.30587759331443043):0.6406573412105225):0.3564024801800547,252:1.6370472570124486):0.26706732925034116,(62:0.3806958464620732,221:0.3806958464620732):1.5234187398007166):0.4701398776972474,((53:1.155111923297403,61:1.155111923297403):0.2509138237508244,(140:1.2965790343617327,(253:0.8014748310706088,(279:0.6314056363578723,102:0.6314056363578723):0.17006919471273652):0.4951042032911239):0.10944671268649464):0.9682287169118098):0.9174590973204615,86:3.2917135612804986):0.3846629491190363):0.32947792717544777):1.471101994450665,((226:4.710225614219284,(244:4.581846794612273,(((((49:0.6546963348192852,274:0.6546963348192852):1.8611929271981698,((248:1.9434644947028252,((227:0.8437880585866181,78:0.8437880585866181):1.0062469203132514,((122:0.2427419450356904,41:0.2427419450356904):0.6945682137373714,24:0.9373101587730618):0.9127248201268076):0.09342951580295589):0.3520234415183652,200:2.2954879362211904):0.22040132579626448):0.4775281081997993,(150:1.662809530531004,(((151:0.3322284584025751,83:0.3322284584025751):0.5039463252908628,148:0.8361747836934379):0.673615413659099,157:1.509790197352537):0.15301933317846705):1.3306078396862502):0.12566329243032026,((39:0.2722907237731604,257:0.2722907237731604):2.016556975529793,263:2.2888476993029534):0.830232963344621):0.0843533056570398,59:3.2034339683046142):1.3784128263076592):0.12837881960701036):0.4750857598801117,(((260:2.082014273838033,70:2.082014273838033):0.927038750381016,67:3.009053024219049):0.853800754783923,209:3.862853779002972):1.3224575950964232):0.29164505792625217):0.9075360564406196):0.27436729179420016,(160:2.8990336988735796,203:2.8990336988735796):3.759826081386888):0.1090229031615424):0.6147461089570845):1.4116628145817263,(100:3.8848427233689993,(237:3.589693015433298,((210:0.2448935922412859,10:0.2448935922412859):2.714344556776316,(((((((11:1.4737171725205562,(233:1.364009078070174,(26:0.836895964631906,(199:0.7483861825343836,52:0.7483861825343836):0.08850978209752236):0.5271131134382679):0.10970809445038232):0.11590677633866475,149:1.589623948859221):0.01714525488977614,(205:1.0317032857350654,238:1.0317032857350654):0.5750659180139317):0.2357884863305597,((269:0.8303962927470977,204:0.8303962927470977):0.38436443604010406,(47:0.12218057839458216,247:0.12218057839458216):1.0925801503926196):0.6277969612923551):0.320159241917223,(211:0.21752446385487134,51:0.21752446385487134):1.9451924681419084):0.13516149277034994,(((((163:0.9434458722337867,189:0.9434458722337867):0.32646390117941315,((95:0.44232782307372387,7:0.44232782307372387):0.08076966755291459,40:0.5230974906266385):0.7468122827865614):0.053162668489867615,(((110:0.777635405038481,19:0.777635405038481):0.08027400795203588,(125:0.6910003604811175,((162:0.34137121007610827,191:0.34137121007610827):0.21964468255174008,96:0.5610158926278483):0.12998446785326911):0.16690905250939947):0.3864006973736538,(71:0.5561337500234997,37:0.5561337500234997):0.688176360340671):0.07876233153889678):0.12516776732080004,(165:1.0524147980614833,(223:0.5756535304685209,206:0.5756535304685209):0.47676126759296245):0.39582541116238423):0.20283085284258418,(((93:0.298282673861305,234:0.298282673861305):0.17098187156938927,94:0.4692645454306943):0.8933614879528835,((38:0.26395326857964235,60:0.26395326857964235):0.2910654738163368,81:0.5550187423959791):0.8076072909875986):0.2884450286828739):0.6468073627006781):0.43187029589793324,(69:1.1572818535159832,107:1.1572818535159832):1.5724668671490798):0.22948942835253883):0.6304548664156964):0.29514970793570106):4.909448883591821):1.0661309317871837):1.3227536222936234,(66:10.974641809109523,((((((259:0.13413916243795743,175:0.13413916243795743):0.908050724786574,258:1.0421898872245314):5.243406400585201,(((152:3.519951169950779,((153:1.7150618319279498,((243:0.5227923611518347,63:0.5227923611518347):0.6305168178311046,9:1.1533091789829393):0.5617526529450105):1.4353762782592823,(64:1.829344686379904,65:1.829344686379904):1.321093423807328):0.369513059763547):1.902867890598325,((87:0.5821278676259343,(117:0.32784165629564754,138:0.32784165629564754):0.2542862113302867):0.1202880705326268,(156:0.5672229636101213,85:0.5672229636101213):0.13519297454843981):4.720403122390543):0.8358891241888573,((92:3.2993322898678152,167:3.2993322898678152):0.27507431003324845,6:3.5744065999010637):2.6843015848368976):0.02688810307177114):0.5120931902044452,((((((232:2.161145964182237,84:2.161145964182237):0.8734706314900471,(103:0.36408774414845524,2:0.36408774414845524):2.670528851523829):0.9239955937220534,(((((135:0.22824923091551683,3:0.22824923091551683):0.017413478205106053,277:0.24566270912062288):1.593306391332749,(((31:0.08309924290939545,114:0.08309924290939545):1.4071378726318076,212:1.490237115541203):0.27076797064801217,(48:0.9730767792637948,251:0.9730767792637948):0.7879283069254205):0.07796401426415667):0.6082587077823991,172:2.447227808235771):0.1193327837802367,(278:0.9495490068780175,(229:0.6112683614959311,161:0.6112683614959311):0.33828064538208635):1.6170115851379903):1.3920515973783298):0.2482755068264466,27:4.206887696220784):1.977414631822053,((240:0.07384356872396274,146:0.07384356872396274):4.21307610616156,218:4.286919674885523):1.8973826531573144):0.04107851580242716,((((17:1.1588246908729969,266:1.1588246908729969):0.7444387279394558,217:1.9032634188124526):2.302323270784982,((((246:0.5046516144230554,(262:0.4036569129391327,268:0.4036569129391327):0.1009947014839227):1.5961894960496315,(12:1.3768831548179012,(91:0.7006478534551325,56:0.7006478534551325):0.6762353013627688):0.7239579556547857):1.206288356557541,(((202:2.1724371076634403,(270:0.25481055864111385,50:0.25481055864111385):1.9176265490223265):0.9574415421981546,188:3.129878649861595):0.0954076451222412,((139:2.559996962876056,(194:2.4260371516156383,(((222:1.2164735227860481,34:1.2164735227860481):0.3786007220299985,128:1.5950742448160466):0.22489134534565536,(228:1.558541390065427,90:1.558541390065427):0.261424200096275):0.6060715614539363):0.1339598112604179):0.41573464254764136,(46:2.602562947137737,(181:1.8789872806249897,(155:0.7710168367726942,(82:0.732336001017799,(195:0.221133864668742,58:0.221133864668742):0.5112021363490571):0.038680835754895115):1.1079704438522955):0.7235756665127473):0.3731686582859606):0.2495546895601386):0.08184317204639191):0.6815720654335968,(((261:2.7006570705660966,(207:0.41404536189604557,273:0.41404536189604557):2.2866117086700513):0.20996509304430555,(230:1.8098757118827575,79:1.8098757118827575):1.1007464517276446):0.4431095855115488,(((((129:0.20965365497392083,236:0.20965365497392083):0.20564129550371354,186:0.4152949504776344):1.3906112599776665,(((267:0.08763736460582221,144:0.08763736460582221):0.010622310002353377,5:0.09825967460817558):0.09019915110217372,219:0.1884588257103493):1.6174473847449518):0.20292177516370247,(254:1.4956104851467351,215:1.4956104851467351):0.5132175004722683):0.8299992646108638,44:2.8388272502298673):0.5149044988920837):0.6349697833418739):0.21688515713360967):0.8003821930000017,280:5.005968882597436):1.219411961247828):0.5723086341689134):0.7278103246646221,((197:5.848619723208718,(275:4.527759209486239,((112:0.5117716298558198,179:0.5117716298558198):3.375976546018647,((99:0.3308806441703637,(43:0.2948844140296366,264:0.2948844140296366):0.035996230140727115):3.0334173491861263,((120:1.0782664322009046,32:1.0782664322009046):0.9653851368111912,208:2.0436515690120958):1.3206464243443943):0.5234501825179767):0.6400110336117719):1.3208605137224794):1.211815605670643,169:7.060435328879361):0.4650644737994387):0.983333316993825,((132:2.427176531655207,182:2.427176531655207):2.8316791071107827,(235:3.5020324760104473,((216:1.0058349248642284,126:1.0058349248642284):0.32400866588328414,72:1.3298435907475126):2.1721888852629347):1.7568231627555426):3.249977480906635):2.465808689436898):0.208534351932105):0.2290854211371638):0.7297306852534913):3.6201831691475;
tree new_tree27 = ((104:4.7317041934546085,(80:3.1439461471534433,(25:2.665748876442134,4:2.665748876442134):0.47819727071130913):1.5877580463011651):7.015735403711909,((68:4.281335274431342,(30:2.082642470687263,(231:1.1467177165039002,133:1.1467177165039002):0.9359247541833626):2.198692803744079):6.9271125918496,(((119:8.669521072290738,(((29:2.728735448704165,(22:2.179945864087734,(20:0.33083853968623167,245:0.33083853968623167):1.8491073244015022):0.548789584616431):0.7084914569152359,((42:2.799954153158,16:2.799954153158):0.5254485877650588,((176:1.4517640814265687,123:1.4517640814265687):0.9618422018132742,(106:1.4376697947068333,(89:0.7022119076940683,33:0.7022119076940683):0.735457887012765):0.9759364885330095):0.911796457683216):0.11182416469634182):1.9377739777890657,(76:2.677548845082334,18:2.677548845082334):2.6974520383261322):3.294520188882272):1.25911534700675,(((((115:0.10306179254259393,242:0.10306179254259393):0.6332473084975716,(14:0.6461273626792192,(137:0.4733899398843163,(8:0.13082722542964684,198:0.13082722542964684):0.34256271445466946):0.1727374227949029):0.09018173836094634):5.479987391735024,((21:4.116523447634409,(((143:1.788211333748876,(((54:0.7918792393649643,241:0.7918792393649643):0.06929521756456147,109:0.8611744569295258):0.6482547405005686,(98:0.8380333383509451,164:0.8380333383509451):0.6713958590791493):0.2787821363187817):0.3378100272946476,28:2.1260213610435237):1.7629672374947951,141:3.888988598538319):0.2275348490960898):1.3562695810170675,(((73:3.13614803983896,158:3.13614803983896):0.7797524795638529,124:3.915900519402813):0.5298911713386243,168:4.445791690741437):1.027001337910039):0.7435034641237142):0.6680136269244654,((184:3.5984441101825855,142:3.5984441101825855):3.1027409728937956,((((171:1.7011052348182694,(265:0.37633622960786367,(178:0.10545548010649233,185:0.10545548010649233):0.2708807495013713):1.3247690052104057):2.6241021672785183,((213:1.808137414009578,220:1.808137414009578):1.4285590522974512,((((196:0.8894715677866917,131:0.8894715677866917):0.26568476544867925,55:1.155156333235371):0.4611746560062262,(113:0.10653139985571192,127:0.10653139985571192):1.509799589385885):0.6716534591880388,(((154:0.7925066144591921,121:0.7925066144591921):0.5936372229322144,(239:1.354355461765838,(101:0.9029068388363513,97:0.9029068388363513):0.45144862292948673):0.03178837562556858):0.2079391344799546,134:1.5940829718713612):0.6939014765582747):0.9487120178773933):1.0885109357897584):2.046674254935814,((((1:2.2649334294359718,(57:0.6116229556089579,250:0.6116229556089579):1.653310473827014):0.4801554822968761,((187:1.7447026402503516,74:1.7447026402503516):0.36868539667624356,173:2.113388036926595):0.6317008748062527):1.4789170977124635,(((((224:0.8947847115748921,((45:0.06722651006152189,190:0.06722651006152189):0.19291524491509135,256:0.26014175497661324):0.634642956598279):0.5325447463431363,(116:1.3527975404560377,252:1.3527975404560377):0.07453191746199073):0.2889586357755618,(62:0.5605298431743232,221:0.5605298431743232):1.1557582505192672):0.5102842294489354,((53:1.0703374775651264,61:1.0703374775651264):0.2759957448899626,(140:0.8022819925312505,(253:0.5980208934098172,(102:0.49703407352790796,279:0.49703407352790796):0.10098681988190927):0.2042610991214333):0.5440512299238385):0.8802391006874366):1.4755371336032463,((((111:2.4557647576791126,(((((((174:0.05772571765322961,201:0.05772571765322961):0.05163476753408345,36:0.10936048518731306):0.7675783681377564,(((249:0.08445123329526433,35:0.08445123329526433):0.1735422121641082,136:0.25799344545937253):0.4327441287860353,214:0.6907375742454078):0.18620127907966166):0.09204577478355358,180:0.9689846281086231):0.44065826427358223,271:1.4096428923822053):0.8262800009682225,(276:0.7613877414815644,225:0.7613877414815644):1.4745351518688634):0.20614933201903307,(((((147:0.45171311863506963,118:0.45171311863506963):0.27122817497304325,(177:0.37173888282874856,170:0.37173888282874856):0.3512024107793643):0.1304601782831173,((255:0.27094443428322545,108:0.27094443428322545):0.21560453602119622,13:0.4865489703044217):0.3668525015868085):0.19415684396512178,(77:0.856000843571253,272:0.856000843571253):0.191557472285099):1.2650405301852568,(75:0.32389896176639515,130:0.32389896176639515):1.9886998842752135):0.1294733793278522):0.013692532309651728):0.2777657273566354,86:2.733530485035748):0.07244784450456887,((((192:0.5774826693364544,23:0.5774826693364544):0.5695737717187589,105:1.1470564410552133):0.4123340540327023,(183:0.8331044795301413,159:0.8331044795301413):0.7262860155577743):0.52224280551828,((88:0.14799061945783967,15:0.14799061945783967):1.1770275287203358,193:1.3250181481781755):0.75661515242802):0.7243450289341213):0.13487677293467026,(145:0.3776660975366116,166:0.3776660975366116):2.5631890049383754):0.7612543542707848):0.5218965526995394):0.7861540848542257,((244:4.293691281242381,(226:3.8060237719808163,((((39:0.3423841619014328,257:0.3423841619014328):2.360159174978749,263:2.702543336880182):0.31512691128116765,59:3.0176702481613495):0.03627573303793019,(((49:0.8218244247487458,274:0.8218244247487458):1.5737500070365584,(((227:1.7719251650189023,78:1.7719251650189023):0.13986859861837275,(248:1.747126586293206,((122:0.35179886876798333,41:0.35179886876798333):0.7276388089119479,24:1.0794376776799313):0.6676889086132747):0.1646671773440691):0.13568598216005467,200:2.0474797457973297):0.34809468598797455):0.20033310184053876,(150:1.6160671826813744,(((151:0.23891969440216548,83:0.23891969440216548):0.6804128350040584,148:0.9193325294062238):0.3830368893680196,157:1.3023694187742434):0.313697763907131):0.9798403509444686):0.4580384475734367):0.7520777907815366):0.487667509261565):0.41618133741490126,(((260:1.719717603184532,70:1.719717603184532):0.6780904150833595,67:2.3978080182678916):0.16460960775263356,209:2.562417626020525):2.1474549926367574):0.30028747564225444):1.3617215627330648):0.25615155959845737,(160:3.7249280130251776,203:3.7249280130251776):2.9031052036058815):0.0731518664453219):0.18312503662327462):1.6424678706400666,(((210:0.42395830811661867,10:0.42395830811661867):2.5874650590448223,(((((((211:0.6279346263980969,51:0.6279346263980969):0.821750369639545,149:1.449684996037642):0.24838826180272888,(11:1.5335438149689924,(233:1.0395556993324362,(26:0.9483880522218469,(199:0.5539180681062771,52:0.5539180681062771):0.39446998411556977):0.09116764711058933):0.4939881156365562):0.16452944287137838):0.30865453150369815,(205:0.2899573039592202,238:0.2899573039592202):1.7167704853848487):0.04227220648526275,((269:0.5381417442114841,204:0.5381417442114841):0.37463654049513073,(47:0.11874602561452646,247:0.11874602561452646):0.7940322590920883):1.1362217111227169):0.3509080814308203,(((38:0.26338446954933753,60:0.26338446954933753):1.0914456301935032,81:1.3548300997428406):0.35613921641927027,(((94:0.2167512664204577,234:0.2167512664204577):0.13877501471984174,93:0.35552628114029944):1.1563209199640128,((19:1.3139449632273765,((((125:0.6852621690578314,((162:0.28188013172741566,191:0.28188013172741566):0.2172074645230137,96:0.49908759625042937):0.18617457280740207):0.36333627551964487,(71:0.8309833167099376,37:0.8309833167099376):0.21761512786753867):0.1205730942766976,110:1.169171538854174):0.08228508123794565,((163:0.5778742474044394,189:0.5778742474044394):0.576330878568402,((95:0.3911981584349952,7:0.3911981584349952):0.17296688448941283,40:0.5641650429244081):0.5900400830484334):0.09725149411927814):0.062488343135256974):0.07581768759972363,(165:1.202182036885584,(223:0.6235779181265519,206:0.6235779181265519):0.5786041187590321):0.18758061394151615):0.1220845502772121):0.19912211505779864):0.6889387610980411):0.25310613960238726,(69:1.127609467852248,107:1.127609467852248):1.5254047490102913):0.35840915029890175):0.7642146237456107,(237:3.47560862000532,100:3.47560862000532):0.3000293709017319):4.75113999943267):1.401858428957766):1.0732342224769376,(66:10.682269414405969,((((((167:2.9375475643457105,92:2.9375475643457105):0.18070174404950956,6:3.11824930839522):2.9099850892206396,(((152:3.611049213723312,((64:1.8818964652250958,65:1.8818964652250958):1.4297384553614332,(153:1.628690036425723,((243:0.7764519787668432,63:0.7764519787668432):0.564698939864528,9:1.3411509186313713):0.2875391177943518):1.682944884160806):0.2994142931367829):1.6593318855321484,((87:0.5691638611291708,(117:0.21750587291418932,138:0.21750587291418932):0.3516579882149815):0.11350683891661217,(156:0.5512780627741877,85:0.5512780627741877):0.13139263727159534):4.587710399209677):0.6178759141062056,((259:0.28014955701022426,175:0.28014955701022426):0.24554725217960416,258:0.5256968091898284):5.362560204171837):0.13997738425419382):0.8308058206758364,(((((232:2.421244792048395,84:2.421244792048395):0.8423543896220966,(103:0.3213826763144515,2:0.3213826763144515):2.9422165053560403):0.6893309080496883,((((48:1.2658228729732586,251:1.2658228729732586):0.4996955915786152,((((277:0.2218330390715499,3:0.2218330390715499):0.016923977248688632,135:0.23875701632023852):1.0362530374916243,212:1.275010053811863):0.3270370727243521,(31:0.17651602630771396,114:0.17651602630771396):1.4255311002285012):0.16347133801565872):0.5517075474182189,172:2.3172260119700927):0.1255331632657648,(278:1.1388019067634427,(229:0.5027234418933323,161:0.5027234418933323):0.6360784648701104):1.3039572684724148):1.5101709144843225):0.799608967925189,(27:4.623923474284096,((240:0.07176779172582919,146:0.07176779172582919):3.975207295871125,218:4.046975087596954):0.5769483866871417):0.128615583361273):1.091222717597045,(((230:3.557925649396429,(((261:2.6909668792205443,(207:0.3236708129467565,273:0.3236708129467565):2.367296066273788):0.2638542273886939,79:2.9548211066092382):0.5196506146781181,((((254:1.2926146555764475,215:1.2926146555764475):0.21594804536693912,((129:0.11980912704237529,186:0.11980912704237529):0.47806638776082994,236:0.5978755148032052):0.9106871861401814):0.06718488593405025,(267:0.183161160629086,((219:0.07341437745790134,5:0.07341437745790134):0.07697916683789198,144:0.15039354429579332):0.03276761633329267):1.392586426248351):1.3791161126689222,44:2.954863699546359):0.5196080217409973):0.0834539281090727):0.3186516312661465,(((17:1.7153935595085619,266:1.7153935595085619):0.3132200313541249,217:2.0286135908626868):1.6378535920560533,(((188:2.688638961435007,(202:1.3412490478458419,(270:0.2935289589922165,50:0.2935289589922165):1.0477200888536253):1.347389913589165):0.13375215079670477,(139:2.4929191804867266,(194:2.4807147912667564,(((222:1.1822778873221522,34:1.1822778873221522):0.08342878734941883,128:1.265706674671571):0.4681324696806777,(228:1.101822710382208,90:1.101822710382208):0.6320164339700407):0.7468756469145077):0.012204389219970135):0.329471931744985):0.22608430704364313,(46:3.0226173269068988,(((246:0.8697979908022878,(262:0.12062055896175364,268:0.12062055896175364):0.7491774318405342):0.5715036437543558,(12:0.8763420296676959,(91:0.5838234091992647,56:0.5838234091992647):0.29251862046843125):0.5649596048889477):1.2045198447946357,(181:1.9941938499511724,((195:0.0513006592061284,58:0.0513006592061284):0.7550906529402208,(155:0.6230456174115486,82:0.6230456174115486):0.18334569473480056):1.1878025378048234):0.6516276294001069):0.37679584755561946):0.02585809236845593):0.6179917636433854):0.2101100977438355):0.7732775255845383,280:4.649854806247114):1.1939069689953001):1.015278443049282):0.2911198976675857,((197:5.543534666262879,(275:4.036092240847885,((112:1.018441509121324,179:1.018441509121324):2.3278901768515263,((99:0.3656386737087065,(43:0.1516046424088642,264:0.1516046424088642):0.2140340312998423):2.6355146823569005,((120:0.9674545037240448,32:0.9674545037240448):0.7783002638668984,208:1.7457547675909433):1.255398588474664):0.34517832990724306):0.6897605548750345):1.507442425414994):0.8616436398179887,169:6.405178306080868):0.7449818098784142):1.0184657108137296,((132:3.1056945734034413,182:3.1056945734034413):1.3001994336910143,(235:3.2787036219018493,((216:0.7105228620089097,72:0.7105228620089097):0.27314833393672233,126:0.983671195945632):2.2950324259562174):1.1271903851926064):3.7627318196785557):2.5136435876329575):0.319601227368457):0.20657722450651583):0.5389917308855754):3.0481511023655;
tree new_tree28 = ((104:4.051747955060871,(80:2.9628611484547633,(25:2.432216601454106,4:2.432216601454106):0.5306445470006573):1.0888868066061077):8.09766120548008,((68:3.7550257841910772,(30:1.6153683328708444,(231:1.1038773013178094,133:1.1038773013178094):0.511491031553035):2.139657451320233):7.952877477555883,((((119:7.596359522462415,((((42:2.6389991113614957,16:2.6389991113614957):0.7461139586656556,((176:1.3226547158462825,123:1.3226547158462825):1.4023777193002689,(106:1.8015138371070982,(89:0.8804694120634258,33:0.8804694120634258):0.9210444250436725):0.9235185980394531):0.6600806348805999):0.8373588223245965,(29:3.2086196637599858,(22:2.48847707762356,(20:0.06483455928386599,245:0.06483455928386599):2.423642518339694):0.7201425861364257):1.013852228591762):0.21304989952403908,(76:2.4296154428020484,18:2.4296154428020484):2.0059063490737383):3.1608377305866284):1.9565280511501824,((((14:0.725145482085027,((137:0.5988455177323456,(8:0.27023887919995526,198:0.27023887919995526):0.32860663853239036):0.10273184738414731,(115:0.1653841442401501,242:0.1653841442401501):0.5361932208763428):0.023568116968534114):5.829166209300029,((21:3.4177240036118857,(141:3.3910710248604348,((143:1.909718828691885,(((109:0.7628073594384456,241:0.7628073594384456):0.02912985399624335,54:0.7919372134346889):0.45858898960134553,(98:0.4839004208520834,164:0.4839004208520834):0.766625782183951):0.6591926256558505):0.4163911609270021,28:2.326109989618887):1.0649610352415477):0.026652978751450895):1.9548463449135163,(((73:3.2990404957650457,158:3.2990404957650457):0.43224935879166804,124:3.7312898545567137):0.13277439483458275,168:3.8640642493912964):1.5085060991341055):1.1817413428596542):0.8581874135645426,((184:2.8671486755741897,142:2.8671486755741897):3.8550807151295254,((((171:1.4842466349944732,(265:0.7110134157227728,(178:0.1198949515531767,185:0.1198949515531767):0.5911184641695961):0.7732332192717004):3.6851505171468744,((213:1.3050286625732652,220:1.3050286625732652):2.0494496872434205,((((196:0.39409225708156825,131:0.39409225708156825):0.19281833083128508,55:0.5869105879128533):0.9892474513403742,(113:0.029983022736481044,127:0.029983022736481044):1.5461750165167465):0.5457692099327398,(((101:0.3172864226498704,97:0.3172864226498704):1.0922938332219407,(239:1.3675302672071037,(154:0.7782094918719092,121:0.7782094918719092):0.5893207753351944):0.04204998866470744):0.49533529664975817,134:1.9049155525215693):0.217011696664398):1.2325511006307184):1.8149188023246619):0.9881767228864291,((((1:2.0094311294731804,(57:0.5756445286163561,250:0.5756445286163561):1.4337866008568243):1.2096120241304984,((187:1.9221047730933387,74:1.9221047730933387):0.2235761754560306,173:2.1456809485493693):1.0733622050543095):0.8341102074869782,((((252:1.2154114977027635,(224:0.7477266524315248,((45:0.012899800323512848,190:0.012899800323512848):0.2291990196938809,256:0.24209882001739375):0.505627832414131):0.46768484527123866):0.08414954508190942,(116:0.8496235727840821,(62:0.7757548356408984,221:0.7757548356408984):0.07386873714318365):0.4499374700005908):0.9399410953857643,((53:1.4300378764938957,61:1.4300378764938957):0.3384108563493964,(140:1.4075773150004767,(253:0.6455906258851023,(102:0.4006630368778286,279:0.4006630368778286):0.24492758900727368):0.7619866891153744):0.3608714178428154):0.4710534053271451):1.2483722727315354,((86:2.6336498483318094,((((((249:0.12627433167173852,35:0.12627433167173852):0.3988007369450822,136:0.5250750686168207):0.1561338766439604,(214:0.5760876879380539,((36:0.052440026721292034,201:0.052440026721292034):0.06099755125016327,174:0.1134375779714553):0.46265010996659856):0.10512125732272726):0.3955593345703613,180:1.0767682798311424):0.5675106678768476,271:1.64427894770799):0.6998512738320921,(((276:0.7498438903855966,225:0.7498438903855966):0.9581603790345041,111:1.7080042694201008):0.5680405686228824,(75:1.8531475606878087,(((((147:0.5097114034737875,118:0.5097114034737875):0.0894306630257764,(177:0.32094088387827985,170:0.32094088387827985):0.27820118262128407):0.3197032207135292,((255:0.2938774207438281,108:0.2938774207438281):0.3053729070239645,13:0.5992503277677926):0.3195949594453005):0.35553740000472855,(77:0.6777471699970774,272:0.6777471699970774):0.5966355172207443):0.4513507775089214,130:1.725733464726743):0.12741409596106568):0.42289727735517446):0.06808538349709892):0.28951962679172727):0.2625435167432473,(((145:0.8255513677408132,166:0.8255513677408132):1.1781315218132047,((88:0.14486553856493808,15:0.14486553856493808):0.7493543803192907,193:0.8942199188842288):1.1094629706697892):0.040332344692693756,((192:0.15085601155654066,23:0.15085601155654066):0.8632624019679109,(105:0.9721314208208758,(183:0.5016643331016584,159:0.5016643331016584):0.4704670877192174):0.041986992703575865):1.02989682072226):0.8521781308283449):0.5916810458269159):0.5652789501886843):1.0706259041884145,(((209:3.228871006745793,(67:2.2964660456569193,(260:1.6387302116358629,70:1.6387302116358629):0.6577358340210564):0.9324049610888738):1.3185895438839443,(226:3.806366911070902,((((39:0.41223521438169997,257:0.41223521438169997):1.1145344718617576,263:1.5267696862434574):1.2868362937280642,59:2.8136059799715216):0.014371636621802963,((150:1.5332140198355615,(((151:0.4746695009070353,83:0.4746695009070353):0.4624616997030555,157:0.9371312006100908):0.3758735561489036,148:1.3130047567589944):0.22020926307656707):1.1358405449978453,((49:1.1159886482249664,274:1.1159886482249664):1.5255467102524496,((200:1.8560111332656968,((227:0.8962956962150369,78:0.8962956962150369):0.9385571078951819,((122:0.5060804443485286,41:0.5060804443485286):0.5001778483918525,24:1.0062582927403811):0.8285945113698376):0.021158329155477995):0.06064705551851857,248:1.9166581887842153):0.7248771696932006):0.02751920635599081):0.15892305175991783):0.9783892944775774):0.7410936395588354):0.2438696167859602,244:4.791330167415698):0.33244909786337384):1.0337946097487052):0.1727309702052624,(160:3.173453386957333,203:3.173453386957333):3.156851458275706):0.3919245454706761):0.6902697142458836):1.3402108349555268,((((210:0.2442717211772908,10:0.2442717211772908):3.1179735187042503,(((((211:1.2166916962188252,51:1.2166916962188252):0.5404727091495098,149:1.757164405368335):0.32543259949852454,(((205:0.7267528813686668,238:0.7267528813686668):1.0494914658839265,((269:0.7612669085740891,204:0.7612669085740891):0.6449314863787055,(47:0.26557101786977655,247:0.26557101786977655):1.140627377083018):0.37004595229979875):0.12653252834160944,(11:1.184147592645278,(233:0.9414076612544515,((199:0.2528525738822126,26:0.2528525738822126):0.6481369115431498,52:0.9009894854253624):0.04041817582908913):0.2427399313908265):0.7186292829489247):0.1798201292726569):0.625498420792459,((((((163:0.5456501534875329,189:0.5456501534875329):0.48603935956028743,((95:0.12103773719835073,7:0.12103773719835073):0.5516650433409455,40:0.6727027805392962):0.3589867325085241):0.07660325820869729,((125:0.9698729519692024,((162:0.23141551860583967,191:0.23141551860583967):0.36124541664918797,96:0.5926609352550276):0.3772120167141748):0.05491903757184535,(71:0.5987595588888167,37:0.5987595588888167):0.42603243065223106):0.08350078171546982):0.03321105151250592,(19:1.0546093031462493,110:1.0546093031462493):0.08689451962277417):0.28083391331752483,(165:0.7465668963344321,(223:0.6141234834917372,206:0.6141234834917372):0.1324434128426949):0.6757708397521163):0.9596505708982344,((93:0.08964106321052512,234:0.08964106321052512):1.6551003210512234,(((38:0.27126901487792787,60:0.27126901487792787):0.22574874877739914,81:0.497017763655327):0.7989978953249361,94:1.2960156589802632):0.44872572528148535):0.6372469227230342):0.3261071186745359):0.4303447025877527,(69:1.2037005528317442,107:1.2037005528317442):1.9347395754153272):0.2238051116344697):0.740338864660834,100:4.102584104542375):0.556172055599645,237:4.65875616014202):4.093953779763106):0.800177633707472):0.8912378654951034,((((((152:3.5254191002163253,((64:1.2789957895848856,65:1.2789957895848856):1.9347163491025823,(153:1.850980828125516,((243:0.4208480955859463,63:0.4208480955859463):1.3000243076064333,9:1.7208724031923797):0.13010842493313635):1.3627313105619518):0.31170696152885746):1.577604864834706,((87:0.5740656064518697,(117:0.3754385233452351,138:0.3754385233452351):0.19862708310663457):0.0982547182469532,(156:0.278826660868595,85:0.278826660868595):0.3934936638302279):4.430703640352209):1.0609086634919942,((167:3.765194082403001,(92:2.621284167443149,6:2.621284167443149):1.1439099149598522):1.7152705997285125,((259:0.31386004553031327,175:0.31386004553031327):0.3188417445572536,258:0.6327017900875669):4.847762892043947):0.6834679464115121):0.4818400614781915,(((((232:2.3751986961411835,84:2.3751986961411835):0.8583761325888166,(103:0.4216636654193099,2:0.4216636654193099):2.81191116331069):1.0258051040727496,((((48:1.4733799367033968,(31:0.0866700624476521,114:0.0866700624476521):1.3867098742557447):0.2031630825743762,(251:1.6316334237351466,(((277:0.22555167769638254,135:0.22555167769638254):0.009585401902580143,3:0.23513707959896268):1.2485267904251054,212:1.483663870024068):0.14796955371107856):0.04490959554262641):0.4492507602186506,172:2.1257937794964237):0.42238738195317804,(278:1.1035323156895478,(229:0.6585357047835488,161:0.6585357047835488):0.44499661090599896):1.444648845760054):1.711198771353148):1.404858350463682,(27:4.794753228052939,((240:0.07067967767298496,146:0.07067967767298496):3.5012462602111776,218:3.5719259378841626):1.2228272901687767):0.8694850552134925):0.7875188727879499,(((((261:2.5001997590099827,(207:0.18203942314022717,273:0.18203942314022717):2.3181603358697553):0.5284675916276607,(230:3.021792031081056,79:3.021792031081056):0.006875319556587378):0.24631892280403056,(((236:0.18197684263389963,186:0.18197684263389963):1.3371850629998105,(((254:0.5001729257793146,215:0.5001729257793146):0.7839443182522672,(((267:0.01655665412585017,219:0.01655665412585017):0.14002274290208538,144:0.15657939702793555):0.41220930126678856,5:0.5687886982947241):0.7153285457368577):0.16735767447604855,129:1.4514749185076303):0.0676869871260799):0.8871493880872969,44:2.406311293721007):0.8686749797206668):0.5105303503108205,(((217:1.733093394255348,266:1.733093394255348):1.008302363142999,17:2.741395757398347):0.7212160229819355,(((246:0.8226997280261089,(262:0.08212880314397616,268:0.08212880314397616):0.7405709248821327):0.30383105993229276,(12:0.6772570113621245,(91:0.19233485008556667,56:0.19233485008556667):0.4849221612765578):0.4492737765962772):2.043766602195488,((188:2.1315122579750234,(202:1.7612515049799775,(270:0.3947842507353859,50:0.3947842507353859):1.3664672542445917):0.3702607529950459):0.9237087935143116,((139:2.7023893460574873,(194:2.423106625496338,(90:1.744123670590802,(((222:1.248531092763119,34:1.248531092763119):0.18847220224777916,128:1.4370032950108982):0.06328511513497181,228:1.50028841014587):0.2438352604449321):0.678982954905536):0.2792827205611492):0.24832149848810525,(46:2.407877501056401,(181:1.6321860957514962,(155:0.5699078397150109,((195:0.1504574076212119,82:0.1504574076212119):0.19441775986384796,58:0.34487516748505986):0.22503267222995105):1.0622782560364854):0.7756914053049047):0.5428333434891917):0.10451020694374247):0.1150763386645548):0.2923143902263927):0.3229048433722119):0.7900427230684182,280:4.575559346820913):1.876197809233469):0.19401553396683546):0.4450979376952402,((197:5.446007033756377,(275:4.689467065151687,((112:0.946138461196591,179:0.946138461196591):1.9247727210611618,((99:0.3600950089315363,(43:0.33383134936508246,264:0.33383134936508246):0.026263659566453823):1.7907366551474082,((120:0.7441939183653608,32:0.7441939183653608):0.604638891595104,208:1.3488328099604647):0.8019988541184797):0.7200795181788084):1.8185558828939343):0.7565399686046899):1.136320865509112,169:6.582327899265489):0.5085427284509683):1.5040221434077115,((132:2.1773433725429565,182:2.1773433725429565):2.9454433657011605,(235:3.624697263755411,((216:0.6080257292279566,72:0.6080257292279566):0.08282406467291081,126:0.6908497939008674):2.933847469854544):1.4980894744887059):3.4721060328800517):1.8492326679835323):0.5214972156174866,66:10.965622654725188):0.7422806070217725):0.4415058987939915):2.77439921045826;
tree new_tree29 = ((104:4.625579703448519,(80:3.545110062963895,(25:2.776681045034954,4:2.776681045034954):0.7684290179289412):1.080469640484624):8.87703998122751,((68:5.422037520041762,(30:2.081201514404242,(231:1.5790800058384862,133:1.5790800058384862):0.5021215085657558):3.34083600563752):7.400454407406826,((66:11.743485250111219,(((((((6:4.29812965875359,(92:3.333717185906518,167:3.333717185906518):0.9644124728470715):2.330404941831966,(((152:3.8500548711150797,((64:1.8330926243115313,65:1.8330926243115313):1.7007105367497337,(153:2.1131273329466267,((243:0.4342054458445836,63:0.4342054458445836):1.5933329767586824,9:2.027538422603266):0.08558891034336069):1.4206758281146383):0.3162517100538147):1.8246396329784353,(((117:0.5478410737704436,87:0.5478410737704436):0.0937411562529149,138:0.6415822300233585):0.1259559492107133,(156:0.6453490611915952,85:0.6453490611915952):0.12218911804247656):4.907156324859443):0.6578633815860702,((259:0.32250314086654547,175:0.32250314086654547):0.7507348767693078,258:1.0732380176358534):5.259319868043732):0.29597671490597044):0.8628362185086091,(((((261:2.413603783092564,(207:0.3333975352654412,273:0.3333975352654412):2.080206247827123):1.213112621425143,230:3.626716404517707):0.015105707957547398,((((129:1.48447551866513,((5:0.33809377721182,(219:0.009113137737317863,267:0.009113137737317863):0.3289806394745021):0.08278224801688733,144:0.4208760252287073):1.0635994934364226):0.23618230727210832,(215:1.4770512648906837,(254:1.3510151159743324,(236:0.5165524019237692,186:0.5165524019237692):0.8344627140505633):0.1260361489163513):0.24360656104655454):1.4458037125279786,44:3.166461538465217):0.24890371244724285,79:3.4153652509124597):0.22645686156279465):0.3995431549723296,(((17:2.130868629366522,266:2.130868629366522):0.8620040147735035,217:2.9928726441400255):0.9356458486233112,(((246:0.39503885249264953,(262:0.2661761525984676,268:0.2661761525984676):0.12886269989418192):1.2159582802596864,(12:0.4124438447080688,(91:0.22843905916670215,56:0.22843905916670215):0.18400478554136662):1.1985532880442673):2.1927431281296883,((188:2.566351187531874,(202:2.164884613972491,(270:0.7795445409885382,50:0.7795445409885382):1.3853400729839527):0.4014665735593832):0.789772545437025,((139:3.0270043645125204,(194:2.652978323062298,(90:2.076840600790574,(((222:1.3626601108980843,34:1.3626601108980843):0.41987391404358854,128:1.7825340249416728):0.14966761910993753,228:1.9322016440516103):0.14463895673896365):0.5761377222717239):0.37402604145022256):0.3243702279779006,(46:2.204325842474288,(181:2.0181211569314157,(155:0.5324750780220503,((58:0.30577703088664104,82:0.30577703088664104):0.030338904116202048,195:0.3361159350028431):0.1963591430192072):1.4856460789093653):0.18620468554287228):1.147048750016133):0.0047491404784780755):0.44761652791312523):0.12477823188131243):0.1128467746842472):1.1657331647153102,280:5.207098432162894):2.2842723869312707):0.14746413331229657,((240:0.08068973838367277,146:0.08068973838367277):5.094305343910843,218:5.174995082294516):2.4638398701119453):0.43079046094319917,(27:6.1485687879224535,(((232:2.841997406787117,84:2.841997406787117):0.8696227916675796,(103:0.48138208844137365,2:0.48138208844137365):3.230238110013323):1.4224971811760052,((((((135:0.16636055702357974,3:0.16636055702357974):0.007060579792093541,277:0.17342113681567328):1.6655329946438564,212:1.8389541314595297):0.20112009143689225,((48:0.9940357647054914,(31:0.11996707313154492,114:0.11996707313154492):0.8740686915739464):0.22877810582554448,251:1.2228138705310359):0.8172603523653861):0.28952812068068123,172:2.329602343577103):1.4987513092890956,(278:1.1049280060850917,(229:0.4137514078660891,161:0.4137514078660891):0.6911765982190026):2.723425646781107):1.305763726764503):1.0144514082917517):1.921056625427207):0.2010299895989469,((197:5.831148177329978,(275:5.375335692206301,((112:0.5117324144168679,179:0.5117324144168679):3.2689044717702127,((264:0.7700829386318105,(43:0.2486623161938652,99:0.2486623161938652):0.5214206224379454):2.673238428171112,((120:0.8598229348932501,32:0.8598229348932501):0.9729392748181901,208:1.8327622097114402):1.6105591570914821):0.33731551938415816):1.5946988060192204):0.4558124851236771):1.9802657968796344,169:7.8114139742096125):0.459241428738995):1.372185684869736,((132:4.33441698959536,182:4.33441698959536):0.7413352877631381,(235:4.068964206524502,((126:0.6458984175662391,72:0.6458984175662391):0.07249038972406563,216:0.7183888072903047):3.350575399234197):1.0067880708339967):4.567088810459845):2.100644162292875):0.8430029518049569,((119:9.836923585138283,(((16:4.2724527308573395,(42:4.181201966516109,((176:1.594405131910025,123:1.594405131910025):1.545801977182679,(106:3.08787196833083,(89:1.8771309768412356,33:1.8771309768412356):1.2107409914895944):0.052335140761873955):1.0409948574234047):0.0912507643412308):0.32132181806117366,(29:3.651212569060033,(22:2.940667322285387,(20:0.7836606434102477,245:0.7836606434102477):2.1570066788751396):0.7105452467746458):0.9425619798584801):0.4699312398577833,(76:4.1342580628657855,18:4.1342580628657855):0.929447725910511):4.773217796361987):0.8942721999769478,((((14:1.1219778965460758,((137:0.7164139796201631,(8:0.29826937080923227,198:0.29826937080923227):0.4181446088109308):0.07004569755534495,(115:0.17025064451403785,242:0.17025064451403785):0.6162090326614702):0.3355182193705678):6.109804148948968,((141:4.1682473398286195,(21:3.9770071639549944,((143:2.3582570491739516,(((54:0.5432049983303721,241:0.5432049983303721):0.14994904216385208,109:0.6931540404942241):0.6215729943167266,(98:0.17022632068210666,164:0.17022632068210666):1.1445007141288441):1.0435300143630009):0.5847566634556571,28:2.9430137126296088):1.0339934513253857):0.19124017587362507):1.3891513581642636,((73:3.655452049482027,158:3.655452049482027):0.5035991121984971,(168:3.3321855494976167,124:3.3321855494976167):0.8268656121829072):1.3983475363123592):1.674383347502161):0.8697980078683019,((184:2.581074661600534,142:2.581074661600534):5.209024819225846,((((171:1.3760968902005881,(185:0.49466338054351455,(178:0.30498815621090386,265:0.30498815621090386):0.1896752243326107):0.8814335096570736):4.682972401938525,((((1:3.029393643873922,((187:1.0842512671822386,74:1.0842512671822386):0.95542436846126,173:2.0396756356434986):0.9897180082304233):0.11812317065129108,(57:1.1951538435359714,250:1.1951538435359714):1.9523629709892416):2.0826549487419106,(((221:1.9820220570525469,(62:1.6562327530440342,((252:1.1699311655740066,(224:0.6760970056159614,((45:0.1284155172194357,190:0.1284155172194357):0.30859960511821816,256:0.4370151223376539):0.23908188327830754):0.49383415995804514):0.19868470444027597,116:1.3686158700142825):0.28761688302975164):0.3257893040085127):1.8446734696816938,((53:1.8897607175117364,61:1.8897607175117364):0.4184735875936789,(140:1.7089009474750667,(279:0.9435900329507392,(102:0.8962648063600925,253:0.8962648063600925):0.04732522659064664):0.7653109145243275):0.5993333576303486):1.5184612216288254):0.40538244525099154,((86:2.5450668773830354,(((145:0.07813453599925699,166:0.07813453599925699):1.6750972639312873,((88:0.18301142780079516,15:0.18301142780079516):0.5957960898019785,193:0.7788075176027737):0.9744242823277706):0.014561681372098345,((192:0.33154347781207955,23:0.33154347781207955):0.8281330803460176,(105:1.0866139522647895,(183:0.6744447328874478,159:0.6744447328874478):0.41216921937734174):0.07306260589330771):0.6081169231445454):0.7772733960803928):0.36098578218515875,((((214:0.7145915703773124,(((249:0.21125116718480202,35:0.21125116718480202):0.16070411989689026,136:0.3719552870816923):0.31638183441958495,((36:0.01656464279111119,201:0.01656464279111119):0.07797378730532885,174:0.09453843009644004):0.5937986914048372):0.02625444887603512):0.43201662731984103,180:1.1466081976971534):0.5575874415495434,271:1.7041956392466968):1.1470598839860386,(((75:1.9087747795980863,(((((147:0.22750958974374857,118:0.22750958974374857):0.2098192828457947,(177:0.16504309935326494,170:0.16504309935326494):0.27228577323627834):0.22702980775203746,((255:0.10072382111229038,108:0.10072382111229038):0.32468506791662227,13:0.42540888902891266):0.23894979131266808):0.5693915249741986,(77:0.7648614163402944,272:0.7648614163402944):0.468888788975485):0.4643923801534269,130:1.6981425854692063):0.21063219412888):0.3286435282957636,111:2.23741830789385):0.26610049965638893,(276:1.6063068874647635,225:1.6063068874647635):0.8972119200854753):0.34773671568249664):0.054797136335458685):1.326025312417038):0.9980937912818915):0.6992810184456255,((244:5.16206668868444,(209:4.203263023762929,(67:2.697342714956762,(260:2.160944926750614,70:2.160944926750614):0.5363977882061484):1.505920308806167):0.9588036649215113):0.1508645550389911,(226:4.930886262023058,(((150:1.8205119608452962,(((151:0.6428198436695135,83:0.6428198436695135):0.1762486440999359,148:0.8190684877694494):0.4855089397970829,157:1.3045774275665323):0.5159345332787639):1.747040317316894,59:3.5675522781621902):0.309128882788551,(((49:0.7310753095266193,274:0.7310753095266193):1.608048411803062,((((227:1.364451710834759,78:1.364451710834759):0.6070633024316514,((122:0.6660254383632972,41:0.6660254383632972):0.6390478453845806,24:1.3050732837478778):0.6664417295185325):0.14838535419990162,248:2.119900367466312):0.0887387973081748,200:2.2086391647744867):0.13048455655519442):0.6384456628424529,((39:1.492198503352238,257:1.492198503352238):0.6369736945227198,263:2.129172197874958):0.8483971862971762):0.8991117767786072):1.0542051010723164):0.38204498170037393):0.6165215379893176):0.1296165104263638):0.861441807986135,((213:1.236041641300124,220:1.236041641300124):2.225023341276782,((((196:0.26792677538419785,131:0.26792677538419785):0.07029561342400009,55:0.33822238880819794):0.9898921865569497,(113:0.2000482135675458,127:0.2000482135675458):1.1280663617976017):1.556084756407129,((101:0.6098416131070619,97:0.6098416131070619):1.0375449470396632,(239:1.6216863185684438,((154:0.9656337806700476,121:0.9656337806700476):0.3877804191323172,134:1.3534141998023648):0.26827211876607904):0.025700241578281213):1.2368127716255515):0.5768656508046299):3.4594461175483415):0.6682497793850253,(160:4.049722790615434,203:4.049722790615434):3.5390380888948396):0.20133860131610692):0.3114805725369658):1.4780962895272491,((((210:0.8521828097655954,10:0.8521828097655954):2.196659620708924,(((((11:0.8263190927267176,((233:0.4724940944068388,26:0.4724940944068388):0.29814114076142234,(52:0.5470682793246607,199:0.5470682793246607):0.22356695584360042):0.055683857558456396):1.0038952874910727,149:1.8302143802177904):0.6037584810775152,((211:1.3357209620761057,51:1.3357209620761057):0.7893566706544628,(238:1.9990256333131617,(205:1.6730176386419213,((269:0.7520154037601967,204:0.7520154037601967):0.8244372843145791,(47:0.21296342571009216,247:0.21296342571009216):1.3634892623646837):0.09656495056714554):0.3260079946712404):0.12605199941740675):0.30889522856473706):0.07969684208295558,(((125:1.3704947173047106,(((162:0.5097776432351406,191:0.5097776432351406):0.5597721387255776,96:1.0695497819607183):0.16702822899374414,(((163:0.9046246238750537,189:0.9046246238750537):0.2753461031129749,((71:0.9021855336752588,37:0.9021855336752588):0.2563737572299386,(110:0.9817067662689035,((95:0.2575801078016379,7:0.2575801078016379):0.4406327475895995,40:0.6982128553912375):0.28349391087766607):0.17685252463629386):0.021411436082831248):3.0812001910396347E-4,19:1.1802788470071326):0.05629916394732981):0.13391670635024822):0.3149483155188686,(165:1.2439655222232409,(223:1.0538320948608486,206:1.0538320948608486):0.19013342736239225):0.44147751060033835):0.33539679168021985,(((60:0.7271005236566825,81:0.7271005236566825):0.4075695088593272,38:1.1346700325160097):0.8352640162568439,((93:1.226198916685997,234:1.226198916685997):0.2436740605265444,94:1.4698729772125414):0.5000610715603122):0.05090577573094546):0.49282987887446206):0.1660615811874262,(69:1.2606027114990102,107:1.2606027114990102):1.4191285730666772):0.3691111459088323):1.9858727310337807,237:5.0347151615083):0.16550971225840083,100:5.200224873766701):4.379451469123894):1.151519442224636):1.8552924168009444):0.236003725532413):0.6801277572274405):3.35225105735272;
tree new_tree30 = ((104:4.274168770946815,(80:2.9381683830004426,(25:2.6038305915695825,4:2.6038305915695825):0.33433779143086007):1.3360003879463727):8.226210925952582,((68:5.07540758837713,(30:2.643208082991471,(231:1.5529323659004441,133:1.5529323659004441):1.0902757170910269):2.4321995053856593):6.688199694276248,((((119:8.809964596516455,((((16:4.015895979422891,((176:1.7826996694346564,123:1.7826996694346564):2.026240451539751,(106:2.8321185357357717,(89:1.1911077162760972,33:1.1911077162760972):1.6410108194596744):0.9768215852386359):0.2069558584484832):0.11092108553989721,42:4.126817064962788):0.28294621149625954,(29:3.8357183318596353,(22:3.5778737090460613,(20:0.7066130999023229,245:0.7066130999023229):2.8712606091437385):0.257844622813574):0.5740449445994122):0.29176821036476763,(76:3.409245993955806,18:3.409245993955806):1.2922854928680092):4.10843310969264):0.9526864041865739,((((14:1.0451275458307676,((137:0.5686088009382888,(8:0.15939342934858305,198:0.15939342934858305):0.4092153715897058):0.25477967889451725,(115:0.7253237466546381,242:0.7253237466546381):0.098064733178168):0.22173906599796156):5.285454562457053,(((21:2.848638046287677,141:2.848638046287677):0.6377370380983809,(((((109:0.4456598189652195,241:0.4456598189652195):0.4365894439064502,54:0.8822492628716697):0.5248281093638812,(98:0.8889020797888835,164:0.8889020797888835):0.5181752924466675):0.5075582258668214,143:1.9146355981023724):0.3217332404931723,28:2.2363688385955447):1.2500062457905132):0.7027164756518287,((73:3.1226566901652495,158:3.1226566901652495):0.4076301109112763,(168:3.5000581559651303,124:3.5000581559651303):0.030228645111395558):0.6588047589613608):2.1414905482499336):1.4967194734620088,((184:1.553172480089789,142:1.553172480089789):6.042943121682395,((((((1:2.744730012713569,((187:1.2876531219303466,74:1.2876531219303466):0.5215005234525332,173:1.8091536453828798):0.9355763673306892):0.7356559518180892,(57:1.1447806452747333,250:1.1447806452747333):2.335605319256925):0.8251481219892227,(((((224:1.3258707426857061,(252:1.0323932363334598,((45:0.19000277657707015,256:0.19000277657707015):0.14822314438048556,190:0.3382259209575557):0.694167315375904):0.29347750635224634):0.0012831011248759516,116:1.327153843810582):0.4283658448740766,(62:1.1291939436837826,221:1.1291939436837826):0.6263257450008761):0.8615754673877203,(((279:1.2636652865293279,102:1.2636652865293279):0.29738399351024847,253:1.5610492800395763):0.46216539690580727,(140:1.9790149802187262,(53:1.8018036620590105,61:1.8018036620590105):0.1772113181597157):0.044199696726657356):0.5938804791269954):0.8286002034705331,((((((214:0.6811951463872747,(((249:0.17867572809382376,35:0.17867572809382376):0.27963706726985715,136:0.4583127953636809):0.09157118664354197,(201:0.08899050416696926,(174:0.06526827065382207,36:0.06526827065382207):0.023722233513147187):0.46089347784025364):0.13131116438005186):0.16669966180961338,180:0.8478948081968881):0.7258841190537638,271:1.573778927250652):0.7772666403928807,((((111:1.5549107453633284,75:1.5549107453633284):4.2315626487177127E-4,130:1.5553339016282002):0.4180089985183575,((((147:0.23179220106550064,118:0.23179220106550064):0.05686694176720919,(177:0.11859732734669559,170:0.11859732734669559):0.17006181548601423):0.5423745809849454,((255:0.13124159020447307,108:0.13124159020447307):0.3639463161263711,13:0.4951879063308442):0.33584581748681097):0.33190908726009927,(77:0.7395833742388491,272:0.7395833742388491):0.4233594368389053):0.8104000890688032):0.2099170771057033,(276:2.028832523349864,225:2.028832523349864):0.1544274539023971):0.16778559039127172):0.1834726240837119,(((88:0.20498156999800127,15:0.20498156999800127):1.2090434934449963,193:1.4140250634429976):0.5278132183756719,((183:1.0391471329903093,159:1.0391471329903093):0.5919427212317965,(105:1.4846112339004915,(192:0.40917696299662587,23:0.40917696299662587):1.0754342709038656):0.14647862032161418):0.31074842759656374):0.5926799099085751):0.040955615618773145,((145:0.3571175621188132,166:0.3571175621188132):1.877104501200279,86:2.234222063319092):0.3412517440269256):0.8702215521968943):0.8598387269779688):1.25197092372186,((171:1.142511751845244,((185:0.36428189487284973,265:0.36428189487284973):0.02137485295796987,178:0.3856567478308196):0.7568550040144243):4.336558271555519,(((209:3.961920029544201,(67:2.555330918132847,(260:1.2877762544680802,70:1.2877762544680802):1.267554663664767):1.4065891114113538):0.4748803088447211,(226:4.199693510977526,(((39:1.462408695706119,257:1.462408695706119):1.0655101375647738,263:2.527918833270893):0.7816898725382964,((((49:1.023536038483503,274:1.023536038483503):1.8076971775695956,((((227:0.9253754203802035,78:0.9253754203802035):0.5401983454054647,((122:0.5939878030624316,41:0.5939878030624316):0.38729447080510027,24:0.9812822738675319):0.48429149191813636):0.3892311464435394,248:1.8548049122292076):0.15948827489535788,200:2.0142931871245655):0.8169400289285331):0.06339830346904707,59:2.8946315195221457):0.18946584978256853,(150:1.6067083340485269,(((151:0.35103134813620746,83:0.35103134813620746):0.47977520126887135,148:0.8308065494050788):0.4694285372455881,157:1.300235086650667):0.30647324739785997):1.4773890352561874):0.22551133650447497):0.8900848051683368):0.2371068274113961):0.21172232330491703,244:4.648522661693839):0.8305473617069232):0.07843498684197847):0.5950852042545121,((213:1.3876390582627036,220:1.3876390582627036):1.9336414436825482,((((196:0.18258669161726837,131:0.18258669161726837):0.7490710450731765,55:0.9316577366904448):1.136684116295685,(113:0.3534936177028192,127:0.3534936177028192):1.7148482352833108):0.7468142928003934,(((101:0.3053041866001086,97:0.3053041866001086):1.2166086953998398,((154:0.9878249878808065,121:0.9878249878808065):0.4503145646844764,134:1.438139552565283):0.08377332943466542):0.4764003601986364,239:1.9983132421985847):0.8168429035879385):0.5061243561587285):2.831309712552001):0.4373397793774343,(160:3.164660930332052,203:3.164660930332052):3.4252690635426353):1.0061856078974971):0.23118597997764478):1.5316239049154525,((100:4.430299789895461,((210:0.608308708603451,10:0.608308708603451):2.5758217169601236,((((205:1.5913204191757497,((269:0.732503709810565,204:0.732503709810565):0.6074556628412086,(47:0.040900047930116035,247:0.040900047930116035):1.2990593247216575):0.2513610465239762):0.23137287559432385,((211:1.3000416625108864,51:1.3000416625108864):0.3373961700989996,(238:1.490209702949591,((11:0.8376779658474972,((233:0.4407819541355466,26:0.4407819541355466):0.22436083859464745,(52:0.41087010292740767,199:0.41087010292740767):0.2542726898027864):0.17253517311730315):0.5201255676337481,149:1.3578035334812453):0.13240616946834582):0.14722812966029486):0.18525546216018762):0.5112092884736941,(((93:0.3309490549366501,234:0.3309490549366501):0.4917366820051889,94:0.822685736941839):1.0410895768950257,(((60:0.43248577346362077,81:0.43248577346362077):0.8839251611613828,38:1.3164109346250035):0.3420934692492794,((((162:0.3541311746374403,191:0.3541311746374403):0.31053454696474775,96:0.6646657216021881):0.5947716868497828,(125:1.2332258746092932,((71:0.7528382475308318,37:0.7528382475308318):0.47002119917656693,((110:1.1374766463606747,(((95:0.44517199275976094,7:0.44517199275976094):0.4161414645752509,40:0.8613134573350119):0.10228241005451455,(163:0.6195714042257662,189:0.6195714042257662):0.34402446316376023):0.1738807789711483):0.03847764716923674,19:1.1759542935299114):0.046905153177487335):0.01036642790189446):0.026211533842677603):0.34286625895841194,(165:1.2066955188065298,(223:0.8133024180676914,206:0.8133024180676914):0.3933931007388384):0.39560814860385296):0.056200736463900114):0.2052709099625818):0.47012726940690297):0.49615201393024533,(69:1.6456470175687106,107:1.6456470175687106):1.1844075796053024):0.35407582838956175):1.246169364331886):0.1375610295604197,237:4.5678608194558805):4.791064667209401):0.40372551403774715):1.3212043751268077,((((((240:0.07454398091021196,146:0.07454398091021196):4.793551514098432,218:4.868095495008644):1.3147935185566926,(27:5.011476124312369,(((232:2.463037350867584,84:2.463037350867584):0.3801481879815656,(103:0.4447174811828702,2:0.4447174811828702):2.398468057666279):1.0145176857630234,((((((277:0.28302786866403545,135:0.28302786866403545):0.23189985337214108,3:0.5149277220361765):0.9536800071685549,212:1.4686077292047315):0.2540228715767634,((48:1.251473823366578,(31:0.11983576552771368,114:0.11983576552771368):1.1316380578388645):0.03263388257381039,251:1.2841077059403885):0.4385228948411064):0.47537608098500916,172:2.198006681766504):0.5435976196634078,(278:1.0772913062775165,(229:0.7002213496805,161:0.7002213496805):0.3770699565970165):1.6643129951523954):1.116098923182261):1.1537728997001966):1.1714128892529674):0.8135654778261907,(((6:3.9070622410794558,(92:2.5206141600314647,167:2.5206141600314647):1.386448081047991):2.197514514759243,(((152:3.220719681142183,((64:1.3025933420255058,65:1.3025933420255058):1.7366042599147107,(153:2.0913448013615645,((243:0.34085216655017764,63:0.34085216655017764):0.7491349695818015,9:1.089987136131979):1.0013576652295855):0.947852800578652):0.1815220792019665):1.6487493257256731,(((117:0.5913764534965714,87:0.5913764534965714):0.11814354165394103,(156:0.6121606589747066,85:0.6121606589747066):0.09735933617580583):0.16448859078711808,138:0.8740085859376305):3.9954604209302254):1.1800760877580148,((259:0.3764573791746826,175:0.3764573791746826):0.8392990735508463,258:1.215756452725529):4.833788641900342):0.0550316612128281):0.7038573972389335,((((((129:1.3491217165866671,((267:0.32802920370847816,144:0.32802920370847816):0.01830319899837246,(5:0.0388610838741707,219:0.0388610838741707):0.3074713188326799):1.0027893138798165):0.14606913773280028,(215:1.315088043364699,((186:0.04167089781761411,236:0.04167089781761411):0.7132234505394122,254:0.7548943483570263):0.5601936950076727):0.18010281095476843):0.8707215081674173,44:2.3659123624868847):0.7622361341924222,(((261:2.24417765923072,(207:0.2850880730331269,273:0.2850880730331269):1.959089586197593):0.4870792294297841,79:2.731256888660504):0.00822977666639213,230:2.739486665326896):0.38866183135241084):0.8482205905593099,(((17:1.251361430417499,266:1.251361430417499):1.5594859147305866,217:2.8108473451480855):0.8184543900676196,(((188:2.9345114375175196,((139:2.601265413437292,(194:2.4509134548090055,(128:2.148327633332009,((90:1.8741884177326802,228:1.8741884177326802):0.2542176430137788,(222:1.250942557766691,34:1.250942557766691):0.8774635029797679):0.019921572585550162):0.3025858214769963):0.15035195862828665):0.2937161888710773,(202:1.9193149182432843,(270:0.4162787468512404,50:0.4162787468512404):1.503036171392044):0.9756666840650852):0.03952983520915021):0.16317358604803012,(181:1.7616309813649103,(155:1.0683878723276263,((195:0.08877550492715063,82:0.08877550492715063):0.22160386408804622,58:0.31037936901519686):0.7580085033124295):0.6932431090372839):1.3360540422006395):0.04425560632602421,(46:3.0034033208617195,((246:1.367206086295182,(268:1.344990538433954,262:1.344990538433954):0.022215547861228035):0.12108897966820042,(12:1.1020187328696953,(91:0.29688592427797156,56:0.29688592427797156):0.8051328085917238):0.38627633309368714):1.515108254898337):0.1385373090298545):0.4873611053241311):0.3470673520229117):0.6498997245300413,280:4.626268811768658):2.1821653413089743):0.18802033831389497):0.581603002074937,((197:5.833155034521166,(275:4.862611646140562,((112:0.9231167526115246,179:0.9231167526115246):3.3111571047048542,((99:0.9018054885941978,(43:0.28872162310688065,264:0.28872162310688065):0.6130838654873172):3.218960988343046,((120:1.0331507368643507,32:1.0331507368643507):1.4898111784097778,208:2.5229619152741285):1.5978045616631156):0.11350738037913466):0.628337788824183):0.9705433883806043):1.3091864930305945,169:7.1423415275517605):0.43571596591470385):1.3155310921117982,((132:4.2858140654899035,182:4.2858140654899035):0.26045632127884133,(235:2.8969555764241126,((216:0.5379429345451033,72:0.5379429345451033):0.12842745235720276,126:0.6663703869023061):2.2305851895218067):1.6493148103446322):4.347318198809518):2.190266790251574):0.20146473823488087,66:11.285320114064717):0.47828716858866116):0.736772414246019):2.00900816830226;
tree new_tree31 = ((68:5.920863276668797,(30:2.7194207091529066,(231:1.440540605353042,133:1.440540605353042):1.2788801037998645):3.2014425675158904):7.597809603665821,((104:5.5231043095768255,(80:4.342030396194859,(25:3.192193779408124,4:3.192193779408124):1.1498366167867355):1.181073913381966):7.828123783062243,((66:12.080590746995359,((((((((64:1.3405682543443618,65:1.3405682543443618):2.3424864408414834,(152:3.576977080090293,(153:2.2617077988925427,((243:0.6973207518109049,63:0.6973207518109049):0.5692391701865497,9:1.2665599219974546):0.9951478768950881):1.3152692811977502):0.10607761509555225):1.692774392774127,(((156:0.7087420629569448,85:0.7087420629569448):0.06238208585523952,87:0.7711241488121843):0.3130006051597862,(117:0.6442629194559785,138:0.6442629194559785):0.43986183451599203):4.291704333988002):1.447317667654171,((6:2.444828936887453,(92:2.2790624808694524,167:2.2790624808694524):0.16576645601800077):4.237871637036644,((259:0.12939221618711108,175:0.12939221618711108):0.7826535088503787,258:0.9120457250374897):5.770654848886608):0.14044618169004597):0.46827917429013777,((27:3.9984339400920357,(((232:2.670260562745045,84:2.670260562745045):0.54859621407316,(103:0.5555134237096417,2:0.5555134237096417):2.663343353108563):0.6514360361812832,((((((277:0.24073231611474863,135:0.24073231611474863):0.21844554818349113,3:0.45917786429823976):1.262376191826821,212:1.7215540561250608):0.22677433247974843,((48:1.3524557686071366,251:1.3524557686071366):0.03625660978812828,(31:0.11790217440792283,114:0.11790217440792283):1.2708102039873421):0.5596160102095444):0.4779325556663472,172:2.4262609442711565):0.31719406156325247,(278:1.165048512086915,(229:0.7612865180821896,161:0.7612865180821896):0.40376199400472534):1.578406493747494):1.1268378071650793):0.12814112709254744):2.641735087949913,((((((129:1.857632784932389,((5:0.2390201468981233,(219:0.2214511982953578,144:0.2214511982953578):0.017568948602765477):0.1382296976754268,267:0.3772498445735501):1.4803829403588389):0.27535627137093144,((186:0.4659851037202497,236:0.4659851037202497):0.7042154921740272,(215:0.8377548546361391,254:0.8377548546361391):0.33244574125813786):0.9627884604090435):0.7949119190359508,44:2.9279009753392713):0.5657046803979688,(((261:2.256834313534839,(207:0.5358982040115134,273:0.5358982040115134):1.7209361095233255):0.20949661773033101,230:2.46633093126517):0.800851030565267,79:3.267181961830437):0.22642369390680317):0.9306208545571693,(((((181:2.0627131597379096,(155:0.8946271197448761,((195:0.1760238784070541,82:0.1760238784070541):0.5499365408307484,58:0.7259604192378025):0.16866670050707355):1.1680860399930335):1.6597696803229178,46:3.7224828400608274):0.015967397957872276,((((228:2.250099078744076,(128:2.186785744313998,(90:2.088288420395695,(222:1.5065962419515666,34:1.5065962419515666):0.5816921784441285):0.0984973239183029):0.06331333443007825):0.6715627433129505,194:2.9216618220570267):0.08572909433150988,139:3.0073909163885366):0.26797344874350815,(188:2.9371685173850532,(202:2.473020865309306,(270:0.894905081265763,50:0.894905081265763):1.578115784043543):0.46414765207574726):0.3381958477469915):0.4630858728866549):0.2277501616745079,((262:0.6019159975813894,(246:0.40655547943828635,268:0.40655547943828635):0.195360518143103):1.404686329463428,(12:0.8662234747854334,(91:0.40208689382652996,56:0.40208689382652996):0.4641365809589034):1.140378852259384):1.9595980726483901):0.357293555740251,((17:2.1917608900364716,266:2.1917608900364716):1.2204461021673576,217:3.412206992203829):0.9112869632296294):0.10073255486095078):1.2390273334776705,280:5.66325384377208):0.9769151842698687):0.6512569018623324):0.4813705894507887,((240:0.080616406665873,146:0.080616406665873):4.324492976271557,218:4.40510938293743):3.36768713641764):0.11374819692336846,((197:5.809576756984288,(275:4.885326683653884,(((112:0.8161989270555274,179:0.8161989270555274):3.1841709539921608,(99:1.2777425689543596,(43:0.6353168986594189,264:0.6353168986594189):0.6424256702949407):2.7226273120933286):0.08128591784173977,((120:1.3883031321184567,32:1.3883031321184567):1.458187665366058,208:2.8464907974845146):1.2351650014049134):0.8036708847644558):0.9242500733304047):0.39577057745062216,169:6.205347334434911):1.6811973818435275):1.971233197571019,((132:4.229296655585703,182:4.229296655585703):0.9482270752431559,(235:3.111937725118198,((126:0.5000659305856987,216:0.5000659305856987):0.0660919460401469,72:0.5661578766258456):2.5457798484923524):2.0655860057106605):4.680254183020598):2.222812833145902):0.3831750609009035,((((14:1.0422641049393264,((137:0.7513152859944584,(8:0.41616773667343093,198:0.41616773667343093):0.33514754932102747):0.17941819725628738,(115:0.5105762859268324,242:0.5105762859268324):0.42015719732391343):0.11153062168858063):4.949263284432989,(((21:3.153945978367143,141:3.153945978367143):0.3234281377208985,(((((54:0.7782772100968861,109:0.7782772100968861):0.2453985235276389,241:1.023675733624525):0.3875864015907431,(98:1.1016573794556914,164:1.1016573794556914):0.3096047557595767):1.0127379646751864,143:2.4240000998904545):0.48422568689968726,28:2.9082257867901418):0.5691483292978998):1.2458716474366485,((73:3.0173191367799013,158:3.0173191367799013):0.7835858486232041,(168:3.7677949808993585,124:3.7677949808993585):0.033110004503746904):0.9223407781215847):1.2682816258476253):2.1878323524382246,((184:2.517800241045669,142:2.517800241045669):5.2112520230883295,((160:2.4024358464615823,203:2.4024358464615823):4.926738036029994,(((171:1.6339383662033502,((265:0.39395665511152456,178:0.39395665511152456):0.023116069432332687,185:0.41707272454385724):1.216865641659493):4.93733197563863,((((1:3.829307089976316,(57:1.4672301405035375,250:1.4672301405035375):2.3620769494727787):0.10699323206002953,((187:1.4267674894248228,74:1.4267674894248228):0.41683105305619605,173:1.8435985424810188):2.092701779555327):0.5955759437364541,(((((62:0.5977333049917869,221:0.5977333049917869):0.9717435848265067,116:1.5694768898182936):0.5800846451705648,((((190:0.2763028464614122,45:0.2763028464614122):0.5866961491832907,256:0.862998995644703):0.648794556910879,252:1.511793552555582):0.05180994835238728,224:1.5636035009079692):0.5859580340808892):0.5258749254449242,((53:0.9690532718547032,61:0.9690532718547032):1.1248340103554502,(140:1.825986862739579,((279:0.9437369893271195,102:0.9437369893271195):0.25740467222055585,253:1.2011416615476753):0.6248452011919037):0.2679004194705745):0.5815491782236291):0.39180371793311286,(((88:0.19239618849926393,15:0.19239618849926393):0.871744395853782,193:1.064140584353046):1.6302386220539145,(((183:1.2625961269029,159:1.2625961269029):1.2330150463468565,(105:1.488479661505453,(192:0.5542471728296492,23:0.5542471728296492):0.9342324886758038):1.0071315117443036):0.14252917715071733,(((145:0.3862087087886054,166:0.3862087087886054):2.077695509611484,86:2.4639042184000894):0.13676300252657692,((((((((147:0.34179355836814374,118:0.34179355836814374):0.3213357777331066,(177:0.08825282996395628,170:0.08825282996395628):0.574876506137294):0.1302001192709663,((255:0.3290933347232229,108:0.3290933347232229):0.3425443728668751,13:0.671637707590098):0.12169174778211866):0.3775560866485298,(77:0.8986726707336651,272:0.8986726707336651):0.2722128712870814):0.1392844354416316,130:1.310169977462378):0.5642672869188199,(111:1.1592297515004897,75:1.1592297515004897):0.7152075128807083):0.060179182222850125,276:1.934616446604048):0.5167436780883574,(225:2.3120747692908954,(((((249:0.20925913596901016,35:0.20925913596901016):0.2817436935409561,136:0.49100282950996627):0.12038452477312139,(214:0.3987333214747878,(36:0.16059278006411778,(174:0.10948489481648356,201:0.10948489481648356):0.051107885247634224):0.23814054141067):0.21265403280829986):0.38965685938762595,180:1.0010442136707136):0.41908524289943583,271:1.4201294565701494):0.891945312720746):0.1392853554015101):0.14930709623426086):0.03747312947380754):0.05623885600648659):0.37286097195993495):1.4646360874059043):1.051798549050452,((209:4.879633479037448,(67:3.4083595718006623,(260:2.1441065851611496,70:2.1441065851611496):1.2642529866395127):1.4712739072367857):0.25400384188221903,(244:4.773960753007515,(226:4.541804661073732,(((59:3.631415028347682,(150:1.8384638562123128,(((151:0.38414730820566995,83:0.38414730820566995):0.5635545908421702,148:0.9477018990478402):0.3123114291888812,157:1.2600133282367214):0.5784505279755914):1.7929511721353693):0.027181480972850558,((((227:1.2521795880369462,78:1.2521795880369462):0.6823266934289423,((122:0.39417548632037613,41:0.39417548632037613):0.45246155588937254,24:0.8466370422097487):1.0878692392561398):0.30923776775453304,248:2.2437440492204215):0.9416228167052614,((49:1.106914287485537,274:1.106914287485537):1.4071403150772783,200:2.5140546025628154):0.6713122633628674):0.47322964339484974):0.10158384404748944,((39:1.0505197393027386,257:1.0505197393027386):1.0976889959316387,263:2.1482087352343773):1.6119716181336448):0.7816243077057097):0.23215609193378306):0.3596765679121523):0.4500374939035847):0.987595527018728):0.46837918066079,((213:1.1718599690482694,220:1.1718599690482694):2.3352325419019255,((((196:0.20885516251731054,131:0.20885516251731054):0.2914740033178027,55:0.5003291658351132):1.7256416379537944,(113:0.05604501884761194,127:0.05604501884761194):2.1699257849412956):0.611479312239676,((((154:0.692731697777466,121:0.692731697777466):0.46298087937286425,134:1.1557125771503303):0.5707175533443469,239:1.7264301304946772):0.010753088382228881,(101:0.376006614197479,97:0.376006614197479):1.3611766046794271):1.1002668971516776):0.6696423949216115):3.5325570115525746):0.2895243599888069):0.39987838164242184):0.45030747767654145):2.3785663791145453,((119:9.294323212839142,((((16:4.01580439532849,((176:1.1279391191877444,123:1.1279391191877444):1.9761750939837472,(106:2.850032162246044,(89:1.1193169483716026,33:1.1193169483716026):1.7307152138744413):0.2540820509254478):0.9116901821569985):0.34228484814605853,(29:3.9977105198138116,(22:3.152797890913408,(20:0.21506449183985532,245:0.21506449183985532):2.9377333990735526):0.8449126289004036):0.360378723660737):0.21803485321909744,42:4.576124096693646):0.5083987536586143,(76:4.1245479114559895,18:4.1245479114559895):0.9599749388962708):4.209800362486882):0.3494568402572842,((100:4.911883423885896,((210:0.957871316013214,10:0.957871316013214):2.652245440787845,((((((11:1.2716411728845303,((233:1.143180504227607,26:1.143180504227607):0.03936085039592174,(52:0.6749615437472534,199:0.6749615437472534):0.5075798108762755):0.08909981826100144):0.13197520801351992,(238:1.1944549128343327,149:1.1944549128343327):0.2091614680637175):0.5293835909002373,((269:0.8168299660008675,204:0.8168299660008675):0.72783606485684,(47:0.015945416299752185,247:0.015945416299752185):1.5287206145579555):0.38833394094057994):0.2246367032890697,((211:1.7323994516233399,51:1.7323994516233399):0.38626465310187164,205:2.1186641047252115):0.03897257036214574):0.2069448769145552,(((60:0.7329030385290678,38:0.7329030385290678):0.3505589302968497,81:1.0834619688259175):1.2796375524892931,(((93:0.20226812003056338,234:0.20226812003056338):0.2377111759147234,94:0.4399792959452868):1.8315465234766062,(((165:1.4819892365255785,(223:0.8795548302720292,206:0.8795548302720292):0.6024344062535493):0.2530849291647286,((71:0.8610388860548563,37:0.8610388860548563):0.8260866009306354,(((125:0.7832959580130293,((162:0.326491700947894,191:0.326491700947894):0.13781348392069637,96:0.46430518486859035):0.31899077314443897):0.5233836421607289,110:1.3066796001737582):0.13939163331994697,(((95:0.6767963617201963,7:0.6767963617201963):0.06540092208717452,40:0.7421972838073708):0.44232623090202694,(163:1.0260910688380507,189:1.0260910688380507):0.15843244587134708):0.2615477187843074):0.24105425349178655):0.04794867870481534):0.11710663614321137,19:1.8521808018335184):0.4193450175883746):0.0915737018933176):0.0014820306867018296):0.47009270391007396,(69:1.5468700074624386,107:1.5468700074624386):1.2878042484495478):0.7754425008890724):1.301766667084837):0.028079815505797967,237:4.939963239391694):4.703816813704733):0.9141460678286588):1.9058396869711771):0.8874622847428064):0.16744478769554938):1.74487204529877;
tree new_tree32 = ((104:5.248756760511947,(80:3.3288407563562776,(25:2.425213295823327,4:2.425213295823327):0.9036274605329506):1.9199160041556693):7.46830596151319,((68:5.005645029651701,(30:1.526601778888409,(231:0.9928583433180272,133:0.9928583433180272):0.5337434355703817):3.479043250763292):7.102488926497534,(((((((115:0.7143476984209931,242:0.7143476984209931):0.22948276624558406,((137:0.5109865118630726,(8:0.09860877465182084,198:0.09860877465182084):0.4123777372112518):0.4145070853629186,14:0.9254935972259912):0.018336867440585936):4.31989518015177,(((141:3.216048895039694,(((((54:1.2599208552376295,241:1.2599208552376295):0.0016522378665824178,109:1.261573093104212):0.2260052161158952,(98:0.8695514999401682,164:0.8695514999401682):0.6180268092799389):0.6287983335391807,143:2.116376642759288):0.18169362216926377,28:2.2980702649285516):0.9179786301111426):0.16635082251622535,21:3.3823997175559195):1.0374524392307554,((73:2.9302383705614874,158:2.9302383705614874):0.5670851238464754,(168:3.411956404080189,124:3.411956404080189):0.0853670903277739):0.9225286623787121):0.8438734880316723):2.3538806966207115,((184:1.7699873785116251,142:1.7699873785116251):5.033043775827774,(((213:1.3935328276807564,220:1.3935328276807564):2.479765380784331,((((196:0.07949149009193296,131:0.07949149009193296):0.32036608615077034,55:0.3998575762427033):2.0898863107383723,(113:0.28123690283708397,127:0.28123690283708397):2.2085069841439915):0.8736475916744193,((((154:0.7116079730129138,121:0.7116079730129138):0.3349566487019463,134:1.04656462171486):0.1768293410254298,239:1.2233939627402899):0.7153635761640433,(101:0.3487467325638063,97:0.3487467325638063):1.590010806340527):1.4246339397511616):0.5099067298095927):2.5384446023788976,(((171:2.7514124668085302,((185:0.18208269225481044,178:0.18208269225481044):0.031807564880884404,265:0.21389025713569484):2.5375222096728356):2.6508863029333463,((((1:3.529761249574047,(57:2.026049677574922,250:2.026049677574922):1.503711571999125):0.2232956797370207,((187:1.4909117301281407,74:1.4909117301281407):0.6584476809506068,173:2.1493594110787475):1.60369751823232):0.6922769001372404,(((((116:0.29805155786660215,221:0.29805155786660215):0.666391989534912,62:0.9644435474015142):0.6501460200098198,((224:1.2416064227541124,252:1.2416064227541124):0.3184971211257501,((190:0.025837661196145802,45:0.025837661196145802):1.1470818008581587,256:1.1729194620543044):0.3871840818255581):0.05448602353147147):1.8294823633724282,((53:1.2721860457246872,61:1.2721860457246872):0.40039015837681724,(140:1.5287718139886002,((279:0.9040445414199915,102:0.9040445414199915):0.18203255191079293,253:1.0860770933307844):0.4426947206578158):0.14380439011290425):1.7714957266822577):0.03350711489581659,((((((130:1.1069358963271771,75:1.1069358963271771):0.34871521459711063,111:1.4556511109242878):0.20235092935003296,(((147:0.27685881545001473,118:0.27685881545001473):0.7252453792772195,((77:0.6379765566448737,272:0.6379765566448737):0.18589232082510565,(177:0.07991804487776175,170:0.07991804487776175):0.7439508325922176):0.17823531725725483):0.2801709417842182,((255:0.26634971433399046,108:0.26634971433399046):0.6517634219455403,13:0.9181131362795307):0.3641620002319217):0.3757269037628683):0.22009548269215062,276:1.8780975229664714):0.15139178606432768,(225:1.8816289632220378,(((((249:0.31953613650535484,35:0.31953613650535484):0.06269048006179562,136:0.38222661656715046):0.1570033738589946,(214:0.27688979200881286,(174:0.11601349692239847,(36:0.014997888565293332,201:0.014997888565293332):0.10101560835710514):0.16087629508641438):0.2623401984173322):0.4193483671967704,180:0.9585783576229154):0.3274310506731952,271:1.2860094082961107):0.5956195549259271):0.14786034580876128):0.500376384699095,(((145:0.32232232697568935,166:0.32232232697568935):1.3899302948095897,86:1.7122526217852791):0.6102442137854922,(((88:0.34073368838635015,15:0.34073368838635015):1.0296723926209912,193:1.3704060810073413):0.9427627685833011,((183:1.1246641682506076,159:1.1246641682506076):0.5398567439879611,(105:1.4255631203755779,(192:1.3337955480618047,23:1.3337955480618047):0.0917675723137732):0.23895779186299082):0.6486479373520737):0.009327985980128961):0.20736885815912265):0.9477133519496848):0.9677547837687293):0.5833042140341078,((209:3.973400914061548,(67:3.097371521539829,(260:2.2557446930827414,70:2.2557446930827414):0.8416268284570876):0.8760293925217191):0.397192438182679,(226:4.22368919237824,(244:4.125057562693062,((((39:1.2136322852070636,257:1.2136322852070636):0.7316950451389166,263:1.9453273303459802):0.8509884622142874,(59:2.5537331886702037,(150:1.999892497899616,(((151:0.45124390105818557,83:0.45124390105818557):0.8908697851960866,148:1.3421136862542722):0.5031552826704266,157:1.8452689689246988):0.15462352897491716):0.5538406907705877):0.2425826038900638):0.35157783923699615,((49:0.9100402885273973,274:0.9100402885273973):1.5472522138496807,(200:2.1884939875735605,(((227:0.9396554256195171,78:0.9396554256195171):1.0270614717119806,((122:0.9634839173159901,41:0.9634839173159901):0.5258902037561062,24:1.4893741210720963):0.47734277625940136):0.14898523270743014,248:2.115702130038928):0.07279185753463269):0.26879851480351746):0.6906011294201857):0.9771639308957982):0.09863162968517791):0.14690415986598726):0.6580446912381888):0.3736607262594607):0.7901463501422814,(160:2.6442499311047976,203:2.6442499311047976):3.5481951887793604):0.2192976909598272):0.39128834349541375):0.8145751870996598):1.5067904157590846,((119:8.65550767473971,(((29:3.7218662261538618,(22:2.77185456894824,(20:0.2907069278260591,245:0.2907069278260591):2.4811476411221807):0.9500116572056219):0.35745826071036335,(42:3.896439951151348,(16:3.7166822549590175,((176:2.581518092470488,123:2.581518092470488):0.8144820961854422,(106:2.1948908378146172,(89:1.3570709909293706,33:1.3570709909293706):0.8378198468852467):1.201109350841313):0.32068206630308715):0.1797576961923304):0.18288453571287722):0.5444100118973525,(76:2.9687157673196305,18:2.9687157673196305):1.655018731441947):4.031773175978132):0.1069764052148976,((237:4.1221981628408075,((210:0.5930292729792822,10:0.5930292729792822):2.31163806264971,(((205:2.05137792360577,(((238:1.5107546844768256,(11:1.2834354138699762,(((52:0.7107093773887978,199:0.7107093773887978):0.2883805904548493,233:0.9990899678436471):0.1471942708099201,26:1.1462842386535672):0.13715117521640896):0.22731927060684942):0.09463550216353123,149:1.6053901866403568):0.02431039444285532,((211:1.1347497450678972,51:1.1347497450678972):0.4910937431179938,((269:0.8965099829779581,204:0.8965099829779581):0.5479890447615796,(47:0.014439497248514779,247:0.014439497248514779):1.430059530491023):0.18134446044635322):0.0038570928973211682):0.42167734252255795):0.08610303836371935,(((38:1.2028484939736643,60:1.2028484939736643):0.47476680412008787,81:1.6776152980937522):0.422974002756459,(((165:1.3209157109744558,(223:0.8156066119264761,206:0.8156066119264761):0.5053090990479797):0.2491842917770457,(110:1.3677025373524427,((125:0.9512402224539146,((162:0.2648892623859378,191:0.2648892623859378):0.6058698164343018,96:0.8707590788202396):0.08048114363367498):0.25583913292429916,((71:0.5966904904402082,37:0.5966904904402082):0.541855343407736,(((95:0.5077128214448036,7:0.5077128214448036):0.3721367501650976,40:0.8798495716099012):0.24737628566004022,(163:0.4372404231562941,189:0.4372404231562941):0.6899854341136473):0.011319976578002766):0.06853352153026959):0.16062318197422898):0.20239746539905878):0.2847553878071667,(19:1.7744202128351767,((93:0.18316548829703283,234:0.18316548829703283):0.5708461049476015,94:0.7540115932446343):1.0204086195905424):0.08043517772349151):0.245733910291543):0.03689166111927822):0.38944601946191026,(69:1.4691162609284285,107:1.4691162609284285):1.0578107205029712):0.3777403541975928):1.217530827211815):0.35122443472844367,100:4.473422597569251):4.289061482385356):0.36191267724353615):1.6353191900719164,(((((197:5.309514369926658,(275:4.514828329384605,((112:1.1054984809880581,179:1.1054984809880581):2.74690270735328,(((120:1.275745175320596,32:1.275745175320596):1.4904881641707126,208:2.7662333394913086):0.981222340272411,(99:0.6881514195739834,(43:0.3801837834606645,264:0.3801837834606645):0.3079676361133189):3.059304260189736):0.10494550857761853):0.6624271410432674):0.7946860405420528):1.146898183580717,169:6.456412553507375):0.6247520735148457,((240:0.021622652411931082,146:0.021622652411931082):4.821533613743098,218:4.843156266155029):2.238008360867192):0.2638988436021288,(((((64:0.9182374023131655,65:0.9182374023131655):2.2178582618524363,(152:2.998894694871056,(153:2.4140393918577066,((243:0.5981923527265777,63:0.5981923527265777):0.6043486073747492,9:1.2025409601013268):1.2114984317563797):0.5848553030133496):0.1372009692945455):1.4107475618779448,(((156:0.6533090706668327,85:0.6533090706668327):0.06491993395823059,(117:0.23893227253311694,138:0.23893227253311694):0.4792967320919464):0.08790829870917438,87:0.8061373033342377):3.7407059227093087):1.7902281391897494,((6:2.6407891449648546,(92:2.0692527058164543,167:2.0692527058164543):0.5715364391484004):3.027922411132223,((259:0.25234384398731663,175:0.25234384398731663):0.8543129984927378,258:1.1066568424800545):4.562054713617023):0.6683598091362182):0.7633188677060696,((27:3.909669212732995,(((232:2.201234369465514,84:2.201234369465514):1.0140333874995626,(103:0.5347159118712478,2:0.5347159118712478):2.680551845093829):0.3976917138164824,((((((3:0.5523662073389578,135:0.5523662073389578):0.007998738720723098,277:0.5603649460596809):0.8167047904417977,212:1.3770697365014786):0.14458194325324136,((48:1.0417159979227701,251:1.0417159979227701):0.15360911236962038,(31:0.0906258678436699,114:0.0906258678436699):1.1046992424487205):0.3263265694623294):0.521227697000763,172:2.042879376755483):0.5680544580852609,(278:0.9729245825387671,(229:0.6057059401109972,161:0.6057059401109972):0.3672186424277699):1.6380092523019767):1.0020256359408153):0.29670974195143573):2.0231199341161927,((((((129:1.8584152130421498,(((144:0.31594718958174944,219:0.31594718958174944):0.01280893122936394,5:0.3287561208111134):0.012865445557590394,267:0.3416215663687038):1.5167936466734462):0.09670911485286138,(254:1.1047907479702153,((186:0.5849291776099267,215:0.5849291776099267):0.06293421267717247,236:0.6478633902870992):0.4569273576831161):0.850333579924796):1.1671087865247145,44:3.1222331144197257):0.29916351324861123,(((261:1.6398536680258995,(207:0.4135980102854661,273:0.4135980102854661):1.2262556577404333):0.7346139766444684,79:2.374467644670368):0.6297983400989926,230:3.0042659847693605):0.4171306428989765):0.37140964870648707,((((181:1.858705784115574,(155:0.915380020705746,((195:0.33341233199320613,82:0.33341233199320613):0.26211221091806286,58:0.595524542911269):0.319855477794477):0.9433257634098281):1.0716170395703004,46:2.9303228236858745):0.6194451516129029,((17:1.4724757697706967,266:1.4724757697706967):0.07548964972207672,217:1.5479654194927734):2.001802555806004):0.04732783572319077,((((262:0.21280226371476396,246:0.21280226371476396):0.03240519347259471,268:0.24520745718735867):1.3221507190511752,(12:0.7833508416653108,(91:0.3167197495224454,56:0.3167197495224454):0.46663109214286536):0.784007334573223):1.69025948850739,((((128:2.4056014709696623,(228:2.3129230426615095,(90:1.8490382122453783,(222:1.47155245725989,34:1.47155245725989):0.3774857549854884):0.46388483041613116):0.09267842830815276):0.30449734667970096,194:2.7100988176493632):0.24113913866694636,139:2.9512379563163096):0.13223579264764318,(188:2.7672211983537673,(202:1.8159071009080647,(270:0.7385479025034986,50:0.7385479025034986):1.077359198404566):0.9513140974457026):0.3162525506101854):0.17414391578197108):0.33947814627604433):0.19571046535285586):0.9390424694054174,280:4.731848745780241):1.2009404010689462):1.167601086090178):0.24467323768498428):2.0322130349852365,((132:2.350083551815937,182:2.350083551815937):3.1271404791863513,(235:3.971574303545405,((126:0.7032440852711243,72:0.7032440852711243):0.31013031127939616,216:1.0133743965505204):2.958199906994885):1.5056497274568832):3.900052474607298):1.3824394416604733):1.2060592995004455,66:11.965775246770505):0.14235870937872974):0.608928765875902):1.43722815330623;
[truncated: 11,836,516 more chars]
