# Supplementary material for: Evolutionary history of the Arctic flora
Source: Nat Commun. 2023 Jul 18;14:4021. doi: 10.1038/s41467-023-39555-6 (PMC10354081; doi:10.1038/s41467-023-39555-6)
Supplement: Supplementary file 8 — Source Data [file 41467_2023_39555_MOESM8_ESM.zip › Source Data/Supplementary Figure 29-35/Silene/Silene_dis.csv]

ID	Name	dis
8	Silene_acaulis_PAF	AB
9	Silene_acutifolia	B
10	Silene_adenocalyx	B
11	Silene_aegyptiaca	B
12	Silene_ajanensis	B
13	Silene_akinfievii	B
14	Silene_albescens	B
15	Silene_alexandri	B
16	Silene_ammophila	B
17	Silene_amoena	B
18	Silene_ampullata	B
19	Silene_andicola	B
20	Silene_andryalifolia	B
21	Silene_antirrhina	B
22	Silene_antri_jovis	B
23	Silene_apetala	B
24	Silene_aprica	B
25	Silene_arabica	B
26	Silene_araratica	B
27	Silene_arenarioides	B
28	Silene_arenosa	B
29	Silene_argillosa	B
30	Silene_aristidis	B
31	Silene_armena	B
32	Silene_atocioides	B
33	Silene_aucheriana	B
34	Silene_auriculata	B
35	Silene_austroiranica	B
36	Silene_ayachica	B
37	Silene_banksia	B
38	Silene_batangensis	B
39	Silene_behen	B
40	Silene_bellidifolia	B
41	Silene_bernardina	B
42	Silene_berthelotiana	B
43	Silene_bourgaei	B
44	Silene_brahuica	B
45	Silene_breviauriculata	B
46	Silene_brevicalyx	B
47	Silene_brevistaminea	B
48	Silene_bupleuroides	B
49	Silene_burchellii	B
50	Silene_caesia	B
51	Silene_caespitella	B
52	Silene_campanula	B
53	Silene_campanulata	B
54	Silene_cappadocica	B
55	Silene_cardiopetala	B
56	Silene_cariensis	B
57	Silene_caroliniana	B
58	Silene_caryophylloides	B
59	Silene_cephalantha	B
60	Silene_cephallenia	B
61	Silene_chaetodonta	B
62	Silene_chamarensis	B
63	Silene_chilensis	B
64	Silene_chlorantha	B
65	Silene_chubutensis	B
66	Silene_claviformis	B
67	Silene_commelinifolia	B
68	Silene_congesta	B
69	Silene_conglomeratica	B
70	Silene_conica	B
71	Silene_coniflora	B
72	Silene_conoidea	B
73	Silene_cordifolia	B
74	Silene_corinthiaca	B
75	Silene_coronaria	B
76	Silene_crassipes	B
77	Silene_cretica	B
78	Silene_crispans	B
79	Silene_cryptoneura	B
80	Silene_cuatrecasasii	B
81	Silene_cyri	B
82	Silene_cythnia	B
83	Silene_damascena	B
84	Silene_damboldtiana	B
85	Silene_danaensis	B
86	Silene_davidii	B
87	Silene_delicatula	B
88	Silene_demawendica	B
89	Silene_densifolia	B
90	Silene_dianthoides	B
91	Silene_dichotoma	B
92	Silene_diclinis	B
93	Silene_dinarica	B
94	Silene_dioica_PAF	AB
95	Silene_dirphya	B
96	Silene_disticha	B
97	Silene_douglasii	B
98	Silene_echegarayi	B
99	Silene_elisabethae	B
100	Silene_elymaitica	B
101	Silene_eremicana	B
102	Silene_eriocalycina	B
103	Silene_erysimifolia	B
104	Silene_esquamata	B
105	Silene_exsudans	B
106	Silene_fabaria	B
107	Silene_falcata	B
108	Silene_fissipetala	B
109	Silene_flavescens	B
110	Silene_foetida	B
111	Silene_fraudatrix	B
112	Silene_fruticosa	B
113	Silene_gallica	B
114	Silene_gallinyi	B
115	Silene_gazulensis	B
116	Silene_georgievskyi	B
117	Silene_gertraudiae	B
118	Silene_gigantea	B
119	Silene_graeca	B
120	Silene_graminifolia	B
121	Silene_grandiflora	B
122	Silene_hawaiiensis	B
123	Silene_hayekiana	B
124	Silene_heuffelii	B
125	Silene_hifacensis	B
126	Silene_hoefftiana	B
127	Silene_holzmannii	B
128	Silene_iche_bogdo	B
129	Silene_idaea	B
130	Silene_imbricata	B
131	Silene_inaperta	B
132	Silene_indeprensa	B
133	Silene_insularis	B
134	Silene_intramongolica	B
135	Silene_invisa	B
136	Silene_involucrata_PAF	AB
137	Silene_italica	B
138	Silene_jenisseensis	B
139	Silene_joerstadii	B
140	Silene_kiusiana	B
141	Silene_koreana	B
142	Silene_kumaonensis	B
143	Silene_lagunensis	B
144	Silene_lanceolata	B
145	Silene_latifolia	B
146	Silene_lemmonii	B
147	Silene_leptoclada	B
148	Silene_leyseroides	B
149	Silene_linearifolia	B
150	Silene_linearis	B
151	Silene_linnaeana_PAF	AB
152	Silene_linoides	B
153	Silene_littorea	B
154	Silene_longicilia	B
155	Silene_longipetala	B
156	Silene_lucida	B
157	Silene_lycaonica	B
158	Silene_lychnidea	B
159	Silene_lydia	B
160	Silene_macrodonta	B
161	Silene_macrostyla	B
162	Silene_magellanica	B
163	Silene_marizii	B
164	Silene_marschallii	B
165	Silene_martyi	B
166	Silene_melzheimeri	B
167	Silene_mentagensis	B
168	Silene_menziesii	B
169	Silene_meyeri	B
170	Silene_microphylla	B
171	Silene_microsperma	B
172	Silene_moorcroftiana	B
173	Silene_multicaulis	B
174	Silene_multinervia	B
175	Silene_muscipula	B
176	Silene_nana	B
177	Silene_nemoralis	B
178	Silene_nivalis	B
179	Silene_nivea	B
180	Silene_nizvana	B
181	Silene_nocteolens	B
182	Silene_noctiflora	B
183	Silene_nocturna	B
184	Silene_nodulosa	B
185	Silene_notarisii	B
186	Silene_nutabunda	B
187	Silene_nutans	B
188	Silene_occidentalis	B
189	Silene_odontopetala	B
190	Silene_oligantha	B
191	Silene_oreades	B
192	Silene_orphanidis	B
193	Silene_ostenfeldii_PAF	AB
194	Silene_otites	B
195	Silene_ovata	B
196	Silene_oxelmanii	B
197	Silene_paeoniensis	B
198	Silene_palinotricha	B
199	Silene_paradoxa	B
200	Silene_parnassica	B
201	Silene_parryi	B
202	Silene_patagonica	B
203	Silene_paucifolia_PAF	AB
204	Silene_pendula	B
205	Silene_perlmanii	B
206	Silene_persepolitana	B
207	Silene_pharnaceifolia	B
208	Silene_pogonocalyx	B
209	Silene_polypetala	B
210	Silene_portensis	B
211	Silene_pruinosa	B
212	Silene_pungens	B
213	Silene_pygmaea	B
214	Silene_quadriloba	B
215	Silene_reinholdii	B
216	Silene_reinwardtii	B
217	Silene_repens_PAF	AB
218	Silene_rhynchocarpa	B
219	Silene_rosiflora	B
220	Silene_ruprechtii	B
221	Silene_sabinosae	B
222	Silene_sachalinensis	B
223	Silene_salamandra	B
224	Silene_salicifolia	B
225	Silene_samia	B
226	Silene_samojedorum_PAF	AB
227	Silene_saxatilis	B
228	Silene_saxifraga	B
229	Silene_scaposa	B
230	Silene_schafta	B
231	Silene_schmuckeri	B
232	Silene_schwarzenbergeri	B
233	Silene_schwarzenbergii	B
234	Silene_sclerophylla	B
235	Silene_scouleri	B
236	Silene_seelyi	B
237	Silene_seoulensis	B
238	Silene_sieboldii	B
239	Silene_simsii	B
240	Silene_sisianica	B
241	Silene_sojakii	B
242	Silene_sordida	B
243	Silene_sorensenis_PAF	A
244	Silene_spergulifolia	B
245	Silene_stenobotrys	B
246	Silene_stenophylla_PAF	AB
247	Silene_stockenii	B
248	Silene_striata	B
249	Silene_struthioloides	B
250	Silene_subconica	B
251	Silene_subcretacea	B
252	Silene_succulenta	B
253	Silene_suksdorfii	B
254	Silene_supina	B
255	Silene_swertiifolia	B
256	Silene_tamaranae	B
257	Silene_tatarica_PAF	AB
258	Silene_tatarinowii	B
259	Silene_taygetea	B
260	Silene_thessalonica	B
261	Silene_tolmatchevii	B
262	Silene_tomentosa	B
263	Silene_triflora	B
264	Silene_tunicoides	B
265	Silene_turkestanica	B
266	Silene_undulata	B
267	Silene_ungeri	B
268	Silene_uniflora_PAF	AB
269	Silene_uralensis_PAF	AB
270	Silene_urvillei	B
271	Silene_variegata	B
272	Silene_velcevii	B
273	Silene_verecunda	B
274	Silene_villosula_PAF	AB
275	Silene_violascens_PAF	AB
276	Silene_virgata	B
277	Silene_virginica	B
278	Silene_viridiflora	B
279	Silene_viscariopsis	B
280	Silene_viscosa	B
281	Silene_vittata	B
282	Silene_vulgaris_PAF	AB
283	Silene_waldsteinii	B
284	Silene_waltonii	B
285	Silene_williamsii	B
286	Silene_yemensis	B
287	Silene_zawadzkii	B
