# Supplementary material for: Evolutionary history of the Arctic flora
Source: Nat Commun. 2023 Jul 18;14:4021. doi: 10.1038/s41467-023-39555-6 (PMC10354081; doi:10.1038/s41467-023-39555-6)
Supplement: Supplementary file 8 — Source Data [file 41467_2023_39555_MOESM8_ESM.zip › Source Data/Supplementary Figure 29-35/Smelowskia/Smelowskia_dis.csv]

	SP	DIS
1	Smelowskia_alba	AB
2	Smelowskia_altaica	B
3	Smelowskia_americana	B
4	Smelowskia_bifurcata	AB
5	Smelowskia_borealis	AB
6	Smelowskia_calycina	B
7	Smelowskia_czukotica	A
8	Smelowskia_inopinata	B
9	Smelowskia_jacutica	AB
10	Smelowskia_media	AB
11	Smelowskia_ovalis	B
12	Smelowskia_parryoides	AB
13	Smelowskia_porsildii	AB
14	Smelowskia_pyriformis	AB
15	Gorodkovia_jacutica	AB
16	Hedinia_tibetica	B
17	Sinosophiopsis_bartholomewii	B
18	Sophiopsis_annua	B
19	Sophiopsis_flavissima	B
20	Sophiopsis_sisymbrioides	B
