# Supplementary material for: Evolutionary history of the Arctic flora
Source: Nat Commun. 2023 Jul 18;14:4021. doi: 10.1038/s41467-023-39555-6 (PMC10354081; doi:10.1038/s41467-023-39555-6)
Supplement: Supplementary file 8 — Source Data [file 41467_2023_39555_MOESM8_ESM.zip › Source Data/Supplementary Figure 29-35/Symphyotrichum/Symphyotrichum.tre]

#NEXUS
Begin taxa;
	Dimensions ntax=48;
	Taxlabels
		Aster_altaicus
		Aster_angustifolius
		Aster_auriculatus
		Aster_nitidus
		Conyza_bonariensis
		Erigeron_acris
		Eurybia_radula
		Galatella_punctata
		Galatella_scoparia
		Galatella_villosa
		Psychrogeton_aellenii
		Psychrogeton_amorphoglossus
		Psychrogeton_cabulicus
		Solidago_decurrens
		Solidago_virgaurea
		Symphyotrichum_anomalum
		Symphyotrichum_chapmanii
		Symphyotrichum_ciliatum
		Symphyotrichum_concolor
		Symphyotrichum_cordifolium
		Symphyotrichum_depauperatum
		Symphyotrichum_drummondii
		Symphyotrichum_dumosum
		Symphyotrichum_elliottii
		Symphyotrichum_ericoides
		Symphyotrichum_firmum
		Symphyotrichum_foliaceum
		Symphyotrichum_frondosum
		Symphyotrichum_lateriflorum
		Symphyotrichum_laurentianum
		Symphyotrichum_nahanniense
		Symphyotrichum_novae_angliae
		Symphyotrichum_oblongifolium
		Symphyotrichum_parviceps
		Symphyotrichum_plumosum
		Symphyotrichum_porteri
		Symphyotrichum_puniceum
		Symphyotrichum_pygmaeum
		Symphyotrichum_racemosum
		Symphyotrichum_sericeum
		Symphyotrichum_shortii
		Symphyotrichum_subulatum
		Symphyotrichum_tenuifolium
		Symphyotrichum_tradescantii
		Symphyotrichum_undulatum
		Symphyotrichum_urophyllum
		Symphyotrichum_welshii
		Symphyotrichum_yukonense
		;
End;
Begin trees;
	Translate
		1 Aster_altaicus,
		2 Aster_angustifolius,
		3 Aster_auriculatus,
		4 Aster_nitidus,
		5 Conyza_bonariensis,
		6 Erigeron_acris,
		7 Eurybia_radula,
		8 Galatella_punctata,
		9 Galatella_scoparia,
		10 Galatella_villosa,
		11 Psychrogeton_aellenii,
		12 Psychrogeton_amorphoglossus,
		13 Psychrogeton_cabulicus,
		14 Solidago_decurrens,
		15 Solidago_virgaurea,
		16 Symphyotrichum_anomalum,
		17 Symphyotrichum_chapmanii,
		18 Symphyotrichum_ciliatum,
		19 Symphyotrichum_concolor,
		20 Symphyotrichum_cordifolium,
		21 Symphyotrichum_depauperatum,
		22 Symphyotrichum_drummondii,
		23 Symphyotrichum_dumosum,
		24 Symphyotrichum_elliottii,
		25 Symphyotrichum_ericoides,
		26 Symphyotrichum_firmum,
		27 Symphyotrichum_foliaceum,
		28 Symphyotrichum_frondosum,
		29 Symphyotrichum_lateriflorum,
		30 Symphyotrichum_laurentianum,
		31 Symphyotrichum_nahanniense,
		32 Symphyotrichum_novae_angliae,
		33 Symphyotrichum_oblongifolium,
		34 Symphyotrichum_parviceps,
		35 Symphyotrichum_plumosum,
		36 Symphyotrichum_porteri,
		37 Symphyotrichum_puniceum,
		38 Symphyotrichum_pygmaeum,
		39 Symphyotrichum_racemosum,
		40 Symphyotrichum_sericeum,
		41 Symphyotrichum_shortii,
		42 Symphyotrichum_subulatum,
		43 Symphyotrichum_tenuifolium,
		44 Symphyotrichum_tradescantii,
		45 Symphyotrichum_undulatum,
		46 Symphyotrichum_urophyllum,
		47 Symphyotrichum_welshii,
		48 Symphyotrichum_yukonense
		;
tree TREE1 = [&R] ((((7[&length_range={0.2387372795663482,18.840825127020207},height_95%_HPD={0.0,3.552713678800501E-15},rate_95%_HPD={8.118294235842712E-4,0.004428921928714568},length_95%_HPD={6.37292717065222,13.752996588606893},rate=0.002467282080588369,length=9.930378314636366,rate_median=0.0023051778221595343,length_median=9.836122246334172,height_median=3.552713678800501E-15,rate_range={2.9…
End;
