# Supplementary material for: Evolutionary history of the Arctic flora
Source: Nat Commun. 2023 Jul 18;14:4021. doi: 10.1038/s41467-023-39555-6 (PMC10354081; doi:10.1038/s41467-023-39555-6)
Supplement: Supplementary file 8 — Source Data [file 41467_2023_39555_MOESM8_ESM.zip › Source Data/Supplementary Figure 29-35/Symphyotrichum/Symphyotrichum_dis.csv]

	SP	DIS
1	Symphyotrichum_anomalum	B
2	Symphyotrichum_chapmanii	B
3	Symphyotrichum_ciliatum	B
4	Symphyotrichum_concolor	B
5	Symphyotrichum_cordifolium	B
6	Symphyotrichum_depauperatum	B
7	Symphyotrichum_drummondii	B
8	Symphyotrichum_dumosum	B
9	Symphyotrichum_elliottii	B
10	Symphyotrichum_ericoides	AB
11	Symphyotrichum_firmum	B
12	Symphyotrichum_foliaceum	B
13	Symphyotrichum_frondosum	B
14	Symphyotrichum_lateriflorum	B
15	Symphyotrichum_laurentianum	B
16	Symphyotrichum_nahanniense	B
17	Symphyotrichum_novae-angliae	B
18	Symphyotrichum_oblongifolium	B
19	Symphyotrichum_parviceps	B
20	Symphyotrichum_plumosum	B
21	Symphyotrichum_porteri	B
22	Symphyotrichum_puniceum	AB
23	Symphyotrichum_pygmaeum	A
24	Symphyotrichum_racemosum	B
25	Symphyotrichum_sericeum	B
26	Symphyotrichum_shortii	B
27	Symphyotrichum_subulatum	B
28	Symphyotrichum_tenuifolium	B
29	Symphyotrichum_tradescantii	B
30	Symphyotrichum_undulatum	B
31	Symphyotrichum_urophyllum	B
32	Symphyotrichum_welshii	B
33	Symphyotrichum_yukonense	AB
34	Aster_altaicus	AB
35	Aster_angustifolius	B
36	Aster_auriculatus	B
37	Aster_nitidus	B
38	Conyza_bonariensis	B
39	Erigeron_acris	AB
40	Eurybia_radula	B
41	Galatella_punctata	AB
42	Galatella_scoparia	B
43	Galatella_villosa	AB
44	Psychrogeton_aellenii	B
45	Psychrogeton_amorphoglossus	B
46	Psychrogeton_cabulicus	B
47	Solidago_decurrens	B
48	Solidago_virgaurea	AB
