# Supplementary material for: Evolutionary history of the Arctic flora
Source: Nat Commun. 2023 Jul 18;14:4021. doi: 10.1038/s41467-023-39555-6 (PMC10354081; doi:10.1038/s41467-023-39555-6)
Supplement: Supplementary file 8 — Source Data [file 41467_2023_39555_MOESM8_ESM.zip › Source Data/Supplementary Figure 37-41/Artemisia/Artemisia_dis.csv]

ID	Name	dis
1	Artemisia_abrotanum	C
2	Artemisia_absinthium	BCD
3	Artemisia_adamsii	F
4	Artemisia_afra	I
5	Artemisia_alaskana	AG
6	Artemisia_androsacea	AGD
7	Artemisia_annua	DEF
8	Artemisia_apiacea	FK
9	Artemisia_arbuscula	G
10	Artemisia_arctica	ADG
11	Artemisia_austriaca	BCD
12	Artemisia_bargusinensis	DF
13	Artemisia_biennis	DFJ
14	Artemisia_bigelovii	G
15	Artemisia_borealis	A
16	Artemisia_caerulescens	C
17	Artemisia_caespitosa	DF
18	Artemisia_californica	DF
19	Artemisia_cana	GH
20	Artemisia_canadensis	H
21	Artemisia_chamaemelifolia	CJ
22	Artemisia_changaica	EF
23	Artemisia_comata	A
24	Artemisia_commutata	BDE
25	Artemisia_compacta	BDF
26	Artemisia_czekanowskiana	AD
27	Artemisia_depauperata	D
28	Artemisia_dolosa	D
29	Artemisia_dracunculiformis	ABC
30	Artemisia_dracunculus	ABC
31	Artemisia_flava	AD
32	Artemisia_fragrans	J
33	Artemisia_freyniana	DF
34	Artemisia_frigida	BDE
35	Artemisia_furcata	ADF
36	Artemisia_glacialis	C
37	Artemisia_glauca	BDF
38	Artemisia_globularia	ADG
39	Artemisia_glomerata	ADF
40	Artemisia_gmelinii	DEF
41	Artemisia_gobica	DEF
42	Artemisia_gorgonum	C
43	Artemisia_herba_alba	C
44	Artemisia_hultenii	ABD
45	Artemisia_hyperborea	ADG
46	Artemisia_integrifolia	DF
47	Artemisia_jacutica	D
48	Artemisia_japonica	F
49	Artemisia_judaica	CJ
50	Artemisia_klementzae	F
51	Artemisia_koidzumii	DF
52	Artemisia_kruhsiana	ADG
53	Artemisia_laciniata	BDF
54	Artemisia_laciniatiformis	ABD
55	Artemisia_lagocephala	DF
56	Artemisia_lagopus	ADF
57	Artemisia_leucophylla	BDE
58	Artemisia_ludoviciana	GH
59	Artemisia_macrantha	BD
60	Artemisia_manshurica	DF
61	Artemisia_marschalliana	BCD
62	Artemisia_messerschmidtiana	F
63	Artemisia_michauxiana	G
64	Artemisia_molinieri	C
65	Artemisia_monostachya	DF
66	Artemisia_norvegica	ABD
67	Artemisia_nova	G
68	Artemisia_obscura	DE
69	Artemisia_obtusiloba	DF
70	Artemisia_opulenta	AF
71	Artemisia_palmeri	G
72	Artemisia_palustris	DF
73	Artemisia_pamirica	DEF
74	Artemisia_pedemontana	C
75	Artemisia_phaeolepis	DEF
76	Artemisia_princeps	FK
77	Artemisia_pubescens	BDE
78	Artemisia_punctigera	DF
79	Artemisia_pycnorhiza	D
80	Artemisia_pygmaea	G
81	Artemisia_rigida	G
82	Artemisia_rothrockii	G
83	Artemisia_rupestris	BDF
84	Artemisia_rutifolia	DEF
85	Artemisia_samoiedorum	AD
86	Artemisia_santolinifolia	DEF
87	Artemisia_scoparia	BCD
88	Artemisia_senjavinensis	A
89	Artemisia_sericea	BDF
90	Artemisia_serrata	H
91	Artemisia_sieberi	CJ
92	Artemisia_sieversiana	DEF
93	Artemisia_sphaerocephala	DF
94	Artemisia_stelleriana	DF
95	Artemisia_subarctica	AD
96	Artemisia_subviscosa	D
97	Artemisia_suksdorfii	G
98	Artemisia_superba	BCH
99	Artemisia_tanacetifolia	ABD
100	Artemisia_thuscula	C
101	Artemisia_tilesii	BDG
102	Artemisia_tournefortiana	DEG
103	Artemisia_tridentata	G
104	Artemisia_tripartita	G
105	Artemisia_unalaskensis	BDG
106	Artemisia_vulgaris	BDJ
107	Artemisia_xanthochroa	F
108	Artemisia_xerophytica	F
