# Supplementary material for: Evolutionary history of the Arctic flora
Source: Nat Commun. 2023 Jul 18;14:4021. doi: 10.1038/s41467-023-39555-6 (PMC10354081; doi:10.1038/s41467-023-39555-6)
Supplement: Supplementary file 8 — Source Data [file 41467_2023_39555_MOESM8_ESM.zip › Source Data/Supplementary Figure 37-41/Braya/Braya_dis2.csv]

	Species	dis
1	Braya_alpina	C
2	Braya_fernaldii	G
3	Braya_glabella	A
4	Braya_humilis	A
5	Braya_linearis	AB
6	Braya_longii	G
7	Braya_parvia	E
8	Braya_pilosa	A
9	Braya_rosea	ADE
10	Braya_scharnhorstii	E
11	Braya_siliquosa	D
12	Braya_thorild_wulffii	A
13	Christolea_crassifolia	E
14	Dilophia_salsa	E
15	Lepidostemon_rosularis	E
16	Metashangrilaia_forrestii	E
17	Shangrilaia_nana	E
