# Supplementary material for: Evolutionary history of the Arctic flora
Source: Nat Commun. 2023 Jul 18;14:4021. doi: 10.1038/s41467-023-39555-6 (PMC10354081; doi:10.1038/s41467-023-39555-6)
Supplement: Supplementary file 8 — Source Data [file 41467_2023_39555_MOESM8_ESM.zip › Source Data/Supplementary Figure 37-41/Cardamine/Cardamine_dis.csv]

	Species	dis
1	Cardamine_abchasica	C
2	Cardamine_appendiculata	F
3	Cardamine_bulbifera	BC
4	Cardamine_bradei	G
5	Cardamine_delavayi	EF
6	Cardamine_densiflora	E
7	Cardamine_flaccida	G
8	Cardamine_fragariifolia	EF
9	Cardamine_franchetiana	EF
10	Cardamine_griffithii	EF
11	Cardamine_keysseri	M
12	Cardamine_lihengiana	E
13	Cardamine_lilacina	M
14	Cardamine_lyallii	G
15	Cardamine_majovskii	BC
16	Cardamine_nipponica	F
17	Cardamine_occidentalis	G
18	Cardamine_palustris	BC
19	Cardamine_papuana	M
20	Cardamine_pattersonii	G
21	Cardamine_pentaphyllos	BC
22	Cardamine_plumieri	BC
23	Cardamine_udicola	BC
24	Cardamine_yezoensis	F
25	Cardamine_yunnanensis	EF
26	Cardamine_dentata	BCD
27	Cardamine_nymanii	BDH
28	Cardamine_crassifolia	C
29	Cardamine_rivularis	BC
30	Cardamine_matthioli	BC
31	Cardamine_penzesii	C
32	Cardamine_pratensis	ABCDEFH
33	Cardamine_corymbosa	M
34	Cardamine_glacialis	L
35	Cardamine_trichocarpa	IK
36	Cardamine_hirsuta	BCFIJKM
37	Cardamine_oligosperma	G
38	Cardamine_debilis	M
39	Cardamine_cf.
40	Cardamine_parviflora	BCDFGHJ
41	Cardamine_fallax	BCDFGHJ
42	Cardamine_paucijuga	M
43	Cardamine_flexuosa	BCJ
44	Cardamine_longifructus	DF
45	Cardamine_niigatensis	F
46	Cardamine_pectinata	CJ
47	Cardamine_amara	ABCD
48	Cardamine_bellidifolia	ABCDFGH
49	Cardamine_blaisdellii	ADG
50	Cardamine_chelidonia	C
51	Cardamine_conferta	D
52	Cardamine_digitata	ADG
53	Cardamine_glandulosa	B
54	Cardamine_graeca	C
55	Cardamine_hyperborea	DG
56	Cardamine_impatiens	BCDEFJK
57	Cardamine_latifolia	C
58	Cardamine_microphylla	ADG
59	Cardamine_pedata	D
60	Cardamine_pensylvanica	AGH
61	Cardamine_prorepens	ADF
62	Cardamine_purpurea	ADG
63	Cardamine_sphenophylla	A
64	Cardamine_uliginosa	CJ
65	Cardamine_umbellata	ADFG
66	Cardamine_victoris	AD
67	Cardamine_africana	ILKM
68	Cardamine_angulata	G
69	Cardamine_arisanensis	F
70	Cardamine_bonariensis	GL
71	Cardamine_breweri	G
72	Cardamine_bulbosa	H
73	Cardamine_carnosa	C
74	Cardamine_clematitis	H
75	Cardamine_constancei	G
76	Cardamine_cordifolia	G
77	Cardamine_dentipetala	DF
78	Cardamine_diphylla	H
79	Cardamine_douglassii	H
80	Cardamine_ecuadorensis	L
81	Cardamine_glauca	C
82	Cardamine_heptaphylla	BC
83	Cardamine_waldsteinii	C
84	Cardamine_kitaibelii	C
85	Cardamine_laciniata	H
86	Cardamine_leucantha	DF
87	Cardamine_longii	H
88	Cardamine_macrophylla	ADEFJ
89	Cardamine_maxima	H
90	Cardamine_microzyga	EF
91	Cardamine_obliqua	GLI
92	Cardamine_ovata	GL
93	Cardamine_quinquefolia	BCJ
94	Cardamine_scutata	DF
95	Cardamine_resedifolia	BC
96	Cardamine_rhizomata	L
97	Cardamine_rockii	E
98	Cardamine_rotundifolia	H
99	Cardamine_rupicola	G
100	Cardamine_tanakae	F
101	Cardamine_tangutorum	EF
102	Cardamine_tenella	G
103	Cardamine_torrentis	F
104	Cardamine_alpina	BC
105	Cardamine_bipinnata	J
106	Cardamine_enneaphyllos	BC
107	Cardamine_glanduligera	BC
108	Cardamine_angustata	H
109	Cardamine_concatenata	H
110	Cardamine_nuttallii	G
111	Cardamine_californica	G
112	Cardamine_trifolia	BC
113	Cardamine_tenuifolia	M
114	Cardamine_dissecta	H
