# Supplementary material for: Evolutionary history of the Arctic flora
Source: Nat Commun. 2023 Jul 18;14:4021. doi: 10.1038/s41467-023-39555-6 (PMC10354081; doi:10.1038/s41467-023-39555-6)
Supplement: Supplementary file 8 — Source Data [file 41467_2023_39555_MOESM8_ESM.zip › Source Data/Supplementary Figure 37-41/Carex/Carex_dis.csv]

ID	Name	State
5	Carex_aboriginum	G
6	Carex_abrupta	G
7	Carex_accrescens	ADF
8	Carex_acuta	ABCDJ
9	Carex_acutiformis	BCIJ
10	Carex_adelostoma	ABDGH
11	Carex_adusta	GH
12	Carex_aematorrhyncha	L
13	Carex_aequialta	F
14	Carex_agrostoides	G
15	Carex_alata	H
16	Carex_alatauensis	DEJ
17	Carex_alba	ABCDF
18	Carex_albicans	H
19	Carex_albida	G
20	Carex_albolutescens	HL
21	Carex_albonigra	AG
22	Carex_andersonii	L
23	Carex_angustata	G
24	Carex_anthoxanthea	ADG
25	Carex_antoniensis	I
26	Carex_aperta	FG
27	Carex_appendiculata	ADFM
28	Carex_appressa	M
29	Carex_appropinquata	BCD
30	Carex_aquatilis	ABGH
31	Carex_arapahoensis	G
32	Carex_arcta	AGH
33	Carex_arctiformis	G
34	Carex_arenaria	BC
35	Carex_argyrantha	H
36	Carex_asturica	C
37	Carex_aterrima	ACJ
38	Carex_atherodes	ABDGH
39	Carex_athrostachya	GH
40	Carex_atlantica	H
41	Carex_atrata	ABDEF
42	Carex_atratiformis	GH
43	Carex_atrofusca	ABCDE
44	Carex_atropicta	L
45	Carex_atrosquama	AGH
46	Carex_augustinowiczii	F
47	Carex_aurea	AGH
48	Carex_auriculata	DF
49	Carex_austroalpina	C
50	Carex_azuayae	L
51	Carex_baileyi	H
52	Carex_balfourii	I
53	Carex_barbarae	G
54	Carex_barrattii	H
55	Carex_bebbii	GH
56	Carex_bella	G
57	Carex_bicknellii	H
58	Carex_bicolor	ABDGH
59	Carex_bigelowii	ABDGH
60	Carex_bijiangensis	EF
61	Carex_biltmoreana	H
62	Carex_bistaminata	DEF
63	Carex_blepharicarpa	F
64	Carex_bohemica	BCDF
65	Carex_bonanzensis	ADG
66	Carex_borealipolaris	DGH
67	Carex_borii	EJ
68	Carex_brachycalama	GL
69	Carex_brainerdii	G
70	Carex_brevior	GH
71	Carex_brizoides	BCJ
72	Carex_brunnescens	ABDGH
73	Carex_buekii	BCJ
74	Carex_bulgarica	C
75	Carex_bullata	H
76	Carex_buthanensis	E
77	Carex_buxbaumii	ABDGH
78	Carex_californica	G
79	Carex_camptoglochin	L
80	Carex_canescens	ABDGH
81	Carex_capillaris	ABCGH
82	Carex_capitata	ABDG
83	Carex_cardiolepis	EFJ
84	Carex_caucasica	BDEFJ
85	Carex_caudata	C
86	Carex_cercostachys	EF
87	Carex_cespitosa	ABCD
88	Carex_chalciolepis	G
89	Carex_chordorrhiza	ABDGH
90	Carex_circinata	DG
91	Carex_comosa	GH
92	Carex_concinnoides	G
93	Carex_congdonii	G
94	Carex_crawfordii	GH
95	Carex_crebra	EF
96	Carex_crinita	H
97	Carex_cristatella	H
98	Carex_cruenta	EFJ
99	Carex_cryptolepis	H
100	Carex_cumulata	H
101	Carex_curatorum	G
102	Carex_curticeps	E
103	Carex_cusickii	G
104	Carex_dacica	BC
105	Carex_darwinii	L
106	Carex_davalliana	BCJ
107	Carex_davyi	G
108	Carex_deasyi	DEFJ
109	Carex_decidua	L
110	Carex_decomposita	H
111	Carex_deflexa	AGH
112	Carex_delicata	D
113	Carex_demissa	ABCDJ
114	Carex_derelicta	BC
115	Carex_diandra	ABGH
116	Carex_diastena	DF
117	Carex_digitata	BCDJ
118	Carex_dioica	ABCD
119	Carex_disperma	ABGH
120	Carex_divisa	BCEJ
121	Carex_douglasii	G
122	Carex_durangensis	H
123	Carex_duriuscula	ADGH
124	Carex_ebenea	G
125	Carex_eburnea	AGH
126	Carex_echinata	ABCGH
127	Carex_echinodes	H
128	Carex_egena	F
129	Carex_egglestonii	G
130	Carex_eleusinoides	ADFGH
131	Carex_elliottii	H
132	Carex_emoryi	H
133	Carex_endlichii	G
134	Carex_enneastachya	L
135	Carex_ericetorum	ABCD
136	Carex_eriophylla	DF
137	Carex_esenbeckii	EFK
138	Carex_exilis	H
139	Carex_exsiccata	G
140	Carex_fedia	EFJK
141	Carex_festucacea	H
142	Carex_feta	G
143	Carex_filifolia	AGH
144	Carex_filipes	EF
145	Carex_filispica	EF
146	Carex_fimbriata	C
147	Carex_firma	BC
148	Carex_fissuricola	G
149	Carex_flava	ABCGH
150	Carex_floridana	H
151	Carex_foenea	AGH
152	Carex_foetida	C
153	Carex_fracta	G
154	Carex_frigida	BC
155	Carex_fritschii	BC
156	Carex_fuliginosa	ACDG
157	Carex_furva	C
158	Carex_garberi	AGH
159	Carex_gayana	L
160	Carex_geophila	G
161	Carex_gifuensis	F
162	Carex_glabrescens	F
163	Carex_glacialis	ABGH
164	Carex_glareosa	ABDGH
165	Carex_globosa	G
166	Carex_globularis	ABDF
167	Carex_gmelinii	ADFG
168	Carex_gotoi	DF
169	Carex_gracilior	G
170	Carex_grioletii	CJ
171	Carex_gynandra	H
172	Carex_gynocrates	ADFGH
173	Carex_haematostoma	DEFJ
174	Carex_halliana	G
175	Carex_hallii	H
176	Carex_hancockiana	DEF
177	Carex_harfordii	G
178	Carex_hartmanii	BC
179	Carex_hassei	G
180	Carex_haydeniana	G
181	Carex_haydenii	H
182	Carex_heleonastes	ABCGH
183	Carex_helleri	G
184	Carex_heteroneura	G
185	Carex_heterostachya	H
186	Carex_hirta	BCJ
187	Carex_holostoma	ABDGH
188	Carex_hormathodes	H
189	Carex_houghtoniana	H
190	Carex_humbertiana	F
191	Carex_hyalina	H
192	Carex_hyalinolepis	H
193	Carex_hystericina	GH
194	Carex_idahoa	G
195	Carex_iljinii	DF
196	Carex_illota	G
197	Carex_incomitata	M
198	Carex_incurviformis	BDG
199	Carex_infuscata	EFJ
200	Carex_integra	G
201	Carex_interior	AGH
202	Carex_interjecta	BC
203	Carex_interrupta	G
204	Carex_inversonervosa	M
205	Carex_ivanoviae	E
206	Carex_kansuensis	EF
207	Carex_kitaibeliana	CJ
208	Carex_klamathensis	G
209	Carex_koshewnikowii	DEJ
210	Carex_krausei	ABDGH
211	Carex_kreczetoviczii	AD
212	Carex_kurdica	CJ
213	Carex_lachenalii	ACDG
214	Carex_lacustris	H
215	Carex_laeta	EF
216	Carex_laeviconica	E
217	Carex_laeviculmis	G
218	Carex_lagunensis	G
219	Carex_lancifolia	EF
220	Carex_lapponica	ABDGH
221	Carex_larensis	L
222	Carex_lasiocarpa	ABDGH
223	Carex_laxa	ABDFG
224	Carex_ledebouriana	ADF
225	Carex_lehmannii	EF
226	Carex_lemmonii	G
227	Carex_leporina	GH
228	Carex_leporinella	G
229	Carex_leptalea	AGHL
230	Carex_leucodonta	G
231	Carex_limosa	ABDGH
232	Carex_liparocarpos	CJ
233	Carex_littledalei	EF
234	Carex_litvinovii	DE
235	Carex_livida	ABFGH
236	Carex_loliacea	ABDGH
237	Carex_longii	HL
238	Carex_lurida	HL
239	Carex_lutea	H
240	Carex_luzulifolia	G
241	Carex_lyngbyei	ADFG
242	Carex_maackii	F
243	Carex_mackenziei	ABDGH
244	Carex_macloviana	ABGHL
245	Carex_macrochaeta	ADG
246	Carex_macrolepis	CJ
247	Carex_macroprophylla	DF
248	Carex_macrostachys	C
249	Carex_madagascariensis	I
250	Carex_magellanica	ABDGH
251	Carex_marina	ABDH
252	Carex_mariposana	G
253	Carex_maritima	ABDEH
254	Carex_meadii	H
255	Carex_media	ABDGH
256	Carex_melanantha	DEFJ
257	Carex_melanocarpa	ABDF
258	Carex_melanocephala	BD
259	Carex_melanostachya	BCDEJ
260	Carex_membranacea	ADGH
261	Carex_merritt-fernaldii	H
262	Carex_mertensii	FG
263	Carex_meyeriana	ADEF
264	Carex_micrantha	F
265	Carex_microchaeta	ADG
266	Carex_microglochin	ABCDG
267	Carex_micropoda	ADFG
268	Carex_microptera	GH
269	Carex_missouriensis	H
270	Carex_mitchelliana	H
271	Carex_molesta	H
272	Carex_molestiformis	H
273	Carex_monostachya	I
274	Carex_monotropa	I
275	Carex_montana	BCDH
276	Carex_montis-everesti	E
277	Carex_moorcroftii	EF
278	Carex_mucronata	C
279	Carex_multicostata	G
280	Carex_muskingumensis	H
281	Carex_myosuroides	CIJ
282	Carex_nakaoana	E
283	Carex_nakasimae	F
284	Carex_nardina	ABDGH
285	Carex_nebraskensis	G
286	Carex_neesii	EFJ
287	Carex_nelsonii	G
288	Carex_nemurensis	F
289	Carex_nigerrima	J
290	Carex_nigra	ABCDH
291	Carex_nigricans	BCD
292	Carex_nigromarginata	H
293	Carex_nivalis	DEFJ
294	Carex_normalis	H
295	Carex_norvegica	A
296	Carex_nova	G
297	Carex_novae-angliae	H
298	Carex_nudata	G
299	Carex_obnupta	G
300	Carex_obtusata	ABFGH
301	Carex_olbiensis	C
302	Carex_oligocarya	J
303	Carex_oligosperma	AFGH
304	Carex_opaca	H
305	Carex_oreophila	J
306	Carex_orizabae	G
307	Carex_ornithopoda	ABCJ
308	Carex_oronensis	H
309	Carex_ovoidispica	EJ
310	Carex_ozarkana	H
311	Carex_pachystachya	ADG
312	Carex_paleacea	ABH
313	Carex_pallidula	B
314	Carex_panicea	ABCDJ
315	Carex_paniculata	BCJ
316	Carex_panormitana	C
317	Carex_pansa	G
318	Carex_papulosa	F
319	Carex_parallela	ABD
320	Carex_parryana	GH
321	Carex_parva	DEFJ
322	Carex_parviflora	BC
323	Carex_pauciflora	ABCGH
324	Carex_peckii	GH
325	Carex_pediformis	ABEFJ
326	Carex_pedunculata	GH
327	Carex_pellita	GH
328	Carex_pelocarpa	G
329	Carex_pensylvanica	H
330	Carex_peregrina	I
331	Carex_perglobosa	G
332	Carex_petasata	GH
333	Carex_petricosa	ADGH
334	Carex_peucophila	GL
335	Carex_phaeocephala	G
336	Carex_pilosa	BCD
337	Carex_pilulifera	ABC
338	Carex_pityophila	G
339	Carex_plectobasis	EFJ
340	Carex_pluriflora	ADG
341	Carex_podocarpa	ADFG
342	Carex_polymorpha	H
343	Carex_polysticha	GL
344	Carex_praeceptorium	G
345	Carex_praeclara	EF
346	Carex_praecox	ABCDJ
347	Carex_praegracilis	GH
348	Carex_prairea	GH
349	Carex_praticola	AGH
350	Carex_preslii	G
351	Carex_projecta	H
352	Carex_proposita	G
353	Carex_pseudobicolor	EFJ
354	Carex_pseudobrizoides	BC
355	Carex_pseudocuraica	ADF
356	Carex_pseudocyperus	BCDHJ
357	Carex_pseudolaxa	EJ
358	Carex_pseudololiacea	F
359	Carex_pulicaris	ABC
360	Carex_pumila	FM
361	Carex_pyrenaica	CJ
362	Carex_quadriflora	F
363	Carex_raddei	DF
364	Carex_ramenskii	ADFG
365	Carex_randalpina	C
366	Carex_rariflora	ABDGH
367	Carex_raynoldsii	G
368	Carex_reniformis	H
369	Carex_retrorsa	GH
370	Carex_reznicekii	H
371	Carex_rhizina	BDF
372	Carex_rhodesiaca	I
373	Carex_richardsonii	GH
374	Carex_riloensis	C
375	Carex_rossii	GH
376	Carex_rostrata	ABDGH
377	Carex_rotundata	ABDGH
378	Carex_rugulosa	DF
379	Carex_runssoroensis	I
380	Carex_rupestris	ABCDG
381	Carex_ruthii	H
382	Carex_sabulosa	ADG
383	Carex_sagei	L
384	Carex_salina	ABDH
385	Carex_sanguinea	EJ
386	Carex_sargentiana	EF
387	Carex_sartwelliana	G
388	Carex_saxatilis	ABDH
389	Carex_schottii	G
390	Carex_schweinitzii	H
391	Carex_scirpoidea	ABDGH
392	Carex_senta	G
393	Carex_seorsa	H
394	Carex_serpenticola	G
395	Carex_serratodens	G
396	Carex_sheldonii	G
397	Carex_shinnersii	H
398	Carex_siccata	GH
399	Carex_silicea	H
400	Carex_simpliciuscula	BCDGH
401	Carex_simulata	G
402	Carex_songorica	DEJ
403	Carex_specifica	G
404	Carex_spectabilis	ADG
405	Carex_specuicola	G
406	Carex_sphaerogyna	I
407	Carex_stenocarpa	DEFJ
408	Carex_stenophylla	BCDFJ
409	Carex_stenoptila	G
410	Carex_sterilis	AH
411	Carex_stevenii	G
412	Carex_straminea	H
413	Carex_straminiformis	G
414	Carex_striata	H
415	Carex_stricta	H
416	Carex_stylosa	ABDGH
417	Carex_subbracteata	G
418	Carex_suberecta	H
419	Carex_subfusca	G
420	Carex_subspathacea	ABDGH
421	Carex_suifunensis	F
422	Carex_supina	ACDG
423	Carex_sychnocephala	GH
424	Carex_tahoensis	G
425	Carex_tangulashanensis	E
426	Carex_tapintzensis	EF
427	Carex_tenera	GH
428	Carex_teneriformis	G
429	Carex_tenuiflora	ABDGH
430	Carex_tetanica	H
431	Carex_tetrastachya	H
432	Carex_thurberi	G
433	Carex_tincta	H
434	Carex_tomentosa	BCDJ
435	Carex_tonsa	GH
436	Carex_torta	H
437	Carex_traiziscana	F
438	Carex_trichocarpa	H
439	Carex_tricolor	C
440	Carex_trinervis	BC
441	Carex_trisperma	AGH
442	Carex_tristis	J
443	Carex_tuckermanii	H
444	Carex_turbinata	G
445	Carex_turkestanica	DEF
446	Carex_ulobasis	F
447	Carex_umbellata	AGH
448	Carex_uncinoides	E
449	Carex_unilateralis	G
450	Carex_ursina	A
451	Carex_ussuriensis	F
452	Carex_utriculata	ABDGH
453	Carex_vacillans	BH
454	Carex_vaginata	ABDGH
455	Carex_vaginosa	EF
456	Carex_vernacula	G
457	Carex_vesicaria	ABDGH
458	Carex_vestita	H
459	Carex_vexans	H
460	Carex_vidua	EF
461	Carex_viridistellata	H
462	Carex_viridula	AH
463	Carex_wiegandii	H
464	Carex_williamsii	ABDGH
465	Carex_woodii	H
466	Carex_wootonii	G
467	Carex_xerantica	GH
						Carex_zikae	G
