# Supplementary material for: Evolutionary history of the Arctic flora
Source: Nat Commun. 2023 Jul 18;14:4021. doi: 10.1038/s41467-023-39555-6 (PMC10354081; doi:10.1038/s41467-023-39555-6)
Supplement: Supplementary file 8 — Source Data [file 41467_2023_39555_MOESM8_ESM.zip › Source Data/Supplementary Figure 37-41/Cerastium/Cerastium_dis.csv]

ID	Name	DIS
9	Cerastium_dubium	BCJ
10	Cerastium_cerastoides	ABCDHJ
11	Cerastium_hemschinicum	J
12	Cerastium_subpilosum	F
13	Cerastium_pauciflorum	BDF
14	Cerastium_pedunculatum	C
15	Cerastium_brachypetalum	BCJ
16	Cerastium_banaticum	C
17	Cerastium_argenteum	J
18	Cerastium_sosnowskyi	CJ
19	Cerastium_transsylvanicum	C
20	Cerastium_gnaphalodes	CJ
21	Cerastium_polymorphum	J
22	Cerastium_moesiacum	C
23	Cerastium_latifolium	BC
24	Cerastium_eriophorum	BC
25	Cerastium_uniflorum	BC
26	Cerastium_arvense	ABCDF
27	Cerastium_beeringianum	ADGH
28	Cerastium_fischerianum	ADFG
29	Cerastium_decalvans	C
30	Cerastium_velutinum	H
31	Cerastium_arcticum	A
32	Cerastium_nigrescens	AB
33	Cerastium_biebersteinii	B
34	Cerastium_alpinum	ABCDH
35	Cerastium_regelii	ADFH
36	Cerastium_tomentosum	B
37	Cerastium_pusillum	DEFJ
38	Cerastium_pumilum	BCJ
39	Cerastium_diffusum	BC
40	Cerastium_semidecandrum	BCDJ
41	Cerastium_wilsonii	EF
42	Cerastium_fontanum	ABCEF
43	Cerastium_szechuense	E
44	Cerastium_tianschanicum	DE
45	Cerastium_texanum	G
46	Cerastium_brachypodum	GH
47	Cerastium_commersonianum	L
48	Cerastium_nutans	GHL
49	Cerastium_floccosum	L
50	Cerastium_candicans	L
51	Cerastium_danguyi	L
52	Cerastium_fragillimum	CJ
53	Cerastium_davuricum	ABDEJ
54	Cerastium_dichotomum	CDJ
55	Cerastium_perfoliatum	BCDJ
56	Cerastium_falcatum	DEFJ
57	Cerastium_lithospermifolium	DJ
58	Cerastium_kasbek	J
59	Cerastium_multiflorum	J
60	Cerastium_purpurascens	CJ
