# Supplementary material for: Evolutionary history of the Arctic flora
Source: Nat Commun. 2023 Jul 18;14:4021. doi: 10.1038/s41467-023-39555-6 (PMC10354081; doi:10.1038/s41467-023-39555-6)
Supplement: Supplementary file 8 — Source Data [file 41467_2023_39555_MOESM8_ESM.zip › Source Data/Supplementary Figure 37-41/Chrysosplenium/Chrysosplenium_dis.csv]

ID	Name	DIS
2	Chrysosplenium_ramosum	DF
3	Chrysosplenium_qinlingense	F
4	Chrysosplenium_biondianum	F
5	Chrysosplenium_delavayi	EF
6	Chrysosplenium_lectus_cochleae	F
7	Chrysosplenium_macrospermum	F
8	Chrysosplenium_maximowiczii	F
9	Chrysosplenium_aureobracteatum	F
10	Chrysosplenium_pilosum	DF
11	Chrysosplenium_rhabdospermum	F
12	Chrysosplenium_album	F
13	Chrysosplenium_kiotense	F
14	Chrysosplenium_nagasei	F
15	Chrysosplenium_echinus	F
16	Chrysosplenium_kamtschaticum	DF
17	Chrysosplenium_macrostemon	F
18	Chrysosplenium_fauriae	F
19	Chrysosplenium_valdivicum	L
20	Chrysosplenium_sangzhiense	F
21	Chrysosplenium_grayanum	F
22	Chrysosplenium_nepalense	EF
23	Chrysosplenium_sinicum	F
24	Chrysosplenium_pseudofauriei	DF
25	Chrysosplenium_oppositifolium	BC
26	Chrysosplenium_americanum	H
27	Chrysosplenium_zhouzhiense	F
28	Chrysosplenium_flagelliferum	DF
29	Chrysosplenium_tosaense	F
30	Chrysosplenium_macrophyllum	EF
31	Chrysosplenium_zhangjiajieense	F
32	Chrysosplenium_hydrocotylifolium	EF
33	Chrysosplenium_carnosum	E
34	Chrysosplenium_forrestii	EF
35	Chrysosplenium_griffithii	EF
36	Chrysosplenium_nudicaule	DEF
37	Chrysosplenium_lanuginosum	EF
38	Chrysosplenium_taibaishanense	F
39	Chrysosplenium_davidianum	EF
40	Chrysosplenium_glossophyllum	F
41	Chrysosplenium_henryi	EF
42	Chrysosplenium_uniflorum	EF
43	Chrysosplenium_giraldianum	F
44	Chrysosplenium_serreanum	DF
45	Chrysosplenium_alternifolium	ABCD
46	Chrysosplenium_japonicum	F
47	Chrysosplenium_wrightii	ADG
48	Chrysosplenium_tetrandrum	ADGH
49	Chrysosplenium_rosendahlii	A
50	Chrysosplenium_iowense	H
