# Supplementary material for: Evolutionary history of the Arctic flora
Source: Nat Commun. 2023 Jul 18;14:4021. doi: 10.1038/s41467-023-39555-6 (PMC10354081; doi:10.1038/s41467-023-39555-6)
Supplement: Supplementary file 8 — Source Data [file 41467_2023_39555_MOESM8_ESM.zip › Source Data/Supplementary Figure 37-41/Douglasia-Androsace/Douglasia-Androsace_dis.csv]

	SP	DIS
1	Douglasia_alaskana	AG
2	Douglasia_arctica	AG
3	Douglasia_beringensis	G
4	Douglasia_gormanii	AG
5	Douglasia_idahoensis	G
6	Douglasia_laevigata	G
7	Douglasia_montana	G
8	Douglasia_nivalis	G
9	Douglasia_ochotensis	ADG
10	Androsace_adfinis	C
11	Androsace_alaschanica	F
12	Androsace_albana	CJ
13	Androsace_alpina	C
14	Androsace_axillaris	EF
15	Androsace_barbulata	B
16	Androsace_bisulca	EF
17	Androsace_brevis	C
18	Androsace_cantabrica	C
19	Androsace_chaixii	C
20	Androsace_chamaejasme	BC
21	Androsace_ciliata	C
22	Androsace_cylindrica	C
23	Androsace_delavayi	EF
24	Androsace_elongata	BCGJ
25	Androsace_erecta	EF
26	Androsace_filiformis	ABDFG
27	Androsace_halleri	C
28	Androsace_hausmannii	BC
29	Androsace_hedreantha	C
30	Androsace_helvetica	BC
31	Androsace_henryi	EF
32	Androsace_hookeriana	E
33	Androsace_integra	EF
34	Androsace_koso-poljanskii	B
35	Androsace_lactea	BC
36	Androsace_lactiflora	ADFJ
37	Androsace_laggeri	C
38	Androsace_lanuginosa	E
39	Androsace_lehmanniana	ADFGH
40	Androsace_limprichtii	EF
41	Androsace_mariae	DEF
42	Androsace_mathildae	C
43	Androsace_maxima	ABCDEFJ
44	Androsace_obtusifolia	BCJ
45	Androsace_occidentalis	GH
46	Androsace_paxiana	EF
47	Androsace_pubescens	C
48	Androsace_pyrenaica	C
49	Androsace_raddeana	J
50	Androsace_rigida	EF
51	Androsace_rioxana	C
52	Androsace_sempervivoides	E
53	Androsace_septentrionalis	ABCDEFGH
54	Androsace_komovensis	C
55	Androsace_spinulifera	EF
56	Androsace_squarrosula	E
57	Androsace_stenophylla	EF
58	Androsace_strigillosa	E
59	Androsace_studiosorum	E
60	Androsace_tanggulashanensis	E
61	Androsace_tapete	EF
62	Androsace_triflora	AD
63	Androsace_umbellata	DFJKM
64	Androsace_vandellii	C
65	Androsace_villosa	BDCJ
66	Androsace_wardii	EF
67	Androsace_wulfeniana	C
68	Androsace_yargongensis	EF
69	Androsace_zambalensis	EF
70	Pomatosace_filicula	EF
71	Soldanella_alpina	BC
72	Trientalis_borealis	AH
73	Trientalis_europaea	ABCDFG
74	Vitaliana_primuliflora	C
