# Supplementary material for: Evolutionary history of the Arctic flora
Source: Nat Commun. 2023 Jul 18;14:4021. doi: 10.1038/s41467-023-39555-6 (PMC10354081; doi:10.1038/s41467-023-39555-6)
Supplement: Supplementary file 8 — Source Data [file 41467_2023_39555_MOESM8_ESM.zip › Source Data/Supplementary Figure 37-41/Draba/Draba_dis.csv]

ID	Name	dis
5	Draba_affghanica	EJ
6	Draba_alberti	DE
7	Draba_alpina_PAF	ABDH
8	Draba_alyssoides	E
9	Draba_amoena	E
10	Draba_aprica	G
11	Draba_arabisans	H
12	Draba_arctica_PAF	A
13	Draba_arctogena_PAF	AH
14	Draba_aretioides	K
15	Draba_asprella	G
16	Draba_athoa	C
17	Draba_aubrietioides	E
18	Draba_aurea_PAF	AGH
19	Draba_aureola	G
20	Draba_australis	K
21	Draba_barbata	BDGH
22	Draba_bennettii	G
23	Draba_bhutanica	E
24	Draba_bifurcata	G
25	Draba_borealis_PAF	ADFGH
26	Draba_boyacana	K
27	Draba_breweri	G
28	Draba_bruniifolia	J
29	Draba_cana_PAF	ADFGH
30	Draba_cappadocica	J
31	Draba_cayouettei	H
32	Draba_chamissonis_PAF	ADG
33	Draba_cinerea_PAF	ABDGH
34	Draba_confertifolia	K
35	Draba_corrugata	G
36	Draba_corymbosa_PAF	ABDGH
37	Draba_crassa	G
38	Draba_crassifolia_PAF	ABDGH
39	Draba_cryptantha	K
40	Draba_cuzcoensis	K
41	Draba_dedeana	C
42	Draba_demareei	G
43	Draba_depressa	K
44	Draba_dubia	BC
45	Draba_elata	E
46	Draba_elegans	J
47	Draba_eriopoda	DEF
48	Draba_eschscholtzii_PAF	AD
49	Draba_extensa	K
50	Draba_exunguiculata	G
51	Draba_fladnizensis_PAF	ABDGH
52	Draba_fuhaiensis	F
53	Draba_funckeana	K
54	Draba_gilliesii	K
55	Draba_glabella_PAF	AGH
56	Draba_glacialis_PAF	ABD
57	Draba_glomerata	EFJ
58	Draba_gracillima	EF
59	Draba_grandis_PAF	ADG
60	Draba_groenlandica	DGH
61	Draba_hederifolia	K
62	Draba_heilii	G
63	Draba_helleriana	G
64	Draba_hirta	BD
65	Draba_hispida	J
66	Draba_hitchcockii	G
67	Draba_incana_PAF	ABCH
68	Draba_incerta_PAF	AGH
69	Draba_involucrata	EF
70	Draba_jorullensis	G
71	Draba_juniperina	G
72	Draba_juvenilis_PAF	ADG
73	Draba_kananaskia	K
74	Draba_kassii	G
75	Draba_kluanei	G
76	Draba_kongboiana	E
77	Draba_kotschyi	C
78	Draba_kusnetzowii	D
79	Draba_lacaitae	C
80	Draba_lactea_PAF	ABDGH
81	Draba_lanceolata	DEFJ
82	Draba_lichiangensis	EF
83	Draba_lonchocarpa_PAF	ADGH
84	Draba_longipes	ADG
85	Draba_macounii_PAF	AG
86	Draba_macrocarpa	CJ
87	Draba_maguirei	G
88	Draba_matangensis	EF
89	Draba_mexicana	G
90	Draba_micropetala_PAF	A
91	Draba_mongolica	DEF
92	Draba_mulliganii	G
93	Draba_murrayi	G
94	Draba_nemorosa	BCJ
95	Draba_nemorosa_PAF	ABDGH
96	Draba_nivalis_PAF	ABDGH
97	Draba_norvegica	BDH
98	Draba_oblongata_PAF	A
99	Draba_ochroleuca_PAF	ABD
100	Draba_odudiana	E
101	Draba_ogilviensis	G
102	Draba_olgae	EFJ
103	Draba_oligosperma_PAF	AGH
104	Draba_oxycarpa_PAF	AB
105	Draba_palanderiana_PAF	ADG
106	Draba_parnassica	C
107	Draba_pauciflora_PAF	A
108	Draba_paysonii	G
109	Draba_pilosa_PAF	ADG
110	Draba_platycarpa	G
111	Draba_pohlei	D
112	Draba_polyphylla	EF
113	Draba_porsildii	G
114	Draba_primuloides	D
115	Draba_prozorovskii	BD
116	Draba_radicans	E
117	Draba_reptans	GH
118	Draba_ruaxes	G
119	Draba_rupestris_PAF	AB
120	Draba_sauteri	B
121	Draba_scardica	C
122	Draba_scotteri	G
123	Draba_sibirica_PAF	ABDF
124	Draba_simmonsii_PAF	A
125	Draba_spectabilis	G
126	Draba_sphaerocarpa	G
127	Draba_splendens	K
128	Draba_stenoloba_PAF	AG
129	Draba_stenopetala_PAF	ADG
130	Draba_subalpina	G
131	Draba_subamplexicaulis	DEF
132	Draba_subcapitata_PAF	ABDGH
133	Draba_supranivalis	J
134	Draba_thompsonii	G
135	Draba_trinervis	EJ
136	Draba_turczaninovii	D
137	Draba_ussuriensis	DF
138	Draba_winterbottomii	E
