# Supplementary material for: Evolutionary history of the Arctic flora
Source: Nat Commun. 2023 Jul 18;14:4021. doi: 10.1038/s41467-023-39555-6 (PMC10354081; doi:10.1038/s41467-023-39555-6)
Supplement: Supplementary file 8 — Source Data [file 41467_2023_39555_MOESM8_ESM.zip › Source Data/Supplementary Figure 37-41/Erigeron/Erigeron_dis.csv]

ID	Name	dis
12	Erigeron_acris_PAF	ABDEG
13	Erigeron_aliceae	G
14	Erigeron_alpiniformis_PAF	A
15	Erigeron_altaicus	DE
16	Erigeron_andicola	L
17	Erigeron_annuus	GH
18	Erigeron_aphanactis	G
19	Erigeron_arenarioides	G
20	Erigeron_argentatus	G
21	Erigeron_atticus	BCJ
22	Erigeron_aureus	G
23	Erigeron_barbellulatus	G
24	Erigeron_bellidiastroides	H
25	Erigeron_bellidiastrum	G
26	Erigeron_bellioides	H
27	Erigeron_borealis_PAF	ABD
28	Erigeron_breviscapus	EFK
29	Erigeron_caespitosus	GH
30	Erigeron_canadensis	GHL
31	Erigeron_caucasicus	EJ
32	Erigeron_cinereus	L
33	Erigeron_clokeyi	G
34	Erigeron_compositus_PAF	ADGH
35	Erigeron_coronarius	G
36	Erigeron_corymbosus	G
37	Erigeron_cuneifolius	GH
38	Erigeron_denalii_PAF	AGH
39	Erigeron_dissectus	H
40	Erigeron_divergens	G
41	Erigeron_dryophyllus	G
42	Erigeron_eatonii	G
43	Erigeron_ecuadoriensis	L
44	Erigeron_elatus_PAF	AGH
45	Erigeron_elongatus	BDEF
46	Erigeron_eriocephalus_PAF	ABDGH
47	Erigeron_eruptens	G
48	Erigeron_evermannii	G
49	Erigeron_fasciculatus	L
50	Erigeron_fernandezianus	L
51	Erigeron_filifolius	G
52	Erigeron_flagellaris	G
53	Erigeron_flettii	G
54	Erigeron_foliosus	G
55	Erigeron_formosissimus	G
56	Erigeron_fraternus	G
57	Erigeron_galeotii	G
58	Erigeron_geiseri	H
59	Erigeron_glabellus_PAF	AGH
60	Erigeron_glacialis	G
61	Erigeron_glaucus	G
62	Erigeron_grandiflorus	DG
63	Erigeron_humilis_PAF	ABDGH
64	Erigeron_hyperboreus_PAF	ADG
65	Erigeron_hyrcanicus	J
66	Erigeron_hyssopifolius_PAF	AH
67	Erigeron_inornatus	G
68	Erigeron_jamaicensis	H
69	Erigeron_kachinensis	G
70	Erigeron_karvinskianus	GL
71	Erigeron_lackschewitzii	G
72	Erigeron_lanatus	G
73	Erigeron_leibergii	G
74	Erigeron_leiomerus	G
75	Erigeron_lepidopodus	G
76	Erigeron_leptorhizon	L
77	Erigeron_linearis	G
78	Erigeron_lonchophyllus_PAF	ADFGH
79	Erigeron_longipes	G
80	Erigeron_luxurians	L
81	Erigeron_maximus	L
82	Erigeron_miyabeanus	F
83	Erigeron_morrisonensis	K
84	Erigeron_muirii_PAF	AG
85	Erigeron_neomexicanus	G
86	Erigeron_nivalis	GH
87	Erigeron_ochroleucus_PAF	AG
88	Erigeron_pacalis	G
89	Erigeron_pallens	G
90	Erigeron_peregrinus_PAF	ADG
91	Erigeron_philadelphicus	GH
92	Erigeron_pinnatus	L
93	Erigeron_podophyllus	G
94	Erigeron_poliospermus	G
95	Erigeron_porsildii_PAF	AGH
96	Erigeron_procumbens	H
97	Erigeron_pulchellus	H
98	Erigeron_pumilus	G
99	Erigeron_purpuratus_PAF	AG
100	Erigeron_pygmaeus	G
101	Erigeron_quercifolius	G
102	Erigeron_religiosus	G
103	Erigeron_rhizomatus	G
104	Erigeron_rosulatus	L
105	Erigeron_scoparioides	G
106	Erigeron_scopulinus	G
107	Erigeron_simplex	DG
108	Erigeron_socorrensis	G
109	Erigeron_speciosus	G
110	Erigeron_stanfordii	G
111	Erigeron_strigosus	GH
112	Erigeron_subtrinervis	G
113	Erigeron_sumatrensis	GL
114	Erigeron_tener	G
115	Erigeron_tenuis	H
116	Erigeron_thrincioides	H
117	Erigeron_thunbergii	DF
118	Erigeron_tweedyi	G
119	Erigeron_uniflorus_PAF	ABDJK
120	Erigeron_ursinus	J
121	Erigeron_utahensis	G
122	Erigeron_vagus	G
123	Erigeron_veracruzensis	G
124	Erigeron_wislizenii	G
