# Supplementary material for: Evolutionary history of the Arctic flora
Source: Nat Commun. 2023 Jul 18;14:4021. doi: 10.1038/s41467-023-39555-6 (PMC10354081; doi:10.1038/s41467-023-39555-6)
Supplement: Supplementary file 8 — Source Data [file 41467_2023_39555_MOESM8_ESM.zip › Source Data/Supplementary Figure 37-41/Euphrasia/Euphrasia_dis.csv]

ID	Name	dis
2	Euphrasia_alpina	C
3	Euphrasia_alsa	M
4	Euphrasia_anglica	B
5	Euphrasia_antarctica	L
6	Euphrasia_arctica_PAF	ABGH
7	Euphrasia_borneensis	K
8	Euphrasia_callosa	M
9	Euphrasia_cambrica	B
10	Euphrasia_campbellae	B
11	Euphrasia_christii	C
12	Euphrasia_chrysantha	L
13	Euphrasia_cisalpina	C
14	Euphrasia_cockayniana	L
15	Euphrasia_collina	M
16	Euphrasia_confusa	B
17	Euphrasia_cuneata	M
18	Euphrasia_dinarica	C
19	Euphrasia_disjuncta_PAF	AH
20	Euphrasia_disperma	M
21	Euphrasia_durietziana	K
22	Euphrasia_fedtschenkoana	D
23	Euphrasia_fennica	BC
24	Euphrasia_formosissima	L
25	Euphrasia_foulaensis	B
26	Euphrasia_frigida_PAF	A
27	Euphrasia_grandiflora	C
28	Euphrasia_heslop_harrisonii	B
29	Euphrasia_hirtella	BCDEFJ
30	Euphrasia_hookeri	M
31	Euphrasia_hudsoniana_PAF	AH
32	Euphrasia_hyperborea_PAF	ABD
33	Euphrasia_inopinata	C
34	Euphrasia_insignis	F
35	Euphrasia_kashmiriana	E
36	Euphrasia_kerneri	BC
37	Euphrasia_marchesettii	C
38	Euphrasia_marshallii	B
39	Euphrasia_matsumurae	F
40	Euphrasia_maximowiczii	DF
41	Euphrasia_micrantha	B
42	Euphrasia_minima	BCJ
43	Euphrasia_mirabilis	M
44	Euphrasia_mollis_PAF	AGD
45	Euphrasia_multifolia	F
46	Euphrasia_nankotaizanensis	K
47	Euphrasia_nemorosa	BC
48	Euphrasia_oakesii	H
49	Euphrasia_officinalis	BCDJ
50	Euphrasia_ostenfeldii	BH
51	Euphrasia_parviflora_PAF	ABDH
52	Euphrasia_pectinata	BCDEF
53	Euphrasia_petiolaris	EJ
54	Euphrasia_philippinensis	K
55	Euphrasia_phragmostoma	M
56	Euphrasia_picta	BC
57	Euphrasia_pseudokerneri	B
58	Euphrasia_randii	H
59	Euphrasia_regelii	EK
60	Euphrasia_revoluta	M
61	Euphrasia_rivularis	B
62	Euphrasia_rostkoviana	BC
63	Euphrasia_rotundifolia	B
64	Euphrasia_salisburgensis_PAF	ABCGJ
65	Euphrasia_scabra	M
66	Euphrasia_scottica	B
67	Euphrasia_sevanensis	EJ
68	Euphrasia_sinuata	C
69	Euphrasia_spectabilis	L
70	Euphrasia_stricta_PAF	ABCD
71	Euphrasia_subarctica_PAF	AHG
72	Euphrasia_suborbicularis	H
73	Euphrasia_tarokoana	K
74	Euphrasia_tatarica	BDF
75	Euphrasia_taurica	B
76	Euphrasia_tetraquetra	BC
77	Euphrasia_transmorrisonensis	K
78	Euphrasia_tricuspidata	C
79	Euphrasia_vigursii	B
80	Euphrasia_wettsteinii_PAF	ABH
81	Euphrasia_yezoensis	F
