# Supplementary material for: Evolutionary history of the Arctic flora
Source: Nat Commun. 2023 Jul 18;14:4021. doi: 10.1038/s41467-023-39555-6 (PMC10354081; doi:10.1038/s41467-023-39555-6)
Supplement: Supplementary file 8 — Source Data [file 41467_2023_39555_MOESM8_ESM.zip › Source Data/Supplementary Figure 37-41/Festuca/Festuca_dis.csv]

ID	Name	dis
9	Festuca_alpina	BC
10	Festuca_altaica_PAF	ADFGH
11	Festuca_amethystina	BCJ
12	Festuca_andicola	L
13	Festuca_aragonensis	C
14	Festuca_argentina	L
15	Festuca_baffinensis_PAF	ABDGH
16	Festuca_borderei	C
17	Festuca_brachyphylla_PAF	ABDEFGH
18	Festuca_brevissima_PAF	ADGH
19	Festuca_calligera	G
20	Festuca_capillifolia	C
21	Festuca_chimborazensis	L
22	Festuca_clementei	C
23	Festuca_coxii	M
24	Festuca_dimorpha	C
25	Festuca_durandoi	C
26	Festuca_edlundiae_PAF	A
27	Festuca_elata	FK
28	Festuca_eskia	C
29	Festuca_flacca	L
30	Festuca_francoi	C
31	Festuca_frigida	C
32	Festuca_halleri	C
33	Festuca_hephaestophila	G
34	Festuca_hyperborea_PAF	A
35	Festuca_hystrix	C
36	Festuca_iberica	C
37	Festuca_idahoensis	G
38	Festuca_intercedens	C
39	Festuca_jubata	C
40	Festuca_juncifolia	BC
41	Festuca_laevigata	C
42	Festuca_lasto	CJ
43	Festuca_longiauriculata	C
44	Festuca_luciarum	M
45	Festuca_matthewsii	M
46	Festuca_melanopsis	C
47	Festuca_modesta	EF
48	Festuca_nardifolia	L
49	Festuca_norica	C
50	Festuca_novae_zelandiae	M
51	Festuca_occidentalis	GH
52	Festuca_orthophylla	L
53	Festuca_ovina_PAF	ABCDFG
54	Festuca_paniculata	C
55	Festuca_parodiana	L
56	Festuca_petraea	C
57	Festuca_pratensis	BCDFGHJ
58	Festuca_pseudeskia	C
59	Festuca_purpurascens	L
60	Festuca_pyrenaica	C
61	Festuca_quadriflora	C
62	Festuca_richardsonii_PAF	ABDEFGH
63	Festuca_rifana	C
64	Festuca_rubra	BCDFGH
65	Festuca_rubra_subsp_pruinosa	BG
66	Festuca_saximontana_PAF	AGH
67	Festuca_subantarctica	L
68	Festuca_vaginalis	L
69	Festuca_valesiaca	BCDEF
70	Festuca_violacea	C
71	Festuca_viviparoidea_PAF	ADGH
