# Supplementary material for: Evolutionary history of the Arctic flora
Source: Nat Commun. 2023 Jul 18;14:4021. doi: 10.1038/s41467-023-39555-6 (PMC10354081; doi:10.1038/s41467-023-39555-6)
Supplement: Supplementary file 8 — Source Data [file 41467_2023_39555_MOESM8_ESM.zip › Source Data/Supplementary Figure 37-41/Oxytropis/Oxytropis_dis.csv]

ID	Name	dis(maxareas=6)
1	Oxytropis_takhti_soleimanii	J
2	Oxytropis_pilosa	BCDEJ
3	Oxytropis_jabalambrensis	C
4	Oxytropis_pallasii	CJ
5	Oxytropis_engizekensis	J
6	Oxytropis_sivehensis	J
7	Oxytropis_persica	J
8	Oxytropis_albana	J
9	Oxytropis_lapponica	BCDEFK
10	Oxytropis_glabra	ADEFJK
11	Oxytropis_hirsutiuscula	EJ
12	Oxytropis_sojakii	J
13	Oxytropis_caraganetorum	EJ
14	Oxytropis_riparia	DEFJK
15	Oxytropis_kordkoyensis	J
16	Oxytropis_indurata	J
17	Oxytropis_masanderanensis	J
18	Oxytropis_neorechingeriana	J
19	Oxytropis_cinerea	J
20	Oxytropis_sabzavarensis	J
21	Oxytropis_guilanica	J
22	Oxytropis_aellenii	J
23	Oxytropis_javaherdehi	J
24	Oxytropis_rhodontha	J
25	Oxytropis_humifusa	DEJ
26	Oxytropis_bakhtiarica	J
27	Oxytropis_shirkuhi	J
28	Oxytropis_aucherii	J
29	Oxytropis_argyroleuca	J
30	Oxytropis_fominii	J
31	Oxytropis_kotschyana	J
32	Oxytropis_kopetdaghensis	J
33	Oxytropis_deflexa	ADEGH
34	Oxytropis_amethystea	C
35	Oxytropis_carinthiaca	BCDEFK
36	Oxytropis_jacquinii	BC
37	Oxytropis_carpatica	B
38	Oxytropis_neglecta	C
39	Oxytropis_sata_kandaonensis	J
40	Oxytropis_afghanica	J
41	Oxytropis_platonychia	DEJ
42	Oxytropis_savellanica	DEJ
43	Oxytropis_melanocalyx	EF
44	Oxytropis_williamsii	E
45	Oxytropis_tatarica	EJ
46	Oxytropis_andersii	J
47	Oxytropis_pumilio	ADF
48	Oxytropis_retusa	DF
49	Oxytropis_hidakamontana	D
50	Oxytropis_exserta	AD
51	Oxytropis_sordida	A
52	Oxytropis_evenorum	AD
53	Oxytropis_coerulea	DF
54	Oxytropis_triflora	C
55	Oxytropis_campestris	BCGH
56	Oxytropis_maydelliana	ADGH
57	Oxytropis_myriophylla	DF
58	Oxytropis_lanata	ADF
59	Oxytropis_semiglobosa	AD
60	Oxytropis_lambertii	GH
61	Oxytropis_sericea	G
62	Oxytropis_nana	G
63	Oxytropis_oreophila	G
64	Oxytropis_sachalinensis	F
65	Oxytropis_borealis	ADGH
66	Oxytropis_vassilczenkoi	AD
67	Oxytropis_ochotensis	AD
68	Oxytropis_middendorffii	A
69	Oxytropis_splendens	AG
70	Oxytropis_adamsiana	AD
71	Oxytropis_lazica	J
72	Oxytropis_czukotica	AD
73	Oxytropis_sverdrupii	A
74	Oxytropis_bellii	A
75	Oxytropis_verticillaris	DF
76	Oxytropis_filiformis	B
77	Oxytropis_ciliata	F
78	Oxytropis_ochrantha	EF
79	Oxytropis_inschanica	F
80	Oxytropis_podocarpa	AGH
81	Oxytropis_arctobia	AGH
82	Oxytropis_besseyi	G
83	Oxytropis_gorodkovii	AD
84	Oxytropis_nigrescens	ADGH
85	Oxytropis_giraldii	EF
86	Oxytropis_mertensiana	AD
87	Oxytropis_mandshurica	DF
88	Oxytropis_oxyphylla	G
89	Oxytropis_arctica	ADGH
90	Oxytropis_erecta	D
91	Oxytropis_revoluta	ADF
92	Oxytropis_merkensis	DEF
93	Oxytropis_densa	EFJ
