# Supplementary material for: Evolutionary history of the Arctic flora
Source: Nat Commun. 2023 Jul 18;14:4021. doi: 10.1038/s41467-023-39555-6 (PMC10354081; doi:10.1038/s41467-023-39555-6)
Supplement: Supplementary file 8 — Source Data [file 41467_2023_39555_MOESM8_ESM.zip › Source Data/Supplementary Figure 37-41/Parrya/Parrya_dis.csv]

	SP	DIS
1	Parrya_aff_alba	E
2	Parrya_ajanensis	DEFG
3	Parrya_alba	E
4	Parrya_albida	EJ
5	Parrya_angrenica	EJ
6	Parrya_arctica	AH
7	Parrya_asperrima	EJ
8	Parrya_australis	EJ
9	Parrya_beketovii	EJ
10	Parrya_darvazica	E
11	Parrya_fruticulosa	E
12	Parrya_kuramensis	E
13	Parrya_lancifolia	EJ
14	Parrya_longicarpa	J
15	Parrya_maidantalica	EJ
16	Parrya_minjanensis	J
17	Parrya_nauruaq	A
18	Parrya_nudicaulis	ABDEFG
19	Parrya_nuratensis	J
20	Parrya_pavlovii	J
21	Parrya_pinnatifida	EJ
22	Parrya_popovii	J
23	Parrya_pulvinata	EJ
24	Parrya_runcinata	E
25	Parrya_rydbergii	G
26	Parrya_saposhnikovii	E
27	Parrya_saxifraga	J
28	Parrya_schugnana	E
29	Parrya_simulatrix	E
30	Parrya_stenocarpa	EJ
31	Parrya_stenophylla	EJ
32	Parrya_subsiliquosa	EJ
33	Parrya_tianschanica	E
34	Parrya_turkestanica	EJ
35	Parrya_villosula	EJ
36	Alyssum_lenense	ABDF
37	Arabis_axillaris	ADEFGHJ
38	Bunias_orientalis	ADFJ
39	Chorispora_bungeana	ADEJ
40	Chorispora_macropoda	EJ
41	Chorispora_persica	J
42	Chorispora_purpurascens	CJ
43	Chorispora_sabulosa	EJ
44	Chorispora_songarica	EJ
45	Chorispora_tashkorganica	E
46	Chorispora_tenella	ADEFJ
47	Christolea_crassifolia	EJ
48	Clausia_podlechii	J
49	Desideria_baiogoinensis	E
50	Dendroarabis_fruticulosa	DEJ
51	Diptychocarpus_strictus	DEFJ
52	Dontostemon_intermedius	F
53	Dontostemon_pinnatifidus	ADEF
54	Dontostemon_senilis	DEF
55	Eremoblastus_caspicus	J
56	Galitzkya_potaninii	EF
57	Hesperis_sibirica	ABDEF
58	Leiospora_exscapa	DE
59	Leiospora_pamirica	E
60	Lepidium_lacerum	DEF
61	Lepidium_rubtzovii	EJ
62	Litwinowia_tenuissima	DEJ
63	Macropodium_nivale	ADEJ
64	Matthiola_maderensis	C
65	Microstigma_deflexum	D
66	Neotorularia_brevipes	DEJ
67	Neuroloma_botschantzevii	DEJ
68	Neuroloma_pazijae	J
69	Neuroloma_sauricum	J
70	Oreoloma_violaceum	DE
71	Phaeonychium_kashgaricum	E
72	Pseudoclausia_gracillima	EJ
73	Pseudoclausia_hispida	EJ
74	Pseudoclausia_mollissima	EJ
75	Pseudoclausia_olgae	EJ
76	Pseudoclausia_papillosa	J
77	Pseudoclausia_sarawschanica	J
78	Pseudoclausia_turkestanica	EJ
79	Solms-laubachia_baiogoinensis	E
80	Rhammatophyllum_fruticulosum	DEJ
81	Spryginia_falcata	J
82	Sterigmostemum_violaceum	DE
83	Stevenia_axillaris	ADEFGHJ
84	Strigosella_brevipes	DEFJ
