# Supplementary material for: Evolutionary history of the Arctic flora
Source: Nat Commun. 2023 Jul 18;14:4021. doi: 10.1038/s41467-023-39555-6 (PMC10354081; doi:10.1038/s41467-023-39555-6)
Supplement: Supplementary file 8 — Source Data [file 41467_2023_39555_MOESM8_ESM.zip › Source Data/Supplementary Figure 37-41/Pleuropogon/Pleuropogon_dis.csv]

	SP	DIS
1	Pleuropogon_sabinei	A
2	Pleuropogon_californicus	G
3	Pleuropogon_hooverianus	G
4	Pleuropogon_refractus	G
5	Glyceria_occidentalis	G
6	Glyceria_arundinacea	ABDFJ
7	Melica_porteri	G
8	Melica_altissima	ABDEJ
9	Schizachne_purpurascens	ADFGH
10	Agrostis_alpina	BC
11	Anthoxanthum_odoratum	ABCD
12	Arrhenatherum_elatius	ABCDJ
13	Brachypodium_sylvaticum	ABCDEFIJKM
14	Catapodium_rigidum	CJ
15	Dactylis_glomerata	ABCDEFJK
16	Dryopoa_dives	M
17	Festuca_asperula	M
18	Festuca_pratensis	ABCDEFGJ
19	Glyceria_notata	ABCDEJ
20	Hierochloe_odorata	ABCDEFGHJ
21	Holcus_lanatus	BC
22	Hookerochloa_eriopoda	M
23	Koeleria_pyramidata	ABCDEJ
24	Lachnagrostis_adamsonii	M
25	Lolium_perenne	ABCDEJ
26	Lolium_rigidum	CEFJ
27	Parapholis_incurva	BCJ
28	Phalaris_arundinacea	ABCDEFGHIJK
29	Poa_hiemata	M
30	Poa_lowanensis	M
31	Sylvipoa_queenslandica	M
32	Taeniatherum_caput-medusae	CDEJ
33	Vulpia_bromoides	BCI
34	Vulpia_fasciculata	BC
