# Supplementary material for: Evolutionary history of the Arctic flora
Source: Nat Commun. 2023 Jul 18;14:4021. doi: 10.1038/s41467-023-39555-6 (PMC10354081; doi:10.1038/s41467-023-39555-6)
Supplement: Supplementary file 8 — Source Data [file 41467_2023_39555_MOESM8_ESM.zip › Source Data/Supplementary Figure 37-41/Poa/Poa_dis.csv]

ID	Name	dis
17	Poa_abbreviata_PAF	ADGH
18	Poa_alpina_PAF	ABCDG
19	Poa_ammophila_PAF	A
20	Poa_annua	BCDEFI
21	Poa_arctica_PAF	ABDGH
22	Poa_arida	GH
23	Poa_asiae_minoris	BCD
24	Poa_asperiflora	L
25	Poa_astonii	M
26	Poa_atropidiformis	L
27	Poa_attenuata	DEFJK
28	Poa_autumnalis	H
29	Poa_badensis	CJ
30	Poa_biebersteinii	BCJ
31	Poa_botryoides_PAF	ADEFJK
32	Poa_bucharica	DE
33	Poa_bulbosa	BCDEJ
34	Poa_burmanica	EFK
35	Poa_candamoana	L
36	Poa_chaixii	BCJ
37	Poa_chapmaniana	H
38	Poa_compressa	BCF
39	Poa_costiniana	M
40	Poa_curtifolia	G
41	Poa_cusickii	GH
42	Poa_dahurica	CJK
43	Poa_densa	J
44	Poa_dissanthelioides	L
45	Poa_diversifolia	J
46	Poa_dolosa	C
47	Poa_fauriei	F
48	Poa_fawcettiae	M
49	Poa_fendleriana	GH
50	Poa_fordeana	M
51	Poa_gigantea	L
52	Poa_glauca_PAF	ABCDGH
53	Poa_grandis	EFK
54	Poa_gymnantha	GL
55	Poa_hartzii_PAF	A
56	Poa_helmsii	M
57	Poa_hesperia	M
58	Poa_howellii	G
59	Poa_huancavelicae	L
60	Poa_hybrida	BC
61	Poa_hylobates	EF
62	Poa_ianthina	EF
63	Poa_iberica	J
64	Poa_interior	GH
65	Poa_ircutica	D
66	Poa_keysseri	L
67	Poa_khokhrjakovii	D
68	Poa_kurtzii	L
69	Poa_laetevirens	L
70	Poa_langtangensis	E
71	Poa_laxa_PAF	AGH
72	Poa_leptocoma_PAF	ADG
73	Poa_lettermanii	G
74	Poa_ligulata	C
75	Poa_macrantha	G
76	Poa_macrocalyx_PAF	ADFG
77	Poa_macroclada	GL
78	Poa_marcida	G
79	Poa_marshallii	L
80	Poa_matris_occidentalis	G
81	Poa_media	BC
82	Poa_nemoralis_PAF	ABCDGH
83	Poa_nervosa	G
84	Poa_novae_zelandiae	M
85	Poa_palustris_PAF	ABCDGH
86	Poa_paucispicula_PAF	ADGH
87	Poa_platyantha_PAF	AD
88	Poa_polycolea	E
89	Poa_porsildii_PAF	AGH
90	Poa_pratensis_PAF	A
91	Poa_pseudoabbreviata_PAF	ADGH
92	Poa_pseudobulbosa	J
93	Poa_psychrophila	BCJ
94	Poa_ramifera	L
95	Poa_reflexa	G
96	Poa_remota	BCD
97	Poa_riphaea	B
98	Poa_scaberula	GL
99	Poa_secunda	GHL
100	Poa_sibirica_PAF	ABDEF
101	Poa_sieberiana	M
102	Poa_sikkimensis	EF
103	Poa_sinaica	CIJK
104	Poa_skvortzovii	DF
105	Poa_sphondylodes	FK
106	Poa_stenantha	GL
107	Poa_sublanata_PAF	AD
108	Poa_superata	L
109	Poa_supina	BCDEFJ
110	Poa_thessala	CJ
111	Poa_trichophylla	C
112	Poa_trivialis_PAF	ABCDFJ
113	Poa_trollii	L
114	Poa_unilateralis	G
115	Poa_ursina	BC
116	Poa_wheeleri	GH
