# Supplementary material for: Evolutionary history of the Arctic flora
Source: Nat Commun. 2023 Jul 18;14:4021. doi: 10.1038/s41467-023-39555-6 (PMC10354081; doi:10.1038/s41467-023-39555-6)
Supplement: Supplementary file 8 — Source Data [file 41467_2023_39555_MOESM8_ESM.zip › Source Data/Supplementary Figure 37-41/Potentilla/Potentilla_dis.csv]

ID	Name	dis
12	Horkelia_daucifolia	G
13	Horkelia_fusca	G
14	Horkelia_tridentata	G
15	Horkeliella_purpurascens	G
16	Ivesia_aperta	G
17	Ivesia_paniculata	G
18	Ivesia_webberi	G
20	Potentilla_alba	BC
21	Potentilla_anserina	ABCDEFGHJ
22	Potentilla_apennina	C
23	Potentilla_arenosa	ABDFGH
24	Potentilla_argaea	J
25	Potentilla_argentea	BCDEFJ
26	Potentilla_arizonica	G
27	Potentilla_aurea	BC
28	Potentilla_biennis	G
29	Potentilla_biflora	ADEFGH
30	Potentilla_bimundorum	AGH
31	Potentilla_bipinnatifida	AGH
32	Potentilla_brauniana	C
33	Potentilla_brevifolia	G
34	Potentilla_caulescens	C
35	Potentilla_clusiana	C
36	Potentilla_collina	B
37	Potentilla_concinna	GH
38	Potentilla_crantzii	ABCDEFH
39	Potentilla_crassinervia	C
40	Potentilla_crebridens	ADFG
41	Potentilla_crinita	G
42	Potentilla_dickinsii	F
43	Potentilla_drummondii	G
44	Potentilla_effusa	GH
45	Potentilla_elatior	J
46	Potentilla_elegans	ADFG
47	Potentilla_erecta	ABCDIJ
48	Potentilla_eriocarpa	EF
49	Potentilla_flabellifolia	G
50	Potentilla_fragarioides	DEFK
51	Potentilla_fragiformis	ADFG
52	Potentilla_freyniana	DEF
53	Potentilla_glaucophylla	AGH
54	Potentilla_gracilis	GH
55	Potentilla_grandiflora	C
56	Potentilla_heptaphylla	BCJ
57	Potentilla_hippiana	GH
58	Potentilla_hirta	C
59	Potentilla_hookeriana	G
60	Potentilla_hyparctica	A
61	Potentilla_incana	BC
62	Potentilla_inclinata	BCDEJ
63	Potentilla_jenissejensis	D
64	Potentilla_jepsonii	G
65	Potentilla_litoralis	AGH
66	Potentilla_longifolia	DEF
67	Potentilla_maura	C
68	Potentilla_millefolia	G
69	Potentilla_morefieldii	G
70	Potentilla_multicaulis	EF
71	Potentilla_neumaniana	BCH
72	Potentilla_niponica	F
73	Potentilla_nivea	BCDFGH
74	Potentilla_ornithopoda	EFJ
75	Potentilla_ovina	GH
76	Potentilla_pedersenii	A
77	Potentilla_pensylvanica	ABCHI
78	Potentilla_pimpinelloides	B
79	Potentilla_plattensis	GH
80	Potentilla_pulchella	AGH
81	Potentilla_pulcherrima	GH
82	Potentilla_pyrenaica	C
83	Potentilla_recta	BCDIJ
84	Potentilla_reptans	BCDEFIJ
85	Potentilla_rubricaulis	AGH
86	Potentilla_simplex	H
87	Potentilla_stipularis	ABDG
88	Potentilla_subgorodkovii	AGH
89	Potentilla_subjuga	G
90	Potentilla_subvahliana	ADGH
91	Potentilla_supina	BCDEFGHIJK
92	Potentilla_tanacetifolia	DF
93	Potentilla_thurberi	G
94	Potentilla_thuringiaca	BCDJ
95	Potentilla_vahliana	A
96	Potentilla_villosa	ADG
97	Potentilla_villosula	ADG
98	Potentilla_virgata	DEF
99	Potentilla_vulcanicola	ADGH
