# Supplementary material for: Evolutionary history of the Arctic flora
Source: Nat Commun. 2023 Jul 18;14:4021. doi: 10.1038/s41467-023-39555-6 (PMC10354081; doi:10.1038/s41467-023-39555-6)
Supplement: Supplementary file 8 — Source Data [file 41467_2023_39555_MOESM8_ESM.zip › Source Data/Supplementary Figure 37-41/Primula/Primula_dis2.csv]

ID	Name	dis
32	Primula_advena	E
33	Primula_aff_denticulata	C
34	Primula_alcalina	G
35	Primula_algida	DEJ
36	Primula_aliciae	E
37	Primula_amethystina	EF
38	Primula_angustifolia	G
39	Primula_anvilensis_PAF	A
40	Primula_aurantiaca	EF
41	Primula_aureata	E
42	Primula_auriculata	J
43	Primula_baldshuanica	DEJ
44	Primula_bellidifolia	E
45	Primula_borealis_PAF	ADG
46	Primula_bracteata	EF
47	Primula_bracteosa	EK
48	Primula_cachemiriana	C
49	Primula_calderiana	E
50	Primula_capillaris	G
51	Primula_capitata	EF
52	Primula_capitellata	EJ
53	Primula_cernua	EF
54	Primula_clarkei	E
55	Primula_clevelandii	G
56	Primula_clusiana	B
57	Primula_cockburniana	EF
58	Primula_cortusoides	D
59	Primula_darialica	J
60	Primula_deflexa	EF
61	Primula_deorum	C
62	Primula_deuteronana	EK
63	Primula_dryadifolia	EFK
64	Primula_edelbergii	J
65	Primula_egaliksensis	ADGH
66	Primula_egaliksensis_PAF	ADGH
67	Primula_elliptica	EJ
68	Primula_erratica	EF
69	Primula_eximia	DG
70	Primula_exscapa	EF
71	Primula_faberii	EF
72	Primula_farinosa	BCDEF
73	Primula_fasciculata	EF
74	Primula_fedtschenkoi	EJ
75	Primula_firmipes	EFK
76	Primula_flaccida	EF
77	Primula_floribunda	EJ
78	Primula_florida	EF
79	Primula_forbesii	EFK
80	Primula_forrestii	EF
81	Primula_fragrans	G
82	Primula_frigida_PAF	ADG
83	Primula_gaubaeana	J
84	Primula_gemmifera	EF
85	Primula_geraniifolia	EFK
86	Primula_glutinosa	C
87	Primula_halleri	BC
88	Primula_hendersonii	G
89	Primula_heucherifolia	EF
90	Primula_hirsuta	C
91	Primula_hongshanensis	EF
92	Primula_incana_PAF	AGH
93	Primula_involucrata	E
94	Primula_japonica	F
95	Primula_kisoana	F
96	Primula_latiloba	G
97	Primula_latisecta	E
98	Primula_laurentiana_PAF	AH
99	Primula_littledalei	E
100	Primula_luteola	J
101	Primula_malacoides	EFK
102	Primula_marginata	C
103	Primula_matthioli_PAF	ABCDEF
104	Primula_maximowiczii	DF
105	Primula_membranifolia	EF
106	Primula_minima	BC
107	Primula_minor	EF
108	Primula_mistassinica_PAF	AGH
109	Primula_modesta	DF
110	Primula_mollis	EFK
111	Primula_muscarioides	EFK
112	Primula_muscoides	EK
113	Primula_nipponica	F
114	Primula_nivalis	D
115	Primula_nutans_PAF	ABDEFG
116	Primula_obconica	EFK
117	Primula_odontocalyx	EF
118	Primula_orbicularis	EF
119	Primula_palinuri	C
120	Primula_parryi	G
121	Primula_pauciflora	GH
122	Primula_petelotii	EFK
123	Primula_pinnata	D
124	Primula_poetica	G
125	Primula_prenantha	EFK
126	Primula_primulina	EK
127	Primula_prolifera	K
128	Primula_pulchella	EF
129	Primula_pulverulenta	EF
130	Primula_pumilio	EF
131	Primula_reptans	EJ
132	Primula_reticulata	E
133	Primula_rotundifolia	E
134	Primula_rusbyi	G
135	Primula_scandinavica	B
136	Primula_serrata	DF
137	Primula_siamensis	K
138	Primula_simensis	I
139	Primula_sinolisteri	EF
140	Primula_sonchifolia	EFFK
141	Primula_soongii	EF
142	Primula_souliei	EF
143	Primula_specuicola	G
144	Primula_stirtoniana	E
145	Primula_stricta_PFA	ABH
146	Primula_stuartii	EK
147	Primula_suffrutescens	G
148	Primula_tenuiloba	E
149	Primula_tosaensis	F
150	Primula_tschuktschorum_PAF	ADG
151	Primula_valentinae	E
152	Primula_verticillata	I
153	Primula_vialii	EF
154	Primula_waltonii	E
155	Primula_watsonii	E
156	Primula_wigramiana	E
157	Primula_yunnanensis	EF
