# Supplementary material for: Evolutionary history of the Arctic flora
Source: Nat Commun. 2023 Jul 18;14:4021. doi: 10.1038/s41467-023-39555-6 (PMC10354081; doi:10.1038/s41467-023-39555-6)
Supplement: Supplementary file 8 — Source Data [file 41467_2023_39555_MOESM8_ESM.zip › Source Data/Supplementary Figure 37-41/Puccinellia/Puccinellia_dis.csv]

ID	Name	Dis
25	Puccinellia_alaskana_PAF	ADFGH
26	Puccinellia_andersonii_PAF	A
27	Puccinellia_angustata_PAF	A
28	Puccinellia_arctica_PAF	AGH
29	Puccinellia_banksiensis_PAF	AGH
30	Puccinellia_borealis_PAF	ADGH
31	Puccinellia_bruggemannii_PAF	A
32	Puccinellia_capillaris	BCDEFJ
33	Puccinellia_chinampoensis	F
34	Puccinellia_ciliata	J
35	Puccinellia_deschampsioides_PAF	ADGH
36	Puccinellia_distans_PAF	ABCDEFJ
37	Puccinellia_fasciculata	BC
38	Puccinellia_frigida	L
39	Puccinellia_glaucescens	L
40	Puccinellia_hauptiana_PAF	ABDEFG
41	Puccinellia_interior_PAF	ADG
42	Puccinellia_lemmonii	G
43	Puccinellia_longior	M
44	Puccinellia_magellanica	L
45	Puccinellia_maritima_PAF	ABC
46	Puccinellia_mongolica	DEFJ
47	Puccinellia_nutkaensis	AGH
48	Puccinellia_nuttalliana_PAF	ADGH
49	Puccinellia_parishii	G
50	Puccinellia_perlaxa	M
51	Puccinellia_phryganodes_PAF	A
52	Puccinellia_pumila_PAF	ADFGH
53	Puccinellia_pusilla	L
54	Puccinellia_roshevitsiana	DE
55	Puccinellia_rupestris	BC
56	Puccinellia_stricta	M
57	Puccinellia_tenella_PAF	ABDGH
58	Puccinellia_tenuiflora	DEFJK
59	Puccinellia_vaginata_PAF	ADGH
60	Puccinellia_vahliana_PAF	A
61	Puccinellia_vassica	M
62	Puccinellia_walkeri	M
63	Puccinellia_wrightii_PAF	A
