# Supplementary material for: Evolutionary history of the Arctic flora
Source: Nat Commun. 2023 Jul 18;14:4021. doi: 10.1038/s41467-023-39555-6 (PMC10354081; doi:10.1038/s41467-023-39555-6)
Supplement: Supplementary file 8 — Source Data [file 41467_2023_39555_MOESM8_ESM.zip › Source Data/Supplementary Figure 37-41/Ranunculus/Ranunculus_dis.csv]

ID	Name	dis
32	Ranunculus_abortivus	AGH
33	Ranunculus_acaulis	M
34	Ranunculus_acetosellifolius	C
35	Ranunculus_aconitifolius	C
36	Ranunculus_acriformis	G
37	Ranunculus_acris	ABCDF
38	Ranunculus_acris_subsp_pumilus	B
39	Ranunculus_adoneus	G
40	Ranunculus_adoxifolius	EJ
41	Ranunculus_aduncus	C
42	Ranunculus_affinis	BDGH
43	Ranunculus_afghanicus	DEJ
44	Ranunculus_alismifolius	G
45	Ranunculus_allegheniensis	H
46	Ranunculus_allemannii	C
47	Ranunculus_allenii	AH
48	Ranunculus_alpestris	C
49	Ranunculus_altaicus	DEF
50	Ranunculus_amblyolobus	J
51	Ranunculus_ampelophyllus	J
52	Ranunculus_amphitrichus	M
53	Ranunculus_amplexicaulis	C
54	Ranunculus_amurensis	DF
55	Ranunculus_anadyriensis	BDEF
56	Ranunculus_angustifolius_subsp_angustifolius	C
57	Ranunculus_apenninus	C
58	Ranunculus_apiifolius	L
59	Ranunculus_aquatilis	BCJ
60	Ranunculus_aquatilis_2	BC
61	Ranunculus_aquatilis_var_diffusus	BGH
62	Ranunculus_arcticus	ABDGH
63	Ranunculus_argyreus	J
64	Ranunculus_arvensis	BCDJK
65	Ranunculus_ashibetsuensis	DF
66	Ranunculus_asiaticus	CJ
67	Ranunculus_aucheri	J
68	Ranunculus_auricomus	B
69	Ranunculus_austro_oreganus	G
70	Ranunculus_baldshuanicus	D
71	Ranunculus_baudotii	BC
72	Ranunculus_bequaertii	I
73	Ranunculus_bilobus	C
74	Ranunculus_biternatus	L
75	Ranunculus_bonariensis	GL
76	Ranunculus_borealis	BDE
77	Ranunculus_brachylobus	J
78	Ranunculus_brevifolius	CJ
79	Ranunculus_breyninus	BCJ
80	Ranunculus_brotherusii	DEF
81	Ranunculus_brutius	CJ
82	Ranunculus_buhsei	J
83	Ranunculus_bulbosus	BCJ
84	Ranunculus_bullatus	C
85	Ranunculus_bupleuroides_subsp_bupleuroides	C
86	Ranunculus_cabrerensis	C
87	Ranunculus_cacuminis	C
88	Ranunculus_calandrinioides	C
89	Ranunculus_californicus	G
90	Ranunculus_cantoniensis_X22_22	DEFJK
91	Ranunculus_canus	DG
92	Ranunculus_cappadocicus	J
93	Ranunculus_caprarum	L
94	Ranunculus_cardiophyllus	G
95	Ranunculus_carinthiacus	C
96	Ranunculus_carpaticola	BC
97	Ranunculus_carpaticus	B
98	Ranunculus_cassius	J
99	Ranunculus_cassubicifolius	C
100	Ranunculus_cassubicus	BCD
101	Ranunculus_caucasicus	J
102	Ranunculus_cheirophyllus	K
103	Ranunculus_cherubicus_subsp_cherubicus	C
104	Ranunculus_chilensis	L
105	Ranunculus_chinensis	DEFK
106	Ranunculus_chius	CJ
107	Ranunculus_cicutarius	J
108	Ranunculus_circinatus	ABCD
109	Ranunculus_collinus	M
110	Ranunculus_confervoides	ABD
111	Ranunculus_constantinopolitanus	CJ
112	Ranunculus_cooleyae	G
113	Ranunculus_cortusifolius	C
114	Ranunculus_crassipes	I
115	Ranunculus_crenatus	BC
116	Ranunculus_creticus	C
117	Ranunculus_crithmifolius	M
118	Ranunculus_cupreus	C
119	Ranunculus_dahuricus	BDGH
120	Ranunculus_damascenus	J
121	Ranunculus_diffusus	EFJK
122	Ranunculus_dissectus	J
123	Ranunculus_distans_X22_2	DEJK
124	Ranunculus_elbrusensis	J
125	Ranunculus_enysii	M
126	Ranunculus_eschscholtzii	ADG
127	Ranunculus_fallax	BC
128	Ranunculus_fascicularis	H
129	Ranunculus_felixii_X22_3	E
130	Ranunculus_ficariifolius	EK
131	Ranunculus_flabellaris	GH
132	Ranunculus_flagelliformis	GL
133	Ranunculus_flammula	BCGH
134	Ranunculus_fluitans	BC
135	Ranunculus_formosa_montanus	K
136	Ranunculus_formosa_montanus_TW583	K
137	Ranunculus_franchetii_X22_23	F
138	Ranunculus_fuegianus	L
139	Ranunculus_garganicus	CJ
140	Ranunculus_gelidus	DE
141	Ranunculus_glaberrimus	G
142	Ranunculus_glabrifolius	M
143	Ranunculus_glabriusculus	ABD
144	Ranunculus_glacialis	A
145	Ranunculus_gmelinii	ABDFGH
146	Ranunculus_gmelinii_subsp_purshii	ABDFGH
147	Ranunculus_gouanii	C
148	Ranunculus_gracilis	CJ
149	Ranunculus_gramineus	C
150	Ranunculus_granatensis	C
151	Ranunculus_grandiflorus	C
152	Ranunculus_grandifolius	D
153	Ranunculus_gregarius	C
154	Ranunculus_haastii_2	M
155	Ranunculus_hawaiensis	M
156	Ranunculus_hederaceus	BCH
157	Ranunculus_helenae_X22_21	B
158	Ranunculus_heterorrhizus	J
159	Ranunculus_hierosolymitanus	J
160	Ranunculus_hirtellus_X22_5	EFJK
161	Ranunculus_hispidus	H
162	Ranunculus_hungaricus	C
163	Ranunculus_hybridus	C
164	Ranunculus_hydrophilus	L
165	Ranunculus_hyperboreus	ABDGH
166	Ranunculus_illyricus	BCJ
167	Ranunculus_inamoenus	G
168	Ranunculus_inamoenus_2	G
169	Ranunculus_insignis	M
170	Ranunculus_janipericolus_TW585	K
171	Ranunculus_japonicus_X22_24	DFK
172	Ranunculus_jovis	G
173	Ranunculus_junipericola	K
174	Ranunculus_kadzusensis	F
175	Ranunculus_kotschyi	J
176	Ranunculus_krylovii	BDEF
177	Ranunculus_kuepferi	C
178	Ranunculus_laetus_X22_6	BCJ
179	Ranunculus_lanuginosus	BC
180	Ranunculus_lapponicus	BDGH
181	Ranunculus_lasiocarpus	D
182	Ranunculus_lateriflorus	BCDJ
183	Ranunculus_leptorrhynchus	DEJ
184	Ranunculus_linearilobus	DEJ
185	Ranunculus_lingua	BCDEJ
186	Ranunculus_longicaulis	DEFJ
187	Ranunculus_lyallii	M
188	Ranunculus_macauleyi	G
189	Ranunculus_maclovianus	L
190	Ranunculus_macounii	AGH
191	Ranunculus_macranthus	GH
192	Ranunculus_macropodoides	J
193	Ranunculus_macrorrhynchus	J
194	Ranunculus_magellensis	BC
195	Ranunculus_makaluensis	E
196	Ranunculus_marginatus	CJ
197	Ranunculus_marschlinsii	C
198	Ranunculus_mauiensis	M
199	Ranunculus_membranaceus_X22_7	EFJ
200	Ranunculus_meyeri	B
201	Ranunculus_micranthus	H
202	Ranunculus_millefoliatus	CJ
203	Ranunculus_montanus	BC
204	Ranunculus_montenegrinus	C
205	Ranunculus_moseleyi	I
206	Ranunculus_multifidus	IJ
207	Ranunculus_munroanus_X22_28	EJ
208	Ranunculus_muricatus_X22_8	CDJK
209	Ranunculus_natans	DEFJ
210	Ranunculus_neapolitanus	CJ
211	Ranunculus_nephelogenes_var_longicaulis_X22_9	DEFJ
212	Ranunculus_nipponicus	DF
213	Ranunculus_nirtellus_X22_10	E
214	Ranunculus_nivalis	ABDGH
215	Ranunculus_notabilis	C
216	Ranunculus_novus	DFK
217	Ranunculus_occidentalis	G
218	Ranunculus_ollissiponensis	C
219	Ranunculus_omiophyllus	BC
220	Ranunculus_ophioglossifolius	BCJ
221	Ranunculus_oreophytus	I
222	Ranunculus_orthorhynchus	G
223	Ranunculus_oxyspermus	BCDJ
224	Ranunculus_palmatifidus	E
225	Ranunculus_paludosus	CJ
226	Ranunculus_pannonicus	BC
227	Ranunculus_papulentus	M
228	Ranunculus_papyrocarpus	J
229	Ranunculus_parnassifolius	C
230	Ranunculus_parviflorus	BCI
231	Ranunculus_pedatifidus	BDGH
232	Ranunculus_peduncularis	L
233	Ranunculus_pegaeus	E
234	Ranunculus_peltatus	ABCDJ
235	Ranunculus_peltatus_2	ABCDJ
236	Ranunculus_penicillatus	BC
237	Ranunculus_pensylvanicus	AGH
238	Ranunculus_petiolaris	GL
239	Ranunculus_pilisiensis	BC
240	Ranunculus_pinardi	J
241	Ranunculus_pinguis	M
242	Ranunculus_pinnatus	K
243	Ranunculus_platanifolius	BC
244	Ranunculus_polii	FK
245	Ranunculus_pollinensis	C
246	Ranunculus_polyanthemoides	C
247	Ranunculus_polyanthemos	BCDJ
248	Ranunculus_polyphyllus	BDJ
249	Ranunculus_polyrhizos	BDEJ
250	Ranunculus_potaninii	E
251	Ranunculus_pseudohirculus	DEFJ
252	Ranunculus_pseudomillefoliatus	C
253	Ranunculus_pseudomontanus	BC
254	Ranunculus_pseudopygmaeus	E
255	Ranunculus_pseudotrullifolius	L
256	Ranunculus_psilostachys	C
257	Ranunculus_pulchellus	DEFJ
258	Ranunculus_pulchellus_X22_11	DEFJ
259	Ranunculus_punctatus	A
260	Ranunculus_pygmaeus	ABCDGH
261	Ranunculus_pyrenaeus	C
262	Ranunculus_radicans_X22_12	DF
263	Ranunculus_raeae	I
264	Ranunculus_recurvatus	H
265	Ranunculus_regelianus	DE
266	Ranunculus_repens	ABCDF
267	Ranunculus_reptabundus	B
268	Ranunculus_reptans	ABCDGH
269	Ranunculus_rhomboideus	GH
270	Ranunculus_rigescens	DF
271	Ranunculus_rionii	BCDFJ
272	Ranunculus_rubrocalyx	DEJ
273	Ranunculus_rufosepalus	DEJ
274	Ranunculus_rufosepalus_X22_13	DEJ
275	Ranunculus_rumelicus	CJ
276	Ranunculus_sabinei	A
277	Ranunculus_sardous	BC
278	Ranunculus_sartorianus	CJ
279	Ranunculus_sceleratus_X22_14	ABCDGH
280	Ranunculus_seguieri	C
281	Ranunculus_septentrionalis	B
282	Ranunculus_serbicus	C
283	Ranunculus_sericeus	J
284	Ranunculus_sericophyllus	M
285	Ranunculus_serpens_nemorosus	C
286	Ranunculus_shuichengensis	E
287	Ranunculus_sieboldii	EFK
288	Ranunculus_sieboldii_X22_15	EFK
289	Ranunculus_silerifolius	EFK
290	Ranunculus_silerifolius_var_dolicathus	EFK
291	Ranunculus_simensis	I
292	Ranunculus_sinovaginatus_X22_26	EF
293	Ranunculus_sojakii	J
294	Ranunculus_sp_X22_31	L
295	Ranunculus_sphaerospermus	CDEIJ
296	Ranunculus_spicatus	C
297	Ranunculus_sprunerianus	CJ
298	Ranunculus_stagnalis	I
299	Ranunculus_steveni	B
300	Ranunculus_strigillosus	J
301	Ranunculus_subcorymbosus	AD
302	Ranunculus_submarginatus	DE
303	Ranunculus_subrigidus	ADEFGH
304	Ranunculus_subscaposus	M
305	Ranunculus_sulphureus	ABDGH
306	Ranunculus_suprasericeus_X22_16	E
307	Ranunculus_taisanensis_X22_17	K
308	Ranunculus_tanguticus_X22_18	E
309	Ranunculus_tembensis	I
310	Ranunculus_tenuirostris	C
311	Ranunculus_termei	J
312	Ranunculus_ternatus	EFK
313	Ranunculus_thora	C
314	Ranunculus_traunfellneri	C
315	Ranunculus_trichophyllus	ABCDGH
316	Ranunculus_trigonus	E
317	Ranunculus_trilobus	C
318	Ranunculus_tripartitus	BC
319	Ranunculus_tuberosus	BC
320	Ranunculus_turneri	ADFGH
321	Ranunculus_turneri_subsp_jacuticus	ADG
322	Ranunculus_uncinatus	DG
323	Ranunculus_vaginatus	EF
324	Ranunculus_vaginatus_X22_19	EF
325	Ranunculus_velutinus	CJ
326	Ranunculus_venetus	C
327	Ranunculus_verticillatus	M
328	Ranunculus_villarsii	C
329	Ranunculus_vindobonensis	C
330	Ranunculus_volkensii	I
331	Ranunculus_wettsteinii	C
332	Ranunculus_weyleri	C
333	Ranunculus_xinningensis_X22_25	FK
334	Ranunculus_yezoensis	F
335	Ranunculus_yunnanensis_X22_20	E
