# Supplementary material for: Evolutionary history of the Arctic flora
Source: Nat Commun. 2023 Jul 18;14:4021. doi: 10.1038/s41467-023-39555-6 (PMC10354081; doi:10.1038/s41467-023-39555-6)
Supplement: Supplementary file 8 — Source Data [file 41467_2023_39555_MOESM8_ESM.zip › Source Data/Supplementary Figure 37-41/Silene/Silene_dis.csv]

ID	Name	dis
8	Silene_acaulis_PAF	ABCG
9	Silene_acutifolia	C
10	Silene_adenocalyx	E
11	Silene_aegyptiaca	CJ
12	Silene_ajanensis	DF
13	Silene_akinfievii	J
14	Silene_albescens	J
15	Silene_alexandri	M
16	Silene_ammophila	C
17	Silene_amoena	BDEF
18	Silene_ampullata	CJ
19	Silene_andicola	L
20	Silene_andryalifolia	C
21	Silene_antirrhina	GH
22	Silene_antri_jovis	C
23	Silene_apetala	CIJ
24	Silene_aprica	DEFK
25	Silene_arabica	CIJ
26	Silene_araratica	CJ
27	Silene_arenarioides	C
28	Silene_arenosa	J
29	Silene_argillosa	C
30	Silene_aristidis	C
31	Silene_armena	CJ
32	Silene_atocioides	CJ
33	Silene_aucheriana	J
34	Silene_auriculata	C
35	Silene_austroiranica	IJ
36	Silene_ayachica	C
37	Silene_banksia	DEFK
38	Silene_batangensis	EF
39	Silene_behen	CJ
40	Silene_bellidifolia	C
41	Silene_bernardina	G
42	Silene_berthelotiana	C
43	Silene_bourgaei	C
44	Silene_brahuica	DEJ
45	Silene_breviauriculata	J
46	Silene_brevicalyx	CJ
47	Silene_brevistaminea	J
48	Silene_bupleuroides	CIJ
49	Silene_burchellii	I
50	Silene_caesia	C
51	Silene_caespitella	EF
52	Silene_campanula	C
53	Silene_campanulata	G
54	Silene_cappadocica	CJ
55	Silene_cardiopetala	EF
56	Silene_cariensis	CJ
57	Silene_caroliniana	H
58	Silene_caryophylloides	CJ
59	Silene_cephalantha	CJ
60	Silene_cephallenia	C
61	Silene_chaetodonta	CJ
62	Silene_chamarensis	BDF
63	Silene_chilensis	L
64	Silene_chlorantha	BCD
65	Silene_chubutensis	L
66	Silene_claviformis	DEJ
67	Silene_commelinifolia	CJ
68	Silene_congesta	C
69	Silene_conglomeratica	C
70	Silene_conica	BCDEJ
71	Silene_coniflora	CDEIJ
72	Silene_conoidea	CDEIJK
73	Silene_cordifolia	C
74	Silene_corinthiaca	CJ
75	Silene_coronaria	BCDEJ
76	Silene_crassipes	CIJ
77	Silene_cretica	CJ
78	Silene_crispans	J
79	Silene_cryptoneura	CJ
80	Silene_cuatrecasasii	C
81	Silene_cyri	DJ
82	Silene_cythnia	C
83	Silene_damascena	CI
84	Silene_damboldtiana	C
85	Silene_danaensis	C
86	Silene_davidii	EF
87	Silene_delicatula	CJ
88	Silene_demawendica	J
89	Silene_densifolia	L
90	Silene_dianthoides	CJ
91	Silene_dichotoma	BCDJ
92	Silene_diclinis	C
93	Silene_dinarica	C
94	Silene_dioica_PAF	ABC
95	Silene_dirphya	C
96	Silene_disticha	C
97	Silene_douglasii	G
98	Silene_echegarayi	L
99	Silene_elisabethae	C
100	Silene_elymaitica	J
101	Silene_eremicana	CJ
102	Silene_eriocalycina	J
103	Silene_erysimifolia	J
104	Silene_esquamata	EF
105	Silene_exsudans	CJ
106	Silene_fabaria	CJ
107	Silene_falcata	J
108	Silene_fissipetala	EFK
109	Silene_flavescens	C
110	Silene_foetida	C
111	Silene_fraudatrix	C
112	Silene_fruticosa	C
113	Silene_gallica	BCJ
114	Silene_gallinyi	C
115	Silene_gazulensis	C
116	Silene_georgievskyi	CJ
117	Silene_gertraudiae	J
118	Silene_gigantea	CJ
119	Silene_graeca	C
120	Silene_graminifolia	BDEF
121	Silene_grandiflora	EF
122	Silene_hawaiiensis	M
123	Silene_hayekiana	C
124	Silene_heuffelii	C
125	Silene_hifacensis	C
126	Silene_hoefftiana	J
127	Silene_holzmannii	C
128	Silene_iche_bogdo	D
129	Silene_idaea	CJ
130	Silene_imbricata	C
131	Silene_inaperta	C
132	Silene_indeprensa	J
133	Silene_insularis	C
134	Silene_intramongolica	DF
135	Silene_invisa	G
136	Silene_involucrata_PAF	ABDGH
137	Silene_italica	CJ
138	Silene_jenisseensis	DF
139	Silene_joerstadii	J
140	Silene_kiusiana	F
141	Silene_koreana	DF
142	Silene_kumaonensis	E
143	Silene_lagunensis	C
144	Silene_lanceolata	M
145	Silene_latifolia	BCDEFJ
146	Silene_lemmonii	G
147	Silene_leptoclada	CJ
148	Silene_leyseroides	J
149	Silene_linearifolia	J
150	Silene_linearis	CI
151	Silene_linnaeana_PAF	ADEF
152	Silene_linoides	C
153	Silene_littorea	C
154	Silene_longicilia	C
155	Silene_longipetala	CJ
156	Silene_lucida	CJ
157	Silene_lycaonica	CJ
158	Silene_lychnidea	J
159	Silene_lydia	CJ
160	Silene_macrodonta	CJ
161	Silene_macrostyla	DF
162	Silene_magellanica	L
163	Silene_marizii	C
164	Silene_marschallii	CJ
165	Silene_martyi	C
166	Silene_melzheimeri	C
167	Silene_mentagensis	C
168	Silene_menziesii	GH
169	Silene_meyeri	J
170	Silene_microphylla	J
171	Silene_microsperma	CJ
172	Silene_moorcroftiana	EJ
173	Silene_multicaulis	C
174	Silene_multinervia	G
175	Silene_muscipula	C
176	Silene_nana	DEG
177	Silene_nemoralis	BC
178	Silene_nivalis	C
179	Silene_nivea	H
180	Silene_nizvana	J
181	Silene_nocteolens	C
182	Silene_noctiflora	BCDEFJ
183	Silene_nocturna	CIJ
184	Silene_nodulosa	J
185	Silene_notarisii	C
186	Silene_nutabunda	C
187	Silene_nutans	BCD
188	Silene_occidentalis	G
189	Silene_odontopetala	CJ
190	Silene_oligantha	C
191	Silene_oreades	CJ
192	Silene_orphanidis	C
193	Silene_ostenfeldii_PAF	ADGH
194	Silene_otites	BCJ
195	Silene_ovata	H
196	Silene_oxelmanii	J
197	Silene_paeoniensis	C
198	Silene_palinotricha	J
199	Silene_paradoxa	C
200	Silene_parnassica	C
201	Silene_parryi	G
202	Silene_patagonica	L
203	Silene_paucifolia_PAF	ABD
204	Silene_pendula	CJ
205	Silene_perlmanii	M
206	Silene_persepolitana	J
207	Silene_pharnaceifolia	CJ
208	Silene_pogonocalyx	C
209	Silene_polypetala	H
210	Silene_portensis	CJ
211	Silene_pruinosa	CJ
212	Silene_pungens	CJ
213	Silene_pygmaea	J
214	Silene_quadriloba	DEJ
215	Silene_reinholdii	C
216	Silene_reinwardtii	CJ
217	Silene_repens_PAF	ABDEFG
218	Silene_rhynchocarpa	CJ
219	Silene_rosiflora	EF
220	Silene_ruprechtii	CJ
221	Silene_sabinosae	C
222	Silene_sachalinensis	F
223	Silene_salamandra	C
224	Silene_salicifolia	EF
225	Silene_samia	C
226	Silene_samojedorum_PAF	ABD
227	Silene_saxatilis	CJ
228	Silene_saxifraga	C
229	Silene_scaposa	G
230	Silene_schafta	J
231	Silene_schmuckeri	C
232	Silene_schwarzenbergeri	C
233	Silene_schwarzenbergii	C
234	Silene_sclerophylla	CJ
235	Silene_scouleri	G
236	Silene_seelyi	G
237	Silene_seoulensis	F
238	Silene_sieboldii	DEFK
239	Silene_simsii	CJ
240	Silene_sisianica	CJ
241	Silene_sojakii	J
242	Silene_sordida	CJ
243	Silene_sorensenis_PAF	A
244	Silene_spergulifolia	BCJ
245	Silene_stenobotrys	CJ
246	Silene_stenophylla_PAF	ADF
247	Silene_stockenii	C
248	Silene_striata	C
249	Silene_struthioloides	M
250	Silene_subconica	BCJ
251	Silene_subcretacea	E
252	Silene_succulenta	CIJ
253	Silene_suksdorfii	G
254	Silene_supina	CJ
255	Silene_swertiifolia	CJ
256	Silene_tamaranae	C
257	Silene_tatarica_PAF	ABCD
258	Silene_tatarinowii	EFK
259	Silene_taygetea	C
260	Silene_thessalonica	C
261	Silene_tolmatchevii	DF
262	Silene_tomentosa	C
263	Silene_triflora	C
264	Silene_tunicoides	CJ
265	Silene_turkestanica	DE
266	Silene_undulata	I
267	Silene_ungeri	C
268	Silene_uniflora_PAF	ABC
269	Silene_uralensis_PAF	A
270	Silene_urvillei	CJ
271	Silene_variegata	C
272	Silene_velcevii	C
273	Silene_verecunda	G
274	Silene_villosula_PAF	AD
275	Silene_violascens_PAF	AD
276	Silene_virgata	CJ
277	Silene_virginica	H
278	Silene_viridiflora	BCEJ
279	Silene_viscariopsis	C
280	Silene_viscosa	BCDFJ
281	Silene_vittata	CJ
282	Silene_vulgaris_PAF	ABCDEJ
283	Silene_waldsteinii	C
284	Silene_waltonii	E
285	Silene_williamsii	G
286	Silene_yemensis	I
287	Silene_zawadzkii	BC
