# Supplementary material for: Evolutionary history of the Arctic flora
Source: Nat Commun. 2023 Jul 18;14:4021. doi: 10.1038/s41467-023-39555-6 (PMC10354081; doi:10.1038/s41467-023-39555-6)
Supplement: Supplementary file 8 — Source Data [file 41467_2023_39555_MOESM8_ESM.zip › Source Data/Supplementary Figure 37-41/Smelowskia/Smelowskia_dis.csv]

	SP	DIS
1	Smelowskia_alba	ADF
2	Smelowskia_altaica	D
3	Smelowskia_americana	G
4	Smelowskia_bifurcata	AD
5	Smelowskia_borealis	AG
6	Smelowskia_calycina	DEJ
7	Smelowskia_czukotica	A
8	Smelowskia_inopinata	DF
9	Smelowskia_jacutica	AD
10	Smelowskia_media	AG
11	Smelowskia_ovalis	G
12	Smelowskia_parryoides	ADG
13	Smelowskia_porsildii	ADG
14	Smelowskia_pyriformis	AG
15	Gorodkovia_jacutica	AD
16	Hedinia_tibetica	DEF
17	Sinosophiopsis_bartholomewii	E
18	Sophiopsis_annua	EJ
19	Sophiopsis_flavissima	EJ
20	Sophiopsis_sisymbrioides	EJ
