# Supplementary material for: Evolutionary history of the Arctic flora
Source: Nat Commun. 2023 Jul 18;14:4021. doi: 10.1038/s41467-023-39555-6 (PMC10354081; doi:10.1038/s41467-023-39555-6)
Supplement: Supplementary file 8 — Source Data [file 41467_2023_39555_MOESM8_ESM.zip › Source Data/Supplementary Figure 37-41/Symphyotrichum/Symphyotrichum_dis.csv]

	SP	DIS
1	Symphyotrichum_anomalum	H
2	Symphyotrichum_chapmanii	H
3	Symphyotrichum_ciliatum	DEFGH
4	Symphyotrichum_concolor	H
5	Symphyotrichum_cordifolium	H
6	Symphyotrichum_depauperatum	H
7	Symphyotrichum_drummondii	H
8	Symphyotrichum_dumosum	H
9	Symphyotrichum_elliottii	H
10	Symphyotrichum_ericoides	AGH
11	Symphyotrichum_firmum	H
12	Symphyotrichum_foliaceum	G
13	Symphyotrichum_frondosum	G
14	Symphyotrichum_lateriflorum	H
15	Symphyotrichum_laurentianum	H
16	Symphyotrichum_nahanniense	H
17	Symphyotrichum_novae-angliae	GH
18	Symphyotrichum_oblongifolium	H
19	Symphyotrichum_parviceps	H
20	Symphyotrichum_plumosum	H
21	Symphyotrichum_porteri	G
22	Symphyotrichum_puniceum	AGH
23	Symphyotrichum_pygmaeum	A
24	Symphyotrichum_racemosum	H
25	Symphyotrichum_sericeum	H
26	Symphyotrichum_shortii	H
27	Symphyotrichum_subulatum	GHL
28	Symphyotrichum_tenuifolium	H
29	Symphyotrichum_tradescantii	BH
30	Symphyotrichum_undulatum	H
31	Symphyotrichum_urophyllum	H
32	Symphyotrichum_welshii	G
33	Symphyotrichum_yukonense	AGH
34	Aster_altaicus	ADEFJ
35	Aster_angustifolius	F
36	Aster_auriculatus	EF
37	Aster_nitidus	EF
38	Conyza_bonariensis	GL
39	Erigeron_acris	ABCDEFJK
40	Eurybia_radula	H
41	Galatella_punctata	ABC
42	Galatella_scoparia	EJ
43	Galatella_villosa	ABDEJ
44	Psychrogeton_aellenii	J
45	Psychrogeton_amorphoglossus	CJ
46	Psychrogeton_cabulicus	E
47	Solidago_decurrens	DEFJK
48	Solidago_virgaurea	ABCDEFJK
