# Supplementary material for: Evolutionary history of the Arctic flora
Source: Nat Commun. 2023 Jul 18;14:4021. doi: 10.1038/s41467-023-39555-6 (PMC10354081; doi:10.1038/s41467-023-39555-6)
Supplement: Supplementary file 8 — Source Data [file 41467_2023_39555_MOESM8_ESM.zip › Source Data/Supplementary Figure 42-46/Artemisia/Artemisia_hab.csv]

ID	Name	Hab
1	Artemisia_abrotanum	A
2	Artemisia_absinthium	A
3	Artemisia_adamsii	A
4	Artemisia_afra	A
5	Artemisia_alaskana	A
6	Artemisia_androsacea	A
7	Artemisia_annua	A
8	Artemisia_apiacea	B
9	Artemisia_arbuscula	A
10	Artemisia_arctica	A
11	Artemisia_austriaca	B
12	Artemisia_bargusinensis	A
13	Artemisia_biennis	A
14	Artemisia_bigelovii	A
15	Artemisia_borealis	A
16	Artemisia_caerulescens	A
17	Artemisia_caespitosa	A
18	Artemisia_californica	A
19	Artemisia_cana	A
20	Artemisia_canadensis	A
21	Artemisia_chamaemelifolia	A
22	Artemisia_changaica	A
23	Artemisia_comata	A
24	Artemisia_commutata	B
25	Artemisia_compacta	A
26	Artemisia_czekanowskiana	A
27	Artemisia_depauperata	A
28	Artemisia_dolosa	A
29	Artemisia_dracunculiformis	A
30	Artemisia_dracunculus	B
31	Artemisia_flava	A
32	Artemisia_fragrans	A
33	Artemisia_freyniana	A
34	Artemisia_frigida	B
35	Artemisia_furcata	A
36	Artemisia_glacialis	A
37	Artemisia_glauca	A
38	Artemisia_globularia	A
39	Artemisia_glomerata	A
40	Artemisia_gmelinii	A
41	Artemisia_gobica	A
42	Artemisia_gorgonum	A
43	Artemisia_herba_alba	A
44	Artemisia_hultenii	A
45	Artemisia_hyperborea	A
46	Artemisia_integrifolia	B
47	Artemisia_jacutica	A
48	Artemisia_japonica	B
49	Artemisia_judaica	A
50	Artemisia_klementzae	A
51	Artemisia_koidzumii	B
52	Artemisia_kruhsiana	A
53	Artemisia_laciniata	B
54	Artemisia_laciniatiformis	A
55	Artemisia_lagocephala	B
56	Artemisia_lagopus	A
57	Artemisia_leucophylla	A
58	Artemisia_ludoviciana	A
59	Artemisia_macrantha	A
60	Artemisia_manshurica	B
61	Artemisia_marschalliana	B
62	Artemisia_messerschmidtiana	A
63	Artemisia_michauxiana	A
64	Artemisia_molinieri	A
65	Artemisia_monostachya	A
66	Artemisia_norvegica	A
67	Artemisia_nova	A
68	Artemisia_obscura	A
69	Artemisia_obtusiloba	A
70	Artemisia_opulenta	B
71	Artemisia_palmeri	A
72	Artemisia_palustris	A
73	Artemisia_pamirica	A
74	Artemisia_pedemontana	A
75	Artemisia_phaeolepis	A
76	Artemisia_princeps	A
77	Artemisia_pubescens	B
78	Artemisia_punctigera	A
79	Artemisia_pycnorhiza	A
80	Artemisia_pygmaea	A
81	Artemisia_rigida	A
82	Artemisia_rothrockii	A
83	Artemisia_rupestris	A
84	Artemisia_rutifolia	A
85	Artemisia_samoiedorum	A
86	Artemisia_santolinifolia	B
87	Artemisia_scoparia	A
88	Artemisia_senjavinensis	A
89	Artemisia_sericea	B
90	Artemisia_serrata	B
91	Artemisia_sieberi	A
92	Artemisia_sieversiana	B
93	Artemisia_sphaerocephala	A
94	Artemisia_stelleriana	A
95	Artemisia_subarctica	A
96	Artemisia_subviscosa	A
97	Artemisia_suksdorfii	A
98	Artemisia_superba	A
99	Artemisia_tanacetifolia	B
100	Artemisia_thuscula	A
101	Artemisia_tilesii	A
102	Artemisia_tournefortiana	B
103	Artemisia_tridentata	A
104	Artemisia_tripartita	B
105	Artemisia_unalaskensis	A
106	Artemisia_vulgaris	B
107	Artemisia_xanthochroa	A
108	Artemisia_xerophytica	A
