# Supplementary material for: Evolutionary history of the Arctic flora
Source: Nat Commun. 2023 Jul 18;14:4021. doi: 10.1038/s41467-023-39555-6 (PMC10354081; doi:10.1038/s41467-023-39555-6)
Supplement: Supplementary file 8 — Source Data [file 41467_2023_39555_MOESM8_ESM.zip › Source Data/Supplementary Figure 42-46/Braya/Braya_hab.csv]

	Species	Hab
1	Braya_alpina	A
2	Braya_fernaldii	A
3	Braya_glabella	A
4	Braya_humilis	A
5	Braya_linearis	A
6	Braya_longii	A
7	Braya_parvia	A
8	Braya_pilosa	A
9	Braya_rosea	A
10	Braya_scharnhorstii	A
11	Braya_siliquosa	A
12	Braya_thorild_wulffii	A
13	Christolea_crassifolia	A
14	Dilophia_salsa	A
15	Lepidostemon_rosularis	A
16	Metashangrilaia_forrestii	A
17	Shangrilaia_nana	A
