# Supplementary material for: Evolutionary history of the Arctic flora
Source: Nat Commun. 2023 Jul 18;14:4021. doi: 10.1038/s41467-023-39555-6 (PMC10354081; doi:10.1038/s41467-023-39555-6)
Supplement: Supplementary file 8 — Source Data [file 41467_2023_39555_MOESM8_ESM.zip › Source Data/Supplementary Figure 42-46/Cardamine/Cardamine_hab.csv]

ID	Name	Hab
12	Cardamine_abchasica	C
13	Cardamine_appendiculata	C
14	Cardamine_bulbifera	C
15	Cardamine_bradei	C
16	Cardamine_delavayi	C
17	Cardamine_densiflora	C
18	Cardamine_flaccida	C
19	Cardamine_fragariifolia	C
20	Cardamine_franchetiana	A
21	Cardamine_griffithii	B
22	Cardamine_keysseri	C
23	Cardamine_lihengiana	A
24	Cardamine_lilacina	B
25	Cardamine_lyallii	C
26	Cardamine_majovskii	C
27	Cardamine_nipponica	C
28	Cardamine_occidentalis	C
29	Cardamine_palustris	C
30	Cardamine_papuana	C
31	Cardamine_pattersonii	A
32	Cardamine_pentaphyllos	C
33	Cardamine_plumieri	C
34	Cardamine_udicola	C
35	Cardamine_yezoensis	C
36	Cardamine_yunnanensis	B
37	Cardamine_dentata	B
38	Cardamine_nymanii	A
39	Cardamine_crassifolia	C
40	Cardamine_rivularis	C
41	Cardamine_matthioli	C
42	Cardamine_penzesii	C
43	Cardamine_pratensis	B
44	Cardamine_corymbosa	A
45	Cardamine_glacialis	B
46	Cardamine_trichocarpa	C
47	Cardamine_hirsuta	B
48	Cardamine_oligosperma	B
49	Cardamine_debilis	A
50	Cardamine_cf.	B
51	Cardamine_parviflora	B
52	Cardamine_fallax	A
53	Cardamine_paucijuga	A
54	Cardamine_flexuosa	B
55	Cardamine_longifructus	C
56	Cardamine_niigatensis	C
57	Cardamine_pectinata	B
58	Cardamine_amara	B
59	Cardamine_bellidifolia	A
60	Cardamine_blaisdellii	A
61	Cardamine_chelidonia	C
62	Cardamine_conferta	A
63	Cardamine_digitata	A
64	Cardamine_glandulosa	C
65	Cardamine_graeca	B
66	Cardamine_hyperborea	A
67	Cardamine_impatiens	B
68	Cardamine_latifolia	C
69	Cardamine_microphylla	A
70	Cardamine_pedata	A
71	Cardamine_pensylvanica	B
72	Cardamine_prorepens	B
73	Cardamine_purpurea	A
74	Cardamine_sphenophylla	A
75	Cardamine_uliginosa	A
76	Cardamine_umbellata	A
77	Cardamine_victoris	A
78	Cardamine_africana	C
79	Cardamine_angulata	C
80	Cardamine_arisanensis	C
81	Cardamine_bonariensis	B
82	Cardamine_breweri	A
83	Cardamine_bulbosa	B
84	Cardamine_carnosa	A
85	Cardamine_clematitis	A
86	Cardamine_constancei	C
87	Cardamine_cordifolia	B
88	Cardamine_dentipetala	B
89	Cardamine_diphylla	B
90	Cardamine_douglassii	C
91	Cardamine_ecuadorensis	C
92	Cardamine_glauca	C
93	Cardamine_heptaphylla	C
94	Cardamine_waldsteinii	C
95	Cardamine_kitaibelii	C
96	Cardamine_laciniata	C
97	Cardamine_leucantha	B
98	Cardamine_longii	A
99	Cardamine_macrophylla	B
100	Cardamine_maxima	C
101	Cardamine_microzyga	A
102	Cardamine_obliqua	B
103	Cardamine_ovata	B
104	Cardamine_quinquefolia	C
105	Cardamine_scutata	A
106	Cardamine_resedifolia	A
107	Cardamine_rhizomata	C
108	Cardamine_rockii	A
109	Cardamine_rotundifolia	B
110	Cardamine_rupicola	A
111	Cardamine_tanakae	C
112	Cardamine_tangutorum	B
113	Cardamine_tenella	C
114	Cardamine_torrentis	C
115	Cardamine_alpina	A
116	Cardamine_bipinnata	A
117	Cardamine_enneaphyllos	C
118	Cardamine_glanduligera	C
119	Cardamine_angustata	C
120	Cardamine_concatenata	C
121	Cardamine_nuttallii	C
122	Cardamine_californica	C
123	Cardamine_trifolia	C
124	Cardamine_tenuifolia	B
125	Cardamine_dissecta	C
